# Supplementary material for: Genome assembly with in vitro proximity ligation data and whole-genome triplication in lettuce
Source: Nat Commun. 2017 Apr 12;8:14953. doi: 10.1038/ncomms14953 (PMC5394340; doi:10.1038/ncomms14953)
Supplement: Supplementary Data 1 — Evaluation of the completeness of the L. sativa genome assembly [file ncomms14953-s2.xlsx]

## Sheet: SuppData1_AssemblyCompleteness
Supplementary Data 1. Evaluation of the completeness of the L. sativa genome assembly
CEGMA Completeness report
Category	#Prots	%Completeness	-	#Total	Average	%Ortho
Complete	242	97.58	-	486	2.01	59.09
Group 1	64	96.97	-	108	1.69	43.75
Group 2	53	94.64	-	108	2.04	64.15
Group 3	60	98.36	-	125	2.08	60
Group 4	65	100	-	145	2.23	69.23
Partial	242	97.58	-	551	2.28	65.29
Group 1	64	96.97	-	119	1.86	50
Group 2	53	94.64	-	118	2.23	69.81
Group 3	60	98.36	-	139	2.32	65
Group 4	65	100	-	175	2.69	76.92
Aligment of Lactuca sp EST collection from NCBI
EST set	Number	80% identity				50% identity
		80% coverage		50% coverage		80% coverage		50% coverage
		Number	Percent	Number	Percent	Number	Percent	Number	Percent
All Lactuca sp NCBI EST's	221198	205181	0.92759	210647	0.952301	205695	0.929913	211446	0.955913
L. sativa NCBI EST's	80727	76703	0.950153	77999	0.966207	76739	0.950599	78054	0.966888
L. serriola NCBI EST's	55490	52392	0.94417	53458	0.963381	52443	0.945089	53535	0.964768
L. saligna NCBI EST's	25789	24108	0.934817	24737	0.959207	24153	0.936562	24819	0.962387
L. virosa NCBI EST's	30068	27070	0.900293	28112	0.934947	27148	0.902887	28240	0.939204
L. perennis NCBI EST's	29125	24908	0.85521	26341	0.904412	25212	0.865648	26798	0.920103
tBlastn hits of A. thaliana UCOS
A. thaliana AGI	Lettuce superscaffold	e-value*	Identity (%)	Number of matches	Length aligment
AT1G01220	Lsat_1_v7_s_7_2	1	64	225	350
AT1G01760	Lsat_1_v7_s_7_7	0.11	75	30	40
AT1G01930	Lsat_1_v7_s_3_320	0.54	42	123	289
AT1G02080	Lsat_1_v7_s_7_13	1	31	97	305
AT1G02100	Lsat_1_v7_s_3_274	0.2	48	62	129
AT1G02120	Lsat_1_v7_s_3_273	0.12	38	32	84
AT1G02140	Lsat_1_v7_s_0_24	0.3	90	60	66
AT1G02410	Lsat_1_v7_s_3_80	0.22	65	59	90
AT1G03330	Lsat_1_v7_s_5_443	0.22	92	50	54
AT1G03360	Lsat_1_v7_s_9_1	0.42	54	89	162
AT1G04200	Lsat_1_v7_s_5_355	0.47	42	92	214
AT1G05055	Lsat_1_v7_s_6_50	0.7	81	128	158
AT1G06790	Lsat_1_v7_s_5_426	0.27	60	23	38
AT1G08190	Lsat_1_v7_s_6_49	0.63	66	124	186
AT1G09010	Lsat_1_v7_s_9_200	1	52	196	370
AT1G09150	Lsat_1_v7_s_7_153	0.46	53	85	159
AT1G09330	Lsat_1_v7_s_7_66	0.32	65	75	114
AT1G09620	Lsat_1_v7_s_5_126	1	64	438	678
AT1G09760	Lsat_1_v7_s_5_44	0.18	74	47	63
AT1G09830	Lsat_1_v7_s_7_158	1	71	251	352
AT1G10840	Lsat_1_v7_s_6_38	1	52	84	160
AT1G12050	Lsat_1_v7_s_8_110	0.45	53	58	109
AT1G12470	Lsat_1_v7_s_3_35	0.99	49	126	254
AT1G12840	Lsat_1_v7_s_4_112	0.78	43	68	158
AT1G13870	Lsat_1_v7_s_3_59	1	69	207	300
AT1G16570	Lsat_1_v7_s_7_178	0.59	47	84	178
AT1G18640	Lsat_1_v7_s_2_259	0.59	59	64	108
AT1G20410	Lsat_1_v7_s_2_25	0.17	32	66	205
AT1G22800	Lsat_1_v7_s_5_307	0.23	57	33	57
AT1G23280	Lsat_1_v7_s_8_387	0.57	81	35	43
AT1G25260	Lsat_1_v7_s_7_162	0.59	76	43	56
AT1G26550	Lsat_1_v7_s_1_18	0.41	52	95	182
AT1G27480	Lsat_1_v7_s_9_97	1	61	187	305
AT1G27530	Lsat_1_v7_s_9_174	0.57	82	101	123
AT1G28120	Lsat_1_v7_s_2_53	0.42	64	66	102
AT1G29320	Lsat_1_v7_s_5_55	0.51	48	49	102
AT1G29990	Lsat_1_v7_s_5_110	0.19	97	34	35
AT1G30480	Lsat_1_v7_s_1_234	0.53	47	145	306
AT1G31660	Lsat_1_v7_s_5_390	0.41	54	82	150
AT1G31780	Lsat_1_v7_s_9_261	1	53	128	240
AT1G43860	Lsat_1_v7_s_1_14	1	51	124	241
AT1G47640	Lsat_1_v7_s_1_22	0.68	49	71	143
AT1G48360	Lsat_1_v7_s_1_84	0.81	69	120	173
AT1G48520	Lsat_1_v7_s_1_86	1	60	225	375
AT1G49540	Lsat_1_v7_s_8_60	1	48	302	618
AT1G49880	Lsat_1_v7_s_9_235	0.35	48	38	78
AT1G50510	Lsat_1_v7_s_2_89	0.11	84	32	38
AT1G50730	Lsat_1_v7_s_4_324	0.19	41	61	148
AT1G50940	Lsat_1_v7_s_7_70	0.6	69	49	71
AT1G51310	Lsat_1_v7_s_2_245	1	50	154	305
AT1G51450	Lsat_1_v7_s_1_89	1	73	145	197
AT1G51510	Lsat_1_v7_s_1_61	0.29	76	35	46
AT1G51610	Lsat_1_v7_s_5_381	0.55	45	106	231
AT1G51730	Lsat_1_v7_s_1_37	0.13	37	59	157
AT1G53710	Lsat_1_v7_s_5_381	0.33	67	41	61
AT1G55090	Lsat_1_v7_s_6_159	0.48	83	85	102
AT1G56450	Lsat_1_v7_s_1_14	0.65	85	54	63
AT1G60430	Lsat_1_v7_s_8_98	0.54	88	77	87
AT1G61620	Lsat_1_v7_s_5_307	0.8	65	149	228
AT1G63660	Lsat_1_v7_s_6_11	1	65	120	184
AT1G63810	Lsat_1_v7_s_4_340	0.33	52	81	154
AT1G64790	Lsat_1_v7_s_9_50	1	51	244	471
AT1G66510	Lsat_1_v7_s_4_354	0.55	35	116	329
AT1G66680	Lsat_1_v7_s_2_226	0.8	48	103	213
AT1G67140	Lsat_1_v7_s_4_353	0.31	52	80	153
AT1G67320	Lsat_1_v7_s_2_205	0.78	47	46	96
AT1G67630	Lsat_1_v7_s_3_28	0.39	32	76	237
AT1G67960	Lsat_1_v7_s_3_173	0.19	63	44	69
AT1G71790	Lsat_1_v7_s_9_49	0.52	71	47	66
AT1G71820	Lsat_1_v7_s_6_177	1	50	101	199
AT1G72560	Lsat_1_v7_s_4_125	1	67	431	636
AT1G73430	Lsat_1_v7_s_9_53	1	73	54	73
AT1G73820	Lsat_1_v7_s_2_51	0.7	82	63	76
AT1G73930	Lsat_1_v7_s_3_14	1	69	358	513
AT1G73960	Lsat_1_v7_s_5_99	0.45	51	89	174
AT1G74260	Lsat_1_v7_s_6_172	1	76	1045	1359
AT1G76150	Lsat_1_v7_s_2_25	0.2	45	57	125
AT1G77180	Lsat_1_v7_s_8_201	1	62	358	575
AT1G77710	Lsat_1_v7_s_5_265	0.17	96	31	32
AT1G79150	Lsat_1_v7_s_7_192	0.77	43	87	202
AT1G79350	Lsat_1_v7_s_7_93	0.42	55	100	179
AT1G80410	Lsat_1_v7_s_4_148	1	42	183	428
AT2G01490	Lsat_1_v7_s_4_30	0.7	44	122	276
AT2G01650	Lsat_1_v7_s_8_66	0.43	38	114	300
AT2G01690	Lsat_1_v7_s_4_29	1	45	94	207
AT2G02560	Lsat_1_v7_s_9_187	0.98	46	132	281
AT2G03510	Lsat_1_v7_s_3_59	0.6	71	78	109
AT2G03690	Lsat_1_v7_s_8_69	0.99	84	135	159
AT2G03820	Lsat_1_v7_s_6_57	1	65	329	500
AT2G04845	Lsat_1_v7_s_5_375	0.24	73	41	56
AT2G05170	Lsat_1_v7_s_9_209	1	76	449	585
AT2G05320	Lsat_1_v7_s_7_176	1	60	254	422
AT2G13360	Lsat_1_v7_s_5_266	0.75	52	162	308
AT2G13440	Lsat_1_v7_s_0_2163	1	43	268	616
AT2G13540	Lsat_1_v7_s_7_192	0.83	56	108	190
AT2G14835	Lsat_1_v7_s_7_169	0.26	44	51	115
AT2G15240	Lsat_1_v7_s_7_170	0.19	49	50	101
AT2G16790	Lsat_1_v7_s_5_384	0.34	47	65	137
AT2G16860	Lsat_1_v7_s_4_95	0.8	57	150	262
AT2G17250	Lsat_1_v7_s_5_269	0.26	32	93	282
AT2G18040	Lsat_1_v7_s_3_94	0.3	80	63	78
AT2G19560	Lsat_1_v7_s_7_36	0.41	44	76	170
AT2G19870	Lsat_1_v7_s_5_386	1	58	234	397
AT2G20280	Lsat_1_v7_s_8_21	0.75	63	76	120
AT2G20360	Lsat_1_v7_s_5_433	0.6	50	57	112
AT2G21070	Lsat_1_v7_s_8_267	0.61	53	81	151
AT2G21150	Lsat_1_v7_s_3_52	0.43	36	101	279
AT2G21790	Lsat_1_v7_s_2_207	1	58	126	215
AT2G24830	Lsat_1_v7_s_6_149	0.68	43	150	344
AT2G25100	Lsat_1_v7_s_2_249	0.66	52	55	105
AT2G25110	Lsat_1_v7_s_1_34	0.69	55	49	88
AT2G25280	Lsat_1_v7_s_5_395	0.71	83	50	60
AT2G25840	Lsat_1_v7_s_0_2804	0.6	38	133	346
AT2G26460	Lsat_1_v7_s_5_382	0.9	68	88	129
AT2G26590	Lsat_1_v7_s_5_327	0.19	68	22	32
AT2G26800	Lsat_1_v7_s_3_226	0.78	50	79	158
AT2G26890	Lsat_1_v7_s_5_352	1	60	582	965
AT2G26970	Lsat_1_v7_s_9_21	0.35	42	43	102
AT2G27900	Lsat_1_v7_s_2_239	0.49	50	113	223
AT2G28390	Lsat_1_v7_s_2_245	0.98	49	115	231
AT2G30200	Lsat_1_v7_s_5_423	0.46	67	78	115
AT2G30920	Lsat_1_v7_s_8_40	0.37	79	42	53
AT2G31260	Lsat_1_v7_s_9_16	1	58	112	193
AT2G32600	Lsat_1_v7_s_1_66	0.35	57	81	141
AT2G35040	Lsat_1_v7_s_0_8328	0.62	39	133	340
AT2G35110	Lsat_1_v7_s_2_205	1	69	232	334
AT2G36305	Lsat_1_v7_s_1_62	0.14	56	38	67
AT2G36810	Lsat_1_v7_s_6_35	0.94	47	118	249
AT2G37990	Lsat_1_v7_s_9_252	0.5	43	55	127
AT2G38020	Lsat_1_v7_s_8_46	1	60	169	281
AT2G38280	Lsat_1_v7_s_9_41	1	69	131	188
AT2G38710	Lsat_1_v7_s_2_249	0.64	65	67	103
AT2G39260	Lsat_1_v7_s_2_254	1	67	107	159
AT2G40360	Lsat_1_v7_s_7_159	1	54	100	184
AT2G41530	Lsat_1_v7_s_8_162	0.76	66	88	133
AT2G41760	Lsat_1_v7_s_9_38	0.53	66	30	45
AT2G42120	Lsat_1_v7_s_5_412	1	54	95	173
AT2G43400	Lsat_1_v7_s_1_89	0.88	51	50	98
AT2G43760	Lsat_1_v7_s_5_341	0.65	67	123	181
AT2G44520	Lsat_1_v7_s_4_45	0.74	58	61	105
AT2G45640	Lsat_1_v7_s_7_58	0.26	78	32	41
AT2G45730	Lsat_1_v7_s_2_35	0.26	87	28	32
AT2G45790	Lsat_1_v7_s_7_7	0.36	62	36	58
AT2G46900	Lsat_1_v7_s_3_35	1	59	183	309
AT2G47210	Lsat_1_v7_s_8_519	0.25	75	33	44
AT2G47760	Lsat_1_v7_s_5_451	0.25	62	61	98
AT2G47960	Lsat_1_v7_s_7_20	0.19	54	53	98
AT2G47980	Lsat_1_v7_s_9_1	1	56	85	151
AT3G02660	Lsat_1_v7_s_6_20	1	71	315	443
AT3G02710	Lsat_1_v7_s_3_87	1	71	258	359
AT3G04460	Lsat_1_v7_s_8_30	0.29	49	68	138
AT3G04480	Lsat_1_v7_s_2_249	1	43	107	244
AT3G04600	Lsat_1_v7_s_2_53	0.26	86	56	65
AT3G04740	Lsat_1_v7_s_5_234	1	67	245	365
AT3G04820	Lsat_1_v7_s_5_130	1	35	63	176
AT3G05000	Lsat_1_v7_s_5_367	0.45	74	58	78
AT3G05210	Lsat_1_v7_s_2_207	0.27	71	32	45
AT3G05520	Lsat_1_v7_s_7_99	0.2	41	55	134
AT3G06483	Lsat_1_v7_s_5_95	0.46	43	67	153
AT3G06530	Lsat_1_v7_s_8_16	0.58	48	135	281
AT3G07140	Lsat_1_v7_s_8_176	1	59	243	407
AT3G07270	Lsat_1_v7_s_9_18	1	57	219	384
AT3G07790	Lsat_1_v7_s_7_174	1	64	334	518
AT3G08505	Lsat_1_v7_s_1_167	0.82	50	133	262
AT3G09470	Lsat_1_v7_s_2_250	0.72	38	100	261
AT3G10530	Lsat_1_v7_s_5_384	1	56	193	342
AT3G12010	Lsat_1_v7_s_6_45	0.49	54	47	86
AT3G12050	Lsat_1_v7_s_5_412	1	66	201	304
AT3G12150	Lsat_1_v7_s_8_151	0.86	61	111	181
AT3G12300	Lsat_1_v7_s_1_232	0.37	88	71	80
AT3G12530	Lsat_1_v7_s_1_89	0.11	78	30	38
AT3G13200	Lsat_1_v7_s_5_443	0.17	93	41	44
AT3G13230	Lsat_1_v7_s_5_1	0.86	83	156	186
AT3G13235	Lsat_1_v7_s_7_197	0.37	57	91	159
AT3G13440	Lsat_1_v7_s_3_174	0.81	67	147	217
AT3G15380	Lsat_1_v7_s_7_183	1	60	207	341
AT3G18790	Lsat_1_v7_s_3_253	1	67	204	301
AT3G20390	Lsat_1_v7_s_9_208	0.32	47	64	135
AT3G20630	Lsat_1_v7_s_9_209	1	76	86	113
AT3G22590	Lsat_1_v7_s_6_185	1	54	226	416
AT3G22660	Lsat_1_v7_s_6_170	0.89	64	168	262
AT3G23620	Lsat_1_v7_s_4_45	0.98	49	83	169
AT3G24200	Lsat_1_v7_s_2_180	0.75	67	137	202
AT3G25100	Lsat_1_v7_s_8_176	1	69	418	605
AT3G25980	Lsat_1_v7_s_3_28	0.66	60	52	86
AT3G26410	Lsat_1_v7_s_9_241	1	59	154	261
AT3G27325	Lsat_1_v7_s_5_86	0.98	67	65	97
AT3G27530	Lsat_1_v7_s_3_13	1	62	175	281
AT3G28430	Lsat_1_v7_s_7_52	0.58	51	135	261
AT3G28700	Lsat_1_v7_s_4_438	1	41	124	299
AT3G44330	Lsat_1_v7_s_1_89	0.36	47	90	188
AT3G45040	Lsat_1_v7_s_1_76	0.46	31	129	409
AT3G45100	Lsat_1_v7_s_1_89	1	84	163	193
AT3G45740	Lsat_1_v7_s_8_21	0.79	45	82	180
AT3G46940	Lsat_1_v7_s_8_135	0.49	51	121	237
AT3G47610	Lsat_1_v7_s_1_18	0.6	58	128	218
AT3G47630	Lsat_1_v7_s_1_27	0.26	32	106	324
AT3G47810	Lsat_1_v7_s_2_232	0.63	85	83	97
AT3G48380	Lsat_1_v7_s_5_55	0.36	92	72	78
AT3G48540	Lsat_1_v7_s_1_31	0.34	44	31	70
AT3G51130	Lsat_1_v7_s_3_94	1	66	76	114
AT3G52090	Lsat_1_v7_s_1_154	0.4	56	94	167
AT3G54130	Lsat_1_v7_s_8_210	0.57	72	107	148
AT3G55010	Lsat_1_v7_s_8_38	1	72	196	270
AT3G56510	Lsat_1_v7_s_7_10	0.13	43	48	111
AT3G56840	Lsat_1_v7_s_5_142	0.82	41	104	249
AT3G57000	Lsat_1_v7_s_6_155	0.36	83	41	49
AT3G57060	Lsat_1_v7_s_8_164	1	73	292	396
AT3G57290	Lsat_1_v7_s_8_251	1	65	100	152
AT3G57610	Lsat_1_v7_s_9_37	1	88	206	233
AT3G57910	Lsat_1_v7_s_8_131	0.37	43	93	213
AT3G58140	Lsat_1_v7_s_8_251	0.31	81	62	76
AT3G58470	Lsat_1_v7_s_1_73	0.21	51	57	111
AT3G58730	Lsat_1_v7_s_1_77	1	78	205	261
AT3G60360	Lsat_1_v7_s_2_190	0.33	48	42	87
AT3G60740	Lsat_1_v7_s_7_10	0.52	58	109	185
AT3G61080	Lsat_1_v7_s_7_7	0.38	80	45	56
AT3G61710	Lsat_1_v7_s_3_394	0.99	51	227	443
AT3G62360	Lsat_1_v7_s_5_446	0.43	50	78	154
AT4G00090	Lsat_1_v7_s_7_9	0.68	68	87	127
AT4G01320	Lsat_1_v7_s_4_45	1	54	93	171
AT4G01880	Lsat_1_v7_s_8_531	0.23	65	56	85
AT4G02220	Lsat_1_v7_s_8_471	0.31	31	58	186
AT4G02580	Lsat_1_v7_s_9_15	0.75	53	72	134
AT4G02620	Lsat_1_v7_s_6_163	0.19	74	46	62
AT4G03200	Lsat_1_v7_s_8_86	0.41	54	87	161
AT4G04320	Lsat_1_v7_s_1_305	0.27	82	39	47
AT4G04880	Lsat_1_v7_s_4_83	0.14	61	45	73
AT4G08960	Lsat_1_v7_s_4_88	1	76	281	365
AT4G10050	Lsat_1_v7_s_4_88	0.29	50	45	89
AT4G11820	Lsat_1_v7_s_3_12	1	72	166	228
AT4G12130	Lsat_1_v7_s_3_8	0.76	42	101	240
AT4G12590	Lsat_1_v7_s_0_89	0.27	86	46	53
AT4G13720	Lsat_1_v7_s_1_85	0.11	72	27	37
AT4G14147	Lsat_1_v7_s_1_85	0.33	54	52	95
AT4G15770	Lsat_1_v7_s_7_69	0.4	83	79	95
AT4G15890	Lsat_1_v7_s_6_170	0.83	39	199	501
AT4G16440	Lsat_1_v7_s_6_74	0.61	35	124	349
AT4G16570	Lsat_1_v7_s_5_442	1	72	87	120
AT4G16700	Lsat_1_v7_s_6_25	0.45	45	101	223
AT4G16710	Lsat_1_v7_s_7_174	0.38	65	59	90
AT4G17020	Lsat_1_v7_s_4_66	0.33	74	44	59
AT4G17610	Lsat_1_v7_s_6_100	0.24	56	59	105
AT4G18230	Lsat_1_v7_s_0_20	0.3	47	49	103
AT4G18460	Lsat_1_v7_s_1_250	0.14	72	37	51
AT4G19003	Lsat_1_v7_s_9_21	0.16	73	42	57
AT4G19490	Lsat_1_v7_s_7_36	0.81	72	163	225
AT4G20850	Lsat_1_v7_s_8_10	1	66	235	355
AT4G21110	Lsat_1_v7_s_1_62	0.64	53	127	236
AT4G21150	Lsat_1_v7_s_8_185	1	44	83	188
AT4G23660	Lsat_1_v7_s_6_25	0.57	38	158	414
AT4G23860	Lsat_1_v7_s_6_159	0.99	83	69	83
AT4G24880	Lsat_1_v7_s_4_108	0.56	57	105	182
AT4G27120	Lsat_1_v7_s_7_191	0.21	67	54	80
AT4G28830	Lsat_1_v7_s_4_15	0.11	63	28	44
AT4G29380	Lsat_1_v7_s_7_38	1	57	639	1113
AT4G30990	Lsat_1_v7_s_6_66	1	44	354	787
AT4G31120	Lsat_1_v7_s_5_261	1	47	96	202
AT4G31160	Lsat_1_v7_s_5_260	1	46	367	794
AT4G31770	Lsat_1_v7_s_6_188	1	63	78	122
AT4G31790	Lsat_1_v7_s_2_35	0.47	64	96	149
AT4G32930	Lsat_1_v7_s_3_26	0.38	48	90	184
AT4G33150	Lsat_1_v7_s_5_381	0.9	79	65	82
AT4G34270	Lsat_1_v7_s_5_367	0.22	71	50	70
AT4G34310	Lsat_1_v7_s_4_213	1	42	351	817
AT4G36630	Lsat_1_v7_s_3_100	0.95	58	88	150
AT4G38630	Lsat_1_v7_s_7_3	0.52	74	53	71
AT4G39280	Lsat_1_v7_s_2_207	0.16	52	54	103
AT5G02410	Lsat_1_v7_s_2_62	0.48	57	96	168
AT5G04920	Lsat_1_v7_s_3_23	0.99	46	98	210
AT5G05010	Lsat_1_v7_s_1_65	0.73	56	143	253
AT5G05560	Lsat_1_v7_s_2_259	0.9	60	176	293
AT5G05920	Lsat_1_v7_s_8_175	1	52	121	230
AT5G06120	Lsat_1_v7_s_1_232	0.5	80	71	88
AT5G06160	Lsat_1_v7_s_9_56	0.52	60	77	127
AT5G06360	Lsat_1_v7_s_4_119	0.86	65	107	163
AT5G06830	Lsat_1_v7_s_5_411	1	46	82	177
AT5G08420	Lsat_1_v7_s_7_77	0.19	94	35	37
AT5G08530	Lsat_1_v7_s_4_443	1	88	414	468
AT5G09680	Lsat_1_v7_s_1_153	0.15	68	35	51
AT5G09860	Lsat_1_v7_s_6_11	0.36	89	44	49
AT5G09920	Lsat_1_v7_s_2_207	0.49	68	60	88
AT5G10070	Lsat_1_v7_s_2_210	0.25	48	68	141
AT5G10700	Lsat_1_v7_s_3_18	0.25	63	58	91
AT5G10780	Lsat_1_v7_s_8_20	0.67	71	125	176
AT5G11560	Lsat_1_v7_s_6_91	1	59	150	253
AT5G11770	Lsat_1_v7_s_5_175	0.38	97	77	79
AT5G11900	Lsat_1_v7_s_5_384	0.17	73	36	49
AT5G11980	Lsat_1_v7_s_4_97	0.58	69	116	166
AT5G12370	Lsat_1_v7_s_7_2	0.25	48	68	141
AT5G13450	Lsat_1_v7_s_1_162	0.3	35	84	234
AT5G13570	Lsat_1_v7_s_9_69	0.4	51	63	122
AT5G13680	Lsat_1_v7_s_8_20	1	53	535	1007
AT5G13690	Lsat_1_v7_s_4_43	0.56	43	102	232
AT5G14050	Lsat_1_v7_s_9_16	1	63	318	499
AT5G14520	Lsat_1_v7_s_2_190	0.75	38	132	342
AT5G14600	Lsat_1_v7_s_4_443	0.59	74	113	152
AT5G15170	Lsat_1_v7_s_1_283	0.51	55	76	137
AT5G15400	Lsat_1_v7_s_4_395	1	63	183	286
AT5G15750	Lsat_1_v7_s_3_144	0.51	85	65	76
AT5G16260	Lsat_1_v7_s_1_275	0.23	34	66	190
AT5G16940	Lsat_1_v7_s_2_212	0.56	68	93	135
AT5G18070	Lsat_1_v7_s_6_115	0.4	69	85	123
AT5G18230	Lsat_1_v7_s_8_72	0.81	56	107	191
AT5G18400	Lsat_1_v7_s_3_12	0.2	67	29	43
AT5G18410	Lsat_1_v7_s_8_3	0.41	62	95	153
AT5G19150	Lsat_1_v7_s_5_300	0.46	48	63	129
AT5G19300	Lsat_1_v7_s_9_148	0.21	63	36	57
AT5G19910	Lsat_1_v7_s_8_16	0.25	66	60	90
AT5G20070	Lsat_1_v7_s_8_95	0.91	50	129	254
AT5G20600	Lsat_1_v7_s_6_35	0.99	40	214	527
AT5G20990	Lsat_1_v7_s_2_165	1	51	124	242
AT5G22100	Lsat_1_v7_s_4_268	0.86	78	55	70
AT5G22110	Lsat_1_v7_s_2_52	0.65	57	61	106
AT5G22130	Lsat_1_v7_s_9_243	1	56	153	273
AT5G23300	Lsat_1_v7_s_1_91	0.49	87	94	108
AT5G24840	Lsat_1_v7_s_5_146	1	79	201	252
AT5G27380	Lsat_1_v7_s_2_205	0.3	49	60	122
AT5G27450	Lsat_1_v7_s_2_205	0.8	67	93	137
AT5G37510	Lsat_1_v7_s_3_76	1	64	200	308
AT5G37850	Lsat_1_v7_s_7_170	0.56	55	53	96
AT5G40530	Lsat_1_v7_s_1_17	0.15	76	35	46
AT5G40670	Lsat_1_v7_s_4_443	0.22	61	29	47
AT5G41150	Lsat_1_v7_s_3_17	0.55	48	121	249
AT5G42150	Lsat_1_v7_s_2_249	0.51	56	112	200
AT5G42620	Lsat_1_v7_s_1_22	0.84	52	155	295
AT5G43430	Lsat_1_v7_s_5_296	0.41	69	79	113
AT5G44450	Lsat_1_v7_s_5_298	0.28	47	56	119
AT5G45900	Lsat_1_v7_s_7_24	0.67	46	78	168
AT5G46030	Lsat_1_v7_s_4_64	0.14	70	36	51
AT5G48870	Lsat_1_v7_s_8_176	0.16	95	40	42
AT5G49510	Lsat_1_v7_s_1_232	0.13	75	36	48
AT5G49650	Lsat_1_v7_s_2_259	0.87	59	171	289
AT5G50320	Lsat_1_v7_s_1_9	1	92	173	187
AT5G51130	Lsat_1_v7_s_7_38	0.25	40	45	111
AT5G54080	Lsat_1_v7_s_9_215	0.48	56	102	180
AT5G54260	Lsat_1_v7_s_9_209	1	62	118	188
AT5G54750	Lsat_1_v7_s_7_190	0.73	87	55	63
AT5G55760	Lsat_1_v7_s_5_12	1	77	58	75
AT5G56090	Lsat_1_v7_s_7_197	0.89	87	73	83
AT5G56740	Lsat_1_v7_s_5_384	0.71	47	101	212
AT5G57280	Lsat_1_v7_s_8_117	0.19	78	40	51
AT5G58020	Lsat_1_v7_s_6_45	0.96	53	197	368
AT5G58030	Lsat_1_v7_s_6_188	0.42	50	55	110
AT5G58240	Lsat_1_v7_s_8_208	0.25	59	29	49
AT5G58410	Lsat_1_v7_s_8_232	1	30	209	693
AT5G58450	Lsat_1_v7_s_9_22	0.78	34	185	530
AT5G59440	Lsat_1_v7_s_2_237	0.69	61	75	121
AT5G60340	Lsat_1_v7_s_1_76	0.29	54	36	66
AT5G60590	Lsat_1_v7_s_1_77	0.76	53	161	303
AT5G61500	Lsat_1_v7_s_9_54	0.27	64	63	97
AT5G61970	Lsat_1_v7_s_4_114	1	63	80	126
AT5G64050	Lsat_1_v7_s_8_254	1	79	49	62
AT5G64270	Lsat_1_v7_s_6_66	1	80	1033	1276
AT5G65290	Lsat_1_v7_s_9_241	0.24	76	54	71
AT5G66680	Lsat_1_v7_s_4_329	0.4	52	52	100
AT5G67590	Lsat_1_v7_s_9_92	0.27	77	35	45
*e-value (normalized values, e.g. 1=1e-100)
