# Supplementary material for: Genome assembly with in vitro proximity ligation data and whole-genome triplication in lettuce
Source: Nat Commun. 2017 Apr 12;8:14953. doi: 10.1038/ncomms14953 (PMC5394340; doi:10.1038/ncomms14953)
Supplement: Supplementary Data 2 — SOAPdenovo scaffold genetic map and RIL genotypes (A = L. sativa cv Salinas, B = L. serriola acc US96UC23) [file ncomms14953-s3.xlsx]

## Sheet: SuppData2_ScaffoldMapAndGenotyp
Supplementary Data 2. SOAPdenovo scaffold genetic map and RIL genotypes (A = L. sativa cv Salinas, B = L. serriola acc US96UC23)
#	LG	Scaffold	cM	Frame Marker	Scaffold/Marker used for genetic map construction (frame marker)	R002	R007	R019	R020	R022	R023	R025	R026	R029	R031	R032	R033	R040	R044	R047	R050	R062	R063	R067	R068	R069	R070	R071	R072	R074	R078	R081	R083	R084	R085	R089	R090	R096	R097	R101	R111	R112	R116	R118	R120	R121	R123	R128	R237
1	1	Lsat_1_v5_g_1_10390	0	M	Lsat_1_v5_g_1_10390	B	B	A	A	B	B	B	B	B	B	A	B	A	B	B	B	A	B	H	B	B	A	A	A	B	A	B	B	B	A	-	B	A	A	B	A	A	B	B	A	A	A	A	A
2	1	Lsat_1_v5_g_1_1326	0	M	Lsat_1_v5_g_1_1326	B	B	A	A	B	B	B	B	B	B	A	B	A	B	B	B	A	B	H	B	B	A	A	A	B	A	B	B	B	A	A	B	A	A	B	A	A	B	B	A	A	A	A	A
3	1	Lsat_1_v5_g_1_1544	0	.	Lsat_1_v5_g_1_1326	B	B	A	A	B	B	B	B	B	B	A	B	A	B	B	B	A	B	H	B	B	A	A	A	B	A	B	B	B	A	A	B	A	A	B	A	A	B	B	A	A	A	A	A
4	1	Lsat_1_v5_g_1_2371	0	.	Lsat_1_v5_g_1_1326	B	B	A	A	B	B	B	B	B	B	A	B	A	B	B	B	A	B	H	B	B	A	A	A	B	A	B	B	B	A	A	B	A	A	B	A	A	B	B	A	A	A	A	A
5	1	Lsat_1_v5_g_1_2570	0	.	Lsat_1_v5_g_1_1326	B	B	A	A	B	B	B	B	B	B	A	B	A	B	B	B	A	B	H	B	B	A	A	A	B	A	B	B	B	A	A	B	A	A	B	A	A	B	B	A	A	A	A	A
6	1	Lsat_1_v5_g_1_3464	0	.	Lsat_1_v5_g_1_1326	B	B	A	A	B	B	B	B	B	B	A	B	A	B	B	B	A	B	H	B	B	A	A	A	B	A	B	B	B	A	A	B	A	A	B	A	A	B	B	A	A	A	A	A
7	1	Lsat_1_v5_g_1_688	0	M	Lsat_1_v5_g_1_688	B	B	A	A	B	B	B	B	B	B	A	B	A	B	B	B	A	B	H	B	B	A	A	A	B	A	B	B	B	A	A	H	A	A	B	A	A	B	B	A	A	A	A	A
8	1	Lsat_1_v5_g_1_673207	1.649	M	Lsat_1_v5_g_1_673207	B	B	A	A	B	B	B	B	B	B	A	B	A	B	B	B	A	A	H	B	B	A	A	A	B	A	B	B	B	A	A	A	A	A	B	A	A	B	B	A	A	A	B	A
9	1	Lsat_1_v5_g_1_14290	1.649	M	Lsat_1_v5_g_1_14290	B	B	A	A	B	B	B	B	B	-	A	B	A	B	B	-	A	-	-	B	B	A	A	A	-	A	B	B	B	A	A	A	A	A	B	A	A	B	-	-	A	-	B	-
10	1	Lsat_1_v5_g_1_877	1.649	M	Lsat_1_v5_g_1_877	B	B	A	A	B	B	B	B	B	B	A	B	A	B	B	B	A	H	H	B	B	A	A	A	B	A	B	B	B	A	A	A	A	A	B	A	A	B	B	A	A	A	H	A
11	1	Lsat_1_v5_g_1_1659	1.649	M	Lsat_1_v5_g_1_1659	B	B	A	A	B	B	B	B	B	B	A	H	A	B	B	B	A	A	H	B	B	A	A	A	B	A	B	B	B	A	A	A	A	A	B	A	A	B	B	A	A	H	B	A
12	1	Lsat_1_v5_g_1_3311	3.801	M	Lsat_1_v5_g_1_3311	B	B	A	A	B	B	B	B	B	B	A	A	B	B	B	B	A	A	H	B	B	A	A	A	B	A	B	B	B	A	A	A	A	A	B	A	A	B	B	A	A	B	B	A
13	1	Lsat_1_v5_g_1_5985	3.801	.	Lsat_1_v5_g_1_3311	B	B	A	A	B	B	B	B	B	B	A	A	B	B	B	B	A	A	H	B	B	A	A	A	B	A	B	B	B	A	A	A	A	A	B	A	A	B	B	A	A	B	B	A
14	1	Lsat_1_v5_g_1_2376	4.854	M	Lsat_1_v5_g_1_2376	B	B	A	A	B	B	B	B	A	B	A	A	B	B	B	B	A	A	H	B	B	A	A	A	A	A	B	B	B	A	A	A	A	A	B	A	A	B	B	A	A	B	B	A
15	1	Lsat_1_v5_g_1_673184	4.854	.	Lsat_1_v5_g_1_2376	B	B	A	A	B	B	B	B	A	B	A	A	B	B	B	B	A	A	H	B	B	A	A	A	A	A	B	B	B	A	A	A	A	A	B	A	A	B	B	A	A	B	B	A
16	1	Lsat_1_v5_g_1_1722	4.854	M	Lsat_1_v5_g_1_1722	B	B	A	A	B	B	B	B	A	B	A	A	B	B	B	B	A	A	H	B	B	A	A	A	H	A	B	B	B	A	A	A	A	A	B	A	A	B	B	A	A	B	B	A
17	1	Lsat_1_v5_g_1_1196	5.38	M	Lsat_1_v5_g_1_1196	B	B	A	A	B	B	B	B	A	B	A	A	B	B	B	B	A	A	H	B	B	A	A	A	A	A	B	B	B	A	A	A	A	A	B	A	A	B	B	A	A	B	B	A
18	1	Lsat_1_v5_g_1_7325	5.38	M	Lsat_1_v5_g_1_7325	B	B	A	A	B	B	B	B	A	B	A	A	B	B	B	B	A	A	H	B	B	-	A	A	H	A	B	B	B	A	A	A	A	A	B	A	A	H	B	A	A	B	H	A
19	1	Lsat_1_v5_g_1_4637	5.906	M	Lsat_1_v5_g_1_4637	B	B	A	A	B	B	B	B	A	B	A	A	B	B	B	B	A	A	H	B	B	A	A	A	A	A	B	B	B	A	A	A	B	A	B	A	A	B	B	A	A	B	B	A
20	1	Lsat_1_v5_g_1_3167	5.906	.	Lsat_1_v5_g_1_4637	B	B	A	A	B	B	B	B	A	B	A	A	B	B	B	B	A	A	H	B	B	A	A	A	A	A	B	B	B	A	A	A	B	A	B	A	A	B	B	A	A	B	B	A
21	1	Lsat_1_v5_g_1_2332	5.906	M	Lsat_1_v5_g_1_2332	B	B	A	A	B	B	B	B	A	B	A	A	B	B	B	B	A	A	B	B	B	A	A	A	A	A	B	B	B	A	A	A	B	A	B	A	A	B	B	A	A	B	B	A
22	1	Lsat_1_v5_g_1_2738	5.906	.	Lsat_1_v5_g_1_2332	B	B	A	A	B	B	B	B	A	B	A	A	B	B	B	B	A	A	B	B	B	A	A	A	A	A	B	B	B	A	A	A	B	A	B	A	A	B	B	A	A	B	B	A
23	1	Lsat_1_v5_g_1_2943	5.906	.	Lsat_1_v5_g_1_2332	B	B	A	A	B	B	B	B	A	B	A	A	B	B	B	B	A	A	B	B	B	A	A	A	A	A	B	B	B	A	A	A	B	A	B	A	A	B	B	A	A	B	B	A
24	1	Lsat_1_v5_g_1_3928	5.906	.	Lsat_1_v5_g_1_2332	B	B	A	A	B	B	B	B	A	B	A	A	B	B	B	B	A	A	B	B	B	A	A	A	A	A	B	B	B	A	A	A	B	A	B	A	A	B	B	A	A	B	B	A
25	1	Lsat_1_v5_g_1_5400	5.906	.	Lsat_1_v5_g_1_2332	B	B	A	A	B	B	B	B	A	B	A	A	B	B	B	B	A	A	B	B	B	A	A	A	A	A	B	B	B	A	A	A	B	A	B	A	A	B	B	A	A	B	B	A
26	1	Lsat_1_v5_g_1_673099	5.906	.	Lsat_1_v5_g_1_2332	B	B	A	A	B	B	B	B	A	B	A	A	B	B	B	B	A	A	B	B	B	A	A	A	A	A	B	B	B	A	A	A	B	A	B	A	A	B	B	A	A	B	B	A
27	1	Lsat_1_v5_g_1_16368	5.906	M	Lsat_1_v5_g_1_16368	B	B	A	A	B	B	B	B	A	B	A	A	B	B	B	B	A	A	H	B	B	A	A	A	A	A	B	B	B	A	A	A	B	A	B	-	A	B	B	A	A	B	B	A
28	1	Lsat_1_v5_g_1_7977	5.906	M	Lsat_1_v5_g_1_7977	-	B	A	A	B	B	B	B	-	-	-	A	B	B	B	B	A	-	B	B	B	A	A	-	A	A	B	B	B	-	A	A	B	A	B	A	-	B	B	H	A	B	B	A
29	1	Lsat_1_v5_g_1_673224	6.97	M	Lsat_1_v5_g_1_673224	B	B	A	A	B	A	B	B	A	B	A	A	B	B	B	B	A	A	B	B	B	A	A	A	A	A	B	B	B	B	A	A	B	A	B	A	A	B	B	A	A	B	B	A
30	1	Lsat_1_v5_g_1_3827	6.97	M	Lsat_1_v5_g_1_3827	B	B	A	A	B	H	B	B	A	B	A	A	B	B	B	B	A	A	B	B	B	A	A	A	A	A	B	B	B	H	A	A	B	A	B	A	A	B	B	A	A	B	B	A
31	1	Lsat_1_v5_g_1_5648	7.491	M	Lsat_1_v5_g_1_5648	B	B	A	A	B	A	B	B	A	B	A	A	B	B	B	B	A	A	B	B	B	A	A	A	A	A	B	B	B	B	A	A	B	A	B	A	A	B	B	A	A	B	B	A
32	1	Lsat_1_v5_g_1_6151	7.491	.	Lsat_1_v5_g_1_5648	B	B	A	A	B	A	B	B	A	B	A	A	B	B	B	B	A	A	B	B	B	A	A	A	A	A	B	B	B	B	A	A	B	A	B	A	A	B	B	A	A	B	B	A
33	1	Lsat_1_v5_g_1_17463	8.029	M	Lsat_1_v5_g_1_17463	B	B	A	A	B	A	B	B	A	B	A	A	B	B	B	B	A	A	B	B	B	-	A	A	A	A	B	B	B	B	A	A	B	A	B	A	A	H	B	A	A	B	B	A
34	1	Lsat_1_v5_g_1_2895	8.029	M	Lsat_1_v5_g_1_2895	B	B	A	A	B	A	B	B	A	B	A	A	B	B	B	B	A	A	B	B	B	A	A	A	A	A	B	B	B	B	A	A	B	A	B	A	A	B	B	A	A	B	B	A
35	1	Lsat_1_v5_g_1_309	9.678	M	Lsat_1_v5_g_1_309	B	A	A	A	B	A	B	B	A	B	A	A	B	B	B	B	A	A	B	B	B	A	B	A	A	A	B	B	B	B	A	A	B	A	B	A	A	B	B	A	A	B	B	A
36	1	Lsat_1_v5_g_1_6322	9.678	.	Lsat_1_v5_g_1_309	B	A	A	A	B	A	B	B	A	B	A	A	B	B	B	B	A	A	B	B	B	A	B	A	A	A	B	B	B	B	A	A	B	A	B	A	A	B	B	A	A	B	B	A
37	1	Lsat_1_v5_g_1_2306	9.678	M	Lsat_1_v5_g_1_2306	B	A	A	A	B	A	B	B	A	B	A	A	B	B	B	B	A	A	B	B	B	A	B	A	A	A	B	B	B	B	A	H	B	A	B	A	A	B	B	A	A	B	B	A
38	1	Lsat_1_v5_g_1_3428	9.678	M	Lsat_1_v5_g_1_3428	B	A	A	A	B	A	B	B	A	B	A	A	B	B	B	B	A	A	B	B	B	A	B	A	A	A	B	B	B	B	A	H	B	A	B	A	A	B	B	A	A	B	B	A
39	1	Lsat_1_v5_g_1_7466	9.678	M	Lsat_1_v5_g_1_7466	B	A	A	A	B	A	B	B	A	B	A	A	B	B	B	B	A	A	B	B	B	A	B	A	A	A	B	B	B	B	A	A	B	A	B	A	A	B	B	A	A	B	B	-
40	1	Lsat_1_v5_g_1_733	9.678	M	Lsat_1_v5_g_1_733	B	H	A	A	B	A	B	B	A	B	A	A	B	B	B	B	A	A	B	B	B	A	H	A	A	A	B	B	B	B	A	A	B	A	B	A	A	B	B	A	A	B	B	A
41	1	Lsat_1_v5_g_1_673417	11.309	M	Lsat_1_v5_g_1_673417	B	A	A	A	B	A	B	B	A	B	A	A	B	B	B	B	A	A	B	B	B	A	B	A	A	A	B	B	B	B	A	H	B	A	B	A	A	B	B	A	A	B	B	H
42	1	Lsat_1_v5_g_1_7071	11.309	M	Lsat_1_v5_g_1_7071	B	A	A	A	B	A	B	B	A	B	A	A	B	B	B	B	A	A	B	B	B	A	B	A	A	A	B	B	B	B	A	H	B	A	B	A	A	B	B	A	A	B	B	B
43	1	Lsat_1_v5_g_1_2347	11.309	.	Lsat_1_v5_g_1_7071	B	A	A	A	B	A	B	B	A	B	A	A	B	B	B	B	A	A	B	B	B	A	B	A	A	A	B	B	B	B	A	H	B	A	B	A	A	B	B	A	A	B	B	B
44	1	Lsat_1_v5_g_1_4850	11.309	M	Lsat_1_v5_g_1_4850	B	A	A	A	B	A	B	B	A	B	A	A	B	B	B	B	A	A	B	B	B	A	B	A	A	A	B	B	B	B	A	H	B	A	B	A	A	B	B	A	A	B	B	A
45	1	Lsat_1_v5_g_1_9004	11.309	M	Lsat_1_v5_g_1_9004	B	A	A	A	-	H	B	B	A	-	A	A	-	-	B	-	A	A	-	B	-	A	-	A	A	A	B	B	B	B	A	A	B	A	-	A	H	B	-	A	A	B	-	A
46	1	Lsat_1_v5_g_1_1733	12.384	M	Lsat_1_v5_g_1_1733	B	A	A	A	B	A	B	B	A	B	A	A	B	B	B	B	A	A	B	B	B	A	B	A	A	A	B	B	B	B	A	H	B	A	B	A	A	B	B	A	A	B	B	B
47	1	Lsat_1_v5_g_1_1770	12.384	.	Lsat_1_v5_g_1_1733	B	A	A	A	B	A	B	B	A	B	A	A	B	B	B	B	A	A	B	B	B	A	B	A	A	A	B	B	B	B	A	H	B	A	B	A	A	B	B	A	A	B	B	B
48	1	Lsat_1_v5_g_1_7316	12.384	M	Lsat_1_v5_g_1_7316	B	A	A	A	B	A	B	B	A	B	A	A	B	B	B	B	A	A	B	B	B	A	B	A	A	A	B	B	B	B	A	H	B	A	B	A	A	B	B	A	A	B	B	B
49	1	Lsat_1_v5_g_1_4064	12.384	M	Lsat_1_v5_g_1_4064	H	A	A	A	B	A	B	H	A	B	A	A	B	B	B	-	H	A	-	B	B	A	B	A	A	A	B	B	-	H	A	A	-	A	B	A	H	B	B	A	A	-	B	B
50	1	Lsat_1_v5_g_1_3990	12.905	M	Lsat_1_v5_g_1_3990	B	A	A	A	B	A	B	B	A	B	A	A	B	B	B	B	A	A	B	B	B	A	B	A	A	A	B	B	B	B	A	H	B	A	B	A	A	B	B	A	A	B	B	B
51	1	Lsat_1_v5_g_1_2368	12.905	M	Lsat_1_v5_g_1_2368	B	A	A	A	B	A	B	B	A	B	A	A	B	B	B	B	A	A	B	B	B	A	B	A	A	A	B	B	B	B	A	H	B	A	B	A	A	B	B	A	A	B	B	B
52	1	Lsat_1_v5_g_1_15025	14.042	M	Lsat_1_v5_g_1_15025	B	A	A	A	B	A	B	B	A	B	A	A	B	B	B	B	A	A	B	-	B	A	B	A	A	A	B	B	-	B	A	H	B	A	B	A	A	B	B	A	A	B	A	B
53	1	Lsat_1_v5_g_1_4126	14.042	M	Lsat_1_v5_g_1_4126	B	A	A	A	B	A	B	B	A	B	A	A	B	B	B	B	A	A	B	B	B	A	B	A	A	A	B	B	B	B	A	H	B	A	B	A	A	B	B	A	A	B	A	B
54	1	Lsat_1_v5_g_1_1952	14.042	M	Lsat_1_v5_g_1_1952	B	A	A	A	B	A	B	B	A	B	A	A	B	B	B	B	A	A	B	B	B	A	B	A	A	A	B	B	B	B	A	H	B	A	B	A	A	B	B	A	A	B	H	B
55	1	Lsat_1_v5_g_1_2717	14.603	M	Lsat_1_v5_g_1_2717	B	A	A	A	B	A	B	B	A	B	A	A	B	B	B	B	A	A	B	B	B	A	B	A	B	A	B	B	B	B	A	H	B	A	B	A	A	B	B	A	A	B	A	B
56	1	Lsat_1_v5_g_1_673295	14.603	.	Lsat_1_v5_g_1_2717	B	A	A	A	B	A	B	B	A	B	A	A	B	B	B	B	A	A	B	B	B	A	B	A	B	A	B	B	B	B	A	H	B	A	B	A	A	B	B	A	A	B	A	B
57	1	Lsat_1_v5_g_1_1684	14.603	M	Lsat_1_v5_g_1_1684	B	A	A	A	B	A	B	B	A	B	A	A	B	B	B	B	A	A	B	B	B	A	B	A	H	A	B	B	B	B	A	H	B	A	B	A	A	B	B	A	A	B	A	B
58	1	Lsat_1_v5_g_1_4471	15.656	M	Lsat_1_v5_g_1_4471	B	A	A	A	B	A	B	B	B	B	A	A	B	B	B	B	A	A	B	A	B	A	B	A	B	A	B	B	B	B	A	H	B	A	B	A	A	B	B	A	A	B	A	B
59	1	Lsat_1_v5_g_1_2625	15.656	.	Lsat_1_v5_g_1_4471	B	A	A	A	B	A	B	B	B	B	A	A	B	B	B	B	A	A	B	A	B	A	B	A	B	A	B	B	B	B	A	H	B	A	B	A	A	B	B	A	A	B	A	B
60	1	Lsat_1_v5_g_1_4404	15.656	.	Lsat_1_v5_g_1_4471	B	A	A	A	B	A	B	B	B	B	A	A	B	B	B	B	A	A	B	A	B	A	B	A	B	A	B	B	B	B	A	H	B	A	B	A	A	B	B	A	A	B	A	B
61	1	Lsat_1_v5_g_1_1638	15.656	M	Lsat_1_v5_g_1_1638	B	A	A	A	B	A	B	B	B	B	A	A	B	B	B	B	A	A	B	H	B	A	B	A	B	A	B	B	B	B	A	H	B	A	B	A	A	B	B	A	A	B	A	B
62	1	Lsat_1_v5_g_1_673100	16.177	M	Lsat_1_v5_g_1_673100	B	A	A	A	B	A	B	B	B	A	A	A	B	B	B	B	A	A	B	A	B	A	B	A	B	A	B	B	B	B	A	H	B	A	B	A	A	B	B	A	A	B	A	B
63	1	Lsat_1_v5_g_1_4240	16.698	M	Lsat_1_v5_g_1_4240	B	A	A	A	B	A	B	B	B	A	A	A	B	B	B	B	A	A	B	A	B	A	B	A	B	A	B	B	B	A	A	H	B	A	B	A	A	B	B	A	A	B	A	B
64	1	Lsat_1_v5_g_1_4978	16.698	.	Lsat_1_v5_g_1_4240	B	A	A	A	B	A	B	B	B	A	A	A	B	B	B	B	A	A	B	A	B	A	B	A	B	A	B	B	B	A	A	H	B	A	B	A	A	B	B	A	A	B	A	B
65	1	Lsat_1_v5_g_1_5369	17.219	M	Lsat_1_v5_g_1_5369	B	A	A	A	B	A	B	B	B	A	A	A	B	B	B	B	A	A	B	A	B	A	B	A	B	A	B	B	B	A	A	H	B	A	B	A	A	B	B	A	A	B	A	A
66	1	Lsat_1_v5_g_1_673407	17.219	.	Lsat_1_v5_g_1_5369	B	A	A	A	B	A	B	B	B	A	A	A	B	B	B	B	A	A	B	A	B	A	B	A	B	A	B	B	B	A	A	H	B	A	B	A	A	B	B	A	A	B	A	A
67	1	Lsat_1_v5_g_1_5310	17.219	.	Lsat_1_v5_g_1_5369	B	A	A	A	B	A	B	B	B	A	A	A	B	B	B	B	A	A	B	A	B	A	B	A	B	A	B	B	B	A	A	H	B	A	B	A	A	B	B	A	A	B	A	A
68	1	Lsat_1_v5_g_1_315	17.745	M	Lsat_1_v5_g_1_315	B	A	A	B	B	A	B	B	B	A	A	A	B	B	B	B	A	A	H	A	B	A	B	A	B	A	B	B	B	A	A	H	B	A	B	A	A	B	B	A	A	B	A	A
69	1	Lsat_1_v5_g_1_1039	19.359	M	Lsat_1_v5_g_1_1039	B	A	A	B	B	A	B	B	B	A	A	A	B	B	B	B	B	A	A	A	B	A	B	A	B	A	B	B	B	A	A	H	B	A	B	A	A	B	B	A	A	B	B	A
70	1	Lsat_1_v5_g_1_1076	19.359	.	Lsat_1_v5_g_1_1039	B	A	A	B	B	A	B	B	B	A	A	A	B	B	B	B	B	A	A	A	B	A	B	A	B	A	B	B	B	A	A	H	B	A	B	A	A	B	B	A	A	B	B	A
71	1	Lsat_1_v5_g_1_947	19.359	.	Lsat_1_v5_g_1_1039	B	A	A	B	B	A	B	B	B	A	A	A	B	B	B	B	B	A	A	A	B	A	B	A	B	A	B	B	B	A	A	H	B	A	B	A	A	B	B	A	A	B	B	A
72	1	Lsat_1_v5_g_1_1871	19.879	M	Lsat_1_v5_g_1_1871	B	A	A	B	A	A	B	B	B	A	A	A	B	B	B	B	B	A	A	A	B	A	B	A	B	A	B	B	B	A	A	H	B	A	B	A	A	B	B	A	A	B	B	A
73	1	Lsat_1_v5_g_1_6779	19.879	M	Lsat_1_v5_g_1_6779	B	A	A	B	A	A	B	B	B	A	A	A	B	B	B	B	B	A	A	A	B	A	B	A	B	A	B	B	B	A	A	A	B	A	B	A	A	B	B	A	A	B	B	A
74	1	Lsat_1_v5_g_1_1566	19.879	.	Lsat_1_v5_g_1_6779	B	A	A	B	A	A	B	B	B	A	A	A	B	B	B	B	B	A	A	A	B	A	B	A	B	A	B	B	B	A	A	A	B	A	B	A	A	B	B	A	A	B	B	A
75	1	Lsat_1_v5_g_1_673247	19.879	.	Lsat_1_v5_g_1_6779	B	A	A	B	A	A	B	B	B	A	A	A	B	B	B	B	B	A	A	A	B	A	B	A	B	A	B	B	B	A	A	A	B	A	B	A	A	B	B	A	A	B	B	A
76	1	Lsat_1_v5_g_1_8334	19.879	M	Lsat_1_v5_g_1_8334	B	A	A	B	A	A	H	-	-	A	A	A	-	B	B	-	B	A	A	A	-	A	B	A	B	A	B	B	B	A	A	H	-	A	-	A	A	B	B	A	A	-	B	A
77	1	Lsat_1_v5_g_1_2497	19.879	M	Lsat_1_v5_g_1_2497	B	A	A	B	H	A	B	B	B	A	A	A	B	B	B	B	B	A	A	A	B	A	B	A	B	A	B	B	B	A	A	H	B	A	B	A	A	B	B	A	A	B	B	A
78	1	Lsat_1_v5_g_1_4109	22.031	M	Lsat_1_v5_g_1_4109	B	A	B	B	A	A	B	B	B	A	A	B	A	B	B	B	B	A	A	A	B	A	B	A	B	A	B	B	B	A	A	A	B	A	B	A	A	B	B	A	A	B	B	A
79	1	Lsat_1_v5_g_1_5007	22.031	.	Lsat_1_v5_g_1_4109	B	A	B	B	A	A	B	B	B	A	A	B	A	B	B	B	B	A	A	A	B	A	B	A	B	A	B	B	B	A	A	A	B	A	B	A	A	B	B	A	A	B	B	A
80	1	Lsat_1_v5_g_1_2623	22.031	.	Lsat_1_v5_g_1_4109	B	A	B	B	A	A	B	B	B	A	A	B	A	B	B	B	B	A	A	A	B	A	B	A	B	A	B	B	B	A	A	A	B	A	B	A	A	B	B	A	A	B	B	A
81	1	Lsat_1_v5_g_1_1823	22.031	M	Lsat_1_v5_g_1_1823	B	A	H	B	A	A	B	B	B	A	A	H	H	B	B	B	B	A	A	A	B	A	B	A	B	A	B	B	B	A	A	A	B	A	B	A	A	B	B	A	A	B	B	A
82	1	Lsat_1_v5_g_1_3119	22.547	M	Lsat_1_v5_g_1_3119	B	A	B	B	A	A	B	B	B	A	A	B	A	B	B	B	B	A	A	A	B	A	B	A	B	A	B	B	B	A	A	A	B	A	B	A	A	B	B	A	A	B	B	A
83	1	Lsat_1_v5_g_1_4003	22.547	.	Lsat_1_v5_g_1_3119	B	A	B	B	A	A	B	B	B	A	A	B	A	B	B	B	B	A	A	A	B	A	B	A	B	A	B	B	B	A	A	A	B	A	B	A	A	B	B	A	A	B	B	A
84	1	Lsat_1_v5_g_1_11587	23.157	M	Lsat_1_v5_g_1_11587	B	A	B	B	-	A	B	B	B	A	-	B	A	-	B	B	B	A	H	A	B	-	B	H	-	A	B	-	B	A	A	A	B	A	-	A	A	-	B	A	A	B	B	A
85	1	Lsat_1_v5_g_1_2165	23.157	M	Lsat_1_v5_g_1_2165	B	A	B	B	A	A	B	B	B	A	A	B	A	B	B	B	B	A	A	A	B	A	B	A	B	A	B	B	B	A	A	A	B	A	B	A	A	B	B	A	A	B	B	A
86	1	Lsat_1_v5_g_1_2309	23.157	.	Lsat_1_v5_g_1_2165	B	A	B	B	A	A	B	B	B	A	A	B	A	B	B	B	B	A	A	A	B	A	B	A	B	A	B	B	B	A	A	A	B	A	B	A	A	B	B	A	A	B	B	A
87	1	Lsat_1_v5_g_1_2694	23.157	.	Lsat_1_v5_g_1_2165	B	A	B	B	A	A	B	B	B	A	A	B	A	B	B	B	B	A	A	A	B	A	B	A	B	A	B	B	B	A	A	A	B	A	B	A	A	B	B	A	A	B	B	A
88	1	Lsat_1_v5_g_1_158	23.766	M	Lsat_1_v5_g_1_158	B	A	B	B	A	A	B	B	B	A	A	B	A	B	B	B	B	A	A	A	B	A	B	A	B	A	B	B	B	A	A	A	B	A	B	A	A	B	B	A	A	B	B	A
89	1	Lsat_1_v5_g_1_12517	24.362	M	Lsat_1_v5_g_1_12517	B	A	B	B	A	A	-	B	B	-	A	-	-	B	B	-	B	-	A	A	-	A	B	A	B	A	B	B	-	A	A	A	-	-	B	-	A	B	B	A	A	B	B	-
90	1	Lsat_1_v5_g_1_673220	24.362	M	Lsat_1_v5_g_1_673220	B	A	B	B	A	A	B	B	B	A	A	B	A	B	B	B	B	A	A	A	B	A	B	A	B	A	B	B	H	A	A	A	B	A	B	A	A	B	B	A	A	B	B	A
91	1	Lsat_1_v5_g_1_957	24.362	M	Lsat_1_v5_g_1_957	B	A	B	B	A	A	B	B	B	A	A	B	A	B	B	B	B	A	A	A	B	A	B	A	B	A	B	B	H	A	A	A	B	A	B	A	A	H	B	A	A	B	B	A
92	1	Lsat_1_v5_g_1_8100	25.011	M	Lsat_1_v5_g_1_8100	B	A	H	B	A	A	H	B	B	B	A	B	H	B	B	B	B	A	A	A	B	A	B	A	-	A	H	B	A	A	A	A	B	A	B	H	B	-	B	A	A	B	B	B
93	1	Lsat_1_v5_g_1_14415	25.725	M	Lsat_1_v5_g_1_14415	B	A	B	-	A	A	B	B	B	A	-	B	A	-	B	-	B	A	H	A	-	-	B	A	B	A	A	B	-	A	A	A	B	A	B	A	B	A	B	A	A	-	B	-
94	1	Lsat_1_v5_g_1_4299	26.35	M	Lsat_1_v5_g_1_4299	B	A	B	B	A	A	B	B	B	A	A	B	A	B	B	B	B	A	A	A	B	A	B	A	B	A	B	B	H	A	A	A	B	A	B	A	B	A	B	A	A	B	B	B
95	1	Lsat_1_v5_g_1_4600	26.35	.	Lsat_1_v5_g_1_4299	B	A	B	B	A	A	B	B	B	A	A	B	A	B	B	B	B	A	A	A	B	A	B	A	B	A	B	B	H	A	A	A	B	A	B	A	B	A	B	A	A	B	B	B
96	1	Lsat_1_v5_g_1_5912	26.35	.	Lsat_1_v5_g_1_4299	B	A	B	B	A	A	B	B	B	A	A	B	A	B	B	B	B	A	A	A	B	A	B	A	B	A	B	B	H	A	A	A	B	A	B	A	B	A	B	A	A	B	B	B
97	1	Lsat_1_v5_g_1_3027	26.35	.	Lsat_1_v5_g_1_4299	B	A	B	B	A	A	B	B	B	A	A	B	A	B	B	B	B	A	A	A	B	A	B	A	B	A	B	B	H	A	A	A	B	A	B	A	B	A	B	A	A	B	B	B
98	1	Lsat_1_v5_g_1_3305	26.35	.	Lsat_1_v5_g_1_4299	B	A	B	B	A	A	B	B	B	A	A	B	A	B	B	B	B	A	A	A	B	A	B	A	B	A	B	B	H	A	A	A	B	A	B	A	B	A	B	A	A	B	B	B
99	1	Lsat_1_v5_g_1_817	26.35	.	Lsat_1_v5_g_1_4299	B	A	B	B	A	A	B	B	B	A	A	B	A	B	B	B	B	A	A	A	B	A	B	A	B	A	B	B	H	A	A	A	B	A	B	A	B	A	B	A	A	B	B	B
100	1	Lsat_1_v5_g_1_4081	26.35	M	Lsat_1_v5_g_1_4081	B	A	B	B	A	A	B	B	B	A	A	B	A	B	B	B	B	A	A	A	B	A	B	A	B	A	B	B	H	A	A	A	B	A	B	A	B	A	B	H	A	B	B	B
101	1	Lsat_1_v5_g_1_143	26.35	M	Lsat_1_v5_g_1_143	B	A	B	B	A	A	B	H	B	A	A	B	A	B	B	H	B	A	H	A	B	A	B	H	B	A	B	H	H	A	A	A	B	A	B	A	B	A	B	A	A	B	B	B
102	1	Lsat_1_v5_g_1_7514	26.35	M	Lsat_1_v5_g_1_7514	B	A	B	B	H	A	B	B	B	A	-	B	A	B	B	B	B	A	A	A	B	-	-	A	B	A	B	B	H	A	A	A	B	A	B	A	B	A	B	A	A	-	B	-
103	1	Lsat_1_v5_g_1_87	31.602	M	Lsat_1_v5_g_1_87	B	A	B	B	A	A	B	A	B	A	A	B	A	B	B	A	B	A	B	A	B	H	B	B	B	A	B	A	H	A	A	A	B	A	B	A	B	A	B	A	A	B	B	B
104	1	Lsat_1_v5_g_1_236	32.14	M	Lsat_1_v5_g_1_236	B	A	B	B	A	A	B	A	B	A	A	B	A	B	B	A	B	A	B	A	B	H	B	B	B	A	B	A	H	A	A	A	B	A	B	A	B	A	B	A	A	B	B	B
105	1	Lsat_1_v5_g_1_11537	32.757	M	Lsat_1_v5_g_1_11537	B	A	B	B	-	A	B	A	B	-	A	A	A	B	B	A	B	A	H	A	B	B	B	-	B	-	B	A	-	A	A	A	B	A	B	A	H	A	B	A	A	B	B	B
106	1	Lsat_1_v5_g_1_10349	33.442	M	Lsat_1_v5_g_1_10349	B	A	B	B	A	A	B	A	B	A	A	B	A	H	B	A	B	A	B	A	B	B	B	B	B	A	B	A	H	A	A	H	B	H	B	A	B	A	B	A	A	B	B	B
107	1	Lsat_1_v5_g_1_12999	33.442	M	Lsat_1_v5_g_1_12999	B	A	B	B	A	A	B	-	B	A	A	B	A	B	B	-	B	A	B	A	B	-	B	B	-	A	B	H	B	A	A	A	B	A	B	-	B	A	B	A	A	B	B	-
108	1	Lsat_1_v5_g_1_5330	33.442	M	Lsat_1_v5_g_1_5330	B	A	B	B	A	A	B	A	B	A	A	B	A	B	B	A	B	A	B	A	B	B	B	B	B	A	B	A	H	A	A	A	B	A	B	A	B	A	B	A	A	B	B	B
109	1	Lsat_1_v5_g_1_1299	33.442	.	Lsat_1_v5_g_1_5330	B	A	B	B	A	A	B	A	B	A	A	B	A	B	B	A	B	A	B	A	B	B	B	B	B	A	B	A	H	A	A	A	B	A	B	A	B	A	B	A	A	B	B	B
110	1	Lsat_1_v5_g_1_2505	33.442	.	Lsat_1_v5_g_1_5330	B	A	B	B	A	A	B	A	B	A	A	B	A	B	B	A	B	A	B	A	B	B	B	B	B	A	B	A	H	A	A	A	B	A	B	A	B	A	B	A	A	B	B	B
111	1	Lsat_1_v5_g_1_3835	33.442	.	Lsat_1_v5_g_1_5330	B	A	B	B	A	A	B	A	B	A	A	B	A	B	B	A	B	A	B	A	B	B	B	B	B	A	B	A	H	A	A	A	B	A	B	A	B	A	B	A	A	B	B	B
112	1	Lsat_1_v5_g_1_8430	33.442	M	Lsat_1_v5_g_1_8430	B	A	B	B	A	A	B	A	B	A	A	B	A	B	B	A	B	A	B	A	B	B	B	B	B	A	B	A	H	A	A	A	B	A	B	H	B	A	B	H	A	B	B	B
113	1	Lsat_1_v5_g_1_9446	33.442	M	Lsat_1_v5_g_1_9446	B	A	B	B	A	A	B	A	B	A	-	B	-	B	B	-	B	A	-	-	B	B	-	B	B	A	B	A	H	A	A	A	B	A	-	-	B	-	B	-	-	-	-	-
114	1	Lsat_1_v5_g_1_2880	34.03	M	Lsat_1_v5_g_1_2880	B	A	B	B	A	A	B	A	B	A	A	B	A	B	B	A	B	A	B	A	B	B	B	B	B	A	B	A	H	A	A	A	B	A	B	A	B	A	B	A	A	B	B	B
115	1	Lsat_1_v5_g_1_4776	34.03	.	Lsat_1_v5_g_1_2880	B	A	B	B	A	A	B	A	B	A	A	B	A	B	B	A	B	A	B	A	B	B	B	B	B	A	B	A	H	A	A	A	B	A	B	A	B	A	B	A	A	B	B	B
116	1	Lsat_1_v5_g_1_287	34.03	.	Lsat_1_v5_g_1_2880	B	A	B	B	A	A	B	A	B	A	A	B	A	B	B	A	B	A	B	A	B	B	B	B	B	A	B	A	H	A	A	A	B	A	B	A	B	A	B	A	A	B	B	B
117	1	Lsat_1_v5_g_1_580	34.03	.	Lsat_1_v5_g_1_2880	B	A	B	B	A	A	B	A	B	A	A	B	A	B	B	A	B	A	B	A	B	B	B	B	B	A	B	A	H	A	A	A	B	A	B	A	B	A	B	A	A	B	B	B
118	1	Lsat_1_v5_g_1_834	34.03	.	Lsat_1_v5_g_1_2880	B	A	B	B	A	A	B	A	B	A	A	B	A	B	B	A	B	A	B	A	B	B	B	B	B	A	B	A	H	A	A	A	B	A	B	A	B	A	B	A	A	B	B	B
119	1	Lsat_1_v5_g_1_9563	34.03	M	Lsat_1_v5_g_1_9563	-	A	B	-	A	A	B	A	B	A	A	-	A	-	B	A	-	A	B	A	-	B	B	B	-	-	B	A	H	A	A	A	-	A	-	A	B	A	B	A	A	B	B	B
120	1	Lsat_1_v5_g_1_1382	34.03	M	Lsat_1_v5_g_1_1382	B	A	B	B	A	A	B	A	B	A	A	B	A	B	B	A	B	A	B	A	B	B	B	B	B	A	B	A	H	A	A	A	B	A	B	A	B	A	B	A	A	B	B	B
121	1	Lsat_1_v5_g_1_9880	34.03	M	Lsat_1_v5_g_1_9880	B	A	B	B	A	A	B	A	B	A	A	B	H	B	B	A	B	A	B	A	B	B	B	B	B	A	B	A	H	A	A	A	B	A	B	A	B	A	B	A	A	B	B	B
122	1	Lsat_1_v5_g_1_180	34.03	M	Lsat_1_v5_g_1_180	B	A	B	B	A	A	B	A	B	A	A	B	A	B	B	A	B	A	B	A	B	B	B	B	B	A	B	A	H	A	A	A	B	A	B	A	B	A	B	A	A	B	B	B
123	1	Lsat_1_v5_g_1_4732	35.083	M	Lsat_1_v5_g_1_4732	B	A	B	B	A	A	B	A	B	A	B	B	A	B	B	A	B	A	B	A	B	B	B	B	B	B	B	A	H	A	A	A	B	A	B	A	B	A	B	A	A	B	B	B
124	1	Lsat_1_v5_g_1_435	35.083	.	Lsat_1_v5_g_1_4732	B	A	B	B	A	A	B	A	B	A	B	B	A	B	B	A	B	A	B	A	B	B	B	B	B	B	B	A	H	A	A	A	B	A	B	A	B	A	B	A	A	B	B	B
125	1	Lsat_1_v5_g_1_2008	35.083	M	Lsat_1_v5_g_1_2008	B	A	B	B	A	A	B	A	B	A	H	B	A	B	B	A	B	A	B	A	B	B	B	B	B	H	B	A	H	A	A	A	B	A	B	A	B	A	B	A	A	B	B	B
126	1	Lsat_1_v5_g_1_3635	35.615	M	Lsat_1_v5_g_1_3635	B	A	B	B	A	A	B	A	B	A	B	B	A	B	B	A	B	A	B	A	B	B	B	B	B	B	B	A	H	A	A	H	B	A	B	A	B	A	B	A	A	B	B	B
127	1	Lsat_1_v5_g_1_4218	35.615	M	Lsat_1_v5_g_1_4218	B	A	B	B	A	A	B	A	B	A	B	B	A	B	B	A	B	A	B	A	B	B	B	B	B	B	B	A	H	A	A	H	B	A	B	A	B	A	B	A	A	B	B	B
128	1	Lsat_1_v5_g_1_1780	35.615	M	Lsat_1_v5_g_1_1780	B	A	B	B	A	A	B	A	B	A	B	B	A	B	B	A	B	A	B	A	B	B	B	B	B	B	B	A	H	A	A	H	B	A	B	A	B	A	B	A	A	B	B	B
129	1	Lsat_1_v5_g_1_6112	36.153	M	Lsat_1_v5_g_1_6112	B	A	B	B	A	A	B	A	B	A	B	B	A	B	B	A	B	A	B	A	B	B	B	A	B	B	B	A	H	A	A	H	B	A	B	A	B	A	B	A	A	B	B	B
130	1	Lsat_1_v5_g_1_9631	36.153	M	Lsat_1_v5_g_1_9631	B	A	B	B	A	A	B	A	B	A	B	B	A	B	B	A	-	-	-	A	-	B	B	A	B	B	B	A	B	A	A	B	B	A	B	A	B	A	B	A	A	B	B	B
131	1	Lsat_1_v5_g_1_1115	36.153	M	Lsat_1_v5_g_1_1115	B	A	B	B	A	A	B	A	B	A	B	B	A	B	B	A	B	A	B	A	B	B	B	A	B	B	B	A	H	A	A	B	B	A	B	A	B	A	B	A	A	B	B	B
132	1	Lsat_1_v5_g_1_673206	36.153	.	Lsat_1_v5_g_1_1115	B	A	B	B	A	A	B	A	B	A	B	B	A	B	B	A	B	A	B	A	B	B	B	A	B	B	B	A	H	A	A	B	B	A	B	A	B	A	B	A	A	B	B	B
133	1	Lsat_1_v5_g_1_3694	36.153	.	Lsat_1_v5_g_1_1115	B	A	B	B	A	A	B	A	B	A	B	B	A	B	B	A	B	A	B	A	B	B	B	A	B	B	B	A	H	A	A	B	B	A	B	A	B	A	B	A	A	B	B	B
134	1	Lsat_1_v5_g_1_803	36.153	M	Lsat_1_v5_g_1_803	B	A	B	B	A	A	B	A	B	A	B	B	A	B	B	A	B	A	B	A	B	B	B	A	B	B	B	A	H	A	A	H	B	A	B	A	B	A	B	A	A	B	B	B
135	1	Lsat_1_v5_g_1_2705	36.69	M	Lsat_1_v5_g_1_2705	B	A	B	B	A	A	B	A	B	A	B	B	A	B	B	A	B	A	B	A	B	B	B	A	B	B	B	A	H	A	A	B	B	A	B	A	B	A	B	A	A	B	B	B
136	1	Lsat_1_v5_g_1_1853	37.222	M	Lsat_1_v5_g_1_1853	B	A	B	B	A	A	B	A	B	A	B	B	A	A	B	A	B	A	B	A	B	B	B	A	B	B	B	A	H	A	A	B	B	A	B	A	B	A	B	A	A	B	B	B
137	1	Lsat_1_v5_g_1_4023	37.222	M	Lsat_1_v5_g_1_4023	B	A	B	B	A	A	B	A	B	A	B	B	A	A	B	A	B	A	B	A	B	B	B	A	B	B	B	A	H	A	A	B	B	A	B	A	B	A	B	A	A	B	B	B
138	1	Lsat_1_v5_g_1_9633	37.222	M	Lsat_1_v5_g_1_9633	-	A	B	-	-	A	B	A	B	A	B	-	-	A	-	A	B	A	B	A	B	B	-	A	B	B	B	A	H	A	A	B	-	A	B	A	B	-	B	A	A	B	B	B
139	1	Lsat_1_v5_g_1_6574	37.222	M	Lsat_1_v5_g_1_6574	H	A	B	B	A	H	B	A	B	A	B	B	A	A	B	A	B	A	B	A	B	B	B	A	B	B	B	A	H	H	A	B	B	A	B	H	B	A	B	A	A	B	B	B
140	1	Lsat_1_v5_g_1_451	37.754	M	Lsat_1_v5_g_1_451	B	A	B	B	A	A	B	A	B	A	B	B	A	A	B	A	B	A	B	A	B	B	B	A	B	B	B	A	A	A	A	B	B	A	B	A	B	A	B	A	A	B	B	B
141	1	Lsat_1_v5_g_1_491	37.754	M	Lsat_1_v5_g_1_491	B	A	B	B	A	A	B	A	B	A	B	B	A	A	B	A	B	A	B	A	B	B	B	A	B	B	B	A	A	A	A	B	B	A	B	A	B	A	B	A	A	B	B	B
142	1	Lsat_1_v5_g_1_4841	38.807	M	Lsat_1_v5_g_1_4841	B	A	B	B	A	A	B	A	B	A	B	B	A	A	H	A	B	A	B	A	B	B	B	A	B	B	B	A	A	A	A	B	B	A	B	A	B	A	B	A	A	B	B	B
143	1	Lsat_1_v5_g_1_2759	39.871	M	Lsat_1_v5_g_1_2759	A	A	B	B	A	A	B	A	B	A	B	B	A	A	H	A	B	A	B	A	B	B	B	A	A	B	B	A	A	A	A	B	B	A	B	A	B	A	B	A	A	B	B	B
144	1	Lsat_1_v5_g_1_13364	40.52	M	Lsat_1_v5_g_1_13364	A	-	B	B	A	A	-	A	B	-	-	B	A	A	B	A	B	A	B	A	B	B	B	A	A	-	B	A	A	A	A	B	B	A	B	A	B	-	B	A	-	-	-	B
145	1	Lsat_1_v5_g_1_673257	40.52	M	Lsat_1_v5_g_1_673257	A	A	B	B	A	A	B	A	B	A	B	B	A	A	H	A	B	A	B	A	B	B	B	A	A	B	B	A	A	A	A	B	B	A	B	A	B	A	B	A	A	B	B	B
146	1	Lsat_1_v5_g_1_8599	40.52	M	Lsat_1_v5_g_1_8599	A	A	B	B	A	A	B	A	B	A	B	B	A	A	H	A	B	A	B	A	B	-	B	A	A	B	B	A	A	A	A	B	B	A	B	A	B	A	B	H	A	B	B	B
147	1	Lsat_1_v5_g_1_7672	40.52	M	Lsat_1_v5_g_1_7672	-	A	B	B	A	A	B	A	B	A	B	B	A	A	H	A	B	A	B	A	B	B	H	A	A	B	B	A	A	H	A	B	B	A	B	A	B	A	B	A	A	B	B	B
148	1	Lsat_1_v5_g_1_1674	41.161	M	Lsat_1_v5_g_1_1674	A	A	B	B	A	A	B	A	B	A	B	B	A	A	H	A	B	A	B	A	B	B	B	A	A	B	B	A	A	A	A	B	B	A	B	A	B	A	B	A	A	B	B	B
149	1	Lsat_1_v5_g_1_6004	41.161	.	Lsat_1_v5_g_1_1674	A	A	B	B	A	A	B	A	B	A	B	B	A	A	H	A	B	A	B	A	B	B	B	A	A	B	B	A	A	A	A	B	B	A	B	A	B	A	B	A	A	B	B	B
150	1	Lsat_1_v5_g_1_3855	42.225	M	Lsat_1_v5_g_1_3855	A	A	B	B	A	A	B	A	B	A	B	B	A	A	H	A	B	A	A	A	B	B	B	A	A	B	B	A	A	A	A	B	B	A	B	A	B	A	B	A	A	B	B	B
151	1	Lsat_1_v5_g_1_6676	42.225	.	Lsat_1_v5_g_1_3855	A	A	B	B	A	A	B	A	B	A	B	B	A	A	H	A	B	A	A	A	B	B	B	A	A	B	B	A	A	A	A	B	B	A	B	A	B	A	B	A	A	B	B	B
152	1	Lsat_1_v5_g_1_8595	42.225	M	Lsat_1_v5_g_1_8595	A	A	B	B	A	A	B	A	B	-	B	B	A	A	B	A	B	A	A	A	-	-	B	A	A	B	B	A	A	-	A	B	B	A	B	A	B	A	B	A	A	B	B	-
153	1	Lsat_1_v5_g_1_673250	42.225	M	Lsat_1_v5_g_1_673250	A	A	B	B	A	A	B	A	B	A	B	B	A	A	H	A	B	A	A	A	B	B	B	A	A	B	B	A	A	A	A	B	B	A	B	A	B	A	B	A	A	B	B	B
154	1	Lsat_1_v5_g_1_4397	42.225	M	Lsat_1_v5_g_1_4397	H	A	B	B	A	A	B	H	B	A	B	B	A	A	H	A	B	H	A	A	B	B	B	A	A	B	B	A	A	A	A	B	B	A	B	A	B	A	B	A	A	B	B	B
155	1	Lsat_1_v5_g_1_340	42.225	M	Lsat_1_v5_g_1_340	H	A	B	B	A	A	B	A	B	A	B	B	A	A	H	A	B	A	A	A	B	B	B	A	A	B	B	A	A	A	A	B	B	A	B	A	B	A	B	A	A	B	B	B
156	1	Lsat_1_v5_g_1_4243	44.425	M	Lsat_1_v5_g_1_4243	H	A	B	B	A	A	B	A	B	A	B	B	A	A	H	A	B	A	A	A	B	B	B	A	A	B	B	A	A	A	A	B	B	A	B	A	B	A	B	A	A	B	B	B
157	1	Lsat_1_v5_g_1_10992	44.425	M	Lsat_1_v5_g_1_10992	H	A	B	B	A	A	B	A	B	A	B	B	A	H	H	A	H	A	A	A	B	-	B	A	A	B	B	A	-	A	A	B	-	A	B	A	B	A	-	A	-	B	B	B
158	1	Lsat_1_v5_g_1_5626	45.489	M	Lsat_1_v5_g_1_5626	H	A	B	B	A	A	B	A	B	A	B	B	A	A	H	A	B	A	A	A	B	B	B	A	A	B	B	A	A	A	A	B	B	A	B	A	B	A	B	A	A	B	B	B
159	1	Lsat_1_v5_g_1_9478	46.665	M	Lsat_1_v5_g_1_9478	H	A	B	B	A	A	B	A	B	A	B	B	A	B	H	-	B	A	A	A	B	B	B	A	A	-	B	A	A	A	H	B	B	A	B	A	B	A	B	A	A	B	-	B
160	1	Lsat_1_v5_g_1_5584	47.247	M	Lsat_1_v5_g_1_5584	H	A	B	B	A	A	B	A	B	A	B	B	A	A	H	A	B	A	A	A	B	B	B	A	A	B	B	A	A	A	A	B	B	A	B	A	B	A	B	A	A	B	B	B
161	1	Lsat_1_v5_g_1_1064	47.247	.	Lsat_1_v5_g_1_5584	H	A	B	B	A	A	B	A	B	A	B	B	A	A	H	A	B	A	A	A	B	B	B	A	A	B	B	A	A	A	A	B	B	A	B	A	B	A	B	A	A	B	B	B
162	1	Lsat_1_v5_g_1_1391	47.247	.	Lsat_1_v5_g_1_5584	H	A	B	B	A	A	B	A	B	A	B	B	A	A	H	A	B	A	A	A	B	B	B	A	A	B	B	A	A	A	A	B	B	A	B	A	B	A	B	A	A	B	B	B
163	1	Lsat_1_v5_g_1_2200	47.247	.	Lsat_1_v5_g_1_5584	H	A	B	B	A	A	B	A	B	A	B	B	A	A	H	A	B	A	A	A	B	B	B	A	A	B	B	A	A	A	A	B	B	A	B	A	B	A	B	A	A	B	B	B
164	1	Lsat_1_v5_g_1_5857	47.247	.	Lsat_1_v5_g_1_5584	H	A	B	B	A	A	B	A	B	A	B	B	A	A	H	A	B	A	A	A	B	B	B	A	A	B	B	A	A	A	A	B	B	A	B	A	B	A	B	A	A	B	B	B
165	1	Lsat_1_v5_g_1_6287	47.247	.	Lsat_1_v5_g_1_5584	H	A	B	B	A	A	B	A	B	A	B	B	A	A	H	A	B	A	A	A	B	B	B	A	A	B	B	A	A	A	A	B	B	A	B	A	B	A	B	A	A	B	B	B
166	1	Lsat_1_v5_g_1_6888	47.247	.	Lsat_1_v5_g_1_5584	H	A	B	B	A	A	B	A	B	A	B	B	A	A	H	A	B	A	A	A	B	B	B	A	A	B	B	A	A	A	A	B	B	A	B	A	B	A	B	A	A	B	B	B
167	1	Lsat_1_v5_g_1_705	47.247	.	Lsat_1_v5_g_1_5584	H	A	B	B	A	A	B	A	B	A	B	B	A	A	H	A	B	A	A	A	B	B	B	A	A	B	B	A	A	A	A	B	B	A	B	A	B	A	B	A	A	B	B	B
168	1	Lsat_1_v5_g_1_1176	47.247	M	Lsat_1_v5_g_1_1176	H	A	B	B	A	A	B	A	B	A	B	B	A	A	H	A	B	A	A	A	B	B	B	A	A	B	B	A	A	A	A	B	B	A	B	A	B	A	B	A	A	B	B	B
169	1	Lsat_1_v5_g_1_3136	47.247	M	Lsat_1_v5_g_1_3136	H	A	B	B	A	A	B	A	B	A	B	B	A	A	H	A	B	A	A	A	B	B	B	A	A	B	B	A	A	A	A	B	B	A	B	A	B	A	B	A	A	B	B	B
170	1	Lsat_1_v5_g_1_4304	47.247	.	Lsat_1_v5_g_1_3136	H	A	B	B	A	A	B	A	B	A	B	B	A	A	H	A	B	A	A	A	B	B	B	A	A	B	B	A	A	A	A	B	B	A	B	A	B	A	B	A	A	B	B	B
171	1	Lsat_1_v5_g_1_11454	48.497	M	Lsat_1_v5_g_1_11454	B	A	B	B	A	A	B	A	B	A	-	B	A	A	A	A	-	A	A	A	B	B	B	A	A	B	B	A	A	A	A	B	B	A	B	-	B	A	-	A	A	B	B	B
172	1	Lsat_1_v5_g_1_7764	48.497	M	Lsat_1_v5_g_1_7764	H	A	B	B	A	A	B	A	B	A	H	B	A	A	H	A	B	A	A	A	B	B	B	A	A	B	B	A	A	A	A	B	B	A	B	A	B	A	B	A	A	B	B	B
173	1	Lsat_1_v5_g_1_929	48.497	M	Lsat_1_v5_g_1_929	H	A	B	B	A	A	B	A	B	A	B	B	A	A	H	A	B	A	A	A	B	B	B	A	A	B	B	A	A	A	A	B	B	A	B	A	B	A	B	A	A	B	B	B
174	1	Lsat_1_v5_g_1_3367	48.497	.	Lsat_1_v5_g_1_929	H	A	B	B	A	A	B	A	B	A	B	B	A	A	H	A	B	A	A	A	B	B	B	A	A	B	B	A	A	A	A	B	B	A	B	A	B	A	B	A	A	B	B	B
175	1	Lsat_1_v5_g_1_69	48.497	M	Lsat_1_v5_g_1_69	B	A	B	B	A	A	B	A	B	A	B	B	A	A	H	A	B	A	A	A	B	B	B	A	A	B	B	A	A	A	A	B	B	A	B	A	H	A	B	A	A	B	B	B
176	1	Lsat_1_v5_g_1_2724	50.397	M	Lsat_1_v5_g_1_2724	H	A	B	B	A	A	B	A	B	A	B	B	A	A	H	A	B	A	A	A	B	B	B	A	A	B	B	A	A	A	A	B	B	A	B	A	A	A	B	A	A	B	B	B
177	1	Lsat_1_v5_g_1_3341	50.397	M	Lsat_1_v5_g_1_3341	H	A	B	B	A	A	B	A	B	A	B	B	A	A	H	A	B	A	A	A	B	B	B	A	A	B	B	A	A	A	A	B	B	A	B	A	A	A	B	A	A	B	B	B
178	1	Lsat_1_v5_g_1_3624	50.397	.	Lsat_1_v5_g_1_3341	H	A	B	B	A	A	B	A	B	A	B	B	A	A	H	A	B	A	A	A	B	B	B	A	A	B	B	A	A	A	A	B	B	A	B	A	A	A	B	A	A	B	B	B
179	1	Lsat_1_v5_g_1_5162	50.397	.	Lsat_1_v5_g_1_3341	H	A	B	B	A	A	B	A	B	A	B	B	A	A	H	A	B	A	A	A	B	B	B	A	A	B	B	A	A	A	A	B	B	A	B	A	A	A	B	A	A	B	B	B
180	1	Lsat_1_v5_g_1_5639	50.397	.	Lsat_1_v5_g_1_3341	H	A	B	B	A	A	B	A	B	A	B	B	A	A	H	A	B	A	A	A	B	B	B	A	A	B	B	A	A	A	A	B	B	A	B	A	A	A	B	A	A	B	B	B
181	1	Lsat_1_v5_g_1_5662	50.397	.	Lsat_1_v5_g_1_3341	H	A	B	B	A	A	B	A	B	A	B	B	A	A	H	A	B	A	A	A	B	B	B	A	A	B	B	A	A	A	A	B	B	A	B	A	A	A	B	A	A	B	B	B
182	1	Lsat_1_v5_g_1_6175	50.397	.	Lsat_1_v5_g_1_3341	H	A	B	B	A	A	B	A	B	A	B	B	A	A	H	A	B	A	A	A	B	B	B	A	A	B	B	A	A	A	A	B	B	A	B	A	A	A	B	A	A	B	B	B
183	1	Lsat_1_v5_g_1_7062	50.397	.	Lsat_1_v5_g_1_3341	H	A	B	B	A	A	B	A	B	A	B	B	A	A	H	A	B	A	A	A	B	B	B	A	A	B	B	A	A	A	A	B	B	A	B	A	A	A	B	A	A	B	B	B
184	1	Lsat_1_v5_g_1_8136	50.397	.	Lsat_1_v5_g_1_3341	H	A	B	B	A	A	B	A	B	A	B	B	A	A	H	A	B	A	A	A	B	B	B	A	A	B	B	A	A	A	A	B	B	A	B	A	A	A	B	A	A	B	B	B
185	1	Lsat_1_v5_g_1_520	50.397	.	Lsat_1_v5_g_1_3341	H	A	B	B	A	A	B	A	B	A	B	B	A	A	H	A	B	A	A	A	B	B	B	A	A	B	B	A	A	A	A	B	B	A	B	A	A	A	B	A	A	B	B	B
186	1	Lsat_1_v5_g_1_6051	50.397	.	Lsat_1_v5_g_1_3341	H	A	B	B	A	A	B	A	B	A	B	B	A	A	H	A	B	A	A	A	B	B	B	A	A	B	B	A	A	A	A	B	B	A	B	A	A	A	B	A	A	B	B	B
187	1	Lsat_1_v5_g_1_4468	50.397	M	Lsat_1_v5_g_1_4468	B	A	B	B	A	A	B	A	B	A	B	B	A	A	H	A	B	A	A	A	B	B	B	A	A	B	B	A	A	A	A	B	B	A	B	A	A	A	B	A	A	B	B	B
188	1	Lsat_1_v5_g_1_1121	50.397	.	Lsat_1_v5_g_1_4468	B	A	B	B	A	A	B	A	B	A	B	B	A	A	H	A	B	A	A	A	B	B	B	A	A	B	B	A	A	A	A	B	B	A	B	A	A	A	B	A	A	B	B	B
189	1	Lsat_1_v5_g_1_4001	50.397	.	Lsat_1_v5_g_1_4468	B	A	B	B	A	A	B	A	B	A	B	B	A	A	H	A	B	A	A	A	B	B	B	A	A	B	B	A	A	A	A	B	B	A	B	A	A	A	B	A	A	B	B	B
190	1	Lsat_1_v5_g_1_7406	50.397	M	Lsat_1_v5_g_1_7406	B	A	B	B	A	A	B	A	B	A	-	B	A	A	H	A	B	A	A	A	B	B	B	A	A	H	B	A	A	A	A	B	B	-	B	A	A	A	B	A	A	-	B	B
191	1	Lsat_1_v5_g_1_2399	50.397	M	Lsat_1_v5_g_1_2399	B	A	B	B	A	A	B	A	B	A	B	B	A	A	H	A	B	A	A	A	B	B	B	A	A	B	B	A	A	A	A	B	B	A	B	A	A	A	B	A	A	B	B	B
192	1	Lsat_1_v5_g_1_5035	50.397	M	Lsat_1_v5_g_1_5035	B	A	B	B	A	A	B	A	B	A	-	-	A	A	H	A	B	A	A	A	B	-	B	A	A	B	B	A	A	A	A	B	B	A	B	A	A	A	B	A	A	B	B	B
193	1	Lsat_1_v5_g_1_6956	50.397	M	Lsat_1_v5_g_1_6956	B	A	B	B	A	A	B	A	B	A	B	B	A	A	H	A	B	A	A	A	B	B	B	A	A	B	B	A	A	A	A	B	B	A	B	A	A	A	B	A	A	B	B	B
194	1	Lsat_1_v5_g_1_8584	50.397	M	Lsat_1_v5_g_1_8584	B	A	B	B	A	A	B	A	B	-	B	B	A	A	H	A	B	A	A	A	B	-	B	A	A	B	H	A	A	A	A	B	B	A	B	A	A	A	B	A	A	B	B	B
195	1	Lsat_1_v5_g_1_9154	50.397	M	Lsat_1_v5_g_1_9154	A	-	H	B	A	A	B	A	B	-	-	-	A	A	-	A	B	-	A	A	-	B	B	A	A	B	B	A	A	A	A	B	B	A	-	A	A	A	B	-	A	B	B	-
196	1	Lsat_1_v5_g_1_8161	50.397	M	Lsat_1_v5_g_1_8161	H	A	H	B	A	A	B	A	B	-	B	B	A	A	H	A	B	A	A	A	-	B	H	A	A	B	B	A	A	A	A	B	B	A	B	A	A	A	B	H	A	B	B	-
197	1	Lsat_1_v5_g_1_8565	50.397	M	Lsat_1_v5_g_1_8565	H	A	B	B	A	A	H	A	B	A	B	B	A	A	H	A	B	A	A	A	B	B	B	A	A	B	B	A	A	A	A	B	B	A	B	A	A	A	B	H	A	B	B	B
198	1	Lsat_1_v5_g_1_5683	50.397	M	Lsat_1_v5_g_1_5683	H	A	B	B	A	A	H	A	B	A	B	B	A	A	H	A	B	A	A	A	B	B	B	A	A	B	H	A	A	A	A	H	B	A	B	A	A	A	B	A	A	B	B	B
199	1	Lsat_1_v5_g_1_673369	50.929	M	Lsat_1_v5_g_1_673369	H	A	B	B	A	A	B	A	B	A	B	B	A	A	H	B	B	A	A	A	B	B	B	A	A	B	B	A	A	A	A	B	B	A	B	A	A	A	B	A	A	B	B	B
200	1	Lsat_1_v5_g_1_5670	50.929	.	Lsat_1_v5_g_1_673369	H	A	B	B	A	A	B	A	B	A	B	B	A	A	H	B	B	A	A	A	B	B	B	A	A	B	B	A	A	A	A	B	B	A	B	A	A	A	B	A	A	B	B	B
201	1	Lsat_1_v5_g_1_823	50.929	.	Lsat_1_v5_g_1_673369	H	A	B	B	A	A	B	A	B	A	B	B	A	A	H	B	B	A	A	A	B	B	B	A	A	B	B	A	A	A	A	B	B	A	B	A	A	A	B	A	A	B	B	B
202	1	Lsat_1_v5_g_1_6995	50.929	M	Lsat_1_v5_g_1_6995	H	A	B	B	A	A	B	A	B	A	-	B	A	A	H	B	B	A	A	A	B	B	B	A	A	B	B	A	H	A	A	B	B	A	B	A	A	A	B	A	A	B	B	B
203	1	Lsat_1_v5_g_1_7882	50.929	M	Lsat_1_v5_g_1_7882	H	A	B	B	A	A	B	A	B	A	H	B	A	A	H	B	B	A	A	A	B	H	B	A	A	B	B	A	A	A	A	B	B	H	B	A	A	A	B	A	A	B	H	B
204	1	Lsat_1_v5_g_1_5229	50.929	M	Lsat_1_v5_g_1_5229	H	A	B	B	A	A	B	A	B	A	B	B	A	A	H	H	B	A	A	A	B	B	B	A	A	B	B	A	A	A	A	B	B	A	B	A	A	A	B	A	A	B	B	B
205	1	Lsat_1_v5_g_1_4199	51.455	M	Lsat_1_v5_g_1_4199	H	A	B	B	A	A	B	A	B	A	B	B	A	A	H	B	B	A	A	A	B	B	B	A	A	B	B	A	A	A	A	B	B	A	B	A	A	A	B	A	A	B	B	B
206	1	Lsat_1_v5_g_1_683	51.455	.	Lsat_1_v5_g_1_4199	H	A	B	B	A	A	B	A	B	A	B	B	A	A	H	B	B	A	A	A	B	B	B	A	A	B	B	A	A	A	A	B	B	A	B	A	A	A	B	A	A	B	B	B
207	1	Lsat_1_v5_g_1_7111	51.455	.	Lsat_1_v5_g_1_4199	H	A	B	B	A	A	B	A	B	A	B	B	A	A	H	B	B	A	A	A	B	B	B	A	A	B	B	A	A	A	A	B	B	A	B	A	A	A	B	A	A	B	B	B
208	1	Lsat_1_v5_g_1_1611	51.455	M	Lsat_1_v5_g_1_1611	H	A	B	B	A	A	B	A	B	A	B	B	A	A	H	B	B	A	A	A	B	B	B	A	A	B	B	A	A	A	A	B	B	A	B	A	A	A	B	A	A	B	B	B
209	1	Lsat_1_v5_g_1_2806	51.455	M	Lsat_1_v5_g_1_2806	H	A	B	B	A	A	B	A	B	A	B	B	A	A	H	B	B	A	A	A	B	B	B	A	A	B	B	A	A	A	A	B	B	A	B	A	A	A	B	A	A	B	B	B
210	1	Lsat_1_v5_g_1_682	51.455	M	Lsat_1_v5_g_1_682	H	A	B	B	A	A	B	A	B	A	B	B	A	A	H	B	B	A	A	A	B	B	B	A	A	B	B	A	A	A	A	B	B	A	B	A	A	A	B	A	A	B	B	B
211	1	Lsat_1_v5_g_1_8602	51.455	M	Lsat_1_v5_g_1_8602	H	A	B	B	A	A	B	A	B	A	B	B	A	H	H	H	B	H	A	A	B	B	B	A	A	B	B	H	A	A	A	B	B	A	B	H	A	A	B	A	A	H	B	B
212	1	Lsat_1_v5_g_1_8467	52.043	M	Lsat_1_v5_g_1_8467	H	A	B	B	H	A	B	A	B	A	B	B	A	A	H	B	B	A	A	A	B	B	B	A	A	B	B	A	A	A	H	B	B	A	B	A	A	A	B	H	A	B	B	B
213	1	Lsat_1_v5_g_1_4097	52.638	M	Lsat_1_v5_g_1_4097	H	A	B	B	A	A	B	A	B	A	B	B	A	A	H	B	B	A	A	A	B	B	B	A	A	B	B	A	A	H	A	B	B	A	B	B	A	A	B	A	A	B	B	B
214	1	Lsat_1_v5_g_1_98	52.638	M	Lsat_1_v5_g_1_98	H	A	B	B	A	A	B	A	B	A	B	B	A	A	H	B	B	A	A	A	B	B	B	A	A	B	B	A	A	A	A	B	B	A	B	H	A	A	B	A	A	B	B	B
215	1	Lsat_1_v5_g_1_8062	52.638	M	Lsat_1_v5_g_1_8062	H	A	B	B	A	A	B	A	B	A	B	B	A	A	H	H	-	A	A	A	B	B	B	H	A	B	B	A	A	H	A	B	B	A	B	B	A	A	B	A	A	B	B	B
216	1	Lsat_1_v5_g_1_9597	52.638	M	Lsat_1_v5_g_1_9597	B	A	B	B	A	A	B	A	B	A	-	B	A	A	H	-	B	A	A	A	B	-	B	A	A	B	B	A	A	B	A	B	B	A	B	B	A	A	B	H	A	B	B	H
217	1	Lsat_1_v5_g_1_10510	53.241	M	Lsat_1_v5_g_1_10510	H	A	-	B	H	A	B	A	B	A	B	B	A	A	H	B	H	A	A	A	B	B	B	A	A	B	B	A	A	H	A	B	B	A	B	B	A	A	-	A	A	B	B	B
218	1	Lsat_1_v5_g_1_11279	53.241	M	Lsat_1_v5_g_1_11279	H	A	B	B	A	A	B	A	B	A	B	B	A	A	H	B	B	A	A	A	B	-	B	A	A	B	B	A	A	H	A	B	B	A	B	B	A	A	B	A	A	B	B	B
219	1	Lsat_1_v5_g_1_6003	53.241	M	Lsat_1_v5_g_1_6003	H	A	B	B	A	A	B	A	B	A	B	B	A	A	H	B	B	A	A	A	B	B	B	A	A	B	B	A	A	H	A	B	B	A	B	B	A	A	B	A	A	B	B	B
220	1	Lsat_1_v5_g_1_2456	53.241	M	Lsat_1_v5_g_1_2456	H	A	B	B	A	A	B	A	B	A	B	B	A	A	H	B	B	A	A	A	B	B	B	A	A	B	B	A	A	H	A	B	B	A	B	B	A	A	B	A	A	B	B	B
221	1	Lsat_1_v5_g_1_3622	53.843	M	Lsat_1_v5_g_1_3622	H	A	B	B	A	A	B	A	B	A	B	B	A	A	H	B	B	A	A	A	B	B	B	A	A	B	B	A	A	H	A	B	B	A	B	B	A	A	B	B	A	B	B	B
222	1	Lsat_1_v5_g_1_393	53.843	M	Lsat_1_v5_g_1_393	H	A	B	B	A	A	B	A	B	A	B	B	A	A	H	B	B	A	A	A	B	B	B	A	A	B	B	A	A	H	A	B	B	A	B	B	A	A	B	B	A	B	B	B
223	1	Lsat_1_v5_g_1_5609	54.942	M	Lsat_1_v5_g_1_5609	H	A	B	B	A	A	B	A	B	A	B	B	A	A	H	B	B	A	A	A	B	B	B	A	A	B	B	A	A	H	A	B	B	A	B	B	A	A	B	B	A	B	B	B
224	1	Lsat_1_v5_g_1_673405	54.942	M	Lsat_1_v5_g_1_673405	H	A	B	B	A	A	B	A	B	A	B	B	A	A	H	B	B	A	A	A	B	B	B	A	A	B	B	A	A	H	A	B	B	A	B	B	A	A	B	B	A	B	B	B
225	1	Lsat_1_v5_g_1_4613	56.042	M	Lsat_1_v5_g_1_4613	H	A	B	B	A	A	B	A	B	A	B	B	A	A	H	B	B	A	A	A	B	B	B	A	A	B	B	A	A	H	A	B	B	A	B	B	A	A	B	B	A	B	B	B
226	1	Lsat_1_v5_g_1_3609	57.117	M	Lsat_1_v5_g_1_3609	H	A	B	B	A	A	B	A	B	A	B	B	A	A	A	B	B	B	A	A	B	B	B	A	A	B	B	A	A	A	A	B	B	A	B	B	A	A	B	B	A	B	B	B
227	1	Lsat_1_v5_g_1_401	57.117	.	Lsat_1_v5_g_1_3609	H	A	B	B	A	A	B	A	B	A	B	B	A	A	A	B	B	B	A	A	B	B	B	A	A	B	B	A	A	A	A	B	B	A	B	B	A	A	B	B	A	B	B	B
228	1	Lsat_1_v5_g_1_7714	57.117	M	Lsat_1_v5_g_1_7714	H	A	B	B	A	A	B	A	B	A	B	B	A	A	A	B	B	B	A	A	B	B	B	A	A	B	B	A	A	A	A	B	B	A	B	B	A	A	B	B	A	B	B	B
229	1	Lsat_1_v5_g_1_1485	57.117	M	Lsat_1_v5_g_1_1485	H	A	B	B	A	A	B	A	B	A	B	B	A	A	A	B	B	H	A	A	B	B	B	A	A	B	B	A	A	A	A	B	B	A	B	B	A	A	B	B	A	B	B	B
230	1	Lsat_1_v5_g_1_10774	57.727	M	Lsat_1_v5_g_1_10774	H	A	-	B	A	A	B	A	B	A	B	B	A	A	A	B	B	-	A	A	B	B	-	H	A	-	B	-	A	A	A	B	B	-	B	B	A	A	B	-	A	B	A	B
231	1	Lsat_1_v5_g_1_2693	58.337	M	Lsat_1_v5_g_1_2693	H	A	B	B	A	A	B	A	B	A	B	B	A	A	A	B	B	B	A	A	B	B	B	A	A	H	B	A	A	A	A	B	B	B	B	B	A	A	B	B	A	B	B	B
232	1	Lsat_1_v5_g_1_7620	58.337	.	Lsat_1_v5_g_1_2693	H	A	B	B	A	A	B	A	B	A	B	B	A	A	A	B	B	B	A	A	B	B	B	A	A	H	B	A	A	A	A	B	B	B	B	B	A	A	B	B	A	B	B	B
233	1	Lsat_1_v5_g_1_871	58.337	.	Lsat_1_v5_g_1_2693	H	A	B	B	A	A	B	A	B	A	B	B	A	A	A	B	B	B	A	A	B	B	B	A	A	H	B	A	A	A	A	B	B	B	B	B	A	A	B	B	A	B	B	B
234	1	Lsat_1_v5_g_1_1873	58.337	.	Lsat_1_v5_g_1_2693	H	A	B	B	A	A	B	A	B	A	B	B	A	A	A	B	B	B	A	A	B	B	B	A	A	H	B	A	A	A	A	B	B	B	B	B	A	A	B	B	A	B	B	B
235	1	Lsat_1_v5_g_1_6595	58.337	M	Lsat_1_v5_g_1_6595	A	A	B	B	A	A	B	A	B	A	B	B	A	A	A	B	B	B	A	A	B	B	B	A	A	B	B	A	A	A	A	B	B	B	B	B	A	A	B	B	A	B	B	B
236	1	Lsat_1_v5_g_1_1516	58.337	M	Lsat_1_v5_g_1_1516	H	A	B	B	A	A	B	A	B	A	B	B	A	A	A	B	B	B	A	A	B	B	B	A	A	B	B	A	A	A	A	B	B	B	B	B	A	A	B	B	A	B	B	B
237	1	Lsat_1_v5_g_1_846	58.337	.	Lsat_1_v5_g_1_1516	H	A	B	B	A	A	B	A	B	A	B	B	A	A	A	B	B	B	A	A	B	B	B	A	A	B	B	A	A	A	A	B	B	B	B	B	A	A	B	B	A	B	B	B
238	1	Lsat_1_v5_g_1_4224	58.337	M	Lsat_1_v5_g_1_4224	H	A	B	B	A	A	B	A	B	A	B	B	A	A	A	B	B	B	A	A	B	B	B	A	A	B	B	A	A	A	A	B	B	B	B	B	A	A	B	B	A	B	B	B
239	1	Lsat_1_v5_g_1_11023	58.932	M	Lsat_1_v5_g_1_11023	H	A	B	-	A	B	B	A	B	-	B	B	A	H	A	B	B	B	A	H	B	-	B	A	A	H	B	A	A	A	A	B	B	B	B	B	A	A	B	B	A	B	B	B
240	1	Lsat_1_v5_g_1_2822	59.527	M	Lsat_1_v5_g_1_2822	H	A	B	B	A	B	B	A	B	A	B	B	A	A	A	B	B	B	A	A	B	H	B	A	A	A	B	A	A	A	A	B	A	B	B	B	A	A	B	B	A	B	B	B
241	1	Lsat_1_v5_g_1_4938	59.527	.	Lsat_1_v5_g_1_2822	H	A	B	B	A	B	B	A	B	A	B	B	A	A	A	B	B	B	A	A	B	H	B	A	A	A	B	A	A	A	A	B	A	B	B	B	A	A	B	B	A	B	B	B
242	1	Lsat_1_v5_g_1_1664	59.527	M	Lsat_1_v5_g_1_1664	H	A	B	B	A	B	B	A	B	A	B	B	A	A	A	B	B	B	A	A	B	H	B	A	A	H	B	A	A	A	A	B	H	B	B	B	A	A	B	B	A	B	B	B
243	1	Lsat_1_v5_g_1_2032	59.527	M	Lsat_1_v5_g_1_2032	H	A	B	B	A	B	B	A	B	A	B	B	A	A	A	B	B	B	A	A	B	H	B	A	A	H	B	A	A	A	A	B	A	B	B	B	A	A	B	B	A	B	B	B
244	1	Lsat_1_v5_g_1_673322	59.527	.	Lsat_1_v5_g_1_2032	H	A	B	B	A	B	B	A	B	A	B	B	A	A	A	B	B	B	A	A	B	H	B	A	A	H	B	A	A	A	A	B	A	B	B	B	A	A	B	B	A	B	B	B
245	1	Lsat_1_v5_g_1_2553	61.141	M	Lsat_1_v5_g_1_2553	H	A	B	B	A	B	B	A	B	A	B	B	A	A	A	B	A	B	A	A	B	H	B	A	A	A	B	A	A	A	A	B	A	B	B	B	A	A	B	B	A	B	B	A
246	1	Lsat_1_v5_g_1_5077	61.141	.	Lsat_1_v5_g_1_2553	H	A	B	B	A	B	B	A	B	A	B	B	A	A	A	B	A	B	A	A	B	H	B	A	A	A	B	A	A	A	A	B	A	B	B	B	A	A	B	B	A	B	B	A
247	1	Lsat_1_v5_g_1_5988	61.141	.	Lsat_1_v5_g_1_2553	H	A	B	B	A	B	B	A	B	A	B	B	A	A	A	B	A	B	A	A	B	H	B	A	A	A	B	A	A	A	A	B	A	B	B	B	A	A	B	B	A	B	B	A
248	1	Lsat_1_v5_g_1_6497	61.141	.	Lsat_1_v5_g_1_2553	H	A	B	B	A	B	B	A	B	A	B	B	A	A	A	B	A	B	A	A	B	H	B	A	A	A	B	A	A	A	A	B	A	B	B	B	A	A	B	B	A	B	B	A
249	1	Lsat_1_v5_g_1_1014	61.141	.	Lsat_1_v5_g_1_2553	H	A	B	B	A	B	B	A	B	A	B	B	A	A	A	B	A	B	A	A	B	H	B	A	A	A	B	A	A	A	A	B	A	B	B	B	A	A	B	B	A	B	B	A
250	1	Lsat_1_v5_g_1_3016	61.141	.	Lsat_1_v5_g_1_2553	H	A	B	B	A	B	B	A	B	A	B	B	A	A	A	B	A	B	A	A	B	H	B	A	A	A	B	A	A	A	A	B	A	B	B	B	A	A	B	B	A	B	B	A
251	1	Lsat_1_v5_g_1_323	61.141	.	Lsat_1_v5_g_1_2553	H	A	B	B	A	B	B	A	B	A	B	B	A	A	A	B	A	B	A	A	B	H	B	A	A	A	B	A	A	A	A	B	A	B	B	B	A	A	B	B	A	B	B	A
252	1	Lsat_1_v5_g_1_4190	61.141	M	Lsat_1_v5_g_1_4190	H	A	B	B	A	B	B	A	B	A	B	B	A	A	A	B	A	B	A	A	B	H	B	A	A	A	B	A	A	A	A	B	A	B	B	B	A	A	B	B	A	B	B	A
253	1	Lsat_1_v5_g_1_7797	61.141	M	Lsat_1_v5_g_1_7797	A	A	B	B	A	B	B	A	B	A	B	B	A	A	A	B	A	B	A	A	B	A	B	A	A	A	B	A	A	A	A	B	A	B	B	B	A	A	B	B	A	B	B	A
254	1	Lsat_1_v5_g_1_191	61.141	M	Lsat_1_v5_g_1_191	H	A	B	B	A	B	B	A	B	A	B	B	A	A	A	B	A	B	A	A	B	H	B	A	A	A	B	A	A	A	A	B	A	B	B	B	A	H	B	B	A	B	B	A
255	1	Lsat_1_v5_g_1_454	61.141	M	Lsat_1_v5_g_1_454	H	A	B	B	A	B	B	A	B	A	B	B	A	A	A	B	H	B	A	A	B	H	B	A	A	A	B	A	A	A	A	B	A	B	B	B	A	A	B	B	A	B	B	H
256	1	Lsat_1_v5_g_1_42	62.772	M	Lsat_1_v5_g_1_42	H	B	B	B	A	B	B	A	B	A	B	B	A	A	A	B	A	B	A	A	B	H	B	A	A	A	B	A	A	A	A	B	A	B	B	B	A	B	B	B	A	B	B	A
257	1	Lsat_1_v5_g_1_7596	65.183	M	Lsat_1_v5_g_1_7596	H	B	B	B	A	B	B	A	B	H	H	H	A	A	A	B	A	B	A	A	B	A	B	A	A	A	B	H	B	A	A	B	A	B	B	B	A	B	B	B	A	A	B	A
258	1	Lsat_1_v5_g_1_8964	65.183	M	Lsat_1_v5_g_1_8964	H	B	-	B	A	B	B	A	B	A	B	B	A	A	A	B	A	B	A	A	B	A	B	H	A	H	B	A	B	A	A	B	A	B	B	B	A	B	B	B	A	A	-	A
259	1	Lsat_1_v5_g_1_7532	65.758	M	Lsat_1_v5_g_1_7532	H	B	B	B	A	B	B	A	B	A	B	B	A	A	A	H	A	B	A	A	B	B	B	A	A	A	B	A	B	A	A	B	A	B	B	B	A	B	B	B	A	A	B	A
260	1	Lsat_1_v5_g_1_1079	65.758	M	Lsat_1_v5_g_1_1079	A	B	B	B	A	B	B	A	B	A	B	B	A	A	A	B	A	B	A	A	B	H	B	A	A	A	B	A	B	A	A	B	A	B	B	B	A	B	B	B	A	A	B	A
261	1	Lsat_1_v5_g_1_2931	65.758	.	Lsat_1_v5_g_1_1079	A	B	B	B	A	B	B	A	B	A	B	B	A	A	A	B	A	B	A	A	B	H	B	A	A	A	B	A	B	A	A	B	A	B	B	B	A	B	B	B	A	A	B	A
262	1	Lsat_1_v5_g_1_2266	65.758	M	Lsat_1_v5_g_1_2266	H	B	B	B	A	B	B	A	B	A	B	B	A	A	A	B	A	B	A	A	B	B	B	A	A	A	B	A	B	A	A	B	A	B	B	B	A	B	B	B	A	A	B	A
263	1	Lsat_1_v5_g_1_3020	65.758	.	Lsat_1_v5_g_1_2266	H	B	B	B	A	B	B	A	B	A	B	B	A	A	A	B	A	B	A	A	B	B	B	A	A	A	B	A	B	A	A	B	A	B	B	B	A	B	B	B	A	A	B	A
264	1	Lsat_1_v5_g_1_3638	65.758	.	Lsat_1_v5_g_1_2266	H	B	B	B	A	B	B	A	B	A	B	B	A	A	A	B	A	B	A	A	B	B	B	A	A	A	B	A	B	A	A	B	A	B	B	B	A	B	B	B	A	A	B	A
265	1	Lsat_1_v5_g_1_2762	65.758	M	Lsat_1_v5_g_1_2762	H	B	B	B	A	B	B	A	B	A	B	B	A	A	A	B	A	B	A	A	B	H	B	A	A	A	B	A	B	A	A	B	A	B	B	B	A	B	B	B	A	A	B	A
266	1	Lsat_1_v5_g_1_3333	65.758	M	Lsat_1_v5_g_1_3333	H	B	B	B	A	B	B	A	B	A	B	B	A	A	A	B	A	B	A	A	B	H	B	A	A	A	B	A	B	A	A	B	A	B	B	B	A	B	B	B	A	A	B	A
267	1	Lsat_1_v5_g_1_8531	65.758	M	Lsat_1_v5_g_1_8531	H	B	B	B	A	B	B	A	B	A	B	B	A	A	A	B	A	B	A	A	B	B	B	A	A	A	B	H	B	A	A	B	A	B	B	B	A	B	B	H	A	A	B	A
268	1	Lsat_1_v5_g_1_9458	65.758	M	Lsat_1_v5_g_1_9458	H	B	B	B	A	B	B	A	B	H	B	B	A	A	A	B	A	B	A	A	H	B	B	A	-	A	B	A	B	H	A	B	A	-	B	B	A	B	B	B	A	-	B	A
269	1	Lsat_1_v5_g_1_11927	65.758	M	Lsat_1_v5_g_1_11927	H	B	B	B	A	B	B	A	B	A	-	B	A	A	A	-	A	-	H	A	B	B	-	A	A	A	B	A	-	A	A	B	-	B	B	-	A	B	B	B	A	A	-	A
270	1	Lsat_1_v5_g_1_9140	65.758	M	Lsat_1_v5_g_1_9140	H	B	B	B	A	B	B	A	B	-	B	B	A	A	A	B	-	B	A	A	B	B	-	H	A	A	B	H	B	A	A	B	A	B	B	B	A	B	B	B	A	A	B	A
271	1	Lsat_1_v5_g_1_673278	66.29	M	Lsat_1_v5_g_1_673278	H	B	B	B	A	B	B	A	B	A	B	B	A	A	A	B	A	B	A	A	B	B	B	A	A	A	A	A	B	A	A	B	A	B	B	B	A	B	B	B	A	A	B	A
272	1	Lsat_1_v5_g_1_2696	66.816	M	Lsat_1_v5_g_1_2696	H	B	B	B	A	B	B	A	B	A	B	B	A	A	A	B	A	B	A	A	B	B	B	A	A	A	A	A	B	A	A	B	A	B	B	B	A	B	B	B	A	A	B	A
273	1	Lsat_1_v5_g_1_5115	67.337	M	Lsat_1_v5_g_1_5115	H	B	B	B	A	B	B	A	B	A	B	B	A	A	A	B	A	B	A	A	B	B	B	A	A	A	A	A	B	A	A	B	A	B	B	B	A	B	B	B	A	A	B	A
274	1	Lsat_1_v5_g_1_6764	67.337	.	Lsat_1_v5_g_1_5115	H	B	B	B	A	B	B	A	B	A	B	B	A	A	A	B	A	B	A	A	B	B	B	A	A	A	A	A	B	A	A	B	A	B	B	B	A	B	B	B	A	A	B	A
275	1	Lsat_1_v5_g_1_10147	67.337	M	Lsat_1_v5_g_1_10147	H	B	B	H	A	B	B	A	H	H	B	B	A	A	A	B	A	B	A	A	B	H	B	A	A	A	A	A	B	A	A	B	A	H	B	H	A	H	B	B	A	A	B	A
276	1	Lsat_1_v5_g_1_2856	67.863	M	Lsat_1_v5_g_1_2856	H	B	B	B	A	B	B	A	B	A	B	B	A	A	A	B	A	B	A	A	B	B	B	A	A	A	A	A	B	A	A	B	A	B	B	B	A	B	B	B	A	A	B	A
277	1	Lsat_1_v5_g_1_182	67.863	.	Lsat_1_v5_g_1_2856	H	B	B	B	A	B	B	A	B	A	B	B	A	A	A	B	A	B	A	A	B	B	B	A	A	A	A	A	B	A	A	B	A	B	B	B	A	B	B	B	A	A	B	A
278	1	Lsat_1_v5_g_1_3133	67.863	.	Lsat_1_v5_g_1_2856	H	B	B	B	A	B	B	A	B	A	B	B	A	A	A	B	A	B	A	A	B	B	B	A	A	A	A	A	B	A	A	B	A	B	B	B	A	B	B	B	A	A	B	A
279	1	Lsat_1_v5_g_1_1523	67.863	M	Lsat_1_v5_g_1_1523	H	B	B	B	A	B	B	A	B	A	B	B	A	A	A	B	A	B	A	A	B	B	H	A	A	A	A	A	B	A	A	B	A	B	B	B	A	B	B	B	A	A	B	A
280	1	Lsat_1_v5_g_1_973	67.863	M	Lsat_1_v5_g_1_973	H	B	B	B	A	B	B	A	B	A	B	B	A	A	A	B	A	B	A	A	B	B	B	A	A	A	A	A	B	A	A	B	A	B	B	B	A	B	B	B	A	A	B	A
281	1	Lsat_1_v5_g_1_8305	67.863	M	Lsat_1_v5_g_1_8305	H	B	B	B	A	B	B	A	B	A	B	B	A	A	A	B	H	B	A	A	B	B	B	A	A	A	A	A	H	A	A	H	A	B	B	B	A	B	B	B	A	A	B	A
282	1	Lsat_1_v5_g_1_4658	68.939	M	Lsat_1_v5_g_1_4658	H	B	B	B	A	B	B	A	B	A	B	B	A	A	A	B	A	B	A	A	B	B	A	A	A	A	A	A	B	A	A	B	A	B	B	B	A	B	B	B	A	A	B	A
283	1	Lsat_1_v5_g_1_1003	68.939	M	Lsat_1_v5_g_1_1003	H	B	B	B	A	H	B	A	B	A	B	B	A	A	A	B	A	B	A	A	B	B	A	A	A	A	A	A	B	A	A	B	A	B	B	B	A	B	B	B	A	A	B	A
284	1	Lsat_1_v5_g_1_1345	68.939	M	Lsat_1_v5_g_1_1345	H	B	B	B	A	B	B	A	B	A	B	B	A	A	A	B	A	B	A	A	B	B	A	A	A	A	A	A	B	A	A	B	A	B	B	B	A	B	B	B	A	A	B	A
285	1	Lsat_1_v5_g_1_480	68.939	.	Lsat_1_v5_g_1_1345	H	B	B	B	A	B	B	A	B	A	B	B	A	A	A	B	A	B	A	A	B	B	A	A	A	A	A	A	B	A	A	B	A	B	B	B	A	B	B	B	A	A	B	A
286	1	Lsat_1_v5_g_1_2035	68.939	M	Lsat_1_v5_g_1_2035	H	B	B	B	A	B	B	A	B	A	B	B	A	A	A	B	A	B	A	A	B	B	A	A	A	A	A	A	B	A	A	B	A	B	B	B	A	B	B	B	A	A	B	A
287	1	Lsat_1_v5_g_1_7050	70.57	M	Lsat_1_v5_g_1_7050	H	B	B	B	A	A	B	A	B	A	B	B	A	A	A	B	A	B	A	A	B	B	A	A	A	A	A	A	B	A	A	B	A	B	B	B	A	B	B	B	A	A	B	A
288	1	Lsat_1_v5_g_1_1943	71.096	M	Lsat_1_v5_g_1_1943	H	B	B	B	A	A	B	A	B	A	B	B	A	A	A	B	A	B	A	A	B	B	A	A	A	A	A	A	B	A	A	B	A	B	B	B	A	B	B	B	A	A	B	A
289	1	Lsat_1_v5_g_1_5564	71.096	.	Lsat_1_v5_g_1_1943	H	B	B	B	A	A	B	A	B	A	B	B	A	A	A	B	A	B	A	A	B	B	A	A	A	A	A	A	B	A	A	B	A	B	B	B	A	B	B	B	A	A	B	A
290	1	Lsat_1_v5_g_1_5931	71.096	.	Lsat_1_v5_g_1_1943	H	B	B	B	A	A	B	A	B	A	B	B	A	A	A	B	A	B	A	A	B	B	A	A	A	A	A	A	B	A	A	B	A	B	B	B	A	B	B	B	A	A	B	A
291	1	Lsat_1_v5_g_1_998	71.096	.	Lsat_1_v5_g_1_1943	H	B	B	B	A	A	B	A	B	A	B	B	A	A	A	B	A	B	A	A	B	B	A	A	A	A	A	A	B	A	A	B	A	B	B	B	A	B	B	B	A	A	B	A
292	1	Lsat_1_v5_g_1_1221	71.096	.	Lsat_1_v5_g_1_1943	H	B	B	B	A	A	B	A	B	A	B	B	A	A	A	B	A	B	A	A	B	B	A	A	A	A	A	A	B	A	A	B	A	B	B	B	A	B	B	B	A	A	B	A
293	1	Lsat_1_v5_g_1_1298	71.096	.	Lsat_1_v5_g_1_1943	H	B	B	B	A	A	B	A	B	A	B	B	A	A	A	B	A	B	A	A	B	B	A	A	A	A	A	A	B	A	A	B	A	B	B	B	A	B	B	B	A	A	B	A
294	1	Lsat_1_v5_g_1_1417	71.096	.	Lsat_1_v5_g_1_1943	H	B	B	B	A	A	B	A	B	A	B	B	A	A	A	B	A	B	A	A	B	B	A	A	A	A	A	A	B	A	A	B	A	B	B	B	A	B	B	B	A	A	B	A
295	1	Lsat_1_v5_g_1_226	71.096	.	Lsat_1_v5_g_1_1943	H	B	B	B	A	A	B	A	B	A	B	B	A	A	A	B	A	B	A	A	B	B	A	A	A	A	A	A	B	A	A	B	A	B	B	B	A	B	B	B	A	A	B	A
296	1	Lsat_1_v5_g_1_5877	71.096	.	Lsat_1_v5_g_1_1943	H	B	B	B	A	A	B	A	B	A	B	B	A	A	A	B	A	B	A	A	B	B	A	A	A	A	A	A	B	A	A	B	A	B	B	B	A	B	B	B	A	A	B	A
297	1	Lsat_1_v5_g_1_9667	71.096	M	Lsat_1_v5_g_1_9667	B	B	B	B	A	-	B	A	B	-	B	B	H	A	A	B	A	B	A	A	B	B	A	A	A	A	A	A	B	A	A	B	A	B	B	B	A	B	B	B	A	A	-	A
298	1	Lsat_1_v5_g_1_2504	71.096	M	Lsat_1_v5_g_1_2504	H	B	B	B	A	A	B	A	B	A	B	B	A	A	A	B	A	B	A	A	B	B	A	A	A	A	A	A	B	A	A	B	A	B	B	B	A	B	B	B	A	A	B	A
299	1	Lsat_1_v5_g_1_2535	71.096	.	Lsat_1_v5_g_1_2504	H	B	B	B	A	A	B	A	B	A	B	B	A	A	A	B	A	B	A	A	B	B	A	A	A	A	A	A	B	A	A	B	A	B	B	B	A	B	B	B	A	A	B	A
300	1	Lsat_1_v5_g_1_336	71.096	M	Lsat_1_v5_g_1_336	H	B	B	B	A	A	B	A	B	A	B	B	A	A	A	B	A	B	A	A	B	B	A	A	A	A	A	A	B	A	A	B	A	B	B	B	A	B	B	B	A	A	B	A
301	1	Lsat_1_v5_g_1_5577	71.096	M	Lsat_1_v5_g_1_5577	H	B	B	B	A	A	B	A	B	A	B	B	A	A	A	B	A	B	A	A	B	B	A	A	A	A	A	A	B	A	A	B	A	B	B	B	A	B	B	B	A	A	H	A
302	1	Lsat_1_v5_g_1_7311	71.096	M	Lsat_1_v5_g_1_7311	H	B	B	B	A	A	B	A	B	A	B	B	A	A	A	B	A	B	A	A	B	B	A	A	A	A	A	A	H	A	A	B	A	B	B	B	A	B	B	B	A	A	B	A
303	1	Lsat_1_v5_g_1_17709	71.096	M	Lsat_1_v5_g_1_17709	A	-	B	B	A	A	-	A	B	A	B	B	-	A	A	-	A	B	A	A	-	B	-	A	A	A	A	A	B	A	A	-	A	B	H	B	A	B	B	-	A	A	B	A
304	1	Lsat_1_v5_g_1_2701	72.183	M	Lsat_1_v5_g_1_2701	H	B	B	B	A	A	B	A	B	A	B	A	H	A	A	B	A	B	A	A	B	B	A	A	A	A	A	A	B	A	A	B	A	B	B	B	A	H	B	B	A	A	B	A
305	1	Lsat_1_v5_g_1_2703	72.183	M	Lsat_1_v5_g_1_2703	H	B	B	B	A	A	B	A	B	A	B	H	A	A	A	B	A	B	A	A	B	B	A	A	A	A	A	A	B	A	A	B	A	B	B	B	A	B	B	B	A	A	B	A
306	1	Lsat_1_v5_g_1_2663	73.27	M	Lsat_1_v5_g_1_2663	H	B	B	B	A	A	B	A	B	A	B	A	B	A	A	B	A	B	A	A	B	B	A	A	A	A	A	A	B	A	A	B	A	B	B	B	A	A	B	B	A	A	B	A
307	1	Lsat_1_v5_g_1_2531	73.791	M	Lsat_1_v5_g_1_2531	H	B	B	B	A	A	B	A	A	A	B	A	B	A	A	B	A	B	A	A	B	B	A	A	A	A	A	A	B	A	A	B	A	B	B	B	A	A	B	B	A	A	B	A
308	1	Lsat_1_v5_g_1_389	73.791	.	Lsat_1_v5_g_1_2531	H	B	B	B	A	A	B	A	A	A	B	A	B	A	A	B	A	B	A	A	B	B	A	A	A	A	A	A	B	A	A	B	A	B	B	B	A	A	B	B	A	A	B	A
309	1	Lsat_1_v5_g_1_149	73.791	M	Lsat_1_v5_g_1_149	H	B	B	B	A	A	B	A	H	A	B	A	B	A	A	B	A	B	A	A	B	B	A	A	A	A	A	A	B	A	A	B	A	B	B	B	A	A	B	B	A	A	B	A
310	1	Lsat_1_v5_g_1_4761	74.312	M	Lsat_1_v5_g_1_4761	H	B	B	B	A	A	B	A	A	A	B	A	B	A	A	B	A	B	A	A	B	B	A	A	A	A	A	A	B	A	A	B	A	B	B	B	A	A	B	B	A	A	B	A
311	1	Lsat_1_v5_g_1_818	74.312	M	Lsat_1_v5_g_1_818	H	B	B	B	A	A	B	A	A	A	B	A	B	A	A	B	A	B	A	A	B	B	A	A	A	A	A	A	B	A	A	B	A	B	B	B	A	A	B	B	A	A	B	A
312	1	Lsat_1_v5_g_1_12660	74.868	M	Lsat_1_v5_g_1_12660	A	B	B	B	A	-	B	A	A	A	B	A	B	A	A	B	-	B	A	A	B	B	A	A	-	A	A	A	B	A	-	B	A	B	B	B	A	A	B	B	A	A	B	A
313	1	Lsat_1_v5_g_1_437	74.868	M	Lsat_1_v5_g_1_437	H	B	B	B	A	A	B	A	A	A	B	A	B	A	A	B	A	B	A	A	B	B	A	A	A	A	A	A	B	A	A	B	A	B	B	B	A	A	B	B	A	A	B	A
314	1	Lsat_1_v5_g_1_15478	74.868	M	Lsat_1_v5_g_1_15478	A	B	-	B	A	A	-	A	A	-	-	A	B	A	A	B	H	B	H	A	B	B	A	H	A	A	A	A	B	A	A	B	A	B	B	B	A	A	B	B	A	A	B	A
315	1	Lsat_1_v5_g_1_11696	76.134	M	Lsat_1_v5_g_1_11696	H	B	B	B	A	A	B	A	A	-	B	A	B	A	A	B	A	B	B	A	B	B	A	-	A	A	A	A	B	A	A	B	A	B	B	-	A	A	B	B	A	-	B	A
316	1	Lsat_1_v5_g_1_154	76.134	M	Lsat_1_v5_g_1_154	H	B	B	B	A	A	B	A	A	A	B	A	B	A	A	B	A	B	B	A	B	B	A	A	A	A	A	A	B	A	A	B	A	B	B	B	A	A	B	B	A	A	B	A
317	1	Lsat_1_v5_g_1_436	76.715	M	Lsat_1_v5_g_1_436	H	B	B	B	A	A	B	A	A	A	B	A	B	A	A	B	A	B	B	A	B	B	A	A	A	A	A	A	B	A	A	B	A	B	B	B	A	A	B	B	A	A	B	A
318	1	Lsat_1_v5_g_1_1421	80.747	M	Lsat_1_v5_g_1_1421	A	B	H	B	A	A	B	A	A	A	B	A	B	A	A	B	A	B	B	A	B	B	A	A	A	A	A	B	B	A	A	A	A	B	B	B	A	A	B	B	A	A	H	A
319	1	Lsat_1_v5_g_1_951	81.29	M	Lsat_1_v5_g_1_951	A	B	H	B	A	A	B	A	A	A	B	A	B	A	A	B	A	B	B	A	B	B	A	A	A	A	A	B	B	A	A	B	A	B	B	B	A	A	B	B	A	A	H	A
320	1	Lsat_1_v5_g_1_673429	81.29	M	Lsat_1_v5_g_1_673429	A	B	H	B	A	A	B	A	A	A	B	A	B	A	A	B	A	B	B	A	B	B	A	A	A	A	A	B	B	A	A	H	A	B	B	B	A	A	B	B	A	A	H	A
321	1	Lsat_1_v5_g_1_16802	81.865	M	Lsat_1_v5_g_1_16802	A	B	H	B	A	A	B	A	A	A	B	A	B	A	A	B	A	B	B	A	B	-	A	A	A	A	A	B	B	H	A	B	A	B	B	B	A	-	-	B	-	A	H	A
322	1	Lsat_1_v5_g_1_673187	81.865	M	Lsat_1_v5_g_1_673187	A	B	H	B	A	A	B	A	A	A	B	A	B	A	A	B	A	B	B	A	B	B	A	A	A	A	A	B	B	A	A	B	A	B	B	B	A	A	B	B	A	A	H	A
323	1	Lsat_1_v5_g_1_5852	81.865	.	Lsat_1_v5_g_1_673187	A	B	H	B	A	A	B	A	A	A	B	A	B	A	A	B	A	B	B	A	B	B	A	A	A	A	A	B	B	A	A	B	A	B	B	B	A	A	B	B	A	A	H	A
324	1	Lsat_1_v5_g_1_6802	81.865	.	Lsat_1_v5_g_1_673187	A	B	H	B	A	A	B	A	A	A	B	A	B	A	A	B	A	B	B	A	B	B	A	A	A	A	A	B	B	A	A	B	A	B	B	B	A	A	B	B	A	A	H	A
325	1	Lsat_1_v5_g_1_2257	81.865	M	Lsat_1_v5_g_1_2257	A	B	H	B	A	A	B	A	A	A	B	A	B	A	A	B	A	B	B	A	B	B	A	A	A	A	A	B	B	A	A	B	A	B	B	B	A	B	B	B	A	A	H	A
326	1	Lsat_1_v5_g_1_2680	81.865	M	Lsat_1_v5_g_1_2680	A	B	H	B	A	A	B	A	A	A	B	A	B	A	A	B	A	B	B	A	B	B	A	A	A	A	A	B	B	A	A	B	A	B	B	B	A	A	B	B	A	A	H	A
327	1	Lsat_1_v5_g_1_5999	81.865	.	Lsat_1_v5_g_1_2680	A	B	H	B	A	A	B	A	A	A	B	A	B	A	A	B	A	B	B	A	B	B	A	A	A	A	A	B	B	A	A	B	A	B	B	B	A	A	B	B	A	A	H	A
328	1	Lsat_1_v5_g_1_1134	81.865	.	Lsat_1_v5_g_1_2680	A	B	H	B	A	A	B	A	A	A	B	A	B	A	A	B	A	B	B	A	B	B	A	A	A	A	A	B	B	A	A	B	A	B	B	B	A	A	B	B	A	A	H	A
329	1	Lsat_1_v5_g_1_4151	81.865	.	Lsat_1_v5_g_1_2680	A	B	H	B	A	A	B	A	A	A	B	A	B	A	A	B	A	B	B	A	B	B	A	A	A	A	A	B	B	A	A	B	A	B	B	B	A	A	B	B	A	A	H	A
330	1	Lsat_1_v5_g_1_673381	81.865	.	Lsat_1_v5_g_1_2680	A	B	H	B	A	A	B	A	A	A	B	A	B	A	A	B	A	B	B	A	B	B	A	A	A	A	A	B	B	A	A	B	A	B	B	B	A	A	B	B	A	A	H	A
331	1	Lsat_1_v5_g_1_2719	81.865	M	Lsat_1_v5_g_1_2719	A	B	H	B	A	A	B	A	A	A	B	A	B	A	A	B	A	B	B	A	B	B	A	A	A	A	A	B	B	A	A	B	A	B	B	B	A	B	B	B	A	A	H	A
332	1	Lsat_1_v5_g_1_11375	81.865	M	Lsat_1_v5_g_1_11375	A	B	H	B	A	A	H	A	A	A	B	A	B	A	A	-	A	B	B	A	B	B	A	H	A	A	A	B	B	A	A	B	A	B	B	-	A	A	B	B	A	A	A	A
333	1	Lsat_1_v5_g_1_673213	82.427	M	Lsat_1_v5_g_1_673213	A	B	H	B	A	A	B	A	A	A	B	A	B	A	A	B	A	B	B	A	B	B	A	A	A	A	A	B	B	A	A	B	A	B	A	B	A	B	B	B	A	A	H	A
334	1	Lsat_1_v5_g_1_2920	82.427	.	Lsat_1_v5_g_1_673213	A	B	H	B	A	A	B	A	A	A	B	A	B	A	A	B	A	B	B	A	B	B	A	A	A	A	A	B	B	A	A	B	A	B	A	B	A	B	B	B	A	A	H	A
335	1	Lsat_1_v5_g_1_2160	82.427	M	Lsat_1_v5_g_1_2160	A	B	H	B	A	A	B	A	A	A	B	A	B	A	A	B	A	B	H	A	B	B	A	A	A	A	A	B	B	A	A	B	A	B	A	B	A	B	B	B	A	A	H	A
336	1	Lsat_1_v5_g_1_11029	83.514	M	Lsat_1_v5_g_1_11029	B	B	B	B	A	A	B	H	A	A	A	A	B	A	A	B	A	B	B	A	B	B	A	A	A	A	A	B	B	A	A	B	A	B	A	B	A	B	B	B	A	A	B	A
337	1	Lsat_1_v5_g_1_3540	84.046	M	Lsat_1_v5_g_1_3540	B	B	H	B	A	A	B	A	A	A	A	A	B	A	A	B	A	B	B	A	B	B	A	A	A	A	A	B	B	A	A	B	A	B	A	B	A	B	B	B	A	A	A	A
338	1	Lsat_1_v5_g_1_1785	84.046	.	Lsat_1_v5_g_1_3540	B	B	H	B	A	A	B	A	A	A	A	A	B	A	A	B	A	B	B	A	B	B	A	A	A	A	A	B	B	A	A	B	A	B	A	B	A	B	B	B	A	A	A	A
339	1	Lsat_1_v5_g_1_1893	84.046	.	Lsat_1_v5_g_1_3540	B	B	H	B	A	A	B	A	A	A	A	A	B	A	A	B	A	B	B	A	B	B	A	A	A	A	A	B	B	A	A	B	A	B	A	B	A	B	B	B	A	A	A	A
340	1	Lsat_1_v5_g_1_2476	84.046	.	Lsat_1_v5_g_1_3540	B	B	H	B	A	A	B	A	A	A	A	A	B	A	A	B	A	B	B	A	B	B	A	A	A	A	A	B	B	A	A	B	A	B	A	B	A	B	B	B	A	A	A	A
341	1	Lsat_1_v5_g_1_338	84.046	.	Lsat_1_v5_g_1_3540	B	B	H	B	A	A	B	A	A	A	A	A	B	A	A	B	A	B	B	A	B	B	A	A	A	A	A	B	B	A	A	B	A	B	A	B	A	B	B	B	A	A	A	A
342	1	Lsat_1_v5_g_1_3435	84.046	M	Lsat_1_v5_g_1_3435	B	B	H	B	A	A	B	A	A	A	A	A	B	A	A	B	A	B	B	A	B	B	A	A	A	A	A	B	B	A	A	B	A	B	A	B	A	B	B	B	A	A	A	A
343	1	Lsat_1_v5_g_1_2053	84.046	M	Lsat_1_v5_g_1_2053	B	B	H	B	A	A	B	A	A	A	A	A	B	A	A	B	A	B	H	A	B	B	A	A	A	A	A	B	B	A	A	B	A	B	A	B	A	B	B	B	A	A	H	A
344	1	Lsat_1_v5_g_1_1320	84.046	.	Lsat_1_v5_g_1_2053	B	B	H	B	A	A	B	A	A	A	A	A	B	A	A	B	A	B	H	A	B	B	A	A	A	A	A	B	B	A	A	B	A	B	A	B	A	B	B	B	A	A	H	A
345	1	Lsat_1_v5_g_1_3938	84.046	M	Lsat_1_v5_g_1_3938	B	B	H	B	A	A	B	A	A	A	A	A	-	A	A	B	A	B	H	A	B	B	A	A	A	A	A	B	B	A	A	B	A	B	A	B	A	B	B	B	A	A	H	A
346	1	Lsat_1_v5_g_1_1348	84.046	M	Lsat_1_v5_g_1_1348	B	B	H	B	A	A	B	A	A	A	A	A	B	A	A	B	A	B	H	A	B	B	A	A	A	A	A	B	B	A	A	B	A	B	A	B	A	B	B	B	A	A	H	A
347	1	Lsat_1_v5_g_1_2242	84.046	M	Lsat_1_v5_g_1_2242	B	B	H	B	A	A	B	A	A	A	A	A	B	A	A	B	A	B	H	A	B	B	A	A	A	A	A	B	H	A	A	B	A	B	A	B	A	B	B	B	A	A	H	A
348	1	Lsat_1_v5_g_1_2515	84.046	M	Lsat_1_v5_g_1_2515	B	B	H	B	A	A	B	A	A	A	A	A	B	A	A	B	A	B	H	A	B	B	A	A	A	A	A	B	B	A	A	B	A	B	A	B	A	B	B	B	A	A	H	A
349	1	Lsat_1_v5_g_1_510	84.046	.	Lsat_1_v5_g_1_2515	B	B	H	B	A	A	B	A	A	A	A	A	B	A	A	B	A	B	H	A	B	B	A	A	A	A	A	B	B	A	A	B	A	B	A	B	A	B	B	B	A	A	H	A
350	1	Lsat_1_v5_g_1_7309	84.046	.	Lsat_1_v5_g_1_2515	B	B	H	B	A	A	B	A	A	A	A	A	B	A	A	B	A	B	H	A	B	B	A	A	A	A	A	B	B	A	A	B	A	B	A	B	A	B	B	B	A	A	H	A
351	1	Lsat_1_v5_g_1_5319	84.046	M	Lsat_1_v5_g_1_5319	B	B	H	B	A	A	B	A	A	A	H	A	B	A	A	B	A	B	H	A	B	B	A	A	A	A	A	B	B	A	A	B	A	B	A	B	A	B	B	B	A	A	H	A
352	1	Lsat_1_v5_g_1_571	84.046	M	Lsat_1_v5_g_1_571	B	B	H	B	A	A	B	A	A	A	A	A	B	A	A	B	A	B	B	A	B	B	A	A	A	A	A	B	B	A	A	B	A	B	A	B	A	B	B	B	A	A	H	A
353	1	Lsat_1_v5_g_1_7810	84.046	M	Lsat_1_v5_g_1_7810	B	B	H	B	A	A	B	A	A	A	A	A	B	A	A	B	A	H	B	A	B	B	A	A	A	A	A	B	B	A	A	B	A	B	A	B	A	B	B	B	A	A	H	A
354	1	Lsat_1_v5_g_1_1077	85.11	M	Lsat_1_v5_g_1_1077	B	B	H	B	A	A	B	A	A	A	A	A	B	A	A	B	A	B	B	A	B	B	A	A	A	A	A	B	B	A	B	B	A	B	A	B	A	B	B	B	A	A	A	A
355	1	Lsat_1_v5_g_1_7907	85.11	M	Lsat_1_v5_g_1_7907	B	B	H	B	A	A	B	A	A	A	A	A	B	A	A	B	A	B	B	A	H	H	A	A	A	A	A	B	B	A	B	B	H	B	A	B	A	H	B	B	H	A	A	A
356	1	Lsat_1_v5_g_1_12853	85.653	M	Lsat_1_v5_g_1_12853	-	B	B	B	A	A	-	A	A	A	A	A	B	A	A	B	A	B	B	A	B	B	A	A	A	A	A	B	B	A	B	B	A	B	A	B	A	B	B	B	A	A	A	A
357	1	Lsat_1_v5_g_1_2267	85.653	M	Lsat_1_v5_g_1_2267	B	B	H	B	A	A	B	A	A	A	A	A	B	A	A	B	A	B	B	A	B	B	A	A	A	A	A	B	B	A	B	B	A	B	A	B	A	B	B	B	A	A	A	A
358	1	Lsat_1_v5_g_1_3936	85.653	.	Lsat_1_v5_g_1_2267	B	B	H	B	A	A	B	A	A	A	A	A	B	A	A	B	A	B	B	A	B	B	A	A	A	A	A	B	B	A	B	B	A	B	A	B	A	B	B	B	A	A	A	A
359	1	Lsat_1_v5_g_1_4474	85.653	.	Lsat_1_v5_g_1_2267	B	B	H	B	A	A	B	A	A	A	A	A	B	A	A	B	A	B	B	A	B	B	A	A	A	A	A	B	B	A	B	B	A	B	A	B	A	B	B	B	A	A	A	A
360	1	Lsat_1_v5_g_1_6065	85.653	.	Lsat_1_v5_g_1_2267	B	B	H	B	A	A	B	A	A	A	A	A	B	A	A	B	A	B	B	A	B	B	A	A	A	A	A	B	B	A	B	B	A	B	A	B	A	B	B	B	A	A	A	A
361	1	Lsat_1_v5_g_1_6091	85.653	.	Lsat_1_v5_g_1_2267	B	B	H	B	A	A	B	A	A	A	A	A	B	A	A	B	A	B	B	A	B	B	A	A	A	A	A	B	B	A	B	B	A	B	A	B	A	B	B	B	A	A	A	A
362	1	Lsat_1_v5_g_1_1721	85.653	.	Lsat_1_v5_g_1_2267	B	B	H	B	A	A	B	A	A	A	A	A	B	A	A	B	A	B	B	A	B	B	A	A	A	A	A	B	B	A	B	B	A	B	A	B	A	B	B	B	A	A	A	A
363	1	Lsat_1_v5_g_1_6714	85.653	.	Lsat_1_v5_g_1_2267	B	B	H	B	A	A	B	A	A	A	A	A	B	A	A	B	A	B	B	A	B	B	A	A	A	A	A	B	B	A	B	B	A	B	A	B	A	B	B	B	A	A	A	A
364	1	Lsat_1_v5_g_1_6877	85.653	.	Lsat_1_v5_g_1_2267	B	B	H	B	A	A	B	A	A	A	A	A	B	A	A	B	A	B	B	A	B	B	A	A	A	A	A	B	B	A	B	B	A	B	A	B	A	B	B	B	A	A	A	A
365	1	Lsat_1_v5_g_1_3831	85.653	M	Lsat_1_v5_g_1_3831	B	B	H	B	A	A	B	A	A	A	A	A	B	A	A	B	A	B	B	A	-	B	A	A	A	A	A	B	B	A	B	B	A	B	A	B	A	B	B	B	A	A	A	A
366	1	Lsat_1_v5_g_1_6566	85.653	M	Lsat_1_v5_g_1_6566	B	B	H	B	A	A	B	A	A	A	A	A	B	A	A	B	A	B	B	A	B	B	A	A	A	A	A	B	B	A	B	H	A	B	A	B	A	B	B	B	A	A	A	A
367	1	Lsat_1_v5_g_1_99	85.653	M	Lsat_1_v5_g_1_99	B	B	H	B	A	A	B	A	A	A	A	A	B	A	A	B	A	B	B	A	B	B	A	A	A	A	A	B	B	A	B	B	A	B	A	B	A	B	B	B	A	A	A	A
368	1	Lsat_1_v5_g_1_4087	85.653	M	Lsat_1_v5_g_1_4087	B	B	H	B	A	A	B	A	A	A	A	A	B	A	A	B	A	B	B	A	B	B	A	A	A	A	A	B	H	A	B	B	A	B	A	B	A	B	B	B	A	A	A	H
369	1	Lsat_1_v5_g_1_5953	85.653	M	Lsat_1_v5_g_1_5953	B	B	B	B	A	A	B	A	A	A	A	A	B	A	A	B	A	B	B	A	B	B	A	A	A	A	A	B	B	A	B	B	A	B	A	B	A	B	B	H	A	A	A	A
370	1	Lsat_1_v5_g_1_237	85.653	M	Lsat_1_v5_g_1_237	B	B	H	B	A	A	B	A	A	A	A	A	B	A	A	B	A	B	B	A	B	B	A	A	A	A	A	B	B	A	B	B	A	B	A	B	A	B	B	B	A	A	A	A
371	1	Lsat_1_v5_g_1_8328	85.653	M	Lsat_1_v5_g_1_8328	B	B	B	B	A	A	B	A	A	A	A	A	B	A	A	B	A	B	B	A	B	B	A	A	A	A	A	B	B	A	B	B	A	B	A	B	A	B	B	B	A	A	-	A
372	1	Lsat_1_v5_g_1_8134	85.653	M	Lsat_1_v5_g_1_8134	B	B	H	B	H	A	B	A	A	A	A	A	B	A	A	-	A	-	B	A	B	B	H	A	A	A	A	B	B	A	B	B	A	-	A	-	A	H	B	B	A	A	A	A
373	1	Lsat_1_v5_g_1_9348	86.936	M	Lsat_1_v5_g_1_9348	B	B	-	B	A	A	B	A	A	A	A	A	B	A	A	B	A	B	B	A	B	-	A	-	H	A	A	B	A	A	H	B	A	B	A	B	A	B	-	B	A	H	A	A
374	1	Lsat_1_v5_g_1_14693	87.671	M	Lsat_1_v5_g_1_14693	B	-	B	B	-	A	B	A	A	A	A	A	B	-	A	B	A	B	B	A	B	B	A	A	A	A	A	B	A	A	B	B	A	B	A	B	-	-	B	B	B	A	A	A
375	1	Lsat_1_v5_g_1_3438	87.671	M	Lsat_1_v5_g_1_3438	B	B	H	B	A	A	B	A	A	A	A	A	B	A	A	H	A	B	B	A	B	B	A	A	A	A	A	B	A	A	B	B	A	B	A	B	A	B	B	B	B	A	A	A
376	1	Lsat_1_v5_g_1_5776	87.671	M	Lsat_1_v5_g_1_5776	B	B	H	B	A	A	B	A	A	A	A	A	B	A	A	B	A	B	B	A	B	B	A	A	A	A	A	B	A	A	B	B	A	B	A	B	A	B	B	B	B	A	A	A
377	1	Lsat_1_v5_g_1_3398	87.671	.	Lsat_1_v5_g_1_5776	B	B	H	B	A	A	B	A	A	A	A	A	B	A	A	B	A	B	B	A	B	B	A	A	A	A	A	B	A	A	B	B	A	B	A	B	A	B	B	B	B	A	A	A
378	1	Lsat_1_v5_g_1_695	87.671	.	Lsat_1_v5_g_1_5776	B	B	H	B	A	A	B	A	A	A	A	A	B	A	A	B	A	B	B	A	B	B	A	A	A	A	A	B	A	A	B	B	A	B	A	B	A	B	B	B	B	A	A	A
379	1	Lsat_1_v5_g_1_193	87.671	M	Lsat_1_v5_g_1_193	B	B	H	B	A	A	B	A	A	A	A	A	B	A	A	B	A	B	B	A	B	B	A	A	A	A	A	B	A	A	B	B	A	B	A	B	A	B	B	B	H	A	A	A
380	1	Lsat_1_v5_g_1_9672	87.671	M	Lsat_1_v5_g_1_9672	-	B	H	B	A	A	B	A	A	A	A	A	-	A	A	-	A	B	B	A	B	B	A	A	A	A	A	B	A	A	B	B	A	-	A	B	A	B	-	B	B	A	A	A
381	1	Lsat_1_v5_g_1_1108	89.571	M	Lsat_1_v5_g_1_1108	B	B	H	B	A	A	B	A	A	A	A	A	B	A	A	B	A	B	B	A	B	B	A	A	A	A	A	B	A	A	B	A	A	B	A	B	A	B	B	B	B	A	A	A
382	1	Lsat_1_v5_g_1_1211	89.571	.	Lsat_1_v5_g_1_1108	B	B	H	B	A	A	B	A	A	A	A	A	B	A	A	B	A	B	B	A	B	B	A	A	A	A	A	B	A	A	B	A	A	B	A	B	A	B	B	B	B	A	A	A
383	1	Lsat_1_v5_g_1_1606	89.571	.	Lsat_1_v5_g_1_1108	B	B	H	B	A	A	B	A	A	A	A	A	B	A	A	B	A	B	B	A	B	B	A	A	A	A	A	B	A	A	B	A	A	B	A	B	A	B	B	B	B	A	A	A
384	1	Lsat_1_v5_g_1_4446	89.571	.	Lsat_1_v5_g_1_1108	B	B	H	B	A	A	B	A	A	A	A	A	B	A	A	B	A	B	B	A	B	B	A	A	A	A	A	B	A	A	B	A	A	B	A	B	A	B	B	B	B	A	A	A
385	1	Lsat_1_v5_g_1_4679	89.571	.	Lsat_1_v5_g_1_1108	B	B	H	B	A	A	B	A	A	A	A	A	B	A	A	B	A	B	B	A	B	B	A	A	A	A	A	B	A	A	B	A	A	B	A	B	A	B	B	B	B	A	A	A
386	1	Lsat_1_v5_g_1_7002	89.571	.	Lsat_1_v5_g_1_1108	B	B	H	B	A	A	B	A	A	A	A	A	B	A	A	B	A	B	B	A	B	B	A	A	A	A	A	B	A	A	B	A	A	B	A	B	A	B	B	B	B	A	A	A
387	1	Lsat_1_v5_g_1_673391	89.571	.	Lsat_1_v5_g_1_1108	B	B	H	B	A	A	B	A	A	A	A	A	B	A	A	B	A	B	B	A	B	B	A	A	A	A	A	B	A	A	B	A	A	B	A	B	A	B	B	B	B	A	A	A
388	1	Lsat_1_v5_g_1_3728	89.571	M	Lsat_1_v5_g_1_3728	B	B	H	B	A	A	B	A	A	A	A	A	B	A	A	B	A	B	B	A	B	B	A	A	A	A	A	B	A	A	B	A	A	B	A	B	A	B	B	B	B	A	A	A
389	1	Lsat_1_v5_g_1_3910	89.571	.	Lsat_1_v5_g_1_3728	B	B	H	B	A	A	B	A	A	A	A	A	B	A	A	B	A	B	B	A	B	B	A	A	A	A	A	B	A	A	B	A	A	B	A	B	A	B	B	B	B	A	A	A
390	1	Lsat_1_v5_g_1_926	89.571	.	Lsat_1_v5_g_1_3728	B	B	H	B	A	A	B	A	A	A	A	A	B	A	A	B	A	B	B	A	B	B	A	A	A	A	A	B	A	A	B	A	A	B	A	B	A	B	B	B	B	A	A	A
391	1	Lsat_1_v5_g_1_7952	89.571	M	Lsat_1_v5_g_1_7952	B	B	B	B	A	A	B	A	A	A	A	A	B	A	A	B	A	B	B	A	B	-	A	A	A	A	A	B	A	A	B	A	A	B	A	B	A	B	B	B	B	A	A	A
392	1	Lsat_1_v5_g_1_4626	89.571	M	Lsat_1_v5_g_1_4626	B	B	H	B	A	A	B	A	A	A	A	A	H	A	A	B	A	-	B	A	B	B	A	A	A	A	A	B	A	A	B	A	A	B	A	B	A	B	B	B	B	A	A	A
393	1	Lsat_1_v5_g_1_3645	90.097	M	Lsat_1_v5_g_1_3645	B	B	H	B	A	A	B	A	A	A	A	A	B	A	A	B	A	B	B	A	B	B	A	A	A	A	A	B	A	A	B	A	A	B	A	A	A	B	B	B	B	A	A	A
394	1	Lsat_1_v5_g_1_1245	91.746	M	Lsat_1_v5_g_1_1245	B	B	H	B	A	A	B	A	A	B	A	A	B	A	A	B	A	B	B	A	B	B	A	A	A	A	A	B	A	A	B	A	A	B	A	A	A	B	B	B	B	A	A	A
395	1	Lsat_1_v5_g_1_3841	91.746	.	Lsat_1_v5_g_1_1245	B	B	H	B	A	A	B	A	A	B	A	A	B	A	A	B	A	B	B	A	B	B	A	A	A	A	A	B	A	A	B	A	A	B	A	A	A	B	B	B	B	A	A	A
396	1	Lsat_1_v5_g_1_2339	91.746	M	Lsat_1_v5_g_1_2339	B	B	H	B	A	A	B	A	A	-	A	A	B	A	A	B	A	B	B	A	B	B	A	A	A	A	A	B	A	A	B	A	A	B	A	A	A	B	B	B	B	A	A	A
397	1	Lsat_1_v5_g_1_2604	91.746	M	Lsat_1_v5_g_1_2604	B	B	H	B	A	A	B	A	A	B	A	A	B	A	A	B	A	B	B	A	B	B	A	A	A	A	A	B	A	A	B	A	A	B	A	A	A	B	B	B	B	A	A	A
398	1	Lsat_1_v5_g_1_4659	91.746	M	Lsat_1_v5_g_1_4659	H	B	H	B	A	A	B	A	A	B	A	A	B	A	A	B	A	B	B	A	B	B	A	A	A	A	A	B	A	A	B	A	A	B	A	A	A	B	B	B	B	A	A	A
399	1	Lsat_1_v5_g_1_181	91.746	M	Lsat_1_v5_g_1_181	B	B	H	B	A	A	B	A	A	H	A	A	B	A	A	B	A	B	B	A	B	B	A	A	A	A	A	B	A	A	B	A	A	B	A	A	A	B	B	B	B	A	A	A
400	1	Lsat_1_v5_g_1_1906	91.746	M	Lsat_1_v5_g_1_1906	B	B	H	B	A	A	B	A	A	-	A	A	B	A	A	B	A	B	B	A	B	B	A	A	A	A	A	B	A	A	B	A	A	B	A	A	A	B	B	B	B	A	A	A
401	1	Lsat_1_v5_g_1_11058	92.371	M	Lsat_1_v5_g_1_11058	-	B	H	B	A	A	B	A	B	B	A	-	-	A	A	-	A	-	B	A	B	B	A	A	A	A	A	-	A	A	B	A	A	B	A	A	A	-	-	B	B	A	A	A
402	1	Lsat_1_v5_g_1_12883	92.371	M	Lsat_1_v5_g_1_12883	B	B	B	-	A	A	B	A	B	B	A	A	-	A	A	B	A	B	-	-	B	B	A	A	A	A	A	B	A	-	B	-	-	B	A	A	A	B	B	B	B	A	A	A
403	1	Lsat_1_v5_g_1_8996	92.371	M	Lsat_1_v5_g_1_8996	-	-	H	B	A	A	B	A	B	B	A	A	B	A	A	B	A	-	-	A	B	B	A	-	A	A	A	B	A	A	B	A	A	B	A	A	A	-	-	-	B	A	A	A
404	1	Lsat_1_v5_g_1_1397	92.371	M	Lsat_1_v5_g_1_1397	B	B	H	B	A	A	B	A	B	B	A	A	B	A	A	B	A	B	B	A	B	B	A	A	A	A	A	B	A	A	B	A	A	B	A	A	A	B	B	B	B	A	A	A
405	1	Lsat_1_v5_g_1_3886	92.371	.	Lsat_1_v5_g_1_1397	B	B	H	B	A	A	B	A	B	B	A	A	B	A	A	B	A	B	B	A	B	B	A	A	A	A	A	B	A	A	B	A	A	B	A	A	A	B	B	B	B	A	A	A
406	1	Lsat_1_v5_g_1_3933	92.371	.	Lsat_1_v5_g_1_1397	B	B	H	B	A	A	B	A	B	B	A	A	B	A	A	B	A	B	B	A	B	B	A	A	A	A	A	B	A	A	B	A	A	B	A	A	A	B	B	B	B	A	A	A
407	1	Lsat_1_v5_g_1_4721	92.371	.	Lsat_1_v5_g_1_1397	B	B	H	B	A	A	B	A	B	B	A	A	B	A	A	B	A	B	B	A	B	B	A	A	A	A	A	B	A	A	B	A	A	B	A	A	A	B	B	B	B	A	A	A
408	1	Lsat_1_v5_g_1_4988	92.371	.	Lsat_1_v5_g_1_1397	B	B	H	B	A	A	B	A	B	B	A	A	B	A	A	B	A	B	B	A	B	B	A	A	A	A	A	B	A	A	B	A	A	B	A	A	A	B	B	B	B	A	A	A
409	1	Lsat_1_v5_g_1_5518	92.371	.	Lsat_1_v5_g_1_1397	B	B	H	B	A	A	B	A	B	B	A	A	B	A	A	B	A	B	B	A	B	B	A	A	A	A	A	B	A	A	B	A	A	B	A	A	A	B	B	B	B	A	A	A
410	1	Lsat_1_v5_g_1_5766	92.371	.	Lsat_1_v5_g_1_1397	B	B	H	B	A	A	B	A	B	B	A	A	B	A	A	B	A	B	B	A	B	B	A	A	A	A	A	B	A	A	B	A	A	B	A	A	A	B	B	B	B	A	A	A
411	1	Lsat_1_v5_g_1_6225	92.371	.	Lsat_1_v5_g_1_1397	B	B	H	B	A	A	B	A	B	B	A	A	B	A	A	B	A	B	B	A	B	B	A	A	A	A	A	B	A	A	B	A	A	B	A	A	A	B	B	B	B	A	A	A
412	1	Lsat_1_v5_g_1_7445	92.371	.	Lsat_1_v5_g_1_1397	B	B	H	B	A	A	B	A	B	B	A	A	B	A	A	B	A	B	B	A	B	B	A	A	A	A	A	B	A	A	B	A	A	B	A	A	A	B	B	B	B	A	A	A
413	1	Lsat_1_v5_g_1_7503	92.371	.	Lsat_1_v5_g_1_1397	B	B	H	B	A	A	B	A	B	B	A	A	B	A	A	B	A	B	B	A	B	B	A	A	A	A	A	B	A	A	B	A	A	B	A	A	A	B	B	B	B	A	A	A
414	1	Lsat_1_v5_g_1_1612	92.371	.	Lsat_1_v5_g_1_1397	B	B	H	B	A	A	B	A	B	B	A	A	B	A	A	B	A	B	B	A	B	B	A	A	A	A	A	B	A	A	B	A	A	B	A	A	A	B	B	B	B	A	A	A
415	1	Lsat_1_v5_g_1_337	92.371	.	Lsat_1_v5_g_1_1397	B	B	H	B	A	A	B	A	B	B	A	A	B	A	A	B	A	B	B	A	B	B	A	A	A	A	A	B	A	A	B	A	A	B	A	A	A	B	B	B	B	A	A	A
416	1	Lsat_1_v5_g_1_5972	92.371	.	Lsat_1_v5_g_1_1397	B	B	H	B	A	A	B	A	B	B	A	A	B	A	A	B	A	B	B	A	B	B	A	A	A	A	A	B	A	A	B	A	A	B	A	A	A	B	B	B	B	A	A	A
417	1	Lsat_1_v5_g_1_3026	92.371	M	Lsat_1_v5_g_1_3026	B	B	H	B	A	A	B	A	B	B	A	A	B	A	A	H	A	B	B	A	B	B	A	A	A	A	A	B	A	A	B	A	A	B	A	A	A	B	B	B	B	A	A	A
418	1	Lsat_1_v5_g_1_673121	92.371	M	Lsat_1_v5_g_1_673121	B	B	H	B	A	A	B	A	B	B	A	A	B	A	A	B	A	B	B	A	B	B	A	A	A	A	A	B	A	A	B	A	A	B	A	A	A	B	B	H	B	A	A	A
419	1	Lsat_1_v5_g_1_6352	92.371	M	Lsat_1_v5_g_1_6352	B	B	H	B	A	A	B	A	B	B	-	A	B	A	A	-	A	B	B	A	B	B	A	A	A	A	A	B	A	A	B	A	A	-	A	A	A	B	B	B	B	-	A	A
420	1	Lsat_1_v5_g_1_4374	92.371	M	Lsat_1_v5_g_1_4374	B	B	H	B	A	A	B	A	B	B	A	A	B	A	A	B	A	B	B	A	B	B	A	A	A	A	A	B	A	A	B	A	A	B	A	A	A	B	B	B	B	A	A	A
421	1	Lsat_1_v5_g_1_5967	92.371	.	Lsat_1_v5_g_1_4374	B	B	H	B	A	A	B	A	B	B	A	A	B	A	A	B	A	B	B	A	B	B	A	A	A	A	A	B	A	A	B	A	A	B	A	A	A	B	B	B	B	A	A	A
422	1	Lsat_1_v5_g_1_7598	92.371	.	Lsat_1_v5_g_1_4374	B	B	H	B	A	A	B	A	B	B	A	A	B	A	A	B	A	B	B	A	B	B	A	A	A	A	A	B	A	A	B	A	A	B	A	A	A	B	B	B	B	A	A	A
423	1	Lsat_1_v5_g_1_2193	92.371	.	Lsat_1_v5_g_1_4374	B	B	H	B	A	A	B	A	B	B	A	A	B	A	A	B	A	B	B	A	B	B	A	A	A	A	A	B	A	A	B	A	A	B	A	A	A	B	B	B	B	A	A	A
424	1	Lsat_1_v5_g_1_5331	92.371	M	Lsat_1_v5_g_1_5331	B	B	H	B	A	A	B	A	B	B	A	A	B	A	A	B	A	B	B	A	B	B	A	A	A	A	A	B	A	A	B	A	A	B	A	A	A	B	B	H	B	A	A	A
425	1	Lsat_1_v5_g_1_6364	92.371	.	Lsat_1_v5_g_1_5331	B	B	H	B	A	A	B	A	B	B	A	A	B	A	A	B	A	B	B	A	B	B	A	A	A	A	A	B	A	A	B	A	A	B	A	A	A	B	B	H	B	A	A	A
426	1	Lsat_1_v5_g_1_5332	92.371	M	Lsat_1_v5_g_1_5332	B	B	H	B	A	A	B	A	B	B	A	A	B	A	A	B	A	B	B	A	B	B	A	A	A	A	A	B	A	A	B	A	A	B	A	A	A	B	B	B	B	A	A	A
427	1	Lsat_1_v5_g_1_2265	92.371	.	Lsat_1_v5_g_1_5332	B	B	H	B	A	A	B	A	B	B	A	A	B	A	A	B	A	B	B	A	B	B	A	A	A	A	A	B	A	A	B	A	A	B	A	A	A	B	B	B	B	A	A	A
428	1	Lsat_1_v5_g_1_8725	92.371	M	Lsat_1_v5_g_1_8725	B	B	H	B	A	A	B	A	B	B	A	A	B	A	A	-	A	B	B	A	H	B	A	A	A	A	A	B	A	A	B	A	A	-	A	A	A	B	B	B	B	-	A	-
429	1	Lsat_1_v5_g_1_7701	92.371	M	Lsat_1_v5_g_1_7701	B	B	H	B	A	A	B	A	B	-	A	A	-	A	A	B	A	B	B	A	B	-	A	A	A	A	A	B	A	A	B	A	A	B	A	A	A	B	B	B	-	A	A	A
430	1	Lsat_1_v5_g_1_537	92.371	M	Lsat_1_v5_g_1_537	B	B	H	B	A	A	B	A	H	B	A	A	B	A	A	B	A	B	B	A	B	B	A	A	A	A	A	B	A	A	B	A	A	B	A	A	A	B	B	B	B	A	A	A
431	1	Lsat_1_v5_g_1_7472	92.371	M	Lsat_1_v5_g_1_7472	B	B	H	B	A	A	B	A	B	-	A	A	B	A	A	B	A	B	B	A	B	B	A	A	A	A	A	B	A	A	B	A	A	B	A	A	A	B	B	B	B	A	A	A
432	1	Lsat_1_v5_g_1_8478	92.371	M	Lsat_1_v5_g_1_8478	B	B	H	B	A	A	B	A	B	H	A	A	B	A	A	-	A	-	B	A	B	B	A	A	A	A	A	B	A	A	B	A	A	H	A	A	A	B	-	H	B	A	A	A
433	1	Lsat_1_v5_g_1_10439	92.371	M	Lsat_1_v5_g_1_10439	B	H	H	B	A	-	B	H	B	B	A	A	B	A	A	H	A	B	B	A	B	-	A	A	A	A	A	B	A	A	B	A	A	B	A	A	A	B	B	H	H	A	A	A
434	1	Lsat_1_v5_g_1_8375	92.371	M	Lsat_1_v5_g_1_8375	B	H	H	B	A	A	B	A	B	B	A	A	B	A	A	B	A	H	H	A	B	B	A	H	A	A	A	B	A	A	B	H	A	H	A	A	A	B	B	B	B	A	A	A
435	1	Lsat_1_v5_g_1_11139	93.864	M	Lsat_1_v5_g_1_11139	B	B	H	B	A	A	B	A	B	B	-	A	B	A	A	B	H	-	B	A	B	B	A	A	A	A	A	B	A	A	A	A	A	B	A	H	A	H	B	B	B	H	A	A
436	1	Lsat_1_v5_g_1_15185	96.533	M	Lsat_1_v5_g_1_15185	B	B	B	B	A	A	B	A	B	B	A	A	B	A	A	B	A	B	B	A	B	B	A	A	A	A	A	B	-	A	B	A	A	B	A	A	A	B	B	B	B	A	A	A
437	1	Lsat_1_v5_g_1_15	96.533	M	Lsat_1_v5_g_1_15	B	B	B	B	A	A	B	A	B	B	A	A	B	A	A	B	A	B	B	A	B	B	A	A	A	A	A	B	A	A	B	A	A	B	A	A	A	B	B	B	B	A	A	A
438	1	Lsat_1_v5_g_1_10811	97.816	M	Lsat_1_v5_g_1_10811	B	B	B	-	A	A	B	A	B	-	A	A	-	B	A	-	A	-	B	A	B	-	H	A	-	A	A	H	-	A	B	A	A	-	A	A	A	B	B	B	B	A	A	A
439	1	Lsat_1_v5_g_1_1434	97.816	M	Lsat_1_v5_g_1_1434	B	B	B	B	A	A	B	A	B	B	A	A	B	B	A	B	A	B	B	A	B	B	A	A	B	A	A	B	A	A	B	A	A	B	A	A	A	B	B	B	B	A	A	A
440	1	Lsat_1_v5_g_1_2959	97.816	.	Lsat_1_v5_g_1_1434	B	B	B	B	A	A	B	A	B	B	A	A	B	B	A	B	A	B	B	A	B	B	A	A	B	A	A	B	A	A	B	A	A	B	A	A	A	B	B	B	B	A	A	A
441	1	Lsat_1_v5_g_1_3962	97.816	.	Lsat_1_v5_g_1_1434	B	B	B	B	A	A	B	A	B	B	A	A	B	B	A	B	A	B	B	A	B	B	A	A	B	A	A	B	A	A	B	A	A	B	A	A	A	B	B	B	B	A	A	A
442	1	Lsat_1_v5_g_1_4178	97.816	.	Lsat_1_v5_g_1_1434	B	B	B	B	A	A	B	A	B	B	A	A	B	B	A	B	A	B	B	A	B	B	A	A	B	A	A	B	A	A	B	A	A	B	A	A	A	B	B	B	B	A	A	A
443	1	Lsat_1_v5_g_1_2521	97.816	.	Lsat_1_v5_g_1_1434	B	B	B	B	A	A	B	A	B	B	A	A	B	B	A	B	A	B	B	A	B	B	A	A	B	A	A	B	A	A	B	A	A	B	A	A	A	B	B	B	B	A	A	A
444	1	Lsat_1_v5_g_1_2648	97.816	.	Lsat_1_v5_g_1_1434	B	B	B	B	A	A	B	A	B	B	A	A	B	B	A	B	A	B	B	A	B	B	A	A	B	A	A	B	A	A	B	A	A	B	A	A	A	B	B	B	B	A	A	A
445	1	Lsat_1_v5_g_1_3804	97.816	.	Lsat_1_v5_g_1_1434	B	B	B	B	A	A	B	A	B	B	A	A	B	B	A	B	A	B	B	A	B	B	A	A	B	A	A	B	A	A	B	A	A	B	A	A	A	B	B	B	B	A	A	A
446	1	Lsat_1_v5_g_1_1850	97.816	M	Lsat_1_v5_g_1_1850	B	B	B	B	A	A	B	A	B	B	A	A	B	B	A	B	A	B	B	A	B	B	A	A	B	A	A	B	A	A	B	A	A	B	A	A	A	B	B	B	B	A	A	A
447	1	Lsat_1_v5_g_1_2734	97.816	.	Lsat_1_v5_g_1_1850	B	B	B	B	A	A	B	A	B	B	A	A	B	B	A	B	A	B	B	A	B	B	A	A	B	A	A	B	A	A	B	A	A	B	A	A	A	B	B	B	B	A	A	A
448	1	Lsat_1_v5_g_1_6085	97.816	.	Lsat_1_v5_g_1_1850	B	B	B	B	A	A	B	A	B	B	A	A	B	B	A	B	A	B	B	A	B	B	A	A	B	A	A	B	A	A	B	A	A	B	A	A	A	B	B	B	B	A	A	A
449	1	Lsat_1_v5_g_1_1868	97.816	M	Lsat_1_v5_g_1_1868	B	B	B	B	A	A	B	A	B	B	A	A	B	B	A	B	A	B	B	A	B	B	A	A	A	A	A	B	A	A	B	A	A	B	A	A	A	B	B	B	B	A	A	A
450	1	Lsat_1_v5_g_1_2308	97.816	.	Lsat_1_v5_g_1_1868	B	B	B	B	A	A	B	A	B	B	A	A	B	B	A	B	A	B	B	A	B	B	A	A	A	A	A	B	A	A	B	A	A	B	A	A	A	B	B	B	B	A	A	A
451	1	Lsat_1_v5_g_1_2804	97.816	.	Lsat_1_v5_g_1_1868	B	B	B	B	A	A	B	A	B	B	A	A	B	B	A	B	A	B	B	A	B	B	A	A	A	A	A	B	A	A	B	A	A	B	A	A	A	B	B	B	B	A	A	A
452	1	Lsat_1_v5_g_1_2915	97.816	.	Lsat_1_v5_g_1_1868	B	B	B	B	A	A	B	A	B	B	A	A	B	B	A	B	A	B	B	A	B	B	A	A	A	A	A	B	A	A	B	A	A	B	A	A	A	B	B	B	B	A	A	A
453	1	Lsat_1_v5_g_1_3370	97.816	.	Lsat_1_v5_g_1_1868	B	B	B	B	A	A	B	A	B	B	A	A	B	B	A	B	A	B	B	A	B	B	A	A	A	A	A	B	A	A	B	A	A	B	A	A	A	B	B	B	B	A	A	A
454	1	Lsat_1_v5_g_1_2164	97.816	.	Lsat_1_v5_g_1_1868	B	B	B	B	A	A	B	A	B	B	A	A	B	B	A	B	A	B	B	A	B	B	A	A	A	A	A	B	A	A	B	A	A	B	A	A	A	B	B	B	B	A	A	A
455	1	Lsat_1_v5_g_1_2900	97.816	M	Lsat_1_v5_g_1_2900	B	B	B	B	A	A	B	A	B	B	A	A	B	B	A	B	A	B	B	A	B	B	A	A	A	A	A	B	A	A	B	A	A	B	A	A	A	B	B	B	B	A	A	H
456	1	Lsat_1_v5_g_1_6011	97.816	M	Lsat_1_v5_g_1_6011	B	B	B	B	A	A	B	A	B	B	A	A	B	B	A	H	A	B	B	A	B	B	A	A	A	A	A	B	A	A	B	A	A	B	A	A	A	B	B	B	B	A	A	A
457	1	Lsat_1_v5_g_1_7010	97.816	M	Lsat_1_v5_g_1_7010	B	B	B	B	A	H	B	A	B	B	A	A	B	B	A	B	A	B	B	A	B	B	A	A	B	A	A	B	A	A	B	A	A	B	A	A	A	B	B	B	B	A	A	A
458	1	Lsat_1_v5_g_1_7102	97.816	M	Lsat_1_v5_g_1_7102	B	B	B	B	A	A	B	A	B	B	A	A	B	B	A	B	A	B	B	A	B	B	A	A	A	A	A	B	A	A	B	A	A	B	A	A	A	B	B	B	B	A	A	A
459	1	Lsat_1_v5_g_1_7219	97.816	M	Lsat_1_v5_g_1_7219	B	B	B	B	A	A	B	A	B	B	A	A	B	B	A	B	A	B	B	A	B	B	A	A	A	A	A	B	A	A	B	A	A	B	A	A	A	B	B	B	B	A	A	A
460	1	Lsat_1_v5_g_1_565	97.816	.	Lsat_1_v5_g_1_7219	B	B	B	B	A	A	B	A	B	B	A	A	B	B	A	B	A	B	B	A	B	B	A	A	A	A	A	B	A	A	B	A	A	B	A	A	A	B	B	B	B	A	A	A
461	1	Lsat_1_v5_g_1_3074	97.816	M	Lsat_1_v5_g_1_3074	B	B	B	B	A	A	B	A	B	B	A	A	B	B	A	B	A	B	B	A	B	B	A	A	A	A	A	B	A	A	B	A	A	B	A	A	A	B	B	B	B	A	A	A
462	1	Lsat_1_v5_g_1_4513	97.816	M	Lsat_1_v5_g_1_4513	B	B	B	B	A	A	B	A	B	B	A	A	B	B	A	B	A	B	B	A	B	B	A	A	H	A	A	B	A	A	B	A	A	B	A	A	A	B	B	B	B	A	A	A
463	1	Lsat_1_v5_g_1_7867	97.816	M	Lsat_1_v5_g_1_7867	B	H	B	B	A	A	B	A	B	B	A	A	-	B	A	B	H	-	B	A	B	B	A	A	A	A	A	B	A	A	B	A	A	B	A	A	A	-	B	B	B	A	A	A
464	1	Lsat_1_v5_g_1_7857	97.816	M	Lsat_1_v5_g_1_7857	B	B	B	B	A	A	B	A	B	B	A	A	B	B	A	B	A	B	B	H	H	B	A	A	A	A	A	B	A	A	B	A	A	B	A	A	A	H	B	B	H	A	A	A
465	1	Lsat_1_v5_g_1_3381	99.098	M	Lsat_1_v5_g_1_3381	B	B	B	B	A	A	B	A	B	B	A	A	B	B	A	B	A	B	B	A	B	B	A	A	B	A	A	B	A	A	B	A	A	B	A	A	B	B	B	B	B	A	A	A
466	1	Lsat_1_v5_g_1_7304	99.098	.	Lsat_1_v5_g_1_3381	B	B	B	B	A	A	B	A	B	B	A	A	B	B	A	B	A	B	B	A	B	B	A	A	B	A	A	B	A	A	B	A	A	B	A	A	B	B	B	B	B	A	A	A
467	1	Lsat_1_v5_g_1_4005	99.098	M	Lsat_1_v5_g_1_4005	B	B	B	B	A	A	B	A	B	B	A	A	B	B	A	B	A	B	B	A	B	B	A	A	B	A	A	B	A	A	B	A	A	B	A	A	B	B	B	B	B	A	A	A
468	1	Lsat_1_v5_g_1_673349	99.098	M	Lsat_1_v5_g_1_673349	B	B	B	B	A	A	B	A	B	B	A	A	B	B	A	B	A	B	B	A	B	B	A	A	B	A	A	B	A	A	B	A	A	B	A	A	H	B	B	B	B	A	A	A
469	1	Lsat_1_v5_g_1_4633	99.624	M	Lsat_1_v5_g_1_4633	B	B	B	B	A	A	B	A	B	B	A	A	B	B	A	B	A	B	B	A	B	B	A	A	B	A	A	B	A	A	B	A	A	B	A	A	B	B	B	B	B	A	A	A
470	1	Lsat_1_v5_g_1_259	99.624	M	Lsat_1_v5_g_1_259	B	B	B	B	A	A	B	A	B	B	A	A	B	B	A	B	A	B	B	A	B	B	A	A	B	A	A	B	A	A	B	A	A	B	A	A	B	B	B	B	B	A	A	A
471	1	Lsat_1_v5_g_1_12571	100.151	M	Lsat_1_v5_g_1_12571	B	B	B	B	A	A	B	A	B	B	A	A	B	B	A	B	A	B	B	A	B	B	A	A	B	A	A	B	A	B	B	A	A	-	A	A	B	B	B	B	B	A	A	A
472	1	Lsat_1_v5_g_1_2041	100.151	M	Lsat_1_v5_g_1_2041	B	B	B	B	A	A	B	A	B	B	A	A	B	B	A	B	A	B	B	A	B	B	A	A	B	A	A	B	A	B	B	A	A	B	A	A	B	B	B	B	B	A	A	A
473	1	Lsat_1_v5_g_1_2155	100.151	.	Lsat_1_v5_g_1_2041	B	B	B	B	A	A	B	A	B	B	A	A	B	B	A	B	A	B	B	A	B	B	A	A	B	A	A	B	A	B	B	A	A	B	A	A	B	B	B	B	B	A	A	A
474	1	Lsat_1_v5_g_1_2783	100.151	.	Lsat_1_v5_g_1_2041	B	B	B	B	A	A	B	A	B	B	A	A	B	B	A	B	A	B	B	A	B	B	A	A	B	A	A	B	A	B	B	A	A	B	A	A	B	B	B	B	B	A	A	A
475	1	Lsat_1_v5_g_1_3023	100.151	M	Lsat_1_v5_g_1_3023	B	B	B	B	A	A	B	A	B	B	A	A	B	B	A	B	A	B	B	A	B	B	A	A	B	A	A	B	A	B	B	A	A	B	A	A	B	B	B	B	B	A	A	A
476	1	Lsat_1_v5_g_1_4940	100.151	.	Lsat_1_v5_g_1_3023	B	B	B	B	A	A	B	A	B	B	A	A	B	B	A	B	A	B	B	A	B	B	A	A	B	A	A	B	A	B	B	A	A	B	A	A	B	B	B	B	B	A	A	A
477	1	Lsat_1_v5_g_1_6092	100.151	M	Lsat_1_v5_g_1_6092	B	B	B	B	A	A	B	A	B	B	A	A	B	B	A	B	A	B	B	A	B	B	A	A	B	A	A	B	A	B	B	A	A	B	A	H	B	B	B	B	B	A	A	A
478	1	Lsat_1_v5_g_1_6662	100.151	M	Lsat_1_v5_g_1_6662	B	B	B	B	A	A	B	A	B	B	A	A	B	B	A	B	A	B	B	A	B	B	A	A	B	A	A	B	A	B	B	A	A	B	A	A	B	B	B	H	B	A	A	A
479	1	Lsat_1_v5_g_1_9819	100.151	M	Lsat_1_v5_g_1_9819	-	B	B	B	A	A	B	A	B	B	-	A	B	B	H	B	A	B	B	A	B	B	A	A	B	A	-	B	A	B	-	A	A	B	A	H	B	B	B	B	B	A	A	A
480	1	Lsat_1_v5_g_1_3524	100.151	M	Lsat_1_v5_g_1_3524	B	B	B	B	A	H	B	A	B	B	H	A	B	B	A	B	A	-	B	A	B	B	A	A	-	A	A	B	A	B	B	A	A	-	A	H	B	B	B	B	B	A	A	A
481	1	Lsat_1_v5_g_1_11161	102.125	M	Lsat_1_v5_g_1_11161	B	B	-	B	A	A	-	A	B	B	-	A	A	B	A	B	A	-	B	A	-	B	A	A	B	A	H	-	A	B	B	A	A	B	A	A	B	-	B	A	-	A	A	A
482	1	Lsat_1_v5_g_1_2763	103.408	M	Lsat_1_v5_g_1_2763	B	B	B	B	A	A	B	A	B	B	A	A	B	B	A	B	A	B	B	A	B	B	A	A	B	A	A	B	A	B	B	A	A	B	A	A	B	B	B	B	B	A	A	A
483	1	Lsat_1_v5_g_1_4070	103.408	.	Lsat_1_v5_g_1_2763	B	B	B	B	A	A	B	A	B	B	A	A	B	B	A	B	A	B	B	A	B	B	A	A	B	A	A	B	A	B	B	A	A	B	A	A	B	B	B	B	B	A	A	A
484	1	Lsat_1_v5_g_1_5459	103.408	.	Lsat_1_v5_g_1_2763	B	B	B	B	A	A	B	A	B	B	A	A	B	B	A	B	A	B	B	A	B	B	A	A	B	A	A	B	A	B	B	A	A	B	A	A	B	B	B	B	B	A	A	A
485	1	Lsat_1_v5_g_1_4992	103.408	M	Lsat_1_v5_g_1_4992	B	B	B	B	A	A	B	A	B	B	A	A	B	B	A	B	A	B	B	A	B	B	A	A	B	A	A	B	A	B	B	A	A	B	A	A	B	B	B	B	B	A	A	A
486	1	Lsat_1_v5_g_1_7686	103.408	.	Lsat_1_v5_g_1_4992	B	B	B	B	A	A	B	A	B	B	A	A	B	B	A	B	A	B	B	A	B	B	A	A	B	A	A	B	A	B	B	A	A	B	A	A	B	B	B	B	B	A	A	A
487	1	Lsat_1_v5_g_1_1387	103.408	M	Lsat_1_v5_g_1_1387	B	B	B	B	A	A	B	A	B	B	A	A	B	B	A	B	A	B	B	A	B	B	A	A	B	A	A	B	A	B	B	A	A	B	A	A	B	B	B	B	B	A	A	A
488	1	Lsat_1_v5_g_1_9213	103.408	M	Lsat_1_v5_g_1_9213	-	B	B	B	A	A	B	A	B	B	A	A	-	-	H	B	A	B	B	A	B	B	A	A	B	H	A	B	A	B	B	A	A	B	A	A	B	B	B	B	-	A	A	A
489	1	Lsat_1_v5_g_1_11544	104.01	M	Lsat_1_v5_g_1_11544	B	B	B	B	A	A	B	A	B	B	A	A	B	B	-	-	A	B	B	A	B	B	A	A	-	A	A	-	A	B	-	A	A	B	-	A	B	-	-	B	B	A	-	B
490	1	Lsat_1_v5_g_1_2254	104.01	M	Lsat_1_v5_g_1_2254	B	B	B	B	A	A	B	A	B	B	A	A	B	B	A	B	A	B	B	A	B	B	A	A	B	A	A	B	A	B	B	A	A	B	A	A	B	B	B	B	B	A	A	B
491	1	Lsat_1_v5_g_1_4665	104.01	.	Lsat_1_v5_g_1_2254	B	B	B	B	A	A	B	A	B	B	A	A	B	B	A	B	A	B	B	A	B	B	A	A	B	A	A	B	A	B	B	A	A	B	A	A	B	B	B	B	B	A	A	B
492	1	Lsat_1_v5_g_1_2357	104.01	M	Lsat_1_v5_g_1_2357	B	B	B	B	A	A	B	A	B	B	A	A	B	B	A	B	A	B	B	A	B	B	A	A	B	A	A	B	A	B	B	A	A	B	A	A	B	B	B	B	B	A	A	B
493	1	Lsat_1_v5_g_1_4847	104.01	M	Lsat_1_v5_g_1_4847	B	B	B	B	A	A	B	A	B	B	A	A	B	B	A	B	A	B	B	A	B	B	A	A	B	A	A	B	A	B	B	A	A	B	A	A	B	B	B	B	B	A	A	H
494	1	Lsat_1_v5_g_1_9632	104.01	M	Lsat_1_v5_g_1_9632	B	B	B	B	A	A	B	A	B	B	A	A	B	B	A	B	A	B	B	A	B	-	A	A	B	A	A	B	A	B	B	A	A	B	H	A	B	-	B	B	B	A	A	B
495	1	Lsat_1_v5_g_1_1155	104.01	M	Lsat_1_v5_g_1_1155	B	B	B	B	A	A	B	A	B	B	A	A	B	B	A	B	A	B	B	A	B	B	A	A	B	A	A	B	A	B	B	A	A	B	A	A	B	B	B	B	B	A	A	B
496	1	Lsat_1_v5_g_1_6563	104.01	M	Lsat_1_v5_g_1_6563	B	B	B	B	A	A	B	A	B	B	A	A	B	B	A	B	A	B	B	A	B	B	A	A	B	A	A	B	A	B	B	A	A	B	A	A	B	B	B	B	B	A	A	B
497	1	Lsat_1_v5_g_1_14121	105.326	M	Lsat_1_v5_g_1_14121	B	B	B	B	A	A	B	A	B	B	A	A	B	B	A	B	-	B	B	A	B	B	A	A	B	A	A	B	-	B	B	A	A	B	A	A	-	B	H	A	B	A	-	B
498	1	Lsat_1_v5_g_1_4698	105.326	M	Lsat_1_v5_g_1_4698	B	B	B	B	A	A	B	A	B	B	A	A	B	B	A	B	A	B	B	A	B	B	A	A	B	A	A	B	A	B	B	A	A	B	A	A	B	B	B	A	B	A	A	B
499	1	Lsat_1_v5_g_1_945	105.326	.	Lsat_1_v5_g_1_4698	B	B	B	B	A	A	B	A	B	B	A	A	B	B	A	B	A	B	B	A	B	B	A	A	B	A	A	B	A	B	B	A	A	B	A	A	B	B	B	A	B	A	A	B
500	1	Lsat_1_v5_g_1_6411	105.326	M	Lsat_1_v5_g_1_6411	B	B	B	B	A	A	B	A	B	-	A	A	B	B	A	B	A	B	B	A	B	B	A	A	B	H	A	B	A	B	B	A	A	B	A	A	B	B	B	A	H	A	A	B
501	1	Lsat_1_v5_g_1_8917	106.735	M	Lsat_1_v5_g_1_8917	B	H	B	-	A	A	B	A	B	B	-	A	-	B	A	-	A	B	B	A	-	B	B	A	-	A	H	B	A	B	B	A	A	B	A	A	B	B	B	A	B	A	A	B
502	1	Lsat_1_v5_g_1_11255	107.481	M	Lsat_1_v5_g_1_11255	B	B	B	-	A	A	H	A	B	-	-	A	B	B	-	B	A	B	B	A	-	B	B	A	B	A	A	B	A	B	B	A	-	B	A	A	B	B	-	A	-	A	-	B
503	1	Lsat_1_v5_g_1_4071	107.481	M	Lsat_1_v5_g_1_4071	B	B	B	B	A	A	B	A	B	B	A	A	B	B	A	B	A	B	B	A	B	B	B	A	B	A	A	B	A	B	B	A	A	B	A	A	B	B	B	A	B	A	A	B
504	1	Lsat_1_v5_g_1_7666	107.481	M	Lsat_1_v5_g_1_7666	B	B	B	B	A	A	B	A	B	B	A	A	B	B	A	B	A	B	B	A	B	B	B	A	B	A	A	B	A	B	B	A	A	B	A	A	B	B	B	A	B	A	A	B
505	1	Lsat_1_v5_g_1_1923	107.481	M	Lsat_1_v5_g_1_1923	B	B	B	B	A	A	A	A	B	B	A	A	B	B	A	B	A	B	B	A	B	B	B	A	B	A	A	B	A	B	B	A	A	B	A	A	B	B	B	A	B	A	A	B
506	1	Lsat_1_v5_g_1_2068	107.481	.	Lsat_1_v5_g_1_1923	B	B	B	B	A	A	A	A	B	B	A	A	B	B	A	B	A	B	B	A	B	B	B	A	B	A	A	B	A	B	B	A	A	B	A	A	B	B	B	A	B	A	A	B
507	1	Lsat_1_v5_g_1_2228	107.481	.	Lsat_1_v5_g_1_1923	B	B	B	B	A	A	A	A	B	B	A	A	B	B	A	B	A	B	B	A	B	B	B	A	B	A	A	B	A	B	B	A	A	B	A	A	B	B	B	A	B	A	A	B
508	1	Lsat_1_v5_g_1_3315	107.481	.	Lsat_1_v5_g_1_1923	B	B	B	B	A	A	A	A	B	B	A	A	B	B	A	B	A	B	B	A	B	B	B	A	B	A	A	B	A	B	B	A	A	B	A	A	B	B	B	A	B	A	A	B
509	1	Lsat_1_v5_g_1_3417	107.481	.	Lsat_1_v5_g_1_1923	B	B	B	B	A	A	A	A	B	B	A	A	B	B	A	B	A	B	B	A	B	B	B	A	B	A	A	B	A	B	B	A	A	B	A	A	B	B	B	A	B	A	A	B
510	1	Lsat_1_v5_g_1_3453	107.481	.	Lsat_1_v5_g_1_1923	B	B	B	B	A	A	A	A	B	B	A	A	B	B	A	B	A	B	B	A	B	B	B	A	B	A	A	B	A	B	B	A	A	B	A	A	B	B	B	A	B	A	A	B
511	1	Lsat_1_v5_g_1_4498	107.481	.	Lsat_1_v5_g_1_1923	B	B	B	B	A	A	A	A	B	B	A	A	B	B	A	B	A	B	B	A	B	B	B	A	B	A	A	B	A	B	B	A	A	B	A	A	B	B	B	A	B	A	A	B
512	1	Lsat_1_v5_g_1_4597	107.481	.	Lsat_1_v5_g_1_1923	B	B	B	B	A	A	A	A	B	B	A	A	B	B	A	B	A	B	B	A	B	B	B	A	B	A	A	B	A	B	B	A	A	B	A	A	B	B	B	A	B	A	A	B
513	1	Lsat_1_v5_g_1_4668	107.481	.	Lsat_1_v5_g_1_1923	B	B	B	B	A	A	A	A	B	B	A	A	B	B	A	B	A	B	B	A	B	B	B	A	B	A	A	B	A	B	B	A	A	B	A	A	B	B	B	A	B	A	A	B
514	1	Lsat_1_v5_g_1_5337	107.481	.	Lsat_1_v5_g_1_1923	B	B	B	B	A	A	A	A	B	B	A	A	B	B	A	B	A	B	B	A	B	B	B	A	B	A	A	B	A	B	B	A	A	B	A	A	B	B	B	A	B	A	A	B
515	1	Lsat_1_v5_g_1_5936	107.481	.	Lsat_1_v5_g_1_1923	B	B	B	B	A	A	A	A	B	B	A	A	B	B	A	B	A	B	B	A	B	B	B	A	B	A	A	B	A	B	B	A	A	B	A	A	B	B	B	A	B	A	A	B
516	1	Lsat_1_v5_g_1_6723	107.481	.	Lsat_1_v5_g_1_1923	B	B	B	B	A	A	A	A	B	B	A	A	B	B	A	B	A	B	B	A	B	B	B	A	B	A	A	B	A	B	B	A	A	B	A	A	B	B	B	A	B	A	A	B
517	1	Lsat_1_v5_g_1_1258	107.481	.	Lsat_1_v5_g_1_1923	B	B	B	B	A	A	A	A	B	B	A	A	B	B	A	B	A	B	B	A	B	B	B	A	B	A	A	B	A	B	B	A	A	B	A	A	B	B	B	A	B	A	A	B
518	1	Lsat_1_v5_g_1_1569	107.481	.	Lsat_1_v5_g_1_1923	B	B	B	B	A	A	A	A	B	B	A	A	B	B	A	B	A	B	B	A	B	B	B	A	B	A	A	B	A	B	B	A	A	B	A	A	B	B	B	A	B	A	A	B
519	1	Lsat_1_v5_g_1_1981	107.481	.	Lsat_1_v5_g_1_1923	B	B	B	B	A	A	A	A	B	B	A	A	B	B	A	B	A	B	B	A	B	B	B	A	B	A	A	B	A	B	B	A	A	B	A	A	B	B	B	A	B	A	A	B
520	1	Lsat_1_v5_g_1_3579	107.481	.	Lsat_1_v5_g_1_1923	B	B	B	B	A	A	A	A	B	B	A	A	B	B	A	B	A	B	B	A	B	B	B	A	B	A	A	B	A	B	B	A	A	B	A	A	B	B	B	A	B	A	A	B
521	1	Lsat_1_v5_g_1_859	107.481	.	Lsat_1_v5_g_1_1923	B	B	B	B	A	A	A	A	B	B	A	A	B	B	A	B	A	B	B	A	B	B	B	A	B	A	A	B	A	B	B	A	A	B	A	A	B	B	B	A	B	A	A	B
522	1	Lsat_1_v5_g_1_2487	107.481	M	Lsat_1_v5_g_1_2487	B	B	B	B	A	A	A	A	B	B	A	A	B	B	A	B	A	B	B	A	B	B	B	A	B	A	A	B	A	B	B	A	A	B	A	A	B	B	B	A	B	A	A	B
523	1	Lsat_1_v5_g_1_3583	107.481	.	Lsat_1_v5_g_1_2487	B	B	B	B	A	A	A	A	B	B	A	A	B	B	A	B	A	B	B	A	B	B	B	A	B	A	A	B	A	B	B	A	A	B	A	A	B	B	B	A	B	A	A	B
524	1	Lsat_1_v5_g_1_5554	107.481	.	Lsat_1_v5_g_1_2487	B	B	B	B	A	A	A	A	B	B	A	A	B	B	A	B	A	B	B	A	B	B	B	A	B	A	A	B	A	B	B	A	A	B	A	A	B	B	B	A	B	A	A	B
525	1	Lsat_1_v5_g_1_2639	107.481	M	Lsat_1_v5_g_1_2639	B	B	B	B	A	A	H	A	B	B	A	A	B	B	A	B	A	B	B	A	B	B	B	A	B	A	A	B	A	B	B	A	A	B	A	A	B	B	B	A	B	A	A	B
526	1	Lsat_1_v5_g_1_6462	107.481	M	Lsat_1_v5_g_1_6462	B	B	B	B	A	A	A	A	B	B	A	A	B	B	A	B	A	B	B	A	B	B	B	A	B	A	A	B	A	B	B	A	A	B	A	A	B	B	B	A	B	A	A	B
527	1	Lsat_1_v5_g_1_8554	107.481	M	Lsat_1_v5_g_1_8554	B	B	B	B	A	A	A	A	B	B	A	A	B	B	A	B	A	B	B	A	B	-	B	-	B	A	A	B	A	B	B	A	A	B	A	A	B	-	B	A	B	A	-	B
528	1	Lsat_1_v5_g_1_8066	107.481	M	Lsat_1_v5_g_1_8066	B	B	B	B	A	A	A	A	B	-	A	A	B	B	A	B	A	-	-	A	B	B	B	-	B	A	A	B	A	-	B	A	A	B	A	A	B	B	B	A	B	A	A	B
529	1	Lsat_1_v5_g_1_12123	107.481	M	Lsat_1_v5_g_1_12123	B	B	B	B	A	A	A	A	B	B	A	A	B	B	A	B	A	B	B	A	B	-	B	A	B	A	A	B	H	B	B	A	A	B	A	-	B	B	B	A	B	A	A	B
530	1	Lsat_1_v5_g_1_3286	107.481	M	Lsat_1_v5_g_1_3286	B	B	B	B	A	A	A	A	B	B	A	A	B	B	A	B	A	B	B	A	B	B	B	A	B	A	A	B	A	B	B	A	A	B	A	A	B	B	B	A	B	A	A	B
531	1	Lsat_1_v5_g_1_5595	107.481	.	Lsat_1_v5_g_1_3286	B	B	B	B	A	A	A	A	B	B	A	A	B	B	A	B	A	B	B	A	B	B	B	A	B	A	A	B	A	B	B	A	A	B	A	A	B	B	B	A	B	A	A	B
532	1	Lsat_1_v5_g_1_2072	107.481	.	Lsat_1_v5_g_1_3286	B	B	B	B	A	A	A	A	B	B	A	A	B	B	A	B	A	B	B	A	B	B	B	A	B	A	A	B	A	B	B	A	A	B	A	A	B	B	B	A	B	A	A	B
533	1	Lsat_1_v5_g_1_4455	107.481	M	Lsat_1_v5_g_1_4455	B	B	B	B	A	A	A	A	B	B	A	A	B	B	A	B	A	B	B	A	B	H	B	A	B	A	A	B	A	B	B	A	A	B	A	A	B	B	B	A	B	A	A	B
534	1	Lsat_1_v5_g_1_6206	107.481	M	Lsat_1_v5_g_1_6206	B	B	B	B	A	A	A	A	B	B	A	A	B	B	A	H	A	B	B	A	B	B	B	A	B	A	A	B	A	B	B	A	A	B	A	A	B	B	B	A	B	A	A	B
535	1	Lsat_1_v5_g_1_6320	107.481	M	Lsat_1_v5_g_1_6320	B	B	B	B	A	A	A	A	B	H	A	A	B	B	A	B	A	B	B	A	B	B	B	A	B	A	A	B	A	B	B	A	A	B	A	A	B	B	B	A	B	A	A	B
536	1	Lsat_1_v5_g_1_6617	107.481	M	Lsat_1_v5_g_1_6617	B	B	H	H	A	A	A	A	B	B	A	A	B	B	A	B	A	B	B	A	B	B	B	A	B	A	A	B	A	B	B	A	A	B	A	A	B	B	B	A	B	A	A	B
537	1	Lsat_1_v5_g_1_6833	107.481	M	Lsat_1_v5_g_1_6833	B	B	B	B	A	A	A	A	B	B	A	A	B	B	A	B	A	B	B	A	B	B	B	A	B	A	A	B	A	B	B	A	A	B	A	A	B	B	B	A	B	A	A	H
538	1	Lsat_1_v5_g_1_6839	107.481	M	Lsat_1_v5_g_1_6839	B	B	B	B	A	A	A	A	B	B	A	A	B	B	A	B	A	B	B	A	B	B	B	A	B	A	A	B	A	B	B	A	A	B	A	A	B	B	B	A	B	A	A	B
539	1	Lsat_1_v5_g_1_7733	107.481	M	Lsat_1_v5_g_1_7733	B	B	B	B	A	A	A	A	B	B	A	A	B	B	A	B	A	-	B	A	B	B	B	A	B	A	A	B	A	B	B	A	A	B	A	A	B	B	B	A	B	A	A	B
540	1	Lsat_1_v5_g_1_8176	107.481	M	Lsat_1_v5_g_1_8176	B	B	B	B	A	A	A	A	B	-	A	A	B	B	A	B	A	B	B	A	B	-	B	A	B	A	A	B	A	B	B	A	A	B	A	A	B	B	B	-	B	H	A	B
541	1	Lsat_1_v5_g_1_9021	107.481	M	Lsat_1_v5_g_1_9021	-	-	B	B	A	A	A	A	B	-	A	A	B	B	A	-	A	B	B	A	-	B	B	A	-	A	A	B	A	B	B	A	-	B	A	A	B	-	B	A	-	A	A	-
542	1	Lsat_1_v5_g_1_9298	107.481	M	Lsat_1_v5_g_1_9298	B	B	B	B	A	A	A	A	B	B	A	A	B	B	A	B	A	B	B	A	B	-	B	A	B	A	A	-	A	B	B	A	A	B	A	A	B	B	-	A	B	A	-	B
543	1	Lsat_1_v5_g_1_9387	107.481	M	Lsat_1_v5_g_1_9387	B	B	B	B	A	A	A	A	B	-	A	A	B	B	A	B	-	H	B	A	B	B	B	A	B	A	A	B	-	B	-	A	-	B	A	A	B	B	H	A	-	A	A	B
544	1	Lsat_1_v5_g_1_4962	107.481	M	Lsat_1_v5_g_1_4962	B	B	B	B	A	A	A	A	B	B	A	A	B	B	A	B	A	B	B	A	B	B	B	A	B	A	A	B	A	B	B	A	A	B	A	A	B	B	B	A	B	A	A	B
545	1	Lsat_1_v5_g_1_6393	107.481	M	Lsat_1_v5_g_1_6393	B	B	B	B	A	H	A	A	B	B	A	A	B	B	A	B	A	B	B	A	B	B	B	A	B	A	A	B	A	B	B	A	A	B	A	A	B	B	B	A	B	A	A	B
546	1	Lsat_1_v5_g_1_6630	107.481	M	Lsat_1_v5_g_1_6630	B	B	B	B	A	A	A	A	B	B	A	A	B	B	A	H	A	B	B	A	B	B	B	A	B	A	A	B	A	B	B	A	A	B	A	A	B	B	B	A	B	A	A	B
547	1	Lsat_1_v5_g_1_7110	107.481	M	Lsat_1_v5_g_1_7110	B	B	B	B	A	A	A	A	B	B	A	A	B	B	A	B	A	B	B	A	B	B	B	A	H	A	A	B	A	B	B	H	A	B	A	A	B	B	B	A	B	A	A	B
548	1	Lsat_1_v5_g_1_7670	107.481	M	Lsat_1_v5_g_1_7670	B	B	B	B	A	A	B	A	B	-	A	A	B	B	A	H	A	B	B	A	B	B	B	A	B	A	A	B	A	B	B	A	A	B	A	A	B	B	B	A	B	A	A	B
549	1	Lsat_1_v5_g_1_7678	107.481	M	Lsat_1_v5_g_1_7678	-	B	B	B	A	A	A	A	B	B	A	A	B	B	A	B	A	-	B	A	B	B	B	A	B	A	A	B	A	B	B	A	A	B	A	A	B	H	B	A	B	A	A	B
550	1	Lsat_1_v5_g_1_7768	107.481	M	Lsat_1_v5_g_1_7768	B	B	B	B	A	A	A	A	B	B	A	A	B	B	A	B	A	B	B	A	B	B	B	A	B	H	A	B	A	B	B	A	A	B	A	A	H	B	B	A	B	A	A	B
551	1	Lsat_1_v5_g_1_9158	107.481	M	Lsat_1_v5_g_1_9158	B	B	B	B	A	A	A	A	B	B	A	H	B	B	A	B	A	B	B	-	B	B	B	A	B	A	A	B	A	B	B	A	A	B	A	A	B	B	B	A	B	A	A	B
552	1	Lsat_1_v5_g_1_9780	107.481	M	Lsat_1_v5_g_1_9780	B	B	B	B	A	A	A	H	B	-	A	A	B	B	H	B	A	B	B	A	B	H	B	A	B	A	A	B	A	B	B	A	H	B	A	A	B	B	B	A	B	A	A	B
553	1	Lsat_1_v5_g_1_4793	107.481	M	Lsat_1_v5_g_1_4793	B	H	B	B	A	A	A	A	B	H	A	A	B	B	A	B	A	B	B	A	B	B	B	H	B	A	A	B	A	B	B	A	A	B	A	A	B	B	B	A	B	A	A	B
554	1	Lsat_1_v5_g_1_5925	107.481	M	Lsat_1_v5_g_1_5925	H	B	B	B	A	A	A	A	B	B	H	H	B	B	A	B	A	H	B	A	H	H	H	A	B	A	A	B	A	B	B	A	A	B	A	A	B	B	B	A	B	A	A	B
555	1	Lsat_1_v5_g_1_6149	107.481	M	Lsat_1_v5_g_1_6149	B	B	B	B	A	A	A	A	B	B	A	A	B	B	A	B	A	B	B	A	B	B	B	A	B	A	A	B	A	B	B	A	A	H	A	A	B	B	B	A	B	A	A	B
556	1	Lsat_1_v5_g_1_6205	107.481	M	Lsat_1_v5_g_1_6205	B	B	B	H	A	A	A	A	B	B	A	A	H	B	A	B	A	B	B	A	B	B	B	A	B	A	A	B	A	B	B	A	A	H	A	A	B	B	B	A	B	A	A	B
557	1	Lsat_1_v5_g_1_6553	107.481	M	Lsat_1_v5_g_1_6553	B	B	B	B	A	A	A	H	B	B	A	A	B	B	H	B	A	B	B	A	B	B	B	A	B	A	A	H	A	H	B	A	A	B	A	A	B	B	B	A	B	A	A	B
558	1	Lsat_1_v5_g_1_6769	107.481	M	Lsat_1_v5_g_1_6769	H	B	B	B	A	A	A	A	H	B	A	A	B	B	A	B	A	B	B	A	B	B	H	A	B	A	A	B	A	B	B	A	A	B	A	A	B	B	B	A	B	A	A	B
559	1	Lsat_1_v5_g_1_6987	107.481	M	Lsat_1_v5_g_1_6987	-	B	B	H	A	A	A	A	B	B	A	A	B	B	A	B	A	-	B	A	B	B	B	A	B	A	A	B	A	B	B	A	A	B	A	A	B	B	B	A	B	A	A	B
560	1	Lsat_1_v5_g_1_7234	107.481	M	Lsat_1_v5_g_1_7234	B	H	B	B	A	A	A	A	H	B	A	A	B	B	A	H	A	B	B	A	H	B	B	A	B	A	A	B	A	B	B	A	A	B	A	A	B	B	B	A	B	A	A	B
561	1	Lsat_1_v5_g_1_7614	107.481	M	Lsat_1_v5_g_1_7614	H	H	B	H	A	A	A	A	B	B	A	A	B	B	A	B	A	B	B	A	B	-	B	A	H	A	A	B	-	B	H	A	A	-	A	A	H	-	B	A	B	A	A	B
562	1	Lsat_1_v5_g_1_7932	107.481	M	Lsat_1_v5_g_1_7932	B	B	B	H	A	A	A	A	B	B	H	A	-	B	A	-	A	B	B	A	B	B	B	A	B	-	A	B	A	B	B	H	A	B	A	A	-	-	-	A	B	A	A	B
563	1	Lsat_1_v5_g_1_8671	107.481	M	Lsat_1_v5_g_1_8671	B	B	B	B	A	A	A	A	B	-	A	A	B	B	A	B	A	B	B	A	B	B	B	H	-	A	H	B	A	B	-	A	-	B	A	A	B	B	B	A	B	A	A	B
564	1	Lsat_1_v5_g_1_8958	107.481	M	Lsat_1_v5_g_1_8958	B	B	B	B	A	A	A	A	B	-	-	A	B	B	A	B	A	-	B	A	B	B	B	A	B	A	A	B	H	B	B	H	A	B	A	A	B	-	B	A	B	A	A	B
565	1	Lsat_1_v5_g_1_5396	107.481	M	Lsat_1_v5_g_1_5396	B	B	B	B	A	A	A	A	B	B	A	A	B	B	A	B	A	B	B	A	B	B	B	A	B	A	A	B	A	B	B	A	A	B	A	H	B	B	B	H	B	A	A	B
566	1	Lsat_1_v5_g_1_9952	107.481	M	Lsat_1_v5_g_1_9952	-	B	B	B	A	A	A	H	B	B	-	H	B	B	A	-	A	B	B	A	B	H	B	A	B	A	A	B	H	B	B	A	H	B	A	A	B	B	B	-	B	H	A	B
567	1	Lsat_1_v5_g_1_7586	107.481	M	Lsat_1_v5_g_1_7586	B	B	B	B	A	H	A	A	B	-	A	A	B	B	A	B	A	B	B	A	B	B	B	A	B	A	H	B	A	B	B	A	A	H	A	A	B	B	B	A	B	A	A	B
568	1	Lsat_1_v5_g_1_7946	107.481	M	Lsat_1_v5_g_1_7946	B	B	-	B	H	A	A	A	B	B	H	A	B	B	A	B	H	B	B	A	B	B	-	A	B	A	A	B	A	B	B	A	A	B	A	A	B	-	B	A	B	-	A	B
569	1	Lsat_1_v5_g_1_673112	107.481	M	Lsat_1_v5_g_1_673112	B	B	B	B	A	A	A	A	B	B	A	H	B	B	A	B	H	B	B	A	B	B	B	A	B	A	H	B	A	B	B	A	A	H	A	A	B	B	B	A	B	A	A	B
570	1	Lsat_1_v5_g_1_6705	107.481	M	Lsat_1_v5_g_1_6705	B	B	B	B	A	A	A	A	B	B	A	A	B	B	A	H	H	B	H	A	B	B	H	A	H	A	A	B	A	H	B	A	H	H	A	A	H	B	B	A	B	A	A	B
571	1	Lsat_1_v5_g_1_9007	107.481	M	Lsat_1_v5_g_1_9007	B	B	B	B	A	H	H	A	B	B	A	A	B	B	A	B	A	B	B	A	B	-	B	A	B	A	A	B	A	B	B	A	A	B	A	A	B	B	B	A	B	H	A	B
572	1	Lsat_1_v5_g_1_7098	107.481	M	Lsat_1_v5_g_1_7098	B	B	B	B	A	A	A	A	H	B	H	H	B	B	A	B	A	B	B	A	H	B	B	A	B	A	A	H	A	B	B	A	A	B	A	A	B	B	B	A	B	A	A	B
573	1	Lsat_1_v5_g_1_8906	108.186	M	Lsat_1_v5_g_1_8906	B	B	-	-	A	A	A	A	B	B	A	A	-	B	A	-	A	-	B	A	B	B	-	A	B	A	A	B	A	B	-	A	A	-	A	A	H	B	-	A	B	A	A	B
574	1	Lsat_1_v5_g_1_8362	109.594	M	Lsat_1_v5_g_1_8362	B	B	B	B	A	A	A	A	B	B	H	H	B	B	A	B	A	B	B	A	B	B	B	A	-	A	A	B	H	B	B	A	H	B	B	H	B	B	B	A	B	A	A	B
575	1	Lsat_1_v5_g_1_6721	109.594	M	Lsat_1_v5_g_1_6721	B	B	B	B	A	A	A	A	B	B	A	A	B	B	A	B	A	B	B	A	B	B	B	A	B	A	A	B	A	B	B	A	A	B	H	A	B	B	B	A	B	A	A	B
576	1	Lsat_1_v5_g_1_9639	109.594	M	Lsat_1_v5_g_1_9639	B	B	B	B	A	A	A	A	B	-	A	A	B	B	A	B	A	B	B	-	B	B	B	A	B	A	A	B	A	B	B	A	A	B	H	A	B	B	B	A	B	A	A	-
577	1	Lsat_1_v5_g_1_8658	109.594	M	Lsat_1_v5_g_1_8658	B	B	B	-	A	A	A	A	B	-	-	-	B	B	A	B	A	B	-	-	B	-	B	A	-	-	A	B	A	-	B	A	A	-	-	A	B	B	B	-	B	A	A	-
578	1	Lsat_1_v5_g_1_9849	109.594	M	Lsat_1_v5_g_1_9849	B	B	B	B	A	A	A	A	B	H	A	A	B	B	A	B	A	B	B	A	B	-	B	A	B	-	A	B	A	B	H	A	A	B	H	A	B	B	B	A	B	A	-	B
579	1	Lsat_1_v5_g_1_10580	110.204	M	Lsat_1_v5_g_1_10580	B	B	B	B	A	A	A	A	B	B	A	A	B	A	A	B	A	B	B	A	B	B	B	A	B	A	H	B	A	B	B	A	A	B	H	A	H	B	B	A	B	H	H	B
580	1	Lsat_1_v5_g_1_7661	110.204	M	Lsat_1_v5_g_1_7661	B	B	B	B	A	A	A	A	B	B	-	A	B	-	A	-	A	B	B	A	B	B	B	A	B	A	H	B	A	B	B	A	A	-	A	-	B	B	B	A	-	-	A	-
581	1	Lsat_1_v5_g_1_10052	110.871	M	Lsat_1_v5_g_1_10052	-	B	B	H	A	A	A	H	B	-	A	A	H	H	H	B	A	B	B	A	B	-	B	A	B	A	A	B	A	B	B	-	A	B	A	A	B	-	B	A	B	A	A	B
582	1	Lsat_1_v5_g_1_1936	110.871	M	Lsat_1_v5_g_1_1936	B	B	B	B	A	A	A	A	B	B	A	A	B	B	A	B	A	B	B	A	B	B	B	A	B	A	A	B	A	B	B	A	A	B	A	A	B	B	B	A	B	A	A	B
583	1	Lsat_1_v5_g_1_4811	110.871	.	Lsat_1_v5_g_1_1936	B	B	B	B	A	A	A	A	B	B	A	A	B	B	A	B	A	B	B	A	B	B	B	A	B	A	A	B	A	B	B	A	A	B	A	A	B	B	B	A	B	A	A	B
584	1	Lsat_1_v5_g_1_2474	110.871	.	Lsat_1_v5_g_1_1936	B	B	B	B	A	A	A	A	B	B	A	A	B	B	A	B	A	B	B	A	B	B	B	A	B	A	A	B	A	B	B	A	A	B	A	A	B	B	B	A	B	A	A	B
585	1	Lsat_1_v5_g_1_2219	110.871	M	Lsat_1_v5_g_1_2219	B	B	B	B	A	A	A	A	B	B	A	A	B	B	A	B	A	H	B	A	B	B	B	A	B	A	A	B	A	B	B	A	A	B	A	A	B	B	B	A	B	A	A	B
586	1	Lsat_1_v5_g_1_6603	110.871	M	Lsat_1_v5_g_1_6603	B	B	B	B	A	A	A	A	B	B	A	A	B	B	H	B	A	B	B	A	B	B	B	A	B	A	A	B	A	B	B	A	A	B	A	A	B	B	B	A	B	H	A	B
587	1	Lsat_1_v5_g_1_8049	110.871	M	Lsat_1_v5_g_1_8049	B	B	B	B	A	A	A	A	B	B	A	A	B	B	A	B	A	B	B	A	B	B	B	A	B	A	A	B	A	B	B	A	A	B	A	A	B	B	B	A	B	A	A	B
588	1	Lsat_1_v5_g_1_8831	110.871	M	Lsat_1_v5_g_1_8831	-	H	B	B	A	A	A	A	B	B	A	A	B	B	A	B	A	-	B	A	B	B	B	A	B	A	A	-	A	B	B	A	A	B	A	A	B	B	B	A	B	A	A	B
589	1	Lsat_1_v5_g_1_7739	110.871	M	Lsat_1_v5_g_1_7739	B	B	B	H	A	A	A	A	B	-	A	A	B	B	A	B	A	B	B	A	B	B	B	A	B	A	A	B	A	B	B	A	A	B	A	A	B	B	B	A	B	A	A	B
590	1	Lsat_1_v5_g_1_5483	110.871	M	Lsat_1_v5_g_1_5483	B	B	B	B	A	A	A	A	B	H	H	A	B	B	A	B	A	H	B	A	H	B	B	A	B	A	A	B	A	B	B	A	H	B	A	A	H	B	B	A	B	A	A	B
591	1	Lsat_1_v5_g_1_7422	110.871	M	Lsat_1_v5_g_1_7422	B	H	B	B	A	A	A	A	B	B	A	A	B	B	A	H	A	-	B	H	B	B	B	A	B	A	A	B	A	B	B	A	H	B	A	A	H	B	B	A	B	A	A	H
592	1	Lsat_1_v5_g_1_7969	110.871	M	Lsat_1_v5_g_1_7969	H	B	B	B	A	A	A	A	H	B	A	A	B	B	A	B	A	B	B	A	B	-	B	A	H	A	A	H	A	B	B	A	A	B	A	A	B	B	B	A	H	A	A	B
593	1	Lsat_1_v5_g_1_4359	112.795	M	Lsat_1_v5_g_1_4359	B	B	B	B	A	A	A	A	B	B	A	A	B	B	A	B	A	A	B	A	B	B	B	A	B	A	A	B	A	B	B	A	A	B	A	A	B	B	B	A	B	A	A	B
594	1	Lsat_1_v5_g_1_6002	112.795	M	Lsat_1_v5_g_1_6002	B	B	B	B	A	A	A	A	B	B	A	A	B	B	A	B	A	A	B	A	B	B	B	A	B	A	A	B	A	B	B	A	A	B	A	A	B	B	B	A	B	A	A	B
595	1	Lsat_1_v5_g_1_7647	112.795	.	Lsat_1_v5_g_1_6002	B	B	B	B	A	A	A	A	B	B	A	A	B	B	A	B	A	A	B	A	B	B	B	A	B	A	A	B	A	B	B	A	A	B	A	A	B	B	B	A	B	A	A	B
596	1	Lsat_1_v5_g_1_5004	113.316	M	Lsat_1_v5_g_1_5004	B	B	B	B	A	A	A	A	B	B	A	A	B	B	A	B	A	A	B	A	B	B	B	A	B	A	A	B	A	B	B	A	A	B	B	A	B	B	B	A	B	A	A	B
597	1	Lsat_1_v5_g_1_5233	113.316	.	Lsat_1_v5_g_1_5004	B	B	B	B	A	A	A	A	B	B	A	A	B	B	A	B	A	A	B	A	B	B	B	A	B	A	A	B	A	B	B	A	A	B	B	A	B	B	B	A	B	A	A	B
598	1	Lsat_1_v5_g_1_6498	113.316	M	Lsat_1_v5_g_1_6498	B	B	B	B	A	A	A	A	B	B	A	A	B	B	A	B	A	A	B	A	B	B	B	A	B	A	A	B	A	B	B	A	A	B	B	A	B	B	B	A	B	A	A	B
599	1	Lsat_1_v5_g_1_8761	113.316	M	Lsat_1_v5_g_1_8761	B	B	B	B	A	A	A	A	B	B	-	A	B	B	A	B	A	A	B	A	H	B	B	A	B	A	A	B	A	B	B	A	A	B	B	H	B	B	B	A	B	A	A	B
600	1	Lsat_1_v5_g_1_4638	113.837	M	Lsat_1_v5_g_1_4638	B	B	B	B	A	A	A	A	B	B	A	A	B	B	A	B	A	A	B	A	B	B	B	A	B	A	A	B	A	B	B	A	A	B	B	A	B	B	B	A	B	A	A	B
601	1	Lsat_1_v5_g_1_1909	113.837	M	Lsat_1_v5_g_1_1909	B	B	B	B	A	A	A	A	B	B	A	A	B	B	A	B	A	A	B	A	B	B	B	A	B	A	A	B	A	B	B	A	A	B	B	A	B	B	B	A	B	A	A	B
602	1	Lsat_1_v5_g_1_8939	113.837	M	Lsat_1_v5_g_1_8939	B	B	H	B	A	A	A	A	B	B	A	A	B	B	A	B	A	A	B	A	B	B	B	A	B	A	A	B	A	B	B	H	A	B	B	A	H	B	B	A	B	A	A	B
603	1	Lsat_1_v5_g_1_10122	114.973	M	Lsat_1_v5_g_1_10122	H	B	B	B	A	A	A	A	B	B	A	A	B	B	A	B	A	A	B	A	B	B	B	A	B	A	A	B	A	B	B	A	A	H	H	A	B	B	-	A	A	A	A	B
604	1	Lsat_1_v5_g_1_4562	114.973	M	Lsat_1_v5_g_1_4562	B	B	B	B	A	A	A	A	B	B	A	A	B	B	A	B	A	A	B	A	B	B	B	A	B	A	A	B	A	B	B	A	A	B	B	A	B	B	B	A	A	A	A	B
605	1	Lsat_1_v5_g_1_5327	114.973	M	Lsat_1_v5_g_1_5327	B	B	B	B	A	A	A	A	B	B	A	A	B	B	A	B	A	A	B	A	B	B	B	A	B	A	A	B	A	B	B	A	A	B	B	A	B	B	B	A	A	A	A	B
606	1	Lsat_1_v5_g_1_6310	114.973	.	Lsat_1_v5_g_1_5327	B	B	B	B	A	A	A	A	B	B	A	A	B	B	A	B	A	A	B	A	B	B	B	A	B	A	A	B	A	B	B	A	A	B	B	A	B	B	B	A	A	A	A	B
607	1	Lsat_1_v5_g_1_6127	114.973	.	Lsat_1_v5_g_1_5327	B	B	B	B	A	A	A	A	B	B	A	A	B	B	A	B	A	A	B	A	B	B	B	A	B	A	A	B	A	B	B	A	A	B	B	A	B	B	B	A	A	A	A	B
608	1	Lsat_1_v5_g_1_528	114.973	M	Lsat_1_v5_g_1_528	B	B	B	B	A	A	A	A	B	B	A	A	B	B	A	B	A	A	B	A	B	B	B	A	B	A	A	B	A	B	B	A	A	B	B	A	B	B	B	A	A	A	A	B
609	1	Lsat_1_v5_g_1_1292	115.535	M	Lsat_1_v5_g_1_1292	B	B	B	B	A	A	A	A	B	B	A	A	B	B	A	B	A	A	B	A	B	B	B	A	B	A	A	B	A	B	B	A	A	B	B	A	B	B	B	A	A	A	A	B
610	1	Lsat_1_v5_g_1_8423	115.535	M	Lsat_1_v5_g_1_8423	B	B	-	B	A	A	A	A	B	B	H	A	H	B	H	B	A	A	B	A	-	-	B	A	B	A	H	B	A	H	B	A	A	B	B	A	B	B	B	A	A	A	-	B
611	1	Lsat_1_v5_g_1_8437	115.535	M	Lsat_1_v5_g_1_8437	B	B	B	B	A	A	A	A	B	B	A	H	B	B	A	B	H	H	B	A	B	B	B	A	H	A	A	B	A	B	B	A	A	B	B	A	B	B	H	A	H	A	A	-
612	1	Lsat_1_v5_g_1_6913	117.131	M	Lsat_1_v5_g_1_6913	B	B	B	B	A	A	A	A	B	B	A	A	B	B	A	B	A	A	B	A	B	B	B	A	B	A	A	B	A	B	B	A	A	B	B	A	B	B	B	A	A	A	A	B
613	1	Lsat_1_v5_g_1_673335	117.131	.	Lsat_1_v5_g_1_6913	B	B	B	B	A	A	A	A	B	B	A	A	B	B	A	B	A	A	B	A	B	B	B	A	B	A	A	B	A	B	B	A	A	B	B	A	B	B	B	A	A	A	A	B
614	1	Lsat_1_v5_g_1_131	117.131	M	Lsat_1_v5_g_1_131	B	B	B	B	A	A	A	A	B	B	A	A	B	B	A	B	A	A	B	A	B	B	B	A	B	A	A	B	A	B	B	A	A	B	B	A	B	B	B	A	A	A	A	B
615	1	Lsat_1_v5_g_1_3313	117.658	M	Lsat_1_v5_g_1_3313	B	B	B	B	A	A	A	A	B	B	A	A	B	B	A	B	A	A	B	A	B	B	B	A	B	A	A	B	A	B	B	A	A	B	B	A	B	B	B	A	A	A	A	B
616	1	Lsat_1_v5_g_1_2583	117.658	M	Lsat_1_v5_g_1_2583	B	B	B	B	A	A	A	A	B	B	A	A	B	B	A	B	A	A	B	A	B	B	B	A	B	A	A	B	A	B	B	A	A	B	B	A	B	B	B	A	A	A	A	B
617	1	Lsat_1_v5_g_1_673151	118.722	M	Lsat_1_v5_g_1_673151	B	B	B	B	A	A	A	A	B	A	A	A	B	B	A	B	A	A	B	A	B	B	B	A	B	A	A	B	A	B	B	A	A	B	B	A	B	B	B	A	A	A	A	B
618	1	Lsat_1_v5_g_1_1249	118.722	M	Lsat_1_v5_g_1_1249	B	B	B	B	A	A	A	A	B	H	A	A	B	B	A	B	A	A	B	A	B	B	B	A	B	A	A	B	A	B	B	A	A	B	B	A	B	B	B	A	A	A	A	B
619	1	Lsat_1_v5_g_1_833	118.722	.	Lsat_1_v5_g_1_1249	B	B	B	B	A	A	A	A	B	H	A	A	B	B	A	B	A	A	B	A	B	B	B	A	B	A	A	B	A	B	B	A	A	B	B	A	B	B	B	A	A	A	A	B
620	1	Lsat_1_v5_g_1_2060	119.254	M	Lsat_1_v5_g_1_2060	B	B	B	B	A	A	A	A	B	H	A	A	B	B	A	B	A	A	B	A	B	B	B	A	B	A	A	B	A	B	B	A	A	B	B	A	B	B	B	A	A	A	A	B
621	1	Lsat_1_v5_g_1_3153	119.254	.	Lsat_1_v5_g_1_2060	B	B	B	B	A	A	A	A	B	H	A	A	B	B	A	B	A	A	B	A	B	B	B	A	B	A	A	B	A	B	B	A	A	B	B	A	B	B	B	A	A	A	A	B
622	1	Lsat_1_v5_g_1_5891	119.254	M	Lsat_1_v5_g_1_5891	B	B	B	B	A	A	A	A	B	H	A	A	B	B	A	B	A	A	B	A	B	B	B	A	B	A	A	B	A	B	B	A	A	B	B	A	B	B	B	A	A	A	A	B
623	1	Lsat_1_v5_g_1_10133	119.254	M	Lsat_1_v5_g_1_10133	-	-	B	H	A	A	A	A	B	A	A	A	B	B	A	B	A	A	B	A	-	B	B	A	B	A	A	B	A	B	B	A	A	H	B	H	B	B	B	A	A	A	A	B
624	1	Lsat_1_v5_g_1_14769	119.886	M	Lsat_1_v5_g_1_14769	B	B	B	B	A	A	A	A	B	A	A	A	B	-	A	B	A	A	B	A	B	-	B	-	-	A	A	B	A	B	B	A	A	B	B	A	B	B	B	A	A	A	A	B
625	1	Lsat_1_v5_g_1_1456	121.185	M	Lsat_1_v5_g_1_1456	B	B	B	B	A	A	A	A	B	H	A	A	A	B	A	B	A	A	B	A	B	B	B	A	B	A	A	B	A	B	B	A	A	B	B	A	B	B	B	A	A	A	A	B
626	1	Lsat_1_v5_g_1_2864	121.185	M	Lsat_1_v5_g_1_2864	B	B	B	B	A	A	A	A	B	H	A	A	A	B	A	B	A	A	B	A	B	B	B	A	B	A	A	B	A	B	B	A	A	B	B	A	B	B	B	A	A	A	A	B
627	1	Lsat_1_v5_g_1_1352	121.185	.	Lsat_1_v5_g_1_2864	B	B	B	B	A	A	A	A	B	H	A	A	A	B	A	B	A	A	B	A	B	B	B	A	B	A	A	B	A	B	B	A	A	B	B	A	B	B	B	A	A	A	A	B
628	1	Lsat_1_v5_g_1_1681	121.185	.	Lsat_1_v5_g_1_2864	B	B	B	B	A	A	A	A	B	H	A	A	A	B	A	B	A	A	B	A	B	B	B	A	B	A	A	B	A	B	B	A	A	B	B	A	B	B	B	A	A	A	A	B
629	1	Lsat_1_v5_g_1_9802	121.754	M	Lsat_1_v5_g_1_9802	B	B	B	B	A	A	-	A	B	-	-	A	A	B	A	B	A	A	B	A	B	B	B	A	B	A	H	B	A	B	B	A	A	B	B	A	B	B	B	A	A	A	A	B
630	1	Lsat_1_v5_g_1_6679	121.754	M	Lsat_1_v5_g_1_6679	B	B	B	B	A	A	A	A	B	H	A	A	A	B	A	B	A	A	B	A	B	B	B	A	B	A	A	B	A	B	B	A	A	B	B	H	B	B	B	A	A	A	A	B
631	1	Lsat_1_v5_g_1_1283	122.89	M	Lsat_1_v5_g_1_1283	B	B	B	B	A	A	A	A	B	H	B	A	A	B	A	B	A	A	B	A	B	B	B	A	B	B	A	B	A	B	H	A	A	B	B	A	B	A	B	A	A	A	A	B
632	1	Lsat_1_v5_g_1_11109	122.89	M	Lsat_1_v5_g_1_11109	B	B	B	H	A	A	A	A	B	H	B	A	A	B	A	B	A	A	B	A	B	-	B	A	B	B	A	B	A	B	H	A	A	B	B	A	B	A	-	A	A	A	A	H
633	1	Lsat_1_v5_g_1_9264	123.434	M	Lsat_1_v5_g_1_9264	B	B	B	B	A	A	A	A	B	H	B	A	A	B	A	B	A	A	B	A	B	B	B	A	B	B	A	B	A	B	H	A	A	B	B	A	B	A	B	A	A	A	A	B
634	1	Lsat_1_v5_g_1_950	123.434	M	Lsat_1_v5_g_1_950	B	B	B	B	A	A	A	A	B	H	B	A	A	B	A	B	A	A	B	A	B	B	B	A	B	B	A	B	A	B	H	A	A	B	B	A	B	H	B	A	A	A	A	B
635	1	Lsat_1_v5_g_1_2174	123.434	M	Lsat_1_v5_g_1_2174	B	B	B	B	A	A	A	A	B	H	B	A	A	B	A	B	A	A	B	A	B	B	B	A	B	B	A	B	A	B	H	A	A	B	B	A	B	A	B	A	A	A	A	B
636	1	Lsat_1_v5_g_1_2662	123.434	.	Lsat_1_v5_g_1_2174	B	B	B	B	A	A	A	A	B	H	B	A	A	B	A	B	A	A	B	A	B	B	B	A	B	B	A	B	A	B	H	A	A	B	B	A	B	A	B	A	A	A	A	B
637	1	Lsat_1_v5_g_1_2916	123.434	.	Lsat_1_v5_g_1_2174	B	B	B	B	A	A	A	A	B	H	B	A	A	B	A	B	A	A	B	A	B	B	B	A	B	B	A	B	A	B	H	A	A	B	B	A	B	A	B	A	A	A	A	B
638	1	Lsat_1_v5_g_1_3843	123.434	.	Lsat_1_v5_g_1_2174	B	B	B	B	A	A	A	A	B	H	B	A	A	B	A	B	A	A	B	A	B	B	B	A	B	B	A	B	A	B	H	A	A	B	B	A	B	A	B	A	A	A	A	B
639	1	Lsat_1_v5_g_1_3885	123.434	.	Lsat_1_v5_g_1_2174	B	B	B	B	A	A	A	A	B	H	B	A	A	B	A	B	A	A	B	A	B	B	B	A	B	B	A	B	A	B	H	A	A	B	B	A	B	A	B	A	A	A	A	B
640	1	Lsat_1_v5_g_1_5022	123.434	.	Lsat_1_v5_g_1_2174	B	B	B	B	A	A	A	A	B	H	B	A	A	B	A	B	A	A	B	A	B	B	B	A	B	B	A	B	A	B	H	A	A	B	B	A	B	A	B	A	A	A	A	B
641	1	Lsat_1_v5_g_1_5447	123.434	.	Lsat_1_v5_g_1_2174	B	B	B	B	A	A	A	A	B	H	B	A	A	B	A	B	A	A	B	A	B	B	B	A	B	B	A	B	A	B	H	A	A	B	B	A	B	A	B	A	A	A	A	B
642	1	Lsat_1_v5_g_1_6458	123.434	.	Lsat_1_v5_g_1_2174	B	B	B	B	A	A	A	A	B	H	B	A	A	B	A	B	A	A	B	A	B	B	B	A	B	B	A	B	A	B	H	A	A	B	B	A	B	A	B	A	A	A	A	B
643	1	Lsat_1_v5_g_1_7024	123.434	.	Lsat_1_v5_g_1_2174	B	B	B	B	A	A	A	A	B	H	B	A	A	B	A	B	A	A	B	A	B	B	B	A	B	B	A	B	A	B	H	A	A	B	B	A	B	A	B	A	A	A	A	B
644	1	Lsat_1_v5_g_1_1805	123.434	.	Lsat_1_v5_g_1_2174	B	B	B	B	A	A	A	A	B	H	B	A	A	B	A	B	A	A	B	A	B	B	B	A	B	B	A	B	A	B	H	A	A	B	B	A	B	A	B	A	A	A	A	B
645	1	Lsat_1_v5_g_1_1869	123.434	.	Lsat_1_v5_g_1_2174	B	B	B	B	A	A	A	A	B	H	B	A	A	B	A	B	A	A	B	A	B	B	B	A	B	B	A	B	A	B	H	A	A	B	B	A	B	A	B	A	A	A	A	B
646	1	Lsat_1_v5_g_1_2465	123.434	.	Lsat_1_v5_g_1_2174	B	B	B	B	A	A	A	A	B	H	B	A	A	B	A	B	A	A	B	A	B	B	B	A	B	B	A	B	A	B	H	A	A	B	B	A	B	A	B	A	A	A	A	B
647	1	Lsat_1_v5_g_1_2602	123.434	.	Lsat_1_v5_g_1_2174	B	B	B	B	A	A	A	A	B	H	B	A	A	B	A	B	A	A	B	A	B	B	B	A	B	B	A	B	A	B	H	A	A	B	B	A	B	A	B	A	A	A	A	B
648	1	Lsat_1_v5_g_1_358	123.434	.	Lsat_1_v5_g_1_2174	B	B	B	B	A	A	A	A	B	H	B	A	A	B	A	B	A	A	B	A	B	B	B	A	B	B	A	B	A	B	H	A	A	B	B	A	B	A	B	A	A	A	A	B
649	1	Lsat_1_v5_g_1_7591	123.434	M	Lsat_1_v5_g_1_7591	B	B	B	B	A	A	A	A	B	H	-	A	A	B	A	B	A	A	H	A	B	B	B	A	B	B	A	B	A	B	H	A	A	B	B	A	B	A	B	A	A	A	A	B
650	1	Lsat_1_v5_g_1_7984	123.434	M	Lsat_1_v5_g_1_7984	B	B	B	B	A	A	A	A	B	H	B	A	A	B	A	B	A	A	B	A	B	B	B	A	B	B	A	B	A	B	H	A	A	B	B	A	B	A	B	A	A	A	A	B
651	1	Lsat_1_v5_g_1_6044	123.434	M	Lsat_1_v5_g_1_6044	B	B	B	B	A	A	A	A	B	H	B	A	A	B	A	B	A	A	B	A	B	B	B	A	B	B	A	B	A	B	H	A	A	B	B	H	B	A	B	A	A	A	A	B
652	1	Lsat_1_v5_g_1_7949	123.434	M	Lsat_1_v5_g_1_7949	B	B	B	H	A	A	A	A	B	H	B	A	A	B	A	B	A	A	B	A	B	B	B	A	B	B	A	B	A	B	H	A	A	B	B	A	B	A	B	A	A	A	A	B
653	1	Lsat_1_v5_g_1_7402	123.434	M	Lsat_1_v5_g_1_7402	B	B	B	B	A	A	A	A	B	H	B	A	A	B	A	B	A	A	B	A	B	B	H	A	B	B	A	B	A	B	H	A	A	B	B	A	H	A	B	A	A	A	A	B
654	1	Lsat_1_v5_g_1_7816	123.434	M	Lsat_1_v5_g_1_7816	B	B	B	B	A	A	A	A	H	A	B	A	A	B	A	B	A	H	B	A	B	B	B	H	B	B	A	B	A	B	H	A	A	B	B	A	B	A	B	A	A	A	A	B
655	1	Lsat_1_v5_g_1_11089	123.434	M	Lsat_1_v5_g_1_11089	B	B	B	B	A	A	A	A	B	A	B	A	A	B	A	B	A	A	B	A	B	B	B	A	B	B	A	B	A	B	H	A	A	B	B	A	B	A	B	A	A	A	A	B
656	1	Lsat_1_v5_g_1_2955	125.101	M	Lsat_1_v5_g_1_2955	B	B	B	B	A	A	A	A	B	A	B	A	A	B	A	B	A	A	B	A	B	B	B	A	B	B	A	B	A	B	H	A	A	B	B	A	B	A	B	A	A	A	A	B
657	1	Lsat_1_v5_g_1_9976	125.101	M	Lsat_1_v5_g_1_9976	B	B	B	H	H	H	A	A	B	A	B	A	A	B	A	B	A	H	B	A	B	B	B	A	B	B	A	B	A	B	H	A	A	B	B	A	B	A	B	A	A	A	A	B
658	1	Lsat_1_v5_g_1_9542	125.101	M	Lsat_1_v5_g_1_9542	H	B	B	B	A	A	A	A	B	A	-	A	A	B	A	B	A	A	B	A	B	-	H	A	B	H	A	B	A	H	A	A	A	B	B	-	H	A	B	A	A	A	A	B
659	1	Lsat_1_v5_g_1_234	125.101	M	Lsat_1_v5_g_1_234	B	B	B	B	A	A	A	A	B	A	B	A	A	B	A	B	A	A	B	A	B	B	B	A	B	B	A	B	A	B	H	A	A	B	B	A	B	A	B	A	A	A	A	B
660	1	Lsat_1_v5_g_1_3387	126.176	M	Lsat_1_v5_g_1_3387	B	B	B	B	A	A	A	A	B	A	B	A	A	B	A	B	A	A	B	A	B	B	B	H	B	B	A	B	B	B	H	A	A	B	A	A	B	A	B	A	A	A	A	B
661	1	Lsat_1_v5_g_1_3437	126.176	M	Lsat_1_v5_g_1_3437	B	B	B	B	A	A	A	A	B	A	-	A	A	B	A	B	A	A	B	A	B	B	B	A	B	B	A	B	B	B	H	A	A	B	A	A	B	A	B	A	A	A	A	B
662	1	Lsat_1_v5_g_1_874	126.176	M	Lsat_1_v5_g_1_874	B	B	B	B	A	A	A	A	B	A	B	A	A	B	A	B	A	A	B	A	B	B	B	A	B	B	A	B	H	B	H	A	A	B	H	A	B	A	B	A	A	A	A	B
663	1	Lsat_1_v5_g_1_10166	127.396	M	Lsat_1_v5_g_1_10166	B	B	B	H	A	A	A	A	B	A	B	A	A	B	A	-	A	A	B	A	B	B	B	A	B	B	A	B	H	B	H	A	A	B	A	A	B	A	B	A	A	A	A	B
664	1	Lsat_1_v5_g_1_1574	127.396	M	Lsat_1_v5_g_1_1574	B	B	B	B	A	A	A	A	B	A	B	A	A	B	A	B	A	A	B	A	B	B	B	A	B	B	A	B	B	B	H	A	A	B	A	A	B	A	B	A	A	A	A	B
665	1	Lsat_1_v5_g_1_673265	127.396	.	Lsat_1_v5_g_1_1574	B	B	B	B	A	A	A	A	B	A	B	A	A	B	A	B	A	A	B	A	B	B	B	A	B	B	A	B	B	B	H	A	A	B	A	A	B	A	B	A	A	A	A	B
666	1	Lsat_1_v5_g_1_2100	127.396	.	Lsat_1_v5_g_1_1574	B	B	B	B	A	A	A	A	B	A	B	A	A	B	A	B	A	A	B	A	B	B	B	A	B	B	A	B	B	B	H	A	A	B	A	A	B	A	B	A	A	A	A	B
667	1	Lsat_1_v5_g_1_2601	127.396	.	Lsat_1_v5_g_1_1574	B	B	B	B	A	A	A	A	B	A	B	A	A	B	A	B	A	A	B	A	B	B	B	A	B	B	A	B	B	B	H	A	A	B	A	A	B	A	B	A	A	A	A	B
668	1	Lsat_1_v5_g_1_2951	127.396	.	Lsat_1_v5_g_1_1574	B	B	B	B	A	A	A	A	B	A	B	A	A	B	A	B	A	A	B	A	B	B	B	A	B	B	A	B	B	B	H	A	A	B	A	A	B	A	B	A	A	A	A	B
669	1	Lsat_1_v5_g_1_3782	127.396	.	Lsat_1_v5_g_1_1574	B	B	B	B	A	A	A	A	B	A	B	A	A	B	A	B	A	A	B	A	B	B	B	A	B	B	A	B	B	B	H	A	A	B	A	A	B	A	B	A	A	A	A	B
670	1	Lsat_1_v5_g_1_3842	127.396	.	Lsat_1_v5_g_1_1574	B	B	B	B	A	A	A	A	B	A	B	A	A	B	A	B	A	A	B	A	B	B	B	A	B	B	A	B	B	B	H	A	A	B	A	A	B	A	B	A	A	A	A	B
671	1	Lsat_1_v5_g_1_4257	127.396	.	Lsat_1_v5_g_1_1574	B	B	B	B	A	A	A	A	B	A	B	A	A	B	A	B	A	A	B	A	B	B	B	A	B	B	A	B	B	B	H	A	A	B	A	A	B	A	B	A	A	A	A	B
672	1	Lsat_1_v5_g_1_4395	127.396	.	Lsat_1_v5_g_1_1574	B	B	B	B	A	A	A	A	B	A	B	A	A	B	A	B	A	A	B	A	B	B	B	A	B	B	A	B	B	B	H	A	A	B	A	A	B	A	B	A	A	A	A	B
673	1	Lsat_1_v5_g_1_4619	127.396	.	Lsat_1_v5_g_1_1574	B	B	B	B	A	A	A	A	B	A	B	A	A	B	A	B	A	A	B	A	B	B	B	A	B	B	A	B	B	B	H	A	A	B	A	A	B	A	B	A	A	A	A	B
674	1	Lsat_1_v5_g_1_4696	127.396	.	Lsat_1_v5_g_1_1574	B	B	B	B	A	A	A	A	B	A	B	A	A	B	A	B	A	A	B	A	B	B	B	A	B	B	A	B	B	B	H	A	A	B	A	A	B	A	B	A	A	A	A	B
675	1	Lsat_1_v5_g_1_5006	127.396	.	Lsat_1_v5_g_1_1574	B	B	B	B	A	A	A	A	B	A	B	A	A	B	A	B	A	A	B	A	B	B	B	A	B	B	A	B	B	B	H	A	A	B	A	A	B	A	B	A	A	A	A	B
676	1	Lsat_1_v5_g_1_6579	127.396	.	Lsat_1_v5_g_1_1574	B	B	B	B	A	A	A	A	B	A	B	A	A	B	A	B	A	A	B	A	B	B	B	A	B	B	A	B	B	B	H	A	A	B	A	A	B	A	B	A	A	A	A	B
677	1	Lsat_1_v5_g_1_6754	127.396	.	Lsat_1_v5_g_1_1574	B	B	B	B	A	A	A	A	B	A	B	A	A	B	A	B	A	A	B	A	B	B	B	A	B	B	A	B	B	B	H	A	A	B	A	A	B	A	B	A	A	A	A	B
678	1	Lsat_1_v5_g_1_7072	127.396	.	Lsat_1_v5_g_1_1574	B	B	B	B	A	A	A	A	B	A	B	A	A	B	A	B	A	A	B	A	B	B	B	A	B	B	A	B	B	B	H	A	A	B	A	A	B	A	B	A	A	A	A	B
679	1	Lsat_1_v5_g_1_7275	127.396	.	Lsat_1_v5_g_1_1574	B	B	B	B	A	A	A	A	B	A	B	A	A	B	A	B	A	A	B	A	B	B	B	A	B	B	A	B	B	B	H	A	A	B	A	A	B	A	B	A	A	A	A	B
680	1	Lsat_1_v5_g_1_8699	127.396	M	Lsat_1_v5_g_1_8699	B	B	B	B	A	A	A	A	B	A	B	A	A	B	A	B	A	A	B	A	B	B	B	A	B	B	A	B	B	B	H	A	A	B	A	A	B	A	B	A	A	A	A	-
681	1	Lsat_1_v5_g_1_3881	127.396	M	Lsat_1_v5_g_1_3881	B	B	B	B	A	A	A	A	B	A	B	A	A	B	A	B	A	A	B	A	B	B	B	A	B	B	A	B	B	B	H	A	A	B	A	A	B	A	B	A	A	A	A	B
682	1	Lsat_1_v5_g_1_4339	127.396	.	Lsat_1_v5_g_1_3881	B	B	B	B	A	A	A	A	B	A	B	A	A	B	A	B	A	A	B	A	B	B	B	A	B	B	A	B	B	B	H	A	A	B	A	A	B	A	B	A	A	A	A	B
683	1	Lsat_1_v5_g_1_5676	127.396	M	Lsat_1_v5_g_1_5676	B	B	B	B	A	A	A	A	B	H	B	A	A	B	A	B	A	A	B	A	B	B	B	A	B	B	A	B	B	B	H	A	A	B	A	A	B	A	B	A	A	A	A	B
684	1	Lsat_1_v5_g_1_6248	127.396	M	Lsat_1_v5_g_1_6248	B	B	B	B	A	A	A	A	B	A	-	A	A	B	A	B	A	A	B	A	B	B	B	A	B	B	A	B	-	B	H	A	A	B	A	A	B	A	B	A	H	A	A	B
685	1	Lsat_1_v5_g_1_1203	127.396	M	Lsat_1_v5_g_1_1203	B	B	B	B	A	A	A	A	B	A	B	A	A	B	A	B	A	A	B	A	B	B	B	A	B	B	A	B	B	B	H	A	A	B	A	A	B	A	B	A	A	A	A	B
686	1	Lsat_1_v5_g_1_674	127.396	M	Lsat_1_v5_g_1_674	B	B	B	B	A	A	A	A	B	A	B	A	A	B	A	B	A	A	B	A	B	B	B	A	B	B	A	B	B	B	H	A	A	B	A	A	B	A	B	A	A	A	A	B
687	1	Lsat_1_v5_g_1_7086	127.396	M	Lsat_1_v5_g_1_7086	B	B	B	B	A	A	A	A	B	A	B	A	A	B	A	B	A	A	B	A	B	-	B	A	B	B	A	B	B	B	H	A	A	B	A	A	B	A	B	A	A	A	A	B
688	1	Lsat_1_v5_g_1_8993	127.396	M	Lsat_1_v5_g_1_8993	B	-	B	B	A	A	A	A	B	A	B	A	A	B	A	B	A	A	B	A	B	B	B	A	B	B	A	B	B	B	H	A	A	B	A	A	B	A	B	A	A	A	A	B
689	1	Lsat_1_v5_g_1_8686	127.396	M	Lsat_1_v5_g_1_8686	B	B	B	B	A	A	A	A	B	A	B	A	A	B	A	B	A	A	B	A	B	H	B	A	B	B	A	B	B	B	H	A	A	B	A	A	B	A	B	A	A	A	A	-
690	1	Lsat_1_v5_g_1_9985	127.396	M	Lsat_1_v5_g_1_9985	B	B	H	B	A	A	A	A	B	A	B	A	A	B	A	B	A	A	B	A	B	H	B	A	B	H	A	B	B	B	H	A	A	B	A	A	B	A	B	A	A	A	A	B
691	1	Lsat_1_v5_g_1_11249	127.396	M	Lsat_1_v5_g_1_11249	B	B	B	B	A	A	A	A	H	A	-	A	A	B	A	B	A	A	B	A	B	-	H	A	B	B	A	B	B	B	H	A	A	B	A	A	B	A	B	A	A	A	A	H
692	1	Lsat_1_v5_g_1_9835	128.054	M	Lsat_1_v5_g_1_9835	-	B	B	B	A	A	A	A	B	A	-	A	A	B	A	-	A	A	H	A	B	B	B	A	B	B	A	B	B	B	H	A	A	B	A	A	B	A	B	A	A	A	A	B
693	1	Lsat_1_v5_g_1_11543	128.054	M	Lsat_1_v5_g_1_11543	B	B	-	B	A	A	A	A	B	A	B	A	A	B	A	B	A	A	B	A	B	-	B	A	B	B	A	-	B	B	A	A	A	-	A	A	H	-	B	H	A	A	A	B
694	1	Lsat_1_v5_g_1_12834	128.758	M	Lsat_1_v5_g_1_12834	B	B	B	B	A	A	A	A	-	A	-	A	A	B	A	-	A	-	H	A	B	B	B	A	B	-	A	-	B	B	A	-	A	B	A	A	B	A	B	A	A	A	A	B
695	1	Lsat_1_v5_g_1_3491	128.758	M	Lsat_1_v5_g_1_3491	B	B	B	B	A	A	A	A	B	A	-	A	A	B	A	-	A	A	B	A	B	B	B	A	B	B	A	B	B	B	H	A	A	B	A	A	B	A	B	A	A	A	A	B
696	1	Lsat_1_v5_g_1_4112	128.758	M	Lsat_1_v5_g_1_4112	B	B	B	B	A	A	A	A	B	A	B	A	A	B	A	-	A	A	B	A	B	B	B	A	B	B	A	B	B	B	H	A	A	B	A	A	B	A	B	A	A	A	A	B
697	1	Lsat_1_v5_g_1_6770	128.758	M	Lsat_1_v5_g_1_6770	B	B	B	B	A	A	A	A	B	A	B	A	A	B	A	-	A	A	B	A	-	B	B	A	B	B	A	B	B	B	H	A	A	B	A	A	B	A	B	A	A	A	A	B
698	1	Lsat_1_v5_g_1_1200	128.758	M	Lsat_1_v5_g_1_1200	B	B	B	B	A	A	A	A	B	A	B	A	A	B	A	B	A	A	B	A	B	B	B	A	B	B	A	B	B	B	H	A	A	B	A	A	B	A	B	A	A	A	A	B
699	1	Lsat_1_v5_g_1_1749	128.758	.	Lsat_1_v5_g_1_1200	B	B	B	B	A	A	A	A	B	A	B	A	A	B	A	B	A	A	B	A	B	B	B	A	B	B	A	B	B	B	H	A	A	B	A	A	B	A	B	A	A	A	A	B
700	1	Lsat_1_v5_g_1_1794	128.758	.	Lsat_1_v5_g_1_1200	B	B	B	B	A	A	A	A	B	A	B	A	A	B	A	B	A	A	B	A	B	B	B	A	B	B	A	B	B	B	H	A	A	B	A	A	B	A	B	A	A	A	A	B
701	1	Lsat_1_v5_g_1_1811	128.758	.	Lsat_1_v5_g_1_1200	B	B	B	B	A	A	A	A	B	A	B	A	A	B	A	B	A	A	B	A	B	B	B	A	B	B	A	B	B	B	H	A	A	B	A	A	B	A	B	A	A	A	A	B
702	1	Lsat_1_v5_g_1_2123	128.758	.	Lsat_1_v5_g_1_1200	B	B	B	B	A	A	A	A	B	A	B	A	A	B	A	B	A	A	B	A	B	B	B	A	B	B	A	B	B	B	H	A	A	B	A	A	B	A	B	A	A	A	A	B
703	1	Lsat_1_v5_g_1_2472	128.758	.	Lsat_1_v5_g_1_1200	B	B	B	B	A	A	A	A	B	A	B	A	A	B	A	B	A	A	B	A	B	B	B	A	B	B	A	B	B	B	H	A	A	B	A	A	B	A	B	A	A	A	A	B
704	1	Lsat_1_v5_g_1_2699	128.758	.	Lsat_1_v5_g_1_1200	B	B	B	B	A	A	A	A	B	A	B	A	A	B	A	B	A	A	B	A	B	B	B	A	B	B	A	B	B	B	H	A	A	B	A	A	B	A	B	A	A	A	A	B
705	1	Lsat_1_v5_g_1_2968	128.758	.	Lsat_1_v5_g_1_1200	B	B	B	B	A	A	A	A	B	A	B	A	A	B	A	B	A	A	B	A	B	B	B	A	B	B	A	B	B	B	H	A	A	B	A	A	B	A	B	A	A	A	A	B
706	1	Lsat_1_v5_g_1_3111	128.758	.	Lsat_1_v5_g_1_1200	B	B	B	B	A	A	A	A	B	A	B	A	A	B	A	B	A	A	B	A	B	B	B	A	B	B	A	B	B	B	H	A	A	B	A	A	B	A	B	A	A	A	A	B
707	1	Lsat_1_v5_g_1_3129	128.758	.	Lsat_1_v5_g_1_1200	B	B	B	B	A	A	A	A	B	A	B	A	A	B	A	B	A	A	B	A	B	B	B	A	B	B	A	B	B	B	H	A	A	B	A	A	B	A	B	A	A	A	A	B
708	1	Lsat_1_v5_g_1_3224	128.758	.	Lsat_1_v5_g_1_1200	B	B	B	B	A	A	A	A	B	A	B	A	A	B	A	B	A	A	B	A	B	B	B	A	B	B	A	B	B	B	H	A	A	B	A	A	B	A	B	A	A	A	A	B
709	1	Lsat_1_v5_g_1_3281	128.758	.	Lsat_1_v5_g_1_1200	B	B	B	B	A	A	A	A	B	A	B	A	A	B	A	B	A	A	B	A	B	B	B	A	B	B	A	B	B	B	H	A	A	B	A	A	B	A	B	A	A	A	A	B
710	1	Lsat_1_v5_g_1_3439	128.758	.	Lsat_1_v5_g_1_1200	B	B	B	B	A	A	A	A	B	A	B	A	A	B	A	B	A	A	B	A	B	B	B	A	B	B	A	B	B	B	H	A	A	B	A	A	B	A	B	A	A	A	A	B
711	1	Lsat_1_v5_g_1_3559	128.758	.	Lsat_1_v5_g_1_1200	B	B	B	B	A	A	A	A	B	A	B	A	A	B	A	B	A	A	B	A	B	B	B	A	B	B	A	B	B	B	H	A	A	B	A	A	B	A	B	A	A	A	A	B
712	1	Lsat_1_v5_g_1_3732	128.758	.	Lsat_1_v5_g_1_1200	B	B	B	B	A	A	A	A	B	A	B	A	A	B	A	B	A	A	B	A	B	B	B	A	B	B	A	B	B	B	H	A	A	B	A	A	B	A	B	A	A	A	A	B
713	1	Lsat_1_v5_g_1_3765	128.758	.	Lsat_1_v5_g_1_1200	B	B	B	B	A	A	A	A	B	A	B	A	A	B	A	B	A	A	B	A	B	B	B	A	B	B	A	B	B	B	H	A	A	B	A	A	B	A	B	A	A	A	A	B
714	1	Lsat_1_v5_g_1_3884	128.758	.	Lsat_1_v5_g_1_1200	B	B	B	B	A	A	A	A	B	A	B	A	A	B	A	B	A	A	B	A	B	B	B	A	B	B	A	B	B	B	H	A	A	B	A	A	B	A	B	A	A	A	A	B
715	1	Lsat_1_v5_g_1_3903	128.758	.	Lsat_1_v5_g_1_1200	B	B	B	B	A	A	A	A	B	A	B	A	A	B	A	B	A	A	B	A	B	B	B	A	B	B	A	B	B	B	H	A	A	B	A	A	B	A	B	A	A	A	A	B
716	1	Lsat_1_v5_g_1_4020	128.758	.	Lsat_1_v5_g_1_1200	B	B	B	B	A	A	A	A	B	A	B	A	A	B	A	B	A	A	B	A	B	B	B	A	B	B	A	B	B	B	H	A	A	B	A	A	B	A	B	A	A	A	A	B
717	1	Lsat_1_v5_g_1_4022	128.758	.	Lsat_1_v5_g_1_1200	B	B	B	B	A	A	A	A	B	A	B	A	A	B	A	B	A	A	B	A	B	B	B	A	B	B	A	B	B	B	H	A	A	B	A	A	B	A	B	A	A	A	A	B
718	1	Lsat_1_v5_g_1_4040	128.758	.	Lsat_1_v5_g_1_1200	B	B	B	B	A	A	A	A	B	A	B	A	A	B	A	B	A	A	B	A	B	B	B	A	B	B	A	B	B	B	H	A	A	B	A	A	B	A	B	A	A	A	A	B
719	1	Lsat_1_v5_g_1_4085	128.758	.	Lsat_1_v5_g_1_1200	B	B	B	B	A	A	A	A	B	A	B	A	A	B	A	B	A	A	B	A	B	B	B	A	B	B	A	B	B	B	H	A	A	B	A	A	B	A	B	A	A	A	A	B
720	1	Lsat_1_v5_g_1_4152	128.758	.	Lsat_1_v5_g_1_1200	B	B	B	B	A	A	A	A	B	A	B	A	A	B	A	B	A	A	B	A	B	B	B	A	B	B	A	B	B	B	H	A	A	B	A	A	B	A	B	A	A	A	A	B
721	1	Lsat_1_v5_g_1_4292	128.758	.	Lsat_1_v5_g_1_1200	B	B	B	B	A	A	A	A	B	A	B	A	A	B	A	B	A	A	B	A	B	B	B	A	B	B	A	B	B	B	H	A	A	B	A	A	B	A	B	A	A	A	A	B
722	1	Lsat_1_v5_g_1_4399	128.758	.	Lsat_1_v5_g_1_1200	B	B	B	B	A	A	A	A	B	A	B	A	A	B	A	B	A	A	B	A	B	B	B	A	B	B	A	B	B	B	H	A	A	B	A	A	B	A	B	A	A	A	A	B
723	1	Lsat_1_v5_g_1_4559	128.758	.	Lsat_1_v5_g_1_1200	B	B	B	B	A	A	A	A	B	A	B	A	A	B	A	B	A	A	B	A	B	B	B	A	B	B	A	B	B	B	H	A	A	B	A	A	B	A	B	A	A	A	A	B
724	1	Lsat_1_v5_g_1_4624	128.758	.	Lsat_1_v5_g_1_1200	B	B	B	B	A	A	A	A	B	A	B	A	A	B	A	B	A	A	B	A	B	B	B	A	B	B	A	B	B	B	H	A	A	B	A	A	B	A	B	A	A	A	A	B
725	1	Lsat_1_v5_g_1_4709	128.758	.	Lsat_1_v5_g_1_1200	B	B	B	B	A	A	A	A	B	A	B	A	A	B	A	B	A	A	B	A	B	B	B	A	B	B	A	B	B	B	H	A	A	B	A	A	B	A	B	A	A	A	A	B
726	1	Lsat_1_v5_g_1_4845	128.758	.	Lsat_1_v5_g_1_1200	B	B	B	B	A	A	A	A	B	A	B	A	A	B	A	B	A	A	B	A	B	B	B	A	B	B	A	B	B	B	H	A	A	B	A	A	B	A	B	A	A	A	A	B
727	1	Lsat_1_v5_g_1_4990	128.758	.	Lsat_1_v5_g_1_1200	B	B	B	B	A	A	A	A	B	A	B	A	A	B	A	B	A	A	B	A	B	B	B	A	B	B	A	B	B	B	H	A	A	B	A	A	B	A	B	A	A	A	A	B
728	1	Lsat_1_v5_g_1_5403	128.758	.	Lsat_1_v5_g_1_1200	B	B	B	B	A	A	A	A	B	A	B	A	A	B	A	B	A	A	B	A	B	B	B	A	B	B	A	B	B	B	H	A	A	B	A	A	B	A	B	A	A	A	A	B
729	1	Lsat_1_v5_g_1_5446	128.758	.	Lsat_1_v5_g_1_1200	B	B	B	B	A	A	A	A	B	A	B	A	A	B	A	B	A	A	B	A	B	B	B	A	B	B	A	B	B	B	H	A	A	B	A	A	B	A	B	A	A	A	A	B
730	1	Lsat_1_v5_g_1_5541	128.758	.	Lsat_1_v5_g_1_1200	B	B	B	B	A	A	A	A	B	A	B	A	A	B	A	B	A	A	B	A	B	B	B	A	B	B	A	B	B	B	H	A	A	B	A	A	B	A	B	A	A	A	A	B
731	1	Lsat_1_v5_g_1_5559	128.758	.	Lsat_1_v5_g_1_1200	B	B	B	B	A	A	A	A	B	A	B	A	A	B	A	B	A	A	B	A	B	B	B	A	B	B	A	B	B	B	H	A	A	B	A	A	B	A	B	A	A	A	A	B
732	1	Lsat_1_v5_g_1_5728	128.758	.	Lsat_1_v5_g_1_1200	B	B	B	B	A	A	A	A	B	A	B	A	A	B	A	B	A	A	B	A	B	B	B	A	B	B	A	B	B	B	H	A	A	B	A	A	B	A	B	A	A	A	A	B
733	1	Lsat_1_v5_g_1_6184	128.758	.	Lsat_1_v5_g_1_1200	B	B	B	B	A	A	A	A	B	A	B	A	A	B	A	B	A	A	B	A	B	B	B	A	B	B	A	B	B	B	H	A	A	B	A	A	B	A	B	A	A	A	A	B
734	1	Lsat_1_v5_g_1_6200	128.758	.	Lsat_1_v5_g_1_1200	B	B	B	B	A	A	A	A	B	A	B	A	A	B	A	B	A	A	B	A	B	B	B	A	B	B	A	B	B	B	H	A	A	B	A	A	B	A	B	A	A	A	A	B
735	1	Lsat_1_v5_g_1_6266	128.758	.	Lsat_1_v5_g_1_1200	B	B	B	B	A	A	A	A	B	A	B	A	A	B	A	B	A	A	B	A	B	B	B	A	B	B	A	B	B	B	H	A	A	B	A	A	B	A	B	A	A	A	A	B
736	1	Lsat_1_v5_g_1_6346	128.758	.	Lsat_1_v5_g_1_1200	B	B	B	B	A	A	A	A	B	A	B	A	A	B	A	B	A	A	B	A	B	B	B	A	B	B	A	B	B	B	H	A	A	B	A	A	B	A	B	A	A	A	A	B
737	1	Lsat_1_v5_g_1_6572	128.758	.	Lsat_1_v5_g_1_1200	B	B	B	B	A	A	A	A	B	A	B	A	A	B	A	B	A	A	B	A	B	B	B	A	B	B	A	B	B	B	H	A	A	B	A	A	B	A	B	A	A	A	A	B
738	1	Lsat_1_v5_g_1_6784	128.758	.	Lsat_1_v5_g_1_1200	B	B	B	B	A	A	A	A	B	A	B	A	A	B	A	B	A	A	B	A	B	B	B	A	B	B	A	B	B	B	H	A	A	B	A	A	B	A	B	A	A	A	A	B
739	1	Lsat_1_v5_g_1_7048	128.758	.	Lsat_1_v5_g_1_1200	B	B	B	B	A	A	A	A	B	A	B	A	A	B	A	B	A	A	B	A	B	B	B	A	B	B	A	B	B	B	H	A	A	B	A	A	B	A	B	A	A	A	A	B
740	1	Lsat_1_v5_g_1_7130	128.758	.	Lsat_1_v5_g_1_1200	B	B	B	B	A	A	A	A	B	A	B	A	A	B	A	B	A	A	B	A	B	B	B	A	B	B	A	B	B	B	H	A	A	B	A	A	B	A	B	A	A	A	A	B
741	1	Lsat_1_v5_g_1_7389	128.758	.	Lsat_1_v5_g_1_1200	B	B	B	B	A	A	A	A	B	A	B	A	A	B	A	B	A	A	B	A	B	B	B	A	B	B	A	B	B	B	H	A	A	B	A	A	B	A	B	A	A	A	A	B
742	1	Lsat_1_v5_g_1_8028	128.758	.	Lsat_1_v5_g_1_1200	B	B	B	B	A	A	A	A	B	A	B	A	A	B	A	B	A	A	B	A	B	B	B	A	B	B	A	B	B	B	H	A	A	B	A	A	B	A	B	A	A	A	A	B
743	1	Lsat_1_v5_g_1_8155	128.758	.	Lsat_1_v5_g_1_1200	B	B	B	B	A	A	A	A	B	A	B	A	A	B	A	B	A	A	B	A	B	B	B	A	B	B	A	B	B	B	H	A	A	B	A	A	B	A	B	A	A	A	A	B
744	1	Lsat_1_v5_g_1_900	128.758	.	Lsat_1_v5_g_1_1200	B	B	B	B	A	A	A	A	B	A	B	A	A	B	A	B	A	A	B	A	B	B	B	A	B	B	A	B	B	B	H	A	A	B	A	A	B	A	B	A	A	A	A	B
745	1	Lsat_1_v5_g_1_1055	128.758	.	Lsat_1_v5_g_1_1200	B	B	B	B	A	A	A	A	B	A	B	A	A	B	A	B	A	A	B	A	B	B	B	A	B	B	A	B	B	B	H	A	A	B	A	A	B	A	B	A	A	A	A	B
746	1	Lsat_1_v5_g_1_1233	128.758	.	Lsat_1_v5_g_1_1200	B	B	B	B	A	A	A	A	B	A	B	A	A	B	A	B	A	A	B	A	B	B	B	A	B	B	A	B	B	B	H	A	A	B	A	A	B	A	B	A	A	A	A	B
747	1	Lsat_1_v5_g_1_1265	128.758	.	Lsat_1_v5_g_1_1200	B	B	B	B	A	A	A	A	B	A	B	A	A	B	A	B	A	A	B	A	B	B	B	A	B	B	A	B	B	B	H	A	A	B	A	A	B	A	B	A	A	A	A	B
748	1	Lsat_1_v5_g_1_1482	128.758	.	Lsat_1_v5_g_1_1200	B	B	B	B	A	A	A	A	B	A	B	A	A	B	A	B	A	A	B	A	B	B	B	A	B	B	A	B	B	B	H	A	A	B	A	A	B	A	B	A	A	A	A	B
749	1	Lsat_1_v5_g_1_673414	128.758	.	Lsat_1_v5_g_1_1200	B	B	B	B	A	A	A	A	B	A	B	A	A	B	A	B	A	A	B	A	B	B	B	A	B	B	A	B	B	B	H	A	A	B	A	A	B	A	B	A	A	A	A	B
750	1	Lsat_1_v5_g_1_2588	128.758	.	Lsat_1_v5_g_1_1200	B	B	B	B	A	A	A	A	B	A	B	A	A	B	A	B	A	A	B	A	B	B	B	A	B	B	A	B	B	B	H	A	A	B	A	A	B	A	B	A	A	A	A	B
751	1	Lsat_1_v5_g_1_3033	128.758	.	Lsat_1_v5_g_1_1200	B	B	B	B	A	A	A	A	B	A	B	A	A	B	A	B	A	A	B	A	B	B	B	A	B	B	A	B	B	B	H	A	A	B	A	A	B	A	B	A	A	A	A	B
752	1	Lsat_1_v5_g_1_3210	128.758	.	Lsat_1_v5_g_1_1200	B	B	B	B	A	A	A	A	B	A	B	A	A	B	A	B	A	A	B	A	B	B	B	A	B	B	A	B	B	B	H	A	A	B	A	A	B	A	B	A	A	A	A	B
753	1	Lsat_1_v5_g_1_3232	128.758	.	Lsat_1_v5_g_1_1200	B	B	B	B	A	A	A	A	B	A	B	A	A	B	A	B	A	A	B	A	B	B	B	A	B	B	A	B	B	B	H	A	A	B	A	A	B	A	B	A	A	A	A	B
754	1	Lsat_1_v5_g_1_3598	128.758	.	Lsat_1_v5_g_1_1200	B	B	B	B	A	A	A	A	B	A	B	A	A	B	A	B	A	A	B	A	B	B	B	A	B	B	A	B	B	B	H	A	A	B	A	A	B	A	B	A	A	A	A	B
755	1	Lsat_1_v5_g_1_3983	128.758	.	Lsat_1_v5_g_1_1200	B	B	B	B	A	A	A	A	B	A	B	A	A	B	A	B	A	A	B	A	B	B	B	A	B	B	A	B	B	B	H	A	A	B	A	A	B	A	B	A	A	A	A	B
756	1	Lsat_1_v5_g_1_3991	128.758	.	Lsat_1_v5_g_1_1200	B	B	B	B	A	A	A	A	B	A	B	A	A	B	A	B	A	A	B	A	B	B	B	A	B	B	A	B	B	B	H	A	A	B	A	A	B	A	B	A	A	A	A	B
757	1	Lsat_1_v5_g_1_4035	128.758	.	Lsat_1_v5_g_1_1200	B	B	B	B	A	A	A	A	B	A	B	A	A	B	A	B	A	A	B	A	B	B	B	A	B	B	A	B	B	B	H	A	A	B	A	A	B	A	B	A	A	A	A	B
758	1	Lsat_1_v5_g_1_4716	128.758	.	Lsat_1_v5_g_1_1200	B	B	B	B	A	A	A	A	B	A	B	A	A	B	A	B	A	A	B	A	B	B	B	A	B	B	A	B	B	B	H	A	A	B	A	A	B	A	B	A	A	A	A	B
759	1	Lsat_1_v5_g_1_6005	128.758	.	Lsat_1_v5_g_1_1200	B	B	B	B	A	A	A	A	B	A	B	A	A	B	A	B	A	A	B	A	B	B	B	A	B	B	A	B	B	B	H	A	A	B	A	A	B	A	B	A	A	A	A	B
760	1	Lsat_1_v5_g_1_7026	128.758	.	Lsat_1_v5_g_1_1200	B	B	B	B	A	A	A	A	B	A	B	A	A	B	A	B	A	A	B	A	B	B	B	A	B	B	A	B	B	B	H	A	A	B	A	A	B	A	B	A	A	A	A	B
761	1	Lsat_1_v5_g_1_748	128.758	.	Lsat_1_v5_g_1_1200	B	B	B	B	A	A	A	A	B	A	B	A	A	B	A	B	A	A	B	A	B	B	B	A	B	B	A	B	B	B	H	A	A	B	A	A	B	A	B	A	A	A	A	B
762	1	Lsat_1_v5_g_1_673293	128.758	.	Lsat_1_v5_g_1_1200	B	B	B	B	A	A	A	A	B	A	B	A	A	B	A	B	A	A	B	A	B	B	B	A	B	B	A	B	B	B	H	A	A	B	A	A	B	A	B	A	A	A	A	B
763	1	Lsat_1_v5_g_1_12132	128.758	M	Lsat_1_v5_g_1_12132	B	B	B	B	A	A	A	A	B	A	B	A	A	B	A	B	A	A	B	A	B	B	B	A	B	B	A	B	B	B	H	A	H	B	A	A	B	A	B	A	A	A	A	B
764	1	Lsat_1_v5_g_1_1583	128.758	M	Lsat_1_v5_g_1_1583	B	B	B	B	A	A	A	A	B	A	B	A	A	B	A	B	A	A	B	A	B	B	B	A	B	B	A	B	B	B	H	A	A	B	A	A	B	A	B	A	A	A	A	B
765	1	Lsat_1_v5_g_1_2824	128.758	.	Lsat_1_v5_g_1_1583	B	B	B	B	A	A	A	A	B	A	B	A	A	B	A	B	A	A	B	A	B	B	B	A	B	B	A	B	B	B	H	A	A	B	A	A	B	A	B	A	A	A	A	B
766	1	Lsat_1_v5_g_1_3914	128.758	.	Lsat_1_v5_g_1_1583	B	B	B	B	A	A	A	A	B	A	B	A	A	B	A	B	A	A	B	A	B	B	B	A	B	B	A	B	B	B	H	A	A	B	A	A	B	A	B	A	A	A	A	B
767	1	Lsat_1_v5_g_1_5026	128.758	.	Lsat_1_v5_g_1_1583	B	B	B	B	A	A	A	A	B	A	B	A	A	B	A	B	A	A	B	A	B	B	B	A	B	B	A	B	B	B	H	A	A	B	A	A	B	A	B	A	A	A	A	B
768	1	Lsat_1_v5_g_1_1369	128.758	.	Lsat_1_v5_g_1_1583	B	B	B	B	A	A	A	A	B	A	B	A	A	B	A	B	A	A	B	A	B	B	B	A	B	B	A	B	B	B	H	A	A	B	A	A	B	A	B	A	A	A	A	B
769	1	Lsat_1_v5_g_1_2246	128.758	.	Lsat_1_v5_g_1_1583	B	B	B	B	A	A	A	A	B	A	B	A	A	B	A	B	A	A	B	A	B	B	B	A	B	B	A	B	B	B	H	A	A	B	A	A	B	A	B	A	A	A	A	B
770	1	Lsat_1_v5_g_1_3391	128.758	.	Lsat_1_v5_g_1_1583	B	B	B	B	A	A	A	A	B	A	B	A	A	B	A	B	A	A	B	A	B	B	B	A	B	B	A	B	B	B	H	A	A	B	A	A	B	A	B	A	A	A	A	B
771	1	Lsat_1_v5_g_1_6868	128.758	.	Lsat_1_v5_g_1_1583	B	B	B	B	A	A	A	A	B	A	B	A	A	B	A	B	A	A	B	A	B	B	B	A	B	B	A	B	B	B	H	A	A	B	A	A	B	A	B	A	A	A	A	B
772	1	Lsat_1_v5_g_1_673189	128.758	M	Lsat_1_v5_g_1_673189	B	B	B	B	A	A	A	A	B	A	B	A	A	B	A	B	A	A	B	A	B	H	B	A	B	B	A	B	B	B	H	A	A	B	A	A	B	A	B	A	A	A	A	B
773	1	Lsat_1_v5_g_1_4980	128.758	M	Lsat_1_v5_g_1_4980	B	B	B	B	A	A	A	A	B	A	B	A	A	B	A	B	A	A	B	A	B	B	B	A	B	B	A	B	B	B	H	A	A	B	A	A	B	A	B	A	A	A	A	B
774	1	Lsat_1_v5_g_1_4643	128.758	.	Lsat_1_v5_g_1_4980	B	B	B	B	A	A	A	A	B	A	B	A	A	B	A	B	A	A	B	A	B	B	B	A	B	B	A	B	B	B	H	A	A	B	A	A	B	A	B	A	A	A	A	B
775	1	Lsat_1_v5_g_1_5604	128.758	M	Lsat_1_v5_g_1_5604	B	B	B	B	A	A	A	A	B	A	B	A	A	B	A	B	A	A	B	A	B	B	B	A	B	B	A	B	B	B	H	A	A	B	A	A	B	A	B	A	H	A	A	B
776	1	Lsat_1_v5_g_1_6131	128.758	M	Lsat_1_v5_g_1_6131	B	B	B	B	A	A	A	A	B	A	B	A	A	B	A	B	A	A	B	A	B	B	B	A	B	B	A	B	B	B	H	A	A	B	A	A	B	A	B	A	A	A	A	B
777	1	Lsat_1_v5_g_1_6710	128.758	M	Lsat_1_v5_g_1_6710	B	B	B	B	A	A	A	A	B	A	B	A	A	B	A	B	A	A	B	A	B	B	B	A	B	B	A	B	B	H	H	A	A	B	A	A	B	A	B	A	A	A	A	B
778	1	Lsat_1_v5_g_1_7400	128.758	M	Lsat_1_v5_g_1_7400	B	B	B	B	A	A	A	A	B	A	B	A	A	B	A	B	A	A	B	A	B	B	B	A	B	B	A	B	B	B	H	A	A	B	A	A	B	A	B	A	A	A	A	B
779	1	Lsat_1_v5_g_1_7460	128.758	M	Lsat_1_v5_g_1_7460	B	B	H	B	A	A	A	A	B	A	B	A	A	B	A	B	A	A	B	A	B	B	B	A	B	B	A	B	B	B	H	A	A	B	A	A	B	A	B	A	A	A	A	B
780	1	Lsat_1_v5_g_1_4558	128.758	M	Lsat_1_v5_g_1_4558	B	B	B	B	A	A	A	A	B	A	B	A	A	B	A	B	A	A	B	A	B	B	B	A	B	B	A	B	B	B	H	A	A	H	A	A	B	A	B	A	A	A	A	B
781	1	Lsat_1_v5_g_1_8528	128.758	M	Lsat_1_v5_g_1_8528	B	B	B	B	A	A	A	A	B	A	-	A	A	B	A	-	A	A	B	A	B	-	B	A	B	B	A	H	B	B	-	A	A	B	A	A	B	A	B	A	A	A	A	B
782	1	Lsat_1_v5_g_1_673107	128.758	M	Lsat_1_v5_g_1_673107	B	B	B	B	A	A	A	A	B	A	B	A	A	B	A	H	A	A	B	A	B	B	B	A	B	B	A	B	B	B	H	A	A	B	A	A	B	A	B	A	A	A	A	B
783	1	Lsat_1_v5_g_1_11152	128.758	M	Lsat_1_v5_g_1_11152	-	B	B	B	-	A	A	A	-	-	B	A	A	B	A	B	A	A	B	A	B	-	B	A	B	B	A	B	B	H	-	A	A	B	A	A	B	A	B	A	H	A	A	B
784	1	Lsat_1_v5_g_1_14322	128.758	M	Lsat_1_v5_g_1_14322	B	B	B	B	A	A	A	A	B	A	B	A	-	B	A	-	A	B	-	-	-	B	B	-	B	B	A	B	B	B	H	A	A	-	A	A	-	A	B	A	A	-	-	B
785	1	Lsat_1_v5_g_1_17096	128.758	M	Lsat_1_v5_g_1_17096	H	B	B	B	A	A	H	A	B	-	B	A	A	-	A	-	A	A	B	A	B	-	B	A	B	B	A	-	B	B	H	A	A	B	A	A	B	A	B	A	A	A	A	B
786	1	Lsat_1_v5_g_1_5525	128.758	M	Lsat_1_v5_g_1_5525	B	B	B	B	A	A	H	A	B	A	B	A	A	B	A	B	A	A	B	A	B	B	B	A	B	B	A	B	B	B	H	A	A	B	A	A	B	A	B	A	H	A	A	B
787	1	Lsat_1_v5_g_1_6249	128.758	M	Lsat_1_v5_g_1_6249	B	B	B	B	A	A	A	A	B	A	B	A	A	B	A	B	A	A	B	A	B	B	B	A	B	B	A	B	B	B	H	A	A	B	A	A	H	A	B	A	A	A	A	B
788	1	Lsat_1_v5_g_1_6464	128.758	M	Lsat_1_v5_g_1_6464	B	B	B	B	A	A	A	A	B	A	B	A	A	B	A	B	A	A	B	A	B	B	B	A	B	B	A	B	B	B	H	A	A	B	A	A	B	A	B	A	A	A	A	B
789	1	Lsat_1_v5_g_1_8349	128.758	M	Lsat_1_v5_g_1_8349	B	B	B	B	A	A	H	A	B	A	B	A	A	B	A	B	A	A	B	A	B	B	B	A	B	B	A	B	B	B	H	A	A	B	A	A	B	A	B	A	A	A	A	B
790	1	Lsat_1_v5_g_1_8980	128.758	M	Lsat_1_v5_g_1_8980	B	-	B	B	A	H	A	A	B	-	-	A	A	B	H	-	A	A	B	A	-	B	-	A	B	-	A	B	B	B	H	A	A	-	A	A	-	A	B	A	-	A	A	B
791	1	Lsat_1_v5_g_1_9742	128.758	M	Lsat_1_v5_g_1_9742	B	B	B	B	A	A	A	A	B	A	B	A	A	B	A	B	A	A	B	A	B	H	B	A	B	-	A	B	B	B	H	A	A	B	A	A	B	A	-	A	A	A	A	B
792	1	Lsat_1_v5_g_1_7616	128.758	M	Lsat_1_v5_g_1_7616	B	B	B	B	A	A	A	A	B	H	B	A	A	B	A	B	A	A	B	A	B	B	B	A	B	B	A	B	B	B	H	A	A	B	A	H	B	A	B	A	A	A	A	B
793	1	Lsat_1_v5_g_1_8097	128.758	M	Lsat_1_v5_g_1_8097	B	B	B	B	A	A	A	H	B	A	B	A	A	B	H	B	A	A	B	A	B	B	B	A	B	B	A	B	H	B	H	H	A	B	A	A	B	A	B	A	A	A	A	B
794	1	Lsat_1_v5_g_1_9267	128.758	M	Lsat_1_v5_g_1_9267	B	-	B	B	H	A	A	A	B	A	B	A	A	B	A	B	A	A	B	A	B	-	B	A	B	-	A	B	B	B	H	A	A	B	A	A	B	A	B	A	A	A	A	B
795	1	Lsat_1_v5_g_1_11057	128.758	M	Lsat_1_v5_g_1_11057	B	B	B	B	A	A	A	A	H	A	-	A	H	B	A	B	A	A	B	A	B	H	B	A	B	B	A	-	B	-	H	A	A	B	A	A	B	A	B	A	A	A	A	B
796	1	Lsat_1_v5_g_1_7648	128.758	M	Lsat_1_v5_g_1_7648	-	B	B	B	A	A	H	A	B	A	-	A	A	B	H	-	A	-	B	A	B	B	B	H	B	-	A	B	B	B	H	A	A	B	A	A	B	A	B	A	H	A	A	B
797	1	Lsat_1_v5_g_1_9095	128.758	M	Lsat_1_v5_g_1_9095	B	B	B	B	A	A	A	H	B	A	B	A	A	B	H	B	A	A	H	A	H	B	B	A	B	B	A	B	H	B	H	A	A	B	A	A	B	A	B	A	A	A	A	B
798	1	Lsat_1_v5_g_1_9339	128.758	M	Lsat_1_v5_g_1_9339	B	B	B	-	H	A	A	A	B	A	B	A	A	B	H	B	A	A	B	A	B	-	B	A	B	B	A	B	H	-	H	A	A	B	A	A	B	A	B	A	A	-	A	B
799	1	Lsat_1_v5_g_1_10911	128.758	M	Lsat_1_v5_g_1_10911	B	B	H	B	A	A	A	A	H	H	B	A	A	B	A	B	A	A	B	A	B	B	B	A	B	B	A	B	H	B	H	A	A	B	A	A	B	A	B	A	A	A	A	B
800	1	Lsat_1_v5_g_1_7861	128.758	M	Lsat_1_v5_g_1_7861	B	B	H	B	A	A	A	A	-	A	-	A	A	B	A	B	A	A	H	A	B	-	B	A	B	B	A	B	B	H	H	A	A	B	A	A	H	H	B	A	A	A	A	B
801	1	Lsat_1_v5_g_1_7736	128.758	M	Lsat_1_v5_g_1_7736	B	B	B	B	A	A	A	A	B	A	B	A	A	-	A	B	A	A	B	A	B	B	B	A	-	B	A	B	B	B	H	A	A	B	-	A	B	A	H	A	A	H	H	B
802	1	Lsat_1_v5_g_1_7249	128.758	M	Lsat_1_v5_g_1_7249	H	B	H	B	A	A	A	A	B	A	B	A	A	B	A	B	A	A	B	A	B	B	B	A	H	B	A	B	B	B	H	A	A	B	A	A	B	A	B	A	A	A	A	B
803	1	Lsat_1_v5_g_1_9022	128.758	M	Lsat_1_v5_g_1_9022	B	B	B	B	A	A	A	A	H	A	B	A	A	B	A	B	A	A	H	A	H	B	B	A	B	H	A	B	B	B	H	A	A	H	A	A	B	H	B	A	A	A	A	B
804	1	Lsat_1_v5_g_1_8383	128.758	M	Lsat_1_v5_g_1_8383	B	B	H	B	A	H	A	A	H	A	B	A	A	B	A	B	A	H	B	A	H	B	B	A	B	B	A	B	B	B	H	A	A	B	A	H	B	A	B	A	H	A	A	B
805	1	Lsat_1_v5_g_1_18607	129.516	M	Lsat_1_v5_g_1_18607	-	-	-	B	A	A	A	A	B	A	B	A	A	-	A	B	A	-	B	A	B	B	B	A	B	B	A	B	B	B	H	A	A	-	A	-	B	A	-	A	A	A	A	A
806	1	Lsat_1_v5_g_1_5547	129.516	M	Lsat_1_v5_g_1_5547	B	B	B	B	A	A	A	A	B	A	-	A	A	B	A	-	A	A	B	A	-	B	B	A	B	B	A	B	B	B	H	A	A	B	A	A	B	A	B	A	A	A	A	H
807	1	Lsat_1_v5_g_1_5169	129.516	M	Lsat_1_v5_g_1_5169	B	B	B	-	A	A	A	A	B	A	-	A	A	B	A	-	A	A	-	A	-	-	B	A	B	B	A	B	B	-	H	A	A	B	A	A	B	A	B	A	A	A	A	-
808	1	Lsat_1_v5_g_1_5679	129.516	M	Lsat_1_v5_g_1_5679	B	B	B	B	A	A	A	A	B	A	B	A	A	B	A	B	A	A	B	A	B	B	B	A	B	B	A	B	B	B	H	A	A	B	A	A	B	A	B	A	A	A	A	-
809	1	Lsat_1_v5_g_1_15744	129.516	M	Lsat_1_v5_g_1_15744	B	B	B	-	A	A	A	A	B	A	B	A	A	B	A	B	A	A	B	A	B	B	B	A	B	B	-	B	B	-	A	A	A	B	A	A	B	A	B	A	A	A	A	-
810	1	Lsat_1_v5_g_1_7581	129.516	M	Lsat_1_v5_g_1_7581	B	B	B	B	A	A	A	A	B	A	B	A	A	B	A	B	A	A	B	A	B	B	B	A	B	B	A	B	B	B	H	A	A	H	A	A	B	A	B	A	A	A	A	-
811	1	Lsat_1_v5_g_1_4956	129.516	M	Lsat_1_v5_g_1_4956	B	B	B	B	A	A	A	A	B	A	B	A	A	-	A	-	A	H	B	A	B	B	B	A	-	B	A	B	B	B	H	A	A	-	A	A	B	A	B	A	A	A	A	-
812	1	Lsat_1_v5_g_1_12282	129.516	M	Lsat_1_v5_g_1_12282	B	B	B	B	A	A	A	A	B	A	-	A	A	B	A	H	A	A	B	A	B	B	B	H	B	B	A	B	B	B	H	A	A	B	A	A	B	A	B	A	A	-	A	-
813	1	Lsat_1_v5_g_1_8368	129.516	M	Lsat_1_v5_g_1_8368	B	B	-	B	A	A	A	A	B	A	B	A	A	-	A	-	A	A	B	A	-	-	B	A	B	B	A	B	B	B	-	A	A	B	A	A	B	A	-	A	A	A	A	-
814	1	Lsat_1_v5_g_1_4051	129.516	M	Lsat_1_v5_g_1_4051	B	B	B	B	A	A	A	A	B	A	B	A	A	H	A	B	A	A	B	A	-	B	B	A	H	B	A	B	B	B	H	A	A	-	A	A	B	A	B	A	A	A	A	H
815	1	Lsat_1_v5_g_1_8157	129.516	M	Lsat_1_v5_g_1_8157	B	B	B	B	A	A	A	A	B	-	B	A	A	B	A	B	-	A	B	A	-	B	B	A	B	B	A	B	B	B	H	A	-	B	A	A	B	A	H	A	A	A	A	-
816	1	Lsat_1_v5_g_1_13097	129.516	M	Lsat_1_v5_g_1_13097	H	B	B	B	A	A	A	A	H	A	-	A	A	B	H	-	A	A	B	A	B	B	B	A	B	B	H	B	-	B	H	A	A	B	A	A	B	-	B	A	A	-	A	-
817	1	Lsat_1_v5_g_1_7403	129.516	M	Lsat_1_v5_g_1_7403	B	H	H	B	A	A	A	A	B	A	B	A	A	B	A	B	A	A	B	A	B	B	B	A	B	H	A	H	B	B	H	A	A	B	A	A	B	A	-	A	A	H	A	H
818	1	Lsat_1_v5_g_1_8284	129.516	M	Lsat_1_v5_g_1_8284	B	B	B	B	A	A	H	A	B	A	B	A	A	B	A	-	A	H	B	A	B	B	B	A	-	B	H	B	B	B	H	A	H	B	A	A	B	A	B	A	A	A	A	-
819	1	Lsat_1_v5_g_1_2405	130.149	M	Lsat_1_v5_g_1_2405	B	B	B	B	A	A	A	A	B	A	B	A	A	B	A	B	A	A	B	A	B	B	B	A	B	B	A	B	B	B	H	A	A	B	A	A	B	A	B	A	A	A	A	B
820	1	Lsat_1_v5_g_1_673194	130.149	M	Lsat_1_v5_g_1_673194	B	B	B	B	A	A	A	A	B	A	-	A	A	B	A	B	A	A	-	A	B	B	B	A	-	H	A	B	-	B	H	A	A	-	A	A	H	A	B	A	A	A	A	-
821	1	Lsat_1_v5_g_1_10764	131.957	M	Lsat_1_v5_g_1_10764	B	B	B	B	A	B	A	A	B	A	B	A	A	B	A	B	A	A	B	A	B	B	B	A	B	B	A	B	B	B	A	A	A	H	A	A	B	A	B	A	A	H	A	B
822	1	Lsat_1_v5_g_1_4417	133.134	M	Lsat_1_v5_g_1_4417	B	B	B	B	A	B	A	A	B	A	B	A	A	B	A	B	A	A	B	A	B	B	B	A	B	B	A	B	B	B	A	A	A	B	B	A	B	A	B	A	A	A	A	B
823	1	Lsat_1_v5_g_1_4445	133.134	.	Lsat_1_v5_g_1_4417	B	B	B	B	A	B	A	A	B	A	B	A	A	B	A	B	A	A	B	A	B	B	B	A	B	B	A	B	B	B	A	A	A	B	B	A	B	A	B	A	A	A	A	B
824	1	Lsat_1_v5_g_1_5592	133.134	.	Lsat_1_v5_g_1_4417	B	B	B	B	A	B	A	A	B	A	B	A	A	B	A	B	A	A	B	A	B	B	B	A	B	B	A	B	B	B	A	A	A	B	B	A	B	A	B	A	A	A	A	B
825	1	Lsat_1_v5_g_1_6168	133.134	.	Lsat_1_v5_g_1_4417	B	B	B	B	A	B	A	A	B	A	B	A	A	B	A	B	A	A	B	A	B	B	B	A	B	B	A	B	B	B	A	A	A	B	B	A	B	A	B	A	A	A	A	B
826	1	Lsat_1_v5_g_1_1756	133.134	.	Lsat_1_v5_g_1_4417	B	B	B	B	A	B	A	A	B	A	B	A	A	B	A	B	A	A	B	A	B	B	B	A	B	B	A	B	B	B	A	A	A	B	B	A	B	A	B	A	A	A	A	B
827	1	Lsat_1_v5_g_1_2679	133.134	.	Lsat_1_v5_g_1_4417	B	B	B	B	A	B	A	A	B	A	B	A	A	B	A	B	A	A	B	A	B	B	B	A	B	B	A	B	B	B	A	A	A	B	B	A	B	A	B	A	A	A	A	B
828	1	Lsat_1_v5_g_1_3959	133.134	M	Lsat_1_v5_g_1_3959	B	B	B	B	A	B	A	A	B	A	-	A	A	B	A	B	A	A	B	A	B	B	B	A	B	B	A	B	B	B	A	A	A	B	B	A	B	A	B	A	A	A	A	-
829	1	Lsat_1_v5_g_1_1858	133.134	M	Lsat_1_v5_g_1_1858	B	B	B	B	A	B	A	A	B	A	B	A	A	B	A	B	A	A	B	A	B	B	B	A	B	B	A	B	B	B	A	A	A	B	H	A	B	A	B	A	A	A	A	B
830	1	Lsat_1_v5_g_1_12165	133.134	M	Lsat_1_v5_g_1_12165	-	B	B	B	A	B	A	-	B	-	B	A	A	B	A	B	-	A	B	A	B	B	B	A	B	B	A	-	B	B	A	A	A	B	B	A	-	A	-	A	A	A	A	B
831	1	Lsat_1_v5_g_1_8197	136.587	M	Lsat_1_v5_g_1_8197	B	B	B	B	A	B	A	A	B	-	-	A	A	B	A	B	A	A	B	A	B	H	B	B	B	B	A	B	B	B	A	A	-	B	B	A	B	A	B	A	A	-	A	B
832	1	Lsat_1_v5_g_1_5990	136.587	M	Lsat_1_v5_g_1_5990	B	B	B	B	A	B	A	A	B	A	B	A	A	B	A	B	A	A	B	A	B	B	B	B	B	B	A	B	B	B	A	A	A	B	B	A	B	A	B	A	A	A	A	B
833	1	Lsat_1_v5_g_1_8553	136.587	M	Lsat_1_v5_g_1_8553	B	B	B	B	A	B	A	A	B	-	B	A	A	B	A	B	A	A	B	A	B	H	-	B	B	B	A	B	B	B	A	A	A	B	B	A	B	A	B	A	A	-	A	-
834	1	Lsat_1_v5_g_1_15671	137.237	M	Lsat_1_v5_g_1_15671	B	B	B	-	A	B	A	A	B	A	B	A	A	B	A	B	A	A	B	A	B	-	-	B	B	H	A	H	B	B	A	A	A	B	-	A	A	A	-	A	A	A	A	B
835	1	Lsat_1_v5_g_1_11808	138.607	M	Lsat_1_v5_g_1_11808	B	B	B	B	A	B	A	A	B	A	B	A	A	B	A	B	A	-	B	A	B	H	B	B	B	B	A	B	B	H	B	A	A	B	B	A	B	A	B	A	A	A	A	B
836	1	Lsat_1_v5_g_1_6793	139.744	M	Lsat_1_v5_g_1_6793	B	B	B	B	A	B	A	A	B	A	B	A	A	B	A	B	A	A	B	A	B	A	B	B	B	B	A	B	B	B	A	A	A	B	B	A	B	A	B	A	A	A	A	B
837	1	Lsat_1_v5_g_1_8144	139.744	M	Lsat_1_v5_g_1_8144	B	B	B	B	A	B	A	A	B	A	B	H	A	B	H	B	A	A	B	A	B	A	B	B	H	B	A	B	B	B	A	A	A	B	B	H	H	A	B	A	A	A	A	B
838	1	Lsat_1_v5_g_1_4644	140.27	M	Lsat_1_v5_g_1_4644	B	B	B	B	A	B	A	A	B	A	B	A	A	B	A	B	A	A	B	A	A	H	B	B	B	B	A	B	B	B	A	A	A	B	B	A	B	A	B	A	A	A	A	B
839	1	Lsat_1_v5_g_1_4774	140.27	M	Lsat_1_v5_g_1_4774	B	B	B	B	A	B	A	A	B	A	B	A	A	B	A	B	A	A	B	A	A	H	B	B	B	B	A	B	B	B	A	A	A	B	B	A	B	A	B	A	A	A	A	B
840	1	Lsat_1_v5_g_1_4822	140.27	.	Lsat_1_v5_g_1_4774	B	B	B	B	A	B	A	A	B	A	B	A	A	B	A	B	A	A	B	A	A	H	B	B	B	B	A	B	B	B	A	A	A	B	B	A	B	A	B	A	A	A	A	B
841	1	Lsat_1_v5_g_1_6342	140.27	.	Lsat_1_v5_g_1_4774	B	B	B	B	A	B	A	A	B	A	B	A	A	B	A	B	A	A	B	A	A	H	B	B	B	B	A	B	B	B	A	A	A	B	B	A	B	A	B	A	A	A	A	B
842	1	Lsat_1_v5_g_1_6655	140.27	M	Lsat_1_v5_g_1_6655	B	B	B	B	A	B	A	A	B	A	B	A	A	B	A	B	A	A	B	A	A	A	B	B	B	B	A	B	B	B	A	A	A	B	B	A	B	A	B	A	A	A	A	B
843	1	Lsat_1_v5_g_1_8096	140.27	M	Lsat_1_v5_g_1_8096	B	B	B	B	A	B	A	A	B	A	B	H	A	B	A	B	A	A	B	A	A	H	B	B	B	B	A	B	B	B	A	A	A	B	B	H	B	A	B	H	H	A	A	B
844	1	Lsat_1_v5_g_1_9636	140.27	M	Lsat_1_v5_g_1_9636	B	B	B	H	A	B	A	A	B	-	B	A	A	B	A	B	A	A	B	A	A	H	B	B	B	B	A	B	B	B	A	A	A	B	B	-	B	A	B	A	A	A	A	H
845	1	Lsat_1_v5_g_1_7150	140.27	M	Lsat_1_v5_g_1_7150	B	B	H	B	A	B	A	A	B	A	B	A	A	H	A	B	A	A	B	A	A	H	B	B	B	B	A	B	H	B	A	A	A	H	B	A	B	A	B	A	A	A	A	B
846	1	Lsat_1_v5_g_1_8717	140.27	M	Lsat_1_v5_g_1_8717	B	H	H	H	A	B	A	A	B	A	B	A	A	B	A	-	A	A	B	A	A	A	B	B	B	B	A	B	B	H	A	A	A	B	B	A	B	-	B	A	A	A	H	B
847	1	Lsat_1_v5_g_1_6725	141.901	M	Lsat_1_v5_g_1_6725	B	B	B	B	A	B	A	A	B	A	B	A	A	B	A	B	A	A	B	A	A	H	B	B	B	B	A	B	B	B	A	A	A	B	B	A	B	A	B	H	A	B	A	B
848	1	Lsat_1_v5_g_1_8124	141.901	M	Lsat_1_v5_g_1_8124	B	B	B	B	A	B	A	A	B	A	B	A	A	B	A	B	A	A	B	A	A	A	B	B	B	B	A	B	B	B	A	A	H	B	B	A	B	A	B	A	A	B	A	B
849	1	Lsat_1_v5_g_1_9190	141.901	M	Lsat_1_v5_g_1_9190	B	B	B	B	A	B	A	A	B	A	B	A	A	B	A	B	H	A	B	A	A	A	B	B	B	B	A	B	B	B	A	A	A	H	B	A	H	A	B	A	A	H	A	B
850	1	Lsat_1_v5_g_1_10182	142.444	M	Lsat_1_v5_g_1_10182	B	B	B	B	A	B	A	A	B	A	B	A	A	B	A	B	A	A	B	A	A	-	B	B	B	B	A	B	B	B	H	H	A	B	B	A	B	A	B	A	A	B	A	B
851	1	Lsat_1_v5_g_1_5977	142.444	M	Lsat_1_v5_g_1_5977	B	B	B	B	A	B	A	A	B	A	B	A	A	B	A	B	A	A	B	A	A	A	B	B	B	B	A	B	B	B	A	A	A	B	B	A	B	A	B	A	A	B	A	B
852	1	Lsat_1_v5_g_1_7728	142.444	.	Lsat_1_v5_g_1_5977	B	B	B	B	A	B	A	A	B	A	B	A	A	B	A	B	A	A	B	A	A	A	B	B	B	B	A	B	B	B	A	A	A	B	B	A	B	A	B	A	A	B	A	B
853	1	Lsat_1_v5_g_1_7931	142.444	.	Lsat_1_v5_g_1_5977	B	B	B	B	A	B	A	A	B	A	B	A	A	B	A	B	A	A	B	A	A	A	B	B	B	B	A	B	B	B	A	A	A	B	B	A	B	A	B	A	A	B	A	B
854	1	Lsat_1_v5_g_1_8471	142.444	.	Lsat_1_v5_g_1_5977	B	B	B	B	A	B	A	A	B	A	B	A	A	B	A	B	A	A	B	A	A	A	B	B	B	B	A	B	B	B	A	A	A	B	B	A	B	A	B	A	A	B	A	B
855	1	Lsat_1_v5_g_1_6026	142.444	M	Lsat_1_v5_g_1_6026	B	B	B	B	A	B	A	A	B	A	B	A	A	B	A	B	A	A	B	A	A	H	B	B	B	B	A	B	B	B	A	A	A	B	B	A	B	A	B	A	A	B	A	B
856	1	Lsat_1_v5_g_1_7443	142.444	.	Lsat_1_v5_g_1_6026	B	B	B	B	A	B	A	A	B	A	B	A	A	B	A	B	A	A	B	A	A	H	B	B	B	B	A	B	B	B	A	A	A	B	B	A	B	A	B	A	A	B	A	B
857	1	Lsat_1_v5_g_1_6892	142.444	M	Lsat_1_v5_g_1_6892	B	B	B	B	A	B	A	A	B	A	B	A	A	B	A	B	A	A	B	A	A	H	B	B	B	B	A	B	B	B	A	A	A	B	B	A	B	A	B	A	A	B	A	B
858	1	Lsat_1_v5_g_1_8094	142.444	.	Lsat_1_v5_g_1_6892	B	B	B	B	A	B	A	A	B	A	B	A	A	B	A	B	A	A	B	A	A	H	B	B	B	B	A	B	B	B	A	A	A	B	B	A	B	A	B	A	A	B	A	B
859	1	Lsat_1_v5_g_1_7521	142.444	M	Lsat_1_v5_g_1_7521	B	B	B	B	A	B	A	A	B	A	B	A	A	B	A	B	A	A	B	A	A	H	B	B	B	B	A	B	B	B	A	A	A	B	B	A	B	A	B	A	A	B	A	B
860	1	Lsat_1_v5_g_1_8075	142.444	M	Lsat_1_v5_g_1_8075	B	B	B	B	A	B	A	A	B	A	B	A	A	B	A	B	A	H	B	A	A	H	B	H	B	B	A	H	B	B	A	A	A	B	B	A	B	A	B	A	A	B	A	B
861	1	Lsat_1_v5_g_1_8606	142.444	M	Lsat_1_v5_g_1_8606	B	B	B	B	A	B	A	A	B	A	B	A	A	B	A	-	A	A	B	A	A	H	B	B	B	B	A	B	B	B	A	A	A	B	B	A	B	A	B	A	A	B	A	B
862	1	Lsat_1_v5_g_1_5721	142.444	M	Lsat_1_v5_g_1_5721	B	B	B	B	A	B	A	A	B	A	B	A	A	B	A	B	A	A	B	A	A	A	B	B	B	B	A	B	B	B	A	A	A	B	B	A	B	A	B	A	A	B	A	B
863	1	Lsat_1_v5_g_1_6880	142.444	M	Lsat_1_v5_g_1_6880	B	B	B	B	A	B	A	A	B	A	B	A	A	H	A	B	A	A	B	A	A	H	B	B	B	B	A	B	B	B	A	A	A	B	B	A	B	A	B	A	A	B	A	H
864	1	Lsat_1_v5_g_1_7975	142.444	M	Lsat_1_v5_g_1_7975	B	B	H	H	A	B	A	H	B	A	B	A	A	B	A	B	A	A	B	A	A	A	B	B	B	B	A	B	B	B	A	A	A	B	B	A	B	A	B	A	A	B	A	B
865	1	Lsat_1_v5_g_1_8109	142.444	M	Lsat_1_v5_g_1_8109	B	B	B	B	A	B	A	A	B	A	B	A	-	B	A	B	-	A	B	A	A	A	B	B	B	B	A	B	B	B	A	A	A	B	B	A	B	A	B	A	A	H	A	B
866	1	Lsat_1_v5_g_1_8246	142.444	M	Lsat_1_v5_g_1_8246	B	B	B	B	A	B	A	A	B	A	B	A	A	B	A	B	A	A	B	A	A	H	B	B	B	B	A	B	B	B	A	A	A	B	B	A	B	A	B	A	A	B	H	B
867	1	Lsat_1_v5_g_1_11241	142.444	M	Lsat_1_v5_g_1_11241	B	B	B	B	A	B	A	A	B	A	B	A	A	B	H	-	A	A	B	A	A	A	B	B	B	B	A	-	B	B	A	-	A	B	B	A	B	A	B	H	A	-	A	B
868	1	Lsat_1_v5_g_1_9162	142.444	M	Lsat_1_v5_g_1_9162	B	B	B	B	A	B	A	A	B	A	B	A	A	B	A	B	H	A	B	A	A	H	B	B	H	B	A	B	B	B	A	A	A	B	B	-	H	A	B	A	A	B	A	B
869	1	Lsat_1_v5_g_1_9377	142.444	M	Lsat_1_v5_g_1_9377	B	B	B	-	H	B	A	A	B	A	B	A	-	B	-	B	-	A	B	-	A	A	B	B	-	B	A	B	-	B	A	A	A	B	B	A	B	A	B	-	A	B	A	-
870	1	Lsat_1_v5_g_1_9765	142.444	M	Lsat_1_v5_g_1_9765	B	B	B	B	H	B	A	H	B	A	B	A	A	B	A	B	H	A	B	A	A	A	B	B	B	-	A	B	B	B	A	A	H	B	B	A	B	A	B	A	A	B	A	B
871	1	Lsat_1_v5_g_1_12257	142.444	M	Lsat_1_v5_g_1_12257	-	B	B	B	A	B	A	A	B	A	-	A	A	B	A	-	-	A	B	A	-	H	B	B	B	B	A	B	-	-	A	A	A	B	B	A	B	A	B	-	A	B	A	B
872	1	Lsat_1_v5_g_1_7785	142.444	M	Lsat_1_v5_g_1_7785	B	B	H	H	A	B	A	A	B	A	B	A	A	B	A	B	A	A	B	A	H	H	B	H	B	B	A	B	-	B	A	A	A	B	B	A	B	A	H	A	A	B	A	B
873	1	Lsat_1_v5_g_1_8199	142.444	M	Lsat_1_v5_g_1_8199	B	B	B	B	A	B	A	A	B	H	-	A	A	B	A	B	H	A	B	A	A	H	B	B	B	B	A	B	B	B	A	A	H	B	B	A	B	A	B	A	A	-	A	B
874	1	Lsat_1_v5_g_1_7994	142.444	M	Lsat_1_v5_g_1_7994	B	B	B	B	A	B	A	A	B	A	B	A	A	B	A	B	A	A	B	A	A	A	B	B	B	B	H	B	B	B	H	A	A	B	B	A	B	A	B	H	A	B	H	H
875	1	Lsat_1_v5_g_1_8620	142.444	M	Lsat_1_v5_g_1_8620	-	B	H	H	A	B	A	A	B	A	B	A	A	B	A	B	A	A	H	A	A	-	H	B	B	B	A	B	H	B	H	A	A	B	B	A	B	A	B	A	A	B	A	H
876	1	Lsat_1_v5_g_1_9737	142.444	M	Lsat_1_v5_g_1_9737	B	B	B	B	A	B	A	A	B	A	B	A	-	B	A	B	A	A	B	H	A	A	H	B	B	B	A	B	B	B	A	A	A	B	B	A	B	-	B	A	A	-	H	B
877	1	Lsat_1_v5_g_1_7496	142.444	M	Lsat_1_v5_g_1_7496	B	B	B	B	A	B	A	A	B	A	B	A	A	B	A	B	A	A	B	A	A	H	H	H	B	B	A	-	B	B	A	H	H	B	B	H	B	A	B	A	A	B	A	B
878	1	Lsat_1_v5_g_1_15835	143.069	M	Lsat_1_v5_g_1_15835	B	B	B	B	A	B	-	-	B	A	B	A	A	B	A	B	A	-	-	A	A	A	B	-	B	B	A	B	-	B	A	A	A	-	A	A	-	A	B	A	A	B	A	-
879	1	Lsat_1_v5_g_1_13255	143.069	M	Lsat_1_v5_g_1_13255	B	B	B	B	A	B	A	A	B	A	B	A	A	B	A	B	A	A	B	A	A	A	B	B	B	-	A	B	B	B	A	A	A	B	-	H	B	A	B	A	A	B	A	-
880	1	Lsat_1_v5_g_1_8348	143.069	M	Lsat_1_v5_g_1_8348	B	B	B	B	A	B	A	A	B	A	-	A	A	B	A	-	A	A	-	A	H	A	B	B	H	B	A	B	B	H	A	H	A	B	-	A	B	A	B	A	A	B	A	-
881	2	Lsat_1_v5_g_2_3826	0	M	Lsat_1_v5_g_2_3826	B	A	B	A	B	B	B	B	H	B	B	A	A	A	A	B	B	B	B	B	B	H	A	B	B	B	B	A	B	A	B	B	A	B	A	A	B	B	A	A	A	B	B	B
882	2	Lsat_1_v5_g_2_8262	0	M	Lsat_1_v5_g_2_8262	B	A	B	A	B	B	B	B	H	B	B	A	A	A	A	B	B	B	B	B	B	H	A	B	B	B	B	A	B	A	B	B	A	B	A	A	B	B	H	A	A	B	B	-
883	2	Lsat_1_v5_g_2_3853	0	M	Lsat_1_v5_g_2_3853	B	A	B	A	B	B	B	B	H	B	B	A	A	A	A	B	B	B	B	B	B	H	A	H	B	B	B	A	B	A	B	B	A	B	A	A	B	B	A	A	A	B	B	B
884	2	Lsat_1_v5_g_2_10572	0	M	Lsat_1_v5_g_2_10572	B	A	B	-	B	B	B	B	B	B	-	A	A	A	A	B	B	-	B	-	B	A	-	B	B	B	B	A	-	A	B	B	A	H	-	-	B	B	A	A	A	B	B	B
885	2	Lsat_1_v5_g_2_9773	0.746	M	Lsat_1_v5_g_2_9773	B	A	B	H	B	B	B	B	A	B	B	H	A	A	A	-	B	B	-	B	B	-	A	B	-	H	B	A	B	A	B	B	A	B	A	A	-	-	H	A	A	B	B	B
886	2	Lsat_1_v5_g_2_7497	0.746	M	Lsat_1_v5_g_2_7497	H	A	B	A	B	B	B	B	H	B	B	A	A	A	A	B	B	-	-	-	B	B	A	B	B	H	B	A	H	A	B	B	H	B	A	A	B	B	A	A	A	B	B	-
887	2	Lsat_1_v5_g_2_3413	0.746	M	Lsat_1_v5_g_2_3413	B	H	B	A	B	B	B	B	H	B	B	A	A	A	A	B	B	B	B	B	B	H	A	B	B	B	B	A	B	A	B	B	A	B	A	A	B	B	A	A	A	B	B	B
888	2	Lsat_1_v5_g_2_5579	0.746	M	Lsat_1_v5_g_2_5579	B	A	B	A	B	B	B	B	H	B	B	A	A	A	A	B	B	B	B	B	B	B	A	B	B	B	B	A	B	A	B	B	A	B	A	A	B	B	A	A	A	B	B	B
889	2	Lsat_1_v5_g_2_4939	0.746	M	Lsat_1_v5_g_2_4939	B	A	B	A	B	B	B	B	H	B	B	A	A	A	A	B	B	B	B	B	B	B	A	B	B	B	B	A	B	A	B	B	A	B	A	A	B	B	A	A	A	B	B	B
890	2	Lsat_1_v5_g_2_5961	0.746	M	Lsat_1_v5_g_2_5961	B	A	B	A	B	B	B	B	H	B	B	A	A	A	A	B	B	B	B	B	B	B	A	B	B	B	B	A	B	A	B	B	A	B	A	A	B	B	A	A	A	B	B	B
891	2	Lsat_1_v5_g_2_2168	0.746	M	Lsat_1_v5_g_2_2168	B	A	B	A	B	B	B	B	H	B	B	A	A	A	A	B	B	B	B	B	B	H	A	B	B	B	B	A	B	A	B	B	A	B	A	A	B	B	A	A	A	B	B	-
892	2	Lsat_1_v5_g_2_4237	0.746	.	Lsat_1_v5_g_2_2168	B	A	B	A	B	B	B	B	H	B	B	A	A	A	A	B	B	B	B	B	B	H	A	B	B	B	B	A	B	A	B	B	A	B	A	A	B	B	A	A	A	B	B	-
893	2	Lsat_1_v5_g_2_5402	0.746	M	Lsat_1_v5_g_2_5402	B	A	B	A	B	B	B	B	H	B	B	A	A	A	A	B	B	B	B	B	B	H	A	B	B	B	B	A	B	A	B	B	A	B	A	A	B	B	A	A	A	B	B	B
894	2	Lsat_1_v5_g_2_5634	0.746	.	Lsat_1_v5_g_2_5402	B	A	B	A	B	B	B	B	H	B	B	A	A	A	A	B	B	B	B	B	B	H	A	B	B	B	B	A	B	A	B	B	A	B	A	A	B	B	A	A	A	B	B	B
895	2	Lsat_1_v5_g_2_5812	0.746	.	Lsat_1_v5_g_2_5402	B	A	B	A	B	B	B	B	H	B	B	A	A	A	A	B	B	B	B	B	B	H	A	B	B	B	B	A	B	A	B	B	A	B	A	A	B	B	A	A	A	B	B	B
896	2	Lsat_1_v5_g_2_1040	0.746	.	Lsat_1_v5_g_2_5402	B	A	B	A	B	B	B	B	H	B	B	A	A	A	A	B	B	B	B	B	B	H	A	B	B	B	B	A	B	A	B	B	A	B	A	A	B	B	A	A	A	B	B	B
897	2	Lsat_1_v5_g_2_1228	0.746	.	Lsat_1_v5_g_2_5402	B	A	B	A	B	B	B	B	H	B	B	A	A	A	A	B	B	B	B	B	B	H	A	B	B	B	B	A	B	A	B	B	A	B	A	A	B	B	A	A	A	B	B	B
898	2	Lsat_1_v5_g_2_18482	0.746	M	Lsat_1_v5_g_2_18482	B	A	B	A	B	B	B	B	H	B	-	A	A	H	A	-	B	-	B	B	B	B	A	B	B	B	B	-	B	A	B	-	A	B	A	A	B	-	A	A	A	B	B	B
899	2	Lsat_1_v5_g_2_8797	1.422	M	Lsat_1_v5_g_2_8797	B	A	B	A	B	H	B	B	H	B	B	A	A	A	A	B	B	B	B	B	B	H	A	B	B	B	B	A	B	A	B	B	A	B	A	A	B	B	A	A	A	B	B	H
900	2	Lsat_1_v5_g_2_8889	1.422	M	Lsat_1_v5_g_2_8889	-	A	B	A	B	B	H	B	H	-	B	A	A	A	A	B	B	B	H	B	B	-	H	H	B	B	B	H	H	A	B	B	A	H	A	A	B	H	A	A	A	H	B	B
901	2	Lsat_1_v5_g_2_8213	1.422	M	Lsat_1_v5_g_2_8213	B	A	B	A	B	B	B	B	H	B	H	A	A	A	A	B	B	B	B	B	B	H	A	B	B	B	B	A	B	A	B	B	A	B	A	A	B	B	-	A	A	B	B	H
902	2	Lsat_1_v5_g_2_7685	1.422	M	Lsat_1_v5_g_2_7685	B	A	B	A	B	B	B	B	H	B	B	A	A	A	H	B	B	B	B	B	B	-	A	B	B	B	B	A	B	A	B	B	A	B	A	A	B	B	A	H	A	B	B	B
903	2	Lsat_1_v5_g_2_6873	1.422	M	Lsat_1_v5_g_2_6873	B	A	B	A	H	B	H	B	H	B	H	A	A	A	A	B	B	B	B	B	B	H	A	B	B	B	B	A	B	A	B	B	A	B	A	A	B	B	A	A	A	B	B	B
904	2	Lsat_1_v5_g_2_10745	1.422	M	Lsat_1_v5_g_2_10745	H	A	B	A	B	B	B	B	H	-	B	A	A	A	H	B	B	B	-	B	B	-	A	B	B	B	B	A	B	-	B	H	A	B	A	A	B	B	A	A	A	B	B	B
905	2	Lsat_1_v5_g_2_7622	1.422	M	Lsat_1_v5_g_2_7622	B	A	B	A	B	B	B	B	H	B	B	A	A	A	A	B	B	B	B	B	B	H	A	B	B	B	B	A	B	A	B	B	A	B	H	A	B	B	A	H	A	B	B	B
906	2	Lsat_1_v5_g_2_7322	1.422	M	Lsat_1_v5_g_2_7322	B	A	B	A	B	B	B	B	B	B	B	A	A	A	A	B	B	B	B	B	B	H	A	B	B	B	B	A	B	A	B	B	A	B	A	A	B	B	A	A	A	B	B	B
907	2	Lsat_1_v5_g_2_7132	1.422	M	Lsat_1_v5_g_2_7132	B	A	B	A	B	B	B	B	H	B	B	A	A	A	A	B	B	B	B	B	B	H	A	B	B	B	B	A	B	A	B	B	A	B	A	A	B	B	A	A	A	B	B	B
908	2	Lsat_1_v5_g_2_5311	1.422	M	Lsat_1_v5_g_2_5311	B	A	B	A	B	B	B	B	H	B	B	A	A	A	A	B	B	B	B	B	B	H	A	B	B	B	B	A	B	A	B	B	A	B	A	A	B	B	A	A	A	B	B	B
909	2	Lsat_1_v5_g_2_5586	1.422	.	Lsat_1_v5_g_2_5311	B	A	B	A	B	B	B	B	H	B	B	A	A	A	A	B	B	B	B	B	B	H	A	B	B	B	B	A	B	A	B	B	A	B	A	A	B	B	A	A	A	B	B	B
910	2	Lsat_1_v5_g_2_6403	1.422	.	Lsat_1_v5_g_2_5311	B	A	B	A	B	B	B	B	H	B	B	A	A	A	A	B	B	B	B	B	B	H	A	B	B	B	B	A	B	A	B	B	A	B	A	A	B	B	A	A	A	B	B	B
911	2	Lsat_1_v5_g_2_3711	1.422	.	Lsat_1_v5_g_2_5311	B	A	B	A	B	B	B	B	H	B	B	A	A	A	A	B	B	B	B	B	B	H	A	B	B	B	B	A	B	A	B	B	A	B	A	A	B	B	A	A	A	B	B	B
912	2	Lsat_1_v5_g_2_4848	1.422	M	Lsat_1_v5_g_2_4848	B	A	B	A	B	B	B	B	H	B	B	A	A	A	A	B	B	B	B	B	B	B	A	B	B	B	B	A	B	A	B	B	A	B	A	A	B	B	A	A	A	B	B	B
913	2	Lsat_1_v5_g_2_5751	1.422	.	Lsat_1_v5_g_2_4848	B	A	B	A	B	B	B	B	H	B	B	A	A	A	A	B	B	B	B	B	B	B	A	B	B	B	B	A	B	A	B	B	A	B	A	A	B	B	A	A	A	B	B	B
914	2	Lsat_1_v5_g_2_15667	1.422	M	Lsat_1_v5_g_2_15667	B	A	B	A	B	B	B	B	H	B	B	A	A	A	A	B	B	B	B	B	B	H	A	B	B	B	B	A	B	A	B	B	A	B	A	A	B	B	A	A	A	B	B	B
915	2	Lsat_1_v5_g_2_1536	1.422	M	Lsat_1_v5_g_2_1536	B	A	B	A	B	B	B	B	H	B	B	A	A	A	A	B	B	B	B	B	B	H	A	B	B	B	B	A	B	A	B	B	A	B	A	A	B	B	A	A	A	B	B	B
916	2	Lsat_1_v5_g_2_2235	1.422	.	Lsat_1_v5_g_2_1536	B	A	B	A	B	B	B	B	H	B	B	A	A	A	A	B	B	B	B	B	B	H	A	B	B	B	B	A	B	A	B	B	A	B	A	A	B	B	A	A	A	B	B	B
917	2	Lsat_1_v5_g_2_3102	1.422	.	Lsat_1_v5_g_2_1536	B	A	B	A	B	B	B	B	H	B	B	A	A	A	A	B	B	B	B	B	B	H	A	B	B	B	B	A	B	A	B	B	A	B	A	A	B	B	A	A	A	B	B	B
918	2	Lsat_1_v5_g_2_4453	1.422	.	Lsat_1_v5_g_2_1536	B	A	B	A	B	B	B	B	H	B	B	A	A	A	A	B	B	B	B	B	B	H	A	B	B	B	B	A	B	A	B	B	A	B	A	A	B	B	A	A	A	B	B	B
919	2	Lsat_1_v5_g_2_4574	1.422	.	Lsat_1_v5_g_2_1536	B	A	B	A	B	B	B	B	H	B	B	A	A	A	A	B	B	B	B	B	B	H	A	B	B	B	B	A	B	A	B	B	A	B	A	A	B	B	A	A	A	B	B	B
920	2	Lsat_1_v5_g_2_5421	1.422	.	Lsat_1_v5_g_2_1536	B	A	B	A	B	B	B	B	H	B	B	A	A	A	A	B	B	B	B	B	B	H	A	B	B	B	B	A	B	A	B	B	A	B	A	A	B	B	A	A	A	B	B	B
921	2	Lsat_1_v5_g_2_6397	1.422	.	Lsat_1_v5_g_2_1536	B	A	B	A	B	B	B	B	H	B	B	A	A	A	A	B	B	B	B	B	B	H	A	B	B	B	B	A	B	A	B	B	A	B	A	A	B	B	A	A	A	B	B	B
922	2	Lsat_1_v5_g_2_8014	1.422	.	Lsat_1_v5_g_2_1536	B	A	B	A	B	B	B	B	H	B	B	A	A	A	A	B	B	B	B	B	B	H	A	B	B	B	B	A	B	A	B	B	A	B	A	A	B	B	A	A	A	B	B	B
923	2	Lsat_1_v5_g_2_2136	1.422	.	Lsat_1_v5_g_2_1536	B	A	B	A	B	B	B	B	H	B	B	A	A	A	A	B	B	B	B	B	B	H	A	B	B	B	B	A	B	A	B	B	A	B	A	A	B	B	A	A	A	B	B	B
924	2	Lsat_1_v5_g_2_2418	1.422	.	Lsat_1_v5_g_2_1536	B	A	B	A	B	B	B	B	H	B	B	A	A	A	A	B	B	B	B	B	B	H	A	B	B	B	B	A	B	A	B	B	A	B	A	A	B	B	A	A	A	B	B	B
925	2	Lsat_1_v5_g_2_4967	1.422	.	Lsat_1_v5_g_2_1536	B	A	B	A	B	B	B	B	H	B	B	A	A	A	A	B	B	B	B	B	B	H	A	B	B	B	B	A	B	A	B	B	A	B	A	A	B	B	A	A	A	B	B	B
926	2	Lsat_1_v5_g_2_10277	1.422	M	Lsat_1_v5_g_2_10277	B	H	B	A	B	B	B	B	H	B	B	A	A	A	A	B	B	B	B	B	B	H	A	B	B	-	B	A	B	A	B	B	A	B	A	A	B	B	A	-	A	B	B	B
927	2	Lsat_1_v5_g_2_540	2.558	M	Lsat_1_v5_g_2_540	B	A	B	A	B	B	B	B	H	B	B	A	A	A	A	B	B	B	B	B	B	H	A	B	B	B	B	A	B	A	B	B	A	B	A	A	B	B	A	A	A	B	B	B
928	2	Lsat_1_v5_g_2_4768	3.096	M	Lsat_1_v5_g_2_4768	B	A	B	A	B	B	B	B	H	B	B	A	A	A	A	B	B	B	B	B	B	H	A	B	H	B	B	A	B	A	B	B	A	B	A	A	B	B	A	A	A	B	B	B
929	2	Lsat_1_v5_g_2_7231	3.729	M	Lsat_1_v5_g_2_7231	B	A	H	A	B	H	B	B	H	B	B	A	A	A	A	B	B	B	B	B	B	H	A	B	H	B	B	A	B	A	H	H	A	B	A	A	B	B	H	A	H	B	B	B
930	2	Lsat_1_v5_g_2_5903	3.729	M	Lsat_1_v5_g_2_5903	B	A	B	A	B	B	B	B	H	B	B	A	A	A	A	B	B	B	B	B	B	H	A	B	H	B	B	A	B	A	B	B	A	B	H	A	B	B	A	A	A	B	B	B
931	2	Lsat_1_v5_g_2_5839	3.729	M	Lsat_1_v5_g_2_5839	B	A	B	A	B	B	B	B	H	B	B	A	A	A	A	B	B	B	B	B	B	H	A	B	H	B	B	A	B	A	B	B	A	B	A	A	B	B	A	A	A	B	B	B
932	2	Lsat_1_v5_g_2_1336	3.729	M	Lsat_1_v5_g_2_1336	B	A	B	A	B	B	B	B	H	B	B	A	A	A	A	B	B	B	B	B	B	H	A	B	H	B	B	A	B	A	B	B	A	B	A	A	B	B	A	A	A	B	B	B
933	2	Lsat_1_v5_g_2_673262	3.729	M	Lsat_1_v5_g_2_673262	B	A	B	A	B	B	B	B	H	B	B	A	A	A	A	B	B	B	B	B	B	B	A	B	H	B	B	A	B	A	B	B	A	B	A	A	B	B	A	A	A	B	B	B
934	2	Lsat_1_v5_g_2_7212	3.729	M	Lsat_1_v5_g_2_7212	B	A	B	A	B	B	B	B	H	B	B	A	A	A	A	B	B	B	H	B	B	H	A	B	H	B	B	A	B	A	B	B	A	B	A	A	B	B	A	A	A	B	B	-
935	2	Lsat_1_v5_g_2_3659	3.729	M	Lsat_1_v5_g_2_3659	B	A	B	A	B	B	B	B	H	B	B	A	A	A	A	H	B	B	B	B	B	H	A	B	H	B	B	A	B	A	B	B	A	B	A	A	B	B	A	A	A	B	B	B
936	2	Lsat_1_v5_g_2_3599	3.729	M	Lsat_1_v5_g_2_3599	B	A	B	A	B	B	B	B	H	B	B	A	A	A	A	B	B	B	B	B	B	H	A	B	H	B	B	A	B	A	B	B	A	B	A	A	B	B	A	A	A	B	B	B
937	2	Lsat_1_v5_g_2_5434	3.729	.	Lsat_1_v5_g_2_3599	B	A	B	A	B	B	B	B	H	B	B	A	A	A	A	B	B	B	B	B	B	H	A	B	H	B	B	A	B	A	B	B	A	B	A	A	B	B	A	A	A	B	B	B
938	2	Lsat_1_v5_g_2_1651	3.729	.	Lsat_1_v5_g_2_3599	B	A	B	A	B	B	B	B	H	B	B	A	A	A	A	B	B	B	B	B	B	H	A	B	H	B	B	A	B	A	B	B	A	B	A	A	B	B	A	A	A	B	B	B
939	2	Lsat_1_v5_g_2_1925	3.729	.	Lsat_1_v5_g_2_3599	B	A	B	A	B	B	B	B	H	B	B	A	A	A	A	B	B	B	B	B	B	H	A	B	H	B	B	A	B	A	B	B	A	B	A	A	B	B	A	A	A	B	B	B
940	2	Lsat_1_v5_g_2_6267	3.729	M	Lsat_1_v5_g_2_6267	B	A	B	A	B	B	B	B	H	B	-	A	A	A	A	B	-	B	B	B	B	H	A	B	H	B	B	A	B	A	B	B	A	-	A	A	B	B	A	A	A	B	B	B
941	2	Lsat_1_v5_g_2_3496	3.729	M	Lsat_1_v5_g_2_3496	B	A	B	A	B	B	B	B	H	B	B	A	A	A	A	B	B	B	B	B	B	H	A	B	H	B	B	A	B	A	B	B	A	B	A	A	B	B	A	A	A	B	B	B
942	2	Lsat_1_v5_g_2_6748	3.729	.	Lsat_1_v5_g_2_3496	B	A	B	A	B	B	B	B	H	B	B	A	A	A	A	B	B	B	B	B	B	H	A	B	H	B	B	A	B	A	B	B	A	B	A	A	B	B	A	A	A	B	B	B
943	2	Lsat_1_v5_g_2_1094	3.729	.	Lsat_1_v5_g_2_3496	B	A	B	A	B	B	B	B	H	B	B	A	A	A	A	B	B	B	B	B	B	H	A	B	H	B	B	A	B	A	B	B	A	B	A	A	B	B	A	A	A	B	B	B
944	2	Lsat_1_v5_g_2_3082	3.729	M	Lsat_1_v5_g_2_3082	B	A	B	A	B	B	B	B	H	B	B	A	A	A	A	B	B	B	B	B	B	H	A	B	H	B	B	A	B	A	B	B	A	B	A	A	B	B	A	A	A	B	B	B
945	2	Lsat_1_v5_g_2_10987	3.729	M	Lsat_1_v5_g_2_10987	B	A	B	-	B	B	B	B	-	B	-	A	A	A	-	B	B	-	B	-	B	H	A	B	H	B	B	A	-	A	B	B	A	B	A	A	-	B	A	A	A	-	B	B
946	2	Lsat_1_v5_g_2_324	5.045	M	Lsat_1_v5_g_2_324	B	A	A	A	B	B	B	B	H	B	B	A	A	B	A	B	B	B	B	B	B	H	A	B	H	B	B	H	B	A	B	B	A	B	A	A	B	B	A	A	A	B	B	B
947	2	Lsat_1_v5_g_2_9712	5.045	M	Lsat_1_v5_g_2_9712	B	A	A	A	B	B	B	B	H	B	B	A	A	B	A	B	B	B	B	B	B	H	A	H	H	B	B	A	B	A	B	B	A	B	A	A	B	B	A	A	A	B	B	B
948	2	Lsat_1_v5_g_2_4302	5.045	M	Lsat_1_v5_g_2_4302	B	A	A	A	B	B	B	B	H	B	B	A	A	B	A	B	B	B	B	B	B	H	A	B	H	B	B	A	B	A	B	B	A	B	A	A	B	B	A	A	A	B	B	B
949	2	Lsat_1_v5_g_2_5856	5.045	.	Lsat_1_v5_g_2_4302	B	A	A	A	B	B	B	B	H	B	B	A	A	B	A	B	B	B	B	B	B	H	A	B	H	B	B	A	B	A	B	B	A	B	A	A	B	B	A	A	A	B	B	B
950	2	Lsat_1_v5_g_2_5612	5.045	M	Lsat_1_v5_g_2_5612	B	A	H	A	B	B	B	B	H	B	B	A	A	H	A	B	B	B	B	B	B	H	A	B	H	B	B	A	B	A	B	B	A	B	A	A	B	B	A	A	A	B	B	B
951	2	Lsat_1_v5_g_2_1596	6.731	M	Lsat_1_v5_g_2_1596	B	A	A	A	B	B	B	B	H	B	B	A	A	B	A	B	B	B	B	B	B	H	A	B	H	B	B	B	B	A	B	A	A	B	A	A	B	B	A	A	A	B	B	B
952	2	Lsat_1_v5_g_2_3520	6.731	.	Lsat_1_v5_g_2_1596	B	A	A	A	B	B	B	B	H	B	B	A	A	B	A	B	B	B	B	B	B	H	A	B	H	B	B	B	B	A	B	A	A	B	A	A	B	B	A	A	A	B	B	B
953	2	Lsat_1_v5_g_2_4435	7.818	M	Lsat_1_v5_g_2_4435	B	A	A	A	B	B	B	B	H	B	B	A	A	B	B	B	B	B	B	B	B	H	A	B	H	B	B	B	B	A	B	A	A	B	A	A	B	B	A	A	A	B	B	B
954	2	Lsat_1_v5_g_2_3055	7.818	M	Lsat_1_v5_g_2_3055	B	A	A	A	B	B	B	B	H	B	B	A	A	B	H	B	B	B	B	B	B	H	A	B	H	B	B	B	B	A	B	A	A	B	A	A	B	B	A	A	A	B	B	B
955	2	Lsat_1_v5_g_2_5047	7.818	M	Lsat_1_v5_g_2_5047	B	A	A	A	B	B	B	B	H	B	B	A	A	B	B	B	B	B	B	B	B	H	A	B	H	B	B	B	B	A	B	A	A	B	A	A	B	B	A	A	A	B	B	B
956	2	Lsat_1_v5_g_2_3029	8.4	M	Lsat_1_v5_g_2_3029	B	H	A	H	B	B	B	B	H	-	B	A	A	B	B	B	B	B	B	B	B	H	A	B	H	B	B	B	B	A	B	A	A	B	A	A	B	B	A	A	A	B	B	B
957	2	Lsat_1_v5_g_2_4378	8.4	M	Lsat_1_v5_g_2_4378	H	A	A	A	B	B	B	B	H	-	B	A	A	B	B	B	B	B	B	B	B	B	A	H	H	B	B	B	B	A	B	A	A	B	A	A	B	H	A	A	H	B	B	B
958	2	Lsat_1_v5_g_2_7206	8.4	M	Lsat_1_v5_g_2_7206	B	A	A	A	B	B	B	B	H	B	B	A	A	B	B	H	B	B	B	B	B	H	A	B	H	B	B	B	B	A	B	A	A	B	A	A	B	B	A	A	A	B	B	B
959	2	Lsat_1_v5_g_2_4786	8.4	M	Lsat_1_v5_g_2_4786	B	A	A	A	B	B	B	B	H	B	B	A	A	B	B	B	B	B	B	B	B	H	A	B	H	B	B	B	B	A	B	A	A	B	A	A	B	B	A	A	A	B	B	B
960	2	Lsat_1_v5_g_2_3075	8.4	M	Lsat_1_v5_g_2_3075	B	A	A	A	B	B	B	B	H	B	B	A	A	B	B	B	B	B	B	B	B	H	A	B	H	B	B	B	B	A	B	A	A	B	A	A	B	B	A	A	A	B	B	B
961	2	Lsat_1_v5_g_2_2481	8.4	M	Lsat_1_v5_g_2_2481	B	A	A	A	B	B	B	B	H	B	B	A	A	B	B	B	B	B	B	B	B	H	A	B	H	B	B	B	B	A	B	A	A	B	A	A	B	B	A	A	A	B	B	B
962	2	Lsat_1_v5_g_2_12321	8.4	M	Lsat_1_v5_g_2_12321	B	A	A	A	B	B	B	B	B	B	B	A	A	B	B	-	B	B	B	B	-	H	A	B	-	B	B	B	B	A	B	A	A	B	A	A	B	B	A	A	A	B	B	-
963	2	Lsat_1_v5_g_2_5280	8.981	M	Lsat_1_v5_g_2_5280	B	A	A	A	B	B	B	B	H	B	B	A	A	B	B	B	B	B	B	B	B	H	A	B	H	B	B	B	B	A	B	A	A	B	A	A	B	B	A	B	A	B	B	B
964	2	Lsat_1_v5_g_2_5285	8.981	.	Lsat_1_v5_g_2_5280	B	A	A	A	B	B	B	B	H	B	B	A	A	B	B	B	B	B	B	B	B	H	A	B	H	B	B	B	B	A	B	A	A	B	A	A	B	B	A	B	A	B	B	B
965	2	Lsat_1_v5_g_2_5538	9.519	M	Lsat_1_v5_g_2_5538	B	A	A	A	B	B	B	B	H	B	B	A	A	B	B	B	B	B	B	B	B	H	A	B	H	B	B	B	B	A	B	A	A	B	A	A	B	B	A	B	A	B	B	B
966	2	Lsat_1_v5_g_2_8405	10.606	M	Lsat_1_v5_g_2_8405	B	H	H	H	B	A	H	B	A	H	B	A	A	B	B	B	B	B	B	B	B	B	A	B	B	B	B	B	B	A	B	A	A	B	A	A	B	H	A	B	B	B	B	B
967	2	Lsat_1_v5_g_2_5663	10.606	M	Lsat_1_v5_g_2_5663	B	A	H	A	B	A	B	B	H	B	B	A	A	B	B	B	B	B	B	B	B	H	A	B	H	B	B	B	B	A	B	H	A	B	A	A	B	B	A	B	B	B	B	H
968	2	Lsat_1_v5_g_2_4355	10.606	M	Lsat_1_v5_g_2_4355	B	A	A	A	B	A	B	B	H	B	H	A	A	B	B	B	B	B	B	B	B	B	A	B	H	B	B	B	B	A	B	A	A	H	A	A	B	B	A	B	H	B	B	B
969	2	Lsat_1_v5_g_2_8715	10.606	M	Lsat_1_v5_g_2_8715	B	A	A	A	B	A	B	B	H	B	B	A	A	B	B	B	B	B	B	B	B	H	A	B	H	B	B	B	B	A	B	A	A	B	A	A	B	B	A	B	B	B	B	B
970	2	Lsat_1_v5_g_2_8608	10.606	M	Lsat_1_v5_g_2_8608	B	A	A	H	B	A	B	B	A	B	B	A	A	B	B	B	B	B	B	B	B	H	A	B	B	B	B	B	B	H	B	A	A	B	A	A	B	B	A	B	B	B	B	B
971	2	Lsat_1_v5_g_2_6083	10.606	M	Lsat_1_v5_g_2_6083	B	A	A	A	B	A	B	B	H	B	B	A	A	B	B	B	B	B	B	B	B	H	A	B	H	B	B	B	B	A	B	A	A	B	A	A	B	B	A	B	B	B	B	H
972	2	Lsat_1_v5_g_2_460	10.606	M	Lsat_1_v5_g_2_460	B	A	A	A	B	A	B	B	H	B	B	A	A	B	B	B	B	B	B	B	B	H	A	B	H	B	B	B	B	A	B	A	A	B	A	A	B	B	A	B	B	B	B	B
973	2	Lsat_1_v5_g_2_1689	10.606	.	Lsat_1_v5_g_2_460	B	A	A	A	B	A	B	B	H	B	B	A	A	B	B	B	B	B	B	B	B	H	A	B	H	B	B	B	B	A	B	A	A	B	A	A	B	B	A	B	B	B	B	B
974	2	Lsat_1_v5_g_2_2157	10.606	M	Lsat_1_v5_g_2_2157	B	A	A	A	B	A	B	B	H	B	B	A	A	B	B	B	B	B	B	B	B	H	A	B	H	B	B	B	B	A	B	A	A	B	A	A	B	B	A	B	B	B	B	B
975	2	Lsat_1_v5_g_2_3613	10.606	.	Lsat_1_v5_g_2_2157	B	A	A	A	B	A	B	B	H	B	B	A	A	B	B	B	B	B	B	B	B	H	A	B	H	B	B	B	B	A	B	A	A	B	A	A	B	B	A	B	B	B	B	B
976	2	Lsat_1_v5_g_2_7846	10.606	.	Lsat_1_v5_g_2_2157	B	A	A	A	B	A	B	B	H	B	B	A	A	B	B	B	B	B	B	B	B	H	A	B	H	B	B	B	B	A	B	A	A	B	A	A	B	B	A	B	B	B	B	B
977	2	Lsat_1_v5_g_2_2017	10.606	.	Lsat_1_v5_g_2_2157	B	A	A	A	B	A	B	B	H	B	B	A	A	B	B	B	B	B	B	B	B	H	A	B	H	B	B	B	B	A	B	A	A	B	A	A	B	B	A	B	B	B	B	B
978	2	Lsat_1_v5_g_2_2389	10.606	.	Lsat_1_v5_g_2_2157	B	A	A	A	B	A	B	B	H	B	B	A	A	B	B	B	B	B	B	B	B	H	A	B	H	B	B	B	B	A	B	A	A	B	A	A	B	B	A	B	B	B	B	B
979	2	Lsat_1_v5_g_2_89	10.606	M	Lsat_1_v5_g_2_89	B	A	A	A	B	A	B	B	A	B	B	A	A	B	B	B	B	B	B	B	B	H	A	B	B	B	B	B	B	A	B	A	A	B	A	A	B	B	A	B	B	B	B	B
980	2	Lsat_1_v5_g_2_8650	10.606	M	Lsat_1_v5_g_2_8650	B	A	A	A	B	A	B	B	A	B	B	A	A	B	B	B	B	-	B	B	B	H	A	B	B	B	B	B	B	A	B	A	A	B	A	A	B	B	A	B	B	B	B	B
981	2	Lsat_1_v5_g_2_7992	10.606	M	Lsat_1_v5_g_2_7992	B	A	A	A	B	A	B	B	A	B	B	A	A	B	B	B	B	B	B	B	B	H	A	B	B	B	B	B	B	A	B	A	A	B	A	A	B	B	A	B	B	B	B	B
982	2	Lsat_1_v5_g_2_4381	10.606	M	Lsat_1_v5_g_2_4381	B	A	A	A	B	A	B	B	A	B	B	A	A	B	B	B	B	B	B	B	B	H	A	B	B	B	B	B	B	A	B	A	A	B	A	A	B	B	A	B	B	B	B	B
983	2	Lsat_1_v5_g_2_7200	10.606	.	Lsat_1_v5_g_2_4381	B	A	A	A	B	A	B	B	A	B	B	A	A	B	B	B	B	B	B	B	B	H	A	B	B	B	B	B	B	A	B	A	A	B	A	A	B	B	A	B	B	B	B	B
984	2	Lsat_1_v5_g_2_790	10.606	.	Lsat_1_v5_g_2_4381	B	A	A	A	B	A	B	B	A	B	B	A	A	B	B	B	B	B	B	B	B	H	A	B	B	B	B	B	B	A	B	A	A	B	A	A	B	B	A	B	B	B	B	B
985	2	Lsat_1_v5_g_2_2111	10.606	M	Lsat_1_v5_g_2_2111	B	A	A	A	B	A	B	B	A	B	B	A	A	B	B	B	B	B	B	B	B	H	A	B	B	B	B	B	B	A	B	A	A	B	A	A	B	B	A	B	B	B	B	B
986	2	Lsat_1_v5_g_2_3100	10.606	.	Lsat_1_v5_g_2_2111	B	A	A	A	B	A	B	B	A	B	B	A	A	B	B	B	B	B	B	B	B	H	A	B	B	B	B	B	B	A	B	A	A	B	A	A	B	B	A	B	B	B	B	B
987	2	Lsat_1_v5_g_2_4019	10.606	.	Lsat_1_v5_g_2_2111	B	A	A	A	B	A	B	B	A	B	B	A	A	B	B	B	B	B	B	B	B	H	A	B	B	B	B	B	B	A	B	A	A	B	A	A	B	B	A	B	B	B	B	B
988	2	Lsat_1_v5_g_2_5697	10.606	.	Lsat_1_v5_g_2_2111	B	A	A	A	B	A	B	B	A	B	B	A	A	B	B	B	B	B	B	B	B	H	A	B	B	B	B	B	B	A	B	A	A	B	A	A	B	B	A	B	B	B	B	B
989	2	Lsat_1_v5_g_2_1573	10.606	.	Lsat_1_v5_g_2_2111	B	A	A	A	B	A	B	B	A	B	B	A	A	B	B	B	B	B	B	B	B	H	A	B	B	B	B	B	B	A	B	A	A	B	A	A	B	B	A	B	B	B	B	B
990	2	Lsat_1_v5_g_2_1982	10.606	.	Lsat_1_v5_g_2_2111	B	A	A	A	B	A	B	B	A	B	B	A	A	B	B	B	B	B	B	B	B	H	A	B	B	B	B	B	B	A	B	A	A	B	A	A	B	B	A	B	B	B	B	B
991	2	Lsat_1_v5_g_2_3040	10.606	.	Lsat_1_v5_g_2_2111	B	A	A	A	B	A	B	B	A	B	B	A	A	B	B	B	B	B	B	B	B	H	A	B	B	B	B	B	B	A	B	A	A	B	A	A	B	B	A	B	B	B	B	B
992	2	Lsat_1_v5_g_2_9645	11.705	M	Lsat_1_v5_g_2_9645	B	A	A	A	H	A	B	B	A	B	B	A	A	B	B	B	B	B	B	B	B	H	A	B	B	B	B	B	B	A	B	A	A	B	A	A	B	B	A	B	B	B	B	B
993	2	Lsat_1_v5_g_2_7372	11.705	M	Lsat_1_v5_g_2_7372	B	A	A	A	B	A	H	H	A	B	B	A	A	-	B	-	B	B	B	-	-	H	A	B	B	B	B	B	B	A	B	A	A	B	A	A	B	H	A	B	-	-	B	B
994	2	Lsat_1_v5_g_2_7589	11.705	M	Lsat_1_v5_g_2_7589	H	A	A	A	B	A	B	H	A	B	B	A	A	B	B	B	B	B	B	B	B	H	A	B	B	B	B	B	B	A	B	A	A	B	A	A	B	B	A	B	B	B	B	B
995	2	Lsat_1_v5_g_2_7161	11.705	M	Lsat_1_v5_g_2_7161	B	A	A	H	B	A	B	H	A	B	-	A	A	B	B	B	B	B	B	B	H	H	A	-	B	B	B	B	B	A	B	A	A	H	A	A	B	B	A	B	B	B	B	B
996	2	Lsat_1_v5_g_2_5014	11.705	M	Lsat_1_v5_g_2_5014	B	A	A	A	B	A	B	B	A	B	B	A	A	B	B	B	B	B	B	B	B	H	A	B	B	B	B	B	B	A	B	A	A	B	A	H	B	B	A	B	B	B	B	B
997	2	Lsat_1_v5_g_2_115	11.705	M	Lsat_1_v5_g_2_115	B	A	A	A	B	A	B	B	A	B	B	A	A	B	B	B	B	B	B	B	B	H	A	B	B	B	H	B	B	A	B	A	A	B	A	A	B	B	A	B	B	B	B	B
998	2	Lsat_1_v5_g_2_5048	11.705	M	Lsat_1_v5_g_2_5048	B	A	A	A	B	A	B	B	A	B	B	A	A	B	B	B	B	B	B	B	B	H	A	B	B	B	B	B	B	A	B	A	A	B	A	A	B	B	A	B	B	B	B	B
999	2	Lsat_1_v5_g_2_272	11.705	.	Lsat_1_v5_g_2_5048	B	A	A	A	B	A	B	B	A	B	B	A	A	B	B	B	B	B	B	B	B	H	A	B	B	B	B	B	B	A	B	A	A	B	A	A	B	B	A	B	B	B	B	B
1000	2	Lsat_1_v5_g_2_4066	11.705	M	Lsat_1_v5_g_2_4066	B	A	A	A	B	A	B	B	A	B	B	A	A	B	B	B	B	B	B	B	B	H	A	B	B	B	B	B	B	A	B	A	A	B	A	A	B	B	A	B	B	B	B	B
1001	2	Lsat_1_v5_g_2_5761	11.705	.	Lsat_1_v5_g_2_4066	B	A	A	A	B	A	B	B	A	B	B	A	A	B	B	B	B	B	B	B	B	H	A	B	B	B	B	B	B	A	B	A	A	B	A	A	B	B	A	B	B	B	B	B
1002	2	Lsat_1_v5_g_2_4918	11.705	M	Lsat_1_v5_g_2_4918	B	A	A	A	B	A	B	B	A	B	B	A	A	B	B	B	B	B	B	B	B	B	A	B	B	B	B	B	B	A	B	A	A	B	A	A	B	B	A	B	B	B	B	B
1003	2	Lsat_1_v5_g_2_5118	11.705	.	Lsat_1_v5_g_2_4918	B	A	A	A	B	A	B	B	A	B	B	A	A	B	B	B	B	B	B	B	B	B	A	B	B	B	B	B	B	A	B	A	A	B	A	A	B	B	A	B	B	B	B	B
1004	2	Lsat_1_v5_g_2_5831	11.705	.	Lsat_1_v5_g_2_4918	B	A	A	A	B	A	B	B	A	B	B	A	A	B	B	B	B	B	B	B	B	B	A	B	B	B	B	B	B	A	B	A	A	B	A	A	B	B	A	B	B	B	B	B
1005	2	Lsat_1_v5_g_2_2134	11.705	M	Lsat_1_v5_g_2_2134	B	A	A	A	B	A	B	B	A	B	B	A	A	B	B	B	B	B	B	B	B	H	A	B	B	B	B	B	B	A	B	A	A	B	A	A	B	B	A	B	B	B	B	B
1006	2	Lsat_1_v5_g_2_3497	11.705	.	Lsat_1_v5_g_2_2134	B	A	A	A	B	A	B	B	A	B	B	A	A	B	B	B	B	B	B	B	B	H	A	B	B	B	B	B	B	A	B	A	A	B	A	A	B	B	A	B	B	B	B	B
1007	2	Lsat_1_v5_g_2_3535	11.705	.	Lsat_1_v5_g_2_2134	B	A	A	A	B	A	B	B	A	B	B	A	A	B	B	B	B	B	B	B	B	H	A	B	B	B	B	B	B	A	B	A	A	B	A	A	B	B	A	B	B	B	B	B
1008	2	Lsat_1_v5_g_2_4286	11.705	.	Lsat_1_v5_g_2_2134	B	A	A	A	B	A	B	B	A	B	B	A	A	B	B	B	B	B	B	B	B	H	A	B	B	B	B	B	B	A	B	A	A	B	A	A	B	B	A	B	B	B	B	B
1009	2	Lsat_1_v5_g_2_5025	11.705	.	Lsat_1_v5_g_2_2134	B	A	A	A	B	A	B	B	A	B	B	A	A	B	B	B	B	B	B	B	B	H	A	B	B	B	B	B	B	A	B	A	A	B	A	A	B	B	A	B	B	B	B	B
1010	2	Lsat_1_v5_g_2_5551	11.705	.	Lsat_1_v5_g_2_2134	B	A	A	A	B	A	B	B	A	B	B	A	A	B	B	B	B	B	B	B	B	H	A	B	B	B	B	B	B	A	B	A	A	B	A	A	B	B	A	B	B	B	B	B
1011	2	Lsat_1_v5_g_2_6798	11.705	.	Lsat_1_v5_g_2_2134	B	A	A	A	B	A	B	B	A	B	B	A	A	B	B	B	B	B	B	B	B	H	A	B	B	B	B	B	B	A	B	A	A	B	A	A	B	B	A	B	B	B	B	B
1012	2	Lsat_1_v5_g_2_7070	11.705	.	Lsat_1_v5_g_2_2134	B	A	A	A	B	A	B	B	A	B	B	A	A	B	B	B	B	B	B	B	B	H	A	B	B	B	B	B	B	A	B	A	A	B	A	A	B	B	A	B	B	B	B	B
1013	2	Lsat_1_v5_g_2_3600	11.705	.	Lsat_1_v5_g_2_2134	B	A	A	A	B	A	B	B	A	B	B	A	A	B	B	B	B	B	B	B	B	H	A	B	B	B	B	B	B	A	B	A	A	B	A	A	B	B	A	B	B	B	B	B
1014	2	Lsat_1_v5_g_2_806	11.705	.	Lsat_1_v5_g_2_2134	B	A	A	A	B	A	B	B	A	B	B	A	A	B	B	B	B	B	B	B	B	H	A	B	B	B	B	B	B	A	B	A	A	B	A	A	B	B	A	B	B	B	B	B
1015	2	Lsat_1_v5_g_2_956	11.705	.	Lsat_1_v5_g_2_2134	B	A	A	A	B	A	B	B	A	B	B	A	A	B	B	B	B	B	B	B	B	H	A	B	B	B	B	B	B	A	B	A	A	B	A	A	B	B	A	B	B	B	B	B
1016	2	Lsat_1_v5_g_2_673137	11.705	.	Lsat_1_v5_g_2_2134	B	A	A	A	B	A	B	B	A	B	B	A	A	B	B	B	B	B	B	B	B	H	A	B	B	B	B	B	B	A	B	A	A	B	A	A	B	B	A	B	B	B	B	B
1017	2	Lsat_1_v5_g_2_8570	11.705	M	Lsat_1_v5_g_2_8570	-	A	A	A	B	A	B	-	-	B	B	A	A	B	B	B	B	B	B	B	-	B	A	B	B	B	B	B	B	A	B	A	A	B	A	A	B	B	A	B	B	B	B	B
1018	2	Lsat_1_v5_g_2_11857	11.705	M	Lsat_1_v5_g_2_11857	B	A	A	A	B	A	B	B	A	-	B	A	A	B	B	B	B	B	B	B	B	B	A	B	B	B	B	B	B	A	B	A	A	B	A	A	B	B	A	-	B	-	B	B
1019	2	Lsat_1_v5_g_2_11270	11.705	M	Lsat_1_v5_g_2_11270	B	A	A	A	-	A	B	H	A	B	B	A	A	B	B	H	B	B	B	B	B	A	A	B	B	B	B	-	B	A	B	A	A	B	A	A	B	B	A	B	B	B	B	B
1020	2	Lsat_1_v5_g_2_11043	11.705	M	Lsat_1_v5_g_2_11043	B	A	A	A	B	A	B	B	A	B	B	A	A	B	B	B	B	B	B	B	B	H	A	H	B	B	B	B	B	A	B	A	A	B	A	A	B	B	A	B	B	B	B	B
1021	2	Lsat_1_v5_g_2_3673	12.792	M	Lsat_1_v5_g_2_3673	B	A	A	A	B	A	B	B	A	B	B	A	A	B	B	B	B	B	B	B	B	H	A	B	B	B	A	B	B	A	B	A	A	B	A	A	B	A	A	B	B	B	B	B
1022	2	Lsat_1_v5_g_2_1254	13.313	M	Lsat_1_v5_g_2_1254	B	A	A	A	B	A	B	B	B	B	B	A	A	B	B	B	B	B	B	B	B	H	A	B	B	B	A	B	B	A	B	A	A	B	A	A	B	A	A	B	B	B	B	B
1023	2	Lsat_1_v5_g_2_673253	15.512	M	Lsat_1_v5_g_2_673253	B	A	A	A	B	A	B	B	B	B	B	A	A	B	B	B	B	-	B	B	B	H	A	B	B	B	A	B	B	A	B	A	A	B	A	A	B	A	A	B	B	B	B	B
1024	2	Lsat_1_v5_g_2_673422	15.512	M	Lsat_1_v5_g_2_673422	B	A	A	A	B	A	B	B	B	B	B	A	A	B	B	B	B	B	B	B	B	H	A	B	B	B	A	B	B	A	B	A	A	B	A	A	B	A	A	B	B	B	B	B
1025	2	Lsat_1_v5_g_2_4470	15.512	M	Lsat_1_v5_g_2_4470	B	A	A	A	B	A	B	B	B	B	B	A	A	B	B	B	B	B	B	B	B	H	A	B	B	B	A	B	B	A	B	A	A	B	A	A	B	A	A	B	B	B	B	-
1026	2	Lsat_1_v5_g_2_2325	16.05	M	Lsat_1_v5_g_2_2325	B	A	A	A	B	A	B	B	B	B	B	A	A	B	B	-	B	B	B	B	B	H	A	B	B	B	A	B	B	A	B	A	A	B	A	A	B	A	A	B	B	-	-	-
1027	2	Lsat_1_v5_g_2_391	16.05	M	Lsat_1_v5_g_2_391	B	A	A	A	B	A	B	B	B	B	B	A	A	B	B	B	B	B	B	B	B	H	A	B	B	B	A	B	B	A	B	A	A	B	A	A	B	A	A	B	B	B	B	B
1028	2	Lsat_1_v5_g_2_482	16.05	.	Lsat_1_v5_g_2_391	B	A	A	A	B	A	B	B	B	B	B	A	A	B	B	B	B	B	B	B	B	H	A	B	B	B	A	B	B	A	B	A	A	B	A	A	B	A	A	B	B	B	B	B
1029	2	Lsat_1_v5_g_2_1277	16.05	M	Lsat_1_v5_g_2_1277	B	A	A	A	B	A	B	B	B	B	B	A	A	B	B	B	B	B	B	B	B	H	A	B	B	B	A	B	B	A	B	A	A	B	A	A	B	A	A	B	B	B	B	B
1030	2	Lsat_1_v5_g_2_1323	16.576	M	Lsat_1_v5_g_2_1323	B	A	A	A	B	A	B	B	B	B	B	A	A	B	B	B	B	B	B	B	B	H	A	B	B	B	A	B	B	A	B	A	A	B	A	A	B	A	A	B	B	B	B	B
1031	2	Lsat_1_v5_g_2_8126	16.576	M	Lsat_1_v5_g_2_8126	B	A	A	A	B	A	B	B	B	B	B	A	A	B	B	B	B	B	B	B	B	H	A	B	B	B	A	B	B	A	B	A	A	B	A	A	B	A	A	B	B	B	B	B
1032	2	Lsat_1_v5_g_2_5345	16.576	M	Lsat_1_v5_g_2_5345	B	A	A	A	B	A	B	B	B	B	H	A	A	B	B	B	B	B	B	B	H	H	A	H	B	B	A	B	B	H	B	A	A	B	A	A	H	A	A	B	B	B	B	B
1033	2	Lsat_1_v5_g_2_8899	16.576	M	Lsat_1_v5_g_2_8899	B	A	A	A	B	A	B	B	B	B	-	A	A	-	B	-	B	B	B	B	B	B	A	B	B	B	A	B	B	A	B	A	-	B	A	A	B	A	A	B	B	B	-	B
1034	2	Lsat_1_v5_g_2_7752	16.576	M	Lsat_1_v5_g_2_7752	B	A	A	A	B	A	B	H	B	-	B	A	A	B	B	B	B	B	B	B	B	H	A	B	B	B	A	B	B	A	B	A	A	B	A	A	B	A	A	B	B	B	B	B
1035	2	Lsat_1_v5_g_2_3996	16.576	M	Lsat_1_v5_g_2_3996	B	A	A	A	B	A	B	B	B	B	B	A	A	B	B	B	B	B	B	B	B	H	A	B	B	B	A	B	B	A	B	A	A	B	A	A	B	A	A	B	B	B	B	B
1036	2	Lsat_1_v5_g_2_6033	16.576	.	Lsat_1_v5_g_2_3996	B	A	A	A	B	A	B	B	B	B	B	A	A	B	B	B	B	B	B	B	B	H	A	B	B	B	A	B	B	A	B	A	A	B	A	A	B	A	A	B	B	B	B	B
1037	2	Lsat_1_v5_g_2_3369	16.576	.	Lsat_1_v5_g_2_3996	B	A	A	A	B	A	B	B	B	B	B	A	A	B	B	B	B	B	B	B	B	H	A	B	B	B	A	B	B	A	B	A	A	B	A	A	B	A	A	B	B	B	B	B
1038	2	Lsat_1_v5_g_2_4573	16.576	M	Lsat_1_v5_g_2_4573	B	A	A	A	B	A	B	B	B	B	-	A	A	B	B	-	B	B	B	B	B	H	A	-	B	B	A	B	B	A	B	A	A	B	A	A	B	A	A	B	B	B	B	B
1039	2	Lsat_1_v5_g_2_6349	16.576	M	Lsat_1_v5_g_2_6349	B	A	A	A	B	A	B	B	B	B	H	A	A	B	B	B	B	B	B	B	B	H	A	B	B	B	A	B	B	A	B	A	A	B	A	A	B	A	A	B	B	B	B	-
1040	2	Lsat_1_v5_g_2_2846	16.576	M	Lsat_1_v5_g_2_2846	B	A	A	A	B	A	B	B	B	B	B	A	A	B	B	B	B	B	B	B	B	H	A	B	B	B	A	B	B	A	B	A	A	B	A	A	B	A	A	B	B	B	B	B
1041	2	Lsat_1_v5_g_2_3163	16.576	.	Lsat_1_v5_g_2_2846	B	A	A	A	B	A	B	B	B	B	B	A	A	B	B	B	B	B	B	B	B	H	A	B	B	B	A	B	B	A	B	A	A	B	A	A	B	A	A	B	B	B	B	B
1042	2	Lsat_1_v5_g_2_3768	16.576	.	Lsat_1_v5_g_2_2846	B	A	A	A	B	A	B	B	B	B	B	A	A	B	B	B	B	B	B	B	B	H	A	B	B	B	A	B	B	A	B	A	A	B	A	A	B	A	A	B	B	B	B	B
1043	2	Lsat_1_v5_g_2_6293	16.576	.	Lsat_1_v5_g_2_2846	B	A	A	A	B	A	B	B	B	B	B	A	A	B	B	B	B	B	B	B	B	H	A	B	B	B	A	B	B	A	B	A	A	B	A	A	B	A	A	B	B	B	B	B
1044	2	Lsat_1_v5_g_2_7103	16.576	.	Lsat_1_v5_g_2_2846	B	A	A	A	B	A	B	B	B	B	B	A	A	B	B	B	B	B	B	B	B	H	A	B	B	B	A	B	B	A	B	A	A	B	A	A	B	A	A	B	B	B	B	B
1045	2	Lsat_1_v5_g_2_1746	16.576	.	Lsat_1_v5_g_2_2846	B	A	A	A	B	A	B	B	B	B	B	A	A	B	B	B	B	B	B	B	B	H	A	B	B	B	A	B	B	A	B	A	A	B	A	A	B	A	A	B	B	B	B	B
1046	2	Lsat_1_v5_g_2_2564	16.576	.	Lsat_1_v5_g_2_2846	B	A	A	A	B	A	B	B	B	B	B	A	A	B	B	B	B	B	B	B	B	H	A	B	B	B	A	B	B	A	B	A	A	B	A	A	B	A	A	B	B	B	B	B
1047	2	Lsat_1_v5_g_2_3278	16.576	.	Lsat_1_v5_g_2_2846	B	A	A	A	B	A	B	B	B	B	B	A	A	B	B	B	B	B	B	B	B	H	A	B	B	B	A	B	B	A	B	A	A	B	A	A	B	A	A	B	B	B	B	B
1048	2	Lsat_1_v5_g_2_3318	16.576	.	Lsat_1_v5_g_2_2846	B	A	A	A	B	A	B	B	B	B	B	A	A	B	B	B	B	B	B	B	B	H	A	B	B	B	A	B	B	A	B	A	A	B	A	A	B	A	A	B	B	B	B	B
1049	2	Lsat_1_v5_g_2_5053	16.576	.	Lsat_1_v5_g_2_2846	B	A	A	A	B	A	B	B	B	B	B	A	A	B	B	B	B	B	B	B	B	H	A	B	B	B	A	B	B	A	B	A	A	B	A	A	B	A	A	B	B	B	B	B
1050	2	Lsat_1_v5_g_2_8154	17.193	M	Lsat_1_v5_g_2_8154	B	A	A	A	B	A	B	B	B	B	B	A	A	B	B	B	B	B	B	B	B	B	A	B	B	B	A	B	B	A	B	A	A	B	A	A	B	A	A	B	B	B	B	B
1051	2	Lsat_1_v5_g_2_8768	17.193	M	Lsat_1_v5_g_2_8768	B	A	A	A	B	A	B	B	B	B	B	A	A	B	B	B	B	B	B	B	B	H	A	B	B	B	A	B	B	H	B	A	A	B	A	A	B	A	A	B	B	B	B	B
1052	2	Lsat_1_v5_g_2_2957	17.193	M	Lsat_1_v5_g_2_2957	B	A	A	A	B	A	B	B	B	B	B	A	A	B	B	B	B	B	B	B	B	H	A	B	B	B	A	B	B	A	B	A	A	B	A	A	B	A	A	B	B	B	B	B
1053	2	Lsat_1_v5_g_2_9857	17.193	M	Lsat_1_v5_g_2_9857	B	A	A	-	B	A	B	B	B	-	B	A	A	-	B	-	B	B	B	B	B	-	A	H	H	B	A	-	B	A	B	A	A	-	A	A	B	A	A	B	B	B	-	B
1054	2	Lsat_1_v5_g_2_8804	17.193	M	Lsat_1_v5_g_2_8804	B	-	A	A	B	A	B	B	B	B	B	A	A	B	B	-	B	-	B	B	B	B	-	-	B	B	A	B	B	A	B	A	A	B	A	-	-	A	A	B	B	B	B	B
1055	2	Lsat_1_v5_g_2_8633	17.193	M	Lsat_1_v5_g_2_8633	B	A	A	A	B	A	B	B	B	B	B	A	A	B	B	B	B	B	B	B	B	H	A	B	H	B	A	B	B	A	B	A	A	B	A	A	B	A	A	B	B	B	B	B
1056	2	Lsat_1_v5_g_2_6894	17.193	M	Lsat_1_v5_g_2_6894	B	A	A	A	B	A	B	B	B	B	B	A	A	H	B	B	B	B	B	B	B	H	A	B	B	B	A	B	B	A	B	A	A	B	A	A	B	A	A	B	B	B	B	B
1057	2	Lsat_1_v5_g_2_4536	17.193	M	Lsat_1_v5_g_2_4536	B	A	A	A	B	A	B	B	B	B	B	A	A	B	B	B	B	B	B	B	B	H	A	B	B	B	A	B	B	A	B	A	A	B	A	A	B	A	A	B	B	B	B	B
1058	2	Lsat_1_v5_g_2_4595	17.193	.	Lsat_1_v5_g_2_4536	B	A	A	A	B	A	B	B	B	B	B	A	A	B	B	B	B	B	B	B	B	H	A	B	B	B	A	B	B	A	B	A	A	B	A	A	B	A	A	B	B	B	B	B
1059	2	Lsat_1_v5_g_2_5366	17.193	.	Lsat_1_v5_g_2_4536	B	A	A	A	B	A	B	B	B	B	B	A	A	B	B	B	B	B	B	B	B	H	A	B	B	B	A	B	B	A	B	A	A	B	A	A	B	A	A	B	B	B	B	B
1060	2	Lsat_1_v5_g_2_4459	17.193	M	Lsat_1_v5_g_2_4459	B	A	A	A	B	A	B	B	B	B	B	A	A	B	B	B	B	B	B	B	B	H	A	B	B	B	A	B	B	A	B	A	A	B	A	A	B	A	A	B	B	B	B	B
1061	2	Lsat_1_v5_g_2_928	17.193	.	Lsat_1_v5_g_2_4459	B	A	A	A	B	A	B	B	B	B	B	A	A	B	B	B	B	B	B	B	B	H	A	B	B	B	A	B	B	A	B	A	A	B	A	A	B	A	A	B	B	B	B	B
1062	2	Lsat_1_v5_g_2_2061	17.193	M	Lsat_1_v5_g_2_2061	B	A	A	A	B	A	B	B	B	B	B	A	A	B	B	B	B	B	B	B	B	H	A	B	B	B	A	B	B	A	B	A	A	B	A	A	B	A	A	B	B	B	B	B
1063	2	Lsat_1_v5_g_2_3060	17.193	.	Lsat_1_v5_g_2_2061	B	A	A	A	B	A	B	B	B	B	B	A	A	B	B	B	B	B	B	B	B	H	A	B	B	B	A	B	B	A	B	A	A	B	A	A	B	A	A	B	B	B	B	B
1064	2	Lsat_1_v5_g_2_3647	17.193	.	Lsat_1_v5_g_2_2061	B	A	A	A	B	A	B	B	B	B	B	A	A	B	B	B	B	B	B	B	B	H	A	B	B	B	A	B	B	A	B	A	A	B	A	A	B	A	A	B	B	B	B	B
1065	2	Lsat_1_v5_g_2_3726	17.193	.	Lsat_1_v5_g_2_2061	B	A	A	A	B	A	B	B	B	B	B	A	A	B	B	B	B	B	B	B	B	H	A	B	B	B	A	B	B	A	B	A	A	B	A	A	B	A	A	B	B	B	B	B
1066	2	Lsat_1_v5_g_2_4375	17.193	.	Lsat_1_v5_g_2_2061	B	A	A	A	B	A	B	B	B	B	B	A	A	B	B	B	B	B	B	B	B	H	A	B	B	B	A	B	B	A	B	A	A	B	A	A	B	A	A	B	B	B	B	B
1067	2	Lsat_1_v5_g_2_5142	17.193	.	Lsat_1_v5_g_2_2061	B	A	A	A	B	A	B	B	B	B	B	A	A	B	B	B	B	B	B	B	B	H	A	B	B	B	A	B	B	A	B	A	A	B	A	A	B	A	A	B	B	B	B	B
1068	2	Lsat_1_v5_g_2_5427	17.193	.	Lsat_1_v5_g_2_2061	B	A	A	A	B	A	B	B	B	B	B	A	A	B	B	B	B	B	B	B	B	H	A	B	B	B	A	B	B	A	B	A	A	B	A	A	B	A	A	B	B	B	B	B
1069	2	Lsat_1_v5_g_2_6176	17.193	.	Lsat_1_v5_g_2_2061	B	A	A	A	B	A	B	B	B	B	B	A	A	B	B	B	B	B	B	B	B	H	A	B	B	B	A	B	B	A	B	A	A	B	A	A	B	A	A	B	B	B	B	B
1070	2	Lsat_1_v5_g_2_1080	17.193	.	Lsat_1_v5_g_2_2061	B	A	A	A	B	A	B	B	B	B	B	A	A	B	B	B	B	B	B	B	B	H	A	B	B	B	A	B	B	A	B	A	A	B	A	A	B	A	A	B	B	B	B	B
1071	2	Lsat_1_v5_g_2_1809	17.193	.	Lsat_1_v5_g_2_2061	B	A	A	A	B	A	B	B	B	B	B	A	A	B	B	B	B	B	B	B	B	H	A	B	B	B	A	B	B	A	B	A	A	B	A	A	B	A	A	B	B	B	B	B
1072	2	Lsat_1_v5_g_2_3283	17.193	.	Lsat_1_v5_g_2_2061	B	A	A	A	B	A	B	B	B	B	B	A	A	B	B	B	B	B	B	B	B	H	A	B	B	B	A	B	B	A	B	A	A	B	A	A	B	A	A	B	B	B	B	B
1073	2	Lsat_1_v5_g_2_4641	17.193	.	Lsat_1_v5_g_2_2061	B	A	A	A	B	A	B	B	B	B	B	A	A	B	B	B	B	B	B	B	B	H	A	B	B	B	A	B	B	A	B	A	A	B	A	A	B	A	A	B	B	B	B	B
1074	2	Lsat_1_v5_g_2_525	17.193	.	Lsat_1_v5_g_2_2061	B	A	A	A	B	A	B	B	B	B	B	A	A	B	B	B	B	B	B	B	B	H	A	B	B	B	A	B	B	A	B	A	A	B	A	A	B	A	A	B	B	B	B	B
1075	2	Lsat_1_v5_g_2_9589	17.193	M	Lsat_1_v5_g_2_9589	B	A	A	A	B	A	B	H	B	B	-	A	A	-	-	-	B	B	B	B	-	B	A	B	B	B	A	B	-	A	B	A	-	B	A	A	B	A	A	B	B	B	B	-
1076	2	Lsat_1_v5_g_2_6157	17.811	M	Lsat_1_v5_g_2_6157	B	A	A	A	B	H	B	B	B	B	B	A	A	B	B	-	B	B	B	B	B	H	H	B	B	-	A	B	B	A	B	A	A	B	A	A	B	A	A	B	B	-	H	B
1077	2	Lsat_1_v5_g_2_386	17.811	M	Lsat_1_v5_g_2_386	B	A	A	A	B	A	B	B	B	B	B	A	A	B	B	B	B	B	B	B	B	H	A	B	B	B	A	B	B	A	B	A	A	B	A	A	B	A	A	B	B	B	B	B
1078	2	Lsat_1_v5_g_2_12172	19.76	M	Lsat_1_v5_g_2_12172	-	A	A	A	B	A	B	B	B	-	B	A	A	B	B	B	B	B	B	-	B	B	A	B	A	A	A	B	B	A	B	A	A	B	A	A	H	A	-	B	-	H	H	B
1079	2	Lsat_1_v5_g_2_1159	23.098	M	Lsat_1_v5_g_2_1159	B	A	A	A	B	A	B	B	B	B	B	A	A	B	B	B	B	B	B	B	B	H	A	B	B	B	A	B	B	A	B	A	A	B	B	A	B	A	A	B	B	B	B	B
1080	2	Lsat_1_v5_g_2_3865	23.098	.	Lsat_1_v5_g_2_1159	B	A	A	A	B	A	B	B	B	B	B	A	A	B	B	B	B	B	B	B	B	H	A	B	B	B	A	B	B	A	B	A	A	B	B	A	B	A	A	B	B	B	B	B
1081	2	Lsat_1_v5_g_2_673377	23.098	M	Lsat_1_v5_g_2_673377	B	A	A	A	B	A	B	B	B	H	B	A	A	B	B	B	B	B	B	B	B	H	A	B	B	B	A	B	B	A	B	A	A	B	B	A	B	A	A	B	B	B	B	B
1082	2	Lsat_1_v5_g_2_10812	23.624	M	Lsat_1_v5_g_2_10812	-	A	A	A	B	A	B	B	B	-	H	A	A	-	B	B	B	-	B	B	B	B	A	B	-	B	A	B	B	A	B	A	A	B	B	-	B	A	A	B	B	B	B	B
1083	2	Lsat_1_v5_g_2_2232	23.624	M	Lsat_1_v5_g_2_2232	B	A	A	A	B	A	B	B	B	A	B	A	A	B	B	B	B	B	B	B	B	H	A	B	B	B	A	B	B	A	B	A	A	B	B	A	B	A	A	B	B	B	B	B
1084	2	Lsat_1_v5_g_2_3421	23.624	.	Lsat_1_v5_g_2_2232	B	A	A	A	B	A	B	B	B	A	B	A	A	B	B	B	B	B	B	B	B	H	A	B	B	B	A	B	B	A	B	A	A	B	B	A	B	A	A	B	B	B	B	B
1085	2	Lsat_1_v5_g_2_4462	24.145	M	Lsat_1_v5_g_2_4462	B	A	A	A	B	A	B	B	B	A	B	A	A	B	B	B	B	B	B	B	B	H	A	B	B	B	A	B	B	A	B	A	A	B	B	A	B	A	A	B	B	B	B	B
1086	2	Lsat_1_v5_g_2_17467	24.145	M	Lsat_1_v5_g_2_17467	B	A	A	A	B	A	B	B	B	A	B	A	A	B	B	B	B	B	B	B	B	B	A	B	B	B	A	B	B	A	B	A	A	B	B	A	B	A	A	B	B	-	B	B
1087	2	Lsat_1_v5_g_2_1371	24.145	M	Lsat_1_v5_g_2_1371	B	A	A	A	B	A	B	B	B	A	B	A	A	B	B	B	B	B	B	B	B	H	A	B	B	B	A	B	B	A	B	A	A	B	B	A	B	A	A	B	B	B	B	B
1088	2	Lsat_1_v5_g_2_1433	24.145	.	Lsat_1_v5_g_2_1371	B	A	A	A	B	A	B	B	B	A	B	A	A	B	B	B	B	B	B	B	B	H	A	B	B	B	A	B	B	A	B	A	A	B	B	A	B	A	A	B	B	B	B	B
1089	2	Lsat_1_v5_g_2_7089	25.198	M	Lsat_1_v5_g_2_7089	B	A	A	A	B	A	B	B	B	A	B	A	A	B	B	B	B	B	B	B	B	B	A	B	B	B	A	B	B	A	B	A	A	B	B	A	B	A	A	B	B	B	B	H
1090	2	Lsat_1_v5_g_2_1710	25.198	M	Lsat_1_v5_g_2_1710	B	A	A	A	B	A	B	B	B	A	B	A	A	B	B	B	B	B	B	B	B	H	A	B	B	B	A	B	B	A	B	A	A	B	B	A	B	A	A	B	B	B	B	B
1091	2	Lsat_1_v5_g_2_3868	25.198	.	Lsat_1_v5_g_2_1710	B	A	A	A	B	A	B	B	B	A	B	A	A	B	B	B	B	B	B	B	B	H	A	B	B	B	A	B	B	A	B	A	A	B	B	A	B	A	A	B	B	B	B	B
1092	2	Lsat_1_v5_g_2_494	25.198	.	Lsat_1_v5_g_2_1710	B	A	A	A	B	A	B	B	B	A	B	A	A	B	B	B	B	B	B	B	B	H	A	B	B	B	A	B	B	A	B	A	A	B	B	A	B	A	A	B	B	B	B	B
1093	2	Lsat_1_v5_g_2_1665	25.198	M	Lsat_1_v5_g_2_1665	B	A	A	A	B	A	B	B	B	A	B	A	A	B	B	B	B	B	B	B	B	H	A	B	B	B	A	B	B	A	B	A	A	B	B	A	B	A	A	B	B	B	B	B
1094	2	Lsat_1_v5_g_2_1062	25.198	M	Lsat_1_v5_g_2_1062	B	A	A	A	B	A	B	B	B	A	B	A	A	B	B	B	B	B	B	B	B	H	A	B	B	B	A	B	B	A	B	A	A	B	B	A	B	A	A	B	B	B	B	B
1095	2	Lsat_1_v5_g_2_1550	25.198	.	Lsat_1_v5_g_2_1062	B	A	A	A	B	A	B	B	B	A	B	A	A	B	B	B	B	B	B	B	B	H	A	B	B	B	A	B	B	A	B	A	A	B	B	A	B	A	A	B	B	B	B	B
1096	2	Lsat_1_v5_g_2_2226	25.198	.	Lsat_1_v5_g_2_1062	B	A	A	A	B	A	B	B	B	A	B	A	A	B	B	B	B	B	B	B	B	H	A	B	B	B	A	B	B	A	B	A	A	B	B	A	B	A	A	B	B	B	B	B
1097	2	Lsat_1_v5_g_2_3495	25.198	.	Lsat_1_v5_g_2_1062	B	A	A	A	B	A	B	B	B	A	B	A	A	B	B	B	B	B	B	B	B	H	A	B	B	B	A	B	B	A	B	A	A	B	B	A	B	A	A	B	B	B	B	B
1098	2	Lsat_1_v5_g_2_4275	25.198	.	Lsat_1_v5_g_2_1062	B	A	A	A	B	A	B	B	B	A	B	A	A	B	B	B	B	B	B	B	B	H	A	B	B	B	A	B	B	A	B	A	A	B	B	A	B	A	A	B	B	B	B	B
1099	2	Lsat_1_v5_g_2_4541	25.198	.	Lsat_1_v5_g_2_1062	B	A	A	A	B	A	B	B	B	A	B	A	A	B	B	B	B	B	B	B	B	H	A	B	B	B	A	B	B	A	B	A	A	B	B	A	B	A	A	B	B	B	B	B
1100	2	Lsat_1_v5_g_2_4790	25.198	.	Lsat_1_v5_g_2_1062	B	A	A	A	B	A	B	B	B	A	B	A	A	B	B	B	B	B	B	B	B	H	A	B	B	B	A	B	B	A	B	A	A	B	B	A	B	A	A	B	B	B	B	B
1101	2	Lsat_1_v5_g_2_740	25.198	.	Lsat_1_v5_g_2_1062	B	A	A	A	B	A	B	B	B	A	B	A	A	B	B	B	B	B	B	B	B	H	A	B	B	B	A	B	B	A	B	A	A	B	B	A	B	A	A	B	B	B	B	B
1102	2	Lsat_1_v5_g_2_8605	25.724	M	Lsat_1_v5_g_2_8605	B	A	A	A	H	A	B	B	B	A	B	A	A	B	B	B	B	B	B	B	B	B	A	B	B	B	A	B	B	A	H	A	A	B	B	A	B	A	A	H	B	B	B	B
1103	2	Lsat_1_v5_g_2_1507	25.724	M	Lsat_1_v5_g_2_1507	B	A	A	A	B	A	B	B	B	A	B	A	A	B	B	B	B	B	B	B	B	H	A	B	B	B	A	B	B	A	B	A	A	B	B	A	B	A	A	B	B	B	B	B
1104	2	Lsat_1_v5_g_2_934	25.724	.	Lsat_1_v5_g_2_1507	B	A	A	A	B	A	B	B	B	A	B	A	A	B	B	B	B	B	B	B	B	H	A	B	B	B	A	B	B	A	B	A	A	B	B	A	B	A	A	B	B	B	B	B
1105	2	Lsat_1_v5_g_2_11150	27.648	M	Lsat_1_v5_g_2_11150	B	A	H	H	B	A	B	B	B	A	B	A	A	B	B	B	B	B	B	B	H	B	A	B	B	B	A	-	B	A	B	A	A	B	B	A	B	A	-	H	B	-	B	B
1106	2	Lsat_1_v5_g_2_9250	28.273	M	Lsat_1_v5_g_2_9250	B	A	H	A	B	A	B	B	B	A	B	A	A	B	B	B	-	B	B	B	H	H	A	B	-	B	A	B	B	A	B	A	A	B	B	A	B	A	A	A	B	-	B	B
1107	2	Lsat_1_v5_g_2_1600	28.273	M	Lsat_1_v5_g_2_1600	B	A	A	A	B	A	B	B	B	A	B	A	A	B	B	B	B	B	B	B	B	H	A	B	B	B	A	B	B	A	B	A	A	B	B	A	B	A	A	H	B	B	B	B
1108	2	Lsat_1_v5_g_2_1227	28.273	M	Lsat_1_v5_g_2_1227	B	A	A	A	B	A	B	B	B	A	B	A	A	B	B	B	B	B	B	B	B	H	A	B	B	B	A	B	B	A	B	A	A	B	B	A	B	A	A	A	B	B	B	B
1109	2	Lsat_1_v5_g_2_4318	28.273	.	Lsat_1_v5_g_2_1227	B	A	A	A	B	A	B	B	B	A	B	A	A	B	B	B	B	B	B	B	B	H	A	B	B	B	A	B	B	A	B	A	A	B	B	A	B	A	A	A	B	B	B	B
1110	2	Lsat_1_v5_g_2_6736	28.273	.	Lsat_1_v5_g_2_1227	B	A	A	A	B	A	B	B	B	A	B	A	A	B	B	B	B	B	B	B	B	H	A	B	B	B	A	B	B	A	B	A	A	B	B	A	B	A	A	A	B	B	B	B
1111	2	Lsat_1_v5_g_2_1968	28.273	.	Lsat_1_v5_g_2_1227	B	A	A	A	B	A	B	B	B	A	B	A	A	B	B	B	B	B	B	B	B	H	A	B	B	B	A	B	B	A	B	A	A	B	B	A	B	A	A	A	B	B	B	B
1112	2	Lsat_1_v5_g_2_1262	28.8	M	Lsat_1_v5_g_2_1262	A	A	A	A	B	A	B	B	B	A	B	A	A	B	B	B	B	B	B	B	B	H	A	B	B	B	A	B	B	A	B	A	A	B	B	A	B	A	A	A	B	B	B	B
1113	2	Lsat_1_v5_g_2_2294	29.441	M	Lsat_1_v5_g_2_2294	A	A	A	A	B	A	B	B	B	A	B	A	A	B	B	B	B	B	B	H	B	H	A	B	B	B	A	B	B	A	B	A	A	B	B	A	B	A	A	A	B	B	B	B
1114	2	Lsat_1_v5_g_2_4294	29.441	M	Lsat_1_v5_g_2_4294	A	A	A	A	B	A	B	B	B	A	B	A	A	B	B	B	B	B	B	B	B	H	A	B	B	B	A	B	B	A	B	A	A	B	B	A	B	A	A	A	B	B	B	B
1115	2	Lsat_1_v5_g_2_11830	29.441	M	Lsat_1_v5_g_2_11830	A	A	A	A	B	A	B	-	B	A	B	A	A	-	-	B	B	-	B	-	-	B	A	B	-	-	A	B	-	A	B	A	A	-	B	A	B	A	A	A	B	-	B	-
1116	2	Lsat_1_v5_g_2_302	30.74	M	Lsat_1_v5_g_2_302	A	A	A	A	B	A	B	B	B	A	B	A	A	B	B	B	B	B	B	A	B	H	A	B	B	B	A	B	B	A	B	A	A	B	B	A	B	A	B	A	B	B	B	B
1117	2	Lsat_1_v5_g_2_4490	30.74	.	Lsat_1_v5_g_2_302	A	A	A	A	B	A	B	B	B	A	B	A	A	B	B	B	B	B	B	A	B	H	A	B	B	B	A	B	B	A	B	A	A	B	B	A	B	A	B	A	B	B	B	B
1118	2	Lsat_1_v5_g_2_9520	32.616	M	Lsat_1_v5_g_2_9520	A	A	A	A	B	A	B	B	B	-	-	A	A	B	B	B	B	B	B	A	B	A	A	B	B	-	A	B	B	A	B	A	-	B	-	A	B	A	B	B	B	-	B	B
1119	2	Lsat_1_v5_g_2_8053	33.233	M	Lsat_1_v5_g_2_8053	A	A	A	A	B	A	B	B	B	A	B	A	H	B	B	B	-	B	B	A	B	H	A	B	B	H	A	B	B	A	B	A	A	B	B	A	B	A	B	B	B	H	H	H
1120	2	Lsat_1_v5_g_2_7174	33.233	M	Lsat_1_v5_g_2_7174	A	A	A	A	B	A	B	B	B	H	B	A	A	B	B	B	H	B	B	A	B	-	A	H	B	B	A	B	B	A	B	A	A	B	B	A	B	A	B	B	H	B	B	B
1121	2	Lsat_1_v5_g_2_6878	33.233	M	Lsat_1_v5_g_2_6878	A	A	A	A	A	A	B	B	B	A	B	A	A	B	B	B	B	B	B	A	B	H	A	B	B	B	A	B	B	A	B	A	A	B	B	A	B	A	B	B	B	B	B	B
1122	2	Lsat_1_v5_g_2_2849	33.233	.	Lsat_1_v5_g_2_6878	A	A	A	A	A	A	B	B	B	A	B	A	A	B	B	B	B	B	B	A	B	H	A	B	B	B	A	B	B	A	B	A	A	B	B	A	B	A	B	B	B	B	B	B
1123	2	Lsat_1_v5_g_2_5945	33.233	M	Lsat_1_v5_g_2_5945	A	A	A	A	B	A	B	B	B	A	B	A	A	B	B	B	B	B	B	A	B	B	A	B	B	B	A	B	B	A	B	A	A	B	B	A	B	A	B	B	B	B	B	B
1124	2	Lsat_1_v5_g_2_5414	33.233	M	Lsat_1_v5_g_2_5414	A	A	A	A	B	A	B	B	B	A	B	A	A	B	B	B	B	B	B	A	B	H	A	B	B	B	A	B	B	A	B	A	A	B	B	A	B	A	B	B	B	B	B	B
1125	2	Lsat_1_v5_g_2_4925	33.233	M	Lsat_1_v5_g_2_4925	A	A	A	A	B	A	B	B	B	A	B	A	A	B	B	B	B	B	B	A	B	H	A	B	B	B	A	B	B	A	B	A	A	B	B	A	B	A	B	B	B	B	B	B
1126	2	Lsat_1_v5_g_2_3736	33.233	M	Lsat_1_v5_g_2_3736	A	A	A	A	B	A	B	B	B	A	B	A	A	B	B	B	B	B	B	A	B	H	A	B	B	B	A	B	B	A	B	A	A	B	B	A	B	A	B	B	B	B	B	B
1127	2	Lsat_1_v5_g_2_6619	33.233	.	Lsat_1_v5_g_2_3736	A	A	A	A	B	A	B	B	B	A	B	A	A	B	B	B	B	B	B	A	B	H	A	B	B	B	A	B	B	A	B	A	A	B	B	A	B	A	B	B	B	B	B	B
1128	2	Lsat_1_v5_g_2_7152	33.233	.	Lsat_1_v5_g_2_3736	A	A	A	A	B	A	B	B	B	A	B	A	A	B	B	B	B	B	B	A	B	H	A	B	B	B	A	B	B	A	B	A	A	B	B	A	B	A	B	B	B	B	B	B
1129	2	Lsat_1_v5_g_2_1158	33.233	.	Lsat_1_v5_g_2_3736	A	A	A	A	B	A	B	B	B	A	B	A	A	B	B	B	B	B	B	A	B	H	A	B	B	B	A	B	B	A	B	A	A	B	B	A	B	A	B	B	B	B	B	B
1130	2	Lsat_1_v5_g_2_2122	33.233	.	Lsat_1_v5_g_2_3736	A	A	A	A	B	A	B	B	B	A	B	A	A	B	B	B	B	B	B	A	B	H	A	B	B	B	A	B	B	A	B	A	A	B	B	A	B	A	B	B	B	B	B	B
1131	2	Lsat_1_v5_g_2_2402	33.233	.	Lsat_1_v5_g_2_3736	A	A	A	A	B	A	B	B	B	A	B	A	A	B	B	B	B	B	B	A	B	H	A	B	B	B	A	B	B	A	B	A	A	B	B	A	B	A	B	B	B	B	B	B
1132	2	Lsat_1_v5_g_2_802	33.233	.	Lsat_1_v5_g_2_3736	A	A	A	A	B	A	B	B	B	A	B	A	A	B	B	B	B	B	B	A	B	H	A	B	B	B	A	B	B	A	B	A	A	B	B	A	B	A	B	B	B	B	B	B
1133	2	Lsat_1_v5_g_2_1865	33.233	M	Lsat_1_v5_g_2_1865	A	A	A	A	H	A	B	B	B	A	B	A	A	B	B	B	B	B	B	A	B	H	A	B	B	B	A	B	B	A	B	A	A	B	B	A	B	A	B	B	B	B	B	B
1134	2	Lsat_1_v5_g_2_4789	34.383	M	Lsat_1_v5_g_2_4789	A	A	A	A	A	A	B	B	B	A	-	A	H	H	B	H	B	B	B	A	B	H	A	B	A	B	A	B	B	A	B	A	A	B	B	A	-	A	B	B	B	B	H	B
1135	2	Lsat_1_v5_g_2_4306	34.383	M	Lsat_1_v5_g_2_4306	A	A	A	A	A	A	B	B	B	A	-	A	A	B	B	-	B	-	B	A	B	H	A	B	A	B	A	B	B	A	B	A	A	B	B	A	B	A	B	B	B	-	B	-
1136	2	Lsat_1_v5_g_2_7145	34.383	M	Lsat_1_v5_g_2_7145	A	A	A	A	A	A	B	B	B	A	-	A	A	B	B	-	B	B	B	A	B	H	A	-	A	B	A	B	B	A	B	A	A	B	B	A	B	A	B	H	B	B	B	B
1137	2	Lsat_1_v5_g_2_2631	34.383	M	Lsat_1_v5_g_2_2631	A	A	A	A	A	A	B	B	B	A	B	A	A	B	B	B	B	B	B	A	B	H	A	B	A	B	A	B	B	A	B	A	A	B	B	A	B	A	B	B	B	B	B	B
1138	2	Lsat_1_v5_g_2_1324	34.383	M	Lsat_1_v5_g_2_1324	A	A	A	A	A	A	B	B	B	A	B	A	A	B	B	B	B	B	B	A	B	H	A	B	A	B	A	B	B	A	B	A	A	B	B	A	B	A	B	B	B	B	B	B
1139	2	Lsat_1_v5_g_2_2131	34.383	.	Lsat_1_v5_g_2_1324	A	A	A	A	A	A	B	B	B	A	B	A	A	B	B	B	B	B	B	A	B	H	A	B	A	B	A	B	B	A	B	A	A	B	B	A	B	A	B	B	B	B	B	B
1140	2	Lsat_1_v5_g_2_4550	34.383	.	Lsat_1_v5_g_2_1324	A	A	A	A	A	A	B	B	B	A	B	A	A	B	B	B	B	B	B	A	B	H	A	B	A	B	A	B	B	A	B	A	A	B	B	A	B	A	B	B	B	B	B	B
1141	2	Lsat_1_v5_g_2_6812	34.383	.	Lsat_1_v5_g_2_1324	A	A	A	A	A	A	B	B	B	A	B	A	A	B	B	B	B	B	B	A	B	H	A	B	A	B	A	B	B	A	B	A	A	B	B	A	B	A	B	B	B	B	B	B
1142	2	Lsat_1_v5_g_2_2709	34.383	.	Lsat_1_v5_g_2_1324	A	A	A	A	A	A	B	B	B	A	B	A	A	B	B	B	B	B	B	A	B	H	A	B	A	B	A	B	B	A	B	A	A	B	B	A	B	A	B	B	B	B	B	B
1143	2	Lsat_1_v5_g_2_4508	34.383	.	Lsat_1_v5_g_2_1324	A	A	A	A	A	A	B	B	B	A	B	A	A	B	B	B	B	B	B	A	B	H	A	B	A	B	A	B	B	A	B	A	A	B	B	A	B	A	B	B	B	B	B	B
1144	2	Lsat_1_v5_g_2_4630	34.383	.	Lsat_1_v5_g_2_1324	A	A	A	A	A	A	B	B	B	A	B	A	A	B	B	B	B	B	B	A	B	H	A	B	A	B	A	B	B	A	B	A	A	B	B	A	B	A	B	B	B	B	B	B
1145	2	Lsat_1_v5_g_2_4904	34.383	.	Lsat_1_v5_g_2_1324	A	A	A	A	A	A	B	B	B	A	B	A	A	B	B	B	B	B	B	A	B	H	A	B	A	B	A	B	B	A	B	A	A	B	B	A	B	A	B	B	B	B	B	B
1146	2	Lsat_1_v5_g_2_12208	34.383	M	Lsat_1_v5_g_2_12208	-	A	A	A	A	A	B	B	B	A	B	A	A	B	B	B	B	B	B	A	B	A	A	B	A	B	A	B	B	A	B	A	A	B	B	A	B	-	B	B	B	B	-	H
1147	2	Lsat_1_v5_g_2_2756	34.951	M	Lsat_1_v5_g_2_2756	A	A	A	A	A	A	B	B	B	A	B	A	A	B	B	B	B	B	B	A	B	H	A	B	H	B	A	B	B	A	B	A	A	B	B	A	B	A	B	B	B	B	B	B
1148	2	Lsat_1_v5_g_2_2284	34.951	M	Lsat_1_v5_g_2_2284	A	A	A	A	A	A	B	B	B	A	B	A	A	B	B	B	B	B	B	A	B	H	A	B	A	B	A	B	B	A	B	A	A	B	B	A	B	A	B	B	B	B	B	B
1149	2	Lsat_1_v5_g_2_2755	36.026	M	Lsat_1_v5_g_2_2755	A	A	A	A	A	A	B	B	B	A	B	A	A	B	B	B	B	B	B	A	B	H	A	B	B	B	A	B	B	A	B	A	A	B	B	A	B	A	B	B	B	B	B	B
1150	2	Lsat_1_v5_g_2_5685	37.113	M	Lsat_1_v5_g_2_5685	A	H	A	A	A	A	B	B	B	A	B	A	A	B	B	B	B	B	B	A	B	H	A	B	B	B	A	B	B	A	B	A	B	B	H	A	B	A	A	B	B	B	B	B
1151	2	Lsat_1_v5_g_2_2794	37.113	M	Lsat_1_v5_g_2_2794	A	H	A	A	A	A	B	B	B	A	B	A	A	B	B	B	B	B	B	A	B	H	A	B	B	B	A	B	B	A	B	A	B	B	H	A	B	A	A	B	B	B	B	B
1152	2	Lsat_1_v5_g_2_1654	37.113	M	Lsat_1_v5_g_2_1654	A	H	A	A	A	A	B	B	B	A	B	A	A	B	B	B	B	B	B	A	B	H	A	B	B	B	A	B	B	A	B	A	B	B	H	A	B	A	A	B	B	B	B	B
1153	2	Lsat_1_v5_g_2_2617	37.113	.	Lsat_1_v5_g_2_1654	A	H	A	A	A	A	B	B	B	A	B	A	A	B	B	B	B	B	B	A	B	H	A	B	B	B	A	B	B	A	B	A	B	B	H	A	B	A	A	B	B	B	B	B
1154	2	Lsat_1_v5_g_2_4875	37.113	.	Lsat_1_v5_g_2_1654	A	H	A	A	A	A	B	B	B	A	B	A	A	B	B	B	B	B	B	A	B	H	A	B	B	B	A	B	B	A	B	A	B	B	H	A	B	A	A	B	B	B	B	B
1155	2	Lsat_1_v5_g_2_266	37.113	.	Lsat_1_v5_g_2_1654	A	H	A	A	A	A	B	B	B	A	B	A	A	B	B	B	B	B	B	A	B	H	A	B	B	B	A	B	B	A	B	A	B	B	H	A	B	A	A	B	B	B	B	B
1156	2	Lsat_1_v5_g_2_843	37.651	M	Lsat_1_v5_g_2_843	A	H	A	A	A	A	B	B	B	A	B	A	A	B	B	B	B	B	B	A	B	B	A	H	B	B	A	B	B	A	B	A	B	H	H	A	B	A	A	B	B	B	B	B
1157	2	Lsat_1_v5_g_2_4528	37.651	M	Lsat_1_v5_g_2_4528	A	H	A	A	A	A	B	B	B	A	B	A	A	B	B	B	B	B	B	A	B	B	A	B	B	B	A	B	B	A	B	A	B	B	H	A	B	A	A	B	B	B	B	B
1158	2	Lsat_1_v5_g_2_6866	37.651	.	Lsat_1_v5_g_2_4528	A	H	A	A	A	A	B	B	B	A	B	A	A	B	B	B	B	B	B	A	B	B	A	B	B	B	A	B	B	A	B	A	B	B	H	A	B	A	A	B	B	B	B	B
1159	2	Lsat_1_v5_g_2_3188	37.651	.	Lsat_1_v5_g_2_4528	A	H	A	A	A	A	B	B	B	A	B	A	A	B	B	B	B	B	B	A	B	B	A	B	B	B	A	B	B	A	B	A	B	B	H	A	B	A	A	B	B	B	B	B
1160	2	Lsat_1_v5_g_2_10817	38.738	M	Lsat_1_v5_g_2_10817	A	A	A	A	A	A	B	B	B	A	B	A	A	B	B	B	B	B	B	A	B	B	A	A	B	B	A	B	B	H	B	A	B	A	A	A	B	A	A	B	B	B	-	B
1161	2	Lsat_1_v5_g_2_2706	38.738	M	Lsat_1_v5_g_2_2706	A	H	A	A	A	A	B	B	B	A	B	A	A	B	B	B	B	B	B	A	B	B	A	A	B	B	A	B	B	A	B	A	B	A	H	A	B	A	A	B	B	B	B	B
1162	2	Lsat_1_v5_g_2_4909	38.738	M	Lsat_1_v5_g_2_4909	A	H	A	A	A	A	B	B	B	A	B	A	A	B	B	B	B	B	B	A	B	B	A	A	B	B	A	B	B	A	B	A	B	A	H	A	B	A	A	B	B	B	B	B
1163	2	Lsat_1_v5_g_2_618	38.738	.	Lsat_1_v5_g_2_4909	A	H	A	A	A	A	B	B	B	A	B	A	A	B	B	B	B	B	B	A	B	B	A	A	B	B	A	B	B	A	B	A	B	A	H	A	B	A	A	B	B	B	B	B
1164	2	Lsat_1_v5_g_2_2130	38.738	.	Lsat_1_v5_g_2_4909	A	H	A	A	A	A	B	B	B	A	B	A	A	B	B	B	B	B	B	A	B	B	A	A	B	B	A	B	B	A	B	A	B	A	H	A	B	A	A	B	B	B	B	B
1165	2	Lsat_1_v5_g_2_4121	38.738	M	Lsat_1_v5_g_2_4121	A	H	A	A	A	A	B	B	B	A	B	A	A	B	B	B	B	B	B	A	B	B	A	A	B	B	A	B	B	A	B	A	B	A	H	A	B	H	A	B	B	B	B	B
1166	2	Lsat_1_v5_g_2_4088	38.738	M	Lsat_1_v5_g_2_4088	A	H	A	A	A	A	B	B	B	A	B	A	A	B	B	B	B	B	B	A	B	B	A	A	B	B	A	B	B	A	B	A	B	A	H	A	B	A	A	B	B	B	B	B
1167	2	Lsat_1_v5_g_2_3008	38.738	M	Lsat_1_v5_g_2_3008	A	H	A	A	A	A	B	B	B	A	B	A	A	B	B	B	B	B	B	A	B	B	A	A	B	B	A	B	B	A	B	A	B	A	H	A	B	A	A	B	B	B	B	B
1168	2	Lsat_1_v5_g_2_763	39.276	M	Lsat_1_v5_g_2_763	A	H	A	A	A	A	B	B	B	A	B	A	H	B	B	B	B	B	B	A	B	B	A	A	B	B	A	B	B	A	B	A	B	A	H	A	B	A	A	B	B	B	B	B
1169	2	Lsat_1_v5_g_2_6141	39.276	M	Lsat_1_v5_g_2_6141	A	H	A	A	A	A	B	B	B	A	B	A	A	H	B	B	B	B	B	A	B	B	A	A	B	B	A	B	B	A	B	A	H	A	H	A	B	A	A	B	B	B	B	B
1170	2	Lsat_1_v5_g_2_4482	39.276	M	Lsat_1_v5_g_2_4482	A	H	A	A	A	A	B	B	B	A	B	A	A	B	B	B	B	B	B	A	B	B	A	A	B	B	A	B	B	A	B	A	B	A	H	A	B	A	A	B	B	B	B	B
1171	2	Lsat_1_v5_g_2_11206	39.909	M	Lsat_1_v5_g_2_11206	A	A	A	A	A	A	H	H	B	A	B	A	B	B	B	B	B	B	B	A	B	B	A	A	B	B	A	B	B	A	B	A	B	-	H	A	B	A	A	B	B	B	B	B
1172	2	Lsat_1_v5_g_2_7246	39.909	M	Lsat_1_v5_g_2_7246	A	H	A	A	A	A	B	H	B	A	B	H	H	B	B	B	B	B	B	A	B	B	A	A	B	B	A	B	B	A	B	A	B	A	H	A	B	A	A	B	B	B	B	B
1173	2	Lsat_1_v5_g_2_7962	39.909	M	Lsat_1_v5_g_2_7962	A	H	A	A	A	A	B	H	B	-	B	A	H	-	B	B	H	B	B	-	B	B	-	A	B	B	A	B	B	A	B	A	B	H	-	A	B	-	A	-	-	-	B	B
1174	2	Lsat_1_v5_g_2_7662	39.909	M	Lsat_1_v5_g_2_7662	A	H	A	A	A	A	H	B	B	A	B	A	H	B	B	B	B	B	H	A	B	H	A	A	B	B	A	B	B	A	B	A	B	A	H	A	B	A	A	B	H	B	B	B
1175	2	Lsat_1_v5_g_2_8434	39.909	M	Lsat_1_v5_g_2_8434	A	H	H	A	A	A	B	B	B	-	B	A	H	B	B	H	B	B	B	A	B	B	A	A	B	B	A	B	B	A	B	A	B	A	H	A	B	A	A	B	B	B	H	B
1176	2	Lsat_1_v5_g_2_7009	39.909	M	Lsat_1_v5_g_2_7009	A	H	A	A	A	A	B	B	B	A	B	A	H	B	B	B	B	B	B	A	B	B	A	A	B	B	A	B	B	A	H	A	H	A	H	A	B	A	A	B	B	H	B	B
1177	2	Lsat_1_v5_g_2_6596	39.909	M	Lsat_1_v5_g_2_6596	A	H	A	A	A	A	B	B	B	A	B	A	H	B	B	B	B	B	B	A	B	B	A	A	B	B	A	B	B	A	B	A	H	A	H	A	B	A	A	B	B	B	B	B
1178	2	Lsat_1_v5_g_2_10680	39.909	M	Lsat_1_v5_g_2_10680	A	H	A	A	A	A	B	B	B	A	B	A	H	B	B	B	-	B	B	A	B	-	A	A	B	B	A	B	B	A	H	A	B	A	H	A	B	A	A	B	B	B	B	B
1179	2	Lsat_1_v5_g_2_7404	39.909	M	Lsat_1_v5_g_2_7404	A	H	A	A	A	A	B	B	B	A	B	A	H	B	B	B	B	H	B	A	B	B	A	A	B	B	A	B	B	A	B	A	B	A	H	A	B	A	A	B	B	B	B	B
1180	2	Lsat_1_v5_g_2_6875	39.909	M	Lsat_1_v5_g_2_6875	A	H	A	A	A	A	B	B	B	A	B	A	H	B	B	B	B	B	B	A	B	B	A	A	B	B	A	B	B	A	B	A	B	A	H	A	B	A	A	B	B	B	B	B
1181	2	Lsat_1_v5_g_2_5845	39.909	M	Lsat_1_v5_g_2_5845	A	H	A	A	A	A	B	B	B	A	B	A	H	H	B	B	B	B	B	A	B	B	A	A	B	B	A	B	B	A	B	A	B	A	H	A	B	A	A	B	B	B	B	B
1182	2	Lsat_1_v5_g_2_4390	39.909	M	Lsat_1_v5_g_2_4390	A	H	A	A	A	A	B	B	B	A	B	A	H	B	B	B	B	B	B	A	B	B	A	A	B	B	A	B	B	A	B	A	B	A	H	A	B	A	A	B	B	B	B	B
1183	2	Lsat_1_v5_g_2_3326	39.909	M	Lsat_1_v5_g_2_3326	A	H	A	A	A	A	B	B	B	A	B	A	H	B	B	B	B	B	B	A	B	B	A	A	B	B	A	B	B	A	B	A	B	A	H	A	B	A	A	B	B	B	B	B
1184	2	Lsat_1_v5_g_2_8733	39.909	M	Lsat_1_v5_g_2_8733	A	H	A	A	A	A	B	B	B	A	B	A	H	B	B	B	B	B	B	A	B	B	A	A	B	B	A	B	B	A	B	A	-	A	H	A	B	A	A	B	B	B	B	-
1185	2	Lsat_1_v5_g_2_1828	39.909	M	Lsat_1_v5_g_2_1828	A	H	A	A	A	A	B	B	B	A	B	A	H	B	B	B	B	B	B	A	B	B	A	A	B	B	A	B	B	A	B	A	B	A	H	A	B	A	A	B	B	B	B	B
1186	2	Lsat_1_v5_g_2_2296	39.909	.	Lsat_1_v5_g_2_1828	A	H	A	A	A	A	B	B	B	A	B	A	H	B	B	B	B	B	B	A	B	B	A	A	B	B	A	B	B	A	B	A	B	A	H	A	B	A	A	B	B	B	B	B
1187	2	Lsat_1_v5_g_2_2905	39.909	.	Lsat_1_v5_g_2_1828	A	H	A	A	A	A	B	B	B	A	B	A	H	B	B	B	B	B	B	A	B	B	A	A	B	B	A	B	B	A	B	A	B	A	H	A	B	A	A	B	B	B	B	B
1188	2	Lsat_1_v5_g_2_4623	39.909	.	Lsat_1_v5_g_2_1828	A	H	A	A	A	A	B	B	B	A	B	A	H	B	B	B	B	B	B	A	B	B	A	A	B	B	A	B	B	A	B	A	B	A	H	A	B	A	A	B	B	B	B	B
1189	2	Lsat_1_v5_g_2_5054	39.909	.	Lsat_1_v5_g_2_1828	A	H	A	A	A	A	B	B	B	A	B	A	H	B	B	B	B	B	B	A	B	B	A	A	B	B	A	B	B	A	B	A	B	A	H	A	B	A	A	B	B	B	B	B
1190	2	Lsat_1_v5_g_2_5263	39.909	.	Lsat_1_v5_g_2_1828	A	H	A	A	A	A	B	B	B	A	B	A	H	B	B	B	B	B	B	A	B	B	A	A	B	B	A	B	B	A	B	A	B	A	H	A	B	A	A	B	B	B	B	B
1191	2	Lsat_1_v5_g_2_5560	39.909	.	Lsat_1_v5_g_2_1828	A	H	A	A	A	A	B	B	B	A	B	A	H	B	B	B	B	B	B	A	B	B	A	A	B	B	A	B	B	A	B	A	B	A	H	A	B	A	A	B	B	B	B	B
1192	2	Lsat_1_v5_g_2_2240	39.909	.	Lsat_1_v5_g_2_1828	A	H	A	A	A	A	B	B	B	A	B	A	H	B	B	B	B	B	B	A	B	B	A	A	B	B	A	B	B	A	B	A	B	A	H	A	B	A	A	B	B	B	B	B
1193	2	Lsat_1_v5_g_2_10157	39.909	M	Lsat_1_v5_g_2_10157	A	H	A	A	-	A	-	B	B	A	B	A	H	B	B	-	B	-	B	A	-	B	A	A	B	B	A	B	B	A	B	A	-	A	-	A	B	A	A	B	B	B	B	B
1194	2	Lsat_1_v5_g_2_16404	40.542	M	Lsat_1_v5_g_2_16404	A	H	A	A	A	A	B	B	B	-	B	-	H	B	B	B	-	-	B	A	B	-	A	A	-	-	A	B	-	A	-	-	B	A	B	A	B	A	-	B	B	B	B	B
1195	2	Lsat_1_v5_g_2_2555	40.542	M	Lsat_1_v5_g_2_2555	A	H	A	A	A	A	B	B	B	A	B	A	H	B	B	B	B	B	B	A	B	B	A	A	B	B	A	B	B	A	B	A	B	A	H	A	B	A	A	B	B	B	B	B
1196	2	Lsat_1_v5_g_2_6132	41.183	M	Lsat_1_v5_g_2_6132	A	A	A	A	H	A	B	H	B	A	B	A	B	B	B	B	B	B	B	A	B	B	A	A	H	B	A	B	B	A	B	A	-	A	H	A	B	A	A	B	B	B	B	-
1197	2	Lsat_1_v5_g_2_7367	41.183	M	Lsat_1_v5_g_2_7367	A	A	A	A	A	A	B	H	B	A	-	A	B	B	B	B	H	B	B	H	B	B	A	A	B	B	A	B	B	A	B	A	B	A	H	A	B	A	A	B	B	-	B	-
1198	2	Lsat_1_v5_g_2_14884	41.183	M	Lsat_1_v5_g_2_14884	A	H	A	A	A	A	B	B	B	-	-	A	H	B	B	B	-	B	B	A	B	B	A	A	B	B	A	B	B	A	B	A	-	A	B	A	B	A	A	-	B	B	B	A
1199	2	Lsat_1_v5_g_2_6825	41.841	M	Lsat_1_v5_g_2_6825	H	A	A	A	A	A	B	H	B	A	B	A	B	B	B	B	B	B	B	A	B	H	A	H	B	B	A	H	B	A	B	A	B	A	H	A	B	A	A	B	B	B	B	B
1200	2	Lsat_1_v5_g_2_9177	41.841	M	Lsat_1_v5_g_2_9177	A	A	A	A	H	A	B	H	B	A	B	A	B	B	B	B	B	B	B	A	B	B	A	A	B	B	A	B	B	A	B	H	B	A	H	A	B	H	H	H	B	B	B	B
1201	2	Lsat_1_v5_g_2_7858	41.841	M	Lsat_1_v5_g_2_7858	A	A	A	H	A	H	B	H	H	A	B	A	B	B	B	B	B	B	B	A	B	B	A	A	B	B	A	B	B	A	B	A	B	A	H	A	H	A	A	B	B	B	B	B
1202	2	Lsat_1_v5_g_2_7410	41.841	M	Lsat_1_v5_g_2_7410	H	A	H	A	A	A	B	H	B	A	B	A	B	B	B	H	B	B	B	A	B	B	A	A	B	H	A	B	B	A	B	A	B	A	H	A	B	A	A	B	B	B	B	B
1203	2	Lsat_1_v5_g_2_9489	41.841	M	Lsat_1_v5_g_2_9489	A	A	A	A	H	A	B	H	B	A	B	A	H	B	B	B	H	B	B	A	B	-	A	H	B	B	A	B	H	A	H	A	B	A	H	A	H	A	A	B	B	B	B	B
1204	2	Lsat_1_v5_g_2_9233	41.841	M	Lsat_1_v5_g_2_9233	A	A	A	A	A	A	B	H	B	H	B	A	B	B	B	B	B	B	B	A	B	B	A	A	B	B	A	B	B	A	H	H	B	H	H	A	B	A	A	B	B	B	B	B
1205	2	Lsat_1_v5_g_2_7892	41.841	M	Lsat_1_v5_g_2_7892	A	H	A	A	A	H	B	H	B	A	H	A	B	B	B	B	B	B	B	A	B	B	A	A	B	H	A	B	B	A	B	A	B	A	H	A	B	A	A	B	B	B	B	B
1206	2	Lsat_1_v5_g_2_7771	41.841	M	Lsat_1_v5_g_2_7771	A	A	A	A	A	A	B	H	B	A	B	A	B	H	H	B	B	B	B	A	B	B	A	A	B	B	A	B	H	A	B	A	B	A	H	A	H	A	A	H	B	B	B	B
1207	2	Lsat_1_v5_g_2_7744	41.841	M	Lsat_1_v5_g_2_7744	A	H	A	H	A	H	B	H	B	A	B	A	B	B	H	H	B	B	B	A	H	B	A	H	H	H	A	B	B	A	B	A	B	A	H	A	B	A	A	B	B	B	B	B
1208	2	Lsat_1_v5_g_2_7550	41.841	M	Lsat_1_v5_g_2_7550	A	A	A	A	A	H	B	H	B	A	B	A	H	B	B	B	B	B	B	A	B	B	A	A	B	B	A	B	H	A	H	A	H	A	H	A	B	H	A	B	H	B	B	B
1209	2	Lsat_1_v5_g_2_9532	41.841	M	Lsat_1_v5_g_2_9532	A	A	A	A	A	A	B	H	B	A	B	A	-	B	B	B	B	-	B	A	B	-	A	A	B	B	A	B	-	A	B	H	B	A	H	A	B	A	A	B	B	B	H	B
1210	2	Lsat_1_v5_g_2_9349	41.841	M	Lsat_1_v5_g_2_9349	A	A	A	A	A	A	B	H	B	A	B	A	-	B	B	B	H	-	B	A	B	B	A	A	B	B	A	-	-	A	H	A	B	A	H	A	B	A	A	B	B	B	B	H
1211	2	Lsat_1_v5_g_2_8453	41.841	M	Lsat_1_v5_g_2_8453	A	A	A	A	A	A	B	H	B	A	B	A	H	B	B	B	B	-	B	A	H	B	H	A	B	B	A	B	B	A	B	A	H	A	H	H	B	A	A	B	B	B	B	B
1212	2	Lsat_1_v5_g_2_8336	41.841	M	Lsat_1_v5_g_2_8336	A	A	A	A	H	A	B	H	B	A	-	A	B	B	B	B	B	-	-	A	B	H	A	A	H	-	A	B	B	A	B	A	B	A	H	-	B	A	A	B	B	B	H	B
1213	2	Lsat_1_v5_g_2_7623	41.841	M	Lsat_1_v5_g_2_7623	A	A	A	A	A	A	B	H	H	A	B	A	B	B	B	H	B	B	B	A	B	B	A	A	B	B	A	H	B	A	B	A	B	A	H	A	B	A	A	B	B	B	B	B
1214	2	Lsat_1_v5_g_2_673148	41.841	M	Lsat_1_v5_g_2_673148	A	A	H	A	A	A	B	H	H	A	B	A	H	H	B	B	B	B	B	A	B	H	A	A	B	H	A	B	B	A	B	A	B	A	H	A	B	A	A	H	H	B	B	B
1215	2	Lsat_1_v5_g_2_10658	41.841	M	Lsat_1_v5_g_2_10658	A	A	A	A	A	A	B	H	B	A	B	A	B	B	B	-	B	B	B	A	B	B	A	A	B	H	A	H	B	A	B	H	B	H	H	A	B	H	A	B	B	B	-	B
1216	2	Lsat_1_v5_g_2_9763	41.841	M	Lsat_1_v5_g_2_9763	A	A	A	A	A	A	B	H	B	A	B	A	B	B	B	B	-	-	B	A	B	B	A	A	B	B	A	B	B	A	B	A	B	A	H	A	B	A	A	-	B	B	B	B
1217	2	Lsat_1_v5_g_2_9145	41.841	M	Lsat_1_v5_g_2_9145	A	A	A	A	A	A	B	H	B	-	B	H	B	B	B	B	B	-	B	A	B	B	A	A	B	-	A	B	B	A	B	A	B	A	A	H	B	A	A	B	B	B	B	B
1218	2	Lsat_1_v5_g_2_9093	41.841	M	Lsat_1_v5_g_2_9093	A	A	A	A	A	A	B	H	B	A	B	A	B	B	B	B	B	B	B	A	B	B	A	A	B	B	A	B	B	A	B	A	B	A	H	A	B	A	A	B	B	B	B	B
1219	2	Lsat_1_v5_g_2_8994	41.841	M	Lsat_1_v5_g_2_8994	A	A	A	A	A	A	B	H	B	A	B	A	H	B	B	B	B	B	B	A	B	-	A	A	B	B	A	B	B	A	H	A	B	A	H	A	B	A	A	B	B	B	B	B
1220	2	Lsat_1_v5_g_2_8130	41.841	M	Lsat_1_v5_g_2_8130	A	A	A	A	H	A	B	H	H	A	B	A	B	B	B	B	B	B	B	A	B	B	A	A	B	B	A	B	B	A	B	A	B	A	H	A	B	A	A	B	B	B	B	B
1221	2	Lsat_1_v5_g_2_7878	41.841	M	Lsat_1_v5_g_2_7878	A	A	H	-	A	A	B	H	B	A	B	-	B	B	B	B	B	B	B	A	B	B	A	A	B	H	A	B	-	A	B	A	B	A	H	A	B	A	A	B	B	B	B	B
1222	2	Lsat_1_v5_g_2_7578	41.841	M	Lsat_1_v5_g_2_7578	A	A	A	A	A	A	B	H	B	A	B	A	B	B	B	B	B	B	B	A	B	B	A	A	B	B	A	B	B	A	H	A	B	A	H	A	B	A	A	B	B	B	B	B
1223	2	Lsat_1_v5_g_2_7498	41.841	M	Lsat_1_v5_g_2_7498	A	H	A	A	A	A	B	H	B	A	B	A	-	B	B	B	B	B	B	A	B	B	A	A	B	B	A	B	B	A	B	A	B	A	H	A	B	A	H	B	B	B	B	B
1224	2	Lsat_1_v5_g_2_7409	41.841	M	Lsat_1_v5_g_2_7409	A	A	A	A	A	A	B	H	B	A	B	A	B	B	B	B	B	B	B	A	B	B	A	A	H	H	A	B	B	A	B	A	B	A	H	A	B	H	H	B	B	B	B	B
1225	2	Lsat_1_v5_g_2_4309	41.841	M	Lsat_1_v5_g_2_4309	A	A	A	A	A	A	B	H	B	A	B	A	B	B	B	B	H	B	B	A	B	B	A	A	B	B	A	B	B	A	B	A	B	A	H	A	B	A	A	B	B	B	B	B
1226	2	Lsat_1_v5_g_2_8524	41.841	M	Lsat_1_v5_g_2_8524	A	A	A	A	A	A	B	-	B	A	-	A	B	B	B	B	B	B	H	-	B	B	A	-	B	B	H	-	B	A	B	A	B	A	A	A	B	A	A	B	B	B	B	-
1227	2	Lsat_1_v5_g_2_3146	41.841	M	Lsat_1_v5_g_2_3146	A	A	A	A	A	A	B	H	B	A	B	A	H	B	B	B	B	B	B	A	B	B	A	A	B	B	A	B	B	A	B	A	B	A	H	A	H	A	A	B	B	B	B	B
1228	2	Lsat_1_v5_g_2_9620	41.841	M	Lsat_1_v5_g_2_9620	A	A	A	A	A	A	B	H	B	A	-	A	B	B	B	B	-	B	B	A	B	B	A	A	B	B	A	-	B	A	B	A	-	A	H	A	B	A	A	B	-	-	B	B
1229	2	Lsat_1_v5_g_2_8078	41.841	M	Lsat_1_v5_g_2_8078	A	A	A	A	A	A	B	H	B	A	B	A	B	B	B	B	B	B	B	A	B	B	A	A	B	B	A	B	B	A	B	A	B	A	H	A	B	A	A	B	B	B	B	B
1230	2	Lsat_1_v5_g_2_7450	41.841	M	Lsat_1_v5_g_2_7450	A	A	A	A	A	A	B	H	B	-	B	A	B	B	B	B	B	-	B	A	B	B	A	A	B	B	A	B	B	A	B	A	H	A	H	A	B	A	H	B	B	B	B	B
1231	2	Lsat_1_v5_g_2_7436	41.841	M	Lsat_1_v5_g_2_7436	A	A	A	A	A	A	B	H	B	A	B	A	H	B	B	B	B	B	B	A	B	B	A	A	B	B	A	B	B	A	B	A	B	A	H	H	B	A	A	B	B	B	B	H
1232	2	Lsat_1_v5_g_2_7378	41.841	M	Lsat_1_v5_g_2_7378	A	A	A	A	A	A	B	H	B	A	B	A	B	B	B	B	H	B	B	A	B	H	A	A	B	B	A	B	B	A	B	A	B	A	H	A	B	A	A	B	B	B	B	B
1233	2	Lsat_1_v5_g_2_5640	41.841	M	Lsat_1_v5_g_2_5640	A	H	A	A	A	A	B	H	B	A	B	A	B	B	B	B	B	H	B	A	B	B	A	A	B	B	A	B	H	A	B	A	B	A	H	A	B	A	A	B	B	B	B	B
1234	2	Lsat_1_v5_g_2_1697	41.841	M	Lsat_1_v5_g_2_1697	A	H	A	A	A	A	B	H	B	A	B	A	B	B	B	B	B	B	B	A	B	H	A	A	B	B	A	B	B	A	B	A	B	A	H	A	B	A	A	B	B	B	B	B
1235	2	Lsat_1_v5_g_2_9346	41.841	M	Lsat_1_v5_g_2_9346	A	A	A	A	A	A	-	H	B	A	B	A	B	B	B	B	B	-	B	A	B	B	A	A	B	B	A	B	B	A	B	A	B	A	H	A	B	A	A	B	B	B	B	B
1236	2	Lsat_1_v5_g_2_9294	41.841	M	Lsat_1_v5_g_2_9294	A	A	A	-	A	A	B	H	B	A	B	A	-	B	B	B	B	B	B	A	-	B	-	A	-	B	A	B	-	A	B	A	B	A	A	A	B	A	A	B	B	B	-	B
1237	2	Lsat_1_v5_g_2_9261	41.841	M	Lsat_1_v5_g_2_9261	A	A	A	A	A	-	B	B	B	A	B	A	B	B	B	B	B	B	B	-	-	B	A	-	B	B	A	B	B	A	B	H	B	A	H	A	B	A	A	B	B	B	-	B
1238	2	Lsat_1_v5_g_2_9139	41.841	M	Lsat_1_v5_g_2_9139	A	A	A	A	A	A	B	H	B	A	B	A	B	B	B	-	B	-	B	A	B	B	A	A	B	B	A	B	B	A	B	A	B	A	H	A	-	A	A	B	-	B	B	B
1239	2	Lsat_1_v5_g_2_8895	41.841	M	Lsat_1_v5_g_2_8895	A	A	A	A	A	A	B	H	B	A	B	A	B	B	-	-	B	B	-	H	B	B	A	A	B	B	A	B	-	A	B	A	-	A	A	A	-	A	A	B	B	B	B	B
1240	2	Lsat_1_v5_g_2_8709	41.841	M	Lsat_1_v5_g_2_8709	A	A	A	A	A	A	B	H	B	A	B	A	B	B	B	B	B	B	B	A	B	B	A	A	B	B	A	B	B	A	B	A	B	A	A	A	B	A	A	B	B	B	B	B
1241	2	Lsat_1_v5_g_2_6667	41.841	M	Lsat_1_v5_g_2_6667	A	A	A	A	A	A	B	H	B	A	H	A	B	B	B	B	B	B	B	A	B	B	A	A	B	B	A	B	B	A	B	A	B	A	H	H	H	A	A	B	B	B	B	B
1242	2	Lsat_1_v5_g_2_5969	41.841	M	Lsat_1_v5_g_2_5969	A	A	A	A	A	A	B	H	B	A	-	A	H	H	B	B	B	B	B	A	B	B	A	A	B	B	A	B	B	A	B	A	B	A	H	A	B	A	A	B	B	B	B	B
1243	2	Lsat_1_v5_g_2_5740	41.841	M	Lsat_1_v5_g_2_5740	A	A	A	A	A	A	B	H	B	A	H	A	H	B	B	B	B	B	B	A	B	B	A	A	B	B	A	B	B	A	B	A	B	A	H	H	B	A	A	B	B	B	H	H
1244	2	Lsat_1_v5_g_2_3072	41.841	M	Lsat_1_v5_g_2_3072	A	A	A	A	A	A	B	H	B	A	B	A	H	B	B	B	B	B	B	A	B	B	A	A	B	B	A	B	B	A	B	A	B	A	H	A	B	A	A	B	B	B	B	B
1245	2	Lsat_1_v5_g_2_3763	41.841	.	Lsat_1_v5_g_2_3072	A	A	A	A	A	A	B	H	B	A	B	A	H	B	B	B	B	B	B	A	B	B	A	A	B	B	A	B	B	A	B	A	B	A	H	A	B	A	A	B	B	B	B	B
1246	2	Lsat_1_v5_g_2_8544	41.841	M	Lsat_1_v5_g_2_8544	A	A	A	A	A	A	B	H	B	A	B	A	B	B	B	-	B	B	B	A	B	-	A	A	B	-	A	B	B	A	B	A	B	A	H	A	B	-	A	B	B	B	B	B
1247	2	Lsat_1_v5_g_2_6173	41.841	M	Lsat_1_v5_g_2_6173	A	A	A	A	A	A	B	H	B	A	B	A	B	B	B	B	B	B	B	A	B	B	A	A	B	B	A	B	B	A	B	A	B	A	H	A	B	A	A	B	B	B	B	B
1248	2	Lsat_1_v5_g_2_12962	41.841	M	Lsat_1_v5_g_2_12962	A	A	A	-	A	A	B	H	B	A	B	A	B	-	B	B	B	B	B	A	B	B	A	A	B	B	A	B	B	A	B	A	B	A	H	A	B	A	A	B	B	B	B	B
1249	2	Lsat_1_v5_g_2_12923	41.841	M	Lsat_1_v5_g_2_12923	A	A	A	A	A	A	B	H	B	A	B	A	B	B	B	B	B	B	B	A	B	B	A	A	B	B	A	B	B	A	B	A	H	A	H	A	B	A	A	B	B	B	B	B
1250	2	Lsat_1_v5_g_2_11429	41.841	M	Lsat_1_v5_g_2_11429	A	A	A	A	A	A	B	H	H	A	B	A	B	B	-	B	-	-	B	A	B	-	A	A	-	B	A	B	B	A	B	A	B	-	H	A	B	A	A	B	-	B	B	B
1251	2	Lsat_1_v5_g_2_11147	41.841	M	Lsat_1_v5_g_2_11147	A	A	A	A	A	A	B	H	B	A	B	A	-	B	B	B	B	B	B	A	B	-	A	A	B	B	A	B	B	A	B	-	B	H	H	A	B	-	A	B	B	-	B	-
1252	2	Lsat_1_v5_g_2_9012	41.841	M	Lsat_1_v5_g_2_9012	A	A	A	A	A	-	B	-	B	A	B	A	B	B	B	B	B	B	-	-	B	B	A	A	B	B	A	B	H	A	B	A	-	A	H	A	B	A	A	B	B	B	B	B
1253	2	Lsat_1_v5_g_2_7279	41.841	M	Lsat_1_v5_g_2_7279	A	A	A	A	A	A	B	H	B	A	B	A	B	B	B	B	B	B	B	A	B	B	A	A	B	B	A	B	B	A	B	A	B	A	H	A	B	A	A	B	B	B	B	B
1254	2	Lsat_1_v5_g_2_6732	41.841	M	Lsat_1_v5_g_2_6732	A	A	A	A	A	A	B	H	B	A	B	A	B	B	B	B	B	-	B	A	B	B	A	A	B	B	A	B	B	A	B	A	B	A	H	A	B	A	A	B	B	B	B	B
1255	2	Lsat_1_v5_g_2_6663	41.841	M	Lsat_1_v5_g_2_6663	A	A	A	A	A	A	B	H	B	A	B	A	B	B	B	B	B	H	B	A	B	B	A	A	B	B	A	B	B	A	B	A	B	A	H	A	B	A	A	B	B	B	B	B
1256	2	Lsat_1_v5_g_2_2760	41.841	M	Lsat_1_v5_g_2_2760	A	A	A	A	A	A	B	H	B	A	B	A	B	B	B	B	B	B	B	A	B	B	A	A	B	B	A	B	B	A	B	A	B	A	H	A	B	A	A	B	B	B	B	B
1257	2	Lsat_1_v5_g_2_2932	41.841	.	Lsat_1_v5_g_2_2760	A	A	A	A	A	A	B	H	B	A	B	A	B	B	B	B	B	B	B	A	B	B	A	A	B	B	A	B	B	A	B	A	B	A	H	A	B	A	A	B	B	B	B	B
1258	2	Lsat_1_v5_g_2_3221	41.841	.	Lsat_1_v5_g_2_2760	A	A	A	A	A	A	B	H	B	A	B	A	B	B	B	B	B	B	B	A	B	B	A	A	B	B	A	B	B	A	B	A	B	A	H	A	B	A	A	B	B	B	B	B
1259	2	Lsat_1_v5_g_2_4386	41.841	.	Lsat_1_v5_g_2_2760	A	A	A	A	A	A	B	H	B	A	B	A	B	B	B	B	B	B	B	A	B	B	A	A	B	B	A	B	B	A	B	A	B	A	H	A	B	A	A	B	B	B	B	B
1260	2	Lsat_1_v5_g_2_4393	41.841	.	Lsat_1_v5_g_2_2760	A	A	A	A	A	A	B	H	B	A	B	A	B	B	B	B	B	B	B	A	B	B	A	A	B	B	A	B	B	A	B	A	B	A	H	A	B	A	A	B	B	B	B	B
1261	2	Lsat_1_v5_g_2_4583	41.841	.	Lsat_1_v5_g_2_2760	A	A	A	A	A	A	B	H	B	A	B	A	B	B	B	B	B	B	B	A	B	B	A	A	B	B	A	B	B	A	B	A	B	A	H	A	B	A	A	B	B	B	B	B
1262	2	Lsat_1_v5_g_2_4625	41.841	.	Lsat_1_v5_g_2_2760	A	A	A	A	A	A	B	H	B	A	B	A	B	B	B	B	B	B	B	A	B	B	A	A	B	B	A	B	B	A	B	A	B	A	H	A	B	A	A	B	B	B	B	B
1263	2	Lsat_1_v5_g_2_4715	41.841	.	Lsat_1_v5_g_2_2760	A	A	A	A	A	A	B	H	B	A	B	A	B	B	B	B	B	B	B	A	B	B	A	A	B	B	A	B	B	A	B	A	B	A	H	A	B	A	A	B	B	B	B	B
1264	2	Lsat_1_v5_g_2_4878	41.841	.	Lsat_1_v5_g_2_2760	A	A	A	A	A	A	B	H	B	A	B	A	B	B	B	B	B	B	B	A	B	B	A	A	B	B	A	B	B	A	B	A	B	A	H	A	B	A	A	B	B	B	B	B
1265	2	Lsat_1_v5_g_2_5144	41.841	.	Lsat_1_v5_g_2_2760	A	A	A	A	A	A	B	H	B	A	B	A	B	B	B	B	B	B	B	A	B	B	A	A	B	B	A	B	B	A	B	A	B	A	H	A	B	A	A	B	B	B	B	B
1266	2	Lsat_1_v5_g_2_5328	41.841	.	Lsat_1_v5_g_2_2760	A	A	A	A	A	A	B	H	B	A	B	A	B	B	B	B	B	B	B	A	B	B	A	A	B	B	A	B	B	A	B	A	B	A	H	A	B	A	A	B	B	B	B	B
1267	2	Lsat_1_v5_g_2_5394	41.841	.	Lsat_1_v5_g_2_2760	A	A	A	A	A	A	B	H	B	A	B	A	B	B	B	B	B	B	B	A	B	B	A	A	B	B	A	B	B	A	B	A	B	A	H	A	B	A	A	B	B	B	B	B
1268	2	Lsat_1_v5_g_2_5469	41.841	.	Lsat_1_v5_g_2_2760	A	A	A	A	A	A	B	H	B	A	B	A	B	B	B	B	B	B	B	A	B	B	A	A	B	B	A	B	B	A	B	A	B	A	H	A	B	A	A	B	B	B	B	B
1269	2	Lsat_1_v5_g_2_5962	41.841	.	Lsat_1_v5_g_2_2760	A	A	A	A	A	A	B	H	B	A	B	A	B	B	B	B	B	B	B	A	B	B	A	A	B	B	A	B	B	A	B	A	B	A	H	A	B	A	A	B	B	B	B	B
1270	2	Lsat_1_v5_g_2_6029	41.841	.	Lsat_1_v5_g_2_2760	A	A	A	A	A	A	B	H	B	A	B	A	B	B	B	B	B	B	B	A	B	B	A	A	B	B	A	B	B	A	B	A	B	A	H	A	B	A	A	B	B	B	B	B
1271	2	Lsat_1_v5_g_2_6438	41.841	.	Lsat_1_v5_g_2_2760	A	A	A	A	A	A	B	H	B	A	B	A	B	B	B	B	B	B	B	A	B	B	A	A	B	B	A	B	B	A	B	A	B	A	H	A	B	A	A	B	B	B	B	B
1272	2	Lsat_1_v5_g_2_2365	41.841	.	Lsat_1_v5_g_2_2760	A	A	A	A	A	A	B	H	B	A	B	A	B	B	B	B	B	B	B	A	B	B	A	A	B	B	A	B	B	A	B	A	B	A	H	A	B	A	A	B	B	B	B	B
1273	2	Lsat_1_v5_g_2_3566	41.841	.	Lsat_1_v5_g_2_2760	A	A	A	A	A	A	B	H	B	A	B	A	B	B	B	B	B	B	B	A	B	B	A	A	B	B	A	B	B	A	B	A	B	A	H	A	B	A	A	B	B	B	B	B
1274	2	Lsat_1_v5_g_2_4928	41.841	.	Lsat_1_v5_g_2_2760	A	A	A	A	A	A	B	H	B	A	B	A	B	B	B	B	B	B	B	A	B	B	A	A	B	B	A	B	B	A	B	A	B	A	H	A	B	A	A	B	B	B	B	B
1275	2	Lsat_1_v5_g_2_2587	41.841	M	Lsat_1_v5_g_2_2587	A	A	A	A	A	A	B	H	B	A	B	A	H	B	B	B	B	B	B	A	B	B	A	A	B	B	A	B	B	A	B	A	B	A	H	A	B	A	A	B	B	B	B	B
1276	2	Lsat_1_v5_g_2_4130	41.841	.	Lsat_1_v5_g_2_2587	A	A	A	A	A	A	B	H	B	A	B	A	H	B	B	B	B	B	B	A	B	B	A	A	B	B	A	B	B	A	B	A	B	A	H	A	B	A	A	B	B	B	B	B
1277	2	Lsat_1_v5_g_2_4330	41.841	.	Lsat_1_v5_g_2_2587	A	A	A	A	A	A	B	H	B	A	B	A	H	B	B	B	B	B	B	A	B	B	A	A	B	B	A	B	B	A	B	A	B	A	H	A	B	A	A	B	B	B	B	B
1278	2	Lsat_1_v5_g_2_4823	41.841	.	Lsat_1_v5_g_2_2587	A	A	A	A	A	A	B	H	B	A	B	A	H	B	B	B	B	B	B	A	B	B	A	A	B	B	A	B	B	A	B	A	B	A	H	A	B	A	A	B	B	B	B	B
1279	2	Lsat_1_v5_g_2_5406	41.841	.	Lsat_1_v5_g_2_2587	A	A	A	A	A	A	B	H	B	A	B	A	H	B	B	B	B	B	B	A	B	B	A	A	B	B	A	B	B	A	B	A	B	A	H	A	B	A	A	B	B	B	B	B
1280	2	Lsat_1_v5_g_2_6110	41.841	.	Lsat_1_v5_g_2_2587	A	A	A	A	A	A	B	H	B	A	B	A	H	B	B	B	B	B	B	A	B	B	A	A	B	B	A	B	B	A	B	A	B	A	H	A	B	A	A	B	B	B	B	B
1281	2	Lsat_1_v5_g_2_6917	41.841	.	Lsat_1_v5_g_2_2587	A	A	A	A	A	A	B	H	B	A	B	A	H	B	B	B	B	B	B	A	B	B	A	A	B	B	A	B	B	A	B	A	B	A	H	A	B	A	A	B	B	B	B	B
1282	2	Lsat_1_v5_g_2_5339	41.841	.	Lsat_1_v5_g_2_2587	A	A	A	A	A	A	B	H	B	A	B	A	H	B	B	B	B	B	B	A	B	B	A	A	B	B	A	B	B	A	B	A	B	A	H	A	B	A	A	B	B	B	B	B
1283	2	Lsat_1_v5_g_2_708	41.841	.	Lsat_1_v5_g_2_2587	A	A	A	A	A	A	B	H	B	A	B	A	H	B	B	B	B	B	B	A	B	B	A	A	B	B	A	B	B	A	B	A	B	A	H	A	B	A	A	B	B	B	B	B
1284	2	Lsat_1_v5_g_2_10240	41.841	M	Lsat_1_v5_g_2_10240	A	A	A	A	A	A	B	H	B	A	-	A	B	B	-	B	B	B	B	A	B	B	A	A	B	B	A	B	B	A	B	A	B	A	H	A	B	A	A	-	B	B	B	B
1285	2	Lsat_1_v5_g_2_12284	41.841	M	Lsat_1_v5_g_2_12284	A	A	A	A	A	-	B	B	B	-	B	A	B	-	-	-	B	-	B	A	B	B	A	A	B	B	A	-	B	A	B	A	B	A	H	-	B	A	-	B	-	B	B	B
1286	2	Lsat_1_v5_g_2_9720	41.841	M	Lsat_1_v5_g_2_9720	A	A	A	A	A	A	B	H	B	-	B	A	B	B	B	-	B	-	B	A	B	B	A	-	B	B	A	B	B	A	B	A	-	A	-	A	B	-	-	B	-	B	B	B
1287	2	Lsat_1_v5_g_2_8708	41.841	M	Lsat_1_v5_g_2_8708	A	A	A	A	A	A	B	-	-	-	B	A	B	-	B	B	-	-	B	A	-	B	A	A	B	B	A	B	B	A	B	A	B	A	H	-	B	-	A	B	B	B	B	B
1288	2	Lsat_1_v5_g_2_10821	41.841	M	Lsat_1_v5_g_2_10821	-	A	A	A	A	A	B	-	B	A	B	A	-	-	B	-	B	B	-	-	B	B	A	A	B	B	A	B	-	A	B	A	B	A	-	-	B	A	A	B	B	B	-	B
1289	2	Lsat_1_v5_g_2_20408	41.841	M	Lsat_1_v5_g_2_20408	A	A	A	A	A	A	B	H	B	-	B	A	-	-	B	B	B	B	B	A	B	B	A	-	B	B	A	B	-	A	B	A	-	A	A	A	B	A	-	B	H	B	-	B
1290	2	Lsat_1_v5_g_2_16740	41.841	M	Lsat_1_v5_g_2_16740	A	-	A	A	A	A	B	-	B	A	B	A	-	B	B	B	B	-	B	H	B	B	-	A	B	B	A	B	B	A	B	A	B	A	H	-	B	A	A	B	B	B	B	B
1291	2	Lsat_1_v5_g_2_10070	41.841	M	Lsat_1_v5_g_2_10070	A	A	A	H	A	A	B	H	B	A	B	A	B	B	B	B	B	B	B	A	B	B	A	A	B	B	A	B	B	A	B	A	B	A	H	A	B	A	A	B	B	B	B	B
1292	2	Lsat_1_v5_g_2_5869	42.422	M	Lsat_1_v5_g_2_5869	A	H	A	A	A	A	B	H	B	A	H	A	H	B	B	B	B	B	B	A	B	B	A	A	B	B	A	B	B	A	B	A	B	H	H	A	B	H	H	B	B	B	B	B
1293	2	Lsat_1_v5_g_2_8316	42.997	M	Lsat_1_v5_g_2_8316	A	H	A	A	A	A	B	H	B	-	B	H	B	B	B	B	B	B	B	A	B	A	A	A	B	B	A	B	B	A	B	A	B	A	H	A	B	A	A	B	B	B	B	B
1294	2	Lsat_1_v5_g_2_6926	42.997	M	Lsat_1_v5_g_2_6926	A	B	A	A	A	A	B	H	B	A	B	A	B	B	H	B	B	B	B	A	B	H	A	A	H	B	A	B	B	H	B	A	H	A	H	A	B	A	A	B	B	B	B	H
1295	2	Lsat_1_v5_g_2_8884	42.997	M	Lsat_1_v5_g_2_8884	-	B	A	A	H	A	B	H	B	A	-	A	B	B	B	B	-	B	B	A	B	H	A	A	B	B	A	B	B	A	B	A	B	A	A	A	B	-	A	-	-	B	B	B
1296	2	Lsat_1_v5_g_2_11400	42.997	M	Lsat_1_v5_g_2_11400	A	B	H	H	A	A	B	B	B	A	B	A	B	B	-	B	B	-	B	A	B	A	H	A	B	B	A	B	B	A	B	A	B	A	H	A	B	A	A	B	-	B	-	H
1297	2	Lsat_1_v5_g_2_10870	42.997	M	Lsat_1_v5_g_2_10870	A	B	A	A	A	A	-	H	B	A	B	A	-	B	B	B	-	B	B	A	-	-	A	A	-	B	A	B	B	A	B	A	B	A	H	A	B	A	A	B	-	B	H	B
1298	2	Lsat_1_v5_g_2_10232	42.997	M	Lsat_1_v5_g_2_10232	A	B	A	A	A	A	B	H	B	A	B	A	B	B	B	B	B	B	B	A	B	A	A	A	B	B	A	B	B	A	B	A	B	A	H	A	B	A	A	B	B	B	B	B
1299	2	Lsat_1_v5_g_2_14780	42.997	M	Lsat_1_v5_g_2_14780	A	B	A	A	A	A	B	H	B	A	B	A	B	B	B	B	B	B	-	A	B	A	A	A	B	B	A	B	B	A	B	A	B	A	H	A	B	A	A	B	B	B	B	B
1300	2	Lsat_1_v5_g_2_7376	42.997	M	Lsat_1_v5_g_2_7376	A	B	A	A	A	A	B	H	B	A	B	A	B	B	B	B	B	H	B	A	B	A	A	A	B	B	A	B	B	A	B	A	B	A	H	A	B	A	A	B	B	B	B	B
1301	2	Lsat_1_v5_g_2_7354	42.997	M	Lsat_1_v5_g_2_7354	A	B	A	A	A	H	B	H	B	A	B	A	B	B	B	B	B	B	B	A	B	A	A	A	B	B	A	B	B	A	B	A	B	A	H	A	B	A	A	B	B	B	B	B
1302	2	Lsat_1_v5_g_2_6357	42.997	M	Lsat_1_v5_g_2_6357	A	B	A	A	A	A	B	H	B	A	B	A	B	B	B	B	B	B	B	A	B	A	A	A	B	B	A	B	B	A	B	A	B	A	H	A	B	A	A	B	B	B	B	B
1303	2	Lsat_1_v5_g_2_1594	42.997	M	Lsat_1_v5_g_2_1594	A	B	A	A	A	A	B	B	B	A	B	A	B	B	B	B	B	B	B	A	B	H	A	A	B	B	A	B	B	A	B	A	B	A	H	A	B	A	A	B	B	B	B	B
1304	2	Lsat_1_v5_g_2_608	42.997	.	Lsat_1_v5_g_2_1594	A	B	A	A	A	A	B	B	B	A	B	A	B	B	B	B	B	B	B	A	B	H	A	A	B	B	A	B	B	A	B	A	B	A	H	A	B	A	A	B	B	B	B	B
1305	2	Lsat_1_v5_g_2_711	42.997	.	Lsat_1_v5_g_2_1594	A	B	A	A	A	A	B	B	B	A	B	A	B	B	B	B	B	B	B	A	B	H	A	A	B	B	A	B	B	A	B	A	B	A	H	A	B	A	A	B	B	B	B	B
1306	2	Lsat_1_v5_g_2_826	42.997	.	Lsat_1_v5_g_2_1594	A	B	A	A	A	A	B	B	B	A	B	A	B	B	B	B	B	B	B	A	B	H	A	A	B	B	A	B	B	A	B	A	B	A	H	A	B	A	A	B	B	B	B	B
1307	2	Lsat_1_v5_g_2_673298	42.997	M	Lsat_1_v5_g_2_673298	A	B	A	A	A	A	B	H	B	A	B	A	B	B	B	B	B	B	B	A	B	H	A	A	B	B	A	B	B	A	B	A	B	A	H	A	B	A	A	B	B	B	B	B
1308	2	Lsat_1_v5_g_2_1529	42.997	.	Lsat_1_v5_g_2_673298	A	B	A	A	A	A	B	H	B	A	B	A	B	B	B	B	B	B	B	A	B	H	A	A	B	B	A	B	B	A	B	A	B	A	H	A	B	A	A	B	B	B	B	B
1309	2	Lsat_1_v5_g_2_2316	42.997	.	Lsat_1_v5_g_2_673298	A	B	A	A	A	A	B	H	B	A	B	A	B	B	B	B	B	B	B	A	B	H	A	A	B	B	A	B	B	A	B	A	B	A	H	A	B	A	A	B	B	B	B	B
1310	2	Lsat_1_v5_g_2_3468	42.997	.	Lsat_1_v5_g_2_673298	A	B	A	A	A	A	B	H	B	A	B	A	B	B	B	B	B	B	B	A	B	H	A	A	B	B	A	B	B	A	B	A	B	A	H	A	B	A	A	B	B	B	B	B
1311	2	Lsat_1_v5_g_2_3879	42.997	.	Lsat_1_v5_g_2_673298	A	B	A	A	A	A	B	H	B	A	B	A	B	B	B	B	B	B	B	A	B	H	A	A	B	B	A	B	B	A	B	A	B	A	H	A	B	A	A	B	B	B	B	B
1312	2	Lsat_1_v5_g_2_4690	42.997	.	Lsat_1_v5_g_2_673298	A	B	A	A	A	A	B	H	B	A	B	A	B	B	B	B	B	B	B	A	B	H	A	A	B	B	A	B	B	A	B	A	B	A	H	A	B	A	A	B	B	B	B	B
1313	2	Lsat_1_v5_g_2_1548	42.997	.	Lsat_1_v5_g_2_673298	A	B	A	A	A	A	B	H	B	A	B	A	B	B	B	B	B	B	B	A	B	H	A	A	B	B	A	B	B	A	B	A	B	A	H	A	B	A	A	B	B	B	B	B
1314	2	Lsat_1_v5_g_2_2379	42.997	.	Lsat_1_v5_g_2_673298	A	B	A	A	A	A	B	H	B	A	B	A	B	B	B	B	B	B	B	A	B	H	A	A	B	B	A	B	B	A	B	A	B	A	H	A	B	A	A	B	B	B	B	B
1315	2	Lsat_1_v5_g_2_3290	42.997	.	Lsat_1_v5_g_2_673298	A	B	A	A	A	A	B	H	B	A	B	A	B	B	B	B	B	B	B	A	B	H	A	A	B	B	A	B	B	A	B	A	B	A	H	A	B	A	A	B	B	B	B	B
1316	2	Lsat_1_v5_g_2_3705	43.534	M	Lsat_1_v5_g_2_3705	A	A	A	A	A	A	B	H	B	A	B	A	B	B	B	B	B	B	B	A	B	A	A	A	B	B	A	B	B	A	B	A	B	A	H	A	B	A	A	B	B	B	B	B
1317	2	Lsat_1_v5_g_2_10873	43.534	M	Lsat_1_v5_g_2_10873	A	A	A	A	A	A	B	H	B	A	B	A	B	B	B	B	B	B	B	A	H	A	A	A	B	B	A	B	B	A	B	A	B	A	H	A	B	A	A	B	B	B	B	B
1318	2	Lsat_1_v5_g_2_1090	44.634	M	Lsat_1_v5_g_2_1090	A	B	A	A	A	H	B	B	B	A	B	A	B	B	B	B	B	B	B	A	B	H	A	A	B	B	A	B	B	A	B	A	B	A	B	A	B	A	A	B	B	B	B	B
1319	2	Lsat_1_v5_g_2_1235	45.165	M	Lsat_1_v5_g_2_1235	A	B	A	A	A	B	B	B	B	A	B	A	B	B	B	B	B	B	B	A	B	H	A	A	B	B	A	B	B	A	B	A	B	A	B	A	B	A	A	B	B	B	B	B
1320	2	Lsat_1_v5_g_2_6929	47.341	M	Lsat_1_v5_g_2_6929	A	B	A	A	A	H	B	B	B	H	B	A	H	B	B	B	B	B	H	A	B	A	A	A	A	B	A	B	H	A	B	A	H	A	H	H	B	A	A	B	B	B	A	B
1321	2	Lsat_1_v5_g_2_9545	47.341	M	Lsat_1_v5_g_2_9545	A	B	A	A	A	B	B	B	B	A	-	A	B	B	B	B	B	B	H	A	B	A	A	A	A	B	A	B	H	A	-	A	H	A	B	-	B	A	A	B	B	B	A	B
1322	2	Lsat_1_v5_g_2_673277	47.341	M	Lsat_1_v5_g_2_673277	A	B	A	A	A	B	B	B	B	A	B	A	B	B	B	B	B	B	B	A	B	H	A	A	A	B	A	B	B	A	B	A	B	A	B	H	B	A	A	B	B	B	A	B
1323	2	Lsat_1_v5_g_2_1307	47.341	M	Lsat_1_v5_g_2_1307	A	B	A	A	A	B	B	B	B	A	B	A	B	B	B	B	B	B	B	A	B	H	A	A	A	B	A	B	B	A	B	A	B	A	B	A	B	A	A	B	B	B	A	B
1324	2	Lsat_1_v5_g_2_1030	47.341	.	Lsat_1_v5_g_2_1307	A	B	A	A	A	B	B	B	B	A	B	A	B	B	B	B	B	B	B	A	B	H	A	A	A	B	A	B	B	A	B	A	B	A	B	A	B	A	A	B	B	B	A	B
1325	2	Lsat_1_v5_g_2_8417	47.862	M	Lsat_1_v5_g_2_8417	A	B	A	A	A	B	B	B	B	A	B	A	H	B	B	B	B	B	B	A	B	H	A	A	A	B	A	B	B	A	B	H	B	A	B	B	B	A	H	B	B	B	A	B
1326	2	Lsat_1_v5_g_2_8379	47.862	M	Lsat_1_v5_g_2_8379	A	B	A	A	A	B	B	B	B	A	B	A	B	B	B	B	B	B	B	A	B	H	A	A	A	B	A	B	-	A	B	A	B	A	B	B	B	A	A	B	B	B	A	B
1327	2	Lsat_1_v5_g_2_6854	47.862	M	Lsat_1_v5_g_2_6854	H	B	H	A	A	B	B	B	B	A	B	A	B	B	B	H	B	B	B	A	B	A	A	A	A	B	A	B	B	A	B	A	B	A	H	B	B	A	A	H	B	B	A	B
1328	2	Lsat_1_v5_g_2_7242	47.862	M	Lsat_1_v5_g_2_7242	A	B	A	A	A	B	B	B	B	A	B	A	B	B	B	H	B	B	B	A	B	H	A	A	A	B	A	B	B	A	B	A	B	A	B	B	B	A	A	B	B	B	A	B
1329	2	Lsat_1_v5_g_2_3399	47.862	M	Lsat_1_v5_g_2_3399	A	B	A	A	A	B	B	B	B	A	-	A	B	B	H	-	-	-	B	A	-	A	A	A	A	B	A	B	B	A	B	A	B	A	B	B	B	A	A	B	B	-	A	B
1330	2	Lsat_1_v5_g_2_7199	47.862	M	Lsat_1_v5_g_2_7199	A	B	A	A	A	B	B	B	B	H	B	A	B	B	B	B	B	B	B	A	B	A	A	A	A	B	A	B	B	A	B	A	B	A	B	B	B	A	A	B	B	B	A	-
1331	2	Lsat_1_v5_g_2_1933	47.862	M	Lsat_1_v5_g_2_1933	A	B	A	A	A	B	B	B	B	A	B	A	B	B	B	B	B	B	B	A	B	H	A	A	A	B	A	B	B	A	B	A	B	A	B	B	B	A	A	B	B	B	A	B
1332	2	Lsat_1_v5_g_2_2820	47.862	.	Lsat_1_v5_g_2_1933	A	B	A	A	A	B	B	B	B	A	B	A	B	B	B	B	B	B	B	A	B	H	A	A	A	B	A	B	B	A	B	A	B	A	B	B	B	A	A	B	B	B	A	B
1333	2	Lsat_1_v5_g_2_1160	47.862	.	Lsat_1_v5_g_2_1933	A	B	A	A	A	B	B	B	B	A	B	A	B	B	B	B	B	B	B	A	B	H	A	A	A	B	A	B	B	A	B	A	B	A	B	B	B	A	A	B	B	B	A	B
1334	2	Lsat_1_v5_g_2_1357	47.862	.	Lsat_1_v5_g_2_1933	A	B	A	A	A	B	B	B	B	A	B	A	B	B	B	B	B	B	B	A	B	H	A	A	A	B	A	B	B	A	B	A	B	A	B	B	B	A	A	B	B	B	A	B
1335	2	Lsat_1_v5_g_2_1443	47.862	.	Lsat_1_v5_g_2_1933	A	B	A	A	A	B	B	B	B	A	B	A	B	B	B	B	B	B	B	A	B	H	A	A	A	B	A	B	B	A	B	A	B	A	B	B	B	A	A	B	B	B	A	B
1336	2	Lsat_1_v5_g_2_1735	47.862	.	Lsat_1_v5_g_2_1933	A	B	A	A	A	B	B	B	B	A	B	A	B	B	B	B	B	B	B	A	B	H	A	A	A	B	A	B	B	A	B	A	B	A	B	B	B	A	A	B	B	B	A	B
1337	2	Lsat_1_v5_g_2_3799	47.862	.	Lsat_1_v5_g_2_1933	A	B	A	A	A	B	B	B	B	A	B	A	B	B	B	B	B	B	B	A	B	H	A	A	A	B	A	B	B	A	B	A	B	A	B	B	B	A	A	B	B	B	A	B
1338	2	Lsat_1_v5_g_2_3816	47.862	.	Lsat_1_v5_g_2_1933	A	B	A	A	A	B	B	B	B	A	B	A	B	B	B	B	B	B	B	A	B	H	A	A	A	B	A	B	B	A	B	A	B	A	B	B	B	A	A	B	B	B	A	B
1339	2	Lsat_1_v5_g_2_3921	47.862	.	Lsat_1_v5_g_2_1933	A	B	A	A	A	B	B	B	B	A	B	A	B	B	B	B	B	B	B	A	B	H	A	A	A	B	A	B	B	A	B	A	B	A	B	B	B	A	A	B	B	B	A	B
1340	2	Lsat_1_v5_g_2_12036	49.493	M	Lsat_1_v5_g_2_12036	A	B	A	A	A	B	B	B	B	A	-	A	B	B	-	B	B	B	B	A	A	H	A	A	A	B	A	B	B	A	B	A	B	A	B	-	B	A	A	B	B	-	A	-
1341	2	Lsat_1_v5_g_2_1852	49.493	M	Lsat_1_v5_g_2_1852	A	B	A	A	A	B	B	B	B	A	B	A	B	B	B	B	B	B	B	A	A	H	A	A	A	B	A	B	B	A	B	A	B	A	B	B	B	A	A	B	B	B	A	B
1342	2	Lsat_1_v5_g_2_673258	49.493	.	Lsat_1_v5_g_2_1852	A	B	A	A	A	B	B	B	B	A	B	A	B	B	B	B	B	B	B	A	A	H	A	A	A	B	A	B	B	A	B	A	B	A	B	B	B	A	A	B	B	B	A	B
1343	2	Lsat_1_v5_g_2_2112	49.493	.	Lsat_1_v5_g_2_1852	A	B	A	A	A	B	B	B	B	A	B	A	B	B	B	B	B	B	B	A	A	H	A	A	A	B	A	B	B	A	B	A	B	A	B	B	B	A	A	B	B	B	A	B
1344	2	Lsat_1_v5_g_2_3093	49.493	.	Lsat_1_v5_g_2_1852	A	B	A	A	A	B	B	B	B	A	B	A	B	B	B	B	B	B	B	A	A	H	A	A	A	B	A	B	B	A	B	A	B	A	B	B	B	A	A	B	B	B	A	B
1345	2	Lsat_1_v5_g_2_4429	49.493	.	Lsat_1_v5_g_2_1852	A	B	A	A	A	B	B	B	B	A	B	A	B	B	B	B	B	B	B	A	A	H	A	A	A	B	A	B	B	A	B	A	B	A	B	B	B	A	A	B	B	B	A	B
1346	2	Lsat_1_v5_g_2_475	49.493	.	Lsat_1_v5_g_2_1852	A	B	A	A	A	B	B	B	B	A	B	A	B	B	B	B	B	B	B	A	A	H	A	A	A	B	A	B	B	A	B	A	B	A	B	B	B	A	A	B	B	B	A	B
1347	2	Lsat_1_v5_g_2_4983	49.493	.	Lsat_1_v5_g_2_1852	A	B	A	A	A	B	B	B	B	A	B	A	B	B	B	B	B	B	B	A	A	H	A	A	A	B	A	B	B	A	B	A	B	A	B	B	B	A	A	B	B	B	A	B
1348	2	Lsat_1_v5_g_2_1321	49.493	.	Lsat_1_v5_g_2_1852	A	B	A	A	A	B	B	B	B	A	B	A	B	B	B	B	B	B	B	A	A	H	A	A	A	B	A	B	B	A	B	A	B	A	B	B	B	A	A	B	B	B	A	B
1349	2	Lsat_1_v5_g_2_673319	49.493	.	Lsat_1_v5_g_2_1852	A	B	A	A	A	B	B	B	B	A	B	A	B	B	B	B	B	B	B	A	A	H	A	A	A	B	A	B	B	A	B	A	B	A	B	B	B	A	A	B	B	B	A	B
1350	2	Lsat_1_v5_g_2_465	49.493	.	Lsat_1_v5_g_2_1852	A	B	A	A	A	B	B	B	B	A	B	A	B	B	B	B	B	B	B	A	A	H	A	A	A	B	A	B	B	A	B	A	B	A	B	B	B	A	A	B	B	B	A	B
1351	2	Lsat_1_v5_g_2_10434	49.493	M	Lsat_1_v5_g_2_10434	A	B	A	A	A	B	B	B	B	A	B	A	H	B	B	B	B	B	B	A	A	A	A	A	A	B	A	B	B	A	B	A	B	A	B	B	B	A	A	B	B	B	A	B
1352	2	Lsat_1_v5_g_2_2435	50.568	M	Lsat_1_v5_g_2_2435	A	B	A	A	A	B	B	B	B	A	B	A	B	B	B	B	B	B	A	A	A	H	A	A	A	B	A	B	B	A	B	A	B	A	B	B	B	A	A	B	B	B	A	B
1353	2	Lsat_1_v5_g_2_1861	50.568	M	Lsat_1_v5_g_2_1861	A	B	A	A	A	B	B	B	B	A	B	A	B	B	B	B	B	B	A	A	A	H	A	A	A	B	A	B	B	A	B	A	B	A	B	B	B	A	A	B	B	B	A	B
1354	2	Lsat_1_v5_g_2_486	55.075	M	Lsat_1_v5_g_2_486	A	B	A	A	A	B	B	A	B	B	B	A	B	B	B	B	B	B	A	A	A	A	A	A	A	B	A	B	B	A	B	A	B	A	B	B	B	A	A	B	B	B	A	B
1355	2	Lsat_1_v5_g_2_4565	55.075	M	Lsat_1_v5_g_2_4565	A	B	A	A	A	B	B	A	B	B	B	A	B	B	B	B	B	B	A	A	A	A	A	A	A	B	A	B	B	A	B	A	B	A	B	B	B	A	A	B	B	B	A	B
1356	2	Lsat_1_v5_g_2_85	55.075	.	Lsat_1_v5_g_2_4565	A	B	A	A	A	B	B	A	B	B	B	A	B	B	B	B	B	B	A	A	A	A	A	A	A	B	A	B	B	A	B	A	B	A	B	B	B	A	A	B	B	B	A	B
1357	2	Lsat_1_v5_g_2_884	55.601	M	Lsat_1_v5_g_2_884	A	B	A	A	A	B	B	A	B	B	B	A	B	B	B	B	B	B	A	A	A	A	A	A	A	B	A	B	B	A	B	A	B	A	B	B	B	A	B	B	B	B	A	B
1358	2	Lsat_1_v5_g_2_536	55.601	M	Lsat_1_v5_g_2_536	A	B	A	A	A	B	B	A	B	H	B	A	B	B	B	B	B	B	A	A	A	A	A	A	A	B	A	B	B	A	B	A	B	A	B	B	B	A	A	B	B	B	A	B
1359	2	Lsat_1_v5_g_2_2971	55.601	M	Lsat_1_v5_g_2_2971	A	B	A	A	A	B	B	A	B	B	B	A	B	B	B	B	B	B	A	A	A	A	A	A	A	B	A	B	B	A	B	A	B	A	B	B	B	A	B	B	B	B	A	B
1360	2	Lsat_1_v5_g_2_26	55.601	M	Lsat_1_v5_g_2_26	A	B	A	A	A	B	B	A	B	B	B	A	B	B	B	B	B	B	A	A	A	A	A	A	A	B	A	B	B	A	B	A	B	A	B	B	B	A	H	B	B	B	A	B
1361	2	Lsat_1_v5_g_2_3740	56.203	M	Lsat_1_v5_g_2_3740	A	B	A	A	A	B	B	A	B	B	B	A	B	B	B	B	B	B	A	A	A	A	A	A	A	B	A	B	B	A	B	A	B	A	B	B	B	A	B	B	B	B	A	B
1362	2	Lsat_1_v5_g_2_17038	56.203	M	Lsat_1_v5_g_2_17038	A	-	-	A	A	B	B	A	B	B	B	A	B	B	B	B	-	B	A	A	A	-	-	A	A	B	-	B	B	A	B	A	-	A	-	B	-	A	B	B	B	B	A	B
1363	2	Lsat_1_v5_g_2_6020	56.806	M	Lsat_1_v5_g_2_6020	A	B	A	A	A	B	B	A	B	B	B	A	B	B	B	B	B	B	A	A	A	A	A	A	A	B	A	B	B	A	B	A	B	A	B	B	B	A	B	B	B	B	A	B
1364	2	Lsat_1_v5_g_2_5790	56.806	M	Lsat_1_v5_g_2_5790	A	B	A	A	A	B	B	A	B	B	B	A	B	B	B	B	B	B	A	A	A	A	A	A	A	B	A	B	B	A	B	A	B	A	B	B	B	A	B	H	B	B	A	B
1365	2	Lsat_1_v5_g_2_4861	58.026	M	Lsat_1_v5_g_2_4861	A	B	A	A	A	B	B	A	B	A	-	A	-	B	B	B	B	B	A	A	A	A	A	A	A	-	A	B	-	A	B	B	B	A	A	-	B	A	B	B	B	-	H	-
1366	2	Lsat_1_v5_g_2_696	58.026	M	Lsat_1_v5_g_2_696	A	B	A	A	A	B	B	A	B	A	B	A	B	B	B	B	B	B	A	A	A	A	A	A	A	B	A	B	B	A	B	B	B	A	A	B	B	A	B	B	B	B	A	B
1367	2	Lsat_1_v5_g_2_575	58.026	M	Lsat_1_v5_g_2_575	A	B	A	A	A	B	B	A	B	A	B	A	B	B	B	B	B	B	A	A	A	A	A	A	A	B	A	B	B	A	B	B	B	A	H	B	B	A	B	B	B	B	A	B
1368	2	Lsat_1_v5_g_2_140	58.026	M	Lsat_1_v5_g_2_140	A	B	A	A	A	B	B	A	B	A	B	A	B	B	B	B	B	B	A	A	A	A	A	A	A	B	A	B	B	A	B	B	B	A	A	B	B	A	B	B	B	B	A	B
1369	2	Lsat_1_v5_g_2_5813	58.026	M	Lsat_1_v5_g_2_5813	A	B	A	A	A	B	B	A	B	A	B	A	B	B	B	B	B	B	A	A	A	A	A	A	A	B	A	B	B	A	B	B	H	A	A	B	B	A	B	B	B	B	A	B
1370	2	Lsat_1_v5_g_2_12215	58.026	M	Lsat_1_v5_g_2_12215	A	B	A	A	A	B	B	A	B	A	B	A	B	B	B	B	B	B	A	H	A	A	A	A	A	B	A	B	B	A	B	B	B	A	A	B	B	A	B	B	B	B	A	B
1371	2	Lsat_1_v5_g_2_1226	58.026	M	Lsat_1_v5_g_2_1226	A	B	A	A	A	B	B	A	B	A	B	A	B	B	B	B	B	B	A	A	A	A	A	A	A	B	A	B	B	A	B	B	B	A	A	B	B	A	B	B	B	B	A	B
1372	2	Lsat_1_v5_g_2_1782	58.026	.	Lsat_1_v5_g_2_1226	A	B	A	A	A	B	B	A	B	A	B	A	B	B	B	B	B	B	A	A	A	A	A	A	A	B	A	B	B	A	B	B	B	A	A	B	B	A	B	B	B	B	A	B
1373	2	Lsat_1_v5_g_2_2120	58.026	.	Lsat_1_v5_g_2_1226	A	B	A	A	A	B	B	A	B	A	B	A	B	B	B	B	B	B	A	A	A	A	A	A	A	B	A	B	B	A	B	B	B	A	A	B	B	A	B	B	B	B	A	B
1374	2	Lsat_1_v5_g_2_625	58.026	.	Lsat_1_v5_g_2_1226	A	B	A	A	A	B	B	A	B	A	B	A	B	B	B	B	B	B	A	A	A	A	A	A	A	B	A	B	B	A	B	B	B	A	A	B	B	A	B	B	B	B	A	B
1375	2	Lsat_1_v5_g_2_10237	58.026	M	Lsat_1_v5_g_2_10237	A	B	A	-	A	B	B	A	B	-	-	-	B	B	-	-	B	B	A	A	A	-	A	A	-	B	A	B	B	A	B	B	B	-	A	B	B	A	B	-	B	-	A	-
1376	2	Lsat_1_v5_g_2_5471	58.621	M	Lsat_1_v5_g_2_5471	A	B	A	A	A	B	B	A	B	A	B	A	B	B	B	B	B	B	A	A	A	A	A	A	A	B	A	B	B	A	B	B	B	A	A	B	B	A	B	B	B	B	A	B
1377	2	Lsat_1_v5_g_2_7726	58.621	.	Lsat_1_v5_g_2_5471	A	B	A	A	A	B	B	A	B	A	B	A	B	B	B	B	B	B	A	A	A	A	A	A	A	B	A	B	B	A	B	B	B	A	A	B	B	A	B	B	B	B	A	B
1378	2	Lsat_1_v5_g_2_2209	59.674	M	Lsat_1_v5_g_2_2209	A	B	A	A	A	B	B	A	B	A	B	A	B	B	B	B	B	B	A	A	A	A	A	A	A	B	B	B	B	A	B	B	B	A	A	B	B	A	B	B	B	B	A	B
1379	2	Lsat_1_v5_g_2_6904	59.674	.	Lsat_1_v5_g_2_2209	A	B	A	A	A	B	B	A	B	A	B	A	B	B	B	B	B	B	A	A	A	A	A	A	A	B	B	B	B	A	B	B	B	A	A	B	B	A	B	B	B	B	A	B
1380	2	Lsat_1_v5_g_2_642	60.195	M	Lsat_1_v5_g_2_642	A	B	A	A	A	B	B	A	B	A	B	A	B	B	B	B	B	B	A	A	A	A	A	A	A	B	B	B	B	A	B	B	B	A	A	B	B	A	B	B	B	B	A	B
1381	2	Lsat_1_v5_g_2_4145	60.715	M	Lsat_1_v5_g_2_4145	A	B	A	A	A	B	B	A	B	A	B	A	B	B	B	B	B	B	A	A	A	A	A	A	A	B	B	B	B	A	B	B	B	A	A	B	B	A	B	B	B	B	A	B
1382	2	Lsat_1_v5_g_2_165	60.715	.	Lsat_1_v5_g_2_4145	A	B	A	A	A	B	B	A	B	A	B	A	B	B	B	B	B	B	A	A	A	A	A	A	A	B	B	B	B	A	B	B	B	A	A	B	B	A	B	B	B	B	A	B
1383	2	Lsat_1_v5_g_2_88	61.768	M	Lsat_1_v5_g_2_88	A	B	A	A	A	B	B	A	B	A	B	A	B	A	A	B	B	B	A	A	A	A	A	A	A	B	B	B	B	A	B	B	B	A	A	B	B	A	B	B	B	B	H	B
1384	2	Lsat_1_v5_g_2_6288	61.768	M	Lsat_1_v5_g_2_6288	A	B	A	A	A	B	B	A	B	A	B	A	B	A	A	B	B	B	A	A	A	A	A	A	A	B	B	B	B	A	B	B	B	A	A	B	B	A	B	B	B	B	A	B
1385	2	Lsat_1_v5_g_2_2894	61.768	.	Lsat_1_v5_g_2_6288	A	B	A	A	A	B	B	A	B	A	B	A	B	A	A	B	B	B	A	A	A	A	A	A	A	B	B	B	B	A	B	B	B	A	A	B	B	A	B	B	B	B	A	B
1386	2	Lsat_1_v5_g_2_9698	63.598	M	Lsat_1_v5_g_2_9698	A	B	A	B	H	B	B	A	B	A	B	A	B	A	A	B	B	-	A	A	A	A	A	A	-	B	B	B	B	A	B	B	B	A	A	A	B	A	B	B	B	B	B	-
1387	2	Lsat_1_v5_g_2_1814	64.818	M	Lsat_1_v5_g_2_1814	A	B	A	A	A	B	B	A	B	A	B	A	B	A	A	B	B	B	A	A	A	A	A	A	A	B	B	B	B	A	B	B	B	A	A	B	B	A	B	B	B	B	B	B
1388	2	Lsat_1_v5_g_2_7131	64.818	M	Lsat_1_v5_g_2_7131	A	B	A	A	A	H	B	A	B	A	B	A	B	A	A	B	B	B	A	A	A	A	A	A	A	B	B	B	B	A	B	B	B	A	A	B	B	A	B	B	B	B	B	B
1389	2	Lsat_1_v5_g_2_17	65.882	M	Lsat_1_v5_g_2_17	A	B	A	A	A	B	B	H	B	A	B	A	B	A	A	B	B	B	A	B	A	A	A	A	A	B	B	B	B	A	B	A	B	A	A	B	B	A	B	B	B	B	B	B
1390	2	Lsat_1_v5_g_2_1791	65.882	M	Lsat_1_v5_g_2_1791	A	B	A	A	A	B	B	A	B	A	B	A	B	A	A	B	B	B	A	B	A	A	A	A	A	B	B	B	B	A	B	H	B	A	A	B	B	A	B	B	B	B	B	B
1391	2	Lsat_1_v5_g_2_9026	65.882	M	Lsat_1_v5_g_2_9026	A	B	A	A	A	-	B	A	-	-	-	-	B	A	A	B	B	-	-	-	A	A	A	A	A	-	B	B	B	A	B	A	-	A	-	-	B	A	B	B	B	B	B	B
1392	2	Lsat_1_v5_g_2_6698	65.882	M	Lsat_1_v5_g_2_6698	A	B	A	A	A	B	B	A	B	A	B	A	B	A	A	B	B	B	A	B	A	A	A	A	A	B	B	B	B	A	B	A	B	A	A	B	B	A	B	B	B	B	B	B
1393	2	Lsat_1_v5_g_2_673402	65.882	.	Lsat_1_v5_g_2_6698	A	B	A	A	A	B	B	A	B	A	B	A	B	A	A	B	B	B	A	B	A	A	A	A	A	B	B	B	B	A	B	A	B	A	A	B	B	A	B	B	B	B	B	B
1394	2	Lsat_1_v5_g_2_8692	66.935	M	Lsat_1_v5_g_2_8692	A	H	A	A	A	B	B	B	H	A	B	A	B	A	A	B	B	B	A	B	A	A	A	A	A	H	H	B	B	H	B	A	-	A	A	B	B	A	B	B	B	B	-	B
1395	2	Lsat_1_v5_g_2_9751	66.935	M	Lsat_1_v5_g_2_9751	A	B	A	A	A	-	B	H	B	-	-	A	B	A	A	B	B	-	A	B	-	A	A	A	A	-	B	-	B	A	B	A	-	A	A	B	B	A	B	B	-	B	B	-
1396	2	Lsat_1_v5_g_2_2873	66.935	M	Lsat_1_v5_g_2_2873	A	B	A	A	A	B	B	B	B	A	B	A	B	A	A	B	B	B	A	B	A	A	A	A	A	B	B	B	B	A	B	A	B	A	A	B	B	A	B	B	B	B	B	B
1397	2	Lsat_1_v5_g_2_126	66.935	M	Lsat_1_v5_g_2_126	A	B	A	A	A	B	B	B	B	A	B	A	B	A	A	B	B	B	A	B	A	A	A	A	A	B	B	B	B	A	B	A	B	A	A	B	B	A	B	B	B	B	B	B
1398	2	Lsat_1_v5_g_2_4504	66.935	M	Lsat_1_v5_g_2_4504	A	B	A	A	A	B	B	B	B	A	B	A	B	A	A	B	B	B	A	B	A	A	A	A	A	B	B	B	B	A	B	A	B	A	A	B	B	A	B	B	B	B	B	B
1399	2	Lsat_1_v5_g_2_3240	67.467	M	Lsat_1_v5_g_2_3240	A	B	A	A	A	B	B	B	B	A	B	A	B	A	A	B	B	B	A	B	A	A	A	A	A	B	B	B	B	A	B	A	B	A	A	B	B	A	B	B	B	B	B	B
1400	2	Lsat_1_v5_g_2_887	67.467	M	Lsat_1_v5_g_2_887	A	B	A	A	A	B	B	B	B	A	B	A	B	A	A	B	B	B	A	B	A	A	A	A	A	B	B	B	B	A	B	A	B	A	A	B	B	A	B	B	B	B	B	B
1401	2	Lsat_1_v5_g_2_4884	67.467	M	Lsat_1_v5_g_2_4884	A	B	A	A	A	B	B	B	B	A	-	A	B	A	A	B	B	-	A	B	A	A	A	A	A	B	B	B	B	A	B	A	B	A	A	B	B	A	B	B	B	B	B	B
1402	2	Lsat_1_v5_g_2_2800	68.022	M	Lsat_1_v5_g_2_2800	A	B	A	A	A	B	B	B	B	A	H	A	B	A	A	B	B	B	A	B	A	A	A	A	A	H	B	B	B	A	B	A	B	A	A	B	B	A	B	B	B	B	B	B
1403	2	Lsat_1_v5_g_2_11409	68.022	M	Lsat_1_v5_g_2_11409	A	B	A	A	A	B	B	B	B	-	B	A	B	A	A	B	B	-	A	B	H	A	A	A	A	B	H	B	B	A	B	A	B	A	A	-	B	A	B	B	B	B	B	B
1404	2	Lsat_1_v5_g_2_673383	69.747	M	Lsat_1_v5_g_2_673383	A	B	A	A	A	B	B	B	B	A	A	H	B	A	A	B	B	B	A	B	A	A	A	A	A	A	B	B	B	A	B	A	B	A	A	B	B	A	B	H	B	B	B	B
1405	2	Lsat_1_v5_g_2_3587	69.747	M	Lsat_1_v5_g_2_3587	A	B	A	A	A	B	B	B	B	A	A	A	B	A	A	B	B	B	A	B	A	A	A	A	A	A	B	B	B	A	B	A	B	A	A	B	B	A	B	B	B	B	B	B
1406	2	Lsat_1_v5_g_2_4308	69.747	.	Lsat_1_v5_g_2_3587	A	B	A	A	A	B	B	B	B	A	A	A	B	A	A	B	B	B	A	B	A	A	A	A	A	A	B	B	B	A	B	A	B	A	A	B	B	A	B	B	B	B	B	B
1407	2	Lsat_1_v5_g_2_9818	69.747	M	Lsat_1_v5_g_2_9818	A	B	A	A	A	B	B	B	B	A	-	-	B	A	A	-	-	B	A	B	A	A	A	A	A	A	B	B	B	A	B	A	B	A	-	B	B	A	B	B	B	-	B	-
1408	2	Lsat_1_v5_g_2_4970	69.747	M	Lsat_1_v5_g_2_4970	A	B	A	A	A	B	B	B	B	A	A	A	B	A	A	B	B	B	A	B	A	A	A	A	A	A	B	B	B	A	B	A	B	A	A	B	B	H	B	H	B	B	B	B
1409	2	Lsat_1_v5_g_2_3526	70.285	M	Lsat_1_v5_g_2_3526	A	B	A	A	A	B	B	B	B	A	A	B	B	A	A	B	B	B	A	B	A	A	A	A	A	A	B	B	B	A	B	A	B	A	A	B	B	A	B	A	B	B	B	B
1410	2	Lsat_1_v5_g_2_1888	70.285	.	Lsat_1_v5_g_2_3526	A	B	A	A	A	B	B	B	B	A	A	B	B	A	A	B	B	B	A	B	A	A	A	A	A	A	B	B	B	A	B	A	B	A	A	B	B	A	B	A	B	B	B	B
1411	2	Lsat_1_v5_g_2_10663	71.349	M	Lsat_1_v5_g_2_10663	A	B	H	H	A	B	H	H	B	A	A	H	B	A	A	B	B	B	A	H	A	A	A	A	A	A	B	H	B	A	B	A	H	A	A	H	B	A	B	A	B	H	B	B
1412	2	Lsat_1_v5_g_2_333	71.349	M	Lsat_1_v5_g_2_333	A	B	H	A	A	B	B	B	B	A	A	B	B	A	A	B	B	B	A	B	A	A	A	A	A	A	B	B	B	A	B	A	B	A	A	B	B	A	B	A	B	B	B	B
1413	2	Lsat_1_v5_g_2_543	71.349	M	Lsat_1_v5_g_2_543	A	B	B	A	A	B	B	B	B	A	A	B	B	A	A	B	B	B	A	B	A	A	A	A	A	A	B	B	B	A	B	A	B	A	A	B	B	A	B	A	B	B	B	B
1414	2	Lsat_1_v5_g_2_1295	71.349	.	Lsat_1_v5_g_2_543	A	B	B	A	A	B	B	B	B	A	A	B	B	A	A	B	B	B	A	B	A	A	A	A	A	A	B	B	B	A	B	A	B	A	A	B	B	A	B	A	B	B	B	B
1415	2	Lsat_1_v5_g_2_3525	72.413	M	Lsat_1_v5_g_2_3525	A	B	B	A	A	B	B	B	B	A	A	B	B	A	A	B	B	B	A	B	A	A	A	A	A	A	B	B	B	A	B	A	B	A	A	B	A	A	B	A	B	B	B	B
1416	2	Lsat_1_v5_g_2_3083	72.413	M	Lsat_1_v5_g_2_3083	A	B	B	A	A	B	B	B	B	A	A	B	B	A	A	B	B	B	A	B	A	A	A	A	A	A	B	B	B	A	B	A	B	A	A	B	A	A	B	A	B	B	B	B
1417	2	Lsat_1_v5_g_2_2143	72.928	M	Lsat_1_v5_g_2_2143	A	B	B	A	A	B	B	B	B	A	A	B	B	A	A	B	B	B	A	B	A	A	A	A	A	A	B	B	B	A	B	A	B	A	A	B	A	A	B	A	B	B	B	B
1418	2	Lsat_1_v5_g_2_1685	72.928	M	Lsat_1_v5_g_2_1685	A	B	B	A	A	B	B	B	B	A	A	B	B	A	A	B	B	B	A	B	A	A	A	A	A	A	B	B	B	A	B	A	B	A	A	B	A	A	B	A	B	B	B	B
1419	2	Lsat_1_v5_g_2_7504	74.015	M	Lsat_1_v5_g_2_7504	A	B	B	A	A	B	B	B	B	A	A	B	B	A	A	B	B	B	A	B	A	A	H	A	A	A	B	B	B	A	B	H	B	A	H	B	A	A	B	H	B	B	B	B
1420	2	Lsat_1_v5_g_2_5286	74.015	M	Lsat_1_v5_g_2_5286	A	B	B	A	A	B	B	B	B	A	A	B	B	A	A	B	B	B	A	B	A	A	A	A	A	A	B	B	B	A	B	A	B	A	A	B	A	A	B	A	B	B	B	B
1421	2	Lsat_1_v5_g_2_4932	74.015	M	Lsat_1_v5_g_2_4932	A	B	B	A	A	B	B	B	B	A	A	B	B	A	A	B	B	B	A	B	A	A	A	A	A	A	B	B	B	A	B	A	B	A	A	B	A	A	B	A	B	B	B	B
1422	2	Lsat_1_v5_g_2_10868	74.015	M	Lsat_1_v5_g_2_10868	A	B	B	H	A	B	B	B	B	A	A	B	B	H	A	B	B	B	A	B	A	A	A	A	A	A	B	B	B	A	B	A	B	A	A	B	A	A	B	A	B	B	B	B
1423	2	Lsat_1_v5_g_2_7592	74.584	M	Lsat_1_v5_g_2_7592	A	B	B	A	A	B	B	B	B	A	A	B	-	A	A	B	H	B	A	B	A	A	A	A	A	A	B	B	B	A	H	A	B	A	A	H	A	A	B	A	B	B	B	H
1424	2	Lsat_1_v5_g_2_6509	74.584	M	Lsat_1_v5_g_2_6509	A	B	B	A	A	B	B	B	B	A	H	-	B	A	A	-	B	-	A	B	A	A	A	A	A	A	B	-	B	H	B	A	B	A	A	-	A	A	B	A	B	-	B	B
1425	2	Lsat_1_v5_g_2_8313	74.584	M	Lsat_1_v5_g_2_8313	A	B	B	A	A	B	B	B	B	A	A	B	B	A	A	B	B	-	A	B	A	A	H	A	A	A	B	B	B	A	B	A	B	A	A	B	A	A	B	A	B	B	B	B
1426	2	Lsat_1_v5_g_2_7804	74.584	M	Lsat_1_v5_g_2_7804	A	B	B	H	H	B	B	B	B	-	A	B	B	A	A	B	B	B	A	B	A	A	A	A	A	A	B	B	B	A	B	A	-	A	A	B	A	A	B	A	B	B	B	B
1427	2	Lsat_1_v5_g_2_13174	74.584	M	Lsat_1_v5_g_2_13174	A	B	B	A	A	B	B	-	B	A	A	B	B	A	A	B	B	B	H	B	A	A	A	-	A	A	B	B	B	H	B	A	-	A	A	B	A	A	H	A	B	B	B	B
1428	2	Lsat_1_v5_g_2_8445	74.584	M	Lsat_1_v5_g_2_8445	A	B	B	A	A	B	B	B	B	A	A	B	B	A	A	B	H	B	A	B	A	A	A	A	A	A	B	B	B	A	B	A	B	A	A	B	A	A	B	A	-	B	B	B
1429	2	Lsat_1_v5_g_2_7757	74.584	M	Lsat_1_v5_g_2_7757	A	B	B	A	A	B	B	B	B	-	H	B	B	A	A	B	B	-	A	B	A	A	A	A	A	A	B	B	B	A	B	A	B	A	A	B	A	A	B	A	B	B	B	B
1430	2	Lsat_1_v5_g_2_8987	74.584	M	Lsat_1_v5_g_2_8987	A	B	B	A	A	B	B	B	B	A	A	B	B	A	A	B	B	-	A	B	A	A	A	A	A	A	B	B	B	A	-	A	B	A	A	B	A	A	B	H	-	B	B	B
1431	2	Lsat_1_v5_g_2_2913	74.584	M	Lsat_1_v5_g_2_2913	A	B	B	A	A	B	B	B	B	A	A	B	B	A	A	B	B	B	A	B	A	A	A	A	A	A	B	B	B	A	B	A	B	A	A	B	A	A	B	A	B	B	B	B
1432	2	Lsat_1_v5_g_2_5522	74.584	.	Lsat_1_v5_g_2_2913	A	B	B	A	A	B	B	B	B	A	A	B	B	A	A	B	B	B	A	B	A	A	A	A	A	A	B	B	B	A	B	A	B	A	A	B	A	A	B	A	B	B	B	B
1433	2	Lsat_1_v5_g_2_6564	74.584	.	Lsat_1_v5_g_2_2913	A	B	B	A	A	B	B	B	B	A	A	B	B	A	A	B	B	B	A	B	A	A	A	A	A	A	B	B	B	A	B	A	B	A	A	B	A	A	B	A	B	B	B	B
1434	2	Lsat_1_v5_g_2_6340	74.584	M	Lsat_1_v5_g_2_6340	A	B	B	A	A	B	B	B	B	A	A	B	B	A	A	B	B	H	A	B	A	A	A	A	A	A	B	B	B	A	B	A	B	A	A	B	A	A	B	A	B	B	B	B
1435	2	Lsat_1_v5_g_2_673241	74.584	M	Lsat_1_v5_g_2_673241	A	B	B	A	A	B	B	B	B	A	A	B	B	A	A	B	B	B	A	B	A	A	A	A	A	A	B	B	B	A	B	A	B	A	A	B	A	A	B	A	B	B	B	B
1436	2	Lsat_1_v5_g_2_2650	74.584	.	Lsat_1_v5_g_2_673241	A	B	B	A	A	B	B	B	B	A	A	B	B	A	A	B	B	B	A	B	A	A	A	A	A	A	B	B	B	A	B	A	B	A	A	B	A	A	B	A	B	B	B	B
1437	2	Lsat_1_v5_g_2_3415	74.584	.	Lsat_1_v5_g_2_673241	A	B	B	A	A	B	B	B	B	A	A	B	B	A	A	B	B	B	A	B	A	A	A	A	A	A	B	B	B	A	B	A	B	A	A	B	A	A	B	A	B	B	B	B
1438	2	Lsat_1_v5_g_2_4063	74.584	.	Lsat_1_v5_g_2_673241	A	B	B	A	A	B	B	B	B	A	A	B	B	A	A	B	B	B	A	B	A	A	A	A	A	A	B	B	B	A	B	A	B	A	A	B	A	A	B	A	B	B	B	B
1439	2	Lsat_1_v5_g_2_7074	74.584	.	Lsat_1_v5_g_2_673241	A	B	B	A	A	B	B	B	B	A	A	B	B	A	A	B	B	B	A	B	A	A	A	A	A	A	B	B	B	A	B	A	B	A	A	B	A	A	B	A	B	B	B	B
1440	2	Lsat_1_v5_g_2_673382	74.584	.	Lsat_1_v5_g_2_673241	A	B	B	A	A	B	B	B	B	A	A	B	B	A	A	B	B	B	A	B	A	A	A	A	A	A	B	B	B	A	B	A	B	A	A	B	A	A	B	A	B	B	B	B
1441	2	Lsat_1_v5_g_2_981	74.584	.	Lsat_1_v5_g_2_673241	A	B	B	A	A	B	B	B	B	A	A	B	B	A	A	B	B	B	A	B	A	A	A	A	A	A	B	B	B	A	B	A	B	A	A	B	A	A	B	A	B	B	B	B
1442	2	Lsat_1_v5_g_2_667	74.584	.	Lsat_1_v5_g_2_673241	A	B	B	A	A	B	B	B	B	A	A	B	B	A	A	B	B	B	A	B	A	A	A	A	A	A	B	B	B	A	B	A	B	A	A	B	A	A	B	A	B	B	B	B
1443	2	Lsat_1_v5_g_2_673205	74.584	.	Lsat_1_v5_g_2_673241	A	B	B	A	A	B	B	B	B	A	A	B	B	A	A	B	B	B	A	B	A	A	A	A	A	A	B	B	B	A	B	A	B	A	A	B	A	A	B	A	B	B	B	B
1444	2	Lsat_1_v5_g_2_11334	74.584	M	Lsat_1_v5_g_2_11334	A	B	B	A	A	B	B	B	B	-	A	B	B	A	A	B	B	B	A	B	A	A	H	A	A	A	B	B	B	A	B	A	B	A	A	B	A	A	B	A	B	B	B	B
1445	2	Lsat_1_v5_g_2_9324	75.127	M	Lsat_1_v5_g_2_9324	H	B	B	A	A	B	H	A	H	A	A	B	B	A	A	B	B	B	A	B	A	H	A	H	A	A	B	B	B	H	B	A	B	A	A	B	A	H	B	A	B	B	B	B
1446	2	Lsat_1_v5_g_2_578	75.127	M	Lsat_1_v5_g_2_578	A	B	B	A	A	B	B	A	B	A	A	B	B	A	A	B	B	B	A	B	A	A	A	A	A	A	B	B	B	A	B	A	B	A	A	B	A	A	B	A	B	B	B	B
1447	2	Lsat_1_v5_g_2_5978	75.127	M	Lsat_1_v5_g_2_5978	A	B	B	A	A	B	B	A	B	A	A	B	B	A	A	B	B	B	A	B	A	A	A	A	A	A	B	B	B	A	B	A	B	A	A	B	A	A	B	A	B	B	B	B
1448	2	Lsat_1_v5_g_2_1875	75.643	M	Lsat_1_v5_g_2_1875	A	B	B	A	A	B	B	A	B	A	A	B	B	A	A	B	B	B	A	B	A	A	A	A	A	A	B	B	B	A	B	A	B	A	A	B	A	A	B	A	B	B	B	B
1449	2	Lsat_1_v5_g_2_1973	75.643	M	Lsat_1_v5_g_2_1973	A	B	B	A	A	B	B	A	B	A	A	B	B	A	A	B	B	B	A	B	A	A	A	A	A	A	B	B	B	A	B	A	B	A	A	B	A	A	B	A	B	B	B	B
1450	2	Lsat_1_v5_g_2_1393	75.643	.	Lsat_1_v5_g_2_1973	A	B	B	A	A	B	B	A	B	A	A	B	B	A	A	B	B	B	A	B	A	A	A	A	A	A	B	B	B	A	B	A	B	A	A	B	A	A	B	A	B	B	B	B
1451	2	Lsat_1_v5_g_2_7029	76.186	M	Lsat_1_v5_g_2_7029	A	B	B	A	A	B	B	A	B	A	A	B	B	A	A	B	B	B	A	B	A	A	A	A	A	A	B	B	B	A	B	A	B	A	A	B	A	A	B	A	B	B	B	B
1452	2	Lsat_1_v5_g_2_1763	76.186	.	Lsat_1_v5_g_2_7029	A	B	B	A	A	B	B	A	B	A	A	B	B	A	A	B	B	B	A	B	A	A	A	A	A	A	B	B	B	A	B	A	B	A	A	B	A	A	B	A	B	B	B	B
1453	2	Lsat_1_v5_g_2_10504	76.186	M	Lsat_1_v5_g_2_10504	A	B	B	A	A	B	B	A	B	A	A	B	B	A	A	B	B	B	A	B	A	A	A	A	A	A	B	B	B	A	B	A	B	A	A	B	A	A	-	A	B	B	H	B
1454	2	Lsat_1_v5_g_2_8160	76.788	M	Lsat_1_v5_g_2_8160	A	B	B	A	A	B	B	A	B	A	A	B	B	A	A	B	H	B	A	B	A	A	A	A	A	A	B	B	B	A	B	A	B	A	A	B	A	A	B	A	B	-	B	B
1455	2	Lsat_1_v5_g_2_246	76.788	M	Lsat_1_v5_g_2_246	A	B	B	A	A	B	B	A	B	B	A	B	B	A	A	B	B	B	A	B	A	A	A	A	A	A	B	B	B	A	B	A	B	A	H	B	A	A	B	A	B	B	B	B
1456	2	Lsat_1_v5_g_2_66	76.788	M	Lsat_1_v5_g_2_66	A	B	B	A	A	B	B	A	B	A	A	B	B	A	A	B	B	B	A	B	A	A	A	A	A	A	B	B	B	A	B	A	B	A	A	B	A	A	B	A	B	B	B	B
1457	2	Lsat_1_v5_g_2_2881	76.788	M	Lsat_1_v5_g_2_2881	A	B	B	A	A	B	B	A	B	H	A	B	B	A	A	B	B	B	A	B	A	A	A	A	A	A	B	B	B	A	B	A	B	A	A	B	A	A	B	A	B	B	B	B
1458	2	Lsat_1_v5_g_2_6108	76.788	M	Lsat_1_v5_g_2_6108	A	B	B	A	A	B	B	A	B	A	A	B	B	A	A	B	B	B	A	B	A	A	A	A	A	A	B	B	H	A	B	A	B	A	A	B	A	A	B	A	B	B	B	-
1459	2	Lsat_1_v5_g_2_4999	76.788	M	Lsat_1_v5_g_2_4999	A	B	B	A	A	B	B	A	B	A	A	B	B	A	A	B	B	B	A	B	A	A	A	A	A	A	B	B	B	A	B	A	B	A	A	B	A	A	B	A	B	B	B	B
1460	2	Lsat_1_v5_g_2_7123	76.788	.	Lsat_1_v5_g_2_4999	A	B	B	A	A	B	B	A	B	A	A	B	B	A	A	B	B	B	A	B	A	A	A	A	A	A	B	B	B	A	B	A	B	A	A	B	A	A	B	A	B	B	B	B
1461	2	Lsat_1_v5_g_2_3811	76.788	M	Lsat_1_v5_g_2_3811	A	B	B	A	A	B	B	A	B	B	A	B	B	A	A	B	B	B	A	B	A	A	A	A	A	A	B	B	B	A	B	A	B	A	A	B	A	A	B	A	B	B	B	B
1462	2	Lsat_1_v5_g_2_12102	76.788	M	Lsat_1_v5_g_2_12102	A	B	B	A	H	B	B	A	B	-	A	B	B	A	A	B	B	B	A	B	A	A	A	A	A	A	B	B	B	A	B	A	B	A	A	B	A	A	B	A	B	B	B	-
1463	2	Lsat_1_v5_g_2_208	77.951	M	Lsat_1_v5_g_2_208	A	B	B	A	A	B	B	A	B	B	A	B	B	A	A	B	B	B	A	B	A	A	A	A	A	A	B	B	B	A	B	A	B	A	B	B	A	A	B	A	B	B	B	B
1464	2	Lsat_1_v5_g_2_9600	77.951	M	Lsat_1_v5_g_2_9600	A	B	B	A	A	B	B	A	B	B	A	B	B	A	A	B	B	B	A	B	A	A	A	A	A	A	B	B	B	A	B	A	B	A	B	B	A	A	B	A	B	B	B	B
1465	2	Lsat_1_v5_g_2_4231	78.483	M	Lsat_1_v5_g_2_4231	A	B	B	A	A	B	B	A	B	B	A	B	B	A	A	B	B	B	A	B	A	A	A	A	A	A	B	B	B	A	B	A	B	A	B	B	A	A	B	A	B	B	B	B
1466	2	Lsat_1_v5_g_2_2970	79.015	M	Lsat_1_v5_g_2_2970	A	B	B	A	A	B	B	A	B	B	A	B	B	A	A	B	B	B	H	B	A	H	A	A	A	A	B	B	B	A	B	A	B	A	B	B	A	A	B	A	B	B	B	B
1467	2	Lsat_1_v5_g_2_3304	79.015	M	Lsat_1_v5_g_2_3304	A	B	B	A	A	B	B	A	B	B	A	B	B	A	A	B	B	B	A	B	A	H	A	A	A	A	B	B	B	A	B	A	B	A	B	B	A	A	B	A	B	B	B	B
1468	2	Lsat_1_v5_g_2_5567	79.015	.	Lsat_1_v5_g_2_3304	A	B	B	A	A	B	B	A	B	B	A	B	B	A	A	B	B	B	A	B	A	H	A	A	A	A	B	B	B	A	B	A	B	A	B	B	A	A	B	A	B	B	B	B
1469	2	Lsat_1_v5_g_2_9126	79.559	M	Lsat_1_v5_g_2_9126	A	B	B	A	A	B	B	A	H	B	H	B	B	A	A	B	B	-	B	B	H	A	A	A	A	A	B	B	B	A	B	A	B	A	B	B	A	H	B	A	H	B	H	H
1470	2	Lsat_1_v5_g_2_3144	79.559	M	Lsat_1_v5_g_2_3144	A	B	B	A	A	B	B	A	B	B	A	B	B	A	A	B	B	B	B	B	A	H	A	A	A	A	B	B	B	A	B	A	B	A	B	B	A	A	B	A	B	B	B	B
1471	2	Lsat_1_v5_g_2_5209	79.559	.	Lsat_1_v5_g_2_3144	A	B	B	A	A	B	B	A	B	B	A	B	B	A	A	B	B	B	B	B	A	H	A	A	A	A	B	B	B	A	B	A	B	A	B	B	A	A	B	A	B	B	B	B
1472	2	Lsat_1_v5_g_2_10017	79.559	M	Lsat_1_v5_g_2_10017	A	B	B	A	A	B	B	A	B	B	A	B	B	A	A	B	B	B	B	B	A	A	A	A	A	A	B	B	B	A	B	A	B	A	B	B	A	A	B	A	B	B	B	B
1473	2	Lsat_1_v5_g_2_899	80.108	M	Lsat_1_v5_g_2_899	A	B	B	A	A	B	B	A	B	B	A	B	B	A	A	B	B	B	B	B	A	H	A	A	A	A	B	B	B	A	B	A	B	A	B	B	A	A	B	A	B	H	B	B
1474	2	Lsat_1_v5_g_2_4357	80.64	M	Lsat_1_v5_g_2_4357	B	B	B	A	A	B	B	A	B	B	A	B	B	A	A	B	B	B	B	B	A	H	A	A	A	A	B	B	B	A	B	A	B	A	B	B	A	A	B	A	B	A	B	B
1475	2	Lsat_1_v5_g_2_7004	80.64	M	Lsat_1_v5_g_2_7004	B	B	B	A	A	B	B	A	B	B	H	B	B	A	A	B	B	B	B	B	A	H	A	A	A	A	B	B	B	A	B	A	B	A	B	B	A	A	B	A	B	A	B	B
1476	2	Lsat_1_v5_g_2_949	80.64	M	Lsat_1_v5_g_2_949	B	B	B	A	A	B	B	A	B	B	A	B	B	A	A	B	B	B	B	B	A	H	A	A	A	A	B	B	B	A	B	A	B	A	B	B	A	A	B	A	B	A	B	B
1477	2	Lsat_1_v5_g_2_8	81.161	M	Lsat_1_v5_g_2_8	B	B	B	A	A	B	B	A	B	B	A	B	B	A	A	B	B	B	B	B	A	H	A	A	A	A	B	B	B	A	B	A	B	A	B	B	A	A	B	A	B	A	B	B
1478	2	Lsat_1_v5_g_2_2538	81.161	M	Lsat_1_v5_g_2_2538	B	B	B	A	A	B	B	A	B	B	A	B	B	A	A	B	B	B	B	B	A	H	A	A	A	A	B	B	B	A	B	A	B	A	B	B	A	A	B	A	B	A	B	B
1479	2	Lsat_1_v5_g_2_10457	82.272	M	Lsat_1_v5_g_2_10457	B	H	B	A	A	B	B	A	B	B	A	B	B	A	A	B	B	B	B	B	A	-	A	H	A	A	B	B	B	H	B	A	B	A	B	B	A	A	H	A	B	A	-	B
1480	2	Lsat_1_v5_g_2_1184	82.272	M	Lsat_1_v5_g_2_1184	B	H	B	A	A	B	B	A	B	B	A	B	B	A	A	B	B	B	B	B	A	B	A	A	A	A	B	B	B	A	B	A	B	A	B	B	A	A	B	A	B	A	B	H
1481	2	Lsat_1_v5_g_2_5627	82.868	M	Lsat_1_v5_g_2_5627	B	A	B	A	A	B	B	A	B	B	A	B	B	A	A	B	B	B	B	B	A	B	A	A	A	A	B	B	B	A	B	A	H	A	B	B	A	A	B	A	B	A	B	A
1482	2	Lsat_1_v5_g_2_4634	82.868	M	Lsat_1_v5_g_2_4634	B	A	B	A	A	B	B	A	B	B	A	B	B	A	A	B	B	B	B	B	A	B	A	A	A	A	B	B	B	A	B	A	H	A	B	B	A	A	B	A	B	A	B	A
1483	2	Lsat_1_v5_g_2_3759	82.868	.	Lsat_1_v5_g_2_4634	B	A	B	A	A	B	B	A	B	B	A	B	B	A	A	B	B	B	B	B	A	B	A	A	A	A	B	B	B	A	B	A	H	A	B	B	A	A	B	A	B	A	B	A
1484	2	Lsat_1_v5_g_2_3754	82.868	M	Lsat_1_v5_g_2_3754	B	A	B	A	A	B	B	A	B	B	A	B	B	A	A	B	B	B	B	B	A	B	A	A	A	A	B	B	B	A	B	A	B	A	B	B	A	A	B	A	B	A	B	A
1485	2	Lsat_1_v5_g_2_1813	82.868	.	Lsat_1_v5_g_2_3754	B	A	B	A	A	B	B	A	B	B	A	B	B	A	A	B	B	B	B	B	A	B	A	A	A	A	B	B	B	A	B	A	B	A	B	B	A	A	B	A	B	A	B	A
1486	2	Lsat_1_v5_g_2_5248	82.868	M	Lsat_1_v5_g_2_5248	B	A	B	A	A	B	B	A	B	B	A	B	B	A	A	B	B	B	B	B	A	B	A	A	A	A	B	B	B	A	B	A	B	A	B	B	A	A	B	A	B	A	B	A
1487	2	Lsat_1_v5_g_2_3264	82.868	.	Lsat_1_v5_g_2_5248	B	A	B	A	A	B	B	A	B	B	A	B	B	A	A	B	B	B	B	B	A	B	A	A	A	A	B	B	B	A	B	A	B	A	B	B	A	A	B	A	B	A	B	A
1488	2	Lsat_1_v5_g_2_17574	82.868	M	Lsat_1_v5_g_2_17574	B	A	B	A	A	-	B	A	B	-	A	B	B	A	A	B	-	B	-	B	A	B	-	A	A	A	B	B	B	A	B	A	B	A	B	B	A	A	-	A	B	A	B	A
1489	2	Lsat_1_v5_g_2_15246	82.868	M	Lsat_1_v5_g_2_15246	B	A	B	A	A	-	-	A	B	-	A	B	-	A	-	B	-	-	-	B	A	B	A	A	A	A	B	B	-	A	B	A	H	-	B	B	A	A	B	A	B	A	B	A
1490	2	Lsat_1_v5_g_2_10208	82.868	M	Lsat_1_v5_g_2_10208	B	A	B	A	A	B	B	A	B	B	A	B	-	A	A	B	B	B	B	B	A	-	A	A	A	A	B	B	B	A	B	-	B	A	B	B	A	A	B	A	B	A	B	A
1491	2	Lsat_1_v5_g_2_119	83.449	M	Lsat_1_v5_g_2_119	B	A	B	A	A	B	B	A	B	B	A	B	B	A	A	B	B	B	B	B	A	B	A	A	A	A	B	B	B	A	B	A	H	A	B	B	A	A	B	A	B	A	B	A
1492	2	Lsat_1_v5_g_2_673357	84.052	M	Lsat_1_v5_g_2_673357	B	A	B	A	A	B	B	A	B	B	H	B	B	A	A	B	B	B	B	B	A	B	A	A	A	A	B	B	B	A	B	A	H	A	B	B	A	A	B	A	A	A	B	A
1493	2	Lsat_1_v5_g_2_12045	84.052	M	Lsat_1_v5_g_2_12045	B	A	B	A	A	B	B	-	B	B	A	B	B	A	A	B	B	-	B	B	H	B	A	A	A	A	-	B	B	A	B	A	H	A	B	B	A	A	H	A	A	H	B	A
1494	2	Lsat_1_v5_g_2_1458	84.654	M	Lsat_1_v5_g_2_1458	B	A	B	A	A	B	B	A	B	B	B	B	B	A	A	B	B	B	B	B	A	B	A	A	A	A	B	B	B	A	B	A	B	A	B	B	A	A	B	A	A	A	B	A
1495	2	Lsat_1_v5_g_2_3303	84.654	.	Lsat_1_v5_g_2_1458	B	A	B	A	A	B	B	A	B	B	B	B	B	A	A	B	B	B	B	B	A	B	A	A	A	A	B	B	B	A	B	A	B	A	B	B	A	A	B	A	A	A	B	A
1496	2	Lsat_1_v5_g_2_2117	84.654	M	Lsat_1_v5_g_2_2117	B	A	B	A	A	B	B	A	B	B	B	B	B	A	A	B	B	B	B	B	A	B	A	A	A	A	B	B	B	A	B	A	B	A	B	B	A	A	B	A	A	A	B	A
1497	2	Lsat_1_v5_g_2_6063	84.654	.	Lsat_1_v5_g_2_2117	B	A	B	A	A	B	B	A	B	B	B	B	B	A	A	B	B	B	B	B	A	B	A	A	A	A	B	B	B	A	B	A	B	A	B	B	A	A	B	A	A	A	B	A
1498	2	Lsat_1_v5_g_2_6872	84.654	.	Lsat_1_v5_g_2_2117	B	A	B	A	A	B	B	A	B	B	B	B	B	A	A	B	B	B	B	B	A	B	A	A	A	A	B	B	B	A	B	A	B	A	B	B	A	A	B	A	A	A	B	A
1499	2	Lsat_1_v5_g_2_8447	84.654	.	Lsat_1_v5_g_2_2117	B	A	B	A	A	B	B	A	B	B	B	B	B	A	A	B	B	B	B	B	A	B	A	A	A	A	B	B	B	A	B	A	B	A	B	B	A	A	B	A	A	A	B	A
1500	2	Lsat_1_v5_g_2_197	84.654	.	Lsat_1_v5_g_2_2117	B	A	B	A	A	B	B	A	B	B	B	B	B	A	A	B	B	B	B	B	A	B	A	A	A	A	B	B	B	A	B	A	B	A	B	B	A	A	B	A	A	A	B	A
1501	2	Lsat_1_v5_g_2_2550	84.654	.	Lsat_1_v5_g_2_2117	B	A	B	A	A	B	B	A	B	B	B	B	B	A	A	B	B	B	B	B	A	B	A	A	A	A	B	B	B	A	B	A	B	A	B	B	A	A	B	A	A	A	B	A
1502	2	Lsat_1_v5_g_2_132	85.175	M	Lsat_1_v5_g_2_132	B	A	B	A	A	B	B	A	B	B	B	B	B	A	A	B	B	B	B	B	A	B	A	A	A	A	B	B	B	A	B	A	B	A	B	B	A	A	B	A	A	A	B	A
1503	2	Lsat_1_v5_g_2_8415	86.217	M	Lsat_1_v5_g_2_8415	B	A	B	A	A	H	B	A	B	B	B	B	B	A	A	B	B	B	B	B	A	B	A	A	A	B	B	B	B	A	B	A	B	A	B	B	A	A	H	A	A	A	B	-
1504	2	Lsat_1_v5_g_2_4919	86.217	M	Lsat_1_v5_g_2_4919	B	A	B	A	A	B	B	A	B	B	B	B	B	A	A	B	B	B	B	B	A	B	A	A	A	B	B	B	B	A	B	A	B	A	B	B	A	A	B	A	A	A	B	A
1505	2	Lsat_1_v5_g_2_2825	86.217	M	Lsat_1_v5_g_2_2825	B	A	B	A	A	B	B	A	B	B	B	B	B	A	A	B	B	B	B	B	A	B	A	A	A	B	B	B	B	A	B	A	B	A	B	B	A	A	B	A	A	A	B	A
1506	2	Lsat_1_v5_g_2_5668	86.732	M	Lsat_1_v5_g_2_5668	B	A	B	A	A	B	B	A	B	B	B	B	B	A	A	B	B	B	B	B	A	B	A	A	A	B	B	B	B	A	B	A	B	A	B	B	A	A	B	A	A	A	B	A
1507	2	Lsat_1_v5_g_2_2141	86.732	M	Lsat_1_v5_g_2_2141	B	A	B	A	A	B	B	A	B	B	B	B	B	A	A	B	B	B	B	B	A	B	A	A	A	B	B	B	B	A	B	A	B	A	B	B	A	A	B	A	A	A	B	A
1508	2	Lsat_1_v5_g_2_7645	87.253	M	Lsat_1_v5_g_2_7645	B	A	B	A	A	B	B	A	B	B	B	B	B	A	A	B	H	B	B	B	A	B	A	A	A	B	B	B	B	A	B	A	B	A	H	B	A	A	B	A	A	A	B	A
1509	2	Lsat_1_v5_g_2_4031	87.253	M	Lsat_1_v5_g_2_4031	B	A	B	A	A	B	B	A	B	B	B	B	B	A	A	B	B	B	B	B	A	B	A	A	A	B	B	B	B	A	B	A	B	A	B	B	A	A	B	A	A	A	B	A
1510	2	Lsat_1_v5_g_2_4094	87.253	.	Lsat_1_v5_g_2_4031	B	A	B	A	A	B	B	A	B	B	B	B	B	A	A	B	B	B	B	B	A	B	A	A	A	B	B	B	B	A	B	A	B	A	B	B	A	A	B	A	A	A	B	A
1511	2	Lsat_1_v5_g_2_1533	87.253	M	Lsat_1_v5_g_2_1533	B	A	B	A	A	B	B	A	B	B	B	B	B	A	A	B	B	B	B	B	A	B	A	A	A	B	B	B	B	A	B	A	B	A	B	B	A	A	B	A	A	A	B	A
1512	2	Lsat_1_v5_g_2_2573	87.253	.	Lsat_1_v5_g_2_1533	B	A	B	A	A	B	B	A	B	B	B	B	B	A	A	B	B	B	B	B	A	B	A	A	A	B	B	B	B	A	B	A	B	A	B	B	A	A	B	A	A	A	B	A
1513	2	Lsat_1_v5_g_2_1558	87.253	.	Lsat_1_v5_g_2_1533	B	A	B	A	A	B	B	A	B	B	B	B	B	A	A	B	B	B	B	B	A	B	A	A	A	B	B	B	B	A	B	A	B	A	B	B	A	A	B	A	A	A	B	A
1514	2	Lsat_1_v5_g_2_2027	87.253	.	Lsat_1_v5_g_2_1533	B	A	B	A	A	B	B	A	B	B	B	B	B	A	A	B	B	B	B	B	A	B	A	A	A	B	B	B	B	A	B	A	B	A	B	B	A	A	B	A	A	A	B	A
1515	2	Lsat_1_v5_g_2_279	87.253	.	Lsat_1_v5_g_2_1533	B	A	B	A	A	B	B	A	B	B	B	B	B	A	A	B	B	B	B	B	A	B	A	A	A	B	B	B	B	A	B	A	B	A	B	B	A	A	B	A	A	A	B	A
1516	2	Lsat_1_v5_g_2_2883	88.306	M	Lsat_1_v5_g_2_2883	B	A	B	A	H	B	B	A	B	B	B	B	B	A	A	B	B	B	B	B	A	B	A	A	A	B	B	B	B	A	B	A	B	A	B	B	A	A	B	A	A	A	B	A
1517	2	Lsat_1_v5_g_2_9131	88.306	M	Lsat_1_v5_g_2_9131	B	A	B	A	B	B	B	A	B	B	B	B	B	A	A	B	B	B	B	B	A	B	A	A	A	B	B	B	B	A	B	A	B	A	B	B	A	A	B	A	A	A	B	A
1518	2	Lsat_1_v5_g_2_2912	88.306	M	Lsat_1_v5_g_2_2912	B	A	B	A	B	B	B	A	B	B	B	B	B	A	A	B	B	B	B	B	A	B	A	A	A	B	B	B	B	A	B	A	B	A	B	B	A	A	B	A	A	A	B	A
1519	2	Lsat_1_v5_g_2_3194	88.306	.	Lsat_1_v5_g_2_2912	B	A	B	A	B	B	B	A	B	B	B	B	B	A	A	B	B	B	B	B	A	B	A	A	A	B	B	B	B	A	B	A	B	A	B	B	A	A	B	A	A	A	B	A
1520	2	Lsat_1_v5_g_2_3808	88.306	.	Lsat_1_v5_g_2_2912	B	A	B	A	B	B	B	A	B	B	B	B	B	A	A	B	B	B	B	B	A	B	A	A	A	B	B	B	B	A	B	A	B	A	B	B	A	A	B	A	A	A	B	A
1521	2	Lsat_1_v5_g_2_5647	88.306	.	Lsat_1_v5_g_2_2912	B	A	B	A	B	B	B	A	B	B	B	B	B	A	A	B	B	B	B	B	A	B	A	A	A	B	B	B	B	A	B	A	B	A	B	B	A	A	B	A	A	A	B	A
1522	2	Lsat_1_v5_g_2_1765	88.306	.	Lsat_1_v5_g_2_2912	B	A	B	A	B	B	B	A	B	B	B	B	B	A	A	B	B	B	B	B	A	B	A	A	A	B	B	B	B	A	B	A	B	A	B	B	A	A	B	A	A	A	B	A
1523	2	Lsat_1_v5_g_2_3388	88.306	.	Lsat_1_v5_g_2_2912	B	A	B	A	B	B	B	A	B	B	B	B	B	A	A	B	B	B	B	B	A	B	A	A	A	B	B	B	B	A	B	A	B	A	B	B	A	A	B	A	A	A	B	A
1524	2	Lsat_1_v5_g_2_2197	88.843	M	Lsat_1_v5_g_2_2197	B	A	B	A	B	B	B	A	B	B	B	H	B	A	A	B	B	B	B	B	A	B	A	A	A	B	B	B	B	A	B	A	B	A	B	B	A	A	B	A	A	A	B	H
1525	2	Lsat_1_v5_g_2_7643	89.381	M	Lsat_1_v5_g_2_7643	B	A	A	A	H	H	B	A	B	B	B	A	B	A	A	B	B	-	H	B	A	B	A	A	A	B	B	B	B	A	B	A	B	A	B	B	A	A	B	A	A	A	B	B
1526	2	Lsat_1_v5_g_2_7078	89.381	M	Lsat_1_v5_g_2_7078	B	A	A	A	B	B	B	A	B	B	B	A	B	A	A	B	B	B	B	B	A	B	A	A	A	B	B	B	B	A	B	A	B	A	B	B	A	A	B	A	A	A	B	B
1527	2	Lsat_1_v5_g_2_7154	89.381	M	Lsat_1_v5_g_2_7154	B	A	A	A	B	B	B	A	B	B	B	A	B	A	A	B	B	B	B	B	A	B	A	A	A	B	B	B	B	A	B	A	B	A	B	B	A	A	B	A	A	A	B	B
1528	2	Lsat_1_v5_g_2_628	89.897	M	Lsat_1_v5_g_2_628	B	A	A	A	B	B	B	A	B	B	B	A	B	A	A	B	B	B	B	B	A	B	A	A	A	B	B	B	B	A	B	A	B	H	B	B	A	A	B	A	A	A	B	B
1529	2	Lsat_1_v5_g_2_9341	89.897	M	Lsat_1_v5_g_2_9341	B	A	A	A	B	B	B	A	B	-	-	A	B	A	A	B	B	B	B	B	A	B	A	A	A	B	B	B	B	A	B	A	B	A	B	B	A	A	B	A	A	A	B	B
1530	2	Lsat_1_v5_g_2_4486	89.897	M	Lsat_1_v5_g_2_4486	B	A	A	A	B	B	B	A	B	B	B	A	B	A	A	B	B	B	B	B	A	B	A	A	A	B	B	B	B	A	B	A	B	A	B	B	A	A	B	A	A	A	B	B
1531	2	Lsat_1_v5_g_2_1132	89.897	.	Lsat_1_v5_g_2_4486	B	A	A	A	B	B	B	A	B	B	B	A	B	A	A	B	B	B	B	B	A	B	A	A	A	B	B	B	B	A	B	A	B	A	B	B	A	A	B	A	A	A	B	B
1532	2	Lsat_1_v5_g_2_1532	89.897	.	Lsat_1_v5_g_2_4486	B	A	A	A	B	B	B	A	B	B	B	A	B	A	A	B	B	B	B	B	A	B	A	A	A	B	B	B	B	A	B	A	B	A	B	B	A	A	B	A	A	A	B	B
1533	2	Lsat_1_v5_g_2_1786	89.897	.	Lsat_1_v5_g_2_4486	B	A	A	A	B	B	B	A	B	B	B	A	B	A	A	B	B	B	B	B	A	B	A	A	A	B	B	B	B	A	B	A	B	A	B	B	A	A	B	A	A	A	B	B
1534	2	Lsat_1_v5_g_2_285	89.897	.	Lsat_1_v5_g_2_4486	B	A	A	A	B	B	B	A	B	B	B	A	B	A	A	B	B	B	B	B	A	B	A	A	A	B	B	B	B	A	B	A	B	A	B	B	A	A	B	A	A	A	B	B
1535	2	Lsat_1_v5_g_2_964	90.417	M	Lsat_1_v5_g_2_964	B	A	A	A	B	B	B	A	B	B	B	A	B	A	A	B	B	B	B	B	A	B	A	A	A	B	B	B	B	A	B	A	B	B	B	B	A	A	B	A	H	A	B	B
1536	2	Lsat_1_v5_g_2_944	90.417	M	Lsat_1_v5_g_2_944	B	A	A	A	B	B	B	A	B	B	B	A	B	A	A	B	B	B	B	B	A	B	A	A	A	B	B	B	B	A	B	A	B	B	B	B	A	A	B	A	A	A	B	B
1537	2	Lsat_1_v5_g_2_6562	91.027	M	Lsat_1_v5_g_2_6562	B	A	A	A	H	B	B	A	B	B	B	A	B	A	A	B	B	B	B	B	A	B	A	A	A	B	B	B	B	A	B	A	B	B	B	B	A	A	B	H	B	A	B	B
1538	2	Lsat_1_v5_g_2_3829	91.027	M	Lsat_1_v5_g_2_3829	B	A	A	A	B	B	B	A	B	B	B	A	B	A	A	B	B	B	B	B	A	B	A	A	A	B	B	B	B	A	B	A	B	B	B	B	A	A	B	A	B	A	B	B
1539	2	Lsat_1_v5_g_2_1561	91.027	.	Lsat_1_v5_g_2_3829	B	A	A	A	B	B	B	A	B	B	B	A	B	A	A	B	B	B	B	B	A	B	A	A	A	B	B	B	B	A	B	A	B	B	B	B	A	A	B	A	B	A	B	B
1540	2	Lsat_1_v5_g_2_2253	91.027	.	Lsat_1_v5_g_2_3829	B	A	A	A	B	B	B	A	B	B	B	A	B	A	A	B	B	B	B	B	A	B	A	A	A	B	B	B	B	A	B	A	B	B	B	B	A	A	B	A	B	A	B	B
1541	2	Lsat_1_v5_g_2_516	91.027	.	Lsat_1_v5_g_2_3829	B	A	A	A	B	B	B	A	B	B	B	A	B	A	A	B	B	B	B	B	A	B	A	A	A	B	B	B	B	A	B	A	B	B	B	B	A	A	B	A	B	A	B	B
1542	2	Lsat_1_v5_g_2_11889	91.027	M	Lsat_1_v5_g_2_11889	B	A	A	A	B	B	B	A	B	B	B	A	B	A	A	B	B	B	B	B	A	-	A	A	A	B	B	B	B	A	B	-	B	B	-	-	A	A	B	A	B	A	B	B
1543	2	Lsat_1_v5_g_2_6036	91.027	M	Lsat_1_v5_g_2_6036	B	A	A	A	B	B	B	A	B	B	B	A	B	A	A	-	B	B	B	B	A	B	A	A	A	B	B	B	B	A	B	A	B	B	B	B	A	A	B	A	B	A	B	B
1544	2	Lsat_1_v5_g_2_5215	91.027	M	Lsat_1_v5_g_2_5215	B	A	A	A	B	B	B	A	B	B	B	A	B	A	A	B	B	B	B	B	A	B	A	A	A	B	B	B	B	A	B	A	B	B	B	B	A	A	B	A	B	A	B	B
1545	2	Lsat_1_v5_g_2_1833	91.027	.	Lsat_1_v5_g_2_5215	B	A	A	A	B	B	B	A	B	B	B	A	B	A	A	B	B	B	B	B	A	B	A	A	A	B	B	B	B	A	B	A	B	B	B	B	A	A	B	A	B	A	B	B
1546	2	Lsat_1_v5_g_2_673162	91.027	.	Lsat_1_v5_g_2_5215	B	A	A	A	B	B	B	A	B	B	B	A	B	A	A	B	B	B	B	B	A	B	A	A	A	B	B	B	B	A	B	A	B	B	B	B	A	A	B	A	B	A	B	B
1547	2	Lsat_1_v5_g_2_3762	91.027	.	Lsat_1_v5_g_2_5215	B	A	A	A	B	B	B	A	B	B	B	A	B	A	A	B	B	B	B	B	A	B	A	A	A	B	B	B	B	A	B	A	B	B	B	B	A	A	B	A	B	A	B	B
1548	2	Lsat_1_v5_g_2_11046	91.027	M	Lsat_1_v5_g_2_11046	B	A	A	A	B	B	B	-	B	-	-	A	-	A	A	-	B	-	B	B	A	B	A	A	A	B	B	B	-	A	B	A	-	-	B	-	A	A	B	A	B	A	B	-
1549	2	Lsat_1_v5_g_2_678	92.247	M	Lsat_1_v5_g_2_678	B	A	A	A	B	B	B	A	B	B	B	A	B	A	A	B	B	B	B	A	A	B	A	A	A	B	B	B	B	A	B	A	B	B	B	B	A	A	B	A	B	A	B	B
1550	2	Lsat_1_v5_g_2_471	92.785	M	Lsat_1_v5_g_2_471	B	A	A	A	B	B	B	A	B	B	B	A	A	A	A	B	B	B	B	A	A	B	A	A	A	B	B	B	B	A	B	A	B	B	B	B	A	A	B	A	B	A	A	B
1551	2	Lsat_1_v5_g_2_9580	92.785	M	Lsat_1_v5_g_2_9580	B	-	A	A	B	B	B	A	B	B	B	A	A	A	A	B	B	B	B	A	A	B	A	A	-	B	B	B	B	A	B	A	B	B	B	B	A	A	B	A	B	A	B	B
1552	2	Lsat_1_v5_g_2_6852	92.785	M	Lsat_1_v5_g_2_6852	B	A	A	A	B	B	B	A	B	B	B	A	A	A	A	H	B	B	B	A	A	B	A	A	A	B	B	B	B	A	B	A	B	B	B	B	A	A	B	A	B	A	B	H
1553	2	Lsat_1_v5_g_2_3206	92.785	M	Lsat_1_v5_g_2_3206	B	A	A	A	B	B	B	A	B	B	B	A	A	A	A	B	B	B	B	A	A	B	A	A	A	B	B	B	B	A	B	A	B	B	B	B	A	A	B	A	B	A	A	B
1554	2	Lsat_1_v5_g_2_1563	92.785	M	Lsat_1_v5_g_2_1563	B	A	A	A	B	B	B	A	B	B	B	A	A	A	A	B	B	B	B	A	A	B	A	A	A	B	B	B	B	A	B	A	B	B	B	B	A	A	B	A	B	A	H	B
1555	2	Lsat_1_v5_g_2_673330	93.322	M	Lsat_1_v5_g_2_673330	B	A	A	A	B	B	B	A	B	B	B	A	A	A	A	B	B	B	B	A	A	B	A	A	A	B	B	B	B	A	B	A	B	B	B	B	A	A	B	A	B	A	A	B
1556	2	Lsat_1_v5_g_2_614	93.322	.	Lsat_1_v5_g_2_673330	B	A	A	A	B	B	B	A	B	B	B	A	A	A	A	B	B	B	B	A	A	B	A	A	A	B	B	B	B	A	B	A	B	B	B	B	A	A	B	A	B	A	A	B
1557	2	Lsat_1_v5_g_2_5665	93.322	M	Lsat_1_v5_g_2_5665	B	A	A	A	B	B	B	A	B	B	B	A	A	A	A	B	B	B	B	A	H	B	A	A	A	B	B	B	B	A	B	A	B	B	B	B	A	H	B	A	B	A	A	B
1558	2	Lsat_1_v5_g_2_3861	93.322	M	Lsat_1_v5_g_2_3861	B	A	A	A	B	B	B	A	B	B	B	A	A	A	A	B	B	B	B	A	A	B	A	A	A	B	B	B	B	A	B	A	B	B	B	B	A	A	B	A	B	A	A	B
1559	2	Lsat_1_v5_g_2_3992	93.322	.	Lsat_1_v5_g_2_3861	B	A	A	A	B	B	B	A	B	B	B	A	A	A	A	B	B	B	B	A	A	B	A	A	A	B	B	B	B	A	B	A	B	B	B	B	A	A	B	A	B	A	A	B
1560	2	Lsat_1_v5_g_2_4741	93.322	.	Lsat_1_v5_g_2_3861	B	A	A	A	B	B	B	A	B	B	B	A	A	A	A	B	B	B	B	A	A	B	A	A	A	B	B	B	B	A	B	A	B	B	B	B	A	A	B	A	B	A	A	B
1561	2	Lsat_1_v5_g_2_5926	93.322	.	Lsat_1_v5_g_2_3861	B	A	A	A	B	B	B	A	B	B	B	A	A	A	A	B	B	B	B	A	A	B	A	A	A	B	B	B	B	A	B	A	B	B	B	B	A	A	B	A	B	A	A	B
1562	2	Lsat_1_v5_g_2_3629	93.843	M	Lsat_1_v5_g_2_3629	B	A	A	A	B	B	B	A	B	B	B	A	A	A	A	B	B	B	B	A	A	B	A	A	A	B	B	B	A	A	B	A	B	B	B	B	A	A	B	A	B	A	A	B
1563	2	Lsat_1_v5_g_2_10727	93.843	M	Lsat_1_v5_g_2_10727	B	A	A	A	B	B	B	A	B	B	B	A	A	A	A	B	B	H	B	A	A	B	A	A	A	B	B	B	A	A	B	A	B	B	B	-	-	-	B	A	B	A	A	B
1564	2	Lsat_1_v5_g_2_4173	93.843	M	Lsat_1_v5_g_2_4173	B	A	A	A	B	B	B	A	B	B	B	A	A	A	A	B	B	B	B	A	A	B	A	A	A	B	B	B	A	A	B	A	B	B	B	B	A	A	B	A	B	A	A	B
1565	2	Lsat_1_v5_g_2_231	93.843	.	Lsat_1_v5_g_2_4173	B	A	A	A	B	B	B	A	B	B	B	A	A	A	A	B	B	B	B	A	A	B	A	A	A	B	B	B	A	A	B	A	B	B	B	B	A	A	B	A	B	A	A	B
1566	2	Lsat_1_v5_g_2_4138	93.843	M	Lsat_1_v5_g_2_4138	B	A	A	A	B	B	B	A	B	B	B	A	A	A	A	B	B	B	B	A	A	B	A	A	A	B	B	B	A	A	B	A	B	B	B	H	A	A	B	A	B	A	A	B
1567	2	Lsat_1_v5_g_2_1236	95.439	M	Lsat_1_v5_g_2_1236	B	A	A	A	B	A	B	A	B	B	B	A	A	A	A	B	B	B	B	A	A	B	A	A	A	B	B	B	A	A	B	A	A	B	B	B	A	A	B	A	B	A	A	B
1568	2	Lsat_1_v5_g_2_4666	95.439	M	Lsat_1_v5_g_2_4666	B	A	A	A	B	A	B	A	B	B	B	A	A	A	A	B	B	B	B	A	A	B	A	A	A	B	B	B	A	A	B	A	A	B	B	B	A	A	B	A	B	A	A	B
1569	2	Lsat_1_v5_g_2_9525	96.722	M	Lsat_1_v5_g_2_9525	B	A	A	A	H	A	B	A	A	B	B	A	A	A	A	B	B	-	B	A	H	-	A	A	A	B	B	B	A	A	B	A	A	B	H	H	H	-	-	A	B	A	A	B
1570	2	Lsat_1_v5_g_2_63	96.722	M	Lsat_1_v5_g_2_63	B	H	A	A	B	A	B	A	A	B	B	A	A	A	A	B	B	B	B	A	A	H	A	A	A	B	B	B	A	A	B	A	A	B	B	B	A	A	B	A	B	A	A	B
1571	2	Lsat_1_v5_g_2_13756	96.722	M	Lsat_1_v5_g_2_13756	B	A	A	A	B	A	B	A	A	B	B	A	A	A	A	B	B	B	B	A	A	A	A	A	A	B	B	B	A	A	B	A	A	B	B	B	A	A	B	A	B	A	A	B
1572	2	Lsat_1_v5_g_2_13295	96.722	M	Lsat_1_v5_g_2_13295	B	A	A	A	B	A	B	A	A	B	B	A	A	A	A	B	B	B	B	A	A	A	A	A	A	B	B	B	A	A	B	A	A	B	B	-	A	A	B	A	B	A	A	B
1573	2	Lsat_1_v5_g_2_5505	96.722	M	Lsat_1_v5_g_2_5505	B	A	A	A	B	A	B	A	A	B	B	A	A	A	A	B	B	B	B	A	A	H	A	A	A	B	B	B	A	A	B	A	A	B	B	B	A	A	B	A	B	A	A	B
1574	2	Lsat_1_v5_g_2_1707	96.722	.	Lsat_1_v5_g_2_5505	B	A	A	A	B	A	B	A	A	B	B	A	A	A	A	B	B	B	B	A	A	H	A	A	A	B	B	B	A	A	B	A	A	B	B	B	A	A	B	A	B	A	A	B
1575	2	Lsat_1_v5_g_2_3127	96.722	.	Lsat_1_v5_g_2_5505	B	A	A	A	B	A	B	A	A	B	B	A	A	A	A	B	B	B	B	A	A	H	A	A	A	B	B	B	A	A	B	A	A	B	B	B	A	A	B	A	B	A	A	B
1576	2	Lsat_1_v5_g_2_924	96.722	.	Lsat_1_v5_g_2_5505	B	A	A	A	B	A	B	A	A	B	B	A	A	A	A	B	B	B	B	A	A	H	A	A	A	B	B	B	A	A	B	A	A	B	B	B	A	A	B	A	B	A	A	B
1577	2	Lsat_1_v5_g_2_673272	96.722	M	Lsat_1_v5_g_2_673272	B	A	A	A	B	A	B	A	A	B	B	A	A	A	A	B	B	B	B	A	A	H	A	A	A	B	B	B	A	A	B	A	A	B	B	B	A	A	B	A	B	A	A	B
1578	2	Lsat_1_v5_g_2_1388	96.722	.	Lsat_1_v5_g_2_673272	B	A	A	A	B	A	B	A	A	B	B	A	A	A	A	B	B	B	B	A	A	H	A	A	A	B	B	B	A	A	B	A	A	B	B	B	A	A	B	A	B	A	A	B
1579	2	Lsat_1_v5_g_2_5222	96.722	.	Lsat_1_v5_g_2_673272	B	A	A	A	B	A	B	A	A	B	B	A	A	A	A	B	B	B	B	A	A	H	A	A	A	B	B	B	A	A	B	A	A	B	B	B	A	A	B	A	B	A	A	B
1580	2	Lsat_1_v5_g_2_10233	96.722	M	Lsat_1_v5_g_2_10233	B	A	A	A	B	A	-	A	A	B	-	A	A	-	A	B	B	B	B	A	A	A	A	A	A	B	B	-	A	A	B	A	A	B	H	-	A	A	-	A	B	A	H	B
1581	2	Lsat_1_v5_g_2_11277	97.416	M	Lsat_1_v5_g_2_11277	B	A	A	A	B	A	B	A	A	-	B	H	A	A	A	B	B	B	B	A	A	A	A	A	A	B	B	B	A	A	B	A	H	B	B	B	A	A	B	A	B	A	A	B
1582	2	Lsat_1_v5_g_2_10705	99.224	M	Lsat_1_v5_g_2_10705	B	B	A	A	B	A	B	A	H	B	B	A	H	A	A	B	B	B	B	A	A	H	A	A	A	B	B	H	A	A	B	A	A	B	B	B	A	A	B	A	B	A	A	B
1583	2	Lsat_1_v5_g_2_37	99.224	M	Lsat_1_v5_g_2_37	B	B	A	A	B	A	B	A	H	B	B	A	A	A	A	B	B	B	B	A	A	H	A	A	A	B	B	B	A	A	B	A	A	B	B	B	A	A	B	A	B	A	A	B
1584	2	Lsat_1_v5_g_2_627	99.774	M	Lsat_1_v5_g_2_627	B	B	A	A	B	A	B	A	B	B	B	A	A	B	A	B	B	B	B	A	A	H	A	A	A	B	B	B	H	A	B	A	A	B	B	B	A	A	B	A	B	A	A	B
1585	2	Lsat_1_v5_g_2_8509	99.774	M	Lsat_1_v5_g_2_8509	H	H	A	H	B	A	B	A	B	B	B	A	A	B	A	B	B	B	B	A	A	A	A	A	A	B	B	B	A	A	B	A	A	B	H	B	A	A	B	A	B	A	A	B
1586	2	Lsat_1_v5_g_2_4632	99.774	M	Lsat_1_v5_g_2_4632	B	B	A	A	B	A	B	A	B	B	B	A	A	B	A	B	B	B	B	A	A	H	A	A	A	B	B	B	A	A	B	A	A	B	B	B	A	A	B	A	B	A	A	B
1587	2	Lsat_1_v5_g_2_3837	99.774	M	Lsat_1_v5_g_2_3837	B	B	A	A	B	A	B	A	B	B	B	A	A	B	A	B	B	B	B	A	A	H	A	A	A	B	B	B	A	A	B	A	A	B	B	B	A	A	B	A	B	A	A	B
1588	2	Lsat_1_v5_g_2_4047	99.774	.	Lsat_1_v5_g_2_3837	B	B	A	A	B	A	B	A	B	B	B	A	A	B	A	B	B	B	B	A	A	H	A	A	A	B	B	B	A	A	B	A	A	B	B	B	A	A	B	A	B	A	A	B
1589	2	Lsat_1_v5_g_2_7462	99.774	M	Lsat_1_v5_g_2_7462	B	B	A	A	B	A	B	A	B	B	H	A	A	B	A	B	B	B	B	A	A	H	A	A	A	B	B	B	A	A	B	A	A	B	B	B	A	A	B	A	B	A	A	B
1590	2	Lsat_1_v5_g_2_2615	100.873	M	Lsat_1_v5_g_2_2615	B	B	A	A	B	H	B	A	B	B	B	A	A	B	A	B	B	B	B	A	A	H	A	A	A	B	B	B	B	A	B	A	A	B	B	B	A	A	B	A	B	A	A	B
1591	2	Lsat_1_v5_g_2_7210	100.873	M	Lsat_1_v5_g_2_7210	B	B	A	H	B	A	B	A	B	-	B	A	A	B	A	-	B	B	B	A	A	H	A	A	H	B	B	B	B	H	B	H	A	B	B	B	A	A	B	A	-	A	A	B
1592	2	Lsat_1_v5_g_2_8625	100.873	M	Lsat_1_v5_g_2_8625	B	B	A	A	B	A	B	A	B	B	B	A	A	B	A	B	B	B	B	A	A	A	A	A	A	B	B	B	B	A	B	A	A	B	B	B	A	A	B	A	H	A	A	B
1593	2	Lsat_1_v5_g_2_3823	100.873	M	Lsat_1_v5_g_2_3823	B	B	A	A	B	A	B	A	B	B	B	A	A	B	A	B	B	B	B	A	A	H	A	A	A	B	B	B	B	A	B	A	A	B	B	B	A	A	B	A	B	A	A	B
1594	2	Lsat_1_v5_g_2_6398	100.873	.	Lsat_1_v5_g_2_3823	B	B	A	A	B	A	B	A	B	B	B	A	A	B	A	B	B	B	B	A	A	H	A	A	A	B	B	B	B	A	B	A	A	B	B	B	A	A	B	A	B	A	A	B
1595	2	Lsat_1_v5_g_2_673203	100.873	.	Lsat_1_v5_g_2_3823	B	B	A	A	B	A	B	A	B	B	B	A	A	B	A	B	B	B	B	A	A	H	A	A	A	B	B	B	B	A	B	A	A	B	B	B	A	A	B	A	B	A	A	B
1596	2	Lsat_1_v5_g_2_5405	100.873	M	Lsat_1_v5_g_2_5405	B	B	A	A	B	A	B	A	B	B	B	A	A	B	A	B	B	B	B	A	A	A	A	A	A	B	B	B	B	A	B	A	A	B	B	B	A	A	B	A	B	A	A	B
1597	2	Lsat_1_v5_g_2_2144	100.873	M	Lsat_1_v5_g_2_2144	B	B	A	A	B	A	B	A	B	B	B	A	A	B	A	B	B	B	B	A	A	H	A	A	A	B	B	B	B	A	B	A	A	B	B	B	A	A	B	A	B	A	A	B
1598	2	Lsat_1_v5_g_2_6522	100.873	.	Lsat_1_v5_g_2_2144	B	B	A	A	B	A	B	A	B	B	B	A	A	B	A	B	B	B	B	A	A	H	A	A	A	B	B	B	B	A	B	A	A	B	B	B	A	A	B	A	B	A	A	B
1599	2	Lsat_1_v5_g_2_2237	101.422	M	Lsat_1_v5_g_2_2237	B	B	A	A	B	B	B	A	B	B	B	A	A	B	A	B	B	B	B	A	A	H	A	A	A	B	B	B	B	A	B	A	A	B	B	B	A	A	B	A	B	A	A	B
1600	2	Lsat_1_v5_g_2_6290	101.422	.	Lsat_1_v5_g_2_2237	B	B	A	A	B	B	B	A	B	B	B	A	A	B	A	B	B	B	B	A	A	H	A	A	A	B	B	B	B	A	B	A	A	B	B	B	A	A	B	A	B	A	A	B
1601	2	Lsat_1_v5_g_2_10160	101.422	M	Lsat_1_v5_g_2_10160	B	B	A	A	B	B	B	A	B	B	B	A	A	B	H	B	B	B	B	A	A	H	A	A	A	B	B	-	B	A	B	A	A	B	B	B	A	A	B	A	B	A	A	B
1602	2	Lsat_1_v5_g_2_1617	101.972	M	Lsat_1_v5_g_2_1617	B	B	A	A	B	B	B	A	B	B	B	A	A	B	A	B	B	B	B	A	A	H	A	A	A	B	B	B	B	A	B	A	A	B	B	B	A	A	B	A	B	A	A	B
1603	2	Lsat_1_v5_g_2_118	102.504	M	Lsat_1_v5_g_2_118	B	B	A	A	B	B	B	A	B	A	B	A	A	B	A	B	B	B	B	A	A	H	A	A	A	B	B	B	B	A	B	A	H	B	B	B	A	A	B	A	B	H	A	B
1604	2	Lsat_1_v5_g_2_4235	102.504	M	Lsat_1_v5_g_2_4235	B	B	A	A	B	B	B	A	B	B	B	A	A	B	A	B	B	B	B	A	A	H	A	A	A	B	B	B	B	A	B	A	A	B	B	B	A	A	B	A	B	A	A	B
1605	2	Lsat_1_v5_g_2_286	102.504	M	Lsat_1_v5_g_2_286	B	B	A	A	B	B	B	A	B	H	B	A	A	B	A	B	B	B	B	A	A	H	A	A	A	B	B	B	B	A	B	A	A	B	B	B	A	A	B	A	B	A	A	B
1606	2	Lsat_1_v5_g_2_673332	104.117	M	Lsat_1_v5_g_2_673332	B	B	A	A	B	B	B	A	B	A	B	A	A	B	A	B	B	B	B	A	A	H	A	A	A	B	B	B	B	A	B	A	B	B	B	B	A	A	B	A	B	B	A	B
1607	2	Lsat_1_v5_g_2_673259	104.117	.	Lsat_1_v5_g_2_673332	B	B	A	A	B	B	B	A	B	A	B	A	A	B	A	B	B	B	B	A	A	H	A	A	A	B	B	B	B	A	B	A	B	B	B	B	A	A	B	A	B	B	A	B
1608	2	Lsat_1_v5_g_2_3977	104.117	.	Lsat_1_v5_g_2_673332	B	B	A	A	B	B	B	A	B	A	B	A	A	B	A	B	B	B	B	A	A	H	A	A	A	B	B	B	B	A	B	A	B	B	B	B	A	A	B	A	B	B	A	B
1609	2	Lsat_1_v5_g_2_124	105.713	M	Lsat_1_v5_g_2_124	B	B	A	A	B	B	B	A	B	A	B	A	A	B	A	B	B	B	B	A	A	H	A	A	A	B	B	B	B	A	B	A	B	B	B	B	A	A	B	H	B	B	A	B
1610	2	Lsat_1_v5_g_2_7783	105.713	M	Lsat_1_v5_g_2_7783	B	B	A	A	B	B	B	A	B	A	B	A	A	B	A	B	B	H	B	A	A	H	A	A	A	B	B	B	B	A	B	A	B	B	B	B	A	A	B	H	B	H	A	B
1611	2	Lsat_1_v5_g_2_4477	105.713	M	Lsat_1_v5_g_2_4477	B	B	A	A	B	B	B	A	B	A	B	A	A	B	A	B	B	B	B	A	A	H	A	A	A	B	B	B	B	A	B	A	B	B	B	B	A	A	B	B	B	B	A	B
1612	2	Lsat_1_v5_g_2_1476	105.713	M	Lsat_1_v5_g_2_1476	B	B	A	A	B	B	B	A	B	A	B	A	A	B	A	B	B	B	B	A	A	H	A	A	A	B	B	B	B	A	B	A	B	B	B	B	A	A	B	B	B	B	A	B
1613	2	Lsat_1_v5_g_2_4876	105.713	.	Lsat_1_v5_g_2_1476	B	B	A	A	B	B	B	A	B	A	B	A	A	B	A	B	B	B	B	A	A	H	A	A	A	B	B	B	B	A	B	A	B	B	B	B	A	A	B	B	B	B	A	B
1614	2	Lsat_1_v5_g_2_1538	105.713	.	Lsat_1_v5_g_2_1476	B	B	A	A	B	B	B	A	B	A	B	A	A	B	A	B	B	B	B	A	A	H	A	A	A	B	B	B	B	A	B	A	B	B	B	B	A	A	B	B	B	B	A	B
1615	2	Lsat_1_v5_g_2_4172	106.777	M	Lsat_1_v5_g_2_4172	B	A	A	A	B	B	B	A	B	A	B	A	A	B	A	B	B	B	B	A	A	H	A	A	A	B	B	B	B	A	B	A	B	B	B	B	A	A	B	B	B	B	A	B
1616	2	Lsat_1_v5_g_2_673108	107.327	M	Lsat_1_v5_g_2_673108	B	A	A	A	B	B	B	A	B	A	B	A	A	H	A	B	B	B	B	A	A	H	A	A	A	B	B	B	B	A	B	A	B	B	B	B	A	A	B	B	B	B	A	B
1617	2	Lsat_1_v5_g_2_5715	107.327	M	Lsat_1_v5_g_2_5715	B	A	A	A	B	B	B	A	B	A	B	A	A	B	A	B	B	B	B	A	A	H	A	A	A	B	B	B	B	A	B	A	B	B	B	B	A	A	B	B	B	B	A	B
1618	2	Lsat_1_v5_g_2_2817	107.327	.	Lsat_1_v5_g_2_5715	B	A	A	A	B	B	B	A	B	A	B	A	A	B	A	B	B	B	B	A	A	H	A	A	A	B	B	B	B	A	B	A	B	B	B	B	A	A	B	B	B	B	A	B
1619	2	Lsat_1_v5_g_2_673195	107.327	M	Lsat_1_v5_g_2_673195	B	A	A	A	B	B	B	A	B	A	B	A	A	B	A	B	B	B	B	A	A	A	A	A	A	B	B	B	B	A	B	A	B	B	B	B	A	A	B	B	B	B	A	B
1620	2	Lsat_1_v5_g_2_14199	107.327	M	Lsat_1_v5_g_2_14199	B	A	A	A	B	B	B	A	B	A	B	A	A	B	A	B	B	B	B	A	A	A	A	A	A	B	B	B	B	A	B	A	B	B	B	B	A	A	-	B	H	B	A	B
1621	2	Lsat_1_v5_g_2_214	107.889	M	Lsat_1_v5_g_2_214	B	A	A	A	B	B	A	A	B	A	B	A	A	B	A	B	B	B	B	H	A	H	A	A	A	B	H	B	B	A	B	A	B	B	B	B	A	A	B	B	B	B	A	B
1622	2	Lsat_1_v5_g_2_3769	109.538	M	Lsat_1_v5_g_2_3769	B	A	A	A	B	B	A	B	B	A	B	A	A	B	A	B	B	B	B	B	A	A	A	A	A	B	A	B	B	A	B	A	B	B	B	B	A	A	B	A	B	B	A	B
1623	2	Lsat_1_v5_g_2_2065	109.538	M	Lsat_1_v5_g_2_2065	B	A	A	A	B	B	A	B	B	A	B	A	A	B	A	B	B	B	B	B	A	H	A	A	A	B	A	B	B	A	B	A	B	B	B	B	A	A	B	A	B	B	A	B
1624	2	Lsat_1_v5_g_2_3057	109.538	M	Lsat_1_v5_g_2_3057	B	A	A	A	B	B	A	B	B	A	B	A	A	B	A	B	B	B	B	B	A	H	A	A	A	B	A	B	B	A	B	A	B	B	B	B	A	A	B	A	B	B	A	B
1625	2	Lsat_1_v5_g_2_4352	109.538	.	Lsat_1_v5_g_2_3057	B	A	A	A	B	B	A	B	B	A	B	A	A	B	A	B	B	B	B	B	A	H	A	A	A	B	A	B	B	A	B	A	B	B	B	B	A	A	B	A	B	B	A	B
1626	2	Lsat_1_v5_g_2_1107	109.538	.	Lsat_1_v5_g_2_3057	B	A	A	A	B	B	A	B	B	A	B	A	A	B	A	B	B	B	B	B	A	H	A	A	A	B	A	B	B	A	B	A	B	B	B	B	A	A	B	A	B	B	A	B
1627	2	Lsat_1_v5_g_2_3242	109.538	.	Lsat_1_v5_g_2_3057	B	A	A	A	B	B	A	B	B	A	B	A	A	B	A	B	B	B	B	B	A	H	A	A	A	B	A	B	B	A	B	A	B	B	B	B	A	A	B	A	B	B	A	B
1628	2	Lsat_1_v5_g_2_5145	109.538	.	Lsat_1_v5_g_2_3057	B	A	A	A	B	B	A	B	B	A	B	A	A	B	A	B	B	B	B	B	A	H	A	A	A	B	A	B	B	A	B	A	B	B	B	B	A	A	B	A	B	B	A	B
1629	2	Lsat_1_v5_g_2_1156	110.075	M	Lsat_1_v5_g_2_1156	B	A	A	A	B	B	A	B	B	A	B	A	A	B	B	B	B	B	B	B	A	H	A	A	A	B	A	B	H	A	H	A	B	B	B	B	A	A	B	A	B	B	A	B
1630	2	Lsat_1_v5_g_2_3171	111.162	M	Lsat_1_v5_g_2_3171	B	A	A	A	B	B	A	B	B	A	B	A	A	B	B	A	B	B	B	B	A	H	A	A	A	B	A	B	H	A	A	A	B	B	B	B	A	A	B	A	A	B	A	B
1631	2	Lsat_1_v5_g_2_2088	111.162	M	Lsat_1_v5_g_2_2088	B	A	A	A	B	B	A	B	B	A	B	A	A	B	B	A	B	B	B	B	A	H	A	A	A	B	A	B	A	A	A	A	B	B	B	B	A	A	B	A	A	B	A	B
1632	2	Lsat_1_v5_g_2_3296	111.162	.	Lsat_1_v5_g_2_2088	B	A	A	A	B	B	A	B	B	A	B	A	A	B	B	A	B	B	B	B	A	H	A	A	A	B	A	B	A	A	A	A	B	B	B	B	A	A	B	A	A	B	A	B
1633	2	Lsat_1_v5_g_2_9084	111.162	M	Lsat_1_v5_g_2_9084	B	A	A	A	B	B	A	B	B	A	B	A	A	B	B	A	B	B	B	B	A	A	A	A	A	B	A	B	A	A	A	A	B	B	B	B	A	A	-	A	A	B	A	B
1634	2	Lsat_1_v5_g_2_7970	111.162	M	Lsat_1_v5_g_2_7970	B	A	A	A	B	B	A	B	B	A	B	A	A	B	B	A	B	B	B	B	A	A	A	A	A	B	A	B	A	A	A	A	B	B	B	B	A	A	B	A	A	B	A	H
1635	2	Lsat_1_v5_g_2_7493	111.162	M	Lsat_1_v5_g_2_7493	B	A	A	A	B	B	A	B	B	A	B	A	A	B	B	A	B	B	B	B	A	A	A	A	A	B	A	B	A	A	A	A	B	B	B	B	A	A	B	A	A	B	A	B
1636	2	Lsat_1_v5_g_2_3720	111.162	M	Lsat_1_v5_g_2_3720	B	A	A	A	B	B	A	B	B	A	B	A	A	B	B	A	B	B	B	B	A	H	A	A	A	B	A	B	A	A	A	A	B	B	B	B	A	A	B	A	A	B	A	B
1637	2	Lsat_1_v5_g_2_375	111.7	M	Lsat_1_v5_g_2_375	B	A	A	A	B	B	A	B	B	A	B	A	A	B	B	A	B	B	B	B	A	H	B	A	A	B	A	B	H	A	A	A	B	B	B	B	A	A	B	A	A	B	A	B
1638	2	Lsat_1_v5_g_2_673323	111.7	M	Lsat_1_v5_g_2_673323	B	A	A	A	B	B	A	B	B	A	B	A	A	B	B	A	B	B	B	B	A	H	H	A	A	B	A	B	H	A	A	A	B	B	B	B	A	A	B	A	A	B	A	B
1639	2	Lsat_1_v5_g_2_1764	112.232	M	Lsat_1_v5_g_2_1764	B	A	A	A	B	B	A	B	B	A	B	A	A	B	B	A	B	B	B	B	A	H	B	A	A	B	A	B	H	A	A	A	B	B	B	B	A	A	B	A	A	B	A	B
1640	2	Lsat_1_v5_g_2_8346	113.881	M	Lsat_1_v5_g_2_8346	H	B	H	A	B	B	A	B	B	A	B	A	-	B	B	A	B	B	B	B	A	-	B	A	A	B	A	B	H	A	A	A	B	B	B	B	A	A	B	A	A	-	A	-
1641	2	Lsat_1_v5_g_2_4954	113.881	M	Lsat_1_v5_g_2_4954	B	B	A	A	B	B	A	B	B	A	B	A	A	B	B	A	B	B	B	B	A	H	B	A	A	B	A	B	H	A	A	A	B	B	B	B	A	A	B	A	A	B	A	B
1642	2	Lsat_1_v5_g_2_2776	113.881	M	Lsat_1_v5_g_2_2776	B	B	A	A	B	B	A	B	B	A	B	A	A	B	B	A	B	B	B	B	A	H	B	A	A	B	A	B	H	A	A	A	B	B	B	B	A	A	B	A	A	B	A	B
1643	2	Lsat_1_v5_g_2_1961	113.881	M	Lsat_1_v5_g_2_1961	B	H	A	A	B	B	A	B	B	A	B	A	A	B	B	A	B	B	B	B	A	H	B	A	A	B	A	B	H	A	A	A	B	B	B	B	A	A	B	A	A	B	A	B
1644	2	Lsat_1_v5_g_2_3006	114.424	M	Lsat_1_v5_g_2_3006	B	B	A	A	B	B	A	B	B	A	B	A	A	B	B	A	B	B	B	B	A	H	B	H	A	B	A	B	H	A	A	A	B	B	B	B	A	A	B	A	A	B	A	B
1645	2	Lsat_1_v5_g_2_3410	114.962	M	Lsat_1_v5_g_2_3410	B	B	A	A	B	B	A	B	A	A	B	A	A	B	B	A	B	B	B	B	A	H	B	A	A	B	A	B	H	A	A	A	B	B	B	B	A	A	B	A	A	B	A	B
1646	2	Lsat_1_v5_g_2_172	116.182	M	Lsat_1_v5_g_2_172	B	B	A	A	B	B	A	B	A	A	B	A	A	B	B	A	B	B	B	B	A	H	B	A	A	B	A	B	H	A	A	A	H	B	B	B	A	A	B	A	A	B	A	B
1647	2	Lsat_1_v5_g_2_11176	116.182	M	Lsat_1_v5_g_2_11176	B	H	A	A	B	B	A	B	H	A	B	A	H	B	B	A	B	B	B	B	A	H	B	A	A	B	A	B	H	A	A	A	B	B	H	B	A	A	B	A	A	B	A	B
1648	2	Lsat_1_v5_g_2_138	118.035	M	Lsat_1_v5_g_2_138	B	B	A	A	B	B	A	H	A	A	B	A	A	B	B	A	B	B	B	B	A	H	B	A	A	B	A	B	H	A	A	A	A	B	B	B	A	A	B	A	A	B	A	B
1649	2	Lsat_1_v5_g_2_1976	118.035	M	Lsat_1_v5_g_2_1976	B	B	A	A	B	B	A	B	A	A	B	A	A	B	B	A	B	B	B	B	A	H	B	A	A	B	A	B	H	A	A	A	A	B	B	B	A	A	B	A	A	B	A	B
1650	2	Lsat_1_v5_g_2_3481	118.035	.	Lsat_1_v5_g_2_1976	B	B	A	A	B	B	A	B	A	A	B	A	A	B	B	A	B	B	B	B	A	H	B	A	A	B	A	B	H	A	A	A	A	B	B	B	A	A	B	A	A	B	A	B
1651	2	Lsat_1_v5_g_2_9058	122.421	M	Lsat_1_v5_g_2_9058	B	B	A	A	B	B	A	A	A	A	B	A	A	B	B	A	B	B	B	B	A	H	B	A	A	B	A	B	H	A	A	A	A	A	B	B	A	A	B	A	A	B	A	B
1652	2	Lsat_1_v5_g_2_412	122.421	M	Lsat_1_v5_g_2_412	B	B	A	A	B	B	A	A	A	A	B	A	A	B	B	A	B	B	B	B	A	A	B	A	A	B	A	B	H	A	A	A	A	A	B	B	A	A	B	A	A	B	A	B
1653	2	Lsat_1_v5_g_2_1106	122.421	M	Lsat_1_v5_g_2_1106	B	B	A	A	B	B	A	A	A	A	B	A	A	B	B	A	B	B	B	B	A	A	B	A	A	B	A	B	H	A	A	A	A	A	B	B	A	A	B	A	A	B	A	B
1654	2	Lsat_1_v5_g_2_673296	122.421	.	Lsat_1_v5_g_2_1106	B	B	A	A	B	B	A	A	A	A	B	A	A	B	B	A	B	B	B	B	A	A	B	A	A	B	A	B	H	A	A	A	A	A	B	B	A	A	B	A	A	B	A	B
1655	2	Lsat_1_v5_g_2_8131	122.421	M	Lsat_1_v5_g_2_8131	B	B	A	A	B	B	A	A	A	A	B	A	A	B	B	A	B	B	B	B	A	A	B	A	A	B	A	B	H	A	A	A	A	A	B	B	A	A	B	A	A	B	A	B
1656	2	Lsat_1_v5_g_2_2169	122.421	M	Lsat_1_v5_g_2_2169	B	B	A	A	B	B	A	A	A	A	B	A	A	B	B	A	B	B	B	B	A	A	B	A	A	B	A	B	H	A	A	A	A	A	B	B	A	A	B	A	A	B	A	B
1657	2	Lsat_1_v5_g_2_11820	122.421	M	Lsat_1_v5_g_2_11820	B	B	A	A	B	B	A	A	A	A	-	A	A	B	B	A	B	B	-	B	A	A	B	-	A	B	A	B	H	A	A	A	A	A	B	-	A	A	B	-	A	B	A	B
1658	2	Lsat_1_v5_g_2_1067	123.002	M	Lsat_1_v5_g_2_1067	B	B	A	A	A	B	A	A	A	A	B	A	A	B	B	A	B	B	B	B	A	A	B	A	A	B	A	B	H	A	A	A	A	A	B	B	A	A	B	A	A	B	A	B
1659	2	Lsat_1_v5_g_2_673394	123.002	M	Lsat_1_v5_g_2_673394	B	B	A	A	A	B	A	A	A	A	B	A	A	B	B	A	B	B	B	B	A	A	B	A	A	B	A	B	H	A	A	A	A	A	B	B	A	A	B	A	A	B	A	B
1660	2	Lsat_1_v5_g_2_4735	123.002	M	Lsat_1_v5_g_2_4735	B	B	A	A	A	B	A	A	A	A	B	A	A	B	B	A	B	B	B	B	A	A	B	A	A	B	A	B	H	A	A	A	A	A	B	B	A	A	B	A	A	B	A	B
1661	2	Lsat_1_v5_g_2_8701	124.81	M	Lsat_1_v5_g_2_8701	B	B	B	A	A	B	A	H	A	A	B	A	A	B	H	A	B	B	B	B	A	A	-	A	A	B	A	H	H	A	B	A	A	A	B	B	A	A	B	A	A	B	A	B
1662	2	Lsat_1_v5_g_2_9568	124.81	M	Lsat_1_v5_g_2_9568	B	B	B	A	A	B	A	A	A	A	-	A	A	B	B	A	B	B	B	B	A	A	-	A	A	B	A	-	A	A	B	A	A	A	B	B	A	-	-	A	A	B	A	B
1663	2	Lsat_1_v5_g_2_2377	124.81	M	Lsat_1_v5_g_2_2377	B	B	B	A	A	B	A	A	A	A	B	A	A	B	B	A	B	B	B	B	A	A	B	A	A	B	A	B	H	A	B	A	A	A	B	B	A	A	B	A	A	B	A	B
1664	2	Lsat_1_v5_g_2_4135	124.81	.	Lsat_1_v5_g_2_2377	B	B	B	A	A	B	A	A	A	A	B	A	A	B	B	A	B	B	B	B	A	A	B	A	A	B	A	B	H	A	B	A	A	A	B	B	A	A	B	A	A	B	A	B
1665	2	Lsat_1_v5_g_2_986	124.81	.	Lsat_1_v5_g_2_2377	B	B	B	A	A	B	A	A	A	A	B	A	A	B	B	A	B	B	B	B	A	A	B	A	A	B	A	B	H	A	B	A	A	A	B	B	A	A	B	A	A	B	A	B
1666	2	Lsat_1_v5_g_2_11682	124.81	M	Lsat_1_v5_g_2_11682	B	B	B	A	A	B	A	A	A	A	B	A	A	B	B	A	B	B	H	-	A	-	B	A	A	B	A	-	H	A	B	A	A	A	B	B	A	A	B	-	A	B	A	B
1667	2	Lsat_1_v5_g_2_673336	125.398	M	Lsat_1_v5_g_2_673336	B	H	B	A	A	B	A	A	A	A	B	A	A	B	B	A	B	B	B	B	A	A	B	A	A	B	A	B	A	A	B	A	A	A	B	B	A	A	B	A	A	B	A	B
1668	2	Lsat_1_v5_g_2_2982	125.398	M	Lsat_1_v5_g_2_2982	B	B	B	A	A	B	A	A	A	A	B	A	A	B	B	A	B	B	B	B	A	A	B	A	A	B	A	B	A	A	B	A	A	A	B	B	A	A	B	A	A	B	A	B
1669	2	Lsat_1_v5_g_2_6161	125.398	.	Lsat_1_v5_g_2_2982	B	B	B	A	A	B	A	A	A	A	B	A	A	B	B	A	B	B	B	B	A	A	B	A	A	B	A	B	A	A	B	A	A	A	B	B	A	A	B	A	A	B	A	B
1670	2	Lsat_1_v5_g_2_9252	126.995	M	Lsat_1_v5_g_2_9252	B	A	B	A	H	B	A	A	A	-	B	A	-	B	B	A	B	B	B	B	A	-	B	A	A	B	A	B	-	A	B	A	A	A	B	B	A	-	B	A	-	B	A	-
1671	2	Lsat_1_v5_g_2_10543	126.995	M	Lsat_1_v5_g_2_10543	B	A	B	A	A	B	A	A	A	A	B	A	A	B	B	-	-	-	B	B	H	A	B	A	A	B	A	B	A	A	B	A	A	A	B	B	H	A	B	A	A	B	A	B
1672	2	Lsat_1_v5_g_2_5861	126.995	M	Lsat_1_v5_g_2_5861	B	A	B	A	A	B	A	A	A	A	B	A	A	B	B	A	B	B	B	B	A	A	B	A	A	B	A	B	A	A	B	A	A	A	B	B	A	A	B	A	A	B	A	B
1673	2	Lsat_1_v5_g_2_8516	126.995	M	Lsat_1_v5_g_2_8516	B	A	B	A	A	B	A	A	A	A	B	A	A	B	B	A	B	B	B	B	A	A	B	A	A	B	A	B	A	A	B	A	A	A	B	B	A	A	B	A	A	B	A	B
1674	2	Lsat_1_v5_g_2_6616	126.995	M	Lsat_1_v5_g_2_6616	B	A	B	A	A	B	A	A	A	A	B	A	A	B	B	A	B	B	B	B	A	A	B	A	A	B	A	B	A	A	B	A	A	A	B	B	A	A	B	A	A	B	A	B
1675	2	Lsat_1_v5_g_2_6429	126.995	M	Lsat_1_v5_g_2_6429	B	A	B	A	A	B	A	A	A	A	B	A	A	B	B	A	B	B	B	B	A	A	B	A	A	B	A	B	A	A	B	A	A	A	B	B	A	A	B	A	A	B	A	B
1676	2	Lsat_1_v5_g_2_2989	126.995	.	Lsat_1_v5_g_2_6429	B	A	B	A	A	B	A	A	A	A	B	A	A	B	B	A	B	B	B	B	A	A	B	A	A	B	A	B	A	A	B	A	A	A	B	B	A	A	B	A	A	B	A	B
1677	2	Lsat_1_v5_g_2_5266	127.532	M	Lsat_1_v5_g_2_5266	B	A	B	A	A	B	A	A	A	A	B	A	A	B	B	A	B	B	B	B	A	A	B	A	A	B	A	B	A	A	B	A	A	A	B	B	A	A	B	A	H	B	A	B
1678	2	Lsat_1_v5_g_2_5240	127.532	M	Lsat_1_v5_g_2_5240	B	A	B	A	H	B	A	A	A	A	B	A	A	B	B	A	B	B	B	B	A	A	B	A	A	B	A	B	A	A	B	A	A	A	B	B	A	A	B	A	A	B	A	B
1679	2	Lsat_1_v5_g_2_7375	127.532	M	Lsat_1_v5_g_2_7375	B	A	B	A	A	B	A	A	A	A	B	A	A	B	B	A	B	B	B	B	A	A	B	A	A	B	A	B	A	A	B	A	A	A	B	B	A	A	B	A	A	B	A	B
1680	2	Lsat_1_v5_g_2_10449	127.532	M	Lsat_1_v5_g_2_10449	B	A	B	A	A	B	A	A	A	A	B	A	A	B	B	A	B	B	B	B	A	A	B	A	A	B	A	B	A	A	B	A	A	A	B	B	A	A	B	A	A	B	A	B
1681	2	Lsat_1_v5_g_2_7897	129.385	M	Lsat_1_v5_g_2_7897	B	A	B	A	B	B	A	A	A	A	B	A	A	H	B	A	-	B	B	B	A	A	B	A	A	B	A	B	A	A	B	A	A	A	B	-	A	A	B	A	A	B	A	B
1682	2	Lsat_1_v5_g_2_6632	129.385	M	Lsat_1_v5_g_2_6632	B	A	B	H	B	B	A	A	A	A	B	A	A	B	B	H	B	B	B	B	A	A	B	A	A	B	A	B	A	A	H	A	A	A	B	B	A	H	B	A	A	B	A	B
1683	2	Lsat_1_v5_g_2_7750	129.385	M	Lsat_1_v5_g_2_7750	B	A	B	A	B	B	A	A	A	-	B	A	A	B	B	A	B	-	B	B	A	A	B	A	A	B	A	B	A	A	B	A	A	A	B	B	A	A	B	A	A	B	A	B
1684	2	Lsat_1_v5_g_2_9361	129.385	M	Lsat_1_v5_g_2_9361	B	A	B	A	B	B	A	A	A	-	-	A	-	-	B	A	B	B	B	B	A	A	B	A	A	B	A	B	-	A	B	A	A	A	B	B	A	A	B	A	A	B	A	B
1685	2	Lsat_1_v5_g_2_9573	130.774	M	Lsat_1_v5_g_2_9573	-	A	B	A	B	B	A	A	-	-	-	A	-	-	B	A	B	-	B	B	A	A	B	A	A	B	A	B	-	A	B	A	-	A	B	B	A	-	B	A	A	-	A	B
1686	2	Lsat_1_v5_g_2_9043	131.441	M	Lsat_1_v5_g_2_9043	H	A	B	A	B	B	A	A	A	A	B	A	-	B	B	A	-	-	B	B	A	A	B	A	A	B	A	B	A	A	B	A	A	A	B	B	A	A	B	A	A	B	A	-
1687	2	Lsat_1_v5_g_2_12499	131.441	M	Lsat_1_v5_g_2_12499	B	A	B	A	B	B	A	A	A	-	B	A	A	-	B	A	B	B	B	B	A	A	B	A	A	B	A	H	A	A	B	A	A	A	B	B	A	A	B	A	A	B	A	B
1688	2	Lsat_1_v5_g_2_10512	131.441	M	Lsat_1_v5_g_2_10512	B	A	B	A	B	B	A	A	A	A	B	A	A	B	B	A	B	B	B	B	A	A	B	A	A	B	A	B	A	A	B	A	A	A	B	B	A	A	B	A	A	B	A	B
1689	2	Lsat_1_v5_g_2_8908	131.441	M	Lsat_1_v5_g_2_8908	B	A	B	A	B	B	A	A	A	A	B	A	A	B	B	A	B	B	B	B	A	A	B	A	A	B	A	B	A	A	B	A	A	A	B	B	A	A	B	A	A	B	A	B
1690	2	Lsat_1_v5_g_2_1632	131.441	.	Lsat_1_v5_g_2_8908	B	A	B	A	B	B	A	A	A	A	B	A	A	B	B	A	B	B	B	B	A	A	B	A	A	B	A	B	A	A	B	A	A	A	B	B	A	A	B	A	A	B	A	B
1691	2	Lsat_1_v5_g_2_2188	131.441	.	Lsat_1_v5_g_2_8908	B	A	B	A	B	B	A	A	A	A	B	A	A	B	B	A	B	B	B	B	A	A	B	A	A	B	A	B	A	A	B	A	A	A	B	B	A	A	B	A	A	B	A	B
1692	2	Lsat_1_v5_g_2_3116	131.441	.	Lsat_1_v5_g_2_8908	B	A	B	A	B	B	A	A	A	A	B	A	A	B	B	A	B	B	B	B	A	A	B	A	A	B	A	B	A	A	B	A	A	A	B	B	A	A	B	A	A	B	A	B
1693	2	Lsat_1_v5_g_2_4534	131.441	.	Lsat_1_v5_g_2_8908	B	A	B	A	B	B	A	A	A	A	B	A	A	B	B	A	B	B	B	B	A	A	B	A	A	B	A	B	A	A	B	A	A	A	B	B	A	A	B	A	A	B	A	B
1694	2	Lsat_1_v5_g_2_8557	131.441	M	Lsat_1_v5_g_2_8557	B	A	B	A	B	-	A	A	A	-	B	A	A	B	B	A	B	B	B	B	A	-	B	A	A	B	A	B	A	A	B	A	A	A	B	B	A	H	B	A	A	B	A	B
1695	2	Lsat_1_v5_g_2_12420	131.441	M	Lsat_1_v5_g_2_12420	B	A	B	A	B	B	A	A	A	A	B	A	A	B	-	A	B	-	-	-	A	A	B	A	A	B	A	B	A	A	B	A	A	A	-	B	A	A	-	A	A	B	A	-
1696	2	Lsat_1_v5_g_2_10000	131.441	M	Lsat_1_v5_g_2_10000	B	A	B	A	B	-	A	A	A	A	B	A	A	B	B	A	-	-	B	B	A	A	B	A	A	B	A	B	-	A	B	A	-	A	B	B	A	A	B	A	A	B	A	B
1697	2	Lsat_1_v5_g_2_145	132.591	M	Lsat_1_v5_g_2_145	B	A	B	A	B	H	A	A	A	A	B	A	A	B	B	A	B	B	A	B	A	A	B	A	A	B	A	B	A	A	B	A	A	A	H	B	A	A	B	A	A	B	A	B
1698	2	Lsat_1_v5_g_2_6749	132.591	M	Lsat_1_v5_g_2_6749	B	A	B	A	B	A	A	A	A	A	B	A	A	B	B	A	B	B	A	B	A	A	B	A	A	H	A	B	A	A	B	A	A	A	A	B	A	A	B	A	A	B	A	B
1699	2	Lsat_1_v5_g_2_1466	133.128	M	Lsat_1_v5_g_2_1466	B	A	B	A	B	A	A	A	A	A	B	A	A	B	B	A	B	B	A	B	A	A	B	A	A	H	A	B	A	A	B	A	A	A	A	B	A	A	B	A	B	B	A	B
1700	2	Lsat_1_v5_g_2_5095	133.128	M	Lsat_1_v5_g_2_5095	B	A	B	A	B	A	A	A	A	A	B	A	A	B	B	A	B	B	A	B	A	A	B	A	A	H	A	B	A	A	B	A	A	A	A	B	A	A	B	A	B	B	A	B
1701	2	Lsat_1_v5_g_2_673341	133.128	.	Lsat_1_v5_g_2_5095	B	A	B	A	B	A	A	A	A	A	B	A	A	B	B	A	B	B	A	B	A	A	B	A	A	H	A	B	A	A	B	A	A	A	A	B	A	A	B	A	B	B	A	B
1702	2	Lsat_1_v5_g_2_2022	133.128	.	Lsat_1_v5_g_2_5095	B	A	B	A	B	A	A	A	A	A	B	A	A	B	B	A	B	B	A	B	A	A	B	A	A	H	A	B	A	A	B	A	A	A	A	B	A	A	B	A	B	B	A	B
1703	2	Lsat_1_v5_g_2_752	133.128	.	Lsat_1_v5_g_2_5095	B	A	B	A	B	A	A	A	A	A	B	A	A	B	B	A	B	B	A	B	A	A	B	A	A	H	A	B	A	A	B	A	A	A	A	B	A	A	B	A	B	B	A	B
1704	2	Lsat_1_v5_g_2_2150	133.731	M	Lsat_1_v5_g_2_2150	B	A	B	A	B	A	A	A	A	A	B	B	A	B	B	A	B	B	A	H	A	A	B	A	A	H	A	B	A	A	H	A	A	A	A	B	A	A	B	A	B	B	A	A
1705	2	Lsat_1_v5_g_2_2596	133.731	M	Lsat_1_v5_g_2_2596	B	A	B	A	B	A	A	A	A	A	B	B	A	B	B	A	B	B	A	B	A	A	B	A	A	H	A	B	A	A	B	A	A	A	A	B	A	A	B	A	B	B	A	A
1706	2	Lsat_1_v5_g_2_6305	133.731	M	Lsat_1_v5_g_2_6305	B	A	B	A	B	A	A	A	A	A	B	B	A	B	B	A	B	B	A	B	A	A	B	A	A	H	A	B	A	A	H	A	A	A	A	B	A	A	B	A	B	B	A	A
1707	2	Lsat_1_v5_g_2_20988	133.731	M	Lsat_1_v5_g_2_20988	B	A	B	A	B	-	A	A	-	A	B	B	A	B	-	A	B	B	A	B	A	A	B	A	A	A	A	B	A	A	B	-	A	A	A	B	-	A	B	A	B	B	A	-
1708	2	Lsat_1_v5_g_2_1284	134.364	M	Lsat_1_v5_g_2_1284	H	A	B	A	B	A	A	A	A	A	B	B	A	B	B	A	B	B	A	H	A	A	B	A	A	H	A	H	A	A	H	A	A	A	A	B	A	A	B	A	B	B	A	A
1709	2	Lsat_1_v5_g_2_4319	135.614	M	Lsat_1_v5_g_2_4319	A	A	B	A	B	A	A	A	A	A	B	B	A	B	B	A	B	B	A	H	A	A	B	A	A	H	A	A	B	A	H	A	A	A	A	A	A	A	B	A	B	B	A	A
1710	2	Lsat_1_v5_g_2_6940	135.614	.	Lsat_1_v5_g_2_4319	A	A	B	A	B	A	A	A	A	A	B	B	A	B	B	A	B	B	A	H	A	A	B	A	A	H	A	A	B	A	H	A	A	A	A	A	A	A	B	A	B	B	A	A
1711	2	Lsat_1_v5_g_2_1644	135.614	.	Lsat_1_v5_g_2_4319	A	A	B	A	B	A	A	A	A	A	B	B	A	B	B	A	B	B	A	H	A	A	B	A	A	H	A	A	B	A	H	A	A	A	A	A	A	A	B	A	B	B	A	A
1712	2	Lsat_1_v5_g_2_2406	135.614	.	Lsat_1_v5_g_2_4319	A	A	B	A	B	A	A	A	A	A	B	B	A	B	B	A	B	B	A	H	A	A	B	A	A	H	A	A	B	A	H	A	A	A	A	A	A	A	B	A	B	B	A	A
1713	2	Lsat_1_v5_g_2_3241	135.614	.	Lsat_1_v5_g_2_4319	A	A	B	A	B	A	A	A	A	A	B	B	A	B	B	A	B	B	A	H	A	A	B	A	A	H	A	A	B	A	H	A	A	A	A	A	A	A	B	A	B	B	A	A
1714	2	Lsat_1_v5_g_2_714	135.614	.	Lsat_1_v5_g_2_4319	A	A	B	A	B	A	A	A	A	A	B	B	A	B	B	A	B	B	A	H	A	A	B	A	A	H	A	A	B	A	H	A	A	A	A	A	A	A	B	A	B	B	A	A
1715	2	Lsat_1_v5_g_2_744	135.614	.	Lsat_1_v5_g_2_4319	A	A	B	A	B	A	A	A	A	A	B	B	A	B	B	A	B	B	A	H	A	A	B	A	A	H	A	A	B	A	H	A	A	A	A	A	A	A	B	A	B	B	A	A
1716	2	Lsat_1_v5_g_2_3570	135.614	M	Lsat_1_v5_g_2_3570	A	A	B	A	B	A	A	A	A	A	B	B	A	B	B	A	B	B	A	H	A	A	B	A	A	H	A	A	B	A	H	A	A	A	A	A	A	A	B	A	B	B	A	A
1717	2	Lsat_1_v5_g_2_4008	135.614	.	Lsat_1_v5_g_2_3570	A	A	B	A	B	A	A	A	A	A	B	B	A	B	B	A	B	B	A	H	A	A	B	A	A	H	A	A	B	A	H	A	A	A	A	A	A	A	B	A	B	B	A	A
1718	2	Lsat_1_v5_g_2_4254	135.614	.	Lsat_1_v5_g_2_3570	A	A	B	A	B	A	A	A	A	A	B	B	A	B	B	A	B	B	A	H	A	A	B	A	A	H	A	A	B	A	H	A	A	A	A	A	A	A	B	A	B	B	A	A
1719	2	Lsat_1_v5_g_2_10361	135.614	M	Lsat_1_v5_g_2_10361	A	A	-	A	B	-	A	A	A	-	B	B	A	B	B	A	B	-	A	H	A	A	B	A	A	H	A	A	B	A	H	A	A	A	A	A	A	A	B	A	B	B	A	A
1720	3	Lsat_1_v5_g_3_2707	0	M	Lsat_1_v5_g_3_2707	A	B	A	B	A	B	B	A	A	H	A	A	A	A	B	B	B	A	A	A	B	B	B	B	A	A	A	B	A	B	A	A	A	B	A	B	B	A	A	A	A	B	B	A
1721	3	Lsat_1_v5_g_3_3141	0	.	Lsat_1_v5_g_3_2707	A	B	A	B	A	B	B	A	A	H	A	A	A	A	B	B	B	A	A	A	B	B	B	B	A	A	A	B	A	B	A	A	A	B	A	B	B	A	A	A	A	B	B	A
1722	3	Lsat_1_v5_g_3_5666	0	.	Lsat_1_v5_g_3_2707	A	B	A	B	A	B	B	A	A	H	A	A	A	A	B	B	B	A	A	A	B	B	B	B	A	A	A	B	A	B	A	A	A	B	A	B	B	A	A	A	A	B	B	A
1723	3	Lsat_1_v5_g_3_6006	0	.	Lsat_1_v5_g_3_2707	A	B	A	B	A	B	B	A	A	H	A	A	A	A	B	B	B	A	A	A	B	B	B	B	A	A	A	B	A	B	A	A	A	B	A	B	B	A	A	A	A	B	B	A
1724	3	Lsat_1_v5_g_3_7281	0	.	Lsat_1_v5_g_3_2707	A	B	A	B	A	B	B	A	A	H	A	A	A	A	B	B	B	A	A	A	B	B	B	B	A	A	A	B	A	B	A	A	A	B	A	B	B	A	A	A	A	B	B	A
1725	3	Lsat_1_v5_g_3_7945	0	.	Lsat_1_v5_g_3_2707	A	B	A	B	A	B	B	A	A	H	A	A	A	A	B	B	B	A	A	A	B	B	B	B	A	A	A	B	A	B	A	A	A	B	A	B	B	A	A	A	A	B	B	A
1726	3	Lsat_1_v5_g_3_1414	0	.	Lsat_1_v5_g_3_2707	A	B	A	B	A	B	B	A	A	H	A	A	A	A	B	B	B	A	A	A	B	B	B	B	A	A	A	B	A	B	A	A	A	B	A	B	B	A	A	A	A	B	B	A
1727	3	Lsat_1_v5_g_3_1447	0	.	Lsat_1_v5_g_3_2707	A	B	A	B	A	B	B	A	A	H	A	A	A	A	B	B	B	A	A	A	B	B	B	B	A	A	A	B	A	B	A	A	A	B	A	B	B	A	A	A	A	B	B	A
1728	3	Lsat_1_v5_g_3_1602	0	.	Lsat_1_v5_g_3_2707	A	B	A	B	A	B	B	A	A	H	A	A	A	A	B	B	B	A	A	A	B	B	B	B	A	A	A	B	A	B	A	A	A	B	A	B	B	A	A	A	A	B	B	A
1729	3	Lsat_1_v5_g_3_3170	0	.	Lsat_1_v5_g_3_2707	A	B	A	B	A	B	B	A	A	H	A	A	A	A	B	B	B	A	A	A	B	B	B	B	A	A	A	B	A	B	A	A	A	B	A	B	B	A	A	A	A	B	B	A
1730	3	Lsat_1_v5_g_3_3187	0	.	Lsat_1_v5_g_3_2707	A	B	A	B	A	B	B	A	A	H	A	A	A	A	B	B	B	A	A	A	B	B	B	B	A	A	A	B	A	B	A	A	A	B	A	B	B	A	A	A	A	B	B	A
1731	3	Lsat_1_v5_g_3_3646	0	.	Lsat_1_v5_g_3_2707	A	B	A	B	A	B	B	A	A	H	A	A	A	A	B	B	B	A	A	A	B	B	B	B	A	A	A	B	A	B	A	A	A	B	A	B	B	A	A	A	A	B	B	A
1732	3	Lsat_1_v5_g_3_5318	0	.	Lsat_1_v5_g_3_2707	A	B	A	B	A	B	B	A	A	H	A	A	A	A	B	B	B	A	A	A	B	B	B	B	A	A	A	B	A	B	A	A	A	B	A	B	B	A	A	A	A	B	B	A
1733	3	Lsat_1_v5_g_3_13890	0	M	Lsat_1_v5_g_3_13890	A	B	A	B	A	B	B	A	A	H	A	A	A	A	B	-	B	A	A	A	B	B	B	B	A	A	A	B	A	B	A	A	A	B	A	B	B	A	A	A	A	B	B	A
1734	3	Lsat_1_v5_g_3_6243	0	M	Lsat_1_v5_g_3_6243	A	H	A	B	A	B	B	A	A	H	A	A	A	A	B	B	B	A	A	A	B	B	B	B	A	A	A	B	A	B	A	A	A	B	A	B	B	A	A	A	A	B	B	A
1735	3	Lsat_1_v5_g_3_3018	0.521	M	Lsat_1_v5_g_3_3018	A	B	A	B	A	B	A	A	A	H	A	A	A	A	B	B	B	A	A	A	B	B	B	B	A	A	A	B	A	B	A	A	A	B	A	B	B	A	A	A	A	B	B	A
1736	3	Lsat_1_v5_g_3_4512	0.521	.	Lsat_1_v5_g_3_3018	A	B	A	B	A	B	A	A	A	H	A	A	A	A	B	B	B	A	A	A	B	B	B	B	A	A	A	B	A	B	A	A	A	B	A	B	B	A	A	A	A	B	B	A
1737	3	Lsat_1_v5_g_3_673389	0.521	.	Lsat_1_v5_g_3_3018	A	B	A	B	A	B	A	A	A	H	A	A	A	A	B	B	B	A	A	A	B	B	B	B	A	A	A	B	A	B	A	A	A	B	A	B	B	A	A	A	A	B	B	A
1738	3	Lsat_1_v5_g_3_13459	0.521	M	Lsat_1_v5_g_3_13459	A	B	A	B	A	B	-	A	A	-	A	A	A	A	B	-	B	A	A	A	B	-	-	B	A	A	A	B	A	B	A	A	A	-	A	-	B	-	A	-	A	B	-	-
1739	3	Lsat_1_v5_g_3_673413	1.053	M	Lsat_1_v5_g_3_673413	A	B	A	B	A	A	H	A	A	H	A	A	A	A	B	H	B	A	A	A	B	B	B	B	A	A	A	B	A	B	A	A	A	B	A	B	B	A	A	A	A	B	B	A
1740	3	Lsat_1_v5_g_3_673140	1.053	M	Lsat_1_v5_g_3_673140	A	B	A	B	A	A	A	A	A	H	A	A	A	A	B	H	B	A	A	A	B	B	B	B	A	A	A	B	A	B	A	A	A	B	A	B	B	A	A	A	A	B	B	A
1741	3	Lsat_1_v5_g_3_4150	1.053	M	Lsat_1_v5_g_3_4150	A	B	A	B	A	A	B	A	A	H	A	A	H	A	B	H	B	A	A	A	B	B	B	B	A	A	A	B	A	B	A	A	A	B	A	B	B	A	A	A	A	B	B	A
1742	3	Lsat_1_v5_g_3_9383	1.053	M	Lsat_1_v5_g_3_9383	A	-	A	B	A	A	A	A	A	H	A	A	A	A	B	H	-	A	A	A	-	B	B	B	A	A	A	B	A	B	A	A	A	B	A	B	B	A	A	A	A	B	-	A
1743	3	Lsat_1_v5_g_3_6134	1.053	M	Lsat_1_v5_g_3_6134	A	B	A	B	A	H	A	A	A	H	A	A	A	A	B	H	B	A	A	A	B	B	B	B	A	A	A	B	A	B	A	A	A	B	A	B	B	A	A	A	A	B	B	A
1744	3	Lsat_1_v5_g_3_4517	3.252	M	Lsat_1_v5_g_3_4517	A	B	A	B	A	A	B	A	A	H	A	A	A	A	B	A	A	A	A	A	B	B	B	B	A	A	A	B	A	B	A	A	A	B	A	B	B	A	A	A	A	B	B	A
1745	3	Lsat_1_v5_g_3_5628	3.252	M	Lsat_1_v5_g_3_5628	A	B	A	B	A	A	B	A	A	H	A	A	H	A	B	A	A	A	A	A	B	B	B	B	A	A	A	B	A	B	A	A	A	B	A	B	B	A	A	A	A	B	B	A
1746	3	Lsat_1_v5_g_3_328	3.252	M	Lsat_1_v5_g_3_328	A	B	A	B	A	A	B	A	A	H	A	A	H	A	B	A	H	A	A	A	B	B	B	B	A	A	A	B	A	B	A	A	A	B	A	B	B	A	A	A	A	B	B	A
1747	3	Lsat_1_v5_g_3_10115	3.869	M	Lsat_1_v5_g_3_10115	H	B	A	B	A	A	B	H	B	H	A	A	H	A	B	A	A	H	A	A	B	-	B	B	A	A	A	B	A	B	A	A	H	B	H	B	B	A	A	H	A	B	H	A
1748	3	Lsat_1_v5_g_3_7360	5.12	M	Lsat_1_v5_g_3_7360	A	B	A	B	A	A	B	A	B	H	A	A	A	A	B	A	A	A	A	A	B	B	B	B	A	A	A	B	A	B	A	A	A	B	A	B	B	A	A	A	A	B	B	A
1749	3	Lsat_1_v5_g_3_2460	5.12	M	Lsat_1_v5_g_3_2460	A	B	A	B	A	A	B	A	B	H	A	A	H	A	B	A	A	A	A	A	B	B	B	B	A	A	A	B	A	B	A	A	A	B	A	B	B	A	A	A	A	B	B	A
1750	3	Lsat_1_v5_g_3_308	5.12	M	Lsat_1_v5_g_3_308	A	B	A	B	A	A	B	A	B	H	A	A	H	A	B	A	A	A	A	A	B	B	B	B	A	A	A	B	A	B	A	A	A	B	A	B	B	A	A	A	A	B	B	A
1751	3	Lsat_1_v5_g_3_572	5.646	M	Lsat_1_v5_g_3_572	A	B	A	B	A	A	B	A	B	H	A	A	H	A	B	A	A	A	A	A	B	B	B	B	A	A	A	B	A	B	A	A	A	B	A	B	B	A	A	A	A	B	B	A
1752	3	Lsat_1_v5_g_3_1131	7.277	M	Lsat_1_v5_g_3_1131	A	B	A	B	A	A	B	A	B	B	A	A	B	A	B	A	A	A	A	B	B	H	B	B	A	A	A	B	A	B	A	A	A	B	A	B	B	A	A	A	A	B	B	A
1753	3	Lsat_1_v5_g_3_1894	7.277	.	Lsat_1_v5_g_3_1131	A	B	A	B	A	A	B	A	B	B	A	A	B	A	B	A	A	A	A	B	B	H	B	B	A	A	A	B	A	B	A	A	A	B	A	B	B	A	A	A	A	B	B	A
1754	3	Lsat_1_v5_g_3_1901	7.277	.	Lsat_1_v5_g_3_1131	A	B	A	B	A	A	B	A	B	B	A	A	B	A	B	A	A	A	A	B	B	H	B	B	A	A	A	B	A	B	A	A	A	B	A	B	B	A	A	A	A	B	B	A
1755	3	Lsat_1_v5_g_3_673210	7.277	.	Lsat_1_v5_g_3_1131	A	B	A	B	A	A	B	A	B	B	A	A	B	A	B	A	A	A	A	B	B	H	B	B	A	A	A	B	A	B	A	A	A	B	A	B	B	A	A	A	A	B	B	A
1756	3	Lsat_1_v5_g_3_222	7.277	M	Lsat_1_v5_g_3_222	A	B	A	B	A	A	B	A	B	H	A	A	H	A	B	A	A	A	A	H	B	H	B	B	A	A	A	B	A	B	A	A	A	B	A	B	B	A	A	A	A	B	B	A
1757	3	Lsat_1_v5_g_3_8541	7.277	M	Lsat_1_v5_g_3_8541	A	B	A	B	A	H	B	H	B	B	A	A	B	A	B	A	A	A	A	B	B	H	B	B	A	A	H	-	A	B	H	A	A	B	H	B	B	A	A	A	A	B	B	A
1758	3	Lsat_1_v5_g_3_8707	7.277	M	Lsat_1_v5_g_3_8707	A	B	A	B	A	A	B	A	B	B	A	A	B	A	H	H	A	A	A	B	B	B	B	B	A	A	H	B	A	H	A	A	A	B	A	H	H	H	A	A	A	B	B	A
1759	3	Lsat_1_v5_g_3_1343	7.798	M	Lsat_1_v5_g_3_1343	A	B	B	B	A	A	B	A	B	B	A	A	B	A	B	A	A	A	A	B	B	H	B	B	A	A	A	B	A	B	A	A	A	B	A	B	B	A	A	A	A	B	B	A
1760	3	Lsat_1_v5_g_3_4830	7.798	M	Lsat_1_v5_g_3_4830	A	B	B	B	A	A	B	A	B	B	A	A	B	A	B	A	A	A	A	B	B	H	B	B	A	A	A	B	A	B	A	A	A	B	A	B	B	A	A	A	A	B	B	A
1761	3	Lsat_1_v5_g_3_3108	9.95	M	Lsat_1_v5_g_3_3108	A	B	B	B	A	A	B	A	B	B	A	A	B	A	B	A	B	A	A	B	B	H	B	B	A	A	A	B	A	B	A	A	A	B	A	B	B	A	A	A	A	B	B	A
1762	3	Lsat_1_v5_g_3_4588	9.95	.	Lsat_1_v5_g_3_3108	A	B	B	B	A	A	B	A	B	B	A	A	B	A	B	A	B	A	A	B	B	H	B	B	A	A	A	B	A	B	A	A	A	B	A	B	B	A	A	A	A	B	B	A
1763	3	Lsat_1_v5_g_3_6480	9.95	.	Lsat_1_v5_g_3_3108	A	B	B	B	A	A	B	A	B	B	A	A	B	A	B	A	B	A	A	B	B	H	B	B	A	A	A	B	A	B	A	A	A	B	A	B	B	A	A	A	A	B	B	A
1764	3	Lsat_1_v5_g_3_1136	9.95	.	Lsat_1_v5_g_3_3108	A	B	B	B	A	A	B	A	B	B	A	A	B	A	B	A	B	A	A	B	B	H	B	B	A	A	A	B	A	B	A	A	A	B	A	B	B	A	A	A	A	B	B	A
1765	3	Lsat_1_v5_g_3_2206	9.95	.	Lsat_1_v5_g_3_3108	A	B	B	B	A	A	B	A	B	B	A	A	B	A	B	A	B	A	A	B	B	H	B	B	A	A	A	B	A	B	A	A	A	B	A	B	B	A	A	A	A	B	B	A
1766	3	Lsat_1_v5_g_3_2896	9.95	.	Lsat_1_v5_g_3_3108	A	B	B	B	A	A	B	A	B	B	A	A	B	A	B	A	B	A	A	B	B	H	B	B	A	A	A	B	A	B	A	A	A	B	A	B	B	A	A	A	A	B	B	A
1767	3	Lsat_1_v5_g_3_79	9.95	M	Lsat_1_v5_g_3_79	A	B	B	B	A	A	B	H	B	B	A	A	B	A	B	A	B	A	H	B	B	H	B	B	A	A	A	B	A	B	A	A	A	B	A	B	B	A	H	A	A	B	B	A
1768	3	Lsat_1_v5_g_3_1597	9.95	M	Lsat_1_v5_g_3_1597	A	B	B	B	A	A	B	A	B	B	A	A	B	A	B	A	H	A	A	B	B	H	B	B	A	A	A	B	A	B	A	A	A	B	A	B	B	A	A	A	A	B	B	A
1769	3	Lsat_1_v5_g_3_4775	12.762	M	Lsat_1_v5_g_3_4775	A	B	B	B	A	A	B	B	B	B	A	A	B	A	B	A	B	A	H	B	B	H	B	B	A	A	A	B	A	B	A	A	A	B	A	B	B	A	B	A	A	B	B	A
1770	3	Lsat_1_v5_g_3_1093	12.762	M	Lsat_1_v5_g_3_1093	A	B	B	B	A	A	B	B	B	B	A	A	B	A	B	A	B	A	H	B	B	H	B	B	A	A	A	B	A	B	A	A	A	B	A	B	B	A	B	A	A	B	B	A
1771	3	Lsat_1_v5_g_3_1190	12.762	.	Lsat_1_v5_g_3_1093	A	B	B	B	A	A	B	B	B	B	A	A	B	A	B	A	B	A	H	B	B	H	B	B	A	A	A	B	A	B	A	A	A	B	A	B	B	A	B	A	A	B	B	A
1772	3	Lsat_1_v5_g_3_1934	12.762	.	Lsat_1_v5_g_3_1093	A	B	B	B	A	A	B	B	B	B	A	A	B	A	B	A	B	A	H	B	B	H	B	B	A	A	A	B	A	B	A	A	A	B	A	B	B	A	B	A	A	B	B	A
1773	3	Lsat_1_v5_g_3_1996	12.762	.	Lsat_1_v5_g_3_1093	A	B	B	B	A	A	B	B	B	B	A	A	B	A	B	A	B	A	H	B	B	H	B	B	A	A	A	B	A	B	A	A	A	B	A	B	B	A	B	A	A	B	B	A
1774	3	Lsat_1_v5_g_3_6939	16.176	M	Lsat_1_v5_g_3_6939	A	B	B	B	A	A	A	B	B	B	A	B	B	A	B	A	B	A	B	B	A	H	B	B	A	A	A	B	A	B	A	A	A	B	A	B	B	A	A	A	A	B	B	A
1775	3	Lsat_1_v5_g_3_1198	16.176	.	Lsat_1_v5_g_3_6939	A	B	B	B	A	A	A	B	B	B	A	B	B	A	B	A	B	A	B	B	A	H	B	B	A	A	A	B	A	B	A	A	A	B	A	B	B	A	A	A	A	B	B	A
1776	3	Lsat_1_v5_g_3_2029	16.176	M	Lsat_1_v5_g_3_2029	A	B	B	B	A	A	A	B	H	B	A	B	B	A	B	A	B	A	B	B	A	H	B	B	A	A	A	B	A	B	A	A	A	B	A	B	B	A	A	A	A	B	B	A
1777	3	Lsat_1_v5_g_3_60	16.176	M	Lsat_1_v5_g_3_60	A	B	B	B	A	A	H	B	B	B	A	H	B	A	B	A	B	A	B	B	A	H	B	B	A	A	A	B	A	B	A	A	A	B	A	B	B	A	H	A	A	B	B	A
1778	3	Lsat_1_v5_g_3_6400	17.24	M	Lsat_1_v5_g_3_6400	A	B	B	B	A	A	A	B	A	B	A	B	B	A	B	A	B	A	B	B	A	H	B	B	A	A	A	B	A	B	A	A	A	B	A	B	B	A	A	A	A	A	B	A
1779	3	Lsat_1_v5_g_3_75	17.766	M	Lsat_1_v5_g_3_75	A	B	B	B	A	A	A	B	A	B	A	B	B	A	B	A	B	A	B	B	A	H	B	B	A	A	A	B	A	B	A	A	A	B	A	B	B	A	A	A	A	A	B	A
1780	3	Lsat_1_v5_g_3_993	18.853	M	Lsat_1_v5_g_3_993	A	B	B	B	A	A	A	B	A	B	A	B	H	B	B	A	B	A	B	B	A	H	B	B	A	A	A	B	A	B	A	A	A	B	A	B	B	A	A	A	A	A	B	A
1781	3	Lsat_1_v5_g_3_2003	19.397	M	Lsat_1_v5_g_3_2003	A	B	B	B	A	A	A	B	A	B	A	B	A	B	B	A	B	A	B	B	A	H	B	B	A	A	H	B	A	B	A	A	A	B	A	B	B	A	A	A	A	A	B	A
1782	3	Lsat_1_v5_g_3_2837	19.397	M	Lsat_1_v5_g_3_2837	A	B	B	B	A	A	A	B	A	B	A	B	A	B	B	A	B	A	B	B	A	H	B	B	A	A	H	B	A	B	A	A	A	B	A	B	B	A	A	A	A	A	B	A
1783	3	Lsat_1_v5_g_3_4520	19.397	M	Lsat_1_v5_g_3_4520	A	B	B	B	A	A	A	B	A	B	A	B	A	B	B	A	B	A	B	B	A	B	B	B	A	A	H	B	A	B	A	A	A	B	A	B	B	A	A	A	A	A	B	A
1784	3	Lsat_1_v5_g_3_455	19.929	M	Lsat_1_v5_g_3_455	A	B	B	B	A	A	A	B	A	B	A	B	A	B	B	A	B	A	B	B	A	H	B	B	A	A	H	B	A	B	A	A	A	B	A	B	B	A	A	A	A	A	B	A
1785	3	Lsat_1_v5_g_3_1938	21.56	M	Lsat_1_v5_g_3_1938	A	B	B	B	A	A	A	B	A	B	A	B	A	B	B	A	B	A	B	B	A	A	B	B	A	A	H	B	A	B	B	A	A	B	A	B	B	B	A	A	A	A	B	A
1786	3	Lsat_1_v5_g_3_5023	21.56	M	Lsat_1_v5_g_3_5023	A	B	B	B	A	A	A	B	A	B	A	B	A	B	B	A	B	A	B	B	A	A	B	B	A	A	H	B	A	B	B	A	A	B	A	B	B	B	A	A	A	A	B	A
1787	3	Lsat_1_v5_g_3_86	21.56	M	Lsat_1_v5_g_3_86	A	B	B	B	A	A	A	B	A	B	A	B	A	B	B	A	B	A	B	B	A	H	B	B	A	A	H	B	A	B	B	A	A	B	A	B	B	B	A	A	A	A	B	A
1788	3	Lsat_1_v5_g_3_3337	22.086	M	Lsat_1_v5_g_3_3337	A	B	B	B	A	A	A	B	A	B	A	B	A	B	B	A	B	A	B	B	A	A	B	B	A	A	H	B	A	B	B	A	A	B	A	B	B	B	A	A	A	A	B	A
1789	3	Lsat_1_v5_g_3_4596	22.086	.	Lsat_1_v5_g_3_3337	A	B	B	B	A	A	A	B	A	B	A	B	A	B	B	A	B	A	B	B	A	A	B	B	A	A	H	B	A	B	B	A	A	B	A	B	B	B	A	A	A	A	B	A
1790	3	Lsat_1_v5_g_3_5320	22.086	M	Lsat_1_v5_g_3_5320	A	B	B	B	A	A	A	B	A	B	A	B	A	B	B	A	B	A	B	B	A	A	B	B	A	A	H	B	A	B	B	A	A	B	A	B	B	B	A	A	A	A	B	A
1791	3	Lsat_1_v5_g_3_7618	22.086	M	Lsat_1_v5_g_3_7618	A	B	B	B	A	A	A	H	A	B	A	B	A	B	B	A	B	H	B	B	A	A	B	B	A	A	H	B	A	B	B	A	A	B	A	B	B	B	A	A	A	A	H	A
1792	3	Lsat_1_v5_g_3_4705	22.624	M	Lsat_1_v5_g_3_4705	A	B	B	B	A	A	A	B	A	B	A	B	A	B	B	A	B	A	B	B	A	A	B	B	A	A	H	H	A	B	B	A	A	B	A	B	B	B	A	A	A	A	B	A
1793	3	Lsat_1_v5_g_3_6314	22.624	.	Lsat_1_v5_g_3_4705	A	B	B	B	A	A	A	B	A	B	A	B	A	B	B	A	B	A	B	B	A	A	B	B	A	A	H	H	A	B	B	A	A	B	A	B	B	B	A	A	A	A	B	A
1794	3	Lsat_1_v5_g_3_4473	22.624	.	Lsat_1_v5_g_3_4705	A	B	B	B	A	A	A	B	A	B	A	B	A	B	B	A	B	A	B	B	A	A	B	B	A	A	H	H	A	B	B	A	A	B	A	B	B	B	A	A	A	A	B	A
1795	3	Lsat_1_v5_g_3_3639	22.624	M	Lsat_1_v5_g_3_3639	A	B	B	B	A	A	A	B	A	B	A	B	A	B	B	A	B	A	B	B	A	A	B	B	A	A	H	H	A	B	B	A	A	B	A	B	B	B	A	A	A	A	B	A
1796	3	Lsat_1_v5_g_3_3707	22.624	.	Lsat_1_v5_g_3_3639	A	B	B	B	A	A	A	B	A	B	A	B	A	B	B	A	B	A	B	B	A	A	B	B	A	A	H	H	A	B	B	A	A	B	A	B	B	B	A	A	A	A	B	A
1797	3	Lsat_1_v5_g_3_4036	22.624	.	Lsat_1_v5_g_3_3639	A	B	B	B	A	A	A	B	A	B	A	B	A	B	B	A	B	A	B	B	A	A	B	B	A	A	H	H	A	B	B	A	A	B	A	B	B	B	A	A	A	A	B	A
1798	3	Lsat_1_v5_g_3_4193	22.624	.	Lsat_1_v5_g_3_3639	A	B	B	B	A	A	A	B	A	B	A	B	A	B	B	A	B	A	B	B	A	A	B	B	A	A	H	H	A	B	B	A	A	B	A	B	B	B	A	A	A	A	B	A
1799	3	Lsat_1_v5_g_3_4256	22.624	.	Lsat_1_v5_g_3_3639	A	B	B	B	A	A	A	B	A	B	A	B	A	B	B	A	B	A	B	B	A	A	B	B	A	A	H	H	A	B	B	A	A	B	A	B	B	B	A	A	A	A	B	A
1800	3	Lsat_1_v5_g_3_6816	22.624	.	Lsat_1_v5_g_3_3639	A	B	B	B	A	A	A	B	A	B	A	B	A	B	B	A	B	A	B	B	A	A	B	B	A	A	H	H	A	B	B	A	A	B	A	B	B	B	A	A	A	A	B	A
1801	3	Lsat_1_v5_g_3_1354	22.624	.	Lsat_1_v5_g_3_3639	A	B	B	B	A	A	A	B	A	B	A	B	A	B	B	A	B	A	B	B	A	A	B	B	A	A	H	H	A	B	B	A	A	B	A	B	B	B	A	A	A	A	B	A
1802	3	Lsat_1_v5_g_3_1953	22.624	.	Lsat_1_v5_g_3_3639	A	B	B	B	A	A	A	B	A	B	A	B	A	B	B	A	B	A	B	B	A	A	B	B	A	A	H	H	A	B	B	A	A	B	A	B	B	B	A	A	A	A	B	A
1803	3	Lsat_1_v5_g_3_4770	22.624	.	Lsat_1_v5_g_3_3639	A	B	B	B	A	A	A	B	A	B	A	B	A	B	B	A	B	A	B	B	A	A	B	B	A	A	H	H	A	B	B	A	A	B	A	B	B	B	A	A	A	A	B	A
1804	3	Lsat_1_v5_g_3_8891	22.624	M	Lsat_1_v5_g_3_8891	A	B	B	B	A	-	A	B	A	B	A	B	A	B	B	A	B	A	B	B	A	A	B	B	A	A	B	H	A	B	-	A	A	B	A	B	-	B	A	A	A	A	B	A
1805	3	Lsat_1_v5_g_3_1831	22.624	M	Lsat_1_v5_g_3_1831	A	B	B	B	A	A	A	B	A	B	A	B	A	B	B	A	B	A	B	B	A	A	B	B	A	A	H	B	A	B	B	A	A	B	A	B	B	B	A	A	A	A	B	A
1806	3	Lsat_1_v5_g_3_8302	22.624	M	Lsat_1_v5_g_3_8302	A	B	B	B	A	A	A	B	A	B	A	B	A	B	B	A	B	A	B	B	A	A	B	B	A	A	H	H	A	B	B	A	A	B	A	B	B	B	A	A	A	H	B	A
1807	3	Lsat_1_v5_g_3_9850	22.624	M	Lsat_1_v5_g_3_9850	A	B	B	B	A	A	A	B	A	B	A	-	A	B	B	A	B	A	B	B	A	A	B	B	A	A	H	A	A	B	B	A	A	-	A	B	B	-	A	H	A	A	B	H
1808	3	Lsat_1_v5_g_3_9362	22.624	M	Lsat_1_v5_g_3_9362	A	B	B	B	A	A	A	B	A	B	A	B	A	B	B	A	B	A	B	B	A	A	H	-	A	A	H	A	A	H	B	A	A	B	A	B	B	B	A	A	-	A	B	H
1809	3	Lsat_1_v5_g_3_9289	22.624	M	Lsat_1_v5_g_3_9289	A	B	B	B	A	A	A	B	A	B	A	B	A	B	B	A	B	A	B	B	A	A	B	B	A	A	H	H	A	B	B	A	A	B	A	H	B	B	A	H	A	A	B	A
1810	3	Lsat_1_v5_g_3_11344	26.007	M	Lsat_1_v5_g_3_11344	A	B	B	B	A	A	A	-	A	-	H	B	A	A	B	A	-	A	B	B	A	-	-	B	A	-	B	-	A	B	B	H	A	B	A	B	A	B	A	-	-	A	B	A
1811	3	Lsat_1_v5_g_3_909	26.007	M	Lsat_1_v5_g_3_909	A	B	B	B	A	A	A	B	A	B	A	B	A	A	B	A	B	A	B	B	A	A	B	B	A	A	H	H	A	B	B	A	A	B	A	B	A	B	A	A	A	A	B	A
1812	3	Lsat_1_v5_g_3_3840	26.007	M	Lsat_1_v5_g_3_3840	A	B	B	B	A	A	A	B	A	B	A	B	A	A	B	A	B	A	B	B	A	A	B	B	A	A	H	H	A	B	B	A	A	B	A	B	A	B	A	A	A	A	B	A
1813	3	Lsat_1_v5_g_3_4846	26.007	M	Lsat_1_v5_g_3_4846	A	B	B	B	A	A	A	B	A	B	A	B	A	A	B	A	B	A	B	B	A	A	B	B	A	A	H	H	A	B	B	A	A	B	A	B	A	B	A	A	A	A	B	A
1814	3	Lsat_1_v5_g_3_125	26.007	M	Lsat_1_v5_g_3_125	A	B	B	B	A	A	A	B	A	B	A	B	A	A	B	A	B	A	B	B	A	A	B	B	A	A	H	H	A	B	B	A	A	B	A	B	H	B	A	A	A	A	B	A
1815	3	Lsat_1_v5_g_3_10932	27.29	M	Lsat_1_v5_g_3_10932	A	B	B	B	A	A	A	B	A	B	A	B	A	A	B	A	B	B	B	A	A	A	B	B	A	A	H	A	A	B	B	A	A	B	A	B	A	B	A	A	A	A	B	A
1816	3	Lsat_1_v5_g_3_3396	27.29	M	Lsat_1_v5_g_3_3396	A	B	B	B	A	A	A	B	A	B	A	B	A	A	B	A	B	B	B	A	A	A	B	B	A	A	H	A	A	B	B	A	A	B	A	B	A	B	A	A	A	A	B	A
1817	3	Lsat_1_v5_g_3_5819	27.29	.	Lsat_1_v5_g_3_3396	A	B	B	B	A	A	A	B	A	B	A	B	A	A	B	A	B	B	B	A	A	A	B	B	A	A	H	A	A	B	B	A	A	B	A	B	A	B	A	A	A	A	B	A
1818	3	Lsat_1_v5_g_3_4136	27.29	.	Lsat_1_v5_g_3_3396	A	B	B	B	A	A	A	B	A	B	A	B	A	A	B	A	B	B	B	A	A	A	B	B	A	A	H	A	A	B	B	A	A	B	A	B	A	B	A	A	A	A	B	A
1819	3	Lsat_1_v5_g_3_967	27.29	.	Lsat_1_v5_g_3_3396	A	B	B	B	A	A	A	B	A	B	A	B	A	A	B	A	B	B	B	A	A	A	B	B	A	A	H	A	A	B	B	A	A	B	A	B	A	B	A	A	A	A	B	A
1820	3	Lsat_1_v5_g_3_976	27.29	M	Lsat_1_v5_g_3_976	A	B	B	B	A	A	A	B	A	B	A	B	A	A	B	A	B	B	B	A	A	A	B	B	A	A	H	A	A	B	B	A	A	B	A	B	A	B	A	A	A	A	B	A
1821	3	Lsat_1_v5_g_3_1935	28.886	M	Lsat_1_v5_g_3_1935	A	B	B	B	A	A	A	B	A	B	A	B	A	A	B	A	B	B	B	A	A	A	B	B	A	A	H	A	A	B	B	A	A	B	A	B	A	B	A	A	A	A	B	A
1822	3	Lsat_1_v5_g_3_3372	28.886	M	Lsat_1_v5_g_3_3372	A	B	B	B	A	A	A	B	A	B	A	B	A	A	B	A	B	B	B	A	A	A	B	B	A	A	H	A	A	B	B	A	A	B	A	B	A	B	A	A	A	A	B	A
1823	3	Lsat_1_v5_g_3_787	28.886	.	Lsat_1_v5_g_3_3372	A	B	B	B	A	A	A	B	A	B	A	B	A	A	B	A	B	B	B	A	A	A	B	B	A	A	H	A	A	B	B	A	A	B	A	B	A	B	A	A	A	A	B	A
1824	3	Lsat_1_v5_g_3_4324	28.886	M	Lsat_1_v5_g_3_4324	A	B	B	B	A	A	A	B	A	B	A	B	A	A	B	A	B	B	B	A	A	A	B	B	A	A	H	A	A	B	B	A	A	B	A	B	A	B	A	A	A	A	B	A
1825	3	Lsat_1_v5_g_3_16500	29.496	M	Lsat_1_v5_g_3_16500	B	B	B	B	A	-	A	B	-	-	-	B	A	-	-	A	B	B	B	A	A	A	B	B	A	A	A	A	A	B	B	A	-	B	A	B	A	B	A	A	A	A	B	A
1826	3	Lsat_1_v5_g_3_11730	30.731	M	Lsat_1_v5_g_3_11730	A	B	B	B	A	A	A	B	A	-	H	B	A	A	B	A	B	B	B	A	A	A	B	B	A	A	H	A	A	B	B	A	A	B	A	B	A	B	A	A	A	A	B	B
1827	3	Lsat_1_v5_g_3_1460	30.731	M	Lsat_1_v5_g_3_1460	A	B	B	B	A	A	A	B	A	B	A	B	A	A	B	A	B	B	B	A	A	A	B	B	A	A	H	A	A	B	B	H	A	B	A	B	A	B	A	A	A	A	B	B
1828	3	Lsat_1_v5_g_3_1677	30.731	M	Lsat_1_v5_g_3_1677	A	B	B	B	A	A	A	B	A	B	A	B	A	A	B	A	B	B	B	A	A	A	B	B	A	A	H	A	A	B	B	A	A	B	A	B	A	B	A	A	A	A	B	B
1829	3	Lsat_1_v5_g_3_9114	30.731	M	Lsat_1_v5_g_3_9114	A	B	B	B	A	A	A	B	A	B	H	B	A	H	B	A	B	B	B	A	A	A	-	-	A	A	H	A	A	B	B	A	-	B	A	B	A	B	A	-	A	A	B	-
1830	3	Lsat_1_v5_g_3_707	32.38	M	Lsat_1_v5_g_3_707	A	B	B	B	A	A	A	B	A	B	A	B	A	A	B	A	B	B	B	A	A	A	B	B	A	A	H	A	A	B	B	B	A	B	A	B	A	B	A	A	A	A	B	B
1831	3	Lsat_1_v5_g_3_1110	32.38	M	Lsat_1_v5_g_3_1110	A	B	B	B	A	A	A	B	A	B	A	B	A	A	B	A	B	B	B	A	A	A	B	B	A	A	H	A	A	B	B	B	A	B	A	B	A	B	A	A	A	A	B	B
1832	3	Lsat_1_v5_g_3_7510	32.38	M	Lsat_1_v5_g_3_7510	A	B	B	B	A	A	A	B	A	B	A	B	A	A	B	A	H	B	B	A	A	A	B	B	H	A	H	A	A	B	H	B	A	B	A	B	A	B	A	A	A	A	B	B
1833	3	Lsat_1_v5_g_3_948	34.047	M	Lsat_1_v5_g_3_948	A	B	B	B	A	A	A	B	A	B	A	B	A	A	B	A	B	B	B	A	A	A	B	B	A	A	H	A	A	B	B	B	A	B	A	B	A	B	A	A	A	A	B	A
1834	3	Lsat_1_v5_g_3_905	35.752	M	Lsat_1_v5_g_3_905	A	B	B	B	A	A	A	B	A	H	A	B	A	A	B	A	B	B	B	A	A	A	B	B	A	A	H	A	A	B	B	B	A	B	A	B	A	B	A	A	A	A	B	A
1835	3	Lsat_1_v5_g_3_292	35.752	M	Lsat_1_v5_g_3_292	A	B	B	B	A	A	A	B	A	B	A	B	H	A	B	A	B	B	B	A	A	H	B	B	A	A	H	A	A	B	B	B	A	B	A	B	A	B	A	A	A	A	B	A
1836	3	Lsat_1_v5_g_3_742	36.308	M	Lsat_1_v5_g_3_742	A	B	B	B	A	A	A	B	A	B	A	B	A	A	B	A	B	B	B	A	A	A	B	B	A	A	H	A	A	B	B	B	A	B	A	B	A	B	A	A	A	A	B	A
1837	3	Lsat_1_v5_g_3_1891	36.863	M	Lsat_1_v5_g_3_1891	A	B	B	B	A	A	A	B	A	B	A	B	A	A	B	A	B	B	B	A	A	A	B	B	A	A	H	A	A	B	B	B	A	B	A	B	A	B	A	A	A	A	B	-
1838	3	Lsat_1_v5_g_3_995	38.65	M	Lsat_1_v5_g_3_995	A	B	B	B	A	A	A	B	A	B	A	B	A	A	B	A	B	B	H	A	H	A	B	B	A	A	H	A	A	B	B	B	B	B	A	A	A	B	A	A	-	A	B	A
1839	3	Lsat_1_v5_g_3_2529	40.458	M	Lsat_1_v5_g_3_2529	A	B	B	B	A	A	A	B	A	B	A	B	A	-	B	A	B	A	B	A	A	A	B	B	A	A	H	A	A	B	B	B	B	B	A	A	A	B	A	A	A	A	B	A
1840	3	Lsat_1_v5_g_3_5163	40.458	M	Lsat_1_v5_g_3_5163	A	B	B	B	A	A	A	B	A	B	A	B	A	A	B	A	B	A	B	A	A	A	B	B	A	A	H	A	A	B	B	B	B	B	-	A	A	B	A	A	A	A	B	A
1841	3	Lsat_1_v5_g_3_3189	40.458	M	Lsat_1_v5_g_3_3189	A	B	B	B	A	A	A	B	A	B	A	B	A	A	B	A	B	A	B	A	A	A	B	B	A	A	H	A	A	B	B	B	B	B	A	A	A	B	A	A	A	A	B	A
1842	3	Lsat_1_v5_g_3_4537	41.594	M	Lsat_1_v5_g_3_4537	A	B	B	B	A	A	A	B	A	B	A	B	A	A	B	A	B	A	B	A	A	A	B	B	A	A	H	A	B	B	B	B	B	B	B	A	A	B	A	A	A	A	B	A
1843	3	Lsat_1_v5_g_3_6241	41.594	M	Lsat_1_v5_g_3_6241	A	B	B	B	A	A	A	B	A	B	A	B	A	A	B	A	B	A	B	A	A	A	B	B	A	A	H	A	B	B	B	B	B	B	B	A	A	B	A	A	A	A	B	A
1844	3	Lsat_1_v5_g_3_7059	41.594	M	Lsat_1_v5_g_3_7059	A	B	B	B	A	A	A	B	A	B	A	B	A	A	B	A	B	A	B	A	A	A	B	B	A	A	H	A	B	B	B	B	B	B	B	A	A	B	A	A	A	A	B	A
1845	3	Lsat_1_v5_g_3_1586	41.594	M	Lsat_1_v5_g_3_1586	A	B	B	B	A	A	A	B	A	B	A	B	A	A	B	A	B	A	B	A	A	A	B	B	A	A	H	A	H	B	B	B	B	B	B	A	A	B	A	A	A	A	B	A
1846	3	Lsat_1_v5_g_3_1593	41.594	M	Lsat_1_v5_g_3_1593	A	B	B	B	A	A	A	B	A	B	A	B	A	A	B	A	B	A	B	A	A	A	B	B	A	A	H	A	B	B	B	B	B	B	B	A	A	B	A	A	A	A	B	A
1847	3	Lsat_1_v5_g_3_4829	41.594	M	Lsat_1_v5_g_3_4829	A	B	B	B	A	A	-	-	A	B	A	B	A	A	-	A	B	A	-	-	-	A	B	B	A	A	H	A	B	-	B	B	B	B	B	A	A	B	A	-	A	A	B	A
1848	3	Lsat_1_v5_g_3_1717	41.594	M	Lsat_1_v5_g_3_1717	A	B	B	B	A	A	A	B	H	B	A	B	A	A	B	A	B	H	B	A	A	A	B	B	A	A	H	A	B	B	B	B	B	B	B	A	A	B	A	A	A	A	B	A
1849	3	Lsat_1_v5_g_3_4994	41.594	M	Lsat_1_v5_g_3_4994	A	H	B	H	A	A	A	B	A	H	A	B	A	A	H	A	B	A	B	A	A	A	B	B	A	H	H	A	B	B	B	H	B	B	B	A	A	B	A	A	A	A	B	A
1850	3	Lsat_1_v5_g_3_177	42.693	M	Lsat_1_v5_g_3_177	A	B	B	B	A	A	A	B	A	B	A	B	A	A	B	A	B	A	A	A	A	A	B	B	A	A	H	A	B	B	B	B	B	B	B	A	A	B	A	A	A	A	B	A
1851	3	Lsat_1_v5_g_3_2600	42.693	M	Lsat_1_v5_g_3_2600	A	B	B	B	A	A	A	B	A	B	A	B	A	A	B	A	B	A	H	A	A	A	B	B	A	A	H	A	B	B	B	B	B	B	B	A	A	B	A	A	A	A	B	A
1852	3	Lsat_1_v5_g_3_3346	42.693	M	Lsat_1_v5_g_3_3346	A	B	B	B	A	A	A	B	A	B	A	B	A	A	B	A	B	A	A	A	A	A	B	B	A	A	H	A	B	B	B	B	B	B	B	A	A	B	A	A	A	A	B	A
1853	3	Lsat_1_v5_g_3_7481	42.693	M	Lsat_1_v5_g_3_7481	A	B	B	B	A	A	A	B	A	B	A	B	A	A	B	A	B	A	A	A	A	A	B	B	A	A	H	A	B	B	B	B	B	B	B	A	A	B	A	A	A	A	B	A
1854	3	Lsat_1_v5_g_3_827	42.693	M	Lsat_1_v5_g_3_827	A	B	B	B	A	A	A	B	A	B	A	B	A	A	B	A	B	A	A	A	A	A	B	B	A	A	H	A	B	B	B	B	B	B	B	A	A	B	A	A	A	A	B	A
1855	3	Lsat_1_v5_g_3_8115	44.009	M	Lsat_1_v5_g_3_8115	A	B	B	B	A	A	A	-	A	-	A	B	A	A	B	A	-	A	A	A	A	A	B	B	A	A	H	A	B	-	B	B	-	B	B	A	A	A	A	A	A	A	-	-
1856	3	Lsat_1_v5_g_3_2199	44.009	M	Lsat_1_v5_g_3_2199	A	B	B	B	A	A	A	B	A	B	A	B	A	A	B	A	B	A	A	A	A	A	B	B	A	A	H	A	B	B	B	B	B	B	B	A	A	A	A	A	A	A	B	A
1857	3	Lsat_1_v5_g_3_4037	44.009	.	Lsat_1_v5_g_3_2199	A	B	B	B	A	A	A	B	A	B	A	B	A	A	B	A	B	A	A	A	A	A	B	B	A	A	H	A	B	B	B	B	B	B	B	A	A	A	A	A	A	A	B	A
1858	3	Lsat_1_v5_g_3_4577	44.009	.	Lsat_1_v5_g_3_2199	A	B	B	B	A	A	A	B	A	B	A	B	A	A	B	A	B	A	A	A	A	A	B	B	A	A	H	A	B	B	B	B	B	B	B	A	A	A	A	A	A	A	B	A
1859	3	Lsat_1_v5_g_3_4973	44.009	.	Lsat_1_v5_g_3_2199	A	B	B	B	A	A	A	B	A	B	A	B	A	A	B	A	B	A	A	A	A	A	B	B	A	A	H	A	B	B	B	B	B	B	B	A	A	A	A	A	A	A	B	A
1860	3	Lsat_1_v5_g_3_7030	44.009	.	Lsat_1_v5_g_3_2199	A	B	B	B	A	A	A	B	A	B	A	B	A	A	B	A	B	A	A	A	A	A	B	B	A	A	H	A	B	B	B	B	B	B	B	A	A	A	A	A	A	A	B	A
1861	3	Lsat_1_v5_g_3_1486	44.009	.	Lsat_1_v5_g_3_2199	A	B	B	B	A	A	A	B	A	B	A	B	A	A	B	A	B	A	A	A	A	A	B	B	A	A	H	A	B	B	B	B	B	B	B	A	A	A	A	A	A	A	B	A
1862	3	Lsat_1_v5_g_3_2667	44.009	.	Lsat_1_v5_g_3_2199	A	B	B	B	A	A	A	B	A	B	A	B	A	A	B	A	B	A	A	A	A	A	B	B	A	A	H	A	B	B	B	B	B	B	B	A	A	A	A	A	A	A	B	A
1863	3	Lsat_1_v5_g_3_4147	44.009	.	Lsat_1_v5_g_3_2199	A	B	B	B	A	A	A	B	A	B	A	B	A	A	B	A	B	A	A	A	A	A	B	B	A	A	H	A	B	B	B	B	B	B	B	A	A	A	A	A	A	A	B	A
1864	3	Lsat_1_v5_g_3_715	44.009	.	Lsat_1_v5_g_3_2199	A	B	B	B	A	A	A	B	A	B	A	B	A	A	B	A	B	A	A	A	A	A	B	B	A	A	H	A	B	B	B	B	B	B	B	A	A	A	A	A	A	A	B	A
1865	3	Lsat_1_v5_g_3_5251	44.009	M	Lsat_1_v5_g_3_5251	A	B	B	B	A	A	A	B	A	B	A	B	A	A	B	A	B	A	A	A	H	A	B	B	A	A	H	A	B	B	B	B	B	B	H	A	A	A	A	A	A	A	B	A
1866	3	Lsat_1_v5_g_3_9558	44.009	M	Lsat_1_v5_g_3_9558	A	B	B	B	A	A	A	-	A	-	-	B	A	A	B	A	-	A	A	A	A	A	B	B	A	A	H	A	B	B	B	B	B	B	B	-	A	A	A	A	A	-	B	A
1867	3	Lsat_1_v5_g_3_4540	44.009	M	Lsat_1_v5_g_3_4540	A	B	B	B	A	A	A	B	A	B	A	B	A	A	B	A	B	A	A	A	A	A	B	B	A	A	H	A	B	B	B	B	B	B	B	A	A	H	A	A	A	A	B	A
1868	3	Lsat_1_v5_g_3_13542	44.009	M	Lsat_1_v5_g_3_13542	A	B	B	B	A	A	A	B	A	B	A	B	A	A	B	A	B	A	A	A	A	-	B	B	A	A	H	A	B	B	B	B	B	B	B	A	-	A	A	A	A	A	B	A
1869	3	Lsat_1_v5_g_3_4809	44.009	M	Lsat_1_v5_g_3_4809	A	B	B	B	A	A	A	B	A	B	H	B	A	A	B	A	B	A	A	A	A	A	B	B	A	A	H	A	B	B	B	B	-	B	B	A	A	A	A	A	A	A	B	H
1870	3	Lsat_1_v5_g_3_5549	44.009	M	Lsat_1_v5_g_3_5549	A	B	B	B	A	A	A	B	A	-	A	B	A	A	B	A	B	A	A	A	A	A	B	B	A	A	A	A	-	B	B	B	B	B	B	A	A	A	A	A	A	A	B	A
1871	3	Lsat_1_v5_g_3_2056	45.308	M	Lsat_1_v5_g_3_2056	A	B	B	B	A	A	A	B	A	B	A	B	A	A	B	A	B	A	A	A	A	A	B	B	A	A	H	A	B	B	B	B	B	B	B	A	A	A	A	A	A	A	B	B
1872	3	Lsat_1_v5_g_3_1253	45.308	M	Lsat_1_v5_g_3_1253	A	B	B	B	A	A	A	B	A	B	A	B	A	A	B	A	B	A	A	A	A	A	B	B	A	A	H	A	B	B	B	B	B	B	B	A	A	A	A	A	A	A	B	B
1873	3	Lsat_1_v5_g_3_348	45.308	M	Lsat_1_v5_g_3_348	A	B	B	B	A	A	A	B	A	B	A	B	A	A	B	A	B	A	A	A	A	A	B	B	A	A	H	A	B	B	B	B	B	B	B	A	A	A	A	A	A	A	B	B
1874	3	Lsat_1_v5_g_3_1948	45.308	M	Lsat_1_v5_g_3_1948	A	B	B	B	A	A	A	B	A	B	A	B	A	A	B	A	B	A	A	A	A	A	B	B	A	A	H	A	B	B	B	B	B	B	H	A	A	A	A	A	A	A	B	B
1875	3	Lsat_1_v5_g_3_10836	45.308	M	Lsat_1_v5_g_3_10836	A	B	B	B	A	A	A	H	A	B	A	B	A	A	B	A	B	A	A	A	A	A	B	B	A	A	H	A	B	B	B	B	B	B	B	A	A	A	A	H	A	A	B	B
1876	3	Lsat_1_v5_g_3_3149	45.877	M	Lsat_1_v5_g_3_3149	A	B	B	B	A	A	A	B	A	B	-	B	A	A	B	A	B	A	A	A	B	A	H	B	A	A	H	A	B	B	B	B	-	B	B	A	A	A	A	H	H	A	-	B
1877	3	Lsat_1_v5_g_3_5552	45.877	M	Lsat_1_v5_g_3_5552	A	B	B	B	A	A	A	B	A	B	A	B	A	A	B	A	H	A	A	A	B	A	B	B	A	A	H	A	B	B	B	B	B	B	B	A	A	A	A	A	A	A	B	B
1878	3	Lsat_1_v5_g_3_7776	45.877	M	Lsat_1_v5_g_3_7776	A	B	B	B	A	-	A	B	A	B	-	B	A	A	B	A	-	A	A	A	B	A	B	B	A	A	H	A	-	-	B	B	B	B	B	A	A	-	A	A	-	A	-	-
1879	3	Lsat_1_v5_g_3_4039	45.877	M	Lsat_1_v5_g_3_4039	A	B	B	B	A	A	A	B	H	B	A	B	-	A	B	A	B	A	A	A	H	A	B	B	A	A	H	A	B	B	B	B	B	B	B	A	A	A	A	A	A	A	B	B
1880	3	Lsat_1_v5_g_3_2133	46.438	M	Lsat_1_v5_g_3_2133	A	B	B	B	A	A	A	B	A	B	A	B	A	A	B	A	B	A	A	A	B	A	B	B	B	A	H	A	B	B	B	B	B	B	B	A	A	A	A	A	A	A	B	B
1881	3	Lsat_1_v5_g_3_10132	47.064	M	Lsat_1_v5_g_3_10132	A	B	B	-	A	A	A	B	A	-	A	-	A	A	-	A	B	A	A	A	B	-	B	B	B	A	A	A	B	B	B	-	B	B	B	A	A	A	A	H	-	A	B	B
1882	3	Lsat_1_v5_g_3_2611	47.064	M	Lsat_1_v5_g_3_2611	A	B	B	B	A	A	A	B	A	B	A	B	A	A	B	A	B	A	A	A	B	A	B	B	B	A	H	A	B	B	B	B	B	B	B	A	A	A	A	A	A	A	B	B
1883	3	Lsat_1_v5_g_3_2635	47.064	.	Lsat_1_v5_g_3_2611	A	B	B	B	A	A	A	B	A	B	A	B	A	A	B	A	B	A	A	A	B	A	B	B	B	A	H	A	B	B	B	B	B	B	B	A	A	A	A	A	A	A	B	B
1884	3	Lsat_1_v5_g_3_3043	47.064	.	Lsat_1_v5_g_3_2611	A	B	B	B	A	A	A	B	A	B	A	B	A	A	B	A	B	A	A	A	B	A	B	B	B	A	H	A	B	B	B	B	B	B	B	A	A	A	A	A	A	A	B	B
1885	3	Lsat_1_v5_g_3_4885	47.064	.	Lsat_1_v5_g_3_2611	A	B	B	B	A	A	A	B	A	B	A	B	A	A	B	A	B	A	A	A	B	A	B	B	B	A	H	A	B	B	B	B	B	B	B	A	A	A	A	A	A	A	B	B
1886	3	Lsat_1_v5_g_3_7292	47.064	.	Lsat_1_v5_g_3_2611	A	B	B	B	A	A	A	B	A	B	A	B	A	A	B	A	B	A	A	A	B	A	B	B	B	A	H	A	B	B	B	B	B	B	B	A	A	A	A	A	A	A	B	B
1887	3	Lsat_1_v5_g_3_2214	47.064	.	Lsat_1_v5_g_3_2611	A	B	B	B	A	A	A	B	A	B	A	B	A	A	B	A	B	A	A	A	B	A	B	B	B	A	H	A	B	B	B	B	B	B	B	A	A	A	A	A	A	A	B	B
1888	3	Lsat_1_v5_g_3_673095	47.064	M	Lsat_1_v5_g_3_673095	A	B	B	B	A	A	A	B	A	B	A	B	A	A	B	A	B	A	A	A	B	A	B	-	B	A	H	A	B	B	B	B	B	B	B	A	A	A	A	A	A	A	B	-
1889	3	Lsat_1_v5_g_3_643	47.064	M	Lsat_1_v5_g_3_643	A	B	B	B	A	A	A	B	A	B	A	B	A	A	B	A	B	A	A	A	B	A	B	B	B	A	H	A	B	B	B	B	B	B	B	A	A	A	A	A	A	A	B	B
1890	3	Lsat_1_v5_g_3_7954	47.064	M	Lsat_1_v5_g_3_7954	A	B	B	B	A	A	A	B	A	B	H	B	A	A	B	A	B	A	A	A	B	A	B	B	B	A	H	A	B	B	B	B	B	B	B	A	A	A	A	A	A	A	B	B
1891	3	Lsat_1_v5_g_3_11261	49.338	M	Lsat_1_v5_g_3_11261	A	B	B	B	A	A	A	B	A	B	A	B	A	A	B	A	B	-	A	A	B	-	-	-	B	A	A	A	B	A	-	B	B	B	B	-	A	A	-	A	A	-	B	B
1892	3	Lsat_1_v5_g_3_3581	49.338	M	Lsat_1_v5_g_3_3581	A	B	B	B	A	A	A	B	A	B	A	B	A	A	B	A	B	B	A	A	B	A	B	B	B	A	H	A	B	A	B	B	B	B	B	A	A	A	A	A	A	A	B	B
1893	3	Lsat_1_v5_g_3_6118	49.338	.	Lsat_1_v5_g_3_3581	A	B	B	B	A	A	A	B	A	B	A	B	A	A	B	A	B	B	A	A	B	A	B	B	B	A	H	A	B	A	B	B	B	B	B	A	A	A	A	A	A	A	B	B
1894	3	Lsat_1_v5_g_3_6686	49.338	.	Lsat_1_v5_g_3_3581	A	B	B	B	A	A	A	B	A	B	A	B	A	A	B	A	B	B	A	A	B	A	B	B	B	A	H	A	B	A	B	B	B	B	B	A	A	A	A	A	A	A	B	B
1895	3	Lsat_1_v5_g_3_7951	49.338	.	Lsat_1_v5_g_3_3581	A	B	B	B	A	A	A	B	A	B	A	B	A	A	B	A	B	B	A	A	B	A	B	B	B	A	H	A	B	A	B	B	B	B	B	A	A	A	A	A	A	A	B	B
1896	3	Lsat_1_v5_g_3_935	49.338	M	Lsat_1_v5_g_3_935	A	B	B	B	A	A	A	B	A	B	A	B	A	A	B	A	B	H	A	A	B	A	B	B	B	A	H	A	B	A	B	B	B	B	B	A	A	A	A	A	A	A	B	B
1897	3	Lsat_1_v5_g_3_10190	50.062	M	Lsat_1_v5_g_3_10190	A	-	B	B	A	-	-	B	A	A	A	B	A	A	B	-	B	B	A	A	-	A	B	H	B	A	H	A	B	A	B	B	B	B	B	-	-	A	A	A	-	A	-	-
1898	3	Lsat_1_v5_g_3_3288	50.062	M	Lsat_1_v5_g_3_3288	A	B	B	B	A	A	A	B	A	H	A	B	A	A	B	A	B	B	A	A	B	A	B	B	B	A	H	A	B	A	B	B	B	B	B	A	A	A	A	A	A	A	B	B
1899	3	Lsat_1_v5_g_3_6510	50.062	M	Lsat_1_v5_g_3_6510	A	B	B	B	A	A	A	B	A	A	A	B	A	A	B	A	B	B	A	A	B	A	B	B	B	A	H	A	B	A	B	B	B	B	B	A	A	A	A	A	A	A	B	B
1900	3	Lsat_1_v5_g_3_6613	50.062	.	Lsat_1_v5_g_3_6510	A	B	B	B	A	A	A	B	A	A	A	B	A	A	B	A	B	B	A	A	B	A	B	B	B	A	H	A	B	A	B	B	B	B	B	A	A	A	A	A	A	A	B	B
1901	3	Lsat_1_v5_g_3_2919	50.062	.	Lsat_1_v5_g_3_6510	A	B	B	B	A	A	A	B	A	A	A	B	A	A	B	A	B	B	A	A	B	A	B	B	B	A	H	A	B	A	B	B	B	B	B	A	A	A	A	A	A	A	B	B
1902	3	Lsat_1_v5_g_3_7216	50.062	M	Lsat_1_v5_g_3_7216	A	B	B	B	A	A	A	B	A	A	A	B	A	A	B	A	B	B	A	A	B	A	B	B	B	A	H	A	B	A	B	B	B	B	B	A	A	A	A	A	A	A	B	B
1903	3	Lsat_1_v5_g_3_8454	50.062	M	Lsat_1_v5_g_3_8454	A	B	B	B	A	A	A	B	A	A	A	B	A	A	B	A	B	B	A	A	B	A	B	B	B	A	H	A	B	A	B	B	B	B	B	A	H	A	A	A	A	A	B	B
1904	3	Lsat_1_v5_g_3_8473	50.062	M	Lsat_1_v5_g_3_8473	A	B	B	B	A	A	A	B	A	A	-	B	A	A	B	A	B	B	A	A	B	A	B	B	B	A	H	A	B	H	B	B	B	B	B	A	A	A	A	A	A	-	B	-
1905	3	Lsat_1_v5_g_3_9045	50.062	M	Lsat_1_v5_g_3_9045	A	B	B	B	A	A	A	B	A	A	A	B	A	A	H	A	B	B	A	H	B	A	B	H	B	A	H	A	B	A	B	B	B	B	B	A	A	A	A	A	A	A	B	B
1906	3	Lsat_1_v5_g_3_9902	50.062	M	Lsat_1_v5_g_3_9902	A	B	B	B	A	A	A	H	A	-	A	B	A	A	B	A	B	B	A	A	B	A	B	B	B	A	B	A	B	A	B	B	B	B	-	A	A	-	H	A	A	A	-	B
1907	3	Lsat_1_v5_g_3_10576	50.062	M	Lsat_1_v5_g_3_10576	A	B	B	B	A	A	A	B	A	A	A	B	A	A	B	A	B	B	A	A	B	A	B	B	B	A	H	A	B	A	B	B	B	H	B	A	A	A	A	A	A	A	B	B
1908	3	Lsat_1_v5_g_3_9270	50.062	M	Lsat_1_v5_g_3_9270	A	B	B	B	A	A	A	B	A	A	A	H	A	A	B	A	B	B	A	A	B	-	B	B	B	A	H	A	B	A	B	B	B	B	B	A	A	A	A	A	A	A	A	B
1909	3	Lsat_1_v5_g_3_9727	50.062	M	Lsat_1_v5_g_3_9727	H	B	B	B	A	A	A	H	A	-	A	B	A	A	B	A	B	B	A	A	B	A	B	B	B	A	H	A	B	A	B	H	B	B	B	-	A	A	A	A	-	A	B	-
1910	3	Lsat_1_v5_g_3_12935	51.379	M	Lsat_1_v5_g_3_12935	A	B	B	-	A	A	A	B	A	A	A	B	A	A	B	A	B	B	A	A	B	-	B	-	B	A	B	A	B	A	B	-	B	B	B	A	A	A	A	A	A	A	A	B
1911	3	Lsat_1_v5_g_3_2132	51.379	M	Lsat_1_v5_g_3_2132	A	B	B	B	A	A	A	B	A	A	A	B	A	A	B	A	B	B	A	A	B	H	B	B	B	A	B	A	B	A	B	B	B	B	B	A	A	A	A	A	A	A	A	B
1912	3	Lsat_1_v5_g_3_3984	51.379	M	Lsat_1_v5_g_3_3984	A	B	B	B	A	A	A	B	A	A	A	B	A	A	B	A	B	B	A	A	B	H	B	B	B	A	B	A	B	A	B	B	B	B	B	A	A	A	A	A	A	A	A	B
1913	3	Lsat_1_v5_g_3_439	51.379	M	Lsat_1_v5_g_3_439	A	B	B	B	A	A	A	B	A	A	A	B	A	A	B	A	B	B	A	A	B	H	B	B	B	A	B	A	B	A	B	B	B	B	B	A	A	A	A	A	A	A	A	B
1914	3	Lsat_1_v5_g_3_7839	51.379	M	Lsat_1_v5_g_3_7839	A	B	B	B	A	A	A	B	A	A	A	B	A	A	B	A	B	B	A	A	B	H	B	B	B	A	B	A	B	A	B	B	B	B	B	A	A	A	A	A	A	A	A	B
1915	3	Lsat_1_v5_g_3_10380	51.947	M	Lsat_1_v5_g_3_10380	A	B	B	B	A	A	A	B	A	A	A	B	A	A	B	A	B	B	A	A	-	A	B	B	B	A	B	A	B	A	B	B	B	B	B	A	A	A	A	-	A	A	A	B
1916	3	Lsat_1_v5_g_3_6433	52.473	M	Lsat_1_v5_g_3_6433	A	B	B	B	A	A	A	B	A	A	A	B	A	A	B	A	B	B	A	A	B	B	B	B	B	A	B	A	B	A	B	B	B	B	B	A	A	A	A	A	A	A	A	B
1917	3	Lsat_1_v5_g_3_9603	52.473	M	Lsat_1_v5_g_3_9603	A	B	B	-	A	A	H	B	H	A	A	B	A	A	B	A	B	-	A	A	B	B	B	B	B	A	B	A	H	A	B	B	B	B	B	A	A	-	-	A	-	A	A	B
1918	3	Lsat_1_v5_g_3_2514	52.473	M	Lsat_1_v5_g_3_2514	A	B	B	B	A	A	A	B	A	A	A	B	A	A	B	A	B	B	A	A	B	H	B	B	B	A	B	A	B	A	B	B	B	B	B	A	A	A	A	A	A	A	A	B
1919	3	Lsat_1_v5_g_3_3997	52.473	.	Lsat_1_v5_g_3_2514	A	B	B	B	A	A	A	B	A	A	A	B	A	A	B	A	B	B	A	A	B	H	B	B	B	A	B	A	B	A	B	B	B	B	B	A	A	A	A	A	A	A	A	B
1920	3	Lsat_1_v5_g_3_6451	52.473	.	Lsat_1_v5_g_3_2514	A	B	B	B	A	A	A	B	A	A	A	B	A	A	B	A	B	B	A	A	B	H	B	B	B	A	B	A	B	A	B	B	B	B	B	A	A	A	A	A	A	A	A	B
1921	3	Lsat_1_v5_g_3_1844	52.473	.	Lsat_1_v5_g_3_2514	A	B	B	B	A	A	A	B	A	A	A	B	A	A	B	A	B	B	A	A	B	H	B	B	B	A	B	A	B	A	B	B	B	B	B	A	A	A	A	A	A	A	A	B
1922	3	Lsat_1_v5_g_3_4114	52.473	.	Lsat_1_v5_g_3_2514	A	B	B	B	A	A	A	B	A	A	A	B	A	A	B	A	B	B	A	A	B	H	B	B	B	A	B	A	B	A	B	B	B	B	B	A	A	A	A	A	A	A	A	B
1923	3	Lsat_1_v5_g_3_7807	52.473	M	Lsat_1_v5_g_3_7807	A	B	B	B	A	A	A	B	A	A	A	B	A	A	B	A	B	B	A	A	H	H	B	B	B	A	B	A	B	A	B	B	B	B	B	A	A	A	A	A	A	A	A	B
1924	3	Lsat_1_v5_g_3_6424	52.473	M	Lsat_1_v5_g_3_6424	A	B	B	B	A	A	A	B	A	A	A	B	A	A	B	A	B	B	A	A	B	H	B	B	B	A	B	A	B	A	B	B	H	B	B	A	A	A	A	A	A	A	A	B
1925	3	Lsat_1_v5_g_3_8164	52.473	M	Lsat_1_v5_g_3_8164	A	B	B	B	A	A	A	B	A	-	A	B	A	A	B	A	B	B	A	A	B	H	B	B	B	A	B	A	B	A	B	B	B	B	B	A	A	A	A	A	H	A	A	-
1926	3	Lsat_1_v5_g_3_11294	52.473	M	Lsat_1_v5_g_3_11294	H	B	B	B	A	A	A	B	H	A	A	B	A	A	-	A	B	-	A	A	B	-	B	B	-	H	B	A	B	A	H	B	B	B	B	A	A	H	A	A	A	-	A	H
1927	3	Lsat_1_v5_g_3_12662	53.537	M	Lsat_1_v5_g_3_12662	A	B	B	B	A	A	A	B	A	A	B	B	A	A	B	A	B	B	A	A	B	B	B	B	B	B	B	A	H	A	B	B	B	B	H	A	A	A	A	A	A	A	A	B
1928	3	Lsat_1_v5_g_3_2066	53.537	M	Lsat_1_v5_g_3_2066	A	B	B	B	A	A	A	B	A	A	B	B	A	A	B	A	B	B	A	A	B	H	B	B	B	B	B	A	B	A	B	B	B	B	B	A	A	A	A	A	A	A	A	B
1929	3	Lsat_1_v5_g_3_5684	53.537	.	Lsat_1_v5_g_3_2066	A	B	B	B	A	A	A	B	A	A	B	B	A	A	B	A	B	B	A	A	B	H	B	B	B	B	B	A	B	A	B	B	B	B	B	A	A	A	A	A	A	A	A	B
1930	3	Lsat_1_v5_g_3_6575	53.537	.	Lsat_1_v5_g_3_2066	A	B	B	B	A	A	A	B	A	A	B	B	A	A	B	A	B	B	A	A	B	H	B	B	B	B	B	A	B	A	B	B	B	B	B	A	A	A	A	A	A	A	A	B
1931	3	Lsat_1_v5_g_3_1071	53.537	M	Lsat_1_v5_g_3_1071	A	B	B	B	A	A	A	B	A	A	H	B	A	A	B	A	B	B	A	A	B	H	B	B	B	H	B	A	B	A	B	B	B	B	B	A	A	A	A	A	A	A	A	B
1932	3	Lsat_1_v5_g_3_13681	54.099	M	Lsat_1_v5_g_3_13681	A	B	B	B	A	A	A	B	A	-	B	B	A	A	B	A	B	B	A	A	B	-	B	B	B	B	B	A	B	A	B	B	B	B	B	A	A	A	A	-	A	A	A	B
1933	3	Lsat_1_v5_g_3_3440	54.099	M	Lsat_1_v5_g_3_3440	A	B	B	B	A	A	A	B	A	A	B	B	A	A	B	A	B	B	A	A	B	H	B	B	B	B	B	A	B	A	B	B	B	B	B	A	A	A	A	A	A	A	A	B
1934	3	Lsat_1_v5_g_3_703	54.099	M	Lsat_1_v5_g_3_703	A	B	B	B	A	A	A	B	A	A	B	H	A	A	B	A	B	B	A	A	B	H	B	B	B	B	B	A	B	A	B	B	B	B	B	A	A	A	A	A	A	A	A	B
1935	3	Lsat_1_v5_g_3_17170	55.276	M	Lsat_1_v5_g_3_17170	A	-	B	B	A	A	A	B	A	A	-	A	A	A	B	A	B	B	A	A	B	-	B	B	B	B	B	A	A	A	-	B	B	B	B	A	A	A	A	A	A	A	A	B
1936	3	Lsat_1_v5_g_3_4236	55.276	M	Lsat_1_v5_g_3_4236	A	B	B	B	A	A	A	B	A	A	B	A	A	A	B	A	B	B	A	A	B	H	B	B	B	B	B	A	A	A	B	B	B	B	B	A	A	A	A	A	A	A	A	B
1937	3	Lsat_1_v5_g_3_2287	55.276	.	Lsat_1_v5_g_3_4236	A	B	B	B	A	A	A	B	A	A	B	A	A	A	B	A	B	B	A	A	B	H	B	B	B	B	B	A	A	A	B	B	B	B	B	A	A	A	A	A	A	A	A	B
1938	3	Lsat_1_v5_g_3_3820	55.276	.	Lsat_1_v5_g_3_4236	A	B	B	B	A	A	A	B	A	A	B	A	A	A	B	A	B	B	A	A	B	H	B	B	B	B	B	A	A	A	B	B	B	B	B	A	A	A	A	A	A	A	A	B
1939	3	Lsat_1_v5_g_3_3926	55.276	.	Lsat_1_v5_g_3_4236	A	B	B	B	A	A	A	B	A	A	B	A	A	A	B	A	B	B	A	A	B	H	B	B	B	B	B	A	A	A	B	B	B	B	B	A	A	A	A	A	A	A	A	B
1940	3	Lsat_1_v5_g_3_910	55.276	.	Lsat_1_v5_g_3_4236	A	B	B	B	A	A	A	B	A	A	B	A	A	A	B	A	B	B	A	A	B	H	B	B	B	B	B	A	A	A	B	B	B	B	B	A	A	A	A	A	A	A	A	B
1941	3	Lsat_1_v5_g_3_8133	55.276	M	Lsat_1_v5_g_3_8133	A	B	B	B	A	A	A	B	A	A	B	A	A	A	B	A	B	B	A	A	B	H	B	B	B	B	B	A	A	A	B	B	B	B	B	A	A	H	A	A	A	A	A	B
1942	3	Lsat_1_v5_g_3_5140	56.387	M	Lsat_1_v5_g_3_5140	A	B	B	B	A	A	A	B	A	A	B	A	A	A	B	A	B	B	A	A	B	H	B	A	B	B	B	A	A	A	B	B	B	B	B	A	A	A	A	A	A	A	A	B
1943	3	Lsat_1_v5_g_3_5744	56.387	.	Lsat_1_v5_g_3_5140	A	B	B	B	A	A	A	B	A	A	B	A	A	A	B	A	B	B	A	A	B	H	B	A	B	B	B	A	A	A	B	B	B	B	B	A	A	A	A	A	A	A	A	B
1944	3	Lsat_1_v5_g_3_151	56.387	.	Lsat_1_v5_g_3_5140	A	B	B	B	A	A	A	B	A	A	B	A	A	A	B	A	B	B	A	A	B	H	B	A	B	B	B	A	A	A	B	B	B	B	B	A	A	A	A	A	A	A	A	B
1945	3	Lsat_1_v5_g_3_2676	56.387	M	Lsat_1_v5_g_3_2676	A	B	B	B	A	A	A	B	A	A	B	A	A	A	B	A	B	B	A	A	B	H	B	H	B	B	B	A	A	A	B	B	B	B	B	A	A	A	A	A	A	A	A	B
1946	3	Lsat_1_v5_g_3_7202	56.908	M	Lsat_1_v5_g_3_7202	A	B	B	B	A	A	A	B	A	A	B	A	A	A	B	A	B	B	A	A	B	H	B	A	B	B	B	A	A	A	B	B	B	B	B	A	A	A	A	A	A	A	A	B
1947	3	Lsat_1_v5_g_3_156	56.908	.	Lsat_1_v5_g_3_7202	A	B	B	B	A	A	A	B	A	A	B	A	A	A	B	A	B	B	A	A	B	H	B	A	B	B	B	A	A	A	B	B	B	B	B	A	A	A	A	A	A	A	A	B
1948	3	Lsat_1_v5_g_3_5649	56.908	.	Lsat_1_v5_g_3_7202	A	B	B	B	A	A	A	B	A	A	B	A	A	A	B	A	B	B	A	A	B	H	B	A	B	B	B	A	A	A	B	B	B	B	B	A	A	A	A	A	A	A	A	B
1949	3	Lsat_1_v5_g_3_1135	56.908	M	Lsat_1_v5_g_3_1135	A	B	B	B	A	A	A	B	A	A	B	A	A	A	B	A	B	B	A	A	B	H	B	A	B	B	B	A	A	A	B	B	B	B	B	A	A	A	A	A	A	A	A	B
1950	3	Lsat_1_v5_g_3_4702	57.972	M	Lsat_1_v5_g_3_4702	B	B	B	B	A	A	H	B	A	A	B	A	A	A	B	A	B	B	A	A	B	H	B	A	B	B	B	A	A	A	B	B	B	B	B	A	A	A	A	A	A	A	A	B
1951	3	Lsat_1_v5_g_3_1872	57.972	.	Lsat_1_v5_g_3_4702	B	B	B	B	A	A	H	B	A	A	B	A	A	A	B	A	B	B	A	A	B	H	B	A	B	B	B	A	A	A	B	B	B	B	B	A	A	A	A	A	A	A	A	B
1952	3	Lsat_1_v5_g_3_673354	57.972	.	Lsat_1_v5_g_3_4702	B	B	B	B	A	A	H	B	A	A	B	A	A	A	B	A	B	B	A	A	B	H	B	A	B	B	B	A	A	A	B	B	B	B	B	A	A	A	A	A	A	A	A	B
1953	3	Lsat_1_v5_g_3_2666	57.972	.	Lsat_1_v5_g_3_4702	B	B	B	B	A	A	H	B	A	A	B	A	A	A	B	A	B	B	A	A	B	H	B	A	B	B	B	A	A	A	B	B	B	B	B	A	A	A	A	A	A	A	A	B
1954	3	Lsat_1_v5_g_3_339	57.972	.	Lsat_1_v5_g_3_4702	B	B	B	B	A	A	H	B	A	A	B	A	A	A	B	A	B	B	A	A	B	H	B	A	B	B	B	A	A	A	B	B	B	B	B	A	A	A	A	A	A	A	A	B
1955	3	Lsat_1_v5_g_3_5507	57.972	.	Lsat_1_v5_g_3_4702	B	B	B	B	A	A	H	B	A	A	B	A	A	A	B	A	B	B	A	A	B	H	B	A	B	B	B	A	A	A	B	B	B	B	B	A	A	A	A	A	A	A	A	B
1956	3	Lsat_1_v5_g_3_961	57.972	.	Lsat_1_v5_g_3_4702	B	B	B	B	A	A	H	B	A	A	B	A	A	A	B	A	B	B	A	A	B	H	B	A	B	B	B	A	A	A	B	B	B	B	B	A	A	A	A	A	A	A	A	B
1957	3	Lsat_1_v5_g_3_1699	57.972	M	Lsat_1_v5_g_3_1699	H	B	B	B	A	A	H	B	A	A	B	A	A	A	B	A	B	B	A	A	B	H	B	A	B	B	B	A	A	A	B	B	B	B	B	A	A	A	A	A	A	A	A	B
1958	3	Lsat_1_v5_g_3_5478	57.972	M	Lsat_1_v5_g_3_5478	B	B	B	B	A	A	H	B	A	A	B	A	A	A	B	A	B	B	A	A	B	H	B	A	B	B	B	A	A	A	B	B	B	B	B	A	A	A	A	A	A	A	A	B
1959	3	Lsat_1_v5_g_3_7576	57.972	M	Lsat_1_v5_g_3_7576	B	B	B	B	A	A	H	B	A	A	B	A	A	A	B	A	B	B	A	A	H	B	B	A	B	B	B	A	A	A	B	B	B	H	B	A	A	A	A	A	A	A	A	B
1960	3	Lsat_1_v5_g_3_7740	57.972	M	Lsat_1_v5_g_3_7740	B	B	B	B	A	A	H	B	A	A	B	A	H	A	B	A	B	B	A	A	B	H	B	A	B	B	B	A	A	A	H	B	B	B	B	A	A	A	A	A	A	A	H	B
1961	3	Lsat_1_v5_g_3_1534	59.047	M	Lsat_1_v5_g_3_1534	B	B	A	B	A	A	H	B	A	A	B	A	A	A	B	A	B	B	A	A	B	H	B	A	B	B	B	A	A	A	B	B	B	B	B	A	A	A	A	A	A	A	A	B
1962	3	Lsat_1_v5_g_3_5382	59.579	M	Lsat_1_v5_g_3_5382	B	B	A	B	A	A	H	B	A	A	B	A	A	A	B	A	B	B	A	A	B	H	B	A	B	B	B	A	A	A	B	B	B	B	B	A	A	A	A	A	A	A	A	B
1963	3	Lsat_1_v5_g_3_7066	59.579	M	Lsat_1_v5_g_3_7066	B	B	A	B	A	A	H	B	A	A	B	A	A	A	B	-	B	B	A	A	B	H	B	A	B	B	B	A	A	A	B	B	B	B	B	A	A	A	A	A	A	A	A	H
1964	3	Lsat_1_v5_g_3_10393	60.784	M	Lsat_1_v5_g_3_10393	-	B	A	B	A	A	H	B	A	A	B	A	A	A	B	A	B	-	A	A	B	-	B	A	B	B	B	A	A	A	B	B	B	B	A	A	A	-	H	A	A	A	H	B
1965	3	Lsat_1_v5_g_3_12279	60.784	M	Lsat_1_v5_g_3_12279	B	B	H	B	A	A	B	H	A	A	-	A	H	A	-	A	B	B	-	A	B	B	B	A	B	B	B	A	A	A	B	B	B	B	A	A	A	A	A	A	A	A	A	B
1966	3	Lsat_1_v5_g_3_3015	60.784	M	Lsat_1_v5_g_3_3015	B	B	A	B	A	A	H	B	A	A	B	A	A	A	B	A	B	B	A	A	B	H	B	A	B	B	B	A	A	A	B	B	B	B	A	A	A	A	B	A	A	A	A	B
1967	3	Lsat_1_v5_g_3_3327	60.784	.	Lsat_1_v5_g_3_3015	B	B	A	B	A	A	H	B	A	A	B	A	A	A	B	A	B	B	A	A	B	H	B	A	B	B	B	A	A	A	B	B	B	B	A	A	A	A	B	A	A	A	A	B
1968	3	Lsat_1_v5_g_3_3376	60.784	.	Lsat_1_v5_g_3_3015	B	B	A	B	A	A	H	B	A	A	B	A	A	A	B	A	B	B	A	A	B	H	B	A	B	B	B	A	A	A	B	B	B	B	A	A	A	A	B	A	A	A	A	B
1969	3	Lsat_1_v5_g_3_3862	60.784	.	Lsat_1_v5_g_3_3015	B	B	A	B	A	A	H	B	A	A	B	A	A	A	B	A	B	B	A	A	B	H	B	A	B	B	B	A	A	A	B	B	B	B	A	A	A	A	B	A	A	A	A	B
1970	3	Lsat_1_v5_g_3_6500	60.784	.	Lsat_1_v5_g_3_3015	B	B	A	B	A	A	H	B	A	A	B	A	A	A	B	A	B	B	A	A	B	H	B	A	B	B	B	A	A	A	B	B	B	B	A	A	A	A	B	A	A	A	A	B
1971	3	Lsat_1_v5_g_3_7983	60.784	.	Lsat_1_v5_g_3_3015	B	B	A	B	A	A	H	B	A	A	B	A	A	A	B	A	B	B	A	A	B	H	B	A	B	B	B	A	A	A	B	B	B	B	A	A	A	A	B	A	A	A	A	B
1972	3	Lsat_1_v5_g_3_1052	60.784	.	Lsat_1_v5_g_3_3015	B	B	A	B	A	A	H	B	A	A	B	A	A	A	B	A	B	B	A	A	B	H	B	A	B	B	B	A	A	A	B	B	B	B	A	A	A	A	B	A	A	A	A	B
1973	3	Lsat_1_v5_g_3_1818	60.784	.	Lsat_1_v5_g_3_3015	B	B	A	B	A	A	H	B	A	A	B	A	A	A	B	A	B	B	A	A	B	H	B	A	B	B	B	A	A	A	B	B	B	B	A	A	A	A	B	A	A	A	A	B
1974	3	Lsat_1_v5_g_3_2338	60.784	.	Lsat_1_v5_g_3_3015	B	B	A	B	A	A	H	B	A	A	B	A	A	A	B	A	B	B	A	A	B	H	B	A	B	B	B	A	A	A	B	B	B	B	A	A	A	A	B	A	A	A	A	B
1975	3	Lsat_1_v5_g_3_2594	60.784	.	Lsat_1_v5_g_3_3015	B	B	A	B	A	A	H	B	A	A	B	A	A	A	B	A	B	B	A	A	B	H	B	A	B	B	B	A	A	A	B	B	B	B	A	A	A	A	B	A	A	A	A	B
1976	3	Lsat_1_v5_g_3_2828	60.784	.	Lsat_1_v5_g_3_3015	B	B	A	B	A	A	H	B	A	A	B	A	A	A	B	A	B	B	A	A	B	H	B	A	B	B	B	A	A	A	B	B	B	B	A	A	A	A	B	A	A	A	A	B
1977	3	Lsat_1_v5_g_3_31	60.784	.	Lsat_1_v5_g_3_3015	B	B	A	B	A	A	H	B	A	A	B	A	A	A	B	A	B	B	A	A	B	H	B	A	B	B	B	A	A	A	B	B	B	B	A	A	A	A	B	A	A	A	A	B
1978	3	Lsat_1_v5_g_3_3563	60.784	.	Lsat_1_v5_g_3_3015	B	B	A	B	A	A	H	B	A	A	B	A	A	A	B	A	B	B	A	A	B	H	B	A	B	B	B	A	A	A	B	B	B	B	A	A	A	A	B	A	A	A	A	B
1979	3	Lsat_1_v5_g_3_610	60.784	.	Lsat_1_v5_g_3_3015	B	B	A	B	A	A	H	B	A	A	B	A	A	A	B	A	B	B	A	A	B	H	B	A	B	B	B	A	A	A	B	B	B	B	A	A	A	A	B	A	A	A	A	B
1980	3	Lsat_1_v5_g_3_6295	60.784	.	Lsat_1_v5_g_3_3015	B	B	A	B	A	A	H	B	A	A	B	A	A	A	B	A	B	B	A	A	B	H	B	A	B	B	B	A	A	A	B	B	B	B	A	A	A	A	B	A	A	A	A	B
1981	3	Lsat_1_v5_g_3_1430	60.784	M	Lsat_1_v5_g_3_1430	B	B	A	B	A	A	H	H	A	A	B	A	A	A	B	A	B	B	A	A	B	H	B	A	B	B	B	A	A	A	B	B	B	B	A	A	A	A	B	A	A	A	A	B
1982	3	Lsat_1_v5_g_3_3606	60.784	M	Lsat_1_v5_g_3_3606	B	B	A	B	A	A	H	B	A	A	B	A	A	A	B	A	B	B	A	A	B	H	B	A	B	B	B	A	A	A	B	B	B	B	A	A	A	A	A	A	A	A	A	B
1983	3	Lsat_1_v5_g_3_4379	60.784	.	Lsat_1_v5_g_3_3606	B	B	A	B	A	A	H	B	A	A	B	A	A	A	B	A	B	B	A	A	B	H	B	A	B	B	B	A	A	A	B	B	B	B	A	A	A	A	A	A	A	A	A	B
1984	3	Lsat_1_v5_g_3_5949	60.784	.	Lsat_1_v5_g_3_3606	B	B	A	B	A	A	H	B	A	A	B	A	A	A	B	A	B	B	A	A	B	H	B	A	B	B	B	A	A	A	B	B	B	B	A	A	A	A	A	A	A	A	A	B
1985	3	Lsat_1_v5_g_3_1890	60.784	.	Lsat_1_v5_g_3_3606	B	B	A	B	A	A	H	B	A	A	B	A	A	A	B	A	B	B	A	A	B	H	B	A	B	B	B	A	A	A	B	B	B	B	A	A	A	A	A	A	A	A	A	B
1986	3	Lsat_1_v5_g_3_2907	60.784	.	Lsat_1_v5_g_3_3606	B	B	A	B	A	A	H	B	A	A	B	A	A	A	B	A	B	B	A	A	B	H	B	A	B	B	B	A	A	A	B	B	B	B	A	A	A	A	A	A	A	A	A	B
1987	3	Lsat_1_v5_g_3_4795	60.784	.	Lsat_1_v5_g_3_3606	B	B	A	B	A	A	H	B	A	A	B	A	A	A	B	A	B	B	A	A	B	H	B	A	B	B	B	A	A	A	B	B	B	B	A	A	A	A	A	A	A	A	A	B
1988	3	Lsat_1_v5_g_3_6737	60.784	M	Lsat_1_v5_g_3_6737	B	B	A	B	A	A	A	B	A	A	B	A	A	A	B	A	B	B	A	A	B	H	B	A	B	B	B	A	A	A	B	B	H	B	A	A	A	A	B	A	A	A	A	B
1989	3	Lsat_1_v5_g_3_7285	60.784	M	Lsat_1_v5_g_3_7285	B	B	A	B	A	A	A	B	A	A	B	A	A	A	B	A	B	B	A	A	B	B	B	A	B	B	B	A	A	A	B	B	B	B	A	A	A	A	B	A	A	A	A	B
1990	3	Lsat_1_v5_g_3_7902	60.784	M	Lsat_1_v5_g_3_7902	H	B	A	B	A	A	H	H	A	H	B	A	A	A	B	A	B	-	A	A	B	H	B	A	B	B	B	A	A	A	B	B	B	B	A	-	A	A	A	A	A	A	A	B
1991	3	Lsat_1_v5_g_3_8787	60.784	M	Lsat_1_v5_g_3_8787	B	H	A	B	A	A	H	B	A	A	B	A	A	A	B	A	B	B	A	A	B	H	B	A	B	B	B	A	A	A	-	B	B	B	A	A	A	A	B	A	A	A	A	B
1992	3	Lsat_1_v5_g_3_2977	61.379	M	Lsat_1_v5_g_3_2977	A	B	A	B	A	A	H	A	A	A	B	A	A	A	B	A	B	B	A	A	B	H	B	A	B	B	B	A	A	A	B	B	B	B	A	A	A	A	B	A	A	A	A	B
1993	3	Lsat_1_v5_g_3_4680	62.455	M	Lsat_1_v5_g_3_4680	A	A	A	B	A	A	H	A	A	A	B	A	A	A	B	A	B	B	B	A	B	H	B	A	B	B	B	A	A	A	B	B	B	B	A	A	A	A	B	A	A	A	A	B
1994	3	Lsat_1_v5_g_3_6673	62.455	.	Lsat_1_v5_g_3_4680	A	A	A	B	A	A	H	A	A	A	B	A	A	A	B	A	B	B	B	A	B	H	B	A	B	B	B	A	A	A	B	B	B	B	A	A	A	A	B	A	A	A	A	B
1995	3	Lsat_1_v5_g_3_7183	62.455	.	Lsat_1_v5_g_3_4680	A	A	A	B	A	A	H	A	A	A	B	A	A	A	B	A	B	B	B	A	B	H	B	A	B	B	B	A	A	A	B	B	B	B	A	A	A	A	B	A	A	A	A	B
1996	3	Lsat_1_v5_g_3_3204	62.455	.	Lsat_1_v5_g_3_4680	A	A	A	B	A	A	H	A	A	A	B	A	A	A	B	A	B	B	B	A	B	H	B	A	B	B	B	A	A	A	B	B	B	B	A	A	A	A	B	A	A	A	A	B
1997	3	Lsat_1_v5_g_3_3882	62.455	M	Lsat_1_v5_g_3_3882	A	A	A	B	A	A	H	A	A	A	B	A	A	A	B	A	B	B	H	A	B	H	B	A	B	B	B	A	A	A	B	B	B	B	A	A	A	A	B	A	A	A	A	B
1998	3	Lsat_1_v5_g_3_4724	62.455	M	Lsat_1_v5_g_3_4724	A	A	A	B	A	A	H	A	A	A	B	A	A	A	B	A	B	B	B	A	B	H	B	A	B	B	B	A	A	A	B	B	B	B	A	A	A	A	B	A	A	A	A	B
[truncated: 7,142 more rows]
[truncated: 54 more columns]
