# Supplementary material for: Genome assembly with in vitro proximity ligation data and whole-genome triplication in lettuce
Source: Nat Commun. 2017 Apr 12;8:14953. doi: 10.1038/ncomms14953 (PMC5394340; doi:10.1038/ncomms14953)
Supplement: Supplementary Data 3 — Hi-Rise superscaffolds genetic order [file ncomms14953-s4.xlsx]

## Sheet: SuppData3_SuperScaffoldOrder
Supplementary Data 3. Hi-Rise superscaffolds genetic order
LG	Superscaffold	FirstPosition	LastPosition	Strand	Order
1	Lsat_1_v7_s_1_1	0	0	.	1
1	Lsat_1_v7_s_1_2	0	1.649	+	2
1	Lsat_1_v7_s_1_3	1.649	1.649	.	3
1	Lsat_1_v7_s_1_4	1.649	1.649	.	4
1	Lsat_1_v7_s_1_5	1.649	3.801	-	5
1	Lsat_1_v7_s_1_6	3.801	5.906	-	6
1	Lsat_1_v7_s_1_7	5.906	5.906	.	7
1	Lsat_1_v7_s_1_8	5.906	7.491	+	8
1	Lsat_1_v7_s_1_9	8.029	9.678	+	9
1	Lsat_1_v7_s_1_10	9.678	9.678	.	10
1	Lsat_1_v7_s_1_11	9.678	9.678	.	11
1	Lsat_1_v7_s_1_12	9.678	9.678	+	12
1	Lsat_1_v7_s_1_13	11.309	11.309	.	13
1	Lsat_1_v7_s_1_14	11.309	11.309	+	14
1	Lsat_1_v7_s_1_15	11.309	11.309	.	15
1	Lsat_1_v7_s_1_16	12.384	12.384	.	16
1	Lsat_1_v7_s_1_17	12.384	12.384	.	17
1	Lsat_1_v7_s_1_18	12.384	15.656	-	18
1	Lsat_1_v7_s_1_19	15.656	16.698	+	19
1	Lsat_1_v7_s_1_20	17.219	19.359	+	20
1	Lsat_1_v7_s_1_21	19.879	19.879	-	21
1	Lsat_1_v7_s_1_22	19.879	26.35	-	22
1	Lsat_1_v7_s_1_23	25.011	25.011	.	23
1	Lsat_1_v7_s_1_24	25.725	25.725	.	24
1	Lsat_1_v7_s_1_25	26.35	26.35	.	25
1	Lsat_1_v7_s_1_26	26.35	26.35	.	26
1	Lsat_1_v7_s_1_27	26.35	32.14	+	27
1	Lsat_1_v7_s_1_28	33.442	33.442	+	28
1	Lsat_1_v7_s_1_29	33.442	33.442	.	29
1	Lsat_1_v7_s_1_30	33.442	33.442	.	30
1	Lsat_1_v7_s_1_31	33.442	34.03	+	31
1	Lsat_1_v7_s_1_32	34.03	34.03	.	32
1	Lsat_1_v7_s_1_33	34.03	34.03	.	33
1	Lsat_1_v7_s_1_34	34.03	35.615	-	34
1	Lsat_1_v7_s_1_35	35.615	35.615	.	35
1	Lsat_1_v7_s_1_36	35.615	36.153	-	36
1	Lsat_1_v7_s_1_37	36.153	36.153	.	37
1	Lsat_1_v7_s_1_38	36.153	36.153	.	38
1	Lsat_1_v7_s_1_39	36.69	36.69	-	39
1	Lsat_1_v7_s_1_40	37.222	37.222	.	40
1	Lsat_1_v7_s_1_41	37.222	37.754	+	41
1	Lsat_1_v7_s_1_42	38.807	38.807	.	42
1	Lsat_1_v7_s_1_43	39.871	39.871	-	43
1	Lsat_1_v7_s_1_44	40.52	40.52	.	44
1	Lsat_1_v7_s_1_45	40.52	40.52	.	45
1	Lsat_1_v7_s_1_46	40.52	40.52	.	46
1	Lsat_1_v7_s_1_47	40.52	41.161	-	47
1	Lsat_1_v7_s_1_48	41.161	42.225	-	48
1	Lsat_1_v7_s_1_49	42.225	42.225	.	49
1	Lsat_1_v7_s_1_50	42.225	47.247	-	50
1	Lsat_1_v7_s_1_51	46.665	46.665	.	51
1	Lsat_1_v7_s_1_52	47.247	47.247	.	52
1	Lsat_1_v7_s_1_53	47.247	47.247	.	53
1	Lsat_1_v7_s_1_54	47.247	47.247	.	54
1	Lsat_1_v7_s_1_55	47.247	47.247	.	55
1	Lsat_1_v7_s_1_56	47.247	47.247	.	56
1	Lsat_1_v7_s_1_57	47.247	47.247	.	57
1	Lsat_1_v7_s_1_58	47.247	48.497	-	58
1	Lsat_1_v7_s_1_59	48.497	48.497	.	59
1	Lsat_1_v7_s_1_60	50.397	50.397	.	60
1	Lsat_1_v7_s_1_61	50.397	50.397	.	61
1	Lsat_1_v7_s_1_62	50.397	50.397	.	62
1	Lsat_1_v7_s_1_63	50.397	50.397	.	63
1	Lsat_1_v7_s_1_64	50.397	50.397	.	64
1	Lsat_1_v7_s_1_65	50.929	50.929	.	65
1	Lsat_1_v7_s_1_66	51.455	51.455	-	66
1	Lsat_1_v7_s_1_67	51.455	51.455	.	67
1	Lsat_1_v7_s_1_68	52.043	52.043	.	68
1	Lsat_1_v7_s_1_69	51.455	52.638	-	69
1	Lsat_1_v7_s_1_70	52.638	52.638	.	70
1	Lsat_1_v7_s_1_71	53.241	53.241	.	71
1	Lsat_1_v7_s_1_72	53.241	54.942	-	72
1	Lsat_1_v7_s_1_73	54.942	58.337	+	73
1	Lsat_1_v7_s_1_74	58.337	58.337	.	74
1	Lsat_1_v7_s_1_75	58.337	58.932	-	75
1	Lsat_1_v7_s_1_76	59.527	61.141	-	76
1	Lsat_1_v7_s_1_77	62.772	65.758	+	77
1	Lsat_1_v7_s_1_78	65.758	65.758	.	78
1	Lsat_1_v7_s_1_79	65.758	65.758	.	79
1	Lsat_1_v7_s_1_80	65.758	65.758	.	80
1	Lsat_1_v7_s_1_81	65.758	65.758	.	81
1	Lsat_1_v7_s_1_82	65.758	65.758	.	82
1	Lsat_1_v7_s_1_83	65.758	66.816	-	83
1	Lsat_1_v7_s_1_84	67.337	67.863	-	84
1	Lsat_1_v7_s_1_85	68.939	71.096	+	85
1	Lsat_1_v7_s_1_86	71.096	71.096	.	86
1	Lsat_1_v7_s_1_87	71.096	71.096	.	87
1	Lsat_1_v7_s_1_88	71.096	71.096	.	88
1	Lsat_1_v7_s_1_89	71.096	73.791	+	89
1	Lsat_1_v7_s_1_90	73.791	74.312	+	90
1	Lsat_1_v7_s_1_91	74.312	76.134	+	91
1	Lsat_1_v7_s_1_92	74.868	74.868	.	92
1	Lsat_1_v7_s_1_93	74.868	74.868	.	93
1	Lsat_1_v7_s_1_94	76.715	81.865	-	94
1	Lsat_1_v7_s_1_95	81.865	81.865	.	95
1	Lsat_1_v7_s_1_96	81.865	82.427	-	96
1	Lsat_1_v7_s_1_97	82.427	84.046	-	97
1	Lsat_1_v7_s_1_98	83.514	84.046	-	98
1	Lsat_1_v7_s_1_99	84.046	84.046	.	99
1	Lsat_1_v7_s_1_100	84.046	84.046	.	100
1	Lsat_1_v7_s_1_101	84.046	84.046	.	101
1	Lsat_1_v7_s_1_102	84.046	84.046	.	102
1	Lsat_1_v7_s_1_103	84.046	84.046	.	103
1	Lsat_1_v7_s_1_104	84.046	84.046	.	104
1	Lsat_1_v7_s_1_105	84.046	85.653	-	105
1	Lsat_1_v7_s_1_106	85.653	85.653	.	106
1	Lsat_1_v7_s_1_107	85.653	85.653	.	107
1	Lsat_1_v7_s_1_108	85.653	85.653	.	108
1	Lsat_1_v7_s_1_109	85.653	85.653	.	109
1	Lsat_1_v7_s_1_110	85.653	85.653	.	110
1	Lsat_1_v7_s_1_111	85.653	85.653	.	111
1	Lsat_1_v7_s_1_112	85.653	85.653	+	112
1	Lsat_1_v7_s_1_113	86.936	86.936	.	113
1	Lsat_1_v7_s_1_114	87.671	87.671	.	114
1	Lsat_1_v7_s_1_115	87.671	87.671	.	115
1	Lsat_1_v7_s_1_116	87.671	89.571	+	116
1	Lsat_1_v7_s_1_117	89.571	89.571	.	117
1	Lsat_1_v7_s_1_118	89.571	89.571	.	118
1	Lsat_1_v7_s_1_119	89.571	89.571	.	119
1	Lsat_1_v7_s_1_120	89.571	91.746	-	120
1	Lsat_1_v7_s_1_121	91.746	91.746	.	121
1	Lsat_1_v7_s_1_122	91.746	91.746	.	122
1	Lsat_1_v7_s_1_123	92.371	92.371	-	123
1	Lsat_1_v7_s_1_124	92.371	92.371	.	124
1	Lsat_1_v7_s_1_125	92.371	92.371	.	125
1	Lsat_1_v7_s_1_126	92.371	92.371	.	126
1	Lsat_1_v7_s_1_127	92.371	92.371	.	127
1	Lsat_1_v7_s_1_128	92.371	92.371	.	128
1	Lsat_1_v7_s_1_129	92.371	92.371	.	129
1	Lsat_1_v7_s_1_130	92.371	92.371	.	130
1	Lsat_1_v7_s_1_131	92.371	92.371	.	131
1	Lsat_1_v7_s_1_132	92.371	92.371	.	132
1	Lsat_1_v7_s_1_133	92.371	92.371	.	133
1	Lsat_1_v7_s_1_134	92.371	92.371	.	134
1	Lsat_1_v7_s_1_135	92.371	92.371	.	135
1	Lsat_1_v7_s_1_136	92.371	92.371	.	136
1	Lsat_1_v7_s_1_137	92.371	92.371	.	137
1	Lsat_1_v7_s_1_138	92.371	92.371	.	138
1	Lsat_1_v7_s_1_139	92.371	93.864	-	139
1	Lsat_1_v7_s_1_140	92.371	97.816	+	140
1	Lsat_1_v7_s_1_141	96.533	96.533	.	141
1	Lsat_1_v7_s_1_142	97.816	97.816	.	142
1	Lsat_1_v7_s_1_143	97.816	97.816	.	143
1	Lsat_1_v7_s_1_144	97.816	97.816	.	144
1	Lsat_1_v7_s_1_145	97.816	97.816	.	145
1	Lsat_1_v7_s_1_146	97.816	97.816	.	146
1	Lsat_1_v7_s_1_147	97.816	97.816	.	147
1	Lsat_1_v7_s_1_148	97.816	97.816	.	148
1	Lsat_1_v7_s_1_149	97.816	97.816	.	149
1	Lsat_1_v7_s_1_150	97.816	97.816	.	150
1	Lsat_1_v7_s_1_151	97.816	97.816	.	151
1	Lsat_1_v7_s_1_152	97.816	97.816	.	152
1	Lsat_1_v7_s_1_153	99.098	99.098	.	153
1	Lsat_1_v7_s_1_154	99.624	100.151	+	154
1	Lsat_1_v7_s_1_155	100.151	100.151	.	155
1	Lsat_1_v7_s_1_156	103.408	103.408	-	156
1	Lsat_1_v7_s_1_157	102.125	102.125	.	157
1	Lsat_1_v7_s_1_158	103.408	103.408	.	158
1	Lsat_1_v7_s_1_159	103.408	103.408	.	159
1	Lsat_1_v7_s_1_160	103.408	103.408	.	160
1	Lsat_1_v7_s_1_161	104.01	104.01	+	161
1	Lsat_1_v7_s_1_162	104.01	104.01	.	162
1	Lsat_1_v7_s_1_163	104.01	104.01	.	163
1	Lsat_1_v7_s_1_164	104.01	104.01	.	164
1	Lsat_1_v7_s_1_165	104.01	104.01	.	165
1	Lsat_1_v7_s_1_166	105.326	105.326	.	166
1	Lsat_1_v7_s_1_167	105.326	107.481	-	167
1	Lsat_1_v7_s_1_168	106.735	106.735	.	168
1	Lsat_1_v7_s_1_169	107.481	107.481	+	169
1	Lsat_1_v7_s_1_170	107.481	107.481	.	170
1	Lsat_1_v7_s_1_171	107.481	107.481	.	171
1	Lsat_1_v7_s_1_172	107.481	107.481	.	172
1	Lsat_1_v7_s_1_173	107.481	107.481	.	173
1	Lsat_1_v7_s_1_174	107.481	107.481	.	174
1	Lsat_1_v7_s_1_175	107.481	107.481	.	175
1	Lsat_1_v7_s_1_176	107.481	107.481	.	176
1	Lsat_1_v7_s_1_177	107.481	107.481	.	177
1	Lsat_1_v7_s_1_178	107.481	107.481	.	178
1	Lsat_1_v7_s_1_179	107.481	107.481	.	179
1	Lsat_1_v7_s_1_180	107.481	107.481	.	180
1	Lsat_1_v7_s_1_181	107.481	107.481	.	181
1	Lsat_1_v7_s_1_182	107.481	107.481	.	182
1	Lsat_1_v7_s_1_183	107.481	107.481	.	183
1	Lsat_1_v7_s_1_184	107.481	107.481	.	184
1	Lsat_1_v7_s_1_185	107.481	107.481	.	185
1	Lsat_1_v7_s_1_186	107.481	107.481	.	186
1	Lsat_1_v7_s_1_187	107.481	107.481	.	187
1	Lsat_1_v7_s_1_188	107.481	107.481	.	188
1	Lsat_1_v7_s_1_189	107.481	107.481	.	189
1	Lsat_1_v7_s_1_190	107.481	107.481	.	190
1	Lsat_1_v7_s_1_191	107.481	107.481	.	191
1	Lsat_1_v7_s_1_192	107.481	107.481	.	192
1	Lsat_1_v7_s_1_193	107.481	107.481	.	193
1	Lsat_1_v7_s_1_194	107.481	107.481	.	194
1	Lsat_1_v7_s_1_195	107.481	107.481	.	195
1	Lsat_1_v7_s_1_196	107.481	107.481	.	196
1	Lsat_1_v7_s_1_197	107.481	107.481	.	197
1	Lsat_1_v7_s_1_198	107.481	107.481	.	198
1	Lsat_1_v7_s_1_199	107.481	107.481	.	199
1	Lsat_1_v7_s_1_200	107.481	107.481	.	200
1	Lsat_1_v7_s_1_201	107.481	107.481	.	201
1	Lsat_1_v7_s_1_202	107.481	108.186	+	202
1	Lsat_1_v7_s_1_203	107.481	109.594	+	203
1	Lsat_1_v7_s_1_204	107.481	110.204	+	204
1	Lsat_1_v7_s_1_205	109.594	107.481	.	205
1	Lsat_1_v7_s_1_206	109.594	109.594	.	206
1	Lsat_1_v7_s_1_207	109.594	109.594	.	207
1	Lsat_1_v7_s_1_208	110.204	110.204	.	208
1	Lsat_1_v7_s_1_209	107.481	110.871	+	209
1	Lsat_1_v7_s_1_210	110.871	110.871	.	210
1	Lsat_1_v7_s_1_211	110.871	110.871	.	211
1	Lsat_1_v7_s_1_212	110.871	110.871	.	212
1	Lsat_1_v7_s_1_213	110.871	110.871	.	213
1	Lsat_1_v7_s_1_214	110.871	110.871	.	214
1	Lsat_1_v7_s_1_215	110.871	110.871	.	215
1	Lsat_1_v7_s_1_216	110.871	113.316	-	216
1	Lsat_1_v7_s_1_217	113.316	113.316	.	217
1	Lsat_1_v7_s_1_218	113.316	113.316	.	218
1	Lsat_1_v7_s_1_219	113.837	114.973	-	219
1	Lsat_1_v7_s_1_220	114.973	115.535	+	220
1	Lsat_1_v7_s_1_221	117.131	117.131	+	221
1	Lsat_1_v7_s_1_222	117.131	117.658	+	222
1	Lsat_1_v7_s_1_223	118.722	118.722	.	223
1	Lsat_1_v7_s_1_224	119.254	119.254	+	224
1	Lsat_1_v7_s_1_225	119.254	119.254	.	225
1	Lsat_1_v7_s_1_226	119.254	119.886	-	226
1	Lsat_1_v7_s_1_227	121.185	121.185	-	227
1	Lsat_1_v7_s_1_228	121.185	121.185	.	228
1	Lsat_1_v7_s_1_229	121.185	121.185	-	229
1	Lsat_1_v7_s_1_230	121.754	123.434	+	230
1	Lsat_1_v7_s_1_231	122.89	123.434	+	231
1	Lsat_1_v7_s_1_232	123.434	123.434	.	232
1	Lsat_1_v7_s_1_233	123.434	123.434	.	233
1	Lsat_1_v7_s_1_234	123.434	123.434	.	234
1	Lsat_1_v7_s_1_235	123.434	123.434	.	235
1	Lsat_1_v7_s_1_236	123.434	123.434	.	236
1	Lsat_1_v7_s_1_237	123.434	123.434	.	237
1	Lsat_1_v7_s_1_238	123.434	123.434	.	238
1	Lsat_1_v7_s_1_239	123.434	123.434	.	239
1	Lsat_1_v7_s_1_240	123.434	123.434	.	240
1	Lsat_1_v7_s_1_241	123.434	125.101	+	241
1	Lsat_1_v7_s_1_242	125.101	125.101	.	242
1	Lsat_1_v7_s_1_243	125.101	126.176	+	243
1	Lsat_1_v7_s_1_244	126.176	127.396	-	244
1	Lsat_1_v7_s_1_245	127.396	128.054	.	245
1	Lsat_1_v7_s_1_246	127.396	127.396	.	246
1	Lsat_1_v7_s_1_247	127.396	127.396	.	247
1	Lsat_1_v7_s_1_248	127.396	127.396	.	248
1	Lsat_1_v7_s_1_249	127.396	127.396	.	249
1	Lsat_1_v7_s_1_250	127.396	127.396	.	250
1	Lsat_1_v7_s_1_251	127.396	127.396	.	251
1	Lsat_1_v7_s_1_252	127.396	127.396	.	252
1	Lsat_1_v7_s_1_253	127.396	127.396	.	253
1	Lsat_1_v7_s_1_254	127.396	128.758	+	254
1	Lsat_1_v7_s_1_255	128.758	128.758	.	255
1	Lsat_1_v7_s_1_256	128.758	128.758	.	256
1	Lsat_1_v7_s_1_257	128.758	128.758	.	257
1	Lsat_1_v7_s_1_258	128.758	128.758	.	258
1	Lsat_1_v7_s_1_259	128.758	128.758	.	259
1	Lsat_1_v7_s_1_260	128.758	128.758	.	260
1	Lsat_1_v7_s_1_261	128.758	128.758	.	261
1	Lsat_1_v7_s_1_262	128.758	128.758	.	262
1	Lsat_1_v7_s_1_263	128.758	128.758	.	263
1	Lsat_1_v7_s_1_264	128.758	128.758	.	264
1	Lsat_1_v7_s_1_265	128.758	128.758	.	265
1	Lsat_1_v7_s_1_266	128.758	128.758	.	266
1	Lsat_1_v7_s_1_267	128.758	128.758	.	267
1	Lsat_1_v7_s_1_268	128.758	128.758	.	268
1	Lsat_1_v7_s_1_269	128.758	128.758	.	269
1	Lsat_1_v7_s_1_270	128.758	128.758	.	270
1	Lsat_1_v7_s_1_271	128.758	128.758	.	271
1	Lsat_1_v7_s_1_272	128.758	128.758	.	272
1	Lsat_1_v7_s_1_273	128.758	128.758	.	273
1	Lsat_1_v7_s_1_274	128.758	128.758	.	274
1	Lsat_1_v7_s_1_275	128.758	128.758	.	275
1	Lsat_1_v7_s_1_276	128.758	128.758	.	276
1	Lsat_1_v7_s_1_277	128.758	128.758	.	277
1	Lsat_1_v7_s_1_278	128.758	128.758	.	278
1	Lsat_1_v7_s_1_279	128.758	128.758	.	279
1	Lsat_1_v7_s_1_280	128.758	128.758	.	280
1	Lsat_1_v7_s_1_281	128.758	128.758	.	281
1	Lsat_1_v7_s_1_282	128.758	128.758	.	282
1	Lsat_1_v7_s_1_283	128.758	128.758	.	283
1	Lsat_1_v7_s_1_284	128.758	128.758	.	284
1	Lsat_1_v7_s_1_285	128.758	128.758	.	285
1	Lsat_1_v7_s_1_286	128.758	128.758	.	286
1	Lsat_1_v7_s_1_287	128.758	128.758	.	287
1	Lsat_1_v7_s_1_288	128.758	128.758	.	288
1	Lsat_1_v7_s_1_289	128.758	128.758	.	289
1	Lsat_1_v7_s_1_290	128.758	128.758	.	290
1	Lsat_1_v7_s_1_291	128.758	129.516	+	291
1	Lsat_1_v7_s_1_292	128.758	129.516	+	292
1	Lsat_1_v7_s_1_293	128.758	129.516	+	293
1	Lsat_1_v7_s_1_294	128.758	129.516	+	294
1	Lsat_1_v7_s_1_295	128.758	129.516	+	295
1	Lsat_1_v7_s_1_296	128.758	129.516	-	296
1	Lsat_1_v7_s_1_297	128.758	129.516	-	297
1	Lsat_1_v7_s_1_298	128.758	129.516	-	298
1	Lsat_1_v7_s_1_299	128.758	129.516	-	299
1	Lsat_1_v7_s_1_300	128.758	130.149	-	300
1	Lsat_1_v7_s_1_301	129.516	129.516	.	301
1	Lsat_1_v7_s_1_302	129.516	129.516	.	302
1	Lsat_1_v7_s_1_303	130.149	133.134	-	303
1	Lsat_1_v7_s_1_304	131.957	131.957	.	304
1	Lsat_1_v7_s_1_305	133.134	133.134	.	305
1	Lsat_1_v7_s_1_306	133.134	133.134	.	306
1	Lsat_1_v7_s_1_307	133.134	133.134	.	307
1	Lsat_1_v7_s_1_308	133.134	133.134	.	308
1	Lsat_1_v7_s_1_309	133.134	133.134	.	309
1	Lsat_1_v7_s_1_310	136.587	136.587	.	310
1	Lsat_1_v7_s_1_311	136.587	140.27	-	311
1	Lsat_1_v7_s_1_312	140.27	140.27	.	312
1	Lsat_1_v7_s_1_313	140.27	140.27	.	313
1	Lsat_1_v7_s_1_314	140.27	140.27	.	314
1	Lsat_1_v7_s_1_315	140.27	140.27	.	315
1	Lsat_1_v7_s_1_316	141.901	141.901	+	316
1	Lsat_1_v7_s_1_317	141.901	141.901	.	317
1	Lsat_1_v7_s_1_318	141.901	142.444	-	318
1	Lsat_1_v7_s_1_319	142.444	142.444	.	319
1	Lsat_1_v7_s_1_320	142.444	142.444	.	320
1	Lsat_1_v7_s_1_321	142.444	142.444	.	321
1	Lsat_1_v7_s_1_322	142.444	142.444	.	322
1	Lsat_1_v7_s_1_323	142.444	142.444	.	323
1	Lsat_1_v7_s_1_324	142.444	142.444	.	324
1	Lsat_1_v7_s_1_325	142.444	142.444	.	325
1	Lsat_1_v7_s_1_326	142.444	142.444	.	326
1	Lsat_1_v7_s_1_327	142.444	142.444	.	327
1	Lsat_1_v7_s_1_328	142.444	142.444	.	328
1	Lsat_1_v7_s_1_329	142.444	142.444	.	329
1	Lsat_1_v7_s_1_330	142.444	142.444	.	330
1	Lsat_1_v7_s_1_331	142.444	142.444	.	331
1	Lsat_1_v7_s_1_332	142.444	142.444	.	332
1	Lsat_1_v7_s_1_333	142.444	142.444	.	333
1	Lsat_1_v7_s_1_334	142.444	142.444	.	334
1	Lsat_1_v7_s_1_335	142.444	142.444	.	335
1	Lsat_1_v7_s_1_336	142.444	142.444	.	336
1	Lsat_1_v7_s_1_337	142.444	142.444	.	337
1	Lsat_1_v7_s_1_338	142.444	142.444	.	338
1	Lsat_1_v7_s_1_339	142.444	142.444	.	339
1	Lsat_1_v7_s_1_340	142.444	143.069	-	340
1	Lsat_1_v7_s_1_341	143.069	143.069	.	341
1	Lsat_1_v7_s_1_342	143.069	143.069	.	342
2	Lsat_1_v7_s_2_1	0	0	.	343
2	Lsat_1_v7_s_2_2	0	0.746	+	344
2	Lsat_1_v7_s_2_3	0	0.746	-	345
2	Lsat_1_v7_s_2_4	0.746	0.746	.	346
2	Lsat_1_v7_s_2_5	0.746	0.746	.	347
2	Lsat_1_v7_s_2_6	0.746	0.746	.	348
2	Lsat_1_v7_s_2_7	0.746	0.746	.	349
2	Lsat_1_v7_s_2_8	0.746	0.746	.	350
2	Lsat_1_v7_s_2_9	1.422	1.422	-	351
2	Lsat_1_v7_s_2_10	1.422	1.422	.	352
2	Lsat_1_v7_s_2_11	1.422	1.422	.	353
2	Lsat_1_v7_s_2_12	1.422	1.422	.	354
2	Lsat_1_v7_s_2_13	1.422	1.422	.	355
2	Lsat_1_v7_s_2_14	1.422	1.422	.	356
2	Lsat_1_v7_s_2_15	1.422	1.422	.	357
2	Lsat_1_v7_s_2_16	1.422	1.422	.	358
2	Lsat_1_v7_s_2_17	1.422	1.422	.	359
2	Lsat_1_v7_s_2_18	1.422	1.422	.	360
2	Lsat_1_v7_s_2_19	2.558	3.729	-	361
2	Lsat_1_v7_s_2_20	3.729	3.729	.	362
2	Lsat_1_v7_s_2_21	3.729	3.729	.	363
2	Lsat_1_v7_s_2_22	3.729	3.729	-	364
2	Lsat_1_v7_s_2_23	3.729	3.729	.	365
2	Lsat_1_v7_s_2_24	3.729	5.045	-	366
2	Lsat_1_v7_s_2_25	5.045	6.731	-	367
2	Lsat_1_v7_s_2_26	7.818	8.4	-	368
2	Lsat_1_v7_s_2_27	8.4	8.4	.	369
2	Lsat_1_v7_s_2_28	8.4	8.4	.	370
2	Lsat_1_v7_s_2_29	8.4	8.4	.	371
2	Lsat_1_v7_s_2_30	8.4	8.4	.	372
2	Lsat_1_v7_s_2_31	8.4	8.4	.	373
2	Lsat_1_v7_s_2_32	8.981	8.981	+	374
2	Lsat_1_v7_s_2_33	8.981	8.981	.	375
2	Lsat_1_v7_s_2_34	9.519	9.519	+	376
2	Lsat_1_v7_s_2_35	10.606	10.606	.	377
2	Lsat_1_v7_s_2_36	10.606	10.606	.	378
2	Lsat_1_v7_s_2_37	10.606	10.606	.	379
2	Lsat_1_v7_s_2_38	10.606	10.606	.	380
2	Lsat_1_v7_s_2_39	10.606	10.606	.	381
2	Lsat_1_v7_s_2_40	10.606	10.606	.	382
2	Lsat_1_v7_s_2_41	10.606	10.606	.	383
2	Lsat_1_v7_s_2_42	10.606	10.606	+	384
2	Lsat_1_v7_s_2_43	11.705	11.705	.	385
2	Lsat_1_v7_s_2_44	11.705	11.705	.	386
2	Lsat_1_v7_s_2_45	11.705	11.705	.	387
2	Lsat_1_v7_s_2_46	11.705	11.705	.	388
2	Lsat_1_v7_s_2_47	11.705	11.705	.	389
2	Lsat_1_v7_s_2_48	11.705	11.705	.	390
2	Lsat_1_v7_s_2_49	11.705	11.705	.	391
2	Lsat_1_v7_s_2_50	11.705	11.705	.	392
2	Lsat_1_v7_s_2_51	11.705	12.792	-	393
2	Lsat_1_v7_s_2_52	13.313	16.05	+	394
2	Lsat_1_v7_s_2_53	16.05	16.576	+	395
2	Lsat_1_v7_s_2_54	16.576	16.576	.	396
2	Lsat_1_v7_s_2_55	16.576	16.576	.	397
2	Lsat_1_v7_s_2_56	16.576	16.576	.	398
2	Lsat_1_v7_s_2_57	16.576	16.576	.	399
2	Lsat_1_v7_s_2_58	16.576	16.576	.	400
2	Lsat_1_v7_s_2_59	16.576	16.576	.	401
2	Lsat_1_v7_s_2_60	16.576	16.576	.	402
2	Lsat_1_v7_s_2_61	16.576	16.576	.	403
2	Lsat_1_v7_s_2_62	16.576	17.193	+	404
2	Lsat_1_v7_s_2_63	17.193	17.193	.	405
2	Lsat_1_v7_s_2_64	17.193	17.193	.	406
2	Lsat_1_v7_s_2_65	17.193	17.193	.	407
2	Lsat_1_v7_s_2_66	17.193	17.193	.	408
2	Lsat_1_v7_s_2_67	17.193	17.193	.	409
2	Lsat_1_v7_s_2_68	17.193	17.193	.	410
2	Lsat_1_v7_s_2_69	17.193	17.193	.	411
2	Lsat_1_v7_s_2_70	17.193	17.193	.	412
2	Lsat_1_v7_s_2_71	17.193	17.193	.	413
2	Lsat_1_v7_s_2_72	17.193	17.811	+	414
2	Lsat_1_v7_s_2_73	17.811	23.098	+	415
2	Lsat_1_v7_s_2_74	19.76	19.76	.	416
2	Lsat_1_v7_s_2_75	23.098	23.098	.	417
2	Lsat_1_v7_s_2_76	23.624	25.198	+	418
2	Lsat_1_v7_s_2_77	24.145	24.145	.	419
2	Lsat_1_v7_s_2_78	25.198	25.198	.	420
2	Lsat_1_v7_s_2_79	25.198	25.198	.	421
2	Lsat_1_v7_s_2_80	25.198	25.198	.	422
2	Lsat_1_v7_s_2_81	25.198	25.724	+	423
2	Lsat_1_v7_s_2_82	25.724	28.8	-	424
2	Lsat_1_v7_s_2_83	29.441	33.233	-	425
2	Lsat_1_v7_s_2_84	32.616	32.616	.	426
2	Lsat_1_v7_s_2_85	33.233	33.233	.	427
2	Lsat_1_v7_s_2_86	33.233	33.233	.	428
2	Lsat_1_v7_s_2_87	33.233	33.233	.	429
2	Lsat_1_v7_s_2_88	33.233	33.233	.	430
2	Lsat_1_v7_s_2_89	33.233	34.383	+	431
2	Lsat_1_v7_s_2_90	34.383	34.383	.	432
2	Lsat_1_v7_s_2_91	34.383	34.383	.	433
2	Lsat_1_v7_s_2_92	34.383	34.383	.	434
2	Lsat_1_v7_s_2_93	34.383	34.383	.	435
2	Lsat_1_v7_s_2_94	34.383	34.383	.	436
2	Lsat_1_v7_s_2_95	34.383	34.383	.	437
2	Lsat_1_v7_s_2_96	34.383	34.383	.	438
2	Lsat_1_v7_s_2_97	34.383	36.026	-	439
2	Lsat_1_v7_s_2_98	37.113	37.113	+	440
2	Lsat_1_v7_s_2_99	37.113	37.651	-	441
2	Lsat_1_v7_s_2_100	37.651	38.738	-	442
2	Lsat_1_v7_s_2_101	38.738	38.738	.	443
2	Lsat_1_v7_s_2_102	38.738	38.738	.	444
2	Lsat_1_v7_s_2_103	38.738	38.738	.	445
2	Lsat_1_v7_s_2_104	38.738	39.276	+	446
2	Lsat_1_v7_s_2_105	39.909	39.909	.	447
2	Lsat_1_v7_s_2_106	39.909	39.909	.	448
2	Lsat_1_v7_s_2_107	39.909	39.909	.	449
2	Lsat_1_v7_s_2_108	39.909	39.909	.	450
2	Lsat_1_v7_s_2_109	39.909	39.909	.	451
2	Lsat_1_v7_s_2_110	39.909	40.542	-	452
2	Lsat_1_v7_s_2_111	39.909	41.841	-	453
2	Lsat_1_v7_s_2_112	41.183	41.183	.	454
2	Lsat_1_v7_s_2_113	41.183	41.183	.	455
2	Lsat_1_v7_s_2_114	41.183	41.183	.	456
2	Lsat_1_v7_s_2_115	41.841	41.841	.	457
2	Lsat_1_v7_s_2_116	41.841	41.841	.	458
2	Lsat_1_v7_s_2_117	41.841	41.841	.	459
2	Lsat_1_v7_s_2_118	41.841	41.841	.	460
2	Lsat_1_v7_s_2_119	41.841	41.841	.	461
2	Lsat_1_v7_s_2_120	41.841	41.841	.	462
2	Lsat_1_v7_s_2_121	41.841	41.841	.	463
2	Lsat_1_v7_s_2_122	41.841	41.841	.	464
2	Lsat_1_v7_s_2_123	41.841	41.841	.	465
2	Lsat_1_v7_s_2_124	41.841	41.841	.	466
2	Lsat_1_v7_s_2_125	41.841	41.841	.	467
2	Lsat_1_v7_s_2_126	41.841	41.841	.	468
2	Lsat_1_v7_s_2_127	41.841	41.841	.	469
2	Lsat_1_v7_s_2_128	41.841	41.841	.	470
2	Lsat_1_v7_s_2_129	41.841	41.841	.	471
2	Lsat_1_v7_s_2_130	41.841	41.841	.	472
2	Lsat_1_v7_s_2_131	41.841	41.841	.	473
2	Lsat_1_v7_s_2_132	41.841	41.841	.	474
2	Lsat_1_v7_s_2_133	41.841	41.841	.	475
2	Lsat_1_v7_s_2_134	41.841	41.841	.	476
2	Lsat_1_v7_s_2_135	41.841	41.841	.	477
2	Lsat_1_v7_s_2_136	41.841	41.841	.	478
2	Lsat_1_v7_s_2_137	41.841	41.841	.	479
2	Lsat_1_v7_s_2_138	41.841	41.841	.	480
2	Lsat_1_v7_s_2_139	41.841	41.841	.	481
2	Lsat_1_v7_s_2_140	41.841	41.841	.	482
2	Lsat_1_v7_s_2_141	41.841	41.841	.	483
2	Lsat_1_v7_s_2_142	41.841	41.841	.	484
2	Lsat_1_v7_s_2_143	41.841	41.841	.	485
2	Lsat_1_v7_s_2_144	41.841	41.841	.	486
2	Lsat_1_v7_s_2_145	41.841	41.841	.	487
2	Lsat_1_v7_s_2_146	41.841	41.841	.	488
2	Lsat_1_v7_s_2_147	41.841	41.841	.	489
2	Lsat_1_v7_s_2_148	41.841	41.841	.	490
2	Lsat_1_v7_s_2_149	41.841	41.841	.	491
2	Lsat_1_v7_s_2_150	41.841	41.841	.	492
2	Lsat_1_v7_s_2_151	41.841	41.841	.	493
2	Lsat_1_v7_s_2_152	41.841	41.841	.	494
2	Lsat_1_v7_s_2_153	41.841	41.841	.	495
2	Lsat_1_v7_s_2_154	41.841	41.841	.	496
2	Lsat_1_v7_s_2_155	41.841	41.841	.	497
2	Lsat_1_v7_s_2_156	41.841	41.841	.	498
2	Lsat_1_v7_s_2_157	41.841	42.422	+	499
2	Lsat_1_v7_s_2_158	41.841	43.534	-	500
2	Lsat_1_v7_s_2_159	41.841	42.997	-	501
2	Lsat_1_v7_s_2_160	42.997	42.997	.	502
2	Lsat_1_v7_s_2_161	42.997	42.997	.	503
2	Lsat_1_v7_s_2_162	42.997	42.997	.	504
2	Lsat_1_v7_s_2_163	42.997	42.997	.	505
2	Lsat_1_v7_s_2_164	42.997	42.997	.	506
2	Lsat_1_v7_s_2_165	42.997	42.997	.	507
2	Lsat_1_v7_s_2_166	42.997	42.997	.	508
2	Lsat_1_v7_s_2_167	42.997	42.997	.	509
2	Lsat_1_v7_s_2_168	42.997	42.997	.	510
2	Lsat_1_v7_s_2_169	42.997	42.997	.	511
2	Lsat_1_v7_s_2_170	42.997	47.862	-	512
2	Lsat_1_v7_s_2_171	47.341	47.341	.	513
2	Lsat_1_v7_s_2_172	47.862	47.862	.	514
2	Lsat_1_v7_s_2_173	47.862	47.862	.	515
2	Lsat_1_v7_s_2_174	47.862	47.862	.	516
2	Lsat_1_v7_s_2_175	47.862	47.862	.	517
2	Lsat_1_v7_s_2_176	47.862	47.862	.	518
2	Lsat_1_v7_s_2_177	47.862	49.493	-	519
2	Lsat_1_v7_s_2_178	49.493	49.493	.	520
2	Lsat_1_v7_s_2_179	49.493	49.493	.	521
2	Lsat_1_v7_s_2_180	49.493	50.568	+	522
2	Lsat_1_v7_s_2_181	50.568	55.075	+	523
2	Lsat_1_v7_s_2_182	55.075	55.075	.	524
2	Lsat_1_v7_s_2_183	55.601	56.203	-	525
2	Lsat_1_v7_s_2_184	56.203	56.203	.	526
2	Lsat_1_v7_s_2_185	56.806	56.806	.	527
2	Lsat_1_v7_s_2_186	56.806	58.026	+	528
2	Lsat_1_v7_s_2_187	58.026	58.026	.	529
2	Lsat_1_v7_s_2_188	58.026	58.026	.	530
2	Lsat_1_v7_s_2_189	58.026	58.026	.	531
2	Lsat_1_v7_s_2_190	58.026	64.818	-	532
2	Lsat_1_v7_s_2_191	63.598	63.598	.	533
2	Lsat_1_v7_s_2_192	65.882	65.882	+	534
2	Lsat_1_v7_s_2_193	66.935	66.935	.	535
2	Lsat_1_v7_s_2_194	66.935	66.935	.	536
2	Lsat_1_v7_s_2_195	66.935	68.022	-	537
2	Lsat_1_v7_s_2_196	68.022	69.747	-	538
2	Lsat_1_v7_s_2_197	69.747	71.349	-	539
2	Lsat_1_v7_s_2_198	71.349	71.349	.	540
2	Lsat_1_v7_s_2_199	71.349	74.015	+	541
2	Lsat_1_v7_s_2_200	74.015	74.015	.	542
2	Lsat_1_v7_s_2_201	74.584	74.584	.	543
2	Lsat_1_v7_s_2_202	74.584	74.584	.	544
2	Lsat_1_v7_s_2_203	74.584	74.584	.	545
2	Lsat_1_v7_s_2_204	74.584	74.584	.	546
2	Lsat_1_v7_s_2_205	75.127	75.643	-	547
2	Lsat_1_v7_s_2_206	76.186	76.186	.	548
2	Lsat_1_v7_s_2_207	76.186	76.788	-	549
2	Lsat_1_v7_s_2_208	76.788	76.788	.	550
2	Lsat_1_v7_s_2_209	76.788	76.788	.	551
2	Lsat_1_v7_s_2_210	76.788	76.788	-	552
2	Lsat_1_v7_s_2_211	77.951	77.951	.	553
2	Lsat_1_v7_s_2_212	76.788	80.64	+	554
2	Lsat_1_v7_s_2_213	80.64	82.868	-	555
2	Lsat_1_v7_s_2_214	82.868	82.868	.	556
2	Lsat_1_v7_s_2_215	82.868	82.868	.	557
2	Lsat_1_v7_s_2_216	82.868	82.868	.	558
2	Lsat_1_v7_s_2_217	82.868	84.052	+	559
2	Lsat_1_v7_s_2_218	84.052	85.175	-	560
2	Lsat_1_v7_s_2_219	84.654	84.654	.	561
2	Lsat_1_v7_s_2_220	84.654	84.654	.	562
2	Lsat_1_v7_s_2_221	84.654	84.654	.	563
2	Lsat_1_v7_s_2_222	84.654	84.654	.	564
2	Lsat_1_v7_s_2_223	86.217	86.732	+	565
2	Lsat_1_v7_s_2_224	86.732	86.732	+	566
2	Lsat_1_v7_s_2_225	87.253	87.253	.	567
2	Lsat_1_v7_s_2_226	87.253	88.306	-	568
2	Lsat_1_v7_s_2_227	88.306	89.897	-	569
2	Lsat_1_v7_s_2_228	89.381	89.381	.	570
2	Lsat_1_v7_s_2_229	89.897	89.897	.	571
2	Lsat_1_v7_s_2_230	89.897	91.027	-	572
2	Lsat_1_v7_s_2_231	91.027	91.027	.	573
2	Lsat_1_v7_s_2_232	91.027	91.027	-	574
2	Lsat_1_v7_s_2_233	92.247	92.247	+	575
2	Lsat_1_v7_s_2_234	92.785	92.785	.	576
2	Lsat_1_v7_s_2_235	92.785	92.785	-	577
2	Lsat_1_v7_s_2_236	93.322	93.322	.	578
2	Lsat_1_v7_s_2_237	93.322	93.843	-	579
2	Lsat_1_v7_s_2_238	93.843	93.843	.	580
2	Lsat_1_v7_s_2_239	93.843	96.722	+	581
2	Lsat_1_v7_s_2_240	96.722	96.722	.	582
2	Lsat_1_v7_s_2_241	96.722	96.722	.	583
2	Lsat_1_v7_s_2_242	96.722	96.722	.	584
2	Lsat_1_v7_s_2_243	96.722	96.722	.	585
2	Lsat_1_v7_s_2_244	97.416	97.416	.	586
2	Lsat_1_v7_s_2_245	96.722	99.774	-	587
2	Lsat_1_v7_s_2_246	99.224	99.224	.	588
2	Lsat_1_v7_s_2_247	99.774	100.873	-	589
2	Lsat_1_v7_s_2_248	100.873	100.873	.	590
2	Lsat_1_v7_s_2_249	100.873	105.713	+	591
2	Lsat_1_v7_s_2_250	105.713	107.327	+	592
2	Lsat_1_v7_s_2_251	107.327	107.889	+	593
2	Lsat_1_v7_s_2_252	109.538	109.538	.	594
2	Lsat_1_v7_s_2_253	109.538	109.538	.	595
2	Lsat_1_v7_s_2_254	109.538	111.162	+	596
2	Lsat_1_v7_s_2_255	111.162	112.232	+	597
2	Lsat_1_v7_s_2_256	113.881	113.881	+	598
2	Lsat_1_v7_s_2_257	113.881	116.182	-	599
2	Lsat_1_v7_s_2_258	118.035	118.035	.	600
2	Lsat_1_v7_s_2_259	118.035	122.421	-	601
2	Lsat_1_v7_s_2_260	122.421	123.002	-	602
2	Lsat_1_v7_s_2_261	123.002	124.81	-	603
2	Lsat_1_v7_s_2_262	124.81	125.398	-	604
2	Lsat_1_v7_s_2_263	125.398	126.995	+	605
2	Lsat_1_v7_s_2_264	126.995	126.995	.	606
2	Lsat_1_v7_s_2_265	126.995	126.995	.	607
2	Lsat_1_v7_s_2_266	126.995	129.385	+	608
2	Lsat_1_v7_s_2_267	129.385	129.385	-	609
2	Lsat_1_v7_s_2_268	131.441	131.441	-	610
2	Lsat_1_v7_s_2_269	131.441	133.128	-	611
2	Lsat_1_v7_s_2_270	133.128	133.128	.	612
2	Lsat_1_v7_s_2_271	133.128	133.128	.	613
2	Lsat_1_v7_s_2_272	133.731	135.614	-	614
2	Lsat_1_v7_s_2_273	135.614	135.614	.	615
3	Lsat_1_v7_s_3_1	0	0	.	616
3	Lsat_1_v7_s_3_2	0	0	.	617
3	Lsat_1_v7_s_3_3	0	0	.	618
3	Lsat_1_v7_s_3_4	0	0	.	619
3	Lsat_1_v7_s_3_5	0	0	.	620
3	Lsat_1_v7_s_3_6	0	0	.	621
3	Lsat_1_v7_s_3_7	0	0	.	622
3	Lsat_1_v7_s_3_8	0	3.252	-	623
3	Lsat_1_v7_s_3_9	0.521	0.521	.	624
3	Lsat_1_v7_s_3_10	3.252	3.252	.	625
3	Lsat_1_v7_s_3_11	3.869	3.869	.	626
3	Lsat_1_v7_s_3_12	3.252	7.277	+	627
3	Lsat_1_v7_s_3_13	7.277	9.95	+	628
3	Lsat_1_v7_s_3_14	9.95	12.762	-	629
3	Lsat_1_v7_s_3_15	12.762	12.762	.	630
3	Lsat_1_v7_s_3_16	16.176	16.176	+	631
3	Lsat_1_v7_s_3_17	16.176	19.397	-	632
3	Lsat_1_v7_s_3_18	19.929	22.086	+	633
3	Lsat_1_v7_s_3_19	22.624	22.624	+	634
3	Lsat_1_v7_s_3_20	22.624	22.624	.	635
3	Lsat_1_v7_s_3_21	22.624	22.624	.	636
3	Lsat_1_v7_s_3_22	22.624	22.624	.	637
3	Lsat_1_v7_s_3_23	22.624	28.886	-	638
3	Lsat_1_v7_s_3_24	27.29	27.29	.	639
3	Lsat_1_v7_s_3_25	28.886	30.731	+	640
3	Lsat_1_v7_s_3_26	30.731	32.38	+	641
3	Lsat_1_v7_s_3_27	32.38	32.38	.	642
3	Lsat_1_v7_s_3_28	34.047	35.752	-	643
3	Lsat_1_v7_s_3_29	36.308	36.863	+	644
3	Lsat_1_v7_s_3_30	38.65	41.594	+	645
3	Lsat_1_v7_s_3_31	41.594	41.594	.	646
3	Lsat_1_v7_s_3_32	41.594	41.594	.	647
3	Lsat_1_v7_s_3_33	41.594	44.009	-	648
3	Lsat_1_v7_s_3_34	44.009	44.009	.	649
3	Lsat_1_v7_s_3_35	44.009	45.877	+	650
3	Lsat_1_v7_s_3_36	45.308	45.877	+	651
3	Lsat_1_v7_s_3_37	45.877	45.877	.	652
3	Lsat_1_v7_s_3_38	45.877	47.064	-	653
3	Lsat_1_v7_s_3_39	47.064	47.064	.	654
3	Lsat_1_v7_s_3_40	47.064	47.064	.	655
3	Lsat_1_v7_s_3_41	49.338	49.338	.	656
3	Lsat_1_v7_s_3_42	49.338	49.338	.	657
3	Lsat_1_v7_s_3_43	50.062	50.062	.	658
3	Lsat_1_v7_s_3_44	50.062	50.062	.	659
3	Lsat_1_v7_s_3_45	50.062	50.062	.	660
3	Lsat_1_v7_s_3_46	50.062	50.062	.	661
3	Lsat_1_v7_s_3_47	50.062	50.062	.	662
3	Lsat_1_v7_s_3_48	50.062	50.062	.	663
3	Lsat_1_v7_s_3_49	50.062	50.062	.	664
3	Lsat_1_v7_s_3_50	50.062	50.062	.	665
3	Lsat_1_v7_s_3_51	50.062	50.062	.	666
3	Lsat_1_v7_s_3_52	50.062	52.473	-	667
3	Lsat_1_v7_s_3_53	52.473	52.473	.	668
3	Lsat_1_v7_s_3_54	52.473	52.473	.	669
3	Lsat_1_v7_s_3_55	53.537	53.537	.	670
3	Lsat_1_v7_s_3_56	53.537	55.276	-	671
3	Lsat_1_v7_s_3_57	55.276	56.387	-	672
3	Lsat_1_v7_s_3_58	56.387	56.908	-	673
3	Lsat_1_v7_s_3_59	56.908	57.972	+	674
3	Lsat_1_v7_s_3_60	57.972	57.972	.	675
3	Lsat_1_v7_s_3_61	57.972	57.972	.	676
3	Lsat_1_v7_s_3_62	57.972	57.972	.	677
3	Lsat_1_v7_s_3_63	57.972	59.579	+	678
3	Lsat_1_v7_s_3_64	59.579	60.784	+	679
3	Lsat_1_v7_s_3_65	60.784	60.784	.	680
3	Lsat_1_v7_s_3_66	60.784	60.784	.	681
3	Lsat_1_v7_s_3_67	60.784	60.784	.	682
3	Lsat_1_v7_s_3_68	60.784	60.784	.	683
3	Lsat_1_v7_s_3_69	60.784	60.784	.	684
3	Lsat_1_v7_s_3_70	60.784	60.784	.	685
3	Lsat_1_v7_s_3_71	61.379	62.455	+	686
3	Lsat_1_v7_s_3_72	62.455	62.455	.	687
3	Lsat_1_v7_s_3_73	62.987	62.987	.	688
3	Lsat_1_v7_s_3_74	62.987	62.987	.	689
3	Lsat_1_v7_s_3_75	62.987	62.987	.	690
3	Lsat_1_v7_s_3_76	62.987	63.519	-	691
3	Lsat_1_v7_s_3_77	63.519	63.519	.	692
3	Lsat_1_v7_s_3_78	63.519	64.594	+	693
3	Lsat_1_v7_s_3_79	64.594	64.594	.	694
3	Lsat_1_v7_s_3_80	64.594	64.594	.	695
3	Lsat_1_v7_s_3_81	64.594	64.594	.	696
3	Lsat_1_v7_s_3_82	64.594	64.594	.	697
3	Lsat_1_v7_s_3_83	64.594	64.594	.	698
3	Lsat_1_v7_s_3_84	66.793	66.793	.	699
3	Lsat_1_v7_s_3_85	66.793	66.793	.	700
3	Lsat_1_v7_s_3_86	66.793	67.434	+	701
3	Lsat_1_v7_s_3_87	66.793	70.823	+	702
3	Lsat_1_v7_s_3_88	70.254	70.254	.	703
3	Lsat_1_v7_s_3_89	70.254	70.254	.	704
3	Lsat_1_v7_s_3_90	70.823	70.823	.	705
3	Lsat_1_v7_s_3_91	72.057	72.057	.	706
3	Lsat_1_v7_s_3_92	72.057	72.057	.	707
3	Lsat_1_v7_s_3_93	72.057	73.819	-	708
3	Lsat_1_v7_s_3_94	74.345	78.053	-	709
3	Lsat_1_v7_s_3_95	78.053	78.053	.	710
3	Lsat_1_v7_s_3_96	78.053	79.243	-	711
3	Lsat_1_v7_s_3_97	79.243	79.243	.	712
3	Lsat_1_v7_s_3_98	79.243	79.243	.	713
3	Lsat_1_v7_s_3_99	79.243	79.243	.	714
3	Lsat_1_v7_s_3_100	79.243	81.733	+	715
3	Lsat_1_v7_s_3_101	79.839	79.839	.	716
3	Lsat_1_v7_s_3_102	80.434	80.434	.	717
3	Lsat_1_v7_s_3_103	81.733	81.733	.	718
3	Lsat_1_v7_s_3_104	81.733	81.733	.	719
3	Lsat_1_v7_s_3_105	81.733	81.733	.	720
3	Lsat_1_v7_s_3_106	81.733	82.328	+	721
3	Lsat_1_v7_s_3_107	82.328	82.866	+	722
3	Lsat_1_v7_s_3_108	82.866	82.866	.	723
3	Lsat_1_v7_s_3_109	82.866	82.866	.	724
3	Lsat_1_v7_s_3_110	82.866	83.404	+	725
3	Lsat_1_v7_s_3_111	83.404	83.404	.	726
3	Lsat_1_v7_s_3_112	83.404	83.404	.	727
3	Lsat_1_v7_s_3_113	83.404	83.404	.	728
3	Lsat_1_v7_s_3_114	84.479	84.479	.	729
3	Lsat_1_v7_s_3_115	84.479	85.011	+	730
3	Lsat_1_v7_s_3_116	85.011	85.543	+	731
3	Lsat_1_v7_s_3_117	85.543	86.08	+	732
3	Lsat_1_v7_s_3_118	86.08	89.375	-	733
3	Lsat_1_v7_s_3_119	89.375	89.375	.	734
3	Lsat_1_v7_s_3_120	89.992	89.992	.	735
3	Lsat_1_v7_s_3_121	89.992	89.992	.	736
3	Lsat_1_v7_s_3_122	89.992	89.992	.	737
3	Lsat_1_v7_s_3_123	89.992	90.524	-	738
3	Lsat_1_v7_s_3_124	89.992	91.611	-	739
3	Lsat_1_v7_s_3_125	92.149	92.149	.	740
3	Lsat_1_v7_s_3_126	92.149	94.032	+	741
3	Lsat_1_v7_s_3_127	93.415	93.415	.	742
3	Lsat_1_v7_s_3_128	94.032	94.558	+	743
3	Lsat_1_v7_s_3_129	94.558	94.558	.	744
3	Lsat_1_v7_s_3_130	94.558	94.558	.	745
3	Lsat_1_v7_s_3_131	95.085	95.085	+	746
3	Lsat_1_v7_s_3_132	95.085	95.085	.	747
3	Lsat_1_v7_s_3_133	95.085	95.085	.	748
3	Lsat_1_v7_s_3_134	95.085	95.085	.	749
3	Lsat_1_v7_s_3_135	95.085	96.734	-	750
3	Lsat_1_v7_s_3_136	96.734	96.734	+	751
3	Lsat_1_v7_s_3_137	96.734	96.734	.	752
3	Lsat_1_v7_s_3_138	96.734	96.734	.	753
3	Lsat_1_v7_s_3_139	96.734	97.903	-	754
3	Lsat_1_v7_s_3_140	97.315	97.315	.	755
3	Lsat_1_v7_s_3_141	99.202	99.202	.	756
3	Lsat_1_v7_s_3_142	99.202	99.202	.	757
3	Lsat_1_v7_s_3_143	99.202	99.202	.	758
3	Lsat_1_v7_s_3_144	99.202	99.202	-	759
3	Lsat_1_v7_s_3_145	99.202	99.202	.	760
3	Lsat_1_v7_s_3_146	99.202	99.202	.	761
3	Lsat_1_v7_s_3_147	99.202	99.202	.	762
3	Lsat_1_v7_s_3_148	99.202	99.202	.	763
3	Lsat_1_v7_s_3_149	99.202	99.202	.	764
3	Lsat_1_v7_s_3_150	99.202	99.202	.	765
3	Lsat_1_v7_s_3_151	99.202	99.202	.	766
3	Lsat_1_v7_s_3_152	99.202	99.202	.	767
3	Lsat_1_v7_s_3_153	99.852	99.852	.	768
3	Lsat_1_v7_s_3_154	99.852	99.852	.	769
3	Lsat_1_v7_s_3_155	99.852	102.729	-	770
3	Lsat_1_v7_s_3_156	102.729	102.729	.	771
3	Lsat_1_v7_s_3_157	102.729	102.729	.	772
3	Lsat_1_v7_s_3_158	102.729	102.729	.	773
3	Lsat_1_v7_s_3_159	103.284	103.284	-	774
3	Lsat_1_v7_s_3_160	103.828	103.828	.	775
3	Lsat_1_v7_s_3_161	103.828	103.828	.	776
3	Lsat_1_v7_s_3_162	104.371	104.371	+	777
3	Lsat_1_v7_s_3_163	104.915	104.915	.	778
3	Lsat_1_v7_s_3_164	104.915	104.915	.	779
3	Lsat_1_v7_s_3_165	104.915	104.915	.	780
3	Lsat_1_v7_s_3_166	105.452	105.452	.	781
3	Lsat_1_v7_s_3_167	113.612	113.612	.	782
3	Lsat_1_v7_s_3_168	114.327	114.327	.	783
3	Lsat_1_v7_s_3_169	114.327	114.327	.	784
3	Lsat_1_v7_s_3_170	114.327	114.327	.	785
3	Lsat_1_v7_s_3_171	114.327	114.327	.	786
3	Lsat_1_v7_s_3_172	114.327	114.327	.	787
3	Lsat_1_v7_s_3_173	114.327	116.31	-	788
3	Lsat_1_v7_s_3_174	114.327	117.53	-	789
3	Lsat_1_v7_s_3_175	115.634	116.31	+	790
3	Lsat_1_v7_s_3_176	115.634	116.31	+	791
3	Lsat_1_v7_s_3_177	116.31	116.31	.	792
3	Lsat_1_v7_s_3_178	116.31	116.31	.	793
3	Lsat_1_v7_s_3_179	116.31	116.31	.	794
3	Lsat_1_v7_s_3_180	116.31	116.31	.	795
3	Lsat_1_v7_s_3_181	116.31	116.31	.	796
3	Lsat_1_v7_s_3_182	116.31	116.31	.	797
3	Lsat_1_v7_s_3_183	116.31	116.31	.	798
3	Lsat_1_v7_s_3_184	116.31	116.31	.	799
3	Lsat_1_v7_s_3_185	116.31	116.31	.	800
3	Lsat_1_v7_s_3_186	116.31	116.31	.	801
3	Lsat_1_v7_s_3_187	116.31	116.31	.	802
3	Lsat_1_v7_s_3_188	116.31	116.31	.	803
3	Lsat_1_v7_s_3_189	116.31	116.31	.	804
3	Lsat_1_v7_s_3_190	116.31	116.31	.	805
3	Lsat_1_v7_s_3_191	116.31	116.31	.	806
3	Lsat_1_v7_s_3_192	116.31	116.31	.	807
3	Lsat_1_v7_s_3_193	116.31	116.31	.	808
3	Lsat_1_v7_s_3_194	116.31	116.31	.	809
3	Lsat_1_v7_s_3_195	116.31	116.31	.	810
3	Lsat_1_v7_s_3_196	116.31	116.31	.	811
3	Lsat_1_v7_s_3_197	116.31	116.31	.	812
3	Lsat_1_v7_s_3_198	116.31	116.31	.	813
3	Lsat_1_v7_s_3_199	116.31	116.31	.	814
3	Lsat_1_v7_s_3_200	116.31	116.31	.	815
3	Lsat_1_v7_s_3_201	116.31	116.31	.	816
3	Lsat_1_v7_s_3_202	116.31	116.31	.	817
3	Lsat_1_v7_s_3_203	116.31	116.31	.	818
3	Lsat_1_v7_s_3_204	116.31	116.31	.	819
3	Lsat_1_v7_s_3_205	116.31	116.31	.	820
3	Lsat_1_v7_s_3_206	116.31	116.31	.	821
3	Lsat_1_v7_s_3_207	116.31	116.31	.	822
3	Lsat_1_v7_s_3_208	117.53	117.53	.	823
3	Lsat_1_v7_s_3_209	117.53	118.056	-	824
3	Lsat_1_v7_s_3_210	118.056	118.056	.	825
3	Lsat_1_v7_s_3_211	118.056	118.056	.	826
3	Lsat_1_v7_s_3_212	118.056	118.582	+	827
3	Lsat_1_v7_s_3_213	118.056	118.582	-	828
3	Lsat_1_v7_s_3_214	118.582	118.582	.	829
3	Lsat_1_v7_s_3_215	118.582	118.582	.	830
3	Lsat_1_v7_s_3_216	118.582	118.582	.	831
3	Lsat_1_v7_s_3_217	118.582	119.658	+	832
3	Lsat_1_v7_s_3_218	121.643	121.643	.	833
3	Lsat_1_v7_s_3_219	121.643	121.643	.	834
3	Lsat_1_v7_s_3_220	121.643	122.252	-	835
3	Lsat_1_v7_s_3_221	122.252	122.252	.	836
3	Lsat_1_v7_s_3_222	122.252	122.855	-	837
3	Lsat_1_v7_s_3_223	122.855	122.855	.	838
3	Lsat_1_v7_s_3_224	122.855	123.53	+	839
3	Lsat_1_v7_s_3_225	123.53	123.53	.	840
3	Lsat_1_v7_s_3_226	123.53	124.163	+	841
3	Lsat_1_v7_s_3_227	124.163	124.695	+	842
3	Lsat_1_v7_s_3_228	124.695	124.695	.	843
3	Lsat_1_v7_s_3_229	124.695	124.695	.	844
3	Lsat_1_v7_s_3_230	124.695	124.695	.	845
3	Lsat_1_v7_s_3_231	124.695	124.695	.	846
3	Lsat_1_v7_s_3_232	124.695	124.695	.	847
3	Lsat_1_v7_s_3_233	124.695	125.264	+	848
3	Lsat_1_v7_s_3_234	125.825	125.825	.	849
3	Lsat_1_v7_s_3_235	126.357	126.889	-	850
3	Lsat_1_v7_s_3_236	127.421	127.421	+	851
3	Lsat_1_v7_s_3_237	127.421	127.421	.	852
3	Lsat_1_v7_s_3_238	127.965	127.965	-	853
3	Lsat_1_v7_s_3_239	127.965	127.965	.	854
3	Lsat_1_v7_s_3_240	127.965	127.965	.	855
3	Lsat_1_v7_s_3_241	127.965	127.965	.	856
3	Lsat_1_v7_s_3_242	127.965	129.589	+	857
3	Lsat_1_v7_s_3_243	129.589	129.589	.	858
3	Lsat_1_v7_s_3_244	129.589	129.589	.	859
3	Lsat_1_v7_s_3_245	129.589	129.589	.	860
3	Lsat_1_v7_s_3_246	129.589	129.589	.	861
3	Lsat_1_v7_s_3_247	129.589	129.589	.	862
3	Lsat_1_v7_s_3_248	129.589	129.589	.	863
3	Lsat_1_v7_s_3_249	129.589	129.589	.	864
3	Lsat_1_v7_s_3_250	129.589	129.589	.	865
3	Lsat_1_v7_s_3_251	129.589	129.589	.	866
3	Lsat_1_v7_s_3_252	129.589	130.689	-	867
3	Lsat_1_v7_s_3_253	130.689	130.689	.	868
3	Lsat_1_v7_s_3_254	130.689	132.488	+	869
3	Lsat_1_v7_s_3_255	132.488	133.643	+	870
3	Lsat_1_v7_s_3_256	133.643	133.643	.	871
3	Lsat_1_v7_s_3_257	133.643	133.643	.	872
3	Lsat_1_v7_s_3_258	133.643	133.643	.	873
3	Lsat_1_v7_s_3_259	134.245	134.245	.	874
3	Lsat_1_v7_s_3_260	134.847	134.847	+	875
3	Lsat_1_v7_s_3_261	134.847	134.847	.	876
3	Lsat_1_v7_s_3_262	134.847	134.847	.	877
3	Lsat_1_v7_s_3_263	134.847	134.847	.	878
3	Lsat_1_v7_s_3_264	134.847	134.847	.	879
3	Lsat_1_v7_s_3_265	134.847	134.847	.	880
3	Lsat_1_v7_s_3_266	134.847	134.847	.	881
3	Lsat_1_v7_s_3_267	134.847	134.847	.	882
3	Lsat_1_v7_s_3_268	134.847	134.847	.	883
3	Lsat_1_v7_s_3_269	134.847	134.847	.	884
3	Lsat_1_v7_s_3_270	134.847	134.847	.	885
3	Lsat_1_v7_s_3_271	134.847	134.847	+	886
3	Lsat_1_v7_s_3_272	135.984	137.175	-	887
3	Lsat_1_v7_s_3_273	137.175	137.175	.	888
3	Lsat_1_v7_s_3_274	137.736	137.736	.	889
3	Lsat_1_v7_s_3_275	137.736	140.208	-	890
3	Lsat_1_v7_s_3_276	139.567	139.567	+	891
3	Lsat_1_v7_s_3_277	139.567	139.567	.	892
3	Lsat_1_v7_s_3_278	139.567	139.567	.	893
3	Lsat_1_v7_s_3_279	139.567	139.567	.	894
3	Lsat_1_v7_s_3_280	139.567	139.567	.	895
3	Lsat_1_v7_s_3_281	139.567	139.567	.	896
3	Lsat_1_v7_s_3_282	139.567	139.567	.	897
3	Lsat_1_v7_s_3_283	139.567	139.567	.	898
3	Lsat_1_v7_s_3_284	139.567	139.567	.	899
3	Lsat_1_v7_s_3_285	139.567	139.567	.	900
3	Lsat_1_v7_s_3_286	139.567	139.567	.	901
3	Lsat_1_v7_s_3_287	139.567	139.567	.	902
3	Lsat_1_v7_s_3_288	139.567	139.567	.	903
3	Lsat_1_v7_s_3_289	139.567	139.567	.	904
3	Lsat_1_v7_s_3_290	139.567	139.567	.	905
3	Lsat_1_v7_s_3_291	139.567	139.567	.	906
3	Lsat_1_v7_s_3_292	139.567	139.567	.	907
3	Lsat_1_v7_s_3_293	139.567	139.567	.	908
3	Lsat_1_v7_s_3_294	139.567	139.567	.	909
3	Lsat_1_v7_s_3_295	139.567	139.567	.	910
3	Lsat_1_v7_s_3_296	139.567	139.567	.	911
3	Lsat_1_v7_s_3_297	139.567	139.567	.	912
3	Lsat_1_v7_s_3_298	139.567	139.567	.	913
3	Lsat_1_v7_s_3_299	139.567	139.567	.	914
3	Lsat_1_v7_s_3_300	139.567	139.567	.	915
3	Lsat_1_v7_s_3_301	139.567	139.567	.	916
3	Lsat_1_v7_s_3_302	139.567	139.567	.	917
3	Lsat_1_v7_s_3_303	139.567	140.208	+	918
3	Lsat_1_v7_s_3_304	139.567	140.208	+	919
3	Lsat_1_v7_s_3_305	140.208	140.208	.	920
3	Lsat_1_v7_s_3_306	140.208	140.208	.	921
3	Lsat_1_v7_s_3_307	140.208	140.208	.	922
3	Lsat_1_v7_s_3_308	140.208	140.208	.	923
3	Lsat_1_v7_s_3_309	140.208	140.208	.	924
3	Lsat_1_v7_s_3_310	140.208	140.208	.	925
3	Lsat_1_v7_s_3_311	140.208	140.208	.	926
3	Lsat_1_v7_s_3_312	140.208	140.208	.	927
3	Lsat_1_v7_s_3_313	140.208	140.208	.	928
3	Lsat_1_v7_s_3_314	140.208	140.208	.	929
3	Lsat_1_v7_s_3_315	140.208	140.208	.	930
3	Lsat_1_v7_s_3_316	140.208	140.208	.	931
3	Lsat_1_v7_s_3_317	140.208	140.208	.	932
3	Lsat_1_v7_s_3_318	142.038	142.038	.	933
3	Lsat_1_v7_s_3_319	139.567	142.581	-	934
3	Lsat_1_v7_s_3_320	142.581	142.581	.	935
3	Lsat_1_v7_s_3_321	142.581	142.581	.	936
3	Lsat_1_v7_s_3_322	143.206	143.206	.	937
3	Lsat_1_v7_s_3_323	143.206	143.206	.	938
3	Lsat_1_v7_s_3_324	143.206	143.206	.	939
3	Lsat_1_v7_s_3_325	143.206	143.206	.	940
3	Lsat_1_v7_s_3_326	143.206	143.206	.	941
3	Lsat_1_v7_s_3_327	143.206	143.206	.	942
3	Lsat_1_v7_s_3_328	143.206	143.206	.	943
3	Lsat_1_v7_s_3_329	143.206	143.206	.	944
3	Lsat_1_v7_s_3_330	143.206	143.206	.	945
3	Lsat_1_v7_s_3_331	143.206	143.206	.	946
3	Lsat_1_v7_s_3_332	143.206	143.206	.	947
3	Lsat_1_v7_s_3_333	143.206	143.206	.	948
3	Lsat_1_v7_s_3_334	143.206	143.206	.	949
3	Lsat_1_v7_s_3_335	143.206	143.206	.	950
3	Lsat_1_v7_s_3_336	143.206	143.206	.	951
3	Lsat_1_v7_s_3_337	143.206	143.206	.	952
3	Lsat_1_v7_s_3_338	143.206	143.206	.	953
3	Lsat_1_v7_s_3_339	144.699	144.699	.	954
3	Lsat_1_v7_s_3_340	146.875	146.875	-	955
3	Lsat_1_v7_s_3_341	146.875	146.875	.	956
3	Lsat_1_v7_s_3_342	146.875	146.875	.	957
3	Lsat_1_v7_s_3_343	146.875	146.875	.	958
3	Lsat_1_v7_s_3_344	146.875	146.875	.	959
3	Lsat_1_v7_s_3_345	146.875	146.875	.	960
3	Lsat_1_v7_s_3_346	146.875	146.875	.	961
3	Lsat_1_v7_s_3_347	146.875	146.875	.	962
3	Lsat_1_v7_s_3_348	146.875	146.875	.	963
3	Lsat_1_v7_s_3_349	146.875	146.875	.	964
3	Lsat_1_v7_s_3_350	146.875	148.283	+	965
3	Lsat_1_v7_s_3_351	148.283	148.283	.	966
3	Lsat_1_v7_s_3_352	148.283	148.283	.	967
3	Lsat_1_v7_s_3_353	148.283	148.283	.	968
3	Lsat_1_v7_s_3_354	148.283	148.893	-	969
3	Lsat_1_v7_s_3_355	148.893	148.283	-	970
3	Lsat_1_v7_s_3_356	148.893	148.893	.	971
3	Lsat_1_v7_s_3_357	149.431	149.431	.	972
3	Lsat_1_v7_s_3_358	149.431	149.431	.	973
3	Lsat_1_v7_s_3_359	149.431	149.431	.	974
3	Lsat_1_v7_s_3_360	149.431	150.012	-	975
3	Lsat_1_v7_s_3_361	150.012	150.012	.	976
3	Lsat_1_v7_s_3_362	150.012	150.012	.	977
3	Lsat_1_v7_s_3_363	150.012	150.012	.	978
3	Lsat_1_v7_s_3_364	150.012	150.012	.	979
3	Lsat_1_v7_s_3_365	150.012	150.012	.	980
3	Lsat_1_v7_s_3_366	150.012	150.012	.	981
3	Lsat_1_v7_s_3_367	150.012	150.012	.	982
3	Lsat_1_v7_s_3_368	150.012	150.012	.	983
3	Lsat_1_v7_s_3_369	150.012	150.012	-	984
3	Lsat_1_v7_s_3_370	152.453	152.453	.	985
3	Lsat_1_v7_s_3_371	152.453	152.453	.	986
3	Lsat_1_v7_s_3_372	153.54	153.54	-	987
3	Lsat_1_v7_s_3_373	153.54	153.54	.	988
3	Lsat_1_v7_s_3_374	153.54	153.54	.	989
3	Lsat_1_v7_s_3_375	153.54	153.54	.	990
3	Lsat_1_v7_s_3_376	154.136	154.136	.	991
3	Lsat_1_v7_s_3_377	154.136	154.136	.	992
3	Lsat_1_v7_s_3_378	154.136	154.136	.	993
3	Lsat_1_v7_s_3_379	154.136	154.136	.	994
3	Lsat_1_v7_s_3_380	154.136	154.136	.	995
3	Lsat_1_v7_s_3_381	154.136	154.136	.	996
3	Lsat_1_v7_s_3_382	154.777	154.777	.	997
3	Lsat_1_v7_s_3_383	154.777	154.777	.	998
3	Lsat_1_v7_s_3_384	154.777	155.462	-	999
3	Lsat_1_v7_s_3_385	155.462	155.462	.	1000
3	Lsat_1_v7_s_3_386	155.462	155.462	.	1001
3	Lsat_1_v7_s_3_387	155.462	155.462	.	1002
3	Lsat_1_v7_s_3_388	155.462	155.462	.	1003
3	Lsat_1_v7_s_3_389	155.462	155.462	.	1004
3	Lsat_1_v7_s_3_390	155.462	155.462	.	1005
3	Lsat_1_v7_s_3_391	155.462	155.462	.	1006
3	Lsat_1_v7_s_3_392	155.462	155.462	.	1007
3	Lsat_1_v7_s_3_393	155.462	155.462	.	1008
3	Lsat_1_v7_s_3_394	155.462	155.462	.	1009
3	Lsat_1_v7_s_3_395	155.462	155.462	.	1010
3	Lsat_1_v7_s_3_396	155.462	155.462	.	1011
3	Lsat_1_v7_s_3_397	155.462	155.462	.	1012
3	Lsat_1_v7_s_3_398	155.462	155.462	.	1013
3	Lsat_1_v7_s_3_399	155.462	155.462	.	1014
3	Lsat_1_v7_s_3_400	155.462	155.462	.	1015
3	Lsat_1_v7_s_3_401	155.462	155.462	.	1016
3	Lsat_1_v7_s_3_402	155.462	155.462	.	1017
3	Lsat_1_v7_s_3_403	155.462	155.462	.	1018
3	Lsat_1_v7_s_3_404	155.462	155.462	.	1019
3	Lsat_1_v7_s_3_405	155.462	155.462	.	1020
3	Lsat_1_v7_s_3_406	155.462	155.462	.	1021
3	Lsat_1_v7_s_3_407	155.462	155.462	.	1022
3	Lsat_1_v7_s_3_408	155.462	155.462	.	1023
4	Lsat_1_v7_s_4_1	0	0	.	1024
4	Lsat_1_v7_s_4_2	0	0	.	1025
4	Lsat_1_v7_s_4_3	0	0	.	1026
4	Lsat_1_v7_s_4_4	0	0	.	1027
4	Lsat_1_v7_s_4_5	0	0	.	1028
4	Lsat_1_v7_s_4_6	0	0.695	+	1029
4	Lsat_1_v7_s_4_7	0.695	0.695	.	1030
4	Lsat_1_v7_s_4_8	0.695	0.695	.	1031
4	Lsat_1_v7_s_4_9	0.695	0.695	.	1032
4	Lsat_1_v7_s_4_10	0.695	1.808	-	1033
4	Lsat_1_v7_s_4_11	2.895	2.895	.	1034
4	Lsat_1_v7_s_4_12	2.895	2.895	.	1035
4	Lsat_1_v7_s_4_13	2.895	3.416	-	1036
4	Lsat_1_v7_s_4_14	3.416	4.547	+	1037
4	Lsat_1_v7_s_4_15	4.547	4.547	.	1038
4	Lsat_1_v7_s_4_16	4.547	4.547	.	1039
4	Lsat_1_v7_s_4_17	4.547	4.547	.	1040
4	Lsat_1_v7_s_4_18	4.547	4.547	.	1041
4	Lsat_1_v7_s_4_19	4.547	4.547	.	1042
4	Lsat_1_v7_s_4_20	4.547	4.547	.	1043
4	Lsat_1_v7_s_4_21	4.547	5.157	-	1044
4	Lsat_1_v7_s_4_22	5.157	5.157	.	1045
4	Lsat_1_v7_s_4_23	5.688	5.688	.	1046
4	Lsat_1_v7_s_4_24	5.688	7.828	+	1047
4	Lsat_1_v7_s_4_25	7.828	7.828	.	1048
4	Lsat_1_v7_s_4_26	7.828	7.828	.	1049
4	Lsat_1_v7_s_4_27	8.377	8.377	.	1050
4	Lsat_1_v7_s_4_28	7.828	10.59	+	1051
4	Lsat_1_v7_s_4_29	10.59	11.116	-	1052
4	Lsat_1_v7_s_4_30	11.116	12.174	+	1053
4	Lsat_1_v7_s_4_31	12.701	12.701	.	1054
4	Lsat_1_v7_s_4_32	13.233	13.233	+	1055
4	Lsat_1_v7_s_4_33	13.782	13.782	.	1056
4	Lsat_1_v7_s_4_34	13.782	17.206	+	1057
4	Lsat_1_v7_s_4_35	17.206	17.206	.	1058
4	Lsat_1_v7_s_4_36	17.206	19.5	+	1059
4	Lsat_1_v7_s_4_37	19.5	19.5	.	1060
4	Lsat_1_v7_s_4_38	19.5	20.677	+	1061
4	Lsat_1_v7_s_4_39	20.677	21.788	+	1062
4	Lsat_1_v7_s_4_40	21.788	21.788	.	1063
4	Lsat_1_v7_s_4_41	25.964	25.964	-	1064
4	Lsat_1_v7_s_4_42	25.964	31.287	+	1065
4	Lsat_1_v7_s_4_43	33.511	34.066	+	1066
4	Lsat_1_v7_s_4_44	34.066	36.323	+	1067
4	Lsat_1_v7_s_4_45	36.855	40.008	-	1068
4	Lsat_1_v7_s_4_46	40.008	40.008	.	1069
4	Lsat_1_v7_s_4_47	40.008	40.008	.	1070
4	Lsat_1_v7_s_4_48	40.008	40.008	.	1071
4	Lsat_1_v7_s_4_49	41.05	42.102	-	1072
4	Lsat_1_v7_s_4_50	42.102	42.102	.	1073
4	Lsat_1_v7_s_4_51	42.102	43.401	+	1074
4	Lsat_1_v7_s_4_52	43.401	43.401	.	1075
4	Lsat_1_v7_s_4_53	43.401	43.401	.	1076
4	Lsat_1_v7_s_4_54	44.718	44.718	.	1077
4	Lsat_1_v7_s_4_55	44.718	45.781	-	1078
4	Lsat_1_v7_s_4_56	45.781	45.781	.	1079
4	Lsat_1_v7_s_4_57	45.781	45.781	.	1080
4	Lsat_1_v7_s_4_58	45.781	46.308	-	1081
4	Lsat_1_v7_s_4_59	46.308	46.308	.	1082
4	Lsat_1_v7_s_4_60	46.308	48.448	-	1083
4	Lsat_1_v7_s_4_61	48.448	48.448	.	1084
4	Lsat_1_v7_s_4_62	48.448	50.245	-	1085
4	Lsat_1_v7_s_4_63	49.55	49.55	.	1086
4	Lsat_1_v7_s_4_64	50.245	51.684	+	1087
4	Lsat_1_v7_s_4_65	51.684	51.684	.	1088
4	Lsat_1_v7_s_4_66	51.684	51.684	-	1089
4	Lsat_1_v7_s_4_67	51.684	51.684	.	1090
4	Lsat_1_v7_s_4_68	52.309	52.309	.	1091
4	Lsat_1_v7_s_4_69	52.309	52.309	.	1092
4	Lsat_1_v7_s_4_70	52.309	52.309	.	1093
4	Lsat_1_v7_s_4_71	52.309	52.309	.	1094
4	Lsat_1_v7_s_4_72	52.309	52.309	.	1095
4	Lsat_1_v7_s_4_73	52.309	52.309	.	1096
4	Lsat_1_v7_s_4_74	52.309	53.373	-	1097
4	Lsat_1_v7_s_4_75	53.373	53.373	.	1098
4	Lsat_1_v7_s_4_76	53.373	53.373	.	1099
4	Lsat_1_v7_s_4_77	53.916	53.916	.	1100
4	Lsat_1_v7_s_4_78	53.916	56.14	-	1101
4	Lsat_1_v7_s_4_79	56.14	57.807	-	1102
4	Lsat_1_v7_s_4_80	58.345	58.933	-	1103
4	Lsat_1_v7_s_4_81	58.933	58.933	.	1104
4	Lsat_1_v7_s_4_82	58.933	58.933	.	1105
4	Lsat_1_v7_s_4_83	58.933	60.763	+	1106
4	Lsat_1_v7_s_4_84	60.763	61.94	+	1107
4	Lsat_1_v7_s_4_85	61.351	61.351	.	1108
4	Lsat_1_v7_s_4_86	63.762	63.762	.	1109
4	Lsat_1_v7_s_4_87	63.762	64.283	+	1110
4	Lsat_1_v7_s_4_88	64.283	68.018	+	1111
4	Lsat_1_v7_s_4_89	68.018	70.642	-	1112
4	Lsat_1_v7_s_4_90	70.642	70.642	.	1113
4	Lsat_1_v7_s_4_91	70.642	71.73	+	1114
4	Lsat_1_v7_s_4_92	71.73	71.73	.	1115
4	Lsat_1_v7_s_4_93	71.73	73.454	-	1116
4	Lsat_1_v7_s_4_94	73.454	73.454	.	1117
4	Lsat_1_v7_s_4_95	73.454	78.705	-	1118
4	Lsat_1_v7_s_4_96	78.705	78.705	.	1119
4	Lsat_1_v7_s_4_97	78.705	78.705	.	1120
4	Lsat_1_v7_s_4_98	78.705	78.705	.	1121
4	Lsat_1_v7_s_4_99	80.645	81.835	+	1122
4	Lsat_1_v7_s_4_100	82.367	82.367	.	1123
4	Lsat_1_v7_s_4_101	82.367	83.454	+	1124
4	Lsat_1_v7_s_4_102	83.454	83.454	.	1125
4	Lsat_1_v7_s_4_103	83.454	83.454	.	1126
4	Lsat_1_v7_s_4_104	83.454	83.454	.	1127
4	Lsat_1_v7_s_4_105	83.454	83.454	.	1128
4	Lsat_1_v7_s_4_106	86.266	86.266	.	1129
4	Lsat_1_v7_s_4_107	86.266	86.266	.	1130
4	Lsat_1_v7_s_4_108	86.266	86.266	.	1131
4	Lsat_1_v7_s_4_109	86.266	86.266	.	1132
4	Lsat_1_v7_s_4_110	86.266	86.266	.	1133
4	Lsat_1_v7_s_4_111	86.266	86.266	.	1134
4	Lsat_1_v7_s_4_112	86.266	89.246	+	1135
4	Lsat_1_v7_s_4_113	89.246	89.246	.	1136
4	Lsat_1_v7_s_4_114	89.79	91.404	-	1137
4	Lsat_1_v7_s_4_115	91.404	91.959	-	1138
4	Lsat_1_v7_s_4_116	91.404	91.404	.	1139
4	Lsat_1_v7_s_4_117	91.959	91.959	.	1140
4	Lsat_1_v7_s_4_118	91.959	91.959	.	1141
4	Lsat_1_v7_s_4_119	91.959	91.959	.	1142
4	Lsat_1_v7_s_4_120	91.959	91.959	.	1143
4	Lsat_1_v7_s_4_121	91.959	93.083	+	1144
4	Lsat_1_v7_s_4_122	94.246	94.246	.	1145
4	Lsat_1_v7_s_4_123	94.246	94.246	.	1146
4	Lsat_1_v7_s_4_124	94.246	94.856	-	1147
4	Lsat_1_v7_s_4_125	95.431	99.356	+	1148
4	Lsat_1_v7_s_4_126	99.356	99.356	.	1149
4	Lsat_1_v7_s_4_127	99.356	99.356	.	1150
4	Lsat_1_v7_s_4_128	99.356	99.906	+	1151
4	Lsat_1_v7_s_4_129	99.906	99.906	.	1152
4	Lsat_1_v7_s_4_130	99.906	99.906	.	1153
4	Lsat_1_v7_s_4_131	102.18	103.244	+	1154
4	Lsat_1_v7_s_4_132	103.861	103.861	+	1155
4	Lsat_1_v7_s_4_133	103.861	103.861	+	1156
4	Lsat_1_v7_s_4_134	103.861	103.861	.	1157
4	Lsat_1_v7_s_4_135	103.861	104.478	+	1158
4	Lsat_1_v7_s_4_136	104.478	104.478	.	1159
4	Lsat_1_v7_s_4_137	104.478	104.478	.	1160
4	Lsat_1_v7_s_4_138	105.01	106.647	-	1161
4	Lsat_1_v7_s_4_139	106.647	106.647	.	1162
4	Lsat_1_v7_s_4_140	106.647	106.647	.	1163
4	Lsat_1_v7_s_4_141	106.647	106.647	.	1164
4	Lsat_1_v7_s_4_142	106.647	112.809	-	1165
4	Lsat_1_v7_s_4_143	109.088	109.088	.	1166
4	Lsat_1_v7_s_4_144	112.184	112.184	.	1167
4	Lsat_1_v7_s_4_145	112.809	112.809	.	1168
4	Lsat_1_v7_s_4_146	112.809	112.809	.	1169
4	Lsat_1_v7_s_4_147	115.295	115.295	.	1170
4	Lsat_1_v7_s_4_148	115.295	115.827	-	1171
4	Lsat_1_v7_s_4_149	115.827	115.827	.	1172
4	Lsat_1_v7_s_4_150	115.827	117.464	+	1173
4	Lsat_1_v7_s_4_151	117.464	117.464	.	1174
4	Lsat_1_v7_s_4_152	117.464	117.464	.	1175
4	Lsat_1_v7_s_4_153	117.464	119.094	-	1176
4	Lsat_1_v7_s_4_154	119.094	120.205	-	1177
4	Lsat_1_v7_s_4_155	120.205	121.293	+	1178
4	Lsat_1_v7_s_4_156	121.293	121.293	.	1179
4	Lsat_1_v7_s_4_157	121.293	121.293	.	1180
4	Lsat_1_v7_s_4_158	121.293	121.293	.	1181
4	Lsat_1_v7_s_4_159	121.293	121.824	-	1182
4	Lsat_1_v7_s_4_160	121.824	122.356	+	1183
4	Lsat_1_v7_s_4_161	122.356	122.356	.	1184
4	Lsat_1_v7_s_4_162	122.356	122.888	+	1185
4	Lsat_1_v7_s_4_163	123.42	125.11	+	1186
4	Lsat_1_v7_s_4_164	125.11	125.11	.	1187
4	Lsat_1_v7_s_4_165	125.11	125.11	.	1188
4	Lsat_1_v7_s_4_166	125.11	125.11	.	1189
4	Lsat_1_v7_s_4_167	125.11	125.11	.	1190
4	Lsat_1_v7_s_4_168	125.11	125.11	.	1191
4	Lsat_1_v7_s_4_169	125.11	125.11	.	1192
4	Lsat_1_v7_s_4_170	125.11	125.11	.	1193
4	Lsat_1_v7_s_4_171	125.11	125.11	.	1194
4	Lsat_1_v7_s_4_172	125.11	125.11	.	1195
4	Lsat_1_v7_s_4_173	125.11	125.11	.	1196
4	Lsat_1_v7_s_4_174	125.11	125.11	+	1197
4	Lsat_1_v7_s_4_175	125.11	125.11	.	1198
4	Lsat_1_v7_s_4_176	125.11	125.11	.	1199
4	Lsat_1_v7_s_4_177	125.11	125.11	.	1200
4	Lsat_1_v7_s_4_178	125.11	125.684	+	1201
4	Lsat_1_v7_s_4_179	125.684	125.684	.	1202
4	Lsat_1_v7_s_4_180	125.684	125.684	.	1203
4	Lsat_1_v7_s_4_181	125.684	125.684	.	1204
4	Lsat_1_v7_s_4_182	125.684	126.904	+	1205
4	Lsat_1_v7_s_4_183	126.904	126.904	.	1206
4	Lsat_1_v7_s_4_184	126.904	126.904	.	1207
4	Lsat_1_v7_s_4_185	126.904	128.734	+	1208
4	Lsat_1_v7_s_4_186	128.734	128.734	.	1209
4	Lsat_1_v7_s_4_187	128.734	128.734	.	1210
4	Lsat_1_v7_s_4_188	129.261	129.261	.	1211
4	Lsat_1_v7_s_4_189	129.261	129.261	.	1212
4	Lsat_1_v7_s_4_190	129.261	129.261	.	1213
4	Lsat_1_v7_s_4_191	129.261	129.261	.	1214
4	Lsat_1_v7_s_4_192	129.261	129.261	-	1215
4	Lsat_1_v7_s_4_193	129.902	129.902	.	1216
4	Lsat_1_v7_s_4_194	129.902	129.902	.	1217
4	Lsat_1_v7_s_4_195	129.902	129.902	.	1218
4	Lsat_1_v7_s_4_196	129.902	129.902	.	1219
4	Lsat_1_v7_s_4_197	129.902	129.902	.	1220
4	Lsat_1_v7_s_4_198	130.535	130.535	.	1221
4	Lsat_1_v7_s_4_199	130.535	130.535	.	1222
4	Lsat_1_v7_s_4_200	130.535	130.535	.	1223
4	Lsat_1_v7_s_4_201	130.535	130.535	.	1224
4	Lsat_1_v7_s_4_202	130.535	130.535	.	1225
4	Lsat_1_v7_s_4_203	130.535	130.535	.	1226
4	Lsat_1_v7_s_4_204	130.535	130.535	.	1227
4	Lsat_1_v7_s_4_205	130.535	130.535	.	1228
4	Lsat_1_v7_s_4_206	130.535	130.535	.	1229
4	Lsat_1_v7_s_4_207	130.535	131.144	-	1230
4	Lsat_1_v7_s_4_208	131.144	131.144	.	1231
4	Lsat_1_v7_s_4_209	131.762	131.762	.	1232
4	Lsat_1_v7_s_4_210	131.762	131.762	.	1233
4	Lsat_1_v7_s_4_211	131.762	131.762	.	1234
4	Lsat_1_v7_s_4_212	131.762	131.762	.	1235
4	Lsat_1_v7_s_4_213	131.762	132.849	+	1236
4	Lsat_1_v7_s_4_214	132.849	132.849	.	1237
4	Lsat_1_v7_s_4_215	134.012	134.012	.	1238
4	Lsat_1_v7_s_4_216	135.82	135.82	-	1239
4	Lsat_1_v7_s_4_217	135.82	135.82	.	1240
4	Lsat_1_v7_s_4_218	135.82	135.82	.	1241
4	Lsat_1_v7_s_4_219	135.82	135.82	.	1242
4	Lsat_1_v7_s_4_220	135.82	135.82	.	1243
4	Lsat_1_v7_s_4_221	135.82	137.094	+	1244
4	Lsat_1_v7_s_4_222	136.461	136.461	.	1245
4	Lsat_1_v7_s_4_223	137.094	137.094	.	1246
4	Lsat_1_v7_s_4_224	137.094	137.094	.	1247
4	Lsat_1_v7_s_4_225	137.094	137.094	.	1248
4	Lsat_1_v7_s_4_226	137.094	137.094	.	1249
4	Lsat_1_v7_s_4_227	137.094	137.094	.	1250
4	Lsat_1_v7_s_4_228	137.62	137.62	.	1251
4	Lsat_1_v7_s_4_229	137.62	137.62	.	1252
4	Lsat_1_v7_s_4_230	137.094	138.87	-	1253
4	Lsat_1_v7_s_4_231	138.87	138.87	.	1254
4	Lsat_1_v7_s_4_232	138.87	138.87	.	1255
4	Lsat_1_v7_s_4_233	138.87	138.87	.	1256
4	Lsat_1_v7_s_4_234	139.52	139.52	.	1257
4	Lsat_1_v7_s_4_235	138.87	140.644	+	1258
4	Lsat_1_v7_s_4_236	140.644	140.644	.	1259
4	Lsat_1_v7_s_4_237	140.644	140.644	.	1260
4	Lsat_1_v7_s_4_238	140.644	141.176	+	1261
4	Lsat_1_v7_s_4_239	141.176	141.176	.	1262
4	Lsat_1_v7_s_4_240	143.075	144.341	+	1263
4	Lsat_1_v7_s_4_241	144.341	144.341	.	1264
4	Lsat_1_v7_s_4_242	144.341	144.341	.	1265
4	Lsat_1_v7_s_4_243	144.341	144.885	-	1266
4	Lsat_1_v7_s_4_244	144.885	144.885	.	1267
4	Lsat_1_v7_s_4_245	144.885	144.885	.	1268
4	Lsat_1_v7_s_4_246	144.885	145.428	-	1269
4	Lsat_1_v7_s_4_247	145.428	148.183	-	1270
4	Lsat_1_v7_s_4_248	148.183	148.183	.	1271
4	Lsat_1_v7_s_4_249	148.183	148.183	.	1272
4	Lsat_1_v7_s_4_250	148.183	148.183	.	1273
4	Lsat_1_v7_s_4_251	148.183	148.183	.	1274
4	Lsat_1_v7_s_4_252	148.183	148.183	.	1275
4	Lsat_1_v7_s_4_253	148.183	148.183	.	1276
4	Lsat_1_v7_s_4_254	148.183	148.183	.	1277
4	Lsat_1_v7_s_4_255	148.183	148.183	-	1278
4	Lsat_1_v7_s_4_256	148.764	148.764	.	1279
4	Lsat_1_v7_s_4_257	148.764	148.764	.	1280
4	Lsat_1_v7_s_4_258	148.764	150.848	-	1281
4	Lsat_1_v7_s_4_259	149.459	149.459	.	1282
4	Lsat_1_v7_s_4_260	149.459	149.459	.	1283
4	Lsat_1_v7_s_4_261	149.459	150.848	+	1284
4	Lsat_1_v7_s_4_262	150.848	150.848	.	1285
4	Lsat_1_v7_s_4_263	150.848	150.848	.	1286
4	Lsat_1_v7_s_4_264	150.848	150.848	.	1287
4	Lsat_1_v7_s_4_265	150.848	150.848	.	1288
4	Lsat_1_v7_s_4_266	150.848	150.848	.	1289
4	Lsat_1_v7_s_4_267	150.848	150.848	.	1290
4	Lsat_1_v7_s_4_268	150.848	150.848	.	1291
4	Lsat_1_v7_s_4_269	150.848	150.848	.	1292
4	Lsat_1_v7_s_4_270	150.848	150.848	.	1293
4	Lsat_1_v7_s_4_271	150.848	150.848	.	1294
4	Lsat_1_v7_s_4_272	150.848	150.848	.	1295
4	Lsat_1_v7_s_4_273	150.848	150.848	.	1296
4	Lsat_1_v7_s_4_274	150.848	150.848	.	1297
4	Lsat_1_v7_s_4_275	150.848	150.848	.	1298
4	Lsat_1_v7_s_4_276	150.848	150.848	.	1299
4	Lsat_1_v7_s_4_277	150.848	150.848	.	1300
4	Lsat_1_v7_s_4_278	150.848	150.848	.	1301
4	Lsat_1_v7_s_4_279	150.848	150.848	.	1302
4	Lsat_1_v7_s_4_280	150.848	150.848	.	1303
4	Lsat_1_v7_s_4_281	150.848	150.848	.	1304
4	Lsat_1_v7_s_4_282	150.848	150.848	.	1305
4	Lsat_1_v7_s_4_283	150.848	150.848	.	1306
4	Lsat_1_v7_s_4_284	150.848	150.848	.	1307
4	Lsat_1_v7_s_4_285	150.848	150.848	.	1308
4	Lsat_1_v7_s_4_286	150.848	150.848	.	1309
4	Lsat_1_v7_s_4_287	150.848	150.848	.	1310
4	Lsat_1_v7_s_4_288	150.848	150.848	.	1311
4	Lsat_1_v7_s_4_289	150.848	150.848	.	1312
4	Lsat_1_v7_s_4_290	150.848	150.848	.	1313
4	Lsat_1_v7_s_4_291	150.848	150.848	.	1314
4	Lsat_1_v7_s_4_292	150.848	150.848	.	1315
4	Lsat_1_v7_s_4_293	150.848	150.848	.	1316
4	Lsat_1_v7_s_4_294	150.848	150.848	.	1317
4	Lsat_1_v7_s_4_295	150.848	150.848	.	1318
4	Lsat_1_v7_s_4_296	150.848	150.848	.	1319
4	Lsat_1_v7_s_4_297	150.848	153.404	+	1320
4	Lsat_1_v7_s_4_298	153.404	153.404	.	1321
4	Lsat_1_v7_s_4_299	153.404	153.404	-	1322
4	Lsat_1_v7_s_4_300	153.404	153.404	.	1323
4	Lsat_1_v7_s_4_301	153.404	153.404	.	1324
4	Lsat_1_v7_s_4_302	153.404	154.586	-	1325
4	Lsat_1_v7_s_4_303	154.586	154.586	.	1326
4	Lsat_1_v7_s_4_304	154.586	154.586	.	1327
4	Lsat_1_v7_s_4_305	154.586	155.71	-	1328
4	Lsat_1_v7_s_4_306	155.71	155.71	.	1329
4	Lsat_1_v7_s_4_307	155.71	156.248	-	1330
4	Lsat_1_v7_s_4_308	156.248	156.78	+	1331
4	Lsat_1_v7_s_4_309	156.78	157.312	-	1332
4	Lsat_1_v7_s_4_310	157.312	157.312	.	1333
4	Lsat_1_v7_s_4_311	157.312	158.376	+	1334
4	Lsat_1_v7_s_4_312	158.376	158.376	.	1335
4	Lsat_1_v7_s_4_313	158.376	158.376	.	1336
4	Lsat_1_v7_s_4_314	158.902	158.902	.	1337
4	Lsat_1_v7_s_4_315	158.902	158.902	.	1338
4	Lsat_1_v7_s_4_316	158.902	159.428	+	1339
4	Lsat_1_v7_s_4_317	159.428	159.955	+	1340
4	Lsat_1_v7_s_4_318	159.955	160.481	+	1341
4	Lsat_1_v7_s_4_319	160.481	161.019	-	1342
4	Lsat_1_v7_s_4_320	161.019	162.238	+	1343
4	Lsat_1_v7_s_4_321	162.238	162.238	.	1344
4	Lsat_1_v7_s_4_322	162.238	162.238	.	1345
4	Lsat_1_v7_s_4_323	162.238	162.238	.	1346
4	Lsat_1_v7_s_4_324	162.238	162.238	.	1347
4	Lsat_1_v7_s_4_325	162.238	162.238	.	1348
4	Lsat_1_v7_s_4_326	162.238	162.238	.	1349
4	Lsat_1_v7_s_4_327	162.238	162.238	.	1350
4	Lsat_1_v7_s_4_328	164.168	164.689	+	1351
4	Lsat_1_v7_s_4_329	164.689	164.689	.	1352
4	Lsat_1_v7_s_4_330	164.689	165.209	-	1353
4	Lsat_1_v7_s_4_331	165.209	165.209	.	1354
4	Lsat_1_v7_s_4_332	165.209	165.209	.	1355
4	Lsat_1_v7_s_4_333	165.209	167.361	-	1356
4	Lsat_1_v7_s_4_334	167.361	167.936	-	1357
4	Lsat_1_v7_s_4_335	167.936	169.273	-	1358
4	Lsat_1_v7_s_4_336	167.936	169.273	+	1359
4	Lsat_1_v7_s_4_337	169.273	169.273	.	1360
4	Lsat_1_v7_s_4_338	169.273	169.273	.	1361
4	Lsat_1_v7_s_4_339	169.273	169.273	.	1362
4	Lsat_1_v7_s_4_340	169.273	169.273	.	1363
4	Lsat_1_v7_s_4_341	169.273	169.273	.	1364
4	Lsat_1_v7_s_4_342	169.273	169.273	.	1365
4	Lsat_1_v7_s_4_343	169.273	169.273	.	1366
4	Lsat_1_v7_s_4_344	169.273	169.273	.	1367
4	Lsat_1_v7_s_4_345	169.273	169.273	.	1368
4	Lsat_1_v7_s_4_346	169.273	169.273	.	1369
4	Lsat_1_v7_s_4_347	169.273	169.273	.	1370
4	Lsat_1_v7_s_4_348	169.273	169.273	.	1371
4	Lsat_1_v7_s_4_349	169.273	169.273	.	1372
4	Lsat_1_v7_s_4_350	169.273	169.273	.	1373
4	Lsat_1_v7_s_4_351	169.273	169.273	.	1374
4	Lsat_1_v7_s_4_352	169.273	170.858	-	1375
4	Lsat_1_v7_s_4_353	170.858	173.519	-	1376
4	Lsat_1_v7_s_4_354	173.519	174.1	+	1377
4	Lsat_1_v7_s_4_355	174.1	174.1	.	1378
4	Lsat_1_v7_s_4_356	174.1	174.1	.	1379
4	Lsat_1_v7_s_4_357	174.1	174.675	+	1380
4	Lsat_1_v7_s_4_358	174.675	174.675	.	1381
4	Lsat_1_v7_s_4_359	174.675	174.675	.	1382
4	Lsat_1_v7_s_4_360	174.675	174.675	.	1383
4	Lsat_1_v7_s_4_361	174.675	174.675	.	1384
4	Lsat_1_v7_s_4_362	174.675	174.675	-	1385
4	Lsat_1_v7_s_4_363	175.91	175.91	.	1386
4	Lsat_1_v7_s_4_364	176.52	176.52	.	1387
4	Lsat_1_v7_s_4_365	176.52	176.52	.	1388
4	Lsat_1_v7_s_4_366	176.52	176.52	.	1389
4	Lsat_1_v7_s_4_367	176.52	176.52	.	1390
4	Lsat_1_v7_s_4_368	176.52	176.52	.	1391
4	Lsat_1_v7_s_4_369	176.52	176.52	.	1392
4	Lsat_1_v7_s_4_370	176.52	176.52	.	1393
4	Lsat_1_v7_s_4_371	176.52	176.52	.	1394
4	Lsat_1_v7_s_4_372	176.52	178.082	-	1395
4	Lsat_1_v7_s_4_373	178.082	178.082	.	1396
4	Lsat_1_v7_s_4_374	178.082	179.135	+	1397
4	Lsat_1_v7_s_4_375	179.135	179.661	-	1398
4	Lsat_1_v7_s_4_376	179.661	180.243	-	1399
4	Lsat_1_v7_s_4_377	180.243	180.817	-	1400
4	Lsat_1_v7_s_4_378	180.817	180.817	.	1401
4	Lsat_1_v7_s_4_379	180.817	182.625	+	1402
4	Lsat_1_v7_s_4_380	182.625	182.625	.	1403
4	Lsat_1_v7_s_4_381	182.625	182.625	.	1404
4	Lsat_1_v7_s_4_382	182.625	182.625	.	1405
4	Lsat_1_v7_s_4_383	182.625	183.214	-	1406
4	Lsat_1_v7_s_4_384	183.214	184.267	+	1407
4	Lsat_1_v7_s_4_385	184.267	186.15	-	1408
4	Lsat_1_v7_s_4_386	186.15	186.15	.	1409
4	Lsat_1_v7_s_4_387	186.15	186.671	-	1410
4	Lsat_1_v7_s_4_388	186.671	186.671	.	1411
4	Lsat_1_v7_s_4_389	186.671	186.671	.	1412
4	Lsat_1_v7_s_4_390	186.671	186.671	.	1413
4	Lsat_1_v7_s_4_391	186.671	186.671	.	1414
4	Lsat_1_v7_s_4_392	187.735	187.735	.	1415
4	Lsat_1_v7_s_4_393	187.735	188.793	+	1416
4	Lsat_1_v7_s_4_394	188.793	188.793	.	1417
4	Lsat_1_v7_s_4_395	188.793	189.325	-	1418
4	Lsat_1_v7_s_4_396	190.4	190.4	.	1419
4	Lsat_1_v7_s_4_397	190.4	190.4	.	1420
4	Lsat_1_v7_s_4_398	190.4	191.01	+	1421
4	Lsat_1_v7_s_4_399	190.4	191.01	-	1422
4	Lsat_1_v7_s_4_400	191.01	191.01	.	1423
4	Lsat_1_v7_s_4_401	191.01	191.01	.	1424
4	Lsat_1_v7_s_4_402	191.01	191.01	.	1425
4	Lsat_1_v7_s_4_403	191.01	191.01	.	1426
4	Lsat_1_v7_s_4_404	191.01	191.01	.	1427
4	Lsat_1_v7_s_4_405	191.01	191.01	.	1428
4	Lsat_1_v7_s_4_406	191.01	191.628	+	1429
4	Lsat_1_v7_s_4_407	192.703	192.703	.	1430
4	Lsat_1_v7_s_4_408	192.703	192.703	.	1431
4	Lsat_1_v7_s_4_409	192.703	193.224	+	1432
4	Lsat_1_v7_s_4_410	192.703	193.224	-	1433
4	Lsat_1_v7_s_4_411	192.703	193.224	-	1434
4	Lsat_1_v7_s_4_412	193.224	193.224	.	1435
4	Lsat_1_v7_s_4_413	194.855	194.855	.	1436
4	Lsat_1_v7_s_4_414	194.855	194.855	.	1437
4	Lsat_1_v7_s_4_415	194.855	194.855	.	1438
4	Lsat_1_v7_s_4_416	194.855	194.855	.	1439
4	Lsat_1_v7_s_4_417	194.855	194.855	.	1440
4	Lsat_1_v7_s_4_418	194.855	194.855	.	1441
4	Lsat_1_v7_s_4_419	194.855	194.855	.	1442
4	Lsat_1_v7_s_4_420	194.855	194.855	.	1443
4	Lsat_1_v7_s_4_421	194.855	194.855	.	1444
4	Lsat_1_v7_s_4_422	195.387	195.387	.	1445
4	Lsat_1_v7_s_4_423	195.387	195.913	-	1446
4	Lsat_1_v7_s_4_424	195.913	197.713	+	1447
4	Lsat_1_v7_s_4_425	197.118	197.118	.	1448
4	Lsat_1_v7_s_4_426	197.713	197.713	.	1449
4	Lsat_1_v7_s_4_427	197.713	197.713	.	1450
4	Lsat_1_v7_s_4_428	197.713	197.713	.	1451
4	Lsat_1_v7_s_4_429	197.713	198.777	-	1452
4	Lsat_1_v7_s_4_430	198.777	198.777	.	1453
4	Lsat_1_v7_s_4_431	198.777	198.777	.	1454
4	Lsat_1_v7_s_4_432	198.777	198.777	.	1455
4	Lsat_1_v7_s_4_433	198.777	198.777	.	1456
4	Lsat_1_v7_s_4_434	198.777	198.777	.	1457
4	Lsat_1_v7_s_4_435	198.777	198.777	.	1458
4	Lsat_1_v7_s_4_436	198.777	198.777	.	1459
4	Lsat_1_v7_s_4_437	198.777	198.777	-	1460
4	Lsat_1_v7_s_4_438	200.953	201.474	+	1461
4	Lsat_1_v7_s_4_439	202.526	204.1	+	1462
4	Lsat_1_v7_s_4_440	204.1	204.621	+	1463
4	Lsat_1_v7_s_4_441	204.621	205.147	+	1464
4	Lsat_1_v7_s_4_442	205.691	205.691	.	1465
4	Lsat_1_v7_s_4_443	205.691	206.749	+	1466
4	Lsat_1_v7_s_4_444	206.749	206.749	.	1467
4	Lsat_1_v7_s_4_445	206.749	207.27	-	1468
4	Lsat_1_v7_s_4_446	207.27	207.27	.	1469
4	Lsat_1_v7_s_4_447	207.27	207.27	.	1470
4	Lsat_1_v7_s_4_448	207.27	207.27	.	1471
4	Lsat_1_v7_s_4_449	207.27	207.27	.	1472
5	Lsat_1_v7_s_5_1	0	0	.	1473
5	Lsat_1_v7_s_5_2	0	0	.	1474
5	Lsat_1_v7_s_5_3	0	0	.	1475
5	Lsat_1_v7_s_5_4	0	0	.	1476
5	Lsat_1_v7_s_5_5	0	0	.	1477
5	Lsat_1_v7_s_5_6	0	0	.	1478
5	Lsat_1_v7_s_5_7	0	0.556	+	1479
5	Lsat_1_v7_s_5_8	0.556	0.556	.	1480
5	Lsat_1_v7_s_5_9	0.556	0.556	.	1481
5	Lsat_1_v7_s_5_10	0.556	0.556	.	1482
5	Lsat_1_v7_s_5_11	0.556	0.556	.	1483
5	Lsat_1_v7_s_5_12	0.556	0.556	.	1484
5	Lsat_1_v7_s_5_13	0.556	0.556	.	1485
5	Lsat_1_v7_s_5_14	0.556	0.556	.	1486
5	Lsat_1_v7_s_5_15	1.111	1.111	.	1487
5	Lsat_1_v7_s_5_16	1.111	1.111	.	1488
5	Lsat_1_v7_s_5_17	1.111	2.216	-	1489
5	Lsat_1_v7_s_5_18	2.216	2.216	.	1490
5	Lsat_1_v7_s_5_19	3.421	3.421	+	1491
5	Lsat_1_v7_s_5_20	3.421	3.421	.	1492
5	Lsat_1_v7_s_5_21	3.421	3.421	.	1493
5	Lsat_1_v7_s_5_22	3.421	3.421	.	1494
5	Lsat_1_v7_s_5_23	3.421	3.421	.	1495
5	Lsat_1_v7_s_5_24	3.421	3.421	.	1496
5	Lsat_1_v7_s_5_25	3.421	3.421	.	1497
5	Lsat_1_v7_s_5_26	3.421	3.421	.	1498
5	Lsat_1_v7_s_5_27	3.421	3.421	.	1499
5	Lsat_1_v7_s_5_28	3.421	3.421	.	1500
5	Lsat_1_v7_s_5_29	3.421	3.421	.	1501
5	Lsat_1_v7_s_5_30	3.421	3.421	.	1502
5	Lsat_1_v7_s_5_31	3.421	3.421	.	1503
5	Lsat_1_v7_s_5_32	3.421	3.421	.	1504
5	Lsat_1_v7_s_5_33	3.421	3.421	.	1505
5	Lsat_1_v7_s_5_34	3.421	3.421	.	1506
5	Lsat_1_v7_s_5_35	3.421	3.421	.	1507
5	Lsat_1_v7_s_5_36	3.421	3.421	.	1508
5	Lsat_1_v7_s_5_37	3.421	4.626	-	1509
5	Lsat_1_v7_s_5_38	4.626	4.626	.	1510
5	Lsat_1_v7_s_5_39	4.626	5.276	+	1511
5	Lsat_1_v7_s_5_40	4.626	6.665	+	1512
5	Lsat_1_v7_s_5_41	6.665	6.665	.	1513
5	Lsat_1_v7_s_5_42	6.665	6.665	.	1514
5	Lsat_1_v7_s_5_43	6.665	6.665	.	1515
5	Lsat_1_v7_s_5_44	6.665	8.366	-	1516
5	Lsat_1_v7_s_5_45	8.898	8.898	+	1517
5	Lsat_1_v7_s_5_46	8.898	10.747	+	1518
5	Lsat_1_v7_s_5_47	10.747	10.747	.	1519
5	Lsat_1_v7_s_5_48	10.747	10.747	.	1520
5	Lsat_1_v7_s_5_49	10.747	10.747	.	1521
5	Lsat_1_v7_s_5_50	10.747	10.747	.	1522
5	Lsat_1_v7_s_5_51	10.747	11.329	-	1523
5	Lsat_1_v7_s_5_52	11.329	11.329	.	1524
5	Lsat_1_v7_s_5_53	11.329	11.329	.	1525
5	Lsat_1_v7_s_5_54	11.329	11.329	.	1526
5	Lsat_1_v7_s_5_55	11.329	14.79	+	1527
5	Lsat_1_v7_s_5_56	14.79	14.79	.	1528
5	Lsat_1_v7_s_5_57	14.79	14.79	.	1529
5	Lsat_1_v7_s_5_58	15.408	15.408	-	1530
5	Lsat_1_v7_s_5_59	16.472	16.472	.	1531
5	Lsat_1_v7_s_5_60	16.472	16.472	.	1532
5	Lsat_1_v7_s_5_61	16.472	16.472	-	1533
5	Lsat_1_v7_s_5_62	18.067	18.067	.	1534
5	Lsat_1_v7_s_5_63	18.067	18.067	.	1535
5	Lsat_1_v7_s_5_64	18.067	18.067	.	1536
5	Lsat_1_v7_s_5_65	18.067	20.45	+	1537
5	Lsat_1_v7_s_5_66	20.45	20.45	.	1538
5	Lsat_1_v7_s_5_67	20.45	20.45	.	1539
5	Lsat_1_v7_s_5_68	20.45	20.45	.	1540
5	Lsat_1_v7_s_5_69	20.45	20.45	.	1541
5	Lsat_1_v7_s_5_70	20.45	20.45	.	1542
5	Lsat_1_v7_s_5_71	21.6	21.6	+	1543
5	Lsat_1_v7_s_5_72	21.6	21.6	.	1544
5	Lsat_1_v7_s_5_73	21.6	21.6	.	1545
5	Lsat_1_v7_s_5_74	22.137	22.137	-	1546
5	Lsat_1_v7_s_5_75	22.137	23.225	-	1547
5	Lsat_1_v7_s_5_76	23.225	23.225	+	1548
5	Lsat_1_v7_s_5_77	24.388	24.388	+	1549
5	Lsat_1_v7_s_5_78	26.77	26.77	+	1550
5	Lsat_1_v7_s_5_79	26.77	26.77	.	1551
5	Lsat_1_v7_s_5_80	26.77	26.77	.	1552
5	Lsat_1_v7_s_5_81	26.77	26.77	.	1553
5	Lsat_1_v7_s_5_82	26.77	26.77	.	1554
5	Lsat_1_v7_s_5_83	27.302	27.302	.	1555
5	Lsat_1_v7_s_5_84	27.302	27.302	.	1556
5	Lsat_1_v7_s_5_85	27.302	27.834	-	1557
5	Lsat_1_v7_s_5_86	27.834	29.483	-	1558
5	Lsat_1_v7_s_5_87	31.132	31.132	.	1559
5	Lsat_1_v7_s_5_88	31.132	31.132	.	1560
5	Lsat_1_v7_s_5_89	31.132	31.132	.	1561
5	Lsat_1_v7_s_5_90	31.132	31.132	.	1562
5	Lsat_1_v7_s_5_91	31.132	31.132	.	1563
5	Lsat_1_v7_s_5_92	31.132	31.132	.	1564
5	Lsat_1_v7_s_5_93	31.132	31.132	.	1565
5	Lsat_1_v7_s_5_94	31.132	31.132	.	1566
5	Lsat_1_v7_s_5_95	31.132	31.132	.	1567
5	Lsat_1_v7_s_5_96	31.132	31.132	.	1568
5	Lsat_1_v7_s_5_97	31.132	31.132	.	1569
5	Lsat_1_v7_s_5_98	31.132	31.132	.	1570
5	Lsat_1_v7_s_5_99	31.132	32.954	+	1571
5	Lsat_1_v7_s_5_100	34.622	36.808	-	1572
5	Lsat_1_v7_s_5_101	35.183	35.183	.	1573
5	Lsat_1_v7_s_5_102	35.183	36.808	-	1574
5	Lsat_1_v7_s_5_103	36.808	37.861	-	1575
5	Lsat_1_v7_s_5_104	38.925	38.925	.	1576
5	Lsat_1_v7_s_5_105	38.925	38.925	.	1577
5	Lsat_1_v7_s_5_106	39.451	39.451	.	1578
5	Lsat_1_v7_s_5_107	39.451	39.451	.	1579
5	Lsat_1_v7_s_5_108	39.451	39.451	.	1580
5	Lsat_1_v7_s_5_109	39.451	40.504	+	1581
5	Lsat_1_v7_s_5_110	41.681	43.467	-	1582
5	Lsat_1_v7_s_5_111	43.467	45.041	-	1583
5	Lsat_1_v7_s_5_112	45.041	45.041	.	1584
5	Lsat_1_v7_s_5_113	45.567	45.567	-	1585
5	Lsat_1_v7_s_5_114	45.567	47.292	-	1586
5	Lsat_1_v7_s_5_115	47.292	47.292	.	1587
5	Lsat_1_v7_s_5_116	47.292	47.292	.	1588
5	Lsat_1_v7_s_5_117	47.292	47.292	.	1589
5	Lsat_1_v7_s_5_118	47.292	47.292	.	1590
5	Lsat_1_v7_s_5_119	47.933	47.933	.	1591
5	Lsat_1_v7_s_5_120	47.933	47.933	.	1592
5	Lsat_1_v7_s_5_121	47.933	47.933	.	1593
5	Lsat_1_v7_s_5_122	48.465	48.465	.	1594
5	Lsat_1_v7_s_5_123	48.465	48.465	+	1595
5	Lsat_1_v7_s_5_124	49.046	49.046	.	1596
5	Lsat_1_v7_s_5_125	49.046	49.046	.	1597
5	Lsat_1_v7_s_5_126	49.046	49.046	.	1598
5	Lsat_1_v7_s_5_127	49.046	49.046	.	1599
5	Lsat_1_v7_s_5_128	49.046	49.046	.	1600
5	Lsat_1_v7_s_5_129	49.046	49.046	.	1601
5	Lsat_1_v7_s_5_130	50.237	50.237	.	1602
5	Lsat_1_v7_s_5_131	50.237	50.237	.	1603
5	Lsat_1_v7_s_5_132	50.237	50.237	.	1604
5	Lsat_1_v7_s_5_133	50.237	50.237	.	1605
5	Lsat_1_v7_s_5_134	50.758	50.758	.	1606
5	Lsat_1_v7_s_5_135	50.758	50.758	.	1607
5	Lsat_1_v7_s_5_136	50.758	50.758	.	1608
5	Lsat_1_v7_s_5_137	50.758	50.758	.	1609
5	Lsat_1_v7_s_5_138	51.391	51.391	-	1610
5	Lsat_1_v7_s_5_139	51.391	53.915	+	1611
5	Lsat_1_v7_s_5_140	53.29	53.915	+	1612
5	Lsat_1_v7_s_5_141	53.915	53.915	.	1613
5	Lsat_1_v7_s_5_142	53.915	53.915	.	1614
5	Lsat_1_v7_s_5_143	53.915	53.915	.	1615
5	Lsat_1_v7_s_5_144	53.915	53.915	.	1616
5	Lsat_1_v7_s_5_145	53.915	53.915	.	1617
5	Lsat_1_v7_s_5_146	53.915	53.915	.	1618
5	Lsat_1_v7_s_5_147	53.915	53.915	.	1619
5	Lsat_1_v7_s_5_148	53.915	53.915	.	1620
5	Lsat_1_v7_s_5_149	53.915	53.915	.	1621
5	Lsat_1_v7_s_5_150	53.915	54.517	-	1622
5	Lsat_1_v7_s_5_151	53.915	55.222	+	1623
5	Lsat_1_v7_s_5_152	55.88	55.88	.	1624
5	Lsat_1_v7_s_5_153	55.88	55.88	.	1625
5	Lsat_1_v7_s_5_154	55.88	55.88	.	1626
5	Lsat_1_v7_s_5_155	57.029	57.029	+	1627
5	Lsat_1_v7_s_5_156	57.029	57.029	.	1628
5	Lsat_1_v7_s_5_157	57.029	57.029	.	1629
5	Lsat_1_v7_s_5_158	57.029	57.029	.	1630
5	Lsat_1_v7_s_5_159	57.029	57.029	.	1631
5	Lsat_1_v7_s_5_160	57.029	57.029	.	1632
5	Lsat_1_v7_s_5_161	57.029	57.029	.	1633
5	Lsat_1_v7_s_5_162	57.029	57.029	.	1634
5	Lsat_1_v7_s_5_163	57.029	57.029	.	1635
5	Lsat_1_v7_s_5_164	57.029	57.029	.	1636
5	Lsat_1_v7_s_5_165	57.029	57.029	.	1637
5	Lsat_1_v7_s_5_166	57.029	57.029	.	1638
5	Lsat_1_v7_s_5_167	57.029	57.029	.	1639
5	Lsat_1_v7_s_5_168	57.029	57.029	.	1640
5	Lsat_1_v7_s_5_169	57.029	57.029	.	1641
5	Lsat_1_v7_s_5_170	57.029	57.029	.	1642
5	Lsat_1_v7_s_5_171	57.029	57.029	.	1643
5	Lsat_1_v7_s_5_172	57.029	57.029	.	1644
5	Lsat_1_v7_s_5_173	57.029	57.029	.	1645
5	Lsat_1_v7_s_5_174	57.029	57.029	.	1646
5	Lsat_1_v7_s_5_175	57.029	57.029	.	1647
5	Lsat_1_v7_s_5_176	57.029	57.029	.	1648
5	Lsat_1_v7_s_5_177	57.029	57.029	.	1649
5	Lsat_1_v7_s_5_178	57.029	57.029	.	1650
5	Lsat_1_v7_s_5_179	57.029	57.029	.	1651
5	Lsat_1_v7_s_5_180	57.029	57.029	.	1652
5	Lsat_1_v7_s_5_181	57.029	57.029	.	1653
5	Lsat_1_v7_s_5_182	57.029	57.029	.	1654
5	Lsat_1_v7_s_5_183	57.029	57.029	.	1655
5	Lsat_1_v7_s_5_184	57.029	57.029	.	1656
5	Lsat_1_v7_s_5_185	57.029	57.029	.	1657
5	Lsat_1_v7_s_5_186	57.029	57.029	.	1658
5	Lsat_1_v7_s_5_187	57.029	57.029	.	1659
5	Lsat_1_v7_s_5_188	57.029	57.029	.	1660
5	Lsat_1_v7_s_5_189	57.029	57.029	.	1661
5	Lsat_1_v7_s_5_190	57.029	57.029	.	1662
5	Lsat_1_v7_s_5_191	57.029	57.029	.	1663
5	Lsat_1_v7_s_5_192	57.029	57.029	.	1664
5	Lsat_1_v7_s_5_193	57.029	57.029	.	1665
5	Lsat_1_v7_s_5_194	57.029	57.029	.	1666
5	Lsat_1_v7_s_5_195	57.029	57.029	.	1667
5	Lsat_1_v7_s_5_196	57.029	57.029	.	1668
5	Lsat_1_v7_s_5_197	57.029	57.029	.	1669
5	Lsat_1_v7_s_5_198	57.029	57.029	.	1670
5	Lsat_1_v7_s_5_199	57.029	57.029	.	1671
5	Lsat_1_v7_s_5_200	57.029	57.029	.	1672
5	Lsat_1_v7_s_5_201	57.029	57.029	.	1673
5	Lsat_1_v7_s_5_202	57.029	57.029	.	1674
5	Lsat_1_v7_s_5_203	57.029	57.029	.	1675
5	Lsat_1_v7_s_5_204	57.029	57.585	+	1676
5	Lsat_1_v7_s_5_205	57.029	57.585	+	1677
5	Lsat_1_v7_s_5_206	57.029	57.585	-	1678
5	Lsat_1_v7_s_5_207	57.029	57.585	-	1679
5	Lsat_1_v7_s_5_208	57.029	58.709	+	1680
5	Lsat_1_v7_s_5_209	57.029	58.709	-	1681
5	Lsat_1_v7_s_5_210	57.585	57.585	.	1682
5	Lsat_1_v7_s_5_211	57.585	57.585	.	1683
5	Lsat_1_v7_s_5_212	57.585	57.585	.	1684
5	Lsat_1_v7_s_5_213	57.585	57.585	.	1685
5	Lsat_1_v7_s_5_214	57.585	57.585	.	1686
5	Lsat_1_v7_s_5_215	57.585	57.585	.	1687
5	Lsat_1_v7_s_5_216	57.585	58.709	.	1688
5	Lsat_1_v7_s_5_217	57.585	58.709	-	1689
5	Lsat_1_v7_s_5_218	61.974	61.974	.	1690
5	Lsat_1_v7_s_5_219	61.974	61.974	.	1691
5	Lsat_1_v7_s_5_220	61.974	61.974	.	1692
5	Lsat_1_v7_s_5_221	61.974	63.224	+	1693
5	Lsat_1_v7_s_5_222	63.224	63.882	-	1694
5	Lsat_1_v7_s_5_223	63.882	63.882	.	1695
5	Lsat_1_v7_s_5_224	63.882	63.882	.	1696
5	Lsat_1_v7_s_5_225	63.882	63.882	.	1697
5	Lsat_1_v7_s_5_226	63.882	63.882	.	1698
5	Lsat_1_v7_s_5_227	63.882	64.558	+	1699
5	Lsat_1_v7_s_5_228	64.558	65.207	-	1700
5	Lsat_1_v7_s_5_229	65.207	65.207	.	1701
5	Lsat_1_v7_s_5_230	65.207	65.207	.	1702
5	Lsat_1_v7_s_5_231	65.207	65.207	.	1703
5	Lsat_1_v7_s_5_232	65.207	65.207	.	1704
5	Lsat_1_v7_s_5_233	65.207	65.207	.	1705
5	Lsat_1_v7_s_5_234	65.207	65.739	-	1706
5	Lsat_1_v7_s_5_235	65.739	65.739	.	1707
5	Lsat_1_v7_s_5_236	65.739	65.739	.	1708
5	Lsat_1_v7_s_5_237	65.739	65.739	-	1709
5	Lsat_1_v7_s_5_238	67.663	67.663	.	1710
5	Lsat_1_v7_s_5_239	67.663	67.663	.	1711
5	Lsat_1_v7_s_5_240	67.663	67.663	.	1712
5	Lsat_1_v7_s_5_241	67.663	67.663	.	1713
5	Lsat_1_v7_s_5_242	67.663	67.663	.	1714
5	Lsat_1_v7_s_5_243	67.663	67.663	.	1715
5	Lsat_1_v7_s_5_244	67.663	67.663	.	1716
5	Lsat_1_v7_s_5_245	67.663	67.663	.	1717
5	Lsat_1_v7_s_5_246	67.663	67.663	.	1718
5	Lsat_1_v7_s_5_247	67.663	69.862	-	1719
5	Lsat_1_v7_s_5_248	69.862	69.862	.	1720
5	Lsat_1_v7_s_5_249	69.862	69.862	.	1721
5	Lsat_1_v7_s_5_250	69.862	69.862	.	1722
5	Lsat_1_v7_s_5_251	69.862	69.862	.	1723
5	Lsat_1_v7_s_5_252	69.862	69.862	.	1724
5	Lsat_1_v7_s_5_253	69.862	69.862	.	1725
5	Lsat_1_v7_s_5_254	69.862	69.862	-	1726
5	Lsat_1_v7_s_5_255	70.406	70.406	.	1727
5	Lsat_1_v7_s_5_256	71.038	71.038	.	1728
5	Lsat_1_v7_s_5_257	70.406	72.321	-	1729
5	Lsat_1_v7_s_5_258	72.864	72.864	-	1730
5	Lsat_1_v7_s_5_259	72.864	72.864	.	1731
5	Lsat_1_v7_s_5_260	72.864	72.864	.	1732
5	Lsat_1_v7_s_5_261	72.864	73.408	-	1733
5	Lsat_1_v7_s_5_262	73.408	73.408	.	1734
5	Lsat_1_v7_s_5_263	73.408	73.983	+	1735
5	Lsat_1_v7_s_5_264	74.557	75.101	+	1736
5	Lsat_1_v7_s_5_265	75.101	75.638	+	1737
5	Lsat_1_v7_s_5_266	75.638	75.638	.	1738
5	Lsat_1_v7_s_5_267	75.638	75.638	.	1739
5	Lsat_1_v7_s_5_268	75.638	75.638	.	1740
5	Lsat_1_v7_s_5_269	75.638	77.425	-	1741
5	Lsat_1_v7_s_5_270	77.425	77.425	.	1742
5	Lsat_1_v7_s_5_271	77.425	77.425	.	1743
5	Lsat_1_v7_s_5_272	77.425	77.425	.	1744
5	Lsat_1_v7_s_5_273	77.425	77.425	.	1745
5	Lsat_1_v7_s_5_274	77.425	77.425	.	1746
5	Lsat_1_v7_s_5_275	77.425	77.425	.	1747
5	Lsat_1_v7_s_5_276	77.425	77.425	.	1748
5	Lsat_1_v7_s_5_277	78	78	.	1749
5	Lsat_1_v7_s_5_278	78	78	.	1750
5	Lsat_1_v7_s_5_279	78	78	.	1751
5	Lsat_1_v7_s_5_280	78.526	79.052	-	1752
5	Lsat_1_v7_s_5_281	79.641	81.471	+	1753
5	Lsat_1_v7_s_5_282	81.471	82.12	-	1754
5	Lsat_1_v7_s_5_283	82.12	82.12	.	1755
5	Lsat_1_v7_s_5_284	82.12	82.12	.	1756
5	Lsat_1_v7_s_5_285	82.12	82.12	.	1757
5	Lsat_1_v7_s_5_286	82.12	82.12	.	1758
5	Lsat_1_v7_s_5_287	82.12	82.796	+	1759
5	Lsat_1_v7_s_5_288	82.796	82.796	.	1760
5	Lsat_1_v7_s_5_289	82.796	82.796	.	1761
5	Lsat_1_v7_s_5_290	82.796	82.796	.	1762
5	Lsat_1_v7_s_5_291	82.796	82.796	.	1763
5	Lsat_1_v7_s_5_292	82.796	82.796	.	1764
5	Lsat_1_v7_s_5_293	82.796	82.796	.	1765
5	Lsat_1_v7_s_5_294	83.351	85.069	+	1766
5	Lsat_1_v7_s_5_295	85.069	85.069	.	1767
5	Lsat_1_v7_s_5_296	85.069	87.862	-	1768
5	Lsat_1_v7_s_5_297	87.862	87.862	.	1769
5	Lsat_1_v7_s_5_298	87.862	87.862	.	1770
5	Lsat_1_v7_s_5_299	87.862	87.862	.	1771
5	Lsat_1_v7_s_5_300	87.862	87.862	.	1772
5	Lsat_1_v7_s_5_301	87.862	87.862	.	1773
5	Lsat_1_v7_s_5_302	87.862	87.862	.	1774
5	Lsat_1_v7_s_5_303	88.999	88.999	+	1775
5	Lsat_1_v7_s_5_304	88.999	89.537	-	1776
5	Lsat_1_v7_s_5_305	89.537	89.537	.	1777
5	Lsat_1_v7_s_5_306	89.537	89.537	.	1778
5	Lsat_1_v7_s_5_307	90.125	91.98	+	1779
5	Lsat_1_v7_s_5_308	91.98	96.447	+	1780
5	Lsat_1_v7_s_5_309	92.583	92.583	-	1781
5	Lsat_1_v7_s_5_310	92.583	92.583	.	1782
5	Lsat_1_v7_s_5_311	92.583	92.583	.	1783
5	Lsat_1_v7_s_5_312	92.583	92.583	.	1784
5	Lsat_1_v7_s_5_313	92.583	92.583	.	1785
5	Lsat_1_v7_s_5_314	92.583	92.583	.	1786
5	Lsat_1_v7_s_5_315	92.583	92.583	.	1787
5	Lsat_1_v7_s_5_316	92.583	92.583	.	1788
5	Lsat_1_v7_s_5_317	92.583	92.583	.	1789
5	Lsat_1_v7_s_5_318	92.583	92.583	.	1790
5	Lsat_1_v7_s_5_319	92.583	92.583	.	1791
5	Lsat_1_v7_s_5_320	92.583	92.583	.	1792
5	Lsat_1_v7_s_5_321	92.583	92.583	.	1793
5	Lsat_1_v7_s_5_322	92.583	92.583	.	1794
5	Lsat_1_v7_s_5_323	92.583	92.583	.	1795
5	Lsat_1_v7_s_5_324	92.583	92.583	.	1796
5	Lsat_1_v7_s_5_325	92.583	92.583	.	1797
5	Lsat_1_v7_s_5_326	92.583	95.297	+	1798
5	Lsat_1_v7_s_5_327	92.583	96.447	-	1799
5	Lsat_1_v7_s_5_328	93.232	93.232	.	1800
5	Lsat_1_v7_s_5_329	94.621	94.621	.	1801
5	Lsat_1_v7_s_5_330	94.621	94.621	.	1802
5	Lsat_1_v7_s_5_331	95.297	95.297	.	1803
5	Lsat_1_v7_s_5_332	95.297	95.297	.	1804
5	Lsat_1_v7_s_5_333	96.447	96.447	.	1805
5	Lsat_1_v7_s_5_334	96.447	96.447	+	1806
5	Lsat_1_v7_s_5_335	96.447	96.447	.	1807
5	Lsat_1_v7_s_5_336	96.447	98.078	+	1808
5	Lsat_1_v7_s_5_337	98.078	99.13	-	1809
5	Lsat_1_v7_s_5_338	99.13	99.13	.	1810
5	Lsat_1_v7_s_5_339	99.13	99.13	-	1811
5	Lsat_1_v7_s_5_340	100.194	100.726	-	1812
5	Lsat_1_v7_s_5_341	100.726	103.476	+	1813
5	Lsat_1_v7_s_5_342	104.535	104.535	.	1814
5	Lsat_1_v7_s_5_343	103.476	106.383	+	1815
5	Lsat_1_v7_s_5_344	105.716	105.716	.	1816
5	Lsat_1_v7_s_5_345	106.383	106.383	.	1817
5	Lsat_1_v7_s_5_346	106.383	108.05	-	1818
5	Lsat_1_v7_s_5_347	108.05	108.05	.	1819
5	Lsat_1_v7_s_5_348	109.137	110.449	-	1820
5	Lsat_1_v7_s_5_349	110.449	110.449	.	1821
5	Lsat_1_v7_s_5_350	110.449	110.449	.	1822
5	Lsat_1_v7_s_5_351	110.449	112.258	-	1823
5	Lsat_1_v7_s_5_352	112.258	113.871	-	1824
5	Lsat_1_v7_s_5_353	114.403	114.93	+	1825
5	Lsat_1_v7_s_5_354	114.93	114.93	.	1826
5	Lsat_1_v7_s_5_355	115.451	117.602	-	1827
5	Lsat_1_v7_s_5_356	117.602	118.701	+	1828
5	Lsat_1_v7_s_5_357	118.701	118.701	.	1829
5	Lsat_1_v7_s_5_358	118.701	118.701	.	1830
5	Lsat_1_v7_s_5_359	118.701	118.701	.	1831
5	Lsat_1_v7_s_5_360	118.701	122.155	+	1832
5	Lsat_1_v7_s_5_361	122.155	122.155	+	1833
5	Lsat_1_v7_s_5_362	122.671	123.266	+	1834
5	Lsat_1_v7_s_5_363	123.266	123.266	.	1835
5	Lsat_1_v7_s_5_364	123.266	123.266	.	1836
5	Lsat_1_v7_s_5_365	123.266	123.266	.	1837
5	Lsat_1_v7_s_5_366	123.266	123.266	.	1838
5	Lsat_1_v7_s_5_367	123.266	125.622	+	1839
5	Lsat_1_v7_s_5_368	125.622	125.622	.	1840
5	Lsat_1_v7_s_5_369	125.622	125.622	.	1841
5	Lsat_1_v7_s_5_370	125.622	125.622	.	1842
5	Lsat_1_v7_s_5_371	125.622	125.622	.	1843
5	Lsat_1_v7_s_5_372	125.622	125.622	.	1844
5	Lsat_1_v7_s_5_373	125.622	126.149	+	1845
5	Lsat_1_v7_s_5_374	126.149	127.739	+	1846
5	Lsat_1_v7_s_5_375	128.944	128.944	+	1847
5	Lsat_1_v7_s_5_376	129.62	129.62	.	1848
5	Lsat_1_v7_s_5_377	129.62	129.62	.	1849
5	Lsat_1_v7_s_5_378	129.62	130.23	-	1850
5	Lsat_1_v7_s_5_379	130.23	130.767	-	1851
5	Lsat_1_v7_s_5_380	130.767	132.978	-	1852
5	Lsat_1_v7_s_5_381	132.978	139.061	+	1853
5	Lsat_1_v7_s_5_382	139.622	139.622	.	1854
5	Lsat_1_v7_s_5_383	140.686	141.218	+	1855
5	Lsat_1_v7_s_5_384	141.218	146.749	-	1856
5	Lsat_1_v7_s_5_385	146.187	146.187	.	1857
5	Lsat_1_v7_s_5_386	146.749	146.749	.	1858
5	Lsat_1_v7_s_5_387	146.749	146.749	.	1859
5	Lsat_1_v7_s_5_388	146.749	146.749	.	1860
5	Lsat_1_v7_s_5_389	146.749	147.292	+	1861
5	Lsat_1_v7_s_5_390	147.292	151.654	+	1862
5	Lsat_1_v7_s_5_391	151.654	153.447	-	1863
5	Lsat_1_v7_s_5_392	153.447	153.447	.	1864
5	Lsat_1_v7_s_5_393	153.985	153.985	.	1865
5	Lsat_1_v7_s_5_394	153.985	153.985	.	1866
5	Lsat_1_v7_s_5_395	153.985	156.663	+	1867
5	Lsat_1_v7_s_5_396	155.049	155.049	.	1868
5	Lsat_1_v7_s_5_397	155.049	155.049	.	1869
5	Lsat_1_v7_s_5_398	155.049	156.663	+	1870
5	Lsat_1_v7_s_5_399	156.663	156.663	.	1871
5	Lsat_1_v7_s_5_400	157.218	157.218	.	1872
5	Lsat_1_v7_s_5_401	157.218	157.218	.	1873
5	Lsat_1_v7_s_5_402	157.218	157.218	.	1874
5	Lsat_1_v7_s_5_403	157.218	157.78	+	1875
5	Lsat_1_v7_s_5_404	157.78	157.78	.	1876
5	Lsat_1_v7_s_5_405	158.375	158.375	.	1877
5	Lsat_1_v7_s_5_406	157.78	160.112	+	1878
5	Lsat_1_v7_s_5_407	160.112	160.112	.	1879
5	Lsat_1_v7_s_5_408	160.737	161.452	-	1880
5	Lsat_1_v7_s_5_409	161.452	161.452	.	1881
5	Lsat_1_v7_s_5_410	161.452	161.452	.	1882
5	Lsat_1_v7_s_5_411	162.069	162.069	.	1883
5	Lsat_1_v7_s_5_412	162.069	163.122	-	1884
5	Lsat_1_v7_s_5_413	163.122	164.18	+	1885
5	Lsat_1_v7_s_5_414	165.255	165.255	-	1886
5	Lsat_1_v7_s_5_415	165.787	165.787	+	1887
5	Lsat_1_v7_s_5_416	165.787	165.787	.	1888
5	Lsat_1_v7_s_5_417	165.787	165.787	.	1889
5	Lsat_1_v7_s_5_418	165.787	166.405	+	1890
5	Lsat_1_v7_s_5_419	166.405	166.405	.	1891
5	Lsat_1_v7_s_5_420	166.405	166.405	.	1892
5	Lsat_1_v7_s_5_421	166.405	166.405	.	1893
5	Lsat_1_v7_s_5_422	167.022	167.022	-	1894
5	Lsat_1_v7_s_5_423	167.022	172.005	+	1895
5	Lsat_1_v7_s_5_424	172.005	173.672	-	1896
5	Lsat_1_v7_s_5_425	174.216	175.543	-	1897
5	Lsat_1_v7_s_5_426	175.543	175.543	.	1898
5	Lsat_1_v7_s_5_427	175.543	175.543	.	1899
5	Lsat_1_v7_s_5_428	175.543	178.363	+	1900
5	Lsat_1_v7_s_5_429	178.363	178.973	-	1901
5	Lsat_1_v7_s_5_430	178.973	178.973	.	1902
5	Lsat_1_v7_s_5_431	178.973	178.973	.	1903
5	Lsat_1_v7_s_5_432	178.973	178.973	.	1904
5	Lsat_1_v7_s_5_433	178.973	179.499	-	1905
5	Lsat_1_v7_s_5_434	181.113	181.113	+	1906
5	Lsat_1_v7_s_5_435	181.113	181.113	.	1907
5	Lsat_1_v7_s_5_436	181.113	181.113	-	1908
5	Lsat_1_v7_s_5_437	182.858	182.858	.	1909
5	Lsat_1_v7_s_5_438	183.426	183.426	+	1910
5	Lsat_1_v7_s_5_439	183.426	183.426	.	1911
5	Lsat_1_v7_s_5_440	183.426	183.426	.	1912
5	Lsat_1_v7_s_5_441	183.426	183.426	.	1913
5	Lsat_1_v7_s_5_442	182.858	184.49	-	1914
5	Lsat_1_v7_s_5_443	184.49	185.526	+	1915
5	Lsat_1_v7_s_5_444	185.526	185.526	.	1916
5	Lsat_1_v7_s_5_445	185.526	185.526	.	1917
5	Lsat_1_v7_s_5_446	185.526	185.526	.	1918
5	Lsat_1_v7_s_5_447	185.526	185.526	.	1919
5	Lsat_1_v7_s_5_448	185.526	185.526	.	1920
5	Lsat_1_v7_s_5_449	185.526	185.526	.	1921
5	Lsat_1_v7_s_5_450	185.526	185.526	.	1922
5	Lsat_1_v7_s_5_451	185.526	185.526	.	1923
6	Lsat_1_v7_s_6_1	0	0	.	1924
6	Lsat_1_v7_s_6_2	0	0	.	1925
6	Lsat_1_v7_s_6_3	0	0	.	1926
6	Lsat_1_v7_s_6_4	0	0.633	-	1927
6	Lsat_1_v7_s_6_5	0.633	0.633	.	1928
6	Lsat_1_v7_s_6_6	0.633	0.633	.	1929
6	Lsat_1_v7_s_6_7	0.633	0.633	-	1930
6	Lsat_1_v7_s_6_8	1.274	1.806	+	1931
6	Lsat_1_v7_s_6_9	1.806	1.806	.	1932
6	Lsat_1_v7_s_6_10	1.806	1.806	.	1933
6	Lsat_1_v7_s_6_11	1.806	4.005	+	1934
6	Lsat_1_v7_s_6_12	4.005	4.005	.	1935
6	Lsat_1_v7_s_6_13	4.005	4.005	.	1936
6	Lsat_1_v7_s_6_14	4.005	4.005	.	1937
6	Lsat_1_v7_s_6_15	4.005	4.005	.	1938
6	Lsat_1_v7_s_6_16	4.005	4.005	.	1939
6	Lsat_1_v7_s_6_17	4.005	5.279	-	1940
6	Lsat_1_v7_s_6_18	5.279	5.279	.	1941
6	Lsat_1_v7_s_6_19	5.279	5.279	.	1942
6	Lsat_1_v7_s_6_20	5.279	5.868	+	1943
6	Lsat_1_v7_s_6_21	5.868	7.869	-	1944
6	Lsat_1_v7_s_6_22	7.869	7.869	.	1945
6	Lsat_1_v7_s_6_23	7.869	7.869	.	1946
6	Lsat_1_v7_s_6_24	7.869	7.869	.	1947
6	Lsat_1_v7_s_6_25	7.869	9.119	-	1948
6	Lsat_1_v7_s_6_26	9.119	9.119	.	1949
6	Lsat_1_v7_s_6_27	9.119	13.116	+	1950
6	Lsat_1_v7_s_6_28	14.992	14.992	.	1951
6	Lsat_1_v7_s_6_29	14.992	19.293	-	1952
6	Lsat_1_v7_s_6_30	16.852	16.852	.	1953
6	Lsat_1_v7_s_6_31	19.293	21.21	-	1954
6	Lsat_1_v7_s_6_32	21.21	21.21	.	1955
6	Lsat_1_v7_s_6_33	21.21	22.347	+	1956
6	Lsat_1_v7_s_6_34	25.287	25.287	-	1957
6	Lsat_1_v7_s_6_35	25.287	31.146	+	1958
6	Lsat_1_v7_s_6_36	31.146	34.6	+	1959
6	Lsat_1_v7_s_6_37	34.6	34.6	.	1960
6	Lsat_1_v7_s_6_38	34.6	34.6	-	1961
6	Lsat_1_v7_s_6_39	35.137	35.137	.	1962
6	Lsat_1_v7_s_6_40	35.137	35.658	+	1963
6	Lsat_1_v7_s_6_41	35.658	35.658	.	1964
6	Lsat_1_v7_s_6_42	35.658	37.271	+	1965
6	Lsat_1_v7_s_6_43	37.271	37.271	.	1966
6	Lsat_1_v7_s_6_44	37.271	37.798	+	1967
6	Lsat_1_v7_s_6_45	37.798	40.603	+	1968
6	Lsat_1_v7_s_6_46	40.603	42.887	-	1969
6	Lsat_1_v7_s_6_47	42.887	42.887	.	1970
6	Lsat_1_v7_s_6_48	42.887	42.887	.	1971
6	Lsat_1_v7_s_6_49	42.887	45.705	-	1972
6	Lsat_1_v7_s_6_50	46.248	49.096	-	1973
6	Lsat_1_v7_s_6_51	47.453	47.453	.	1974
6	Lsat_1_v7_s_6_52	48.575	48.575	.	1975
6	Lsat_1_v7_s_6_53	49.096	51.734	-	1976
6	Lsat_1_v7_s_6_54	53.33	53.33	.	1977
6	Lsat_1_v7_s_6_55	53.879	53.879	.	1978
6	Lsat_1_v7_s_6_56	54.435	54.435	.	1979
6	Lsat_1_v7_s_6_57	54.435	56.113	+	1980
6	Lsat_1_v7_s_6_58	56.113	56.113	.	1981
6	Lsat_1_v7_s_6_59	56.113	56.113	.	1982
6	Lsat_1_v7_s_6_60	56.113	56.113	.	1983
6	Lsat_1_v7_s_6_61	56.113	60.731	-	1984
6	Lsat_1_v7_s_6_62	60.731	60.731	.	1985
6	Lsat_1_v7_s_6_63	60.731	60.731	.	1986
6	Lsat_1_v7_s_6_64	60.731	60.731	.	1987
6	Lsat_1_v7_s_6_65	60.731	60.731	.	1988
6	Lsat_1_v7_s_6_66	60.731	61.818	-	1989
6	Lsat_1_v7_s_6_67	61.818	61.818	.	1990
6	Lsat_1_v7_s_6_68	61.818	61.818	.	1991
6	Lsat_1_v7_s_6_69	61.818	65.408	+	1992
6	Lsat_1_v7_s_6_70	65.964	66.559	-	1993
6	Lsat_1_v7_s_6_71	66.559	66.559	.	1994
6	Lsat_1_v7_s_6_72	66.559	66.559	.	1995
6	Lsat_1_v7_s_6_73	66.559	66.559	.	1996
6	Lsat_1_v7_s_6_74	66.559	66.559	.	1997
6	Lsat_1_v7_s_6_75	66.559	66.559	.	1998
[truncated: 1,140 more rows]
