# Supplementary material for: Genome assembly with in vitro proximity ligation data and whole-genome triplication in lettuce
Source: Nat Commun. 2017 Apr 12;8:14953. doi: 10.1038/ncomms14953 (PMC5394340; doi:10.1038/ncomms14953)
Supplement: Supplementary Data 4 — General statistics of the L. sativa cv Salinas x L. serriola acc US96UC23 genetic map [file ncomms14953-s5.xlsx]

## Sheet: SuppData4_MapStatistics
Supplementary Data 4. General statistics of the L. sativa cv Salinas x L. serriola acc US96UC23 genetic map
Linkage Groups	Total cM	SOAPdenovo scaffold Map					HiRise superscaffold order
		Genetic Bins	Num sequences	Sequences per bin	Scaffold Mb	Genes	Genetic Bins	Num sequences	Sequences per bin	Scaffold Mb	Pseudo-molecule Mb	Genes
1	143	144	880	6.11111	204.3	3837	135	342	2.53333	214.026	214.791	3901
2	136	145	839	5.78621	211.9	4063	127	273	2.14961	216.55	217.165	4095
3	155	153	1168	7.63399	250.8	3908	160	408	2.55	257.017	257.911	3965
4	207	226	1412	6.24779	371.3	5229	230	449	1.95217	376.595	377.53	5206
5	185.5	204	1341	6.57353	330.5	5239	191	451	2.36126	338.614	339.641	5177
6	119	118	659	5.58475	189.9	3406	103	195	1.8932	192.681	193.11	3385
7	116	118	688	5.83051	192.3	3464	105	209	1.99048	195.179	195.685	3433
8	204.5	216	1393	6.44907	298.6	4767	224	539	2.40625	308.512	309.699	4797
9	147	136	760	5.58824	194.8	3744	119	272	2.28571	203.621	204.289	3870
Total	1413	1460	9140	6.26027	2244.4	37657	1394	3138	2.25108	2302.79	2309.82	37829
