# Supplementary material for: Genome assembly with in vitro proximity ligation data and whole-genome triplication in lettuce
Source: Nat Commun. 2017 Apr 12;8:14953. doi: 10.1038/ncomms14953 (PMC5394340; doi:10.1038/ncomms14953)
Supplement: Supplementary Data 5 — Classification of the repeat content for L. sativa [file ncomms14953-s6.xlsx]

## Sheet: SuppData5_RepeatStatsPerFamily
Supplementary Data 5. Classification of the repeat content for L. sativa
Class	Family	Number of elements	Size (bp)	Percent
DNA	Total	58189	29532443	0.0119
	Others	4042	948533	0.0004
	Chapaev	539	241346	0.0001
	En-Spm	24746	11396945	0.0047
	Harbinger	3219	1930866	0.0008
	Helitron	599	454464	0.0002
	Kolobok	122	61478	0
	Kolobok-IS4EU	22	16543	0
	Maverick	914	513287	0.0002
	Merlin	37	52946	0
	MuDR	6369	4877238	0.002
	NOF	81	120939	0
	P	1120	651709	0.0003
	PiggyBac	153	60769	0
	Sola	576	341020	0.0001
	TcMar	1157	336284	0.0001
	TcMar-Ant1	1	1978	0
	TcMar-Fot1	900	415370	0.0002
	TcMar-Mariner	48	13533	0
	TcMar-Pogo	8	3321	0
	TcMar-Stowaway	110	51166	0
	TcMar-Tc1	55	36175	0
	TcMar-Tc4	10	10432	0
	TcMar-m44	39	35884	0
	Transib	2041	737184	0.0003
	hAT	1585	1019923	0.0004
	hAT-Ac	4540	2513931	0.001
	hAT-Charlie	2694	1232841	0.0005
	hAT-Tag1	684	368827	0.0002
	hAT-Tip100	1563	959415	0.0004
	hAT-hAT5	13	10764	0
	hAT-hATm	191	110113	0
	hAT-hATw	11	7219	0
LINE	Total	15767	10996415	0.0043
	Others	85	94957	0
	CRE-Cnl1	304	291803	0.0001
	DRE	5	3342	0
	L1	3206	2306713	0.0009
	L1-Tx1	4757	5119092	0.0021
	L2	6709	2804024	0.0011
	L2-Hydra	10	7048	0
	Penelope	294	95496	0
	R1	215	194537	0.0001
	R2	25	17636	0
	RTE-BovB	140	43996	0
	Rex-Babar	8	2927	0
	Zorro	9	14844	0
LTR	Total	1584480	1465282760	0.6
	Others	87209	55883281	0.0229
	Caulimovirus	260	389031	0.0002
	Copia	633490	592608323	0.2427
	ERV1	8448	6454003	0.0026
	ERVK	1365	1167991	0.0005
	ERVL	36	40134	0
	Gypsy	853372	808494240	0.3311
	Gypsy-Cigr	68	46944	0
	Gypsy-Gmr1	35	32642	0
	Lenti	40	46777	0
	Ngaro	45	32632	0
	Pao	112	86762	0
Other	Total	86	57663	0
	Composite	80	54213	0
	DNA_virus	6	3450	0
RC	Helitron	1224	681842	0.0003
SINE	Total	9269	2448196	0.001
	Others	8397	1543362	0.0006
	B2	550	674133	0.0003
	B4	225	152969	0.0001
	BovA	65	53642	0
	MIR	32	24090	0
MITE		513666	103714020	0.0441
Unknown		242744	152885005	0.0626
