# Supplementary material for: Genome assembly with in vitro proximity ligation data and whole-genome triplication in lettuce
Source: Nat Commun. 2017 Apr 12;8:14953. doi: 10.1038/ncomms14953 (PMC5394340; doi:10.1038/ncomms14953)
Supplement: Supplementary Data 6 — Results of blastp of primary transcripts from predicted geneset against Arabidopsis TAIR10 protein annotations [file ncomms14953-s7.xlsx]

## Sheet: SuppData6_ArabidopsisHomologs
Supplementary Data 6. Results of blastp of primary transcripts from predicted geneset against Arabidopsis TAIR10 protein annotations
GeneID	TAIR10 ID	TAIR10 fescription	e-value*	Identity (%)	Num matches	Length alignment	Length Lettuce protein	Length Arabidopsis protein
Lsat_1_v5_gn_0_100.1	AT3G57300.2	INO80 ortholog	0.14	87	34	39	97	1540
Lsat_1_v5_gn_0_10080.1	no_hits_found
Lsat_1_v5_gn_0_10121.1	AT1G02140.1	mago nashi family protein	0.74	90	128	142	155	150
Lsat_1_v5_gn_0_10220.1	AT1G73410.1	myb domain protein 54	0.61	52	131	250	227	243
Lsat_1_v5_gn_0_10320.1	AT4G27760.1	NAD(P)-binding Rossmann-fold superfamily protein	1	69	262	376	380	376
Lsat_1_v5_gn_0_10341.1	AT1G71260.1	WHIRLY 2	0.63	63	126	200	225	238
Lsat_1_v5_gn_0_10360.1	no_hits_found
Lsat_1_v5_gn_0_10400.1	no_hits_found
Lsat_1_v5_gn_0_1041.1	AT4G39330.1	cinnamyl alcohol dehydrogenase 9	1	58	203	347	357	360
Lsat_1_v5_gn_0_10420.1	AT3G19980.1	flower-specific, phytochrome-associated protein phosphatase 3	1	97	294	303	303	303
Lsat_1_v5_gn_0_10441.1	AT5G19750.1	Peroxisomal membrane 22 kDa (Mpv17/PMP22) family protein	0.66	65	117	179	289	288
Lsat_1_v5_gn_0_10461.1	AT3G17810.1	pyrimidine 1	1	80	307	382	740	426
Lsat_1_v5_gn_0_10481.1	AT1G48420.1	D-cysteine desulfhydrase	1	71	267	372	428	401
Lsat_1_v5_gn_0_10501.1	AT3G19180.1	paralog of ARC6	1	49	374	755	806	819
Lsat_1_v5_gn_0_10520.1	AT1G17850.2	Rhodanese/Cell cycle control phosphatase superfamily protein	1	60	219	364	409	448
Lsat_1_v5_gn_0_10541.1	AT1G48380.2	root hair initiation protein root hairless 1 (RHL1)	0.68	47	141	295	362	386
Lsat_1_v5_gn_0_10560.1	AT3G19950.1	RING/U-box superfamily protein	0.71	47	148	311	355	328
Lsat_1_v5_gn_0_10580.1	AT3G02750.3	Protein phosphatase 2C family protein	1	52	264	503	482	527
Lsat_1_v5_gn_0_1060.1	AT5G15470.1	galacturonosyltransferase 14	0.58	78	106	135	225	532
Lsat_1_v5_gn_0_10620.1	AT5G04930.1	aminophospholipid ATPase 1	0.61	54	122	225	240	1158
Lsat_1_v5_gn_0_10661.1	AT1G17810.1	beta-tonoplast intrinsic protein	0.94	64	168	262	258	267
Lsat_1_v5_gn_0_10681.1	no_hits_found
Lsat_1_v5_gn_0_10701.1	AT1G73720.1	transducin family protein / WD-40 repeat family protein	1	85	436	511	513	511
Lsat_1_v5_gn_0_10721.1	AT1G17820.1	Putative integral membrane protein conserved region (DUF2404)	1	41	342	815	787	803
Lsat_1_v5_gn_0_10760.1	AT4G27220.1	NB-ARC domain-containing disease resistance protein	0.81	30	253	840	1435	919
Lsat_1_v5_gn_0_10780.1	AT5G16400.1	thioredoxin F2	0.48	79	87	110	180	185
Lsat_1_v5_gn_0_1080.1	no_hits_found
Lsat_1_v5_gn_0_10801.1	AT1G18100.1	PEBP (phosphatidylethanolamine-binding protein) family protein	0.35	43	68	156	174	173
Lsat_1_v5_gn_0_10821.1	no_hits_found
Lsat_1_v5_gn_0_10840.1	AT5G04550.1	Protein of unknown function (DUF668)	1	46	271	588	522	599
Lsat_1_v5_gn_0_10880.1	AT3G10030.1	aspartate/glutamate/uridylate kinase family protein	1	58	240	409	451	542
Lsat_1_v5_gn_0_10900.1	no_hits_found
Lsat_1_v5_gn_0_10920.1	AT3G52990.1	Pyruvate kinase family protein	1	82	437	527	527	527
Lsat_1_v5_gn_0_10941.1	AT5G59910.1	Histone superfamily protein	0.45	97	90	92	139	150
Lsat_1_v5_gn_0_10961.1	AT3G52200.2	Dihydrolipoamide acetyltransferase, long form protein	1	65	354	542	756	713
Lsat_1_v5_gn_0_11001.1	no_hits_found
Lsat_1_v5_gn_0_11020.1	no_hits_found
Lsat_1_v5_gn_0_11040.1	no_hits_found
Lsat_1_v5_gn_0_11061.1	no_hits_found
Lsat_1_v5_gn_0_11100.1	AT1G55110.1	indeterminate(ID)-domain 7	0.97	54	193	351	549	455
Lsat_1_v5_gn_0_11160.1	AT1G72990.1	beta-galactosidase 17	1	63	412	647	693	697
Lsat_1_v5_gn_0_11181.1	AT1G17620.1	Late embryogenesis abundant (LEA) hydroxyproline-rich glycoprotein family	0.36	39	91	233	259	264
Lsat_1_v5_gn_0_11320.1	AT5G14020.1	Endosomal targeting BRO1-like domain-containing protein	0.92	47	189	394	412	401
Lsat_1_v5_gn_0_11360.1	AT2G25580.1	Tetratricopeptide repeat (TPR)-like superfamily protein	0.17	49	34	69	69	615
Lsat_1_v5_gn_0_11381.1	AT4G32450.1	Pentatricopeptide repeat (PPR) superfamily protein	0.15	47	40	84	91	537
Lsat_1_v5_gn_0_11400.1	no_hits_found
Lsat_1_v5_gn_0_11420.1	no_hits_found
Lsat_1_v5_gn_0_11441.1	no_hits_found
Lsat_1_v5_gn_0_11461.1	AT2G33490.1	hydroxyproline-rich glycoprotein family protein	0.9	40	228	566	555	623
Lsat_1_v5_gn_0_11501.1	AT5G41080.1	PLC-like phosphodiesterases superfamily protein	1	55	214	388	386	374
Lsat_1_v5_gn_0_11520.1	no_hits_found
Lsat_1_v5_gn_0_11561.1	no_hits_found
Lsat_1_v5_gn_0_11620.1	no_hits_found
Lsat_1_v5_gn_0_11640.1	AT3G28490.1	Oxoglutarate/iron-dependent oxygenase	0.14	67	29	43	53	288
Lsat_1_v5_gn_0_11660.1	AT1G79000.2	histone acetyltransferase of the CBP family 1	0.25	52	65	123	255	1741
Lsat_1_v5_gn_0_11681.1	AT5G50180.1	Protein kinase superfamily protein	1	76	257	335	353	346
Lsat_1_v5_gn_0_11721.1	AT3G01590.2	Galactose mutarotase-like superfamily protein	1	75	229	302	305	306
Lsat_1_v5_gn_0_11741.1	AT4G26620.1	Sucrase/ferredoxin-like family protein	0.72	52	119	227	247	443
Lsat_1_v5_gn_0_11801.1	AT3G27580.1	Protein kinase superfamily protein	1	61	339	551	571	578
Lsat_1_v5_gn_0_11820.1	AT3G24520.1	heat shock transcription factor C1	0.25	73	50	68	151	330
Lsat_1_v5_gn_0_11880.1	AT3G26000.1	Ribonuclease inhibitor	0.56	37	115	307	436	453
Lsat_1_v5_gn_0_11900.1	AT1G13440.1	glyceraldehyde-3-phosphate dehydrogenase C2	1	82	285	344	346	338
Lsat_1_v5_gn_0_11921.1	AT3G27280.2	prohibitin 4	1	76	215	280	280	279
Lsat_1_v5_gn_0_1200.1	no_hits_found
Lsat_1_v5_gn_0_12000.1	no_hits_found
Lsat_1_v5_gn_0_12040.1	AT3G01750.1	Ankyrin repeat family protein	1	47	276	580	654	664
Lsat_1_v5_gn_0_12080.1	AT3G16520.3	UDP-glucosyl transferase 88A1	0.58	57	113	195	212	462
Lsat_1_v5_gn_0_12221.1	AT5G14040.1	phosphate transporter 3;1	1	84	259	307	366	375
Lsat_1_v5_gn_0_12340.1	AT5G14880.1	Potassium transporter family protein	1	72	568	779	766	781
Lsat_1_v5_gn_0_12381.1	no_hits_found
Lsat_1_v5_gn_0_12400.1	AT5G14890.1	NHL domain-containing protein	0.92	43	205	469	473	754
Lsat_1_v5_gn_0_1241.1	AT1G75900.1	GDSL-like Lipase/Acylhydrolase superfamily protein	0.79	54	143	264	324	364
Lsat_1_v5_gn_0_12421.1	no_hits_found
Lsat_1_v5_gn_0_12461.1	AT5G04895.1	DEA(D/H)-box RNA helicase family protein	0.38	67	70	104	188	1161
Lsat_1_v5_gn_0_12501.1	AT3G28050.1	nodulin MtN21 /EamA-like transporter family protein	0.97	53	196	367	353	367
Lsat_1_v5_gn_0_12521.1	no_hits_found
Lsat_1_v5_gn_0_12581.1	no_hits_found
Lsat_1_v5_gn_0_1260.1	AT1G75850.1	VPS35 homolog B	1	80	628	785	791	790
Lsat_1_v5_gn_0_12601.1	AT3G28050.1	nodulin MtN21 /EamA-like transporter family protein	1	63	233	369	363	367
Lsat_1_v5_gn_0_12661.1	no_hits_found
Lsat_1_v5_gn_0_12760.1	no_hits_found
Lsat_1_v5_gn_0_12780.1	AT5G07350.2	TUDOR-SN protein 1	0.37	58	88	150	247	1007
Lsat_1_v5_gn_0_12841.1	no_hits_found
Lsat_1_v5_gn_0_12861.1	no_hits_found
Lsat_1_v5_gn_0_12900.1	no_hits_found
Lsat_1_v5_gn_0_12940.1	AT3G27870.1	ATPase E1-E2 type family protein / haloacid dehalogenase-like hydrolase family protein	1	69	806	1159	1178	1189
Lsat_1_v5_gn_0_1300.1	AT1G20080.1	Calcium-dependent lipid-binding (CaLB domain) family protein	1	72	391	539	539	537
Lsat_1_v5_gn_0_13081.1	AT2G01260.1	Protein of unknown function (DUF789)	0.71	46	168	359	417	369
Lsat_1_v5_gn_0_13100.1	no_hits_found
Lsat_1_v5_gn_0_13160.1	AT1G78955.1	camelliol C synthase 1	1	47	330	693	623	769
Lsat_1_v5_gn_0_1320.1	no_hits_found
Lsat_1_v5_gn_0_13201.1	AT5G14030.1	translocon-associated protein beta (TRAPB) family protein	0.54	70	97	138	197	195
Lsat_1_v5_gn_0_13221.1	AT1G03430.1	histidine-containing phosphotransfer factor 5	0.4	48	74	152	152	157
Lsat_1_v5_gn_0_13241.1	AT5G04290.1	kow domain-containing transcription factor 1	0.23	48	47	96	165	1493
Lsat_1_v5_gn_0_13280.1	AT3G27880.1	Protein of unknown function (DUF1645)	0.18	29	76	255	242	242
Lsat_1_v5_gn_0_13340.1	no_hits_found
Lsat_1_v5_gn_0_13361.1	AT3G27880.1	Protein of unknown function (DUF1645)	0.18	27	76	274	254	242
Lsat_1_v5_gn_0_1340.1	AT5G64920.1	COP1-interacting protein 8	0.53	63	103	162	381	334
Lsat_1_v5_gn_0_13400.1	AT2G26190.1	calmodulin-binding family protein	1	63	247	392	461	532
Lsat_1_v5_gn_0_13420.1	AT1G72670.1	IQ-domain 8	0.49	35	154	437	405	414
Lsat_1_v5_gn_0_13460.1	AT1G03000.1	peroxin 6	0.51	54	110	201	450	941
Lsat_1_v5_gn_0_13500.1	AT3G13890.1	myb domain protein 26	0.56	81	101	124	330	367
Lsat_1_v5_gn_0_1360.1	no_hits_found
Lsat_1_v5_gn_0_13600.1	AT3G11740.1	Protein of unknown function (DUF567)	0.35	34	68	196	224	194
Lsat_1_v5_gn_0_13620.1	AT5G07920.1	diacylglycerol kinase1	0.3	64	63	97	318	728
Lsat_1_v5_gn_0_1380.1	AT5G48380.1	BAK1-interacting receptor-like kinase 1	0.6	32	164	502	472	620
Lsat_1_v5_gn_0_13881.1	AT5G48240.3		0.39	61	88	143	318	356
Lsat_1_v5_gn_0_13900.1	no_hits_found
Lsat_1_v5_gn_0_13921.1	AT5G47530.1	Auxin-responsive family protein	1	58	222	381	397	395
Lsat_1_v5_gn_0_13960.1	no_hits_found
Lsat_1_v5_gn_0_13981.1	no_hits_found
Lsat_1_v5_gn_0_1400.1	AT5G48380.1	BAK1-interacting receptor-like kinase 1	0.34	36	89	244	217	620
Lsat_1_v5_gn_0_14001.1	no_hits_found
Lsat_1_v5_gn_0_141.1	AT4G14465.1	AT-hook motif nuclear-localized protein 20	0.62	46	132	286	270	281
Lsat_1_v5_gn_0_14140.1	no_hits_found
Lsat_1_v5_gn_0_14160.1	no_hits_found
Lsat_1_v5_gn_0_14180.1	no_hits_found
Lsat_1_v5_gn_0_14240.1	no_hits_found
Lsat_1_v5_gn_0_14320.1	AT5G14240.1	Thioredoxin superfamily protein	0.81	57	148	256	250	256
Lsat_1_v5_gn_0_14341.1	AT5G14230.1		1	58	433	737	757	751
Lsat_1_v5_gn_0_14400.1	no_hits_found
Lsat_1_v5_gn_0_1441.1	no_hits_found
Lsat_1_v5_gn_0_14480.1	AT1G65470.1	chromatin assembly factor-1 (FASCIATA1) (FAS1)	0.96	44	221	499	800	815
Lsat_1_v5_gn_0_14521.1	AT1G65450.1	HXXXD-type acyl-transferase family protein	1	58	261	449	452	450
Lsat_1_v5_gn_0_14541.1	AT3G53860.1		0.58	45	117	256	260	281
Lsat_1_v5_gn_0_14561.1	no_hits_found
Lsat_1_v5_gn_0_14580.1	AT5G36700.1	2-phosphoglycolate phosphatase 1	1	78	232	296	374	362
Lsat_1_v5_gn_0_14601.1	AT1G65430.1	IBR domain-containing protein	1	69	401	577	587	567
Lsat_1_v5_gn_0_14641.1	AT3G03305.1	Calcineurin-like metallo-phosphoesterase superfamily protein	1	49	347	699	722	743
Lsat_1_v5_gn_0_14661.1	AT1G65290.1	mitochondrial acyl carrier protein 2	0.47	74	95	127	127	126
Lsat_1_v5_gn_0_14680.1	AT3G03330.1	NAD(P)-binding Rossmann-fold superfamily protein	1	69	228	328	326	328
Lsat_1_v5_gn_0_14701.1	AT3G03300.1	dicer-like 2	1	51	721	1392	1400	1388
Lsat_1_v5_gn_0_14720.1	no_hits_found
Lsat_1_v5_gn_0_14741.1	AT3G03300.1	dicer-like 2	1	51	402	776	789	1388
Lsat_1_v5_gn_0_14761.1	AT3G07470.1	Protein of unknown function, DUF538	0.39	63	72	114	186	169
Lsat_1_v5_gn_0_14781.1	AT5G17440.1	LUC7 related protein	1	75	239	315	438	404
Lsat_1_v5_gn_0_14820.1	AT1G65270.2		0.91	64	169	263	310	292
Lsat_1_v5_gn_0_14841.1	AT5G54160.1	O-methyltransferase 1	1	53	185	347	351	363
Lsat_1_v5_gn_0_14861.1	AT5G54160.1	O-methyltransferase 1	1	51	180	349	350	363
Lsat_1_v5_gn_0_14901.1	AT1G70420.1	Protein of unknown function (DUF1645)	0.14	28	64	222	253	272
Lsat_1_v5_gn_0_14941.1	no_hits_found
Lsat_1_v5_gn_0_14960.1	no_hits_found
Lsat_1_v5_gn_0_14981.1	no_hits_found
Lsat_1_v5_gn_0_1500.1	no_hits_found
Lsat_1_v5_gn_0_15001.1	AT1G23710.1	Protein of unknown function (DUF1645)	0.14	27	70	252	252	295
Lsat_1_v5_gn_0_15021.1	no_hits_found
Lsat_1_v5_gn_0_15061.1	no_hits_found
Lsat_1_v5_gn_0_15161.1	AT1G23710.1	Protein of unknown function (DUF1645)	0.18	29	75	252	252	295
Lsat_1_v5_gn_0_15181.1	AT2G29660.1	zinc finger (C2H2 type) family protein	0.12	39	58	148	128	373
Lsat_1_v5_gn_0_1520.1	no_hits_found
Lsat_1_v5_gn_0_15201.1	AT4G26640.2	WRKY family transcription factor family protein	1	49	250	505	510	557
Lsat_1_v5_gn_0_15220.1	AT5G55540.1	tornado 1	1	62	871	1392	1376	1380
Lsat_1_v5_gn_0_15241.1	AT5G55530.1	Calcium-dependent lipid-binding (CaLB domain) family protein	0.88	45	185	407	392	405
Lsat_1_v5_gn_0_15420.1	AT5G59240.1	Ribosomal protein S8e family protein	0.74	70	147	208	220	210
Lsat_1_v5_gn_0_15441.1	no_hits_found
Lsat_1_v5_gn_0_15460.1	AT5G08340.1	Nucleotidylyl transferase superfamily protein	0.94	62	183	292	327	367
Lsat_1_v5_gn_0_15481.1	AT4G26690.1	PLC-like phosphodiesterase family protein	1	51	376	724	742	759
Lsat_1_v5_gn_0_15540.1	ATCG00860.1	Chloroplast Ycf2;ATPase, AAA type, core	0.65	77	123	159	163	2294
Lsat_1_v5_gn_0_15561.1	no_hits_found
Lsat_1_v5_gn_0_15580.1	ATCG00860.1	Chloroplast Ycf2;ATPase, AAA type, core	1	80	779	969	955	2294
Lsat_1_v5_gn_0_15601.1	no_hits_found
Lsat_1_v5_gn_0_15641.1	AT1G50060.1	CAP (Cysteine-rich secretory proteins, Antigen 5, and Pathogenesis-related 1 protein) superfamily protein	0.53	60	98	163	162	161
Lsat_1_v5_gn_0_15681.1	AT1G50060.1	CAP (Cysteine-rich secretory proteins, Antigen 5, and Pathogenesis-related 1 protein) superfamily protein	0.53	60	98	163	162	161
Lsat_1_v5_gn_0_15700.1	no_hits_found
Lsat_1_v5_gn_0_15721.1	AT1G50060.1	CAP (Cysteine-rich secretory proteins, Antigen 5, and Pathogenesis-related 1 protein) superfamily protein	0.5	57	94	163	162	161
Lsat_1_v5_gn_0_1580.1	AT4G13430.1	isopropyl malate isomerase large subunit 1	0.17	95	38	40	137	509
Lsat_1_v5_gn_0_15821.1	AT3G45060.1	high affinity nitrate transporter 2.6	1	63	317	500	523	542
Lsat_1_v5_gn_0_15860.1	AT3G17850.1	Protein kinase superfamily protein	0.6	66	112	169	189	1296
Lsat_1_v5_gn_0_15880.1	AT1G10410.1	Protein of unknown function (DUF1336)	1	48	243	500	490	485
Lsat_1_v5_gn_0_15901.1	AT3G28470.1	Duplicated homeodomain-like superfamily protein	0.66	79	110	138	160	317
Lsat_1_v5_gn_0_15921.1	AT3G28480.2	Oxoglutarate/iron-dependent oxygenase	1	60	194	322	312	324
Lsat_1_v5_gn_0_15941.1	AT3G28480.2	Oxoglutarate/iron-dependent oxygenase	1	57	190	329	313	324
Lsat_1_v5_gn_0_15960.1	AT5G40020.1	Pathogenesis-related thaumatin superfamily protein	0.94	68	151	220	256	256
Lsat_1_v5_gn_0_15981.1	no_hits_found
Lsat_1_v5_gn_0_16020.1	AT1G56070.1	Ribosomal protein S5/Elongation factor G/III/V family protein	1	49	379	761	746	843
Lsat_1_v5_gn_0_161.1	no_hits_found
Lsat_1_v5_gn_0_16120.1	AT5G39000.1	Malectin/receptor-like protein kinase family protein	0.58	38	128	332	840	873
Lsat_1_v5_gn_0_16140.1	AT3G53740.2	Ribosomal protein L36e family protein	0.13	50	44	87	174	112
Lsat_1_v5_gn_0_16160.1	AT1G62020.1	Coatomer, alpha subunit	0.9	83	157	189	382	1216
Lsat_1_v5_gn_0_16180.1	AT1G67320.3	DNA primase, large subunit family	0.36	52	74	141	144	490
Lsat_1_v5_gn_0_16380.1	AT3G51550.1	Malectin/receptor-like protein kinase family protein	1	47	386	810	857	895
Lsat_1_v5_gn_0_1640.1	no_hits_found
Lsat_1_v5_gn_0_16440.1	AT3G27650.1	LOB domain-containing protein 25	0.51	81	91	111	150	159
Lsat_1_v5_gn_0_16480.1	AT1G49990.1	F-box family protein	0.23	26	115	440	496	430
Lsat_1_v5_gn_0_16501.1	AT3G01360.1	Family of unknown function (DUF716)	0.58	49	107	216	331	319
Lsat_1_v5_gn_0_16520.1	AT2G04690.1	Pyridoxamine 5'-phosphate oxidase family protein	0.56	59	105	176	212	210
Lsat_1_v5_gn_0_16540.1	AT3G01370.1	CRM family member 2	1	49	529	1060	1023	1011
Lsat_1_v5_gn_0_16560.1	AT2G04700.1	ferredoxin thioredoxin reductase catalytic beta chain family protein	0.59	80	103	128	148	146
Lsat_1_v5_gn_0_16580.1	AT5G40150.1	Peroxidase superfamily protein	1	62	190	302	325	328
Lsat_1_v5_gn_0_16600.1	AT5G56130.1	Transducin/WD40 repeat-like superfamily protein	1	87	277	317	319	315
Lsat_1_v5_gn_0_16701.1	AT5G50260.1	Cysteine proteinases superfamily protein	0.84	44	154	350	372	361
Lsat_1_v5_gn_0_16720.1	AT4G12570.1	ubiquitin protein ligase 5	0.14	42	42	99	165	873
Lsat_1_v5_gn_0_16740.1	no_hits_found
Lsat_1_v5_gn_0_16780.1	no_hits_found
Lsat_1_v5_gn_0_16801.1	AT5G50260.1	Cysteine proteinases superfamily protein	0.74	41	145	350	371	361
Lsat_1_v5_gn_0_16821.1	no_hits_found
Lsat_1_v5_gn_0_16841.1	AT5G04660.1	cytochrome P450, family 77, subfamily A, polypeptide 4	1	69	329	476	501	512
Lsat_1_v5_gn_0_16941.1	AT5G03680.1	Duplicated homeodomain-like superfamily protein	0.67	40	165	412	453	591
Lsat_1_v5_gn_0_16980.1	AT3G01015.1	TPX2 (targeting protein for Xklp2) protein family	0.29	37	91	245	253	488
Lsat_1_v5_gn_0_17001.1	AT2G36490.1	demeter-like 1	1	49	461	925	1680	1393
Lsat_1_v5_gn_0_17081.1	AT3G62300.2	DOMAIN OF UNKNOWN FUNCTION 724 7	0.14	43	42	97	489	723
Lsat_1_v5_gn_0_17341.1	AT5G63260.2	Zinc finger C-x8-C-x5-C-x3-H type family protein	0.17	30	68	223	231	451
Lsat_1_v5_gn_0_17361.1	AT1G13460.1	Protein phosphatase 2A regulatory B subunit family protein	1	81	329	406	507	492
Lsat_1_v5_gn_0_17501.1	no_hits_found
Lsat_1_v5_gn_0_17581.1	AT1G20080.1	Calcium-dependent lipid-binding (CaLB domain) family protein	0.14	58	31	53	137	537
Lsat_1_v5_gn_0_17620.1	ATMG01190.1	ATP synthase subunit 1	1	92	411	442	445	507
Lsat_1_v5_gn_0_17660.1	AT1G62930.1	Tetratricopeptide repeat (TPR)-like superfamily protein	1	38	219	570	555	629
Lsat_1_v5_gn_0_17681.1	AT4G26600.1	S-adenosyl-L-methionine-dependent methyltransferases superfamily protein	0.23	51	60	117	124	671
Lsat_1_v5_gn_0_17700.1	AT3G44670.1	Disease resistance protein (TIR-NBS-LRR class) family	0.11	25	67	258	434	1219
Lsat_1_v5_gn_0_17741.1	AT1G71380.1	cellulase 3	1	70	338	478	483	484
Lsat_1_v5_gn_0_17841.1	AT5G24530.1	2-oxoglutarate (2OG) and Fe(II)-dependent oxygenase superfamily protein	1	66	226	340	337	341
Lsat_1_v5_gn_0_17861.1	AT1G52360.2	Coatomer, beta' subunit	0.44	65	89	135	489	970
Lsat_1_v5_gn_0_17920.1	AT3G61650.1	gamma-tubulin	0.21	87	49	56	111	474
Lsat_1_v5_gn_0_18060.1	no_hits_found
Lsat_1_v5_gn_0_18080.1	no_hits_found
Lsat_1_v5_gn_0_18100.1	AT3G04580.1	Signal transduction histidine kinase, hybrid-type, ethylene sensor	1	55	432	773	763	766
Lsat_1_v5_gn_0_18160.1	no_hits_found
Lsat_1_v5_gn_0_1820.1	AT3G07360.1	plant U-box 9	0.19	53	54	101	180	460
Lsat_1_v5_gn_0_18220.1	AT3G27440.1	uridine kinase-like 5	1	78	335	428	464	465
Lsat_1_v5_gn_0_18240.1	AT5G14450.1	GDSL-like Lipase/Acylhydrolase superfamily protein	1	52	194	369	383	389
Lsat_1_v5_gn_0_18260.1	AT3G27470.1	Protein of unknown function (DUF707)	1	70	273	385	401	398
Lsat_1_v5_gn_0_18280.1	AT3G27520.1		0.21	38	70	184	173	198
Lsat_1_v5_gn_0_18301.1	AT3G01640.1	glucuronokinase G	1	74	262	350	364	362
Lsat_1_v5_gn_0_18361.1	AT1G12820.1	auxin signaling F-box 3	0.2	44	48	109	119	577
Lsat_1_v5_gn_0_18380.1	AT3G03300.1	dicer-like 2	1	55	311	562	565	1388
Lsat_1_v5_gn_0_18400.1	AT1G65230.1	Uncharacterized conserved protein (DUF2358)	0.86	67	157	232	298	286
Lsat_1_v5_gn_0_18421.1	AT1G05840.1	Eukaryotic aspartyl protease family protein	1	52	226	431	478	485
Lsat_1_v5_gn_0_18460.1	AT1G18100.1	PEBP (phosphatidylethanolamine-binding protein) family protein	0.31	42	70	164	170	173
Lsat_1_v5_gn_0_18481.1	AT1G21430.1	Flavin-binding monooxygenase family protein	1	55	207	374	382	391
Lsat_1_v5_gn_0_18520.1	no_hits_found
Lsat_1_v5_gn_0_18561.1	AT1G48910.1	Flavin-containing monooxygenase family protein	1	55	207	376	381	383
Lsat_1_v5_gn_0_18641.1	AT1G08230.2	Transmembrane amino acid transporter family protein	1	57	249	434	461	451
Lsat_1_v5_gn_0_18680.1	no_hits_found
Lsat_1_v5_gn_0_18701.1	no_hits_found
Lsat_1_v5_gn_0_18740.1	no_hits_found
Lsat_1_v5_gn_0_1880.1	AT5G22850.1	Eukaryotic aspartyl protease family protein	0.3	51	72	140	146	493
Lsat_1_v5_gn_0_18840.1	AT4G39950.1	cytochrome P450, family 79, subfamily B, polypeptide 2	1	49	238	482	544	541
Lsat_1_v5_gn_0_18880.1	AT1G20860.1	phosphate transporter 1;8	0.14	62	32	51	78	534
Lsat_1_v5_gn_0_18900.1	AT1G76430.1	phosphate transporter 1;9	0.35	69	73	105	105	532
Lsat_1_v5_gn_0_19000.1	no_hits_found
Lsat_1_v5_gn_0_19021.1	AT1G18390.2	Protein kinase superfamily protein	0.22	29	74	249	259	654
Lsat_1_v5_gn_0_19060.1	no_hits_found
Lsat_1_v5_gn_0_19080.1	AT3G18750.1	with no lysine (K) kinase 6	0.34	55	69	124	108	567
Lsat_1_v5_gn_0_19100.1	AT3G18750.1	with no lysine (K) kinase 6	0.33	70	68	96	125	567
Lsat_1_v5_gn_0_19161.1	no_hits_found
Lsat_1_v5_gn_0_19180.1	AT5G13200.1	GRAM domain family protein	0.58	47	109	229	244	272
Lsat_1_v5_gn_0_19201.1	AT5G14030.1	translocon-associated protein beta (TRAPB) family protein	0.5	55	96	173	195	195
Lsat_1_v5_gn_0_1921.1	AT2G31190.1	Protein of unknown function, DUF647	0.11	48	31	64	67	433
Lsat_1_v5_gn_0_19261.1	AT1G06620.1	2-oxoglutarate (2OG) and Fe(II)-dependent oxygenase superfamily protein	1	53	191	359	357	365
Lsat_1_v5_gn_0_19281.1	no_hits_found
Lsat_1_v5_gn_0_19300.1	AT3G27960.1	Tetratricopeptide repeat (TPR)-like superfamily protein	1	61	392	633	669	663
Lsat_1_v5_gn_0_19321.1	AT3G01500.2	carbonic anhydrase 1	1	71	203	283	335	347
Lsat_1_v5_gn_0_19361.1	no_hits_found
Lsat_1_v5_gn_0_19520.1	AT5G62960.1		0.79	48	145	299	290	347
Lsat_1_v5_gn_0_19560.1	AT5G14580.1	polyribonucleotide nucleotidyltransferase, putative	1	64	626	970	991	991
Lsat_1_v5_gn_0_19580.1	AT5G23240.1	DNAJ heat shock N-terminal domain-containing protein	0.33	41	81	194	260	465
Lsat_1_v5_gn_0_19601.1	AT2G22070.1	pentatricopeptide (PPR) repeat-containing protein	1	32	206	639	731	786
Lsat_1_v5_gn_0_19620.1	AT5G14550.1	Core-2/I-branching beta-1,6-N-acetylglucosaminyltransferase family protein	1	69	232	334	339	377
Lsat_1_v5_gn_0_19660.1	AT3G14470.1	NB-ARC domain-containing disease resistance protein	1	32	343	1043	1264	1054
Lsat_1_v5_gn_0_19740.1	no_hits_found
Lsat_1_v5_gn_0_19780.1	no_hits_found
Lsat_1_v5_gn_0_19800.1	AT3G14470.1	NB-ARC domain-containing disease resistance protein	1	32	339	1030	1266	1054
Lsat_1_v5_gn_0_1981.1	AT5G22850.1	Eukaryotic aspartyl protease family protein	1	48	213	440	452	493
Lsat_1_v5_gn_0_19860.1	AT3G14470.1	NB-ARC domain-containing disease resistance protein	1	33	333	1007	1246	1054
Lsat_1_v5_gn_0_19880.1	AT3G14470.1	NB-ARC domain-containing disease resistance protein	1	33	364	1101	1251	1054
Lsat_1_v5_gn_0_19900.1	no_hits_found
Lsat_1_v5_gn_0_19921.1	AT3G14470.1	NB-ARC domain-containing disease resistance protein	1	34	350	1022	1240	1054
Lsat_1_v5_gn_0_19981.1	AT3G14470.1	NB-ARC domain-containing disease resistance protein	0.17	46	40	86	85	1054
Lsat_1_v5_gn_0_20061.1	AT3G14470.1	NB-ARC domain-containing disease resistance protein	1	38	336	879	1132	1054
Lsat_1_v5_gn_0_20081.1	ATCG01130.1	Ycf1 protein	0.6	38	154	397	405	1786
Lsat_1_v5_gn_0_20100.1	no_hits_found
Lsat_1_v5_gn_0_20160.1	AT3G46740.1	translocon at the outer envelope membrane of chloroplasts 75-III	0.31	73	64	87	175	818
Lsat_1_v5_gn_0_2021.1	no_hits_found
Lsat_1_v5_gn_0_20301.1	AT4G19110.2	Protein kinase superfamily protein	0.11	56	29	51	133	464
Lsat_1_v5_gn_0_20321.1	AT5G18210.1	NAD(P)-binding Rossmann-fold superfamily protein	0.15	51	40	78	111	277
Lsat_1_v5_gn_0_20381.1	no_hits_found
Lsat_1_v5_gn_0_20400.1	AT3G26040.1	HXXXD-type acyl-transferase family protein	0.58	33	152	450	450	442
Lsat_1_v5_gn_0_20500.1	no_hits_found
Lsat_1_v5_gn_0_20520.1	AT1G51420.1	sucrose-phosphatase 1	0.34	48	72	148	151	423
Lsat_1_v5_gn_0_20660.1	AT3G01930.2	Major facilitator superfamily protein	1	66	396	593	594	584
Lsat_1_v5_gn_0_20681.1	AT5G14130.1	Peroxidase superfamily protein	0.96	55	175	313	321	330
Lsat_1_v5_gn_0_20741.1	AT4G37530.1	Peroxidase superfamily protein	1	62	205	329	326	329
Lsat_1_v5_gn_0_20781.1	AT5G41080.1	PLC-like phosphodiesterases superfamily protein	0.36	58	69	117	119	374
Lsat_1_v5_gn_0_20800.1	no_hits_found
Lsat_1_v5_gn_0_20821.1	AT1G65800.1	receptor kinase 2	1	36	265	736	708	847
Lsat_1_v5_gn_0_20921.1	no_hits_found
Lsat_1_v5_gn_0_20960.1	AT3G21360.1	2-oxoglutarate (2OG) and Fe(II)-dependent oxygenase superfamily protein	0.97	53	166	309	333	330
Lsat_1_v5_gn_0_20981.1	AT3G11910.1	ubiquitin-specific protease 13	1	77	855	1102	1101	1115
Lsat_1_v5_gn_0_21000.1	AT5G06390.1	FASCICLIN-like arabinogalactan protein 17 precursor	1	63	279	440	447	458
Lsat_1_v5_gn_0_2101.1	no_hits_found
Lsat_1_v5_gn_0_21020.1	AT5G04870.1	calcium dependent protein kinase 1	1	73	447	611	569	610
Lsat_1_v5_gn_0_21060.1	AT3G11760.1		1	46	327	702	617	702
Lsat_1_v5_gn_0_21080.1	AT2G25470.1	receptor like protein 21	0.43	38	123	321	413	935
Lsat_1_v5_gn_0_21100.1	AT4G10400.1	F-box/RNI-like/FBD-like domains-containing protein	0.3	29	124	425	774	409
Lsat_1_v5_gn_0_21121.1	AT3G10640.1	SNF7 family protein	1	77	183	235	234	235
Lsat_1_v5_gn_0_21141.1	AT3G44190.1	FAD/NAD(P)-binding oxidoreductase family protein	0.84	56	158	279	588	367
Lsat_1_v5_gn_0_21180.1	AT1G79690.1	nudix hydrolase homolog 3	1	68	229	332	490	772
Lsat_1_v5_gn_0_21260.1	AT1G79690.1	nudix hydrolase homolog 3	1	57	386	672	606	772
Lsat_1_v5_gn_0_21300.1	AT5G45660.1		0.49	49	93	189	219	226
Lsat_1_v5_gn_0_21321.1	no_hits_found
Lsat_1_v5_gn_0_21360.1	AT4G30210.1	P450 reductase 2	0.78	79	148	187	438	712
Lsat_1_v5_gn_0_21380.1	no_hits_found
Lsat_1_v5_gn_0_2140.1	no_hits_found
Lsat_1_v5_gn_0_21401.1	AT3G02600.1	lipid phosphate phosphatase 3	0.81	62	132	211	243	364
Lsat_1_v5_gn_0_21500.1	AT3G17980.1	Calcium-dependent lipid-binding (CaLB domain) family protein	0.55	64	95	148	165	177
Lsat_1_v5_gn_0_21521.1	AT5G47040.1	lon protease 2	0.11	70	33	47	177	888
Lsat_1_v5_gn_0_21561.1	no_hits_found
Lsat_1_v5_gn_0_21600.1	AT5G59700.1	Protein kinase superfamily protein	0.59	43	134	307	1019	829
Lsat_1_v5_gn_0_21721.1	no_hits_found
Lsat_1_v5_gn_0_21761.1	AT5G14360.1	Ubiquitin-like superfamily protein	0.25	67	50	74	110	163
Lsat_1_v5_gn_0_21801.1	AT5G55690.1	MADS-box transcription factor family protein	0.11	31	47	147	346	277
Lsat_1_v5_gn_0_21840.1	no_hits_found
Lsat_1_v5_gn_0_21880.1	no_hits_found
Lsat_1_v5_gn_0_21921.1	no_hits_found
Lsat_1_v5_gn_0_21980.1	AT5G14420.1	RING domain ligase2	1	63	258	407	420	468
Lsat_1_v5_gn_0_220.1	AT3G56070.1	rotamase cyclophilin 2	0.77	78	135	172	174	176
Lsat_1_v5_gn_0_22001.1	AT4G38380.1	MATE efflux family protein	0.17	46	45	97	162	560
Lsat_1_v5_gn_0_2201.1	AT2G27040.1	Argonaute family protein	0.43	56	82	144	152	924
Lsat_1_v5_gn_0_22040.1	AT5G14420.1	RING domain ligase2	1	70	291	414	444	468
Lsat_1_v5_gn_0_22060.1	AT5G14420.1	RING domain ligase2	0.17	40	50	124	121	468
Lsat_1_v5_gn_0_22080.1	AT5G47100.1	calcineurin B-like protein 9	0.19	71	42	59	287	213
Lsat_1_v5_gn_0_22101.1	no_hits_found
Lsat_1_v5_gn_0_22181.1	no_hits_found
Lsat_1_v5_gn_0_22201.1	no_hits_found
Lsat_1_v5_gn_0_22240.1	AT1G09410.1	pentatricopeptide (PPR) repeat-containing protein	0.49	50	94	185	207	705
Lsat_1_v5_gn_0_22260.1	AT1G56690.1	Pentatricopeptide repeat (PPR) superfamily protein	1	60	200	332	332	704
Lsat_1_v5_gn_0_22301.1	AT5G02930.1	F-box/RNI-like superfamily protein	0.12	27	63	232	364	469
Lsat_1_v5_gn_0_22321.1	AT4G38100.1		0.29	47	66	139	230	193
Lsat_1_v5_gn_0_22380.1	no_hits_found
Lsat_1_v5_gn_0_22420.1	no_hits_found
Lsat_1_v5_gn_0_22560.1	AT3G10640.1	SNF7 family protein	0.22	50	51	101	133	235
Lsat_1_v5_gn_0_22580.1	AT3G26730.1	RING/U-box superfamily protein	1	42	323	762	713	772
Lsat_1_v5_gn_0_22620.1	AT2G38130.1	Acyl-CoA N-acyltransferases (NAT) superfamily protein	0.77	80	136	168	196	190
Lsat_1_v5_gn_0_22641.1	AT5G14060.1	Aspartate kinase family protein	1	77	406	525	551	544
Lsat_1_v5_gn_0_22661.1	ATCG00280.1	photosystem II reaction center protein C	1	68	221	324	267	473
Lsat_1_v5_gn_0_22681.1	ATCG00160.1	ribosomal protein S2	0.42	84	81	96	97	236
Lsat_1_v5_gn_0_22701.1	AT3G26744.1	basic helix-loop-helix (bHLH) DNA-binding superfamily protein	1	58	235	405	527	494
Lsat_1_v5_gn_0_22780.1	no_hits_found
Lsat_1_v5_gn_0_22860.1	AT5G17410.2	Spc97 / Spc98 family of spindle pole body (SBP) component	0.43	52	108	206	160	679
Lsat_1_v5_gn_0_22900.1	AT4G27220.1	NB-ARC domain-containing disease resistance protein	0.4	24	185	764	1784	919
Lsat_1_v5_gn_0_22920.1	no_hits_found
Lsat_1_v5_gn_0_22980.1	AT4G22130.1	STRUBBELIG-receptor family 8	1	57	406	704	698	703
Lsat_1_v5_gn_0_23001.1	AT4G22140.1	PHD finger family protein / bromo-adjacent homology (BAH) domain-containing protein	0.77	78	133	170	179	234
Lsat_1_v5_gn_0_23020.1	no_hits_found
Lsat_1_v5_gn_0_23101.1	AT2G48020.2	Major facilitator superfamily protein	0.19	69	44	63	119	463
Lsat_1_v5_gn_0_2320.1	AT5G22850.1	Eukaryotic aspartyl protease family protein	0.79	42	178	422	494	493
Lsat_1_v5_gn_0_2340.1	AT1G53580.1	glyoxalase II 3	0.35	52	78	148	217	294
Lsat_1_v5_gn_0_23481.1	AT5G14270.2	bromodomain and extraterminal domain protein 9	1	44	259	581	573	689
Lsat_1_v5_gn_0_23500.1	AT5G20130.1		0.3	45	74	162	205	202
Lsat_1_v5_gn_0_23521.1	AT4G22330.1	Alkaline phytoceramidase (aPHC)	0.9	76	143	187	187	255
Lsat_1_v5_gn_0_23560.1	no_hits_found
Lsat_1_v5_gn_0_23641.1	AT3G14470.1	NB-ARC domain-containing disease resistance protein	1	36	367	1016	1254	1054
Lsat_1_v5_gn_0_23820.1	no_hits_found
Lsat_1_v5_gn_0_23901.1	AT3G26935.1	DHHC-type zinc finger family protein	1	66	284	425	436	443
Lsat_1_v5_gn_0_23961.1	AT3G26950.1		1	56	308	546	542	548
Lsat_1_v5_gn_0_24061.1	no_hits_found
Lsat_1_v5_gn_0_24140.1	AT4G22320.1		0.39	39	94	237	201	238
Lsat_1_v5_gn_0_24181.1	AT4G22310.1	Uncharacterised protein family (UPF0041)	0.52	86	92	106	109	108
Lsat_1_v5_gn_0_24261.1	AT2G04620.1	Cation efflux family protein	1	59	255	426	784	798
Lsat_1_v5_gn_0_24320.1	AT3G48160.2	DP-E2F-like 1	0.68	41	166	397	394	403
Lsat_1_v5_gn_0_24381.1	AT4G17240.1		0.56	43	160	364	373	343
Lsat_1_v5_gn_0_2440.1	AT1G27970.2	nuclear transport factor 2B	0.58	87	103	118	123	134
Lsat_1_v5_gn_0_24441.1	AT3G26310.1	cytochrome P450, family 71, subfamily B, polypeptide 35	1	42	195	460	456	500
Lsat_1_v5_gn_0_24460.1	no_hits_found
Lsat_1_v5_gn_0_24541.1	no_hits_found
Lsat_1_v5_gn_0_24560.1	AT3G55010.1	phosphoribosylformylglycinamidine cyclo-ligase, chloroplast / phosphoribosyl-aminoimidazole synthetase / AIR synthase (PUR5)	0.27	52	63	119	339	389
Lsat_1_v5_gn_0_24581.1	no_hits_found
Lsat_1_v5_gn_0_2461.1	AT2G03890.1	phosphoinositide 4-kinase gamma 7	0.29	69	58	83	84	650
Lsat_1_v5_gn_0_24661.1	no_hits_found
Lsat_1_v5_gn_0_24701.1	AT3G20670.1	histone H2A 13	0.46	83	90	108	132	132
Lsat_1_v5_gn_0_24721.1	AT1G51060.1	histone H2A 10	0.46	71	94	132	132	132
Lsat_1_v5_gn_0_2481.1	AT1G13640.1	Phosphatidylinositol 3- and 4-kinase family protein	0.35	58	72	123	116	622
Lsat_1_v5_gn_0_24940.1	AT3G20050.1	T-complex protein 1 alpha subunit	0.22	49	59	119	178	545
Lsat_1_v5_gn_0_24960.1	no_hits_found
Lsat_1_v5_gn_0_25001.1	AT3G56850.1	ABA-responsive element binding protein 3	0.14	43	51	117	319	297
Lsat_1_v5_gn_0_2501.1	AT5G40960.1	Protein of unknown function (DUF 3339)	0.18	55	38	68	68	68
Lsat_1_v5_gn_0_25060.1	no_hits_found
Lsat_1_v5_gn_0_25080.1	AT4G19490.1	VPS54	0.22	37	76	202	296	1034
Lsat_1_v5_gn_0_25161.1	no_hits_found
Lsat_1_v5_gn_0_2520.1	no_hits_found
Lsat_1_v5_gn_0_25321.1	no_hits_found
Lsat_1_v5_gn_0_25341.1	AT3G20520.1	SHV3-like 3	0.3	54	64	117	197	729
Lsat_1_v5_gn_0_25361.1	AT3G18670.1	Ankyrin repeat family protein	0.6	38	125	328	339	598
Lsat_1_v5_gn_0_25401.1	AT3G18670.1	Ankyrin repeat family protein	0.74	32	194	603	702	598
Lsat_1_v5_gn_0_25501.1	AT5G04700.1	Ankyrin repeat family protein	0.36	43	76	175	182	669
Lsat_1_v5_gn_0_25541.1	no_hits_found
Lsat_1_v5_gn_0_25561.1	AT4G26220.1	S-adenosyl-L-methionine-dependent methyltransferases superfamily protein	0.81	64	144	225	233	232
Lsat_1_v5_gn_0_25680.1	AT3G57810.2	Cysteine proteinases superfamily protein	0.42	55	77	139	299	317
Lsat_1_v5_gn_0_25701.1	no_hits_found
Lsat_1_v5_gn_0_25741.1	AT3G05940.1	Protein of unknown function (DUF300)	0.17	66	43	65	113	422
Lsat_1_v5_gn_0_2580.1	ATMG00730.1	cytochrome c oxidase subunit 3	1	93	247	265	265	265
Lsat_1_v5_gn_0_25801.1	AT4G10310.1	high-affinity K+ transporter 1	0.63	40	141	349	388	506
Lsat_1_v5_gn_0_25841.1	AT5G45530.1	Protein of unknown function (DUF594)	1	40	327	808	724	798
Lsat_1_v5_gn_0_25881.1	no_hits_found
Lsat_1_v5_gn_0_25980.1	AT3G27080.1	translocase of outer membrane 20 kDa subunit 3	0.54	51	105	205	205	202
Lsat_1_v5_gn_0_260.1	AT1G66680.1	S-adenosyl-L-methionine-dependent methyltransferases superfamily protein	0.2	58	44	75	82	358
Lsat_1_v5_gn_0_26040.1	AT3G27060.1	Ferritin/ribonucleotide reductase-like family protein	1	86	288	332	329	332
Lsat_1_v5_gn_0_26060.1	AT3G27050.1		0.53	61	98	160	166	182
Lsat_1_v5_gn_0_26101.1	AT3G46290.1	hercules receptor kinase 1	0.43	45	101	222	437	830
Lsat_1_v5_gn_0_26201.1	AT3G55250.1		0.75	56	141	250	287	277
Lsat_1_v5_gn_0_26221.1	AT3G01480.1	cyclophilin 38	0.47	85	86	101	101	437
Lsat_1_v5_gn_0_26241.1	AT5G14920.1	Gibberellin-regulated family protein	0.17	50	34	68	662	275
Lsat_1_v5_gn_0_26281.1	AT2G31060.3	elongation factor family protein	0.27	67	58	86	125	671
Lsat_1_v5_gn_0_26301.1	AT3G66654.1	Cyclophilin-like peptidyl-prolyl cis-trans isomerase family protein	0.12	64	33	51	165	236
Lsat_1_v5_gn_0_26320.1	AT3G21340.1	Leucine-rich repeat protein kinase family protein	0.53	43	124	282	516	899
Lsat_1_v5_gn_0_2660.1	AT3G27030.1		0.17	56	39	69	69	142
Lsat_1_v5_gn_0_26720.1	AT5G61780.1	TUDOR-SN protein 2	0.25	47	70	147	175	985
Lsat_1_v5_gn_0_26740.1	AT3G62970.1	zinc finger (C3HC4-type RING finger) family protein	0.13	47	32	67	111	287
Lsat_1_v5_gn_0_26780.1	AT1G67730.1	beta-ketoacyl reductase 1	1	61	174	281	318	318
Lsat_1_v5_gn_0_26800.1	AT1G70580.1	alanine-2-oxoglutarate aminotransferase 2	0.2	88	45	51	51	481
Lsat_1_v5_gn_0_26840.1	no_hits_found
Lsat_1_v5_gn_0_26860.1	no_hits_found
Lsat_1_v5_gn_0_26880.1	AT1G67730.1	beta-ketoacyl reductase 1	1	62	180	286	323	318
Lsat_1_v5_gn_0_26921.1	AT4G22360.1	SWIB complex BAF60b domain-containing protein	0.59	58	119	204	409	385
Lsat_1_v5_gn_0_26940.1	no_hits_found
Lsat_1_v5_gn_0_26961.1	no_hits_found
Lsat_1_v5_gn_0_27001.1	AT3G27250.1		0.3	33	95	280	288	282
Lsat_1_v5_gn_0_27020.1	AT1G12000.1	Phosphofructokinase family protein	1	77	419	541	564	566
Lsat_1_v5_gn_0_27041.1	no_hits_found
Lsat_1_v5_gn_0_27060.1	no_hits_found
Lsat_1_v5_gn_0_27081.1	AT2G25170.1	chromatin remodeling factor CHD3 (PICKLE)	0.32	43	86	198	165	1384
Lsat_1_v5_gn_0_27160.1	AT5G07350.2	TUDOR-SN protein 1	0.27	67	58	86	205	1007
Lsat_1_v5_gn_0_27180.1	AT4G23850.1	AMP-dependent synthetase and ligase family protein	0.37	57	66	115	149	666
Lsat_1_v5_gn_0_27260.1	no_hits_found
Lsat_1_v5_gn_0_27321.1	AT3G27020.1	YELLOW STRIPE like 6	1	79	282	354	368	676
Lsat_1_v5_gn_0_27401.1	AT1G19880.1	Regulator of chromosome condensation (RCC1) family protein	0.13	44	39	88	212	538
Lsat_1_v5_gn_0_27421.1	no_hits_found
Lsat_1_v5_gn_0_27460.1	no_hits_found
Lsat_1_v5_gn_0_27480.1	AT2G25580.1	Tetratricopeptide repeat (TPR)-like superfamily protein	0.18	36	58	161	132	615
Lsat_1_v5_gn_0_27560.1	AT1G63130.1	Tetratricopeptide repeat (TPR)-like superfamily protein	1	37	209	559	631	630
Lsat_1_v5_gn_0_27580.1	AT5G43822.1	Pentatricopeptide repeat (PPR) superfamily protein	0.38	46	83	179	198	195
Lsat_1_v5_gn_0_2760.1	no_hits_found
Lsat_1_v5_gn_0_27660.1	no_hits_found
Lsat_1_v5_gn_0_27701.1	no_hits_found
Lsat_1_v5_gn_0_27721.1	AT1G74020.1	strictosidine synthase 2	0.26	29	98	331	303	335
Lsat_1_v5_gn_0_27800.1	AT1G23420.1	Plant-specific transcription factor YABBY family protein	0.45	53	95	176	199	231
Lsat_1_v5_gn_0_27841.1	AT1G10650.1	SBP (S-ribonuclease binding protein) family protein	0.96	53	183	343	323	339
Lsat_1_v5_gn_0_27861.1	no_hits_found
Lsat_1_v5_gn_0_27881.1	AT5G14670.1	ADP-ribosylation factor A1B	1	97	178	182	183	188
Lsat_1_v5_gn_0_27901.1	AT1G60420.1	DC1 domain-containing protein	0.54	60	96	159	156	578
Lsat_1_v5_gn_0_28001.1	no_hits_found
Lsat_1_v5_gn_0_2801.1	no_hits_found
Lsat_1_v5_gn_0_28060.1	ATCG01310.1	ribosomal protein L2	0.27	53	66	123	103	274
Lsat_1_v5_gn_0_28101.1	no_hits_found
Lsat_1_v5_gn_0_28161.1	AT5G23960.1	terpene synthase 21	0.81	35	171	486	523	547
Lsat_1_v5_gn_0_28181.1	AT1G49950.3	telomere repeat binding factor 1	0.45	63	97	152	149	300
Lsat_1_v5_gn_0_28220.1	AT3G27820.1	monodehydroascorbate reductase 4	1	63	306	484	468	488
Lsat_1_v5_gn_0_28240.1	no_hits_found
Lsat_1_v5_gn_0_28361.1	AT1G19715.3	Mannose-binding lectin superfamily protein	0.16	37	53	142	150	601
Lsat_1_v5_gn_0_28381.1	no_hits_found
Lsat_1_v5_gn_0_2840.1	AT1G20720.1	RAD3-like DNA-binding helicase protein	0.19	44	55	124	93	1175
Lsat_1_v5_gn_0_28400.1	no_hits_found
Lsat_1_v5_gn_0_28421.1	AT1G19715.3	Mannose-binding lectin superfamily protein	0.17	37	54	143	149	601
Lsat_1_v5_gn_0_28540.1	no_hits_found
Lsat_1_v5_gn_0_28581.1	AT1G62510.1	Bifunctional inhibitor/lipid-transfer protein/seed storage 2S albumin superfamily protein	0.23	63	50	79	252	149
Lsat_1_v5_gn_0_28600.1	no_hits_found
Lsat_1_v5_gn_0_28780.1	ATCG00120.1	ATP synthase subunit alpha	1	88	450	506	508	507
Lsat_1_v5_gn_0_28801.1	AT1G18370.1	ATP binding microtubule motor family protein	0.17	47	46	96	130	974
Lsat_1_v5_gn_0_28960.1	AT1G11755.1	Undecaprenyl pyrophosphate synthetase family protein	0.16	48	36	74	133	254
Lsat_1_v5_gn_0_29081.1	AT4G12590.1	Protein of unknown function DUF106, transmembrane	1	84	206	243	246	246
Lsat_1_v5_gn_0_29101.1	no_hits_found
Lsat_1_v5_gn_0_29140.1	no_hits_found
Lsat_1_v5_gn_0_29161.1	AT1G69040.2	ACT domain repeat 4	1	54	248	452	460	455
Lsat_1_v5_gn_0_29180.1	AT3G02090.2	Insulinase (Peptidase family M16) protein	0.11	61	27	44	133	535
Lsat_1_v5_gn_0_29200.1	no_hits_found
Lsat_1_v5_gn_0_2921.1	no_hits_found
Lsat_1_v5_gn_0_29221.1	AT5G50700.1	hydroxysteroid dehydrogenase 1	0.62	48	134	279	320	349
Lsat_1_v5_gn_0_29301.1	AT5G14620.1	domains rearranged methyltransferase 2	1	53	310	575	605	626
Lsat_1_v5_gn_0_29380.1	no_hits_found
Lsat_1_v5_gn_0_29401.1	AT3G23880.1	F-box and associated interaction domains-containing protein	0.28	28	106	376	376	364
Lsat_1_v5_gn_0_29421.1	AT3G23880.1	F-box and associated interaction domains-containing protein	0.27	28	104	370	376	364
Lsat_1_v5_gn_0_29480.1	no_hits_found
Lsat_1_v5_gn_0_29540.1	AT5G35810.1	Ankyrin repeat family protein	0.28	46	61	131	320	347
Lsat_1_v5_gn_0_29560.1	no_hits_found
Lsat_1_v5_gn_0_29640.1	no_hits_found
Lsat_1_v5_gn_0_29660.1	no_hits_found
Lsat_1_v5_gn_0_29680.1	AT5G59700.1	Protein kinase superfamily protein	0.5	50	109	218	269	829
Lsat_1_v5_gn_0_29701.1	AT5G47435.2	formyltetrahydrofolate deformylase, putative	0.75	62	141	225	192	323
Lsat_1_v5_gn_0_29720.1	AT3G48890.1	membrane-associated progesterone binding protein 3	0.59	66	117	176	222	233
Lsat_1_v5_gn_0_29740.1	no_hits_found
Lsat_1_v5_gn_0_29760.1	no_hits_found
Lsat_1_v5_gn_0_29780.1	AT5G52200.2	phosphoprotein phosphatase inhibitors	0.34	52	77	146	190	211
Lsat_1_v5_gn_0_2980.1	AT3G14470.1	NB-ARC domain-containing disease resistance protein	1	29	293	999	1089	1054
Lsat_1_v5_gn_0_29801.1	no_hits_found
Lsat_1_v5_gn_0_29861.1	no_hits_found
Lsat_1_v5_gn_0_29881.1	no_hits_found
Lsat_1_v5_gn_0_29900.1	AT5G52180.1		1	46	204	438	461	458
Lsat_1_v5_gn_0_29921.1	AT5G07280.1	Leucine-rich repeat transmembrane protein kinase	1	52	674	1290	1302	1192
Lsat_1_v5_gn_0_300.1	AT3G23240.1	ethylene response factor 1	0.41	47	101	212	216	218
Lsat_1_v5_gn_0_30021.1	AT3G01860.1		0.16	46	46	100	184	223
Lsat_1_v5_gn_0_30101.1	no_hits_found
Lsat_1_v5_gn_0_30180.1	no_hits_found
Lsat_1_v5_gn_0_30221.1	no_hits_found
Lsat_1_v5_gn_0_30261.1	no_hits_found
Lsat_1_v5_gn_0_30301.1	no_hits_found
Lsat_1_v5_gn_0_30380.1	AT1G73050.1	Glucose-methanol-choline (GMC) oxidoreductase family protein	1	51	267	517	523	552
Lsat_1_v5_gn_0_30420.1	no_hits_found
Lsat_1_v5_gn_0_30600.1	AT1G50575.1	Putative lysine decarboxylase family protein	0.19	47	48	101	93	306
Lsat_1_v5_gn_0_3061.1	AT5G13080.1	WRKY DNA-binding protein 75	0.34	59	70	118	181	145
Lsat_1_v5_gn_0_30740.1	AT5G40650.1	succinate dehydrogenase 2-2	1	77	217	279	277	280
Lsat_1_v5_gn_0_30760.1	no_hits_found
Lsat_1_v5_gn_0_30781.1	AT5G40660.1	ATP12 protein-related	0.98	72	175	243	335	325
Lsat_1_v5_gn_0_30800.1	no_hits_found
Lsat_1_v5_gn_0_30860.1	no_hits_found
Lsat_1_v5_gn_0_30940.1	AT3G07810.2	RNA-binding (RRM/RBD/RNP motifs) family protein	1	65	202	308	492	495
Lsat_1_v5_gn_0_30981.1	AT3G14470.1	NB-ARC domain-containing disease resistance protein	1	33	351	1062	1250	1054
Lsat_1_v5_gn_0_3100.1	AT5G64140.1	ribosomal protein S28	0.19	90	46	51	65	64
Lsat_1_v5_gn_0_31161.1	AT3G48220.1		0.11	30	44	142	169	214
Lsat_1_v5_gn_0_31201.1	no_hits_found
Lsat_1_v5_gn_0_31261.1	AT2G35660.1	FAD/NAD(P)-binding oxidoreductase family protein	0.36	65	65	99	129	439
Lsat_1_v5_gn_0_31360.1	AT5G14970.1		0.9	54	195	357	369	355
Lsat_1_v5_gn_0_31381.1	AT5G15020.1	SIN3-like 2	1	52	681	1298	1276	1367
Lsat_1_v5_gn_0_31400.1	AT1G66680.1	S-adenosyl-L-methionine-dependent methyltransferases superfamily protein	0.19	57	42	73	73	358
Lsat_1_v5_gn_0_31441.1	no_hits_found
Lsat_1_v5_gn_0_31521.1	no_hits_found
Lsat_1_v5_gn_0_31600.1	AT1G32750.1	HAC13 protein (HAC13)	0.3	42	67	158	218	1919
Lsat_1_v5_gn_0_31620.1	no_hits_found
Lsat_1_v5_gn_0_31661.1	AT1G44130.1	Eukaryotic aspartyl protease family protein	0.24	51	54	105	151	405
Lsat_1_v5_gn_0_31681.1	no_hits_found
Lsat_1_v5_gn_0_31780.1	AT5G47520.1	RAB GTPase homolog A5A	0.88	84	160	189	233	221
Lsat_1_v5_gn_0_31860.1	no_hits_found
Lsat_1_v5_gn_0_31881.1	no_hits_found
Lsat_1_v5_gn_0_31960.1	AT2G25970.1	KH domain-containing protein	0.17	62	43	69	112	632
Lsat_1_v5_gn_0_31980.1	AT4G20400.1	JUMONJI 14	0.34	57	73	126	152	954
Lsat_1_v5_gn_0_320.1	AT2G39840.1	type one serine/threonine protein phosphatase 4	1	85	258	302	331	321
Lsat_1_v5_gn_0_3201.1	AT5G14100.1	non-intrinsic ABC protein 14	0.49	69	95	137	142	278
Lsat_1_v5_gn_0_32021.1	no_hits_found
Lsat_1_v5_gn_0_32061.1	no_hits_found
Lsat_1_v5_gn_0_32080.1	AT1G12380.1		0.35	64	64	100	101	793
Lsat_1_v5_gn_0_32100.1	AT5G40390.1	Raffinose synthase family protein	1	65	519	791	770	783
Lsat_1_v5_gn_0_32160.1	AT5G14540.1	Protein of unknown function (DUF1421)	0.5	47	106	221	509	547
Lsat_1_v5_gn_0_32180.1	AT3G01600.1	NAC domain containing protein 44	0.65	50	125	247	289	370
Lsat_1_v5_gn_0_3220.1	no_hits_found
Lsat_1_v5_gn_0_32220.1	AT1G15780.1		0.12	57	31	54	67	1335
Lsat_1_v5_gn_0_32260.1	AT1G13120.1	embryo defective 1745	0.94	34	212	610	647	611
Lsat_1_v5_gn_0_32300.1	no_hits_found
Lsat_1_v5_gn_0_32321.1	no_hits_found
Lsat_1_v5_gn_0_32360.1	AT1G05910.1	cell division cycle protein 48-related / CDC48-related	1	64	219	338	339	1210
Lsat_1_v5_gn_0_32381.1	AT4G16440.1	ferredoxin hydrogenases	1	63	331	524	508	474
Lsat_1_v5_gn_0_32400.1	AT1G10580.1	Transducin/WD40 repeat-like superfamily protein	0.28	46	69	149	402	573
Lsat_1_v5_gn_0_3241.1	AT2G07050.1	cycloartenol synthase 1	0.18	68	40	58	133	759
Lsat_1_v5_gn_0_32421.1	AT5G48160.1	Protein of unknown function (DUF1423)	1	57	331	580	561	574
Lsat_1_v5_gn_0_32440.1	AT5G66520.1	Tetratricopeptide repeat (TPR)-like superfamily protein	0.95	36	182	497	518	620
Lsat_1_v5_gn_0_32461.1	AT4G16470.1	Tetratricopeptide repeat (TPR)-like superfamily protein	0.45	53	77	143	237	501
Lsat_1_v5_gn_0_32480.1	AT1G78960.1	lupeol synthase 2	0.4	48	74	152	165	763
Lsat_1_v5_gn_0_32500.1	AT3G10410.1	SERINE CARBOXYPEPTIDASE-LIKE 49	0.31	49	62	125	340	516
Lsat_1_v5_gn_0_32560.1	no_hits_found
Lsat_1_v5_gn_0_32620.1	no_hits_found
Lsat_1_v5_gn_0_32660.1	AT3G05500.1	Rubber elongation factor protein (REF)	0.35	36	82	223	232	246
Lsat_1_v5_gn_0_32720.1	AT3G27310.1	plant UBX domain-containing protein 1	0.62	52	123	233	399	251
Lsat_1_v5_gn_0_3280.1	AT1G14610.1	valyl-tRNA synthetase / valine--tRNA ligase (VALRS)	0.91	63	155	246	248	1108
Lsat_1_v5_gn_0_32820.1	no_hits_found
Lsat_1_v5_gn_0_32861.1	AT3G46940.1	DUTP-PYROPHOSPHATASE-LIKE 1	0.15	40	49	122	136	166
Lsat_1_v5_gn_0_32880.1	AT5G14720.1	Protein kinase superfamily protein	1	65	374	567	597	674
Lsat_1_v5_gn_0_32900.1	no_hits_found
Lsat_1_v5_gn_0_32940.1	AT3G48290.2	cytochrome P450, family 71, subfamily A, polypeptide 24	0.46	37	94	252	302	512
Lsat_1_v5_gn_0_32960.1	AT3G26300.1	cytochrome P450, family 71, subfamily B, polypeptide 34	0.52	49	98	199	204	500
Lsat_1_v5_gn_0_32980.1	AT4G00660.2	RNAhelicase-like 8	0.27	88	59	67	158	505
Lsat_1_v5_gn_0_33000.1	AT1G03060.1	Beige/BEACH domain ;WD domain, G-beta repeat protein	0.25	62	53	85	91	3601
Lsat_1_v5_gn_0_33020.1	AT1G79530.1	glyceraldehyde-3-phosphate dehydrogenase of plastid 1	0.21	83	49	59	134	422
Lsat_1_v5_gn_0_33040.1	no_hits_found
Lsat_1_v5_gn_0_33060.1	AT5G48380.1	BAK1-interacting receptor-like kinase 1	0.45	45	89	194	298	620
Lsat_1_v5_gn_0_33081.1	AT1G75810.1		0.18	40	47	115	113	125
Lsat_1_v5_gn_0_33100.1	AT5G64960.1	cyclin dependent kinase group C2	1	82	241	292	303	513
Lsat_1_v5_gn_0_33121.1	no_hits_found
Lsat_1_v5_gn_0_33141.1	AT1G20696.2	high mobility group B3	0.33	62	67	107	142	147
Lsat_1_v5_gn_0_3321.1	AT5G39680.1	Pentatricopeptide repeat (PPR) superfamily protein	0.95	33	205	612	605	710
Lsat_1_v5_gn_0_33241.1	AT3G11740.1	Protein of unknown function (DUF567)	0.35	34	68	195	224	194
Lsat_1_v5_gn_0_33261.1	no_hits_found
Lsat_1_v5_gn_0_33321.1	AT1G75210.1	HAD-superfamily hydrolase, subfamily IG, 5'-nucleotidase	0.43	48	108	225	159	642
Lsat_1_v5_gn_0_33340.1	AT5G47120.1	BAX inhibitor 1	0.5	61	92	150	215	247
Lsat_1_v5_gn_0_33361.1	AT1G23170.2	Protein of unknown function DUF2359, transmembrane	0.51	43	112	257	286	615
Lsat_1_v5_gn_0_33400.1	no_hits_found
Lsat_1_v5_gn_0_33441.1	no_hits_found
Lsat_1_v5_gn_0_33461.1	no_hits_found
Lsat_1_v5_gn_0_33481.1	no_hits_found
Lsat_1_v5_gn_0_33581.1	no_hits_found
Lsat_1_v5_gn_0_3360.1	AT5G14080.1	Tetratricopeptide repeat (TPR)-like superfamily protein	1	46	292	629	643	634
Lsat_1_v5_gn_0_33621.1	AT2G47210.1	myb-like transcription factor family protein	1	60	279	463	458	441
Lsat_1_v5_gn_0_33640.1	AT3G01990.1	ACT domain repeat 6	1	63	280	442	444	433
Lsat_1_v5_gn_0_33721.1	no_hits_found
Lsat_1_v5_gn_0_33740.1	AT5G52580.2	RabGAP/TBC domain-containing protein	0.16	44	47	106	199	690
Lsat_1_v5_gn_0_33780.1	AT1G34480.1	Cysteine/Histidine-rich C1 domain family protein	0.39	26	119	444	520	602
Lsat_1_v5_gn_0_3380.1	AT5G41050.1	Pollen Ole e 1 allergen and extensin family protein	0.39	56	74	132	167	172
Lsat_1_v5_gn_0_33860.1	no_hits_found
Lsat_1_v5_gn_0_33901.1	no_hits_found
Lsat_1_v5_gn_0_340.1	AT4G32300.1	S-domain-2 5	0.19	47	44	93	80	821
Lsat_1_v5_gn_0_34000.1	AT3G17850.1	Protein kinase superfamily protein	1	56	769	1372	1311	1296
Lsat_1_v5_gn_0_3401.1	AT3G26980.1	membrane-anchored ubiquitin-fold protein 4 precursor	0.4	71	79	111	200	120
Lsat_1_v5_gn_0_34021.1	AT1G18260.1	HCP-like superfamily protein	1	75	477	629	684	678
Lsat_1_v5_gn_0_34120.1	no_hits_found
Lsat_1_v5_gn_0_34220.1	AT1G30260.1		0.11	69	29	42	73	97
Lsat_1_v5_gn_0_34361.1	no_hits_found
Lsat_1_v5_gn_0_34401.1	AT5G25770.3	alpha/beta-Hydrolases superfamily protein	0.44	45	106	235	197	421
Lsat_1_v5_gn_0_3441.1	AT3G02000.1	Thioredoxin superfamily protein	0.42	64	88	136	127	136
Lsat_1_v5_gn_0_34441.1	AT1G62020.1	Coatomer, alpha subunit	1	81	993	1217	1213	1216
Lsat_1_v5_gn_0_34461.1	AT2G25660.1	embryo defective 2410	0.24	67	53	79	133	2166
Lsat_1_v5_gn_0_34560.1	AT3G26790.1	AP2/B3-like transcriptional factor family protein	0.5	43	122	279	339	313
Lsat_1_v5_gn_0_34621.1	no_hits_found
Lsat_1_v5_gn_0_34641.1	AT4G24175.1		0.54	41	130	313	310	306
Lsat_1_v5_gn_0_34660.1	AT3G06880.2	Transducin/WD40 repeat-like superfamily protein	0.62	24	202	819	1450	1264
Lsat_1_v5_gn_0_34680.1	AT2G26430.1	arginine-rich cyclin 1	1	63	175	274	335	416
Lsat_1_v5_gn_0_34700.1	AT1G19715.3	Mannose-binding lectin superfamily protein	0.13	34	40	117	119	601
Lsat_1_v5_gn_0_34861.1	no_hits_found
Lsat_1_v5_gn_0_34941.1	ATMG00030.1		0.32	89	60	67	113	107
Lsat_1_v5_gn_0_34981.1	no_hits_found
Lsat_1_v5_gn_0_3501.1	AT3G26990.1	ENTH/VHS family protein	1	55	223	400	475	513
Lsat_1_v5_gn_0_35040.1	ATMG00650.1	NADH dehydrogenase subunit 4L	0.22	80	56	70	82	100
Lsat_1_v5_gn_0_35060.1	ATMG00640.1	hydrogen ion transporting ATP synthases, rotational mechanism;zinc ion binding	0.71	75	143	189	191	192
Lsat_1_v5_gn_0_35081.1	no_hits_found
Lsat_1_v5_gn_0_35181.1	no_hits_found
Lsat_1_v5_gn_0_3521.1	AT5G13990.1	exocyst subunit exo70 family protein C2	1	44	296	661	654	695
Lsat_1_v5_gn_0_35241.1	no_hits_found
Lsat_1_v5_gn_0_35300.1	no_hits_found
Lsat_1_v5_gn_0_35341.1	AT1G17680.1	tetratricopeptide repeat (TPR)-containing protein	0.15	33	46	139	165	896
Lsat_1_v5_gn_0_35401.1	no_hits_found
Lsat_1_v5_gn_0_3541.1	AT3G28180.1	Cellulose-synthase-like C4	1	67	466	688	667	673
Lsat_1_v5_gn_0_35421.1	AT3G16210.1	F-box family protein	0.16	25	99	381	362	360
Lsat_1_v5_gn_0_35501.1	AT3G01570.1	Oleosin family protein	0.19	33	45	136	196	183
Lsat_1_v5_gn_0_35520.1	no_hits_found
Lsat_1_v5_gn_0_35581.1	AT4G17140.3	pleckstrin homology (PH) domain-containing protein	0.86	44	197	441	400	4219
Lsat_1_v5_gn_0_35680.1	AT5G16010.1	3-oxo-5-alpha-steroid 4-dehydrogenase family protein	0.68	53	128	238	265	268
Lsat_1_v5_gn_0_35700.1	AT1G54560.1	Myosin family protein with Dil domain	0.92	83	160	191	194	1529
Lsat_1_v5_gn_0_35720.1	no_hits_found
Lsat_1_v5_gn_0_35980.1	no_hits_found
Lsat_1_v5_gn_0_360.1	AT1G34300.1	lectin protein kinase family protein	0.19	56	42	74	192	829
Lsat_1_v5_gn_0_36001.1	AT3G28450.1	Leucine-rich repeat protein kinase family protein	1	54	327	597	591	605
Lsat_1_v5_gn_0_36021.1	AT3G04650.1	FAD/NAD(P)-binding oxidoreductase family protein	1	61	294	480	495	486
Lsat_1_v5_gn_0_36040.1	AT1G23170.2	Protein of unknown function DUF2359, transmembrane	0.51	43	111	256	259	615
Lsat_1_v5_gn_0_36101.1	AT2G34930.1	disease resistance family protein / LRR family protein	0.37	38	91	234	322	905
Lsat_1_v5_gn_0_36121.1	AT2G34930.1	disease resistance family protein / LRR family protein	0.65	29	245	843	729	905
Lsat_1_v5_gn_0_36201.1	AT3G14980.1	Acyl-CoA N-acyltransferase with RING/FYVE/PHD-type zinc finger protein	0.65	45	143	314	229	1189
Lsat_1_v5_gn_0_36281.1	AT1G73040.1	Mannose-binding lectin superfamily protein	0.16	37	55	146	151	176
Lsat_1_v5_gn_0_36301.1	AT5G07920.1	diacylglycerol kinase1	0.63	52	131	251	299	728
Lsat_1_v5_gn_0_36321.1	AT4G12560.1	F-box and associated interaction domains-containing protein	0.14	26	82	315	391	413
Lsat_1_v5_gn_0_36361.1	AT5G60910.1	AGAMOUS-like 8	0.26	91	56	61	120	242
Lsat_1_v5_gn_0_36401.1	no_hits_found
Lsat_1_v5_gn_0_36480.1	no_hits_found
Lsat_1_v5_gn_0_36540.1	AT3G08720.1	serine/threonine protein kinase 2	0.38	76	73	96	176	471
Lsat_1_v5_gn_0_3661.1	AT2G18090.1	PHD finger family protein / SWIB complex BAF60b domain-containing protein / GYF domain-containing protein	0.5	68	82	119	124	824
Lsat_1_v5_gn_0_36620.1	AT2G34930.1	disease resistance family protein / LRR family protein	0.76	32	207	644	934	905
Lsat_1_v5_gn_0_36641.1	no_hits_found
Lsat_1_v5_gn_0_36661.1	AT5G66460.1	Glycosyl hydrolase superfamily protein	1	53	212	394	455	431
Lsat_1_v5_gn_0_36681.1	no_hits_found
Lsat_1_v5_gn_0_36780.1	AT3G27810.1	myb domain protein 21	0.62	62	125	200	170	226
Lsat_1_v5_gn_0_36820.1	no_hits_found
Lsat_1_v5_gn_0_36841.1	AT3G01650.1	RING domain ligase1	1	69	263	376	498	489
Lsat_1_v5_gn_0_36860.1	AT1G47420.1	succinate dehydrogenase 5	0.19	45	40	87	109	257
Lsat_1_v5_gn_0_36880.1	AT5G55250.1	IAA carboxylmethyltransferase 1	1	69	266	383	390	386
Lsat_1_v5_gn_0_37040.1	no_hits_found
Lsat_1_v5_gn_0_37061.1	no_hits_found
Lsat_1_v5_gn_0_37081.1	AT5G13120.1	cyclophilin 20-2	0.77	72	133	184	255	259
Lsat_1_v5_gn_0_37121.1	AT5G50760.1	SAUR-like auxin-responsive protein family	0.19	43	54	123	171	183
Lsat_1_v5_gn_0_37161.1	AT5G37310.1	Endomembrane protein 70 protein family	1	48	284	583	696	593
Lsat_1_v5_gn_0_37180.1	no_hits_found
Lsat_1_v5_gn_0_37201.1	AT1G23460.1	Pectin lyase-like superfamily protein	1	65	284	431	493	460
Lsat_1_v5_gn_0_37221.1	AT1G23450.1	Tetratricopeptide repeat (TPR)-like superfamily protein	1	50	220	436	475	666
Lsat_1_v5_gn_0_37240.1	AT1G60420.1	DC1 domain-containing protein	1	60	346	568	572	578
Lsat_1_v5_gn_0_37261.1	AT5G22250.1	Polynucleotidyl transferase, ribonuclease H-like superfamily protein	1	67	184	272	277	278
Lsat_1_v5_gn_0_37300.1	AT4G27190.1	NB-ARC domain-containing disease resistance protein	0.35	23	132	552	594	985
Lsat_1_v5_gn_0_37320.1	no_hits_found
Lsat_1_v5_gn_0_37340.1	AT3G46290.1	hercules receptor kinase 1	0.61	44	134	299	440	830
Lsat_1_v5_gn_0_37361.1	AT1G21270.1	wall-associated kinase 2	0.58	38	125	325	345	732
Lsat_1_v5_gn_0_37380.1	AT1G28050.1	B-box type zinc finger protein with CCT domain	0.72	40	178	438	417	433
Lsat_1_v5_gn_0_37440.1	AT1G67730.1	beta-ketoacyl reductase 1	0.23	51	57	111	122	318
Lsat_1_v5_gn_0_37460.1	AT3G54560.1	histone H2A 11	0.43	79	87	109	144	136
Lsat_1_v5_gn_0_37500.1	no_hits_found
Lsat_1_v5_gn_0_37521.1	no_hits_found
Lsat_1_v5_gn_0_37581.1	no_hits_found
Lsat_1_v5_gn_0_37641.1	no_hits_found
Lsat_1_v5_gn_0_37660.1	AT3G15500.1	NAC domain containing protein 3	0.26	37	72	194	508	317
Lsat_1_v5_gn_0_37700.1	AT4G13850.1	glycine-rich RNA-binding protein 2	0.15	47	35	74	77	158
Lsat_1_v5_gn_0_37721.1	AT1G07790.1	Histone superfamily protein	0.44	97	89	91	147	148
Lsat_1_v5_gn_0_37740.1	no_hits_found
Lsat_1_v5_gn_0_37761.1	no_hits_found
Lsat_1_v5_gn_0_37780.1	AT5G59850.1	Ribosomal protein S8 family protein	0.69	97	127	130	130	130
Lsat_1_v5_gn_0_37821.1	no_hits_found
Lsat_1_v5_gn_0_37861.1	AT3G17611.1	RHOMBOID-like protein 14	0.94	54	178	326	320	334
Lsat_1_v5_gn_0_37941.1	no_hits_found
Lsat_1_v5_gn_0_37961.1	no_hits_found
Lsat_1_v5_gn_0_37981.1	no_hits_found
Lsat_1_v5_gn_0_380.1	AT4G32300.1	S-domain-2 5	0.14	39	44	111	186	821
Lsat_1_v5_gn_0_38001.1	AT5G03250.1	Phototropic-responsive NPH3 family protein	0.28	55	61	109	168	592
Lsat_1_v5_gn_0_38040.1	ATMG00090.1	structural constituent of ribosome;protein binding	1	69	375	539	702	556
Lsat_1_v5_gn_0_38060.1	ATMG01190.1	ATP synthase subunit 1	1	93	415	446	648	507
Lsat_1_v5_gn_0_38100.1	no_hits_found
Lsat_1_v5_gn_0_38140.1	ATMG00285.1	NADH dehydrogenase 2A	0.22	98	50	51	63	499
Lsat_1_v5_gn_0_38160.1	no_hits_found
Lsat_1_v5_gn_0_38180.1	AT2G07689.1	NADH-Ubiquinone/plastoquinone (complex I) protein	1	93	201	214	214	214
Lsat_1_v5_gn_0_38241.1	ATCG00190.1	RNA polymerase subunit beta	0.87	89	154	172	178	1072
Lsat_1_v5_gn_0_38260.1	no_hits_found
Lsat_1_v5_gn_0_38301.1	no_hits_found
Lsat_1_v5_gn_0_38321.1	no_hits_found
Lsat_1_v5_gn_0_38401.1	AT5G02880.1	ubiquitin-protein ligase 4	0.53	52	105	199	230	1502
Lsat_1_v5_gn_0_38501.1	AT2G35390.2	Phosphoribosyltransferase family protein	0.34	50	87	171	393	403
Lsat_1_v5_gn_0_38521.1	no_hits_found
Lsat_1_v5_gn_0_38541.1	no_hits_found
Lsat_1_v5_gn_0_38741.1	no_hits_found
Lsat_1_v5_gn_0_38780.1	AT2G27920.1	serine carboxypeptidase-like 51	1	52	241	458	455	461
Lsat_1_v5_gn_0_38960.1	AT5G14700.1	NAD(P)-binding Rossmann-fold superfamily protein	0.67	41	154	374	364	368
Lsat_1_v5_gn_0_38980.1	AT5G14700.1	NAD(P)-binding Rossmann-fold superfamily protein	0.65	41	154	374	359	368
Lsat_1_v5_gn_0_39001.1	no_hits_found
Lsat_1_v5_gn_0_39081.1	AT1G56520.2	Disease resistance protein (TIR-NBS-LRR class) family	0.15	26	62	237	281	1117
Lsat_1_v5_gn_0_39101.1	AT5G36930.2	Disease resistance protein (TIR-NBS-LRR class) family	0.37	49	73	148	164	1191
Lsat_1_v5_gn_0_39140.1	AT2G34930.1	disease resistance family protein / LRR family protein	1	31	319	1004	1064	905
Lsat_1_v5_gn_0_39180.1	AT3G10640.1	SNF7 family protein	0.31	54	74	136	128	235
Lsat_1_v5_gn_0_39201.1	AT1G56520.2	Disease resistance protein (TIR-NBS-LRR class) family	0.15	25	67	258	587	1117
Lsat_1_v5_gn_0_39220.1	no_hits_found
Lsat_1_v5_gn_0_39240.1	no_hits_found
Lsat_1_v5_gn_0_39260.1	AT3G43590.1	zinc knuckle (CCHC-type) family protein	0.73	42	139	324	542	551
Lsat_1_v5_gn_0_39281.1	AT3G11440.1	myb domain protein 65	0.66	40	158	387	493	553
Lsat_1_v5_gn_0_39301.1	AT4G36360.1	beta-galactosidase 3	0.38	59	74	124	117	856
Lsat_1_v5_gn_0_39321.1	AT1G33540.1	serine carboxypeptidase-like 18	0.55	57	100	173	181	446
Lsat_1_v5_gn_0_39381.1	AT3G19630.1	Radical SAM superfamily protein	0.58	60	118	196	297	372
Lsat_1_v5_gn_0_3940.1	AT4G31290.1	ChaC-like family protein	0.29	52	68	130	170	227
Lsat_1_v5_gn_0_39461.1	no_hits_found
Lsat_1_v5_gn_0_39480.1	AT3G20290.1	EPS15 homology domain 1	1	67	371	546	537	545
Lsat_1_v5_gn_0_39500.1	AT4G05530.1	indole-3-butyric acid response 1	0.82	60	155	255	255	254
Lsat_1_v5_gn_0_39541.1	AT1G73230.1	Nascent polypeptide-associated complex NAC	0.61	77	118	152	163	165
Lsat_1_v5_gn_0_39640.1	AT2G39260.1	binding;RNA binding	0.2	57	46	80	169	1181
Lsat_1_v5_gn_0_39700.1	AT4G29380.1	protein kinase family protein / WD-40 repeat family protein	0.83	56	152	271	312	1494
Lsat_1_v5_gn_0_39721.1	AT1G74520.1	HVA22 homologue A	0.17	40	46	113	85	177
Lsat_1_v5_gn_0_39741.1	AT2G34930.1	disease resistance family protein / LRR family protein	0.41	36	105	289	374	905
Lsat_1_v5_gn_0_39801.1	no_hits_found
Lsat_1_v5_gn_0_39820.1	AT3G27640.1	Transducin/WD40 repeat-like superfamily protein	1	51	266	517	510	535
Lsat_1_v5_gn_0_40001.1	AT3G12120.1	fatty acid desaturase 2	1	55	212	381	378	383
Lsat_1_v5_gn_0_401.1	AT3G04530.1	phosphoenolpyruvate carboxylase kinase 2	0.85	54	150	275	278	278
Lsat_1_v5_gn_0_4020.1	no_hits_found
Lsat_1_v5_gn_0_40241.1	AT4G22300.1	carboxylesterases	1	66	171	258	257	262
Lsat_1_v5_gn_0_40341.1	AT4G18770.1	myb domain protein 98	0.4	58	71	122	260	427
Lsat_1_v5_gn_0_40381.1	no_hits_found
Lsat_1_v5_gn_0_40400.1	no_hits_found
Lsat_1_v5_gn_0_4041.1	no_hits_found
Lsat_1_v5_gn_0_40440.1	ATCG01240.1	ribosomal protein S7	0.51	90	103	114	152	155
Lsat_1_v5_gn_0_40461.1	no_hits_found
Lsat_1_v5_gn_0_40520.1	AT1G42960.1		0.29	49	79	159	166	168
Lsat_1_v5_gn_0_40540.1	AT1G42970.1	glyceraldehyde-3-phosphate dehydrogenase B subunit	1	79	292	368	524	447
Lsat_1_v5_gn_0_40560.1	AT4G16480.1	inositol transporter 4	1	62	362	578	567	582
Lsat_1_v5_gn_0_40601.1	no_hits_found
Lsat_1_v5_gn_0_4061.1	AT4G34160.1	CYCLIN D3;1	0.85	50	167	334	366	376
Lsat_1_v5_gn_0_40621.1	no_hits_found
Lsat_1_v5_gn_0_40681.1	AT1G50060.1	CAP (Cysteine-rich secretory proteins, Antigen 5, and Pathogenesis-related 1 protein) superfamily protein	0.47	60	88	145	286	161
Lsat_1_v5_gn_0_40701.1	AT2G36430.1	Plant protein of unknown function (DUF247)	0.34	29	121	417	446	448
Lsat_1_v5_gn_0_40840.1	AT2G30395.1	ovate family protein 17	0.25	61	52	85	121	195
Lsat_1_v5_gn_0_40861.1	AT4G36850.1	PQ-loop repeat family protein / transmembrane family protein	0.13	37	54	143	161	392
Lsat_1_v5_gn_0_40900.1	no_hits_found
Lsat_1_v5_gn_0_41020.1	no_hits_found
Lsat_1_v5_gn_0_41120.1	no_hits_found
Lsat_1_v5_gn_0_41181.1	no_hits_found
Lsat_1_v5_gn_0_4121.1	AT4G34150.1	Calcium-dependent lipid-binding (CaLB domain) family protein	0.46	67	83	123	273	247
Lsat_1_v5_gn_0_41221.1	AT3G22060.1	Receptor-like protein kinase-related family protein	0.69	55	119	215	243	252
Lsat_1_v5_gn_0_41240.1	AT1G20960.1	U5 small nuclear ribonucleoprotein helicase, putative	0.58	78	108	138	139	2171
Lsat_1_v5_gn_0_41260.1	AT1G20960.1	U5 small nuclear ribonucleoprotein helicase, putative	0.18	66	46	69	61	2171
Lsat_1_v5_gn_0_41301.1	AT5G36930.2	Disease resistance protein (TIR-NBS-LRR class) family	1	34	307	893	1145	1191
Lsat_1_v5_gn_0_41321.1	AT5G13970.1		0.23	51	65	126	363	404
Lsat_1_v5_gn_0_4140.1	AT1G49760.1	poly(A) binding protein 8	1	64	388	605	654	671
Lsat_1_v5_gn_0_41400.1	no_hits_found
Lsat_1_v5_gn_0_41420.1	AT3G27740.1	carbamoyl phosphate synthetase A	0.38	81	68	83	114	430
Lsat_1_v5_gn_0_41440.1	no_hits_found
Lsat_1_v5_gn_0_41520.1	no_hits_found
Lsat_1_v5_gn_0_41560.1	ATCG01310.1	ribosomal protein L2	1	77	226	291	408	274
Lsat_1_v5_gn_0_41580.1	ATCG00780.1	ribosomal protein L14	0.55	90	106	117	176	122
Lsat_1_v5_gn_0_41600.1	ATCG00740.1	RNA polymerase subunit alpha	1	74	227	303	585	329
Lsat_1_v5_gn_0_4161.1	AT4G34100.1	RING/U-box superfamily protein	1	71	727	1017	1077	1108
Lsat_1_v5_gn_0_41661.1	AT2G01080.1	Late embryogenesis abundant (LEA) hydroxyproline-rich glycoprotein family	0.11	27	41	151	192	231
Lsat_1_v5_gn_0_41681.1	AT1G53910.1	related to AP2 12	0.52	39	145	371	319	358
Lsat_1_v5_gn_0_41700.1	no_hits_found
Lsat_1_v5_gn_0_41780.1	no_hits_found
Lsat_1_v5_gn_0_41801.1	no_hits_found
Lsat_1_v5_gn_0_4181.1	AT3G49200.1	O-acyltransferase (WSD1-like) family protein	0.74	34	168	488	459	507
Lsat_1_v5_gn_0_41841.1	no_hits_found
Lsat_1_v5_gn_0_41861.1	no_hits_found
Lsat_1_v5_gn_0_41881.1	no_hits_found
Lsat_1_v5_gn_0_41940.1	AT5G44380.1	FAD-binding Berberine family protein	1	42	231	541	540	541
Lsat_1_v5_gn_0_41981.1	no_hits_found
Lsat_1_v5_gn_0_420.1	AT1G12740.2	cytochrome P450, family 87, subfamily A, polypeptide 2	1	43	202	468	479	478
Lsat_1_v5_gn_0_4201.1	AT5G37850.1	pfkB-like carbohydrate kinase family protein	1	79	211	267	282	343
Lsat_1_v5_gn_0_42020.1	AT3G10640.1	SNF7 family protein	0.32	55	75	136	128	235
Lsat_1_v5_gn_0_42100.1	AT3G20300.1	Protein of unknown function (DUF3537)	1	56	249	437	430	452
Lsat_1_v5_gn_0_42121.1	no_hits_found
Lsat_1_v5_gn_0_42180.1	AT4G07960.1	Cellulose-synthase-like C12	1	66	460	695	698	699
Lsat_1_v5_gn_0_4221.1	AT2G09990.1	Ribosomal protein S5 domain 2-like superfamily protein	0.68	84	123	146	145	146
Lsat_1_v5_gn_0_42241.1	AT4G01200.1	Calcium-dependent lipid-binding (CaLB domain) family protein	0.38	38	104	269	280	250
Lsat_1_v5_gn_0_42320.1	no_hits_found
Lsat_1_v5_gn_0_42421.1	AT3G25980.1	DNA-binding HORMA family protein	0.52	50	106	208	216	209
Lsat_1_v5_gn_0_42440.1	AT1G20110.1	RING/FYVE/PHD zinc finger superfamily protein	0.39	64	73	113	137	601
Lsat_1_v5_gn_0_42461.1	no_hits_found
Lsat_1_v5_gn_0_42481.1	no_hits_found
Lsat_1_v5_gn_0_4261.1	no_hits_found
Lsat_1_v5_gn_0_42660.1	AT3G13080.1	multidrug resistance-associated protein 3	1	64	819	1265	1289	1514
Lsat_1_v5_gn_0_42720.1	AT3G61460.1	brassinosteroid-responsive RING-H2	0.29	45	64	142	164	170
Lsat_1_v5_gn_0_4280.1	AT4G34040.1	RING/U-box superfamily protein	0.69	51	149	292	570	666
Lsat_1_v5_gn_0_4301.1	AT1G49780.1	plant U-box 26	1	57	240	421	415	421
Lsat_1_v5_gn_0_43060.1	AT5G14420.1	RING domain ligase2	0.16	73	34	46	128	468
Lsat_1_v5_gn_0_43161.1	AT2G34930.1	disease resistance family protein / LRR family protein	0.87	30	292	964	946	905
Lsat_1_v5_gn_0_43201.1	AT2G26610.1	Transducin family protein / WD-40 repeat family protein	0.43	74	86	115	279	1249
Lsat_1_v5_gn_0_43220.1	AT5G05410.1	DRE-binding protein 2A	0.22	70	49	70	108	335
Lsat_1_v5_gn_0_43341.1	no_hits_found
Lsat_1_v5_gn_0_43360.1	ATMG01190.1	ATP synthase subunit 1	1	90	407	448	657	507
Lsat_1_v5_gn_0_43420.1	AT3G14470.1	NB-ARC domain-containing disease resistance protein	1	33	345	1035	1219	1054
Lsat_1_v5_gn_0_43441.1	no_hits_found
Lsat_1_v5_gn_0_43561.1	no_hits_found
Lsat_1_v5_gn_0_43580.1	no_hits_found
Lsat_1_v5_gn_0_4360.1	AT3G15110.1		0.18	36	65	180	159	266
Lsat_1_v5_gn_0_43680.1	AT5G36890.1	beta glucosidase 42	0.2	46	43	93	123	490
Lsat_1_v5_gn_0_43740.1	no_hits_found
Lsat_1_v5_gn_0_4381.1	no_hits_found
Lsat_1_v5_gn_0_43840.1	AT5G17680.1	disease resistance protein (TIR-NBS-LRR class), putative	1	37	237	632	652	1294
Lsat_1_v5_gn_0_43961.1	AT3G02360.2	6-phosphogluconate dehydrogenase family protein	1	47	222	465	458	486
Lsat_1_v5_gn_0_43980.1	AT5G63890.2	histidinol dehydrogenase	0.28	45	60	133	135	466
Lsat_1_v5_gn_0_44000.1	AT4G26900.1	HIS HF	0.27	32	102	312	258	592
Lsat_1_v5_gn_0_441.1	AT3G54540.1	general control non-repressible 4	1	81	352	434	434	723
Lsat_1_v5_gn_0_44201.1	no_hits_found
Lsat_1_v5_gn_0_44220.1	AT5G03230.1	Protein of unknown function, DUF584	0.24	35	62	176	168	166
Lsat_1_v5_gn_0_44241.1	AT4G26600.1	S-adenosyl-L-methionine-dependent methyltransferases superfamily protein	0.36	57	83	144	164	671
Lsat_1_v5_gn_0_44280.1	AT5G41080.1	PLC-like phosphodiesterases superfamily protein	0.36	58	69	117	119	374
Lsat_1_v5_gn_0_44301.1	AT5G66850.1	mitogen-activated protein kinase kinase kinase 5	0.29	79	59	74	83	716
Lsat_1_v5_gn_0_44320.1	AT4G10630.1	Glutaredoxin family protein	0.56	47	128	270	320	334
Lsat_1_v5_gn_0_44341.1	AT4G34160.1	CYCLIN D3;1	0.85	50	167	334	366	376
Lsat_1_v5_gn_0_44361.1	AT3G09090.1	defective in exine formation protein (DEX1)	1	55	415	752	680	896
Lsat_1_v5_gn_0_44400.1	ATMG00220.1	apocytochrome b	1	88	294	333	334	393
Lsat_1_v5_gn_0_4441.1	AT1G49740.1	PLC-like phosphodiesterases superfamily protein	1	69	227	327	414	359
Lsat_1_v5_gn_0_44440.1	AT1G65730.1	YELLOW STRIPE like 7	0.77	70	150	212	220	688
Lsat_1_v5_gn_0_4460.1	no_hits_found
Lsat_1_v5_gn_0_44621.1	AT2G22650.1	FAD-dependent oxidoreductase family protein	1	56	224	397	425	420
Lsat_1_v5_gn_0_44640.1	AT5G53480.1	ARM repeat superfamily protein	1	84	736	872	872	870
Lsat_1_v5_gn_0_44741.1	AT1G65560.1	Zinc-binding dehydrogenase family protein	0.6	38	135	349	357	350
Lsat_1_v5_gn_0_44961.1	AT3G54190.1	Transducin/WD40 repeat-like superfamily protein	0.76	83	136	163	208	467
Lsat_1_v5_gn_0_45000.1	no_hits_found
Lsat_1_v5_gn_0_45100.1	AT4G00820.1	IQ-domain 17	1	53	228	427	470	534
Lsat_1_v5_gn_0_45120.1	AT4G27870.1	Vacuolar iron transporter (VIT) family protein	0.3	39	78	199	569	761
Lsat_1_v5_gn_0_45160.1	AT1G21230.1	wall associated kinase 5	0.61	58	111	191	243	733
Lsat_1_v5_gn_0_45181.1	no_hits_found
Lsat_1_v5_gn_0_4520.1	no_hits_found
Lsat_1_v5_gn_0_45201.1	AT3G62980.1	F-box/RNI-like superfamily protein	1	78	449	572	580	594
Lsat_1_v5_gn_0_45261.1	AT5G15400.1	U-box domain-containing protein	0.72	70	138	195	163	1038
Lsat_1_v5_gn_0_45281.1	no_hits_found
Lsat_1_v5_gn_0_45320.1	AT2G15630.1	Pentatricopeptide repeat (PPR) superfamily protein	1	50	303	597	639	627
Lsat_1_v5_gn_0_45340.1	AT5G64410.1	oligopeptide transporter 4	0.73	86	131	152	199	729
Lsat_1_v5_gn_0_45360.1	AT2G18160.1	basic leucine-zipper 2	0.18	44	43	96	128	171
Lsat_1_v5_gn_0_45380.1	AT4G03000.1	RING/U-box superfamily protein	1	34	292	850	865	814
Lsat_1_v5_gn_0_45440.1	AT2G34460.1	NAD(P)-binding Rossmann-fold superfamily protein	1	66	196	295	297	280
Lsat_1_v5_gn_0_45480.1	AT3G17430.1	Nucleotide-sugar transporter family protein	0.42	93	80	86	125	375
Lsat_1_v5_gn_0_45521.1	AT5G05830.1	RING/FYVE/PHD zinc finger superfamily protein	0.46	66	91	137	216	204
Lsat_1_v5_gn_0_4560.1	no_hits_found
Lsat_1_v5_gn_0_45640.1	AT5G07680.1	NAC domain containing protein 80	0.89	52	173	332	318	329
Lsat_1_v5_gn_0_45680.1	AT5G19590.1	Protein of unknown function, DUF538	0.41	63	77	121	152	151
Lsat_1_v5_gn_0_45701.1	no_hits_found
Lsat_1_v5_gn_0_45721.1	no_hits_found
Lsat_1_v5_gn_0_45760.1	AT5G42810.1	inositol-pentakisphosphate 2-kinase 1	0.89	51	178	347	358	451
Lsat_1_v5_gn_0_45781.1	AT5G59840.1	Ras-related small GTP-binding family protein	0.2	93	44	47	85	216
Lsat_1_v5_gn_0_45820.1	AT2G43480.1	Peroxidase superfamily protein	1	53	178	330	334	335
Lsat_1_v5_gn_0_45861.1	AT1G64700.1		0.4	48	96	199	246	203
Lsat_1_v5_gn_0_45880.1	AT1G10280.1	Core-2/I-branching beta-1,6-N-acetylglucosaminyltransferase family protein	1	55	208	378	405	412
Lsat_1_v5_gn_0_45900.1	no_hits_found
Lsat_1_v5_gn_0_45920.1	AT4G27940.1	manganese tracking factor for mitochondrial SOD2	0.3	77	59	76	108	413
Lsat_1_v5_gn_0_45940.1	AT4G07410.1	Transducin family protein / WD-40 repeat family protein	0.69	56	127	225	207	815
Lsat_1_v5_gn_0_45961.1	AT1G14860.1	nudix hydrolase homolog 18	0.54	64	101	157	165	176
Lsat_1_v5_gn_0_45981.1	AT5G07120.1	sorting nexin 2B	0.92	66	165	250	254	572
Lsat_1_v5_gn_0_460.1	AT3G10220.1	tubulin folding cofactor B	1	70	169	239	242	243
Lsat_1_v5_gn_0_46020.1	AT5G14580.1	polyribonucleotide nucleotidyltransferase, putative	1	37	253	679	685	991
Lsat_1_v5_gn_0_46081.1	AT2G17270.1	phosphate transporter 3;3	1	67	206	304	307	309
Lsat_1_v5_gn_0_46101.1	AT5G62790.2	1-deoxy-D-xylulose 5-phosphate reductoisomerase	0.6	38	135	349	357	497
Lsat_1_v5_gn_0_46160.1	AT3G10710.1	root hair specific 12	1	56	289	510	527	561
Lsat_1_v5_gn_0_46180.1	AT1G32380.1	phosphoribosyl pyrophosphate (PRPP) synthase 2	0.82	48	151	312	315	400
Lsat_1_v5_gn_0_46200.1	AT5G63890.2	histidinol dehydrogenase	0.68	47	142	296	291	466
Lsat_1_v5_gn_0_46221.1	ATCG00270.1	photosystem II reaction center protein D	1	94	197	208	217	353
Lsat_1_v5_gn_0_46241.1	AT5G66120.2	3-dehydroquinate synthase, putative	0.79	48	144	299	323	442
Lsat_1_v5_gn_0_46260.1	AT3G49010.1	breast basic conserved 1	0.89	83	159	191	206	206
Lsat_1_v5_gn_0_46281.1	no_hits_found
Lsat_1_v5_gn_0_46301.1	AT2G24260.1	LJRHL1-like 1	0.21	64	50	77	85	350
Lsat_1_v5_gn_0_46340.1	AT1G16350.1	Aldolase-type TIM barrel family protein	0.17	31	52	165	186	502
Lsat_1_v5_gn_0_46360.1	AT3G27110.1	Peptidase family M48 family protein	0.18	53	49	91	137	344
Lsat_1_v5_gn_0_46400.1	AT3G21090.1	ABC-2 type transporter family protein	0.73	64	120	185	216	691
Lsat_1_v5_gn_0_46421.1	AT4G13420.1	high affinity K+ transporter 5	0.3	42	56	133	208	785
Lsat_1_v5_gn_0_46480.1	AT1G48210.1	Protein kinase superfamily protein	0.5	60	93	155	156	363
Lsat_1_v5_gn_0_46500.1	AT4G03230.1	S-locus lectin protein kinase family protein	0.49	59	91	154	175	1010
Lsat_1_v5_gn_0_4660.1	no_hits_found
Lsat_1_v5_gn_0_46600.1	ATCG00160.1	ribosomal protein S2	0.63	87	116	132	133	236
Lsat_1_v5_gn_0_46640.1	AT1G32380.1	phosphoribosyl pyrophosphate (PRPP) synthase 2	0.65	42	132	312	280	400
Lsat_1_v5_gn_0_46661.1	AT4G30220.2	small nuclear ribonucleoprotein F	0.42	87	77	88	100	96
Lsat_1_v5_gn_0_46680.1	AT5G17210.1	Protein of unknown function (DUF1218)	0.12	28	47	166	193	209
Lsat_1_v5_gn_0_46700.1	AT4G15560.1	Deoxyxylulose-5-phosphate synthase	0.58	44	122	274	276	717
Lsat_1_v5_gn_0_4681.1	AT3G24010.1	RING/FYVE/PHD zinc finger superfamily protein	0.73	58	138	236	235	234
Lsat_1_v5_gn_0_4700.1	AT3G24020.1	Disease resistance-responsive (dirigent-like protein) family protein	0.83	65	153	232	280	243
Lsat_1_v5_gn_0_4721.1	AT3G24030.1	hydroxyethylthiazole kinase family protein	0.79	62	148	237	240	276
Lsat_1_v5_gn_0_47220.1	AT2G05760.1	Xanthine/uracil permease family protein	1	78	251	321	321	520
Lsat_1_v5_gn_0_47281.1	AT1G44920.1		0.59	56	113	199	292	258
Lsat_1_v5_gn_0_47300.1	AT3G27540.1	beta-1,4-N-acetylglucosaminyltransferase family protein	1	68	266	389	386	390
Lsat_1_v5_gn_0_47341.1	AT3G27550.1	RNA-binding CRS1 / YhbY (CRM) domain protein	1	60	199	330	568	491
Lsat_1_v5_gn_0_47380.1	no_hits_found
Lsat_1_v5_gn_0_4740.1	no_hits_found
Lsat_1_v5_gn_0_47441.1	AT4G17140.3	pleckstrin homology (PH) domain-containing protein	0.16	60	45	74	193	4219
Lsat_1_v5_gn_0_47481.1	AT3G20330.1	PYRIMIDINE B	0.94	79	167	210	289	390
Lsat_1_v5_gn_0_47520.1	no_hits_found
Lsat_1_v5_gn_0_47540.1	AT5G40760.1	glucose-6-phosphate dehydrogenase 6	1	83	433	517	515	515
Lsat_1_v5_gn_0_47621.1	no_hits_found
Lsat_1_v5_gn_0_47640.1	no_hits_found
Lsat_1_v5_gn_0_47661.1	no_hits_found
Lsat_1_v5_gn_0_47681.1	AT5G40470.1	RNI-like superfamily protein	0.51	37	108	285	470	496
Lsat_1_v5_gn_0_47721.1	AT5G19130.1	GPI transamidase component family protein / Gaa1-like family protein	1	53	349	648	676	699
Lsat_1_v5_gn_0_47760.1	AT5G08530.1	51 kDa subunit of complex I	1	85	372	434	450	486
Lsat_1_v5_gn_0_4801.1	AT3G24240.1	Leucine-rich repeat receptor-like protein kinase family protein	1	62	679	1087	1155	1141
Lsat_1_v5_gn_0_4860.1	AT4G13720.1	Inosine triphosphate pyrophosphatase family protein	0.93	82	166	202	202	206
Lsat_1_v5_gn_0_4881.1	AT1G04680.1	Pectin lyase-like superfamily protein	1	83	303	363	406	431
Lsat_1_v5_gn_0_4900.1	AT2G44260.2	Plant protein of unknown function (DUF946)	1	40	222	548	601	583
Lsat_1_v5_gn_0_4920.1	AT3G20230.1	Ribosomal L18p/L5e family protein	0.54	72	96	132	186	187
Lsat_1_v5_gn_0_4941.1	AT5G26667.1	P-loop containing nucleoside triphosphate hydrolases superfamily protein	0.84	78	157	199	205	208
Lsat_1_v5_gn_0_4961.1	AT3G60190.1	DYNAMIN-like 1E	1	73	480	649	646	624
Lsat_1_v5_gn_0_4981.1	AT2G13560.1	NAD-dependent malic enzyme 1	1	75	460	613	618	623
Lsat_1_v5_gn_0_5000.1	no_hits_found
Lsat_1_v5_gn_0_501.1	AT1G08620.1	Transcription factor jumonji (jmj) family protein / zinc finger (C5HC2 type) family protein	1	55	444	800	980	1209
Lsat_1_v5_gn_0_5020.1	AT3G60200.1		0.3	34	122	355	349	305
Lsat_1_v5_gn_0_5041.1	no_hits_found
Lsat_1_v5_gn_0_5100.1	no_hits_found
Lsat_1_v5_gn_0_5121.1	AT2G44610.1	Ras-related small GTP-binding family protein	1	92	192	208	207	208
Lsat_1_v5_gn_0_520.1	AT1G04520.1	plasmodesmata-located protein 2	0.33	31	94	296	299	307
Lsat_1_v5_gn_0_5220.1	AT5G54250.1	cyclic nucleotide-gated cation channel 4	0.34	52	65	124	176	694
Lsat_1_v5_gn_0_5240.1	AT5G54250.1	cyclic nucleotide-gated cation channel 4	1	69	419	604	640	694
Lsat_1_v5_gn_0_5260.1	AT5G54250.1	cyclic nucleotide-gated cation channel 4	1	67	410	604	638	694
Lsat_1_v5_gn_0_5300.1	AT1G11390.1	Protein kinase superfamily protein	1	60	358	588	620	624
Lsat_1_v5_gn_0_5321.1	AT4G03280.1	photosynthetic electron transfer C	0.88	68	158	231	227	229
Lsat_1_v5_gn_0_5341.1	AT3G20630.1	ubiquitin-specific protease 14	1	70	567	803	803	797
Lsat_1_v5_gn_0_5360.1	no_hits_found
Lsat_1_v5_gn_0_5400.1	no_hits_found
Lsat_1_v5_gn_0_541.1	AT5G55240.1	ARABIDOPSIS THALIANA PEROXYGENASE 2	0.54	76	95	125	137	243
Lsat_1_v5_gn_0_5420.1	AT3G13330.1	proteasome activating protein 200	0.22	55	42	76	81	1816
Lsat_1_v5_gn_0_5460.1	AT2G05170.1	vacuolar protein sorting 11	1	74	694	927	943	932
Lsat_1_v5_gn_0_5501.1	AT5G54470.1	B-box type zinc finger family protein	0.26	60	51	84	220	215
Lsat_1_v5_gn_0_5521.1	AT5G14370.1	CCT motif family protein	0.16	48	44	91	95	339
Lsat_1_v5_gn_0_5541.1	AT5G14370.1	CCT motif family protein	0.28	35	93	262	320	339
Lsat_1_v5_gn_0_5581.1	no_hits_found
Lsat_1_v5_gn_0_561.1	AT5G51050.1	Mitochondrial substrate carrier family protein	0.45	66	85	127	175	487
Lsat_1_v5_gn_0_5620.1	no_hits_found
Lsat_1_v5_gn_0_5721.1	AT3G01690.1	alpha/beta-Hydrolases superfamily protein	1	64	241	371	370	361
Lsat_1_v5_gn_0_5740.1	AT5G14890.1	NHL domain-containing protein	0.2	37	56	150	161	754
Lsat_1_v5_gn_0_5760.1	no_hits_found
Lsat_1_v5_gn_0_5781.1	AT5G41340.1	ubiquitin conjugating enzyme 4	0.69	77	115	148	188	187
Lsat_1_v5_gn_0_580.1	AT4G28610.1	phosphate starvation response 1	0.67	44	152	342	410	409
Lsat_1_v5_gn_0_5800.1	AT5G40240.2	nodulin MtN21 /EamA-like transporter family protein	0.6	36	123	334	370	382
Lsat_1_v5_gn_0_601.1	no_hits_found
Lsat_1_v5_gn_0_6020.1	AT5G40600.1		0.19	39	51	130	339	325
Lsat_1_v5_gn_0_6040.1	no_hits_found
Lsat_1_v5_gn_0_6101.1	AT5G14410.1		0.16	55	44	79	142	133
Lsat_1_v5_gn_0_6120.1	no_hits_found
Lsat_1_v5_gn_0_6140.1	no_hits_found
Lsat_1_v5_gn_0_6160.1	no_hits_found
Lsat_1_v5_gn_0_6180.1	no_hits_found
Lsat_1_v5_gn_0_621.1	AT1G54450.1	Calcium-binding EF-hand family protein	1	68	365	533	533	535
Lsat_1_v5_gn_0_6241.1	AT3G16520.3	UDP-glucosyl transferase 88A1	0.58	57	113	195	212	462
Lsat_1_v5_gn_0_6260.1	AT1G55730.1	cation exchanger 5	0.34	77	65	84	88	441
Lsat_1_v5_gn_0_6280.1	AT3G46970.1	alpha-glucan phosphorylase 2	0.27	72	54	74	91	841
Lsat_1_v5_gn_0_6400.1	no_hits_found
Lsat_1_v5_gn_0_641.1	AT5G42560.1	Abscisic acid-responsive (TB2/DP1, HVA22) family protein	0.46	60	77	128	193	296
Lsat_1_v5_gn_0_6420.1	AT3G20330.1	PYRIMIDINE B	0.57	65	120	184	171	390
Lsat_1_v5_gn_0_6440.1	AT5G61060.2	histone deacetylase 5	0.58	64	102	159	289	664
Lsat_1_v5_gn_0_6500.1	no_hits_found
Lsat_1_v5_gn_0_6520.1	no_hits_found
Lsat_1_v5_gn_0_661.1	AT1G76080.1	chloroplastic drought-induced stress protein of 32 kD	1	64	201	313	303	302
Lsat_1_v5_gn_0_6661.1	AT3G20570.1	early nodulin-like protein 9	0.31	51	66	128	266	203
Lsat_1_v5_gn_0_6721.1	no_hits_found
Lsat_1_v5_gn_0_6780.1	AT4G27100.1	Ypt/Rab-GAP domain of gyp1p superfamily protein	1	68	291	426	437	436
Lsat_1_v5_gn_0_680.1	AT1G20340.1	Cupredoxin superfamily protein	0.43	55	87	156	167	167
Lsat_1_v5_gn_0_6841.1	no_hits_found
Lsat_1_v5_gn_0_6901.1	AT3G28345.1	ABC transporter family protein	1	51	644	1262	1251	1240
Lsat_1_v5_gn_0_6940.1	AT5G54690.1	galacturonosyltransferase 12	1	73	395	538	533	535
Lsat_1_v5_gn_0_6961.1	AT5G54670.1	kinesin 3	1	58	445	767	761	754
Lsat_1_v5_gn_0_6981.1	AT3G02520.1	general regulatory factor 7	0.15	52	43	82	103	265
Lsat_1_v5_gn_0_7001.1	AT5G54650.1	formin homology5	1	58	282	482	890	900
Lsat_1_v5_gn_0_7020.1	no_hits_found
Lsat_1_v5_gn_0_7041.1	AT3G20670.1	histone H2A 13	0.55	82	109	132	132	132
Lsat_1_v5_gn_0_7101.1	no_hits_found
Lsat_1_v5_gn_0_7121.1	no_hits_found
Lsat_1_v5_gn_0_7140.1	no_hits_found
Lsat_1_v5_gn_0_7180.1	no_hits_found
Lsat_1_v5_gn_0_720.1	no_hits_found
Lsat_1_v5_gn_0_7200.1	no_hits_found
Lsat_1_v5_gn_0_7220.1	no_hits_found
Lsat_1_v5_gn_0_7260.1	no_hits_found
Lsat_1_v5_gn_0_7300.1	no_hits_found
Lsat_1_v5_gn_0_7320.1	AT3G62870.1	Ribosomal protein L7Ae/L30e/S12e/Gadd45 family protein	0.66	70	119	168	168	256
Lsat_1_v5_gn_0_7340.1	AT2G36360.5	Galactose oxidase/kelch repeat superfamily protein	1	64	332	513	486	512
Lsat_1_v5_gn_0_7361.1	AT2G27740.1	Family of unknown function (DUF662)	0.37	50	78	155	156	174
Lsat_1_v5_gn_0_740.1	AT4G38470.1	ACT-like protein tyrosine kinase family protein	1	60	328	546	526	575
Lsat_1_v5_gn_0_7401.1	AT3G62870.1	Ribosomal protein L7Ae/L30e/S12e/Gadd45 family protein	0.66	70	119	168	168	256
Lsat_1_v5_gn_0_7421.1	AT1G66950.1	pleiotropic drug resistance 11	1	67	311	464	491	1454
Lsat_1_v5_gn_0_7441.1	AT2G36380.1	pleiotropic drug resistance 6	1	58	501	855	930	1453
Lsat_1_v5_gn_0_7461.1	AT5G04670.1	Enhancer of polycomb-like transcription factor protein	0.67	39	148	372	624	766
Lsat_1_v5_gn_0_7481.1	AT2G27610.1	Tetratricopeptide repeat (TPR)-like superfamily protein	1	36	244	671	690	868
Lsat_1_v5_gn_0_7500.1	AT2G27600.1	AAA-type ATPase family protein	1	82	359	437	435	435
Lsat_1_v5_gn_0_7521.1	AT2G36320.1	A20/AN1-like zinc finger family protein	0.24	35	62	173	173	161
Lsat_1_v5_gn_0_7541.1	AT2G16980.2	Major facilitator superfamily protein	0.69	36	148	411	470	461
Lsat_1_v5_gn_0_7560.1	AT3G56680.1	Single-stranded nucleic acid binding R3H protein	0.25	31	94	298	311	353
Lsat_1_v5_gn_0_7581.1	AT3G15355.1	ubiquitin-conjugating enzyme 25	0.67	69	120	173	370	609
Lsat_1_v5_gn_0_7601.1	AT3G54250.1	GHMP kinase family protein	1	74	309	415	421	419
Lsat_1_v5_gn_0_761.1	AT2G15730.1	P-loop containing nucleoside triphosphate hydrolases superfamily protein	1	63	208	330	334	344
Lsat_1_v5_gn_0_7620.1	AT2G36300.1	Integral membrane Yip1 family protein	0.88	62	159	255	247	255
Lsat_1_v5_gn_0_7641.1	no_hits_found
Lsat_1_v5_gn_0_7661.1	no_hits_found
Lsat_1_v5_gn_0_7701.1	no_hits_found
Lsat_1_v5_gn_0_7761.1	no_hits_found
Lsat_1_v5_gn_0_7781.1	AT5G04740.1	ACT domain-containing protein	0.91	70	167	238	293	301
Lsat_1_v5_gn_0_7801.1	AT1G13560.1	aminoalcoholphosphotransferase 1	1	78	266	340	364	389
Lsat_1_v5_gn_0_7881.1	AT1G73460.1	Protein kinase superfamily protein	1	53	639	1185	1060	1169
Lsat_1_v5_gn_0_7900.1	AT1G72030.1	Acyl-CoA N-acyltransferases (NAT) superfamily protein	0.6	60	115	191	259	256
Lsat_1_v5_gn_0_7921.1	no_hits_found
Lsat_1_v5_gn_0_7940.1	no_hits_found
Lsat_1_v5_gn_0_7960.1	no_hits_found
Lsat_1_v5_gn_0_800.1	AT1G58470.1	RNA-binding protein 1	0.56	50	118	233	363	360
Lsat_1_v5_gn_0_8000.1	no_hits_found
Lsat_1_v5_gn_0_8021.1	AT4G39200.1	Ribosomal protein S25 family protein	0.31	87	63	72	108	108
Lsat_1_v5_gn_0_8040.1	no_hits_found
Lsat_1_v5_gn_0_8061.1	AT1G29820.1	Magnesium transporter CorA-like family protein	1	61	304	495	514	540
Lsat_1_v5_gn_0_8080.1	AT2G28800.1	63 kDa inner membrane family protein	0.16	64	40	62	103	462
Lsat_1_v5_gn_0_8100.1	no_hits_found
Lsat_1_v5_gn_0_8120.1	AT5G43970.1	translocase of outer membrane 22-V	0.24	63	58	91	95	99
Lsat_1_v5_gn_0_8140.1	AT2G38710.1	AMMECR1 family	0.94	76	161	211	210	214
Lsat_1_v5_gn_0_8161.1	AT3G52220.1		0.58	70	102	145	244	237
Lsat_1_v5_gn_0_8180.1	AT5G50960.1	nucleotide binding protein 35	1	79	277	350	350	350
Lsat_1_v5_gn_0_8200.1	AT3G62020.1	germin-like protein 10	0.31	45	65	143	185	220
Lsat_1_v5_gn_0_821.1	no_hits_found
Lsat_1_v5_gn_0_8220.1	AT1G09560.1	germin-like protein 5	0.27	36	71	197	190	219
Lsat_1_v5_gn_0_8241.1	AT5G04760.1	Duplicated homeodomain-like superfamily protein	0.61	68	116	169	227	215
Lsat_1_v5_gn_0_8260.1	no_hits_found
Lsat_1_v5_gn_0_8301.1	AT5G23960.1	terpene synthase 21	0.97	38	188	490	489	547
Lsat_1_v5_gn_0_8321.1	AT5G67420.1	LOB domain-containing protein 37	0.13	46	35	76	77	250
Lsat_1_v5_gn_0_840.1	AT3G05090.1	Transducin/WD40 repeat-like superfamily protein	1	63	470	738	712	753
Lsat_1_v5_gn_0_8420.1	no_hits_found
Lsat_1_v5_gn_0_8520.1	AT5G14280.1	DNA-binding storekeeper protein-related	0.82	62	147	237	251	572
Lsat_1_v5_gn_0_8541.1	AT5G40780.1	lysine histidine transporter 1	1	74	295	398	398	446
Lsat_1_v5_gn_0_860.1	AT1G20190.1	expansin 11	1	74	175	235	253	252
Lsat_1_v5_gn_0_8660.1	AT1G30700.1	FAD-binding Berberine family protein	1	41	224	537	545	527
Lsat_1_v5_gn_0_8701.1	AT5G44390.1	FAD-binding Berberine family protein	1	44	221	497	534	542
Lsat_1_v5_gn_0_8720.1	no_hits_found
Lsat_1_v5_gn_0_8741.1	AT5G44390.1	FAD-binding Berberine family protein	1	44	221	497	534	542
Lsat_1_v5_gn_0_8820.1	no_hits_found
Lsat_1_v5_gn_0_8841.1	AT5G44390.1	FAD-binding Berberine family protein	1	44	221	497	522	542
Lsat_1_v5_gn_0_8860.1	AT4G04510.1	cysteine-rich RLK (RECEPTOR-like protein kinase) 38	0.15	47	37	78	88	648
Lsat_1_v5_gn_0_8880.1	no_hits_found
Lsat_1_v5_gn_0_8901.1	AT5G44380.1	FAD-binding Berberine family protein	0.45	40	91	226	226	541
Lsat_1_v5_gn_0_8920.1	no_hits_found
Lsat_1_v5_gn_0_8940.1	no_hits_found
Lsat_1_v5_gn_0_8960.1	AT4G20800.1	FAD-binding Berberine family protein	0.17	36	42	116	150	528
Lsat_1_v5_gn_0_900.1	AT5G42180.1	Peroxidase superfamily protein	1	70	223	316	319	317
Lsat_1_v5_gn_0_9020.1	AT5G44380.1	FAD-binding Berberine family protein	1	39	200	512	538	541
Lsat_1_v5_gn_0_9040.1	AT5G44400.1	FAD-binding Berberine family protein	1	39	206	520	484	537
Lsat_1_v5_gn_0_9061.1	AT5G18420.2		1	56	241	430	425	442
Lsat_1_v5_gn_0_9081.1	no_hits_found
Lsat_1_v5_gn_0_9101.1	no_hits_found
Lsat_1_v5_gn_0_9120.1	AT1G54050.1	HSP20-like chaperones superfamily protein	0.13	41	42	101	128	155
Lsat_1_v5_gn_0_9181.1	no_hits_found
Lsat_1_v5_gn_0_9201.1	AT1G60860.1	ARF-GAP domain 2	1	49	396	795	745	776
Lsat_1_v5_gn_0_921.1	AT5G42180.1	Peroxidase superfamily protein	1	73	217	297	321	317
Lsat_1_v5_gn_0_9221.1	no_hits_found
Lsat_1_v5_gn_0_9241.1	AT2G43770.1	Transducin/WD40 repeat-like superfamily protein	1	80	273	338	337	343
Lsat_1_v5_gn_0_9261.1	AT3G19830.1	Calcium-dependent lipid-binding (CaLB domain) family protein	1	60	420	691	680	693
Lsat_1_v5_gn_0_9300.1	AT3G19840.1	pre-mRNA-processing protein 40C	1	47	353	742	921	835
Lsat_1_v5_gn_0_9321.1	AT3G19870.1		1	43	489	1136	1129	1090
Lsat_1_v5_gn_0_9341.1	AT1G31910.1	GHMP kinase family protein	1	59	286	482	470	505
Lsat_1_v5_gn_0_9380.1	AT2G26790.1	Pentatricopeptide repeat (PPR) superfamily protein	1	34	260	744	798	799
Lsat_1_v5_gn_0_940.1	AT5G42180.1	Peroxidase superfamily protein	1	76	226	297	322	317
Lsat_1_v5_gn_0_9401.1	AT3G62920.1		0.11	50	28	55	57	80
Lsat_1_v5_gn_0_9420.1	AT5G17165.1		0.14	44	37	84	120	116
Lsat_1_v5_gn_0_9440.1	no_hits_found
Lsat_1_v5_gn_0_9540.1	AT1G25480.1	Aluminium activated malate transporter family protein	1	53	300	561	583	548
Lsat_1_v5_gn_0_9560.1	AT1G25480.1	Aluminium activated malate transporter family protein	1	46	277	599	613	548
Lsat_1_v5_gn_0_9581.1	AT1G36240.1	Ribosomal protein L7Ae/L30e/S12e/Gadd45 family protein	0.54	88	98	111	112	112
Lsat_1_v5_gn_0_960.1	no_hits_found
Lsat_1_v5_gn_0_9600.1	AT4G10430.1	TMPIT-like protein	1	64	217	338	376	347
Lsat_1_v5_gn_0_9640.1	AT3G28860.1	ATP binding cassette subfamily B19	1	40	507	1256	1245	1252
Lsat_1_v5_gn_0_9661.1	AT5G24650.1	Mitochondrial import inner membrane translocase subunit Tim17/Tim22/Tim23 family protein	0.68	54	136	251	255	259
Lsat_1_v5_gn_0_9681.1	AT5G24620.1	Pathogenesis-related thaumatin superfamily protein	0.96	71	159	223	325	420
Lsat_1_v5_gn_0_9700.1	no_hits_found
Lsat_1_v5_gn_0_9721.1	AT3G10740.1	alpha-L-arabinofuranosidase 1	0.41	53	87	164	282	678
Lsat_1_v5_gn_0_9740.1	AT5G54130.2	Calcium-binding endonuclease/exonuclease/phosphatase family	1	68	298	432	434	436
Lsat_1_v5_gn_0_9760.1	AT3G49530.1	NAC domain containing protein 62	0.76	40	177	442	506	469
Lsat_1_v5_gn_0_9780.1	AT3G21770.1	Peroxidase superfamily protein	0.72	45	146	321	324	329
Lsat_1_v5_gn_0_980.1	no_hits_found
Lsat_1_v5_gn_0_9801.1	AT1G11750.2	CLP protease proteolytic subunit 6	0.55	73	104	141	165	289
Lsat_1_v5_gn_0_9821.1	AT3G49470.1	nascent polypeptide-associated complex subunit alpha-like protein 2	0.42	65	91	140	212	217
Lsat_1_v5_gn_0_9841.1	AT4G27660.1		0.4	48	76	156	169	182
Lsat_1_v5_gn_0_9880.1	AT4G25120.1	P-loop containing nucleoside triphosphate hydrolases superfamily protein	1	57	606	1051	1020	1149
Lsat_1_v5_gn_0_9901.1	AT5G14150.1	Protein of unknown function, DUF642	0.59	38	133	350	399	383
Lsat_1_v5_gn_0_9921.1	AT5G14150.1	Protein of unknown function, DUF642	0.34	32	93	282	276	383
Lsat_1_v5_gn_0_9981.1	AT5G14150.1	Protein of unknown function, DUF642	0.64	40	142	352	396	383
Lsat_1_v5_gn_1_1000.1	AT2G22620.1	Rhamnogalacturonate lyase family protein	0.51	62	98	158	377	677
Lsat_1_v5_gn_1_100060.1	AT2G41510.1	cytokinin oxidase/dehydrogenase 1	1	65	322	492	511	575
Lsat_1_v5_gn_1_10021.1	AT4G08330.1		0.4	56	78	139	160	164
Lsat_1_v5_gn_1_100221.1	AT5G13800.2	pheophytinase	1	61	266	433	502	484
Lsat_1_v5_gn_1_100360.1	AT4G34135.1	UDP-glucosyltransferase 73B2	0.23	48	45	93	90	483
Lsat_1_v5_gn_1_100380.1	AT3G08550.1	elongation defective 1 protein / ELD1 protein	1	68	357	518	528	533
Lsat_1_v5_gn_1_100400.1	AT4G31560.1	high chlorophyll fluorescence 153	0.14	45	39	86	138	137
Lsat_1_v5_gn_1_10041.1	AT1G71980.1	Protease-associated (PA) RING/U-box zinc finger family protein	0.88	45	185	403	418	448
Lsat_1_v5_gn_1_100500.1	AT5G43670.1	Sec23/Sec24 protein transport family protein	0.2	56	46	81	136	794
Lsat_1_v5_gn_1_100520.1	no_hits_found
Lsat_1_v5_gn_1_100581.1	no_hits_found
Lsat_1_v5_gn_1_100600.1	no_hits_found
Lsat_1_v5_gn_1_10061.1	AT5G64040.2	photosystem I reaction center subunit PSI-N, chloroplast, putative / PSI-N, putative (PSAN)	0.29	50	75	148	169	181
Lsat_1_v5_gn_1_100660.1	AT1G27170.1	transmembrane receptors;ATP binding	0.39	31	99	312	352	1384
Lsat_1_v5_gn_1_100681.1	no_hits_found
Lsat_1_v5_gn_1_100700.1	no_hits_found
Lsat_1_v5_gn_1_100720.1	AT1G14610.1	valyl-tRNA synthetase / valine--tRNA ligase (VALRS)	0.45	77	81	104	105	1108
Lsat_1_v5_gn_1_100740.1	AT3G02645.1	Plant protein of unknown function (DUF247)	0.41	28	137	486	502	529
Lsat_1_v5_gn_1_100761.1	AT1G14610.1	valyl-tRNA synthetase / valine--tRNA ligase (VALRS)	0.5	70	82	117	343	1108
Lsat_1_v5_gn_1_100781.1	AT3G02645.1	Plant protein of unknown function (DUF247)	0.39	29	138	473	498	529
Lsat_1_v5_gn_1_10080.1	AT1G35510.1	O-fucosyltransferase family protein	1	69	366	524	582	568
Lsat_1_v5_gn_1_100881.1	AT4G05460.1	RNI-like superfamily protein	0.19	46	49	106	201	302
Lsat_1_v5_gn_1_100901.1	AT4G20740.1	Pentatricopeptide repeat (PPR-like) superfamily protein	1	57	407	710	720	727
Lsat_1_v5_gn_1_100920.1	AT4G08980.1	F-BOX WITH WD-40 2	0.4	39	87	219	299	317
Lsat_1_v5_gn_1_100941.1	AT1G50030.1	target of rapamycin	0.23	83	51	61	101	2481
Lsat_1_v5_gn_1_100961.1	AT4G38900.1	Basic-leucine zipper (bZIP) transcription factor family protein	0.55	61	127	207	186	553
Lsat_1_v5_gn_1_100981.1	AT5G26180.1	S-adenosyl-L-methionine-dependent methyltransferases superfamily protein	0.45	51	95	183	228	567
Lsat_1_v5_gn_1_101.1	AT1G58340.1	MATE efflux family protein	1	65	306	466	528	532
Lsat_1_v5_gn_1_101001.1	AT3G14470.1	NB-ARC domain-containing disease resistance protein	1	35	363	1026	1253	1054
Lsat_1_v5_gn_1_101021.1	AT5G36930.2	Disease resistance protein (TIR-NBS-LRR class) family	0.9	32	240	733	971	1191
Lsat_1_v5_gn_1_101041.1	AT5G36930.2	Disease resistance protein (TIR-NBS-LRR class) family	0.48	38	103	270	307	1191
Lsat_1_v5_gn_1_101101.1	AT1G15030.1	Protein of unknown function (DUF789)	0.58	49	131	266	364	360
Lsat_1_v5_gn_1_101121.1	no_hits_found
Lsat_1_v5_gn_1_101141.1	AT5G36930.2	Disease resistance protein (TIR-NBS-LRR class) family	1	35	223	636	699	1191
Lsat_1_v5_gn_1_101181.1	AT1G27170.1	transmembrane receptors;ATP binding	0.41	34	101	293	729	1384
Lsat_1_v5_gn_1_101201.1	AT1G35710.1	Protein kinase family protein with leucine-rich repeat domain	1	43	491	1125	1156	1120
Lsat_1_v5_gn_1_101221.1	AT5G36930.2	Disease resistance protein (TIR-NBS-LRR class) family	1	31	278	874	1113	1191
Lsat_1_v5_gn_1_101261.1	no_hits_found
Lsat_1_v5_gn_1_101281.1	no_hits_found
Lsat_1_v5_gn_1_101360.1	no_hits_found
Lsat_1_v5_gn_1_10140.1	AT1G72040.1	P-loop containing nucleoside triphosphate hydrolases superfamily protein	1	63	353	557	553	580
Lsat_1_v5_gn_1_101420.1	AT2G03760.1	sulphotransferase 12	0.38	41	85	203	203	326
Lsat_1_v5_gn_1_101481.1	no_hits_found
Lsat_1_v5_gn_1_101500.1	no_hits_found
Lsat_1_v5_gn_1_101521.1	AT5G36930.2	Disease resistance protein (TIR-NBS-LRR class) family	0.34	26	152	575	579	1191
Lsat_1_v5_gn_1_101541.1	AT1G72930.1	toll/interleukin-1 receptor-like	0.29	42	64	152	178	176
Lsat_1_v5_gn_1_101561.1	AT5G36930.2	Disease resistance protein (TIR-NBS-LRR class) family	0.72	30	207	670	945	1191
Lsat_1_v5_gn_1_10160.1	AT1G72040.1	P-loop containing nucleoside triphosphate hydrolases superfamily protein	0.32	60	75	124	104	580
Lsat_1_v5_gn_1_101600.1	AT5G36930.2	Disease resistance protein (TIR-NBS-LRR class) family	1	35	254	716	1190	1191
Lsat_1_v5_gn_1_101620.1	AT4G33650.2	dynamin-related protein 3A	0.23	42	64	152	298	809
Lsat_1_v5_gn_1_101641.1	AT4G12560.1	F-box and associated interaction domains-containing protein	0.15	23	91	384	388	413
Lsat_1_v5_gn_1_101661.1	no_hits_found
Lsat_1_v5_gn_1_101701.1	AT3G63460.1	transducin family protein / WD-40 repeat family protein	1	57	643	1125	1082	1104
Lsat_1_v5_gn_1_101761.1	AT5G36930.2	Disease resistance protein (TIR-NBS-LRR class) family	1	30	320	1065	1249	1191
Lsat_1_v5_gn_1_101841.1	AT4G08850.1	Leucine-rich repeat receptor-like protein kinase family protein	1	42	355	835	871	1045
Lsat_1_v5_gn_1_101861.1	AT5G36930.2	Disease resistance protein (TIR-NBS-LRR class) family	0.84	29	230	768	798	1191
Lsat_1_v5_gn_1_101920.1	AT5G36930.2	Disease resistance protein (TIR-NBS-LRR class) family	1	29	344	1148	1373	1191
Lsat_1_v5_gn_1_101960.1	AT5G36930.2	Disease resistance protein (TIR-NBS-LRR class) family	1	28	330	1139	1151	1191
Lsat_1_v5_gn_1_1020.1	no_hits_found
Lsat_1_v5_gn_1_102000.1	AT5G36930.2	Disease resistance protein (TIR-NBS-LRR class) family	1	31	330	1064	1204	1191
Lsat_1_v5_gn_1_102020.1	no_hits_found
Lsat_1_v5_gn_1_102041.1	AT5G36930.2	Disease resistance protein (TIR-NBS-LRR class) family	1	31	349	1105	1167	1191
Lsat_1_v5_gn_1_102101.1	no_hits_found
Lsat_1_v5_gn_1_102120.1	AT5G36930.2	Disease resistance protein (TIR-NBS-LRR class) family	1	29	324	1083	1180	1191
Lsat_1_v5_gn_1_102140.1	AT5G36930.2	Disease resistance protein (TIR-NBS-LRR class) family	1	33	299	893	1177	1191
Lsat_1_v5_gn_1_102180.1	AT5G36930.2	Disease resistance protein (TIR-NBS-LRR class) family	1	30	321	1065	1220	1191
Lsat_1_v5_gn_1_10220.1	AT1G51580.1	RNA-binding KH domain-containing protein	0.42	31	109	341	537	621
Lsat_1_v5_gn_1_102200.1	AT5G36930.2	Disease resistance protein (TIR-NBS-LRR class) family	1	33	248	741	760	1191
Lsat_1_v5_gn_1_102280.1	AT5G36930.2	Disease resistance protein (TIR-NBS-LRR class) family	1	34	254	745	1187	1191
Lsat_1_v5_gn_1_102301.1	no_hits_found
Lsat_1_v5_gn_1_102320.1	AT3G60910.1	S-adenosyl-L-methionine-dependent methyltransferases superfamily protein	1	70	171	241	249	252
Lsat_1_v5_gn_1_102340.1	AT5G13790.1	AGAMOUS-like 15	0.44	41	104	252	260	268
Lsat_1_v5_gn_1_102361.1	AT3G57230.1	AGAMOUS-like 16	0.25	65	52	79	137	240
Lsat_1_v5_gn_1_10240.1	AT1G71930.1	vascular related NAC-domain protein 7	0.82	49	159	319	309	324
Lsat_1_v5_gn_1_102401.1	no_hits_found
Lsat_1_v5_gn_1_102421.1	no_hits_found
Lsat_1_v5_gn_1_102541.1	AT3G48700.1	carboxyesterase 13	0.81	49	161	326	332	329
Lsat_1_v5_gn_1_10260.1	no_hits_found
Lsat_1_v5_gn_1_102621.1	no_hits_found
Lsat_1_v5_gn_1_102641.1	AT3G15070.1	RING/U-box superfamily protein	0.11	45	35	77	83	486
Lsat_1_v5_gn_1_102721.1	AT4G33870.1	Peroxidase superfamily protein	0.15	44	42	94	197	401
Lsat_1_v5_gn_1_10281.1	AT2G33150.1	peroxisomal 3-ketoacyl-CoA thiolase 3	0.23	47	63	132	89	462
Lsat_1_v5_gn_1_102880.1	no_hits_found
Lsat_1_v5_gn_1_102960.1	no_hits_found
Lsat_1_v5_gn_1_102980.1	AT2G34930.1	disease resistance family protein / LRR family protein	1	33	306	924	891	905
Lsat_1_v5_gn_1_10300.1	no_hits_found
Lsat_1_v5_gn_1_103021.1	no_hits_found
Lsat_1_v5_gn_1_103040.1	AT2G34930.1	disease resistance family protein / LRR family protein	1	36	350	968	1046	905
Lsat_1_v5_gn_1_103080.1	AT3G26040.1	HXXXD-type acyl-transferase family protein	0.55	32	148	450	451	442
Lsat_1_v5_gn_1_103120.1	AT5G58770.1	Undecaprenyl pyrophosphate synthetase family protein	0.14	59	32	54	74	310
Lsat_1_v5_gn_1_103141.1	AT5G12470.1	Protein of unknown function (DUF3411)	1	71	204	287	381	386
Lsat_1_v5_gn_1_103161.1	AT5G15920.1	structural maintenance of chromosomes 5	1	56	588	1047	1048	1053
Lsat_1_v5_gn_1_103181.1	no_hits_found
Lsat_1_v5_gn_1_10320.1	no_hits_found
Lsat_1_v5_gn_1_103201.1	no_hits_found
Lsat_1_v5_gn_1_103221.1	AT5G11920.1	6-&1-fructan exohydrolase	0.16	59	36	61	188	550
Lsat_1_v5_gn_1_103260.1	no_hits_found
Lsat_1_v5_gn_1_103300.1	AT5G66960.1	Prolyl oligopeptidase family protein	0.51	56	105	186	278	792
Lsat_1_v5_gn_1_103341.1	no_hits_found
Lsat_1_v5_gn_1_103360.1	no_hits_found
Lsat_1_v5_gn_1_10340.1	AT1G77230.1	Tetratricopeptide repeat (TPR)-like superfamily protein	0.55	53	116	217	215	218
Lsat_1_v5_gn_1_103400.1	no_hits_found
Lsat_1_v5_gn_1_103420.1	no_hits_found
Lsat_1_v5_gn_1_103441.1	AT5G13720.1	Uncharacterised protein family (UPF0114)	0.79	66	143	214	277	262
Lsat_1_v5_gn_1_103461.1	AT5G13720.1	Uncharacterised protein family (UPF0114)	0.92	77	167	215	279	262
Lsat_1_v5_gn_1_103541.1	AT1G69680.1	Mog1/PsbP/DUF1795-like photosystem II reaction center PsbP family protein	0.17	46	48	103	98	202
Lsat_1_v5_gn_1_103601.1	no_hits_found
Lsat_1_v5_gn_1_103681.1	AT3G02300.1	Regulator of chromosome condensation (RCC1) family protein	0.33	56	73	130	192	471
Lsat_1_v5_gn_1_103721.1	AT3G26040.1	HXXXD-type acyl-transferase family protein	0.42	35	110	310	336	442
Lsat_1_v5_gn_1_103761.1	AT5G57610.1	Protein kinase superfamily protein with octicosapeptide/Phox/Bem1p domain	1	62	229	364	438	1054
Lsat_1_v5_gn_1_103780.1	no_hits_found
Lsat_1_v5_gn_1_10381.1	no_hits_found
Lsat_1_v5_gn_1_103820.1	AT3G66658.2	aldehyde dehydrogenase 22A1	0.51	44	111	249	277	596
Lsat_1_v5_gn_1_103840.1	AT5G22850.1	Eukaryotic aspartyl protease family protein	1	54	242	447	508	493
Lsat_1_v5_gn_1_103920.1	AT5G22850.1	Eukaryotic aspartyl protease family protein	1	51	221	432	492	493
Lsat_1_v5_gn_1_10400.1	AT3G17850.1	Protein kinase superfamily protein	0.12	67	31	46	217	1296
Lsat_1_v5_gn_1_104060.1	no_hits_found
Lsat_1_v5_gn_1_104081.1	no_hits_found
Lsat_1_v5_gn_1_104160.1	no_hits_found
Lsat_1_v5_gn_1_104180.1	no_hits_found
Lsat_1_v5_gn_1_10420.1	AT1G35680.1	Ribosomal protein L21	0.39	55	85	154	217	220
Lsat_1_v5_gn_1_104201.1	AT5G49910.1	chloroplast heat shock protein 70-2	0.19	78	48	61	124	718
Lsat_1_v5_gn_1_104241.1	no_hits_found
Lsat_1_v5_gn_1_104300.1	no_hits_found
Lsat_1_v5_gn_1_104341.1	AT5G22850.1	Eukaryotic aspartyl protease family protein	1	52	220	421	446	493
Lsat_1_v5_gn_1_104380.1	no_hits_found
Lsat_1_v5_gn_1_10440.1	AT1G35660.1		1	53	461	859	1288	1405
Lsat_1_v5_gn_1_104440.1	AT5G59700.1	Protein kinase superfamily protein	0.64	45	140	308	421	829
Lsat_1_v5_gn_1_104521.1	no_hits_found
Lsat_1_v5_gn_1_104541.1	AT3G63470.1	serine carboxypeptidase-like 40	1	58	279	477	496	502
Lsat_1_v5_gn_1_104560.1	AT3G59360.1	UDP-galactose transporter 6	0.28	78	60	76	167	405
Lsat_1_v5_gn_1_10461.1	AT4G09570.1	calcium-dependent protein kinase 4	1	72	348	480	487	501
Lsat_1_v5_gn_1_104701.1	AT4G19040.2	ENHANCED DISEASE RESISTANCE 2	0.18	62	44	70	161	724
Lsat_1_v5_gn_1_104720.1	no_hits_found
Lsat_1_v5_gn_1_104740.1	no_hits_found
Lsat_1_v5_gn_1_104761.1	AT5G22850.1	Eukaryotic aspartyl protease family protein	0.48	49	97	196	351	493
Lsat_1_v5_gn_1_104781.1	AT5G22850.1	Eukaryotic aspartyl protease family protein	0.12	48	36	75	153	493
Lsat_1_v5_gn_1_104801.1	AT5G22850.1	Eukaryotic aspartyl protease family protein	0.12	48	36	75	139	493
Lsat_1_v5_gn_1_10481.1	AT1G34380.2	5'-3' exonuclease family protein	1	58	194	333	377	347
Lsat_1_v5_gn_1_104821.1	AT5G22850.1	Eukaryotic aspartyl protease family protein	0.12	48	36	75	153	493
Lsat_1_v5_gn_1_104861.1	AT5G22850.1	Eukaryotic aspartyl protease family protein	0.11	48	36	75	461	493
Lsat_1_v5_gn_1_104881.1	no_hits_found
Lsat_1_v5_gn_1_104941.1	AT5G13760.1	Plasma-membrane choline transporter family protein	1	56	301	529	540	569
Lsat_1_v5_gn_1_104961.1	AT3G52040.1		0.28	66	57	86	86	90
Lsat_1_v5_gn_1_104980.1	AT3G24090.1	glutamine-fructose-6-phosphate transaminase (isomerizing)s;sugar binding;transaminases	1	81	558	685	684	677
Lsat_1_v5_gn_1_10500.1	AT1G34430.1	2-oxoacid dehydrogenases acyltransferase family protein	1	69	328	475	468	465
Lsat_1_v5_gn_1_105000.1	AT5G04990.1	SAD1/UNC-84 domain protein 1	0.68	46	142	307	394	471
Lsat_1_v5_gn_1_105021.1	AT5G59700.1	Protein kinase superfamily protein	0.61	43	133	303	450	829
Lsat_1_v5_gn_1_105040.1	AT5G04990.1	SAD1/UNC-84 domain protein 1	0.66	43	132	302	346	471
Lsat_1_v5_gn_1_105061.1	AT3G62310.1	RNA helicase family protein	1	73	518	708	727	726
Lsat_1_v5_gn_1_105120.1	AT3G08030.1	Protein of unknown function, DUF642	1	66	225	339	374	365
Lsat_1_v5_gn_1_105160.1	AT5G04720.1	ADR1-like 2	0.27	48	68	141	174	811
Lsat_1_v5_gn_1_105180.1	AT3G08030.1	Protein of unknown function, DUF642	1	65	229	350	369	365
Lsat_1_v5_gn_1_105200.1	AT2G01755.1		0.27	53	59	111	176	173
Lsat_1_v5_gn_1_10521.1	AT1G34420.1	leucine-rich repeat transmembrane protein kinase family protein	1	45	436	948	944	966
Lsat_1_v5_gn_1_105220.1	AT3G08030.1	Protein of unknown function, DUF642	1	70	253	358	369	365
Lsat_1_v5_gn_1_105241.1	AT5G36930.2	Disease resistance protein (TIR-NBS-LRR class) family	1	31	346	1114	1197	1191
Lsat_1_v5_gn_1_105261.1	AT5G09680.1	reduced lateral root formation	0.6	58	109	186	191	211
Lsat_1_v5_gn_1_105361.1	no_hits_found
Lsat_1_v5_gn_1_105380.1	no_hits_found
Lsat_1_v5_gn_1_105400.1	AT5G13700.1	polyamine oxidase 1	1	76	336	442	486	472
Lsat_1_v5_gn_1_105461.1	AT3G48700.1	carboxyesterase 13	0.79	48	157	325	340	329
Lsat_1_v5_gn_1_105541.1	AT3G48700.1	carboxyesterase 13	0.8	48	158	326	332	329
Lsat_1_v5_gn_1_105560.1	AT5G21930.1	P-type ATPase of Arabidopsis 2	0.2	83	46	55	203	883
Lsat_1_v5_gn_1_105581.1	no_hits_found
Lsat_1_v5_gn_1_10560.1	AT1G60170.1	pre-mRNA processing ribonucleoprotein binding region-containing protein	1	66	301	456	487	485
Lsat_1_v5_gn_1_105600.1	AT3G57450.1		0.12	60	31	51	72	96
Lsat_1_v5_gn_1_105621.1	AT5G13710.1	sterol methyltransferase 1	1	76	251	327	314	336
Lsat_1_v5_gn_1_105701.1	AT2G26560.1	phospholipase A 2A	1	57	214	372	379	407
Lsat_1_v5_gn_1_105720.1	AT3G23890.1	topoisomerase II	1	63	757	1198	1508	1473
Lsat_1_v5_gn_1_105740.1	no_hits_found
Lsat_1_v5_gn_1_105761.1	AT3G21640.1	FKBP-type peptidyl-prolyl cis-trans isomerase family protein	1	76	247	323	386	365
Lsat_1_v5_gn_1_105780.1	no_hits_found
Lsat_1_v5_gn_1_10580.1	no_hits_found
Lsat_1_v5_gn_1_105840.1	AT3G08650.2	ZIP metal ion transporter family	1	50	305	599	578	619
Lsat_1_v5_gn_1_105881.1	no_hits_found
Lsat_1_v5_gn_1_105900.1	no_hits_found
Lsat_1_v5_gn_1_105921.1	no_hits_found
Lsat_1_v5_gn_1_105940.1	no_hits_found
Lsat_1_v5_gn_1_105980.1	AT5G11950.1	Putative lysine decarboxylase family protein	0.61	60	112	184	195	216
Lsat_1_v5_gn_1_10600.1	no_hits_found
Lsat_1_v5_gn_1_106020.1	AT4G02460.1	DNA mismatch repair protein, putative	0.15	53	33	62	138	923
Lsat_1_v5_gn_1_106180.1	no_hits_found
Lsat_1_v5_gn_1_106201.1	AT4G32110.1	Beta-1,3-N-Acetylglucosaminyltransferase family protein	0.13	34	43	124	125	124
Lsat_1_v5_gn_1_10621.1	AT1G22680.1		0.18	43	59	135	135	185
Lsat_1_v5_gn_1_106241.1	AT3G63510.1	FMN-linked oxidoreductases superfamily protein	1	68	252	366	456	419
Lsat_1_v5_gn_1_106260.1	no_hits_found
Lsat_1_v5_gn_1_106281.1	AT3G08020.1	PHD finger family protein	1	44	362	821	757	779
Lsat_1_v5_gn_1_106300.1	AT3G52090.2	DNA-directed RNA polymerase, RBP11-like	0.5	67	99	146	116	146
Lsat_1_v5_gn_1_106321.1	AT3G52080.1	cation/hydrogen exchanger 28	1	42	325	764	747	801
Lsat_1_v5_gn_1_106381.1	AT3G07970.1	Pectin lyase-like superfamily protein	0.89	45	173	382	335	439
Lsat_1_v5_gn_1_10641.1	AT3G47730.1	ATP-binding cassette A2	1	62	595	947	962	983
Lsat_1_v5_gn_1_106501.1	AT1G34430.1	2-oxoacid dehydrogenases acyltransferase family protein	0.22	89	49	55	96	465
Lsat_1_v5_gn_1_106561.1	AT5G47940.1		0.53	36	144	393	745	749
Lsat_1_v5_gn_1_106620.1	AT1G53210.1	sodium/calcium exchanger family protein / calcium-binding EF hand family protein	0.42	28	118	410	709	585
Lsat_1_v5_gn_1_106660.1	no_hits_found
Lsat_1_v5_gn_1_106681.1	no_hits_found
Lsat_1_v5_gn_1_106701.1	no_hits_found
Lsat_1_v5_gn_1_106760.1	AT1G51340.2	MATE efflux family protein	1	57	276	483	509	515
Lsat_1_v5_gn_1_106860.1	AT3G08040.1	MATE efflux family protein	1	58	306	527	522	526
Lsat_1_v5_gn_1_106881.1	AT2G41900.1	CCCH-type zinc finger protein with ARM repeat domain	1	52	374	707	682	716
Lsat_1_v5_gn_1_106940.1	AT4G15030.2		0.77	77	134	174	244	282
Lsat_1_v5_gn_1_106980.1	AT3G08500.1	myb domain protein 83	0.65	44	156	353	339	343
Lsat_1_v5_gn_1_10700.1	AT5G62720.1	Integral membrane HPP family protein	0.66	61	120	196	240	243
Lsat_1_v5_gn_1_107121.1	AT5G06830.1		0.28	65	59	90	246	549
Lsat_1_v5_gn_1_107200.1	AT3G63530.1	RING/U-box superfamily protein	0.67	48	115	235	236	248
Lsat_1_v5_gn_1_10721.1	no_hits_found
Lsat_1_v5_gn_1_107261.1	AT5G59420.1	OSBP(oxysterol binding protein)-related protein 3C	0.37	56	74	131	119	457
Lsat_1_v5_gn_1_107281.1	AT3G08490.1		0.44	44	90	204	245	271
Lsat_1_v5_gn_1_107340.1	AT3G52110.1		0.33	39	85	217	207	362
Lsat_1_v5_gn_1_107381.1	AT3G52105.1		0.14	50	33	65	68	70
Lsat_1_v5_gn_1_107400.1	AT5G13450.1	delta subunit of Mt ATP synthase	0.55	46	115	247	250	238
Lsat_1_v5_gn_1_107421.1	AT5G13450.1	delta subunit of Mt ATP synthase	0.62	49	122	245	248	238
Lsat_1_v5_gn_1_107441.1	no_hits_found
Lsat_1_v5_gn_1_107461.1	AT3G08580.1	ADP/ATP carrier 1	1	72	293	402	403	381
Lsat_1_v5_gn_1_107560.1	AT5G07740.1	actin binding	0.11	61	34	55	62	1649
Lsat_1_v5_gn_1_107620.1	AT3G20880.1	WIP domain protein 4	0.87	83	132	158	356	412
Lsat_1_v5_gn_1_107660.1	no_hits_found
Lsat_1_v5_gn_1_107720.1	no_hits_found
Lsat_1_v5_gn_1_107740.1	AT1G72370.1	40s ribosomal protein SA	1	73	209	283	954	298
Lsat_1_v5_gn_1_107800.1	AT1G17720.1	Protein phosphatase 2A, regulatory subunit PR55	0.25	85	51	60	163	501
Lsat_1_v5_gn_1_10781.1	AT3G01470.1	homeobox 1	0.31	38	92	236	304	272
Lsat_1_v5_gn_1_107820.1	no_hits_found
Lsat_1_v5_gn_1_107841.1	AT3G63540.1	Mog1/PsbP/DUF1795-like photosystem II reaction center PsbP family protein	0.58	74	103	138	243	143
Lsat_1_v5_gn_1_107960.1	no_hits_found
Lsat_1_v5_gn_1_107981.1	AT3G08505.2	zinc finger (CCCH-type/C3HC4-type RING finger) family protein	1	58	198	336	357	323
Lsat_1_v5_gn_1_10800.1	no_hits_found
Lsat_1_v5_gn_1_108060.1	no_hits_found
Lsat_1_v5_gn_1_108100.1	AT1G52870.2	Peroxisomal membrane 22 kDa (Mpv17/PMP22) family protein	0.14	35	56	159	153	366
Lsat_1_v5_gn_1_108121.1	AT4G18760.1	receptor like protein 51	0.68	39	155	390	426	431
Lsat_1_v5_gn_1_10820.1	AT5G62740.1	SPFH/Band 7/PHB domain-containing membrane-associated protein family	1	88	251	283	285	286
Lsat_1_v5_gn_1_108300.1	AT1G70320.1	ubiquitin-protein ligase 2	0.25	36	83	228	250	3658
Lsat_1_v5_gn_1_108360.1	AT3G12650.1		0.4	40	105	259	264	238
Lsat_1_v5_gn_1_108381.1	AT3G12640.1	RNA binding (RRM/RBD/RNP motifs) family protein	0.9	37	261	698	640	638
Lsat_1_v5_gn_1_10841.1	no_hits_found
Lsat_1_v5_gn_1_108420.1	AT5G08565.1	Transcription initiation Spt4-like protein	0.15	61	38	62	96	116
Lsat_1_v5_gn_1_108440.1	AT3G23230.1	Integrase-type DNA-binding superfamily protein	0.22	59	49	83	121	139
Lsat_1_v5_gn_1_108541.1	AT5G08565.1	Transcription initiation Spt4-like protein	0.53	80	89	111	115	116
Lsat_1_v5_gn_1_108561.1	AT2G42760.1		0.27	34	91	267	235	267
Lsat_1_v5_gn_1_108601.1	no_hits_found
Lsat_1_v5_gn_1_108700.1	no_hits_found
Lsat_1_v5_gn_1_108720.1	AT5G50390.1	Pentatricopeptide repeat (PPR-like) superfamily protein	0.53	50	115	229	254	701
Lsat_1_v5_gn_1_108760.1	AT3G59550.1	Rad21/Rec8-like family protein	0.81	33	248	733	686	693
Lsat_1_v5_gn_1_108781.1	AT2G44500.1	O-fucosyltransferase family protein	1	66	348	523	541	573
Lsat_1_v5_gn_1_109001.1	no_hits_found
Lsat_1_v5_gn_1_109040.1	AT5G47860.1	Protein of unknown function (DUF1350)	0.77	61	144	235	235	431
Lsat_1_v5_gn_1_109061.1	no_hits_found
Lsat_1_v5_gn_1_109081.1	no_hits_found
Lsat_1_v5_gn_1_109141.1	AT5G48020.1	2-oxoglutarate (2OG) and Fe(II)-dependent oxygenase superfamily protein	1	76	274	359	361	355
Lsat_1_v5_gn_1_109160.1	no_hits_found
Lsat_1_v5_gn_1_109200.1	AT3G20820.1	Leucine-rich repeat (LRR) family protein	1	63	219	345	369	365
Lsat_1_v5_gn_1_109280.1	AT4G18740.1	Rho termination factor	0.2	31	78	248	234	245
Lsat_1_v5_gn_1_109301.1	AT5G45775.2	Ribosomal L5P family protein	0.16	61	47	77	64	182
Lsat_1_v5_gn_1_109340.1	no_hits_found
Lsat_1_v5_gn_1_109360.1	AT3G27890.1	NADPH:quinone oxidoreductase	0.64	61	120	196	196	196
Lsat_1_v5_gn_1_109380.1	AT3G27890.1	NADPH:quinone oxidoreductase	0.77	69	135	195	196	196
Lsat_1_v5_gn_1_109401.1	AT4G18710.1	Protein kinase superfamily protein	1	87	327	375	384	380
Lsat_1_v5_gn_1_10941.1	AT5G62760.1	P-loop containing nucleoside triphosphate hydrolases superfamily protein	1	49	214	434	832	661
Lsat_1_v5_gn_1_109441.1	AT5G26880.1	AGAMOUS-like 26	0.67	69	116	167	213	368
Lsat_1_v5_gn_1_109460.1	AT3G12160.1	RAB GTPase homolog A4D	0.95	76	172	225	224	222
Lsat_1_v5_gn_1_109481.1	no_hits_found
Lsat_1_v5_gn_1_109500.1	AT3G12630.1	A20/AN1-like zinc finger family protein	0.46	55	93	168	164	160
Lsat_1_v5_gn_1_109521.1	AT4G24820.1	26S proteasome, regulatory subunit Rpn7;Proteasome component (PCI) domain	0.12	88	31	35	63	387
Lsat_1_v5_gn_1_10961.1	AT1G18850.1		0.9	42	173	403	435	399
Lsat_1_v5_gn_1_109620.1	no_hits_found
Lsat_1_v5_gn_1_109640.1	no_hits_found
Lsat_1_v5_gn_1_109660.1	AT3G06670.2	binding	0.44	44	97	217	538	886
Lsat_1_v5_gn_1_109681.1	AT1G14700.1	purple acid phosphatase 3	0.82	60	143	237	242	366
Lsat_1_v5_gn_1_109740.1	no_hits_found
Lsat_1_v5_gn_1_109760.1	no_hits_found
Lsat_1_v5_gn_1_109780.1	AT5G45750.1	RAB GTPase homolog A1C	1	86	187	216	215	216
Lsat_1_v5_gn_1_109801.1	no_hits_found
Lsat_1_v5_gn_1_10981.1	AT5G62530.1	aldehyde dehydrogenase 12A1	1	81	436	538	555	556
Lsat_1_v5_gn_1_109820.1	no_hits_found
Lsat_1_v5_gn_1_109880.1	AT1G74320.1	Protein kinase superfamily protein	1	66	216	325	329	350
Lsat_1_v5_gn_1_109920.1	no_hits_found
Lsat_1_v5_gn_1_109941.1	AT5G54280.2	myosin 2	0.21	25	76	295	238	1220
Lsat_1_v5_gn_1_109980.1	ATMG00560.1	Nucleic acid-binding, OB-fold-like protein	0.54	41	129	310	296	349
Lsat_1_v5_gn_1_110001.1	AT5G28740.1	Tetratricopeptide repeat (TPR)-like superfamily protein	1	72	674	930	920	917
Lsat_1_v5_gn_1_11001.1	AT5G40530.2	S-adenosyl-L-methionine-dependent methyltransferases superfamily protein	0.63	69	121	174	173	301
Lsat_1_v5_gn_1_110041.1	AT2G42280.1	basic helix-loop-helix (bHLH) DNA-binding superfamily protein	0.47	37	137	368	405	359
Lsat_1_v5_gn_1_110081.1	AT2G44420.1	protein N-terminal asparagine amidohydrolase family protein	0.53	42	111	259	206	347
Lsat_1_v5_gn_1_1101.1	no_hits_found
Lsat_1_v5_gn_1_110100.1	AT4G18810.2	NAD(P)-binding Rossmann-fold superfamily protein	1	76	349	458	530	627
Lsat_1_v5_gn_1_110140.1	AT1G30410.1	multidrug resistance-associated protein 13	1	67	940	1383	1422	1468
Lsat_1_v5_gn_1_110180.1	AT1G01360.1	regulatory component of ABA receptor 1	0.45	75	85	112	118	187
Lsat_1_v5_gn_1_11021.1	AT3G47730.1	ATP-binding cassette A2	1	61	586	959	931	983
Lsat_1_v5_gn_1_110280.1	no_hits_found
Lsat_1_v5_gn_1_110320.1	AT3G52140.4	tetratricopeptide repeat (TPR)-containing protein	1	64	891	1377	1447	1419
Lsat_1_v5_gn_1_110361.1	no_hits_found
Lsat_1_v5_gn_1_110400.1	AT2G22660.2	Protein of unknown function (duplicated DUF1399)	0.52	58	95	163	193	819
Lsat_1_v5_gn_1_110440.1	no_hits_found
Lsat_1_v5_gn_1_110460.1	AT1G50460.1	hexokinase-like 1	0.26	52	69	132	143	498
Lsat_1_v5_gn_1_110661.1	ATCG00340.1	Photosystem I, PsaA/PsaB protein	1	89	280	313	319	734
Lsat_1_v5_gn_1_110681.1	ATCG00350.1	Photosystem I, PsaA/PsaB protein	1	92	269	292	292	750
Lsat_1_v5_gn_1_110740.1	no_hits_found
Lsat_1_v5_gn_1_110780.1	AT1G03495.1	HXXXD-type acyl-transferase family protein	0.52	35	141	401	465	465
Lsat_1_v5_gn_1_11080.1	AT3G47780.1	ABC2 homolog 6	1	60	576	951	933	935
Lsat_1_v5_gn_1_110800.1	AT3G12130.1	KH domain-containing protein / zinc finger (CCCH type) family protein	0.57	43	129	294	291	248
Lsat_1_v5_gn_1_110881.1	no_hits_found
Lsat_1_v5_gn_1_11101.1	AT3G47780.1	ABC2 homolog 6	1	55	515	935	870	935
Lsat_1_v5_gn_1_111020.1	AT5G48020.1	2-oxoglutarate (2OG) and Fe(II)-dependent oxygenase superfamily protein	1	69	249	360	360	355
Lsat_1_v5_gn_1_111061.1	AT5G49930.1	zinc knuckle (CCHC-type) family protein	0.11	47	36	76	83	1080
Lsat_1_v5_gn_1_111141.1	AT4G18700.1	CBL-interacting protein kinase 12	1	73	329	450	483	489
Lsat_1_v5_gn_1_111240.1	AT1G29220.2	transcriptional regulator family protein	0.33	43	82	187	433	363
Lsat_1_v5_gn_1_111281.1	no_hits_found
Lsat_1_v5_gn_1_111321.1	AT1G48430.1	Dihydroxyacetone kinase	0.5	72	94	129	192	593
Lsat_1_v5_gn_1_111380.1	AT2G21710.1	Mitochondrial transcription termination factor family protein	1	62	346	554	651	641
Lsat_1_v5_gn_1_111401.1	AT1G53400.1	Ubiquitin domain-containing protein	0.49	79	87	110	114	114
Lsat_1_v5_gn_1_11141.1	no_hits_found
Lsat_1_v5_gn_1_111521.1	AT4G20390.1	Uncharacterised protein family (UPF0497)	0.42	51	79	154	197	197
Lsat_1_v5_gn_1_111560.1	AT1G29330.1	ER lumen protein retaining receptor family protein	0.71	61	138	225	225	215
Lsat_1_v5_gn_1_111580.1	no_hits_found
Lsat_1_v5_gn_1_11160.1	AT1G65930.1	cytosolic NADP+-dependent isocitrate dehydrogenase	0.58	49	126	256	278	410
Lsat_1_v5_gn_1_111600.1	AT2G34250.1	SecY protein transport family protein	1	94	447	475	475	475
Lsat_1_v5_gn_1_111621.1	no_hits_found
Lsat_1_v5_gn_1_111681.1	AT5G45820.1	CBL-interacting protein kinase 20	1	62	298	476	482	439
Lsat_1_v5_gn_1_111740.1	AT1G60560.1	SWIM zinc finger family protein	1	74	509	684	717	703
Lsat_1_v5_gn_1_11180.1	AT3G48180.1		0.16	50	37	73	75	77
Lsat_1_v5_gn_1_111860.1	no_hits_found
Lsat_1_v5_gn_1_111881.1	no_hits_found
Lsat_1_v5_gn_1_111900.1	AT4G18830.1	ovate family protein 5	0.27	43	66	152	286	349
Lsat_1_v5_gn_1_111920.1	no_hits_found
Lsat_1_v5_gn_1_111941.1	no_hits_found
Lsat_1_v5_gn_1_1120.1	AT4G07410.1	Transducin family protein / WD-40 repeat family protein	1	58	327	561	556	815
Lsat_1_v5_gn_1_112021.1	AT1G29800.1	RING/FYVE/PHD-type zinc finger family protein	1	64	319	494	533	510
Lsat_1_v5_gn_1_112060.1	AT1G55360.1	Protein of Unknown Function (DUF239)	0.29	81	56	69	125	422
Lsat_1_v5_gn_1_112120.1	AT5G04930.1	aminophospholipid ATPase 1	0.19	45	56	124	85	1158
Lsat_1_v5_gn_1_112160.1	AT4G18910.1	NOD26-like intrinsic protein 1;2	0.97	62	187	301	282	294
Lsat_1_v5_gn_1_112181.1	AT1G29760.1	Putative adipose-regulatory protein (Seipin)	0.86	42	149	352	371	526
Lsat_1_v5_gn_1_11220.1	no_hits_found
Lsat_1_v5_gn_1_112261.1	AT5G45660.1		0.2	48	42	87	90	226
Lsat_1_v5_gn_1_112281.1	AT3G06400.3	chromatin-remodeling protein 11	0.14	56	46	82	86	1057
Lsat_1_v5_gn_1_112320.1	AT1G78580.1	trehalose-6-phosphate synthase	1	70	438	623	677	942
Lsat_1_v5_gn_1_112341.1	AT4G18975.1	Pentatricopeptide repeat (PPR) superfamily protein	0.5	47	105	222	288	287
Lsat_1_v5_gn_1_112361.1	AT3G13050.1	Major facilitator superfamily protein	1	58	286	489	500	500
Lsat_1_v5_gn_1_11240.1	no_hits_found
Lsat_1_v5_gn_1_112400.1	AT2G26740.1	soluble epoxide hydrolase	0.97	55	180	324	321	321
Lsat_1_v5_gn_1_112420.1	AT3G51040.1	RTE1-homolog	0.31	53	64	120	133	231
Lsat_1_v5_gn_1_112481.1	AT2G20050.1	protein serine/threonine phosphatases;protein kinases;catalytics;cAMP-dependent protein kinase regulators;ATP binding;protein serine/threonine phosphatases	0.11	75	28	37	137	1094
Lsat_1_v5_gn_1_112501.1	AT1G08490.1	chloroplastic NIFS-like cysteine desulfurase	1	69	324	468	471	463
Lsat_1_v5_gn_1_112541.1	AT1G29750.2	receptor-like kinase in flowers 1	1	54	529	973	1010	1021
Lsat_1_v5_gn_1_112581.1	AT1G04190.1	Tetratricopeptide repeat (TPR)-like superfamily protein	1	74	228	307	316	328
Lsat_1_v5_gn_1_112601.1	AT1G29690.1	MAC/Perforin domain-containing protein	1	74	413	554	557	561
Lsat_1_v5_gn_1_11261.1	AT1G74900.1	Pentatricopeptide repeat (PPR) superfamily protein	1	60	277	459	497	453
Lsat_1_v5_gn_1_112621.1	no_hits_found
Lsat_1_v5_gn_1_112641.1	no_hits_found
Lsat_1_v5_gn_1_112681.1	AT5G45670.1	GDSL-like Lipase/Acylhydrolase superfamily protein	0.76	44	139	311	318	362
Lsat_1_v5_gn_1_112720.1	AT4G31700.1	ribosomal protein S6	0.11	49	36	73	179	250
Lsat_1_v5_gn_1_112740.1	AT1G29680.1	Protein of unknown function (DUF1264)	0.78	53	123	229	244	237
Lsat_1_v5_gn_1_11280.1	AT1G19020.1		0.17	50	41	81	80	86
Lsat_1_v5_gn_1_112881.1	AT5G45670.1	GDSL-like Lipase/Acylhydrolase superfamily protein	0.63	48	115	238	268	362
Lsat_1_v5_gn_1_112901.1	AT1G29670.1	GDSL-like Lipase/Acylhydrolase superfamily protein	0.33	34	80	229	243	363
Lsat_1_v5_gn_1_112921.1	AT4G14710.5	RmlC-like cupins superfamily protein	0.99	83	163	195	197	201
Lsat_1_v5_gn_1_112940.1	AT1G36380.1		0.13	46	31	66	97	84
Lsat_1_v5_gn_1_11300.1	AT3G48090.1	alpha/beta-Hydrolases superfamily protein	1	40	246	608	605	623
Lsat_1_v5_gn_1_113000.1	no_hits_found
Lsat_1_v5_gn_1_113040.1	AT1G17020.1	senescence-related gene 1	1	52	184	353	363	358
Lsat_1_v5_gn_1_113080.1	AT1G17020.1	senescence-related gene 1	1	50	180	355	367	358
Lsat_1_v5_gn_1_113100.1	AT4G25300.1	2-oxoglutarate (2OG) and Fe(II)-dependent oxygenase superfamily protein	0.98	50	178	352	363	356
Lsat_1_v5_gn_1_113121.1	AT1G17020.1	senescence-related gene 1	1	53	188	354	372	358
Lsat_1_v5_gn_1_113160.1	AT1G29810.1	Transcriptional coactivator/pterin dehydratase	0.49	53	98	182	179	187
Lsat_1_v5_gn_1_113200.1	no_hits_found
Lsat_1_v5_gn_1_113220.1	AT1G17180.1	glutathione S-transferase TAU 25	0.69	57	124	217	225	221
Lsat_1_v5_gn_1_113240.1	AT1G17180.1	glutathione S-transferase TAU 25	0.54	50	110	217	211	221
Lsat_1_v5_gn_1_113260.1	AT1G17180.1	glutathione S-transferase TAU 25	0.36	49	72	145	497	221
Lsat_1_v5_gn_1_113301.1	AT2G15480.1	UDP-glucosyl transferase 73B5	0.39	34	100	288	472	484
Lsat_1_v5_gn_1_113320.1	AT4G27290.1	S-locus lectin protein kinase family protein	1	47	371	787	763	783
Lsat_1_v5_gn_1_113340.1	AT1G60970.1	SNARE-like superfamily protein	0.75	77	137	177	226	177
Lsat_1_v5_gn_1_113361.1	no_hits_found
Lsat_1_v5_gn_1_11340.1	AT5G11010.2	Pre-mRNA cleavage complex II protein family	1	53	192	358	388	368
Lsat_1_v5_gn_1_113400.1	no_hits_found
Lsat_1_v5_gn_1_113420.1	AT2G02860.1	sucrose transporter 2	0.74	55	149	268	218	594
Lsat_1_v5_gn_1_113521.1	AT2G33620.1	AT hook motif DNA-binding family protein	0.48	71	94	131	454	351
Lsat_1_v5_gn_1_113541.1	AT2G34340.1	Protein of unknown function, DUF584	0.15	36	52	141	130	136
Lsat_1_v5_gn_1_11360.1	AT1G74830.1	Protein of unknown function, DUF593	0.47	46	100	217	626	542
Lsat_1_v5_gn_1_113621.1	AT1G68320.1	myb domain protein 62	0.11	57	30	52	53	286
Lsat_1_v5_gn_1_113720.1	no_hits_found
Lsat_1_v5_gn_1_113741.1	AT5G27430.1	Signal peptidase subunit	0.74	73	122	167	167	167
Lsat_1_v5_gn_1_113760.1	no_hits_found
Lsat_1_v5_gn_1_11380.1	AT5G13050.1	5-formyltetrahydrofolate cycloligase	0.83	59	145	242	287	277
Lsat_1_v5_gn_1_113880.1	AT1G20110.1	RING/FYVE/PHD zinc finger superfamily protein	0.57	50	115	228	201	601
Lsat_1_v5_gn_1_113921.1	AT3G61790.1	Protein with RING/U-box and TRAF-like domains	1	71	222	309	310	326
Lsat_1_v5_gn_1_113961.1	AT3G12660.1	FASCICLIN-like arabinogalactan protein 14 precursor	0.2	35	51	143	290	255
Lsat_1_v5_gn_1_113980.1	no_hits_found
Lsat_1_v5_gn_1_11401.1	AT5G20110.1	Dynein light chain type 1 family protein	0.29	68	62	91	286	209
Lsat_1_v5_gn_1_114041.1	no_hits_found
Lsat_1_v5_gn_1_114101.1	no_hits_found
Lsat_1_v5_gn_1_114120.1	AT3G02940.1	myb domain protein 107	0.78	46	174	372	370	321
Lsat_1_v5_gn_1_114181.1	no_hits_found
Lsat_1_v5_gn_1_11420.1	AT5G62620.1	Galactosyltransferase family protein	0.33	71	59	82	82	681
Lsat_1_v5_gn_1_114200.1	no_hits_found
Lsat_1_v5_gn_1_114280.1	AT5G12380.1	annexin 8	0.89	52	163	312	315	316
Lsat_1_v5_gn_1_114300.1	no_hits_found
Lsat_1_v5_gn_1_114380.1	AT5G12380.1	annexin 8	0.92	54	168	311	314	316
Lsat_1_v5_gn_1_11441.1	AT1G18950.1	DDT domain superfamily	1	50	344	682	761	750
Lsat_1_v5_gn_1_114420.1	AT3G07530.1		1	46	231	496	483	699
Lsat_1_v5_gn_1_114441.1	AT4G34135.1	UDP-glucosyltransferase 73B2	0.43	38	100	262	449	483
Lsat_1_v5_gn_1_114461.1	AT5G51600.1	Microtubule associated protein (MAP65/ASE1) family protein	0.38	42	88	207	180	707
Lsat_1_v5_gn_1_114481.1	AT5G51600.1	Microtubule associated protein (MAP65/ASE1) family protein	0.3	72	59	81	81	707
Lsat_1_v5_gn_1_114501.1	AT5G57110.1	autoinhibited Ca2+ -ATPase, isoform 8	0.17	78	39	50	65	1074
Lsat_1_v5_gn_1_114521.1	no_hits_found
Lsat_1_v5_gn_1_114540.1	AT5G47550.1	Cystatin/monellin superfamily protein	0.22	54	47	86	124	122
Lsat_1_v5_gn_1_114580.1	AT5G47550.1	Cystatin/monellin superfamily protein	0.21	46	52	113	118	122
Lsat_1_v5_gn_1_114601.1	no_hits_found
Lsat_1_v5_gn_1_11461.1	AT1G74790.1	catalytics	0.98	65	158	242	290	695
Lsat_1_v5_gn_1_114701.1	no_hits_found
Lsat_1_v5_gn_1_114721.1	no_hits_found
Lsat_1_v5_gn_1_114741.1	AT5G47550.1	Cystatin/monellin superfamily protein	0.24	46	52	111	116	122
Lsat_1_v5_gn_1_114780.1	AT5G47550.1	Cystatin/monellin superfamily protein	0.25	57	52	90	115	122
Lsat_1_v5_gn_1_11480.1	no_hits_found
Lsat_1_v5_gn_1_114801.1	AT3G54480.1	SKP1/ASK-interacting protein 5	0.78	66	146	220	225	274
Lsat_1_v5_gn_1_114821.1	no_hits_found
Lsat_1_v5_gn_1_114861.1	AT3G54500.3		0.21	40	72	180	380	669
Lsat_1_v5_gn_1_114900.1	AT3G06720.1	importin alpha isoform 1	0.94	82	165	199	250	532
Lsat_1_v5_gn_1_114920.1	AT5G12380.1	annexin 8	0.56	50	105	206	207	316
Lsat_1_v5_gn_1_114940.1	AT5G10220.1	annexin 6	0.27	57	57	99	100	318
Lsat_1_v5_gn_1_11500.1	no_hits_found
Lsat_1_v5_gn_1_115000.1	no_hits_found
Lsat_1_v5_gn_1_115021.1	AT5G13480.2	Transducin/WD40 repeat-like superfamily protein	1	67	327	488	690	653
Lsat_1_v5_gn_1_115140.1	AT5G13810.1	Glutaredoxin family protein	0.68	53	141	265	264	274
Lsat_1_v5_gn_1_115160.1	no_hits_found
Lsat_1_v5_gn_1_115181.1	no_hits_found
Lsat_1_v5_gn_1_11520.1	AT2G47140.1	NAD(P)-binding Rossmann-fold superfamily protein	0.68	49	126	256	256	257
Lsat_1_v5_gn_1_115221.1	AT2G47430.1	Signal transduction histidine kinase	0.36	32	115	359	341	1122
Lsat_1_v5_gn_1_115241.1	AT2G47430.1	Signal transduction histidine kinase	0.89	38	206	537	675	1122
Lsat_1_v5_gn_1_115321.1	AT4G28080.1	Tetratricopeptide repeat (TPR)-like superfamily protein	0.14	92	35	38	96	1819
Lsat_1_v5_gn_1_115380.1	no_hits_found
Lsat_1_v5_gn_1_115420.1	no_hits_found
Lsat_1_v5_gn_1_115440.1	no_hits_found
Lsat_1_v5_gn_1_115460.1	AT3G54460.1	SNF2 domain-containing protein / helicase domain-containing protein / F-box family protein	1	52	720	1377	1302	1378
Lsat_1_v5_gn_1_115501.1	AT3G57040.1	response regulator 9	0.47	67	100	148	188	234
Lsat_1_v5_gn_1_115520.1	no_hits_found
Lsat_1_v5_gn_1_115540.1	AT3G62300.2	DOMAIN OF UNKNOWN FUNCTION 724 7	0.24	22	119	528	615	723
Lsat_1_v5_gn_1_115560.1	AT5G23960.1	terpene synthase 21	1	36	200	542	560	547
Lsat_1_v5_gn_1_115581.1	AT2G41210.1	phosphatidylinositol- 4-phosphate 5-kinase 5	0.4	53	88	165	220	772
Lsat_1_v5_gn_1_11560.1	AT3G47910.2	Ubiquitin carboxyl-terminal hydrolase-related protein	1	48	796	1638	1452	1607
Lsat_1_v5_gn_1_115601.1	AT3G07960.1	Phosphatidylinositol-4-phosphate 5-kinase family protein	1	61	439	716	715	715
Lsat_1_v5_gn_1_115661.1	no_hits_found
Lsat_1_v5_gn_1_115680.1	AT5G22770.1	alpha-adaptin	0.4	78	73	93	100	1012
Lsat_1_v5_gn_1_115701.1	no_hits_found
Lsat_1_v5_gn_1_115780.1	AT3G54450.1	Major facilitator superfamily protein	1	52	286	544	561	555
Lsat_1_v5_gn_1_11580.1	AT3G47870.1	LOB domain-containing protein 27	0.48	38	122	318	399	328
Lsat_1_v5_gn_1_115801.1	AT1G64260.1	MuDR family transposase	0.29	24	116	468	516	719
Lsat_1_v5_gn_1_115820.1	AT3G54440.3	glycoside hydrolase family 2 protein	0.19	43	64	147	486	1120
Lsat_1_v5_gn_1_115840.1	AT5G07030.1	Eukaryotic aspartyl protease family protein	1	55	231	420	432	455
Lsat_1_v5_gn_1_115940.1	AT2G31070.1	TCP domain protein 10	0.26	38	76	199	416	361
Lsat_1_v5_gn_1_115960.1	AT1G53230.1	TEOSINTE BRANCHED 1, cycloidea and PCF transcription factor 3	0.25	47	60	126	165	391
Lsat_1_v5_gn_1_11600.1	AT1G12300.1	Tetratricopeptide repeat (TPR)-like superfamily protein	0.92	31	182	581	665	637
Lsat_1_v5_gn_1_116020.1	no_hits_found
Lsat_1_v5_gn_1_116040.1	AT4G03620.1	myosin heavy chain-related	0.45	38	107	280	317	342
Lsat_1_v5_gn_1_116060.1	no_hits_found
Lsat_1_v5_gn_1_116080.1	no_hits_found
Lsat_1_v5_gn_1_116100.1	AT3G18390.1	CRS1 / YhbY (CRM) domain-containing protein	1	60	400	664	816	848
Lsat_1_v5_gn_1_116121.1	AT5G04700.1	Ankyrin repeat family protein	0.62	33	194	585	757	669
Lsat_1_v5_gn_1_11620.1	AT1G12300.1	Tetratricopeptide repeat (TPR)-like superfamily protein	0.96	32	190	581	623	637
Lsat_1_v5_gn_1_116221.1	AT1G15740.1	Leucine-rich repeat family protein	0.27	35	87	244	221	585
Lsat_1_v5_gn_1_116240.1	AT1G28610.2	GDSL-like Lipase/Acylhydrolase superfamily protein	0.71	44	130	291	341	383
Lsat_1_v5_gn_1_116260.1	no_hits_found
Lsat_1_v5_gn_1_116300.1	ATCG00770.1	ribosomal protein S8	0.43	70	93	131	120	134
Lsat_1_v5_gn_1_116380.1	no_hits_found
Lsat_1_v5_gn_1_11640.1	AT3G02560.1	Ribosomal protein S7e family protein	0.81	74	143	191	207	191
Lsat_1_v5_gn_1_116480.1	AT2G05990.1	NAD(P)-binding Rossmann-fold superfamily protein	1	66	256	385	393	390
Lsat_1_v5_gn_1_116501.1	AT3G12260.1	LYR family of Fe/S cluster biogenesis protein	0.5	74	96	129	130	133
Lsat_1_v5_gn_1_116521.1	AT2G38730.1	Cyclophilin-like peptidyl-prolyl cis-trans isomerase family protein	0.91	84	152	180	191	199
Lsat_1_v5_gn_1_116560.1	no_hits_found
Lsat_1_v5_gn_1_116581.1	no_hits_found
Lsat_1_v5_gn_1_116620.1	no_hits_found
Lsat_1_v5_gn_1_116641.1	no_hits_found
Lsat_1_v5_gn_1_116661.1	AT4G14160.1	Sec23/Sec24 protein transport family protein	0.66	57	125	216	438	773
Lsat_1_v5_gn_1_116821.1	AT4G18550.1	alpha/beta-Hydrolases superfamily protein	0.37	46	68	146	145	419
Lsat_1_v5_gn_1_116841.1	AT4G18550.1	alpha/beta-Hydrolases superfamily protein	0.52	45	99	216	238	419
Lsat_1_v5_gn_1_116900.1	no_hits_found
Lsat_1_v5_gn_1_116980.1	AT1G30090.1	Galactose oxidase/kelch repeat superfamily protein	1	61	240	388	402	398
Lsat_1_v5_gn_1_11701.1	AT4G08850.1	Leucine-rich repeat receptor-like protein kinase family protein	1	43	452	1034	1036	1045
Lsat_1_v5_gn_1_117041.1	AT3G12300.1		0.97	87	165	189	190	190
Lsat_1_v5_gn_1_117060.1	no_hits_found
Lsat_1_v5_gn_1_117081.1	AT1G30500.2	nuclear factor Y, subunit A7	0.41	64	84	131	175	190
Lsat_1_v5_gn_1_117141.1	AT3G13610.1	2-oxoglutarate (2OG) and Fe(II)-dependent oxygenase superfamily protein	1	58	202	347	355	361
Lsat_1_v5_gn_1_117161.1	AT3G18730.1	tetratricopeptide repeat (TPR)-containing protein	1	46	628	1347	1284	1311
Lsat_1_v5_gn_1_117180.1	AT4G18550.1	alpha/beta-Hydrolases superfamily protein	1	55	219	396	399	419
Lsat_1_v5_gn_1_117201.1	no_hits_found
Lsat_1_v5_gn_1_11721.1	no_hits_found
Lsat_1_v5_gn_1_117241.1	no_hits_found
Lsat_1_v5_gn_1_117260.1	AT3G08590.1	Phosphoglycerate mutase, 2,3-bisphosphoglycerate-independent	0.14	72	34	47	193	560
Lsat_1_v5_gn_1_117280.1	AT4G18550.1	alpha/beta-Hydrolases superfamily protein	1	58	232	395	399	419
Lsat_1_v5_gn_1_117300.1	no_hits_found
Lsat_1_v5_gn_1_117340.1	AT3G26040.1	HXXXD-type acyl-transferase family protein	0.45	27	119	438	449	442
Lsat_1_v5_gn_1_11741.1	AT4G08850.1	Leucine-rich repeat receptor-like protein kinase family protein	1	43	440	1015	1035	1045
Lsat_1_v5_gn_1_117460.1	AT4G18550.1	alpha/beta-Hydrolases superfamily protein	1	57	229	395	400	419
Lsat_1_v5_gn_1_117481.1	no_hits_found
Lsat_1_v5_gn_1_117501.1	no_hits_found
Lsat_1_v5_gn_1_117520.1	AT5G61450.1	P-loop containing nucleoside triphosphate hydrolases superfamily protein	0.95	71	176	247	378	447
Lsat_1_v5_gn_1_117540.1	AT5G61450.1	P-loop containing nucleoside triphosphate hydrolases superfamily protein	0.6	79	110	139	285	447
Lsat_1_v5_gn_1_117561.1	AT5G61450.1	P-loop containing nucleoside triphosphate hydrolases superfamily protein	1	61	269	434	441	447
Lsat_1_v5_gn_1_11761.1	no_hits_found
Lsat_1_v5_gn_1_117620.1	no_hits_found
Lsat_1_v5_gn_1_117760.1	AT3G29130.2		0.39	69	72	104	123	168
Lsat_1_v5_gn_1_117781.1	AT1G30480.1	D111/G-patch domain-containing protein	1	54	219	399	384	387
Lsat_1_v5_gn_1_11781.1	AT2G31510.1	IBR domain-containing protein	0.32	36	82	227	158	562
Lsat_1_v5_gn_1_117821.1	AT1G30470.1	SIT4 phosphatase-associated family protein	1	52	396	748	754	811
Lsat_1_v5_gn_1_117841.1	AT1G52360.2	Coatomer, beta' subunit	0.38	63	78	123	519	970
Lsat_1_v5_gn_1_117861.1	AT5G59700.1	Protein kinase superfamily protein	0.58	42	130	304	973	829
Lsat_1_v5_gn_1_117920.1	AT3G15140.1	Polynucleotidyl transferase, ribonuclease H-like superfamily protein	0.2	28	58	205	395	337
Lsat_1_v5_gn_1_117981.1	AT5G49510.1	prefoldin 3	0.8	78	148	188	194	195
Lsat_1_v5_gn_1_118001.1	AT5G06120.1	ARM repeat superfamily protein	1	75	795	1059	1007	1066
Lsat_1_v5_gn_1_11801.1	AT1G50920.1	Nucleolar GTP-binding protein	0.12	46	36	78	83	671
Lsat_1_v5_gn_1_118041.1	AT2G23140.1	RING/U-box superfamily protein with ARM repeat domain	0.55	57	103	179	411	829
Lsat_1_v5_gn_1_1181.1	AT1G10140.1	Uncharacterised conserved protein UCP031279	0.19	37	61	164	167	167
Lsat_1_v5_gn_1_118201.1	no_hits_found
Lsat_1_v5_gn_1_11821.1	AT1G50920.1	Nucleolar GTP-binding protein	0.47	43	117	266	245	671
Lsat_1_v5_gn_1_118241.1	no_hits_found
Lsat_1_v5_gn_1_118261.1	AT3G12320.1		0.19	30	89	289	330	269
Lsat_1_v5_gn_1_118280.1	AT3G10450.1	serine carboxypeptidase-like 7	0.81	36	185	505	517	437
Lsat_1_v5_gn_1_118321.1	AT1G73280.1	serine carboxypeptidase-like 3	0.99	42	181	425	455	441
Lsat_1_v5_gn_1_11840.1	no_hits_found
Lsat_1_v5_gn_1_118400.1	AT1G73300.1	serine carboxypeptidase-like 2	1	43	188	428	456	441
Lsat_1_v5_gn_1_118421.1	AT3G16340.1	pleiotropic drug resistance 1	1	61	437	711	1123	1416
Lsat_1_v5_gn_1_118440.1	no_hits_found
Lsat_1_v5_gn_1_118460.1	AT3G13610.1	2-oxoglutarate (2OG) and Fe(II)-dependent oxygenase superfamily protein	1	61	219	357	355	361
Lsat_1_v5_gn_1_118480.1	no_hits_found
Lsat_1_v5_gn_1_118500.1	AT1G50460.1	hexokinase-like 1	0.71	59	143	242	254	498
Lsat_1_v5_gn_1_118520.1	AT3G13610.1	2-oxoglutarate (2OG) and Fe(II)-dependent oxygenase superfamily protein	1	54	191	351	356	361
Lsat_1_v5_gn_1_118560.1	AT3G13610.1	2-oxoglutarate (2OG) and Fe(II)-dependent oxygenase superfamily protein	1	55	200	358	355	361
Lsat_1_v5_gn_1_118581.1	no_hits_found
Lsat_1_v5_gn_1_118620.1	ATCG00190.1	RNA polymerase subunit beta	1	85	907	1065	1060	1072
Lsat_1_v5_gn_1_118640.1	ATCG00180.1	DNA-directed RNA polymerase family protein	0.6	92	104	113	161	680
Lsat_1_v5_gn_1_118681.1	no_hits_found
Lsat_1_v5_gn_1_118741.1	no_hits_found
Lsat_1_v5_gn_1_118781.1	no_hits_found
Lsat_1_v5_gn_1_118801.1	AT3G21360.1	2-oxoglutarate (2OG) and Fe(II)-dependent oxygenase superfamily protein	0.97	53	166	309	333	330
Lsat_1_v5_gn_1_118900.1	ATMG00640.1	hydrogen ion transporting ATP synthases, rotational mechanism;zinc ion binding	0.21	69	51	73	79	192
Lsat_1_v5_gn_1_118921.1	no_hits_found
Lsat_1_v5_gn_1_118941.1	no_hits_found
Lsat_1_v5_gn_1_118981.1	no_hits_found
Lsat_1_v5_gn_1_119000.1	AT3G21360.1	2-oxoglutarate (2OG) and Fe(II)-dependent oxygenase superfamily protein	0.97	53	166	309	333	330
Lsat_1_v5_gn_1_119041.1	no_hits_found
Lsat_1_v5_gn_1_119060.1	AT3G21360.1	2-oxoglutarate (2OG) and Fe(II)-dependent oxygenase superfamily protein	0.97	53	166	309	333	330
Lsat_1_v5_gn_1_119080.1	AT1G28540.1		0.26	55	55	100	113	103
Lsat_1_v5_gn_1_119100.1	AT5G45920.1	SGNH hydrolase-type esterase superfamily protein	0.87	64	155	240	240	241
Lsat_1_v5_gn_1_119121.1	AT1G59870.1	ABC-2 and Plant PDR ABC-type transporter family protein	1	57	602	1045	1230	1469
Lsat_1_v5_gn_1_119141.1	AT1G73280.1	serine carboxypeptidase-like 3	1	42	188	439	455	441
Lsat_1_v5_gn_1_11920.1	AT1G72550.1	tRNA synthetase beta subunit family protein	1	63	382	601	558	598
Lsat_1_v5_gn_1_119220.1	no_hits_found
Lsat_1_v5_gn_1_119241.1	no_hits_found
Lsat_1_v5_gn_1_119300.1	no_hits_found
Lsat_1_v5_gn_1_119341.1	no_hits_found
Lsat_1_v5_gn_1_119360.1	AT3G15870.1	Fatty acid desaturase family protein	0.72	42	126	294	290	361
Lsat_1_v5_gn_1_119380.1	AT5G53460.1	NADH-dependent glutamate synthase 1	0.24	77	51	66	239	2208
Lsat_1_v5_gn_1_11940.1	AT3G48320.1	cytochrome P450, family 71, subfamily A, polypeptide 21	1	45	219	480	481	490
Lsat_1_v5_gn_1_119441.1	no_hits_found
Lsat_1_v5_gn_1_119501.1	AT3G10360.1	pumilio 4	0.26	85	53	62	114	1003
Lsat_1_v5_gn_1_11960.1	no_hits_found
Lsat_1_v5_gn_1_119601.1	AT4G18425.1	Protein of unknown function (DUF679)	0.71	63	134	212	206	213
Lsat_1_v5_gn_1_119700.1	AT4G22970.1	homolog of separase	0.15	38	54	142	428	2180
Lsat_1_v5_gn_1_119721.1	no_hits_found
Lsat_1_v5_gn_1_119780.1	AT5G45970.1	RAC-like 2	0.84	80	142	177	201	201
Lsat_1_v5_gn_1_119801.1	no_hits_found
Lsat_1_v5_gn_1_119921.1	AT2G23420.1	nicotinate phosphoribosyltransferase 2	0.23	68	53	77	86	557
Lsat_1_v5_gn_1_119941.1	AT5G05670.2	signal recognition particle binding	0.78	76	141	185	587	260
Lsat_1_v5_gn_1_1200.1	no_hits_found
Lsat_1_v5_gn_1_12001.1	no_hits_found
Lsat_1_v5_gn_1_120060.1	AT1G28520.1	vascular plant one zinc finger protein	1	59	260	436	420	486
Lsat_1_v5_gn_1_120080.1	AT1G62020.1	Coatomer, alpha subunit	0.43	76	82	107	201	1216
Lsat_1_v5_gn_1_120200.1	AT3G26040.1	HXXXD-type acyl-transferase family protein	0.45	27	123	443	451	442
Lsat_1_v5_gn_1_120240.1	AT1G03060.1	Beige/BEACH domain ;WD domain, G-beta repeat protein	0.42	58	97	167	270	3601
Lsat_1_v5_gn_1_120260.1	AT4G04210.1	plant UBX domain containing protein 4	0.18	59	38	64	94	303
Lsat_1_v5_gn_1_120281.1	AT1G70830.1	MLP-like protein 28	0.34	44	67	149	153	335
Lsat_1_v5_gn_1_120300.1	AT1G62020.1	Coatomer, alpha subunit	0.34	73	69	94	96	1216
Lsat_1_v5_gn_1_120320.1	AT2G38020.1	vacuoleless1 (VCL1)	0.33	71	67	94	274	858
Lsat_1_v5_gn_1_120340.1	AT2G34060.1	Peroxidase superfamily protein	1	61	188	308	337	346
Lsat_1_v5_gn_1_120360.1	AT4G18460.1	D-Tyr-tRNA(Tyr) deacylase family protein	0.5	69	93	134	143	153
Lsat_1_v5_gn_1_120381.1	no_hits_found
Lsat_1_v5_gn_1_12041.1	no_hits_found
Lsat_1_v5_gn_1_120420.1	AT5G45950.1	GDSL-like Lipase/Acylhydrolase superfamily protein	1	55	185	331	343	357
Lsat_1_v5_gn_1_120500.1	AT5G45960.1	GDSL-like Lipase/Acylhydrolase superfamily protein	0.89	47	170	361	344	375
Lsat_1_v5_gn_1_120521.1	AT5G45960.1	GDSL-like Lipase/Acylhydrolase superfamily protein	1	50	172	341	364	375
Lsat_1_v5_gn_1_120560.1	AT3G22530.1		0.3	56	65	116	133	198
Lsat_1_v5_gn_1_120581.1	AT5G24500.1		0.2	32	82	251	339	334
Lsat_1_v5_gn_1_120601.1	AT2G28780.1		1	43	360	823	799	796
Lsat_1_v5_gn_1_120661.1	AT3G59400.1	enzyme binding;tetrapyrrole binding	0.53	54	103	188	256	265
Lsat_1_v5_gn_1_120680.1	AT3G15050.1	IQ-domain 10	0.3	56	58	102	163	259
Lsat_1_v5_gn_1_120701.1	no_hits_found
Lsat_1_v5_gn_1_120721.1	AT2G31070.1	TCP domain protein 10	0.16	45	48	106	191	361
Lsat_1_v5_gn_1_120740.1	AT1G28960.1	nudix hydrolase homolog 15	0.92	64	182	284	287	293
Lsat_1_v5_gn_1_120761.1	AT1G28410.1		0.25	41	57	138	191	277
Lsat_1_v5_gn_1_120800.1	AT5G46110.4	Glucose-6-phosphate/phosphate translocator-related	1	85	214	250	521	415
Lsat_1_v5_gn_1_12081.1	no_hits_found
Lsat_1_v5_gn_1_120881.1	AT1G65660.1	Pre-mRNA splicing Prp18-interacting factor	0.58	81	99	121	229	535
Lsat_1_v5_gn_1_120901.1	no_hits_found
Lsat_1_v5_gn_1_120961.1	AT5G45540.1	Protein of unknown function (DUF594)	0.93	43	191	436	724	803
Lsat_1_v5_gn_1_120980.1	AT1G76300.1	snRNP core protein SMD3	0.18	71	38	53	61	128
Lsat_1_v5_gn_1_12101.1	no_hits_found
Lsat_1_v5_gn_1_121061.1	AT4G23180.1	cysteine-rich RLK (RECEPTOR-like protein kinase) 10	1	38	242	632	651	669
Lsat_1_v5_gn_1_12120.1	AT5G50120.1	Transducin/WD40 repeat-like superfamily protein	1	55	212	382	408	388
Lsat_1_v5_gn_1_121201.1	AT3G22104.1	Phototropic-responsive NPH3 family protein	0.32	32	98	302	292	506
Lsat_1_v5_gn_1_121241.1	AT5G23960.1	terpene synthase 21	1	36	197	542	560	547
Lsat_1_v5_gn_1_121260.1	no_hits_found
Lsat_1_v5_gn_1_121280.1	no_hits_found
Lsat_1_v5_gn_1_121360.1	AT1G28395.2		0.15	47	42	88	92	95
Lsat_1_v5_gn_1_121421.1	AT1G11570.2	NTF2-like	0.47	71	88	123	125	132
Lsat_1_v5_gn_1_121441.1	AT1G61790.1	Oligosaccharyltransferase complex/magnesium transporter family protein	0.83	46	147	315	349	346
Lsat_1_v5_gn_1_121600.1	AT1G28380.1	MAC/Perforin domain-containing protein	1	56	349	615	611	612
Lsat_1_v5_gn_1_12161.1	no_hits_found
Lsat_1_v5_gn_1_121641.1	AT5G26990.1	Drought-responsive family protein	0.21	37	40	107	109	222
Lsat_1_v5_gn_1_121661.1	no_hits_found
Lsat_1_v5_gn_1_121721.1	AT3G01190.1	Peroxidase superfamily protein	0.28	63	62	98	97	321
Lsat_1_v5_gn_1_121741.1	AT3G01190.1	Peroxidase superfamily protein	0.95	63	174	274	276	321
Lsat_1_v5_gn_1_121761.1	AT3G01190.1	Peroxidase superfamily protein	1	62	199	316	329	321
Lsat_1_v5_gn_1_12180.1	AT1G27520.1	Glycosyl hydrolase family 47 protein	1	72	408	565	578	574
Lsat_1_v5_gn_1_121801.1	AT5G15180.1	Peroxidase superfamily protein	0.54	64	102	157	189	329
Lsat_1_v5_gn_1_121821.1	AT3G01190.1	Peroxidase superfamily protein	1	63	202	316	329	321
Lsat_1_v5_gn_1_121861.1	AT4G21750.1	Homeobox-leucine zipper family protein / lipid-binding START domain-containing protein	1	74	572	763	730	762
Lsat_1_v5_gn_1_121920.1	AT5G22780.1	Adaptor protein complex AP-2, alpha subunit	0.71	67	142	210	387	1013
Lsat_1_v5_gn_1_122000.1	AT4G21770.1	Pseudouridine synthase family protein	1	59	287	479	487	472
Lsat_1_v5_gn_1_12201.1	AT1G72090.1	Methylthiotransferase	1	67	418	619	611	601
Lsat_1_v5_gn_1_122121.1	AT1G61350.1	ARM repeat superfamily protein	1	46	268	578	571	573
Lsat_1_v5_gn_1_12220.1	AT4G35800.1	RNA polymerase II large subunit	1	87	931	1061	1319	1839
Lsat_1_v5_gn_1_122220.1	AT1G11390.1	Protein kinase superfamily protein	1	78	180	229	228	624
Lsat_1_v5_gn_1_122260.1	AT4G21200.1	gibberellin 2-oxidase 8	1	57	195	337	327	338
Lsat_1_v5_gn_1_122360.1	AT4G23180.1	cysteine-rich RLK (RECEPTOR-like protein kinase) 10	1	45	290	639	646	669
Lsat_1_v5_gn_1_122380.1	no_hits_found
Lsat_1_v5_gn_1_12240.1	AT5G09740.1	histone acetyltransferase of the MYST family 2	1	92	357	388	389	445
Lsat_1_v5_gn_1_122401.1	AT2G02480.1	AAA-type ATPase family protein	0.17	78	44	56	219	1218
Lsat_1_v5_gn_1_122420.1	AT5G47435.2	formyltetrahydrofolate deformylase, putative	0.76	63	143	225	192	323
Lsat_1_v5_gn_1_122540.1	AT4G21390.1	S-locus lectin protein kinase family protein	1	50	432	862	839	849
Lsat_1_v5_gn_1_122561.1	no_hits_found
Lsat_1_v5_gn_1_12260.1	AT1G22620.1	Phosphoinositide phosphatase family protein	1	71	648	905	900	912
Lsat_1_v5_gn_1_122600.1	AT4G27290.1	S-locus lectin protein kinase family protein	1	41	239	580	597	783
Lsat_1_v5_gn_1_122620.1	AT4G27300.1	S-locus lectin protein kinase family protein	0.36	50	75	149	148	815
Lsat_1_v5_gn_1_122780.1	AT1G11080.2	serine carboxypeptidase-like 31	1	63	292	461	445	495
Lsat_1_v5_gn_1_12280.1	AT1G22630.1		0.24	61	46	75	110	110
Lsat_1_v5_gn_1_122920.1	no_hits_found
Lsat_1_v5_gn_1_122940.1	AT4G21450.3	PapD-like superfamily protein	0.83	53	171	317	266	314
Lsat_1_v5_gn_1_12301.1	AT1G09580.1	emp24/gp25L/p24 family/GOLD family protein	0.77	69	135	193	216	217
Lsat_1_v5_gn_1_123061.1	no_hits_found
Lsat_1_v5_gn_1_123181.1	AT4G19050.1	NB-ARC domain-containing disease resistance protein	0.2	26	104	398	370	1201
Lsat_1_v5_gn_1_12321.1	AT1G17020.1	senescence-related gene 1	1	53	192	358	362	358
Lsat_1_v5_gn_1_123221.1	AT5G22860.1	Serine carboxypeptidase S28 family protein	0.18	38	46	118	227	502
Lsat_1_v5_gn_1_123241.1	AT4G05180.1	photosystem II subunit Q-2	0.68	60	136	224	224	230
Lsat_1_v5_gn_1_123321.1	no_hits_found
Lsat_1_v5_gn_1_123341.1	AT4G02570.1	cullin 1	0.44	65	94	143	185	738
Lsat_1_v5_gn_1_12340.1	no_hits_found
Lsat_1_v5_gn_1_123421.1	AT5G23960.1	terpene synthase 21	1	37	204	543	560	547
Lsat_1_v5_gn_1_123440.1	no_hits_found
Lsat_1_v5_gn_1_123460.1	AT4G23180.1	cysteine-rich RLK (RECEPTOR-like protein kinase) 10	1	38	247	641	671	669
Lsat_1_v5_gn_1_123481.1	AT3G29410.1	Terpenoid cyclases/Protein prenyltransferases superfamily protein	0.25	42	60	142	162	603
Lsat_1_v5_gn_1_123521.1	AT5G23960.1	terpene synthase 21	1	36	199	543	538	547
Lsat_1_v5_gn_1_123581.1	no_hits_found
Lsat_1_v5_gn_1_12360.1	AT4G09510.1	cytosolic invertase 2	1	84	465	549	554	558
Lsat_1_v5_gn_1_123601.1	AT1G80910.1	Protein of unknown function (DUF1712)	0.24	53	53	99	108	497
Lsat_1_v5_gn_1_123660.1	no_hits_found
Lsat_1_v5_gn_1_123681.1	no_hits_found
Lsat_1_v5_gn_1_123721.1	AT3G26210.1	cytochrome P450, family 71, subfamily B, polypeptide 23	1	40	195	476	503	501
Lsat_1_v5_gn_1_123741.1	AT3G15850.1	fatty acid desaturase 5	1	54	158	291	321	371
Lsat_1_v5_gn_1_123760.1	no_hits_found
Lsat_1_v5_gn_1_12380.1	AT1G72370.1	40s ribosomal protein SA	1	67	199	293	303	298
Lsat_1_v5_gn_1_123940.1	AT1G11440.1		0.19	26	75	281	343	363
Lsat_1_v5_gn_1_123960.1	no_hits_found
Lsat_1_v5_gn_1_12401.1	AT1G35620.1	PDI-like 5-2	1	62	235	379	430	440
Lsat_1_v5_gn_1_124060.1	AT1G61667.1	Protein of unknown function, DUF538	0.45	57	85	147	157	156
Lsat_1_v5_gn_1_1241.1	AT4G20280.1	TBP-associated factor 11	0.31	45	81	177	173	210
Lsat_1_v5_gn_1_124100.1	AT4G19050.1	NB-ARC domain-containing disease resistance protein	0.75	29	241	806	1326	1201
Lsat_1_v5_gn_1_124121.1	no_hits_found
Lsat_1_v5_gn_1_124140.1	AT3G24530.1	AAA-type ATPase family protein / ankyrin repeat family protein	0.21	65	48	73	300	481
Lsat_1_v5_gn_1_124180.1	AT5G45500.1	RNI-like superfamily protein	0.56	32	132	401	774	771
Lsat_1_v5_gn_1_12420.1	no_hits_found
Lsat_1_v5_gn_1_124201.1	AT4G03270.1	Cyclin D6;1	0.35	38	95	245	277	302
Lsat_1_v5_gn_1_124241.1	AT1G52950.1	Nucleic acid-binding, OB-fold-like protein	0.32	22	97	434	507	566
Lsat_1_v5_gn_1_124260.1	AT1G61850.1	phospholipases;galactolipases	0.64	58	131	225	596	1311
Lsat_1_v5_gn_1_124280.1	AT4G04870.1	cardiolipin synthase	0.91	55	187	339	334	341
Lsat_1_v5_gn_1_124320.1	AT2G33835.1	Zinc finger C-x8-C-x5-C-x3-H type family protein	0.16	25	73	281	643	587
Lsat_1_v5_gn_1_124360.1	AT2G33830.2	Dormancy/auxin associated family protein	0.2	48	48	98	98	108
Lsat_1_v5_gn_1_124381.1	AT1G03770.2	RING 1B	0.67	42	150	355	456	468
Lsat_1_v5_gn_1_12440.1	no_hits_found
Lsat_1_v5_gn_1_124421.1	AT1G28320.1	protease-related	1	43	312	719	629	709
Lsat_1_v5_gn_1_124461.1	AT3G51000.1	alpha/beta-Hydrolases superfamily protein	0.57	36	116	317	318	323
Lsat_1_v5_gn_1_124480.1	no_hits_found
Lsat_1_v5_gn_1_124521.1	AT4G02340.1	alpha/beta-Hydrolases superfamily protein	0.53	32	104	318	317	324
Lsat_1_v5_gn_1_12460.1	AT1G35470.2	SPla/RYanodine receptor (SPRY) domain-containing protein	1	59	246	411	479	467
Lsat_1_v5_gn_1_124601.1	AT5G45540.1	Protein of unknown function (DUF594)	1	46	206	441	750	803
Lsat_1_v5_gn_1_124620.1	AT5G45300.1	beta-amylase 2	0.95	49	182	365	401	689
Lsat_1_v5_gn_1_124680.1	no_hits_found
Lsat_1_v5_gn_1_124700.1	AT5G17410.2	Spc97 / Spc98 family of spindle pole body (SBP) component	0.53	70	109	155	155	679
Lsat_1_v5_gn_1_124741.1	AT1G61260.1	Protein of unknown function (DUF761)	0.5	37	134	361	342	344
Lsat_1_v5_gn_1_124781.1	AT1G11200.1	Protein of unknown function (DUF300)	1	65	194	294	295	295
Lsat_1_v5_gn_1_124800.1	AT4G21585.1	endonuclease 4	1	69	196	284	316	299
Lsat_1_v5_gn_1_12481.1	AT1G72020.1		0.28	63	63	99	99	97
Lsat_1_v5_gn_1_124841.1	no_hits_found
Lsat_1_v5_gn_1_124861.1	no_hits_found
Lsat_1_v5_gn_1_124901.1	AT5G22780.1	Adaptor protein complex AP-2, alpha subunit	0.11	66	28	42	261	1013
Lsat_1_v5_gn_1_124960.1	no_hits_found
Lsat_1_v5_gn_1_124981.1	no_hits_found
Lsat_1_v5_gn_1_125001.1	AT1G61250.1	secretory carrier 3	0.97	61	179	293	307	289
Lsat_1_v5_gn_1_125081.1	AT1G03550.1	Secretory carrier membrane protein (SCAMP) family protein	0.17	54	41	75	109	283
Lsat_1_v5_gn_1_125120.1	AT3G22060.1	Receptor-like protein kinase-related family protein	0.2	29	62	209	291	252
Lsat_1_v5_gn_1_125141.1	no_hits_found
Lsat_1_v5_gn_1_12520.1	no_hits_found
Lsat_1_v5_gn_1_125220.1	AT1G12244.1	Polynucleotidyl transferase, ribonuclease H-like superfamily protein	0.12	46	35	75	103	254
Lsat_1_v5_gn_1_125261.1	AT1G78955.1	camelliol C synthase 1	1	54	417	760	730	769
Lsat_1_v5_gn_1_125281.1	AT1G31350.1	KAR-UP F-box 1	0.17	48	39	81	116	395
Lsat_1_v5_gn_1_125320.1	AT4G21210.1	PPDK regulatory protein	1	53	209	392	394	403
Lsat_1_v5_gn_1_125361.1	AT3G26040.1	HXXXD-type acyl-transferase family protein	0.6	33	155	457	552	442
Lsat_1_v5_gn_1_125380.1	AT4G25210.1	DNA-binding storekeeper protein-related transcriptional regulator	0.25	26	97	372	357	368
Lsat_1_v5_gn_1_125401.1	AT4G21310.1	Protein of unknown function (DUF1218)	0.2	48	46	94	272	168
Lsat_1_v5_gn_1_125420.1	no_hits_found
Lsat_1_v5_gn_1_125440.1	AT4G22270.1	Protein of unknown function (DUF3537)	1	51	205	397	429	437
Lsat_1_v5_gn_1_125481.1	AT4G03390.1	STRUBBELIG-receptor family 3	1	44	325	735	656	776
Lsat_1_v5_gn_1_125520.1	AT2G31340.1	embryo defective 1381	0.12	58	31	53	85	559
Lsat_1_v5_gn_1_125561.1	no_hits_found
Lsat_1_v5_gn_1_125581.1	no_hits_found
Lsat_1_v5_gn_1_12561.1	AT3G48280.1	cytochrome P450, family 71, subfamily A, polypeptide 25	0.8	46	136	290	290	490
Lsat_1_v5_gn_1_125620.1	AT3G20780.1	topoisomerase 6 subunit B	0.12	57	31	54	55	670
Lsat_1_v5_gn_1_125641.1	no_hits_found
Lsat_1_v5_gn_1_125700.1	no_hits_found
Lsat_1_v5_gn_1_125721.1	no_hits_found
Lsat_1_v5_gn_1_125761.1	no_hits_found
Lsat_1_v5_gn_1_125781.1	AT4G27450.1	Aluminium induced protein with YGL and LRDR motifs	0.78	58	146	251	253	250
Lsat_1_v5_gn_1_12580.1	AT1G64790.2	ILITYHIA	0.44	74	87	117	147	2696
Lsat_1_v5_gn_1_125801.1	AT1G60900.1	U2 snRNP auxilliary factor, large subunit, splicing factor	1	68	283	411	538	589
Lsat_1_v5_gn_1_125881.1	AT1G28310.2	Dof-type zinc finger DNA-binding family protein	0.33	35	104	290	262	325
Lsat_1_v5_gn_1_125901.1	AT4G23180.1	cysteine-rich RLK (RECEPTOR-like protein kinase) 10	1	39	248	627	666	669
Lsat_1_v5_gn_1_125940.1	no_hits_found
Lsat_1_v5_gn_1_125981.1	AT1G28370.1	ERF domain protein 11	0.2	58	49	84	191	166
Lsat_1_v5_gn_1_12600.1	AT1G74650.1	myb domain protein 31	0.79	49	172	346	315	330
Lsat_1_v5_gn_1_126041.1	AT4G04930.1	fatty acid desaturase family protein	1	75	234	311	317	332
Lsat_1_v5_gn_1_126121.1	AT4G21720.1		0.47	71	73	102	136	139
Lsat_1_v5_gn_1_126141.1	AT1G32750.1	HAC13 protein (HAC13)	0.33	64	76	118	138	1919
Lsat_1_v5_gn_1_126160.1	no_hits_found
Lsat_1_v5_gn_1_126181.1	AT1G28240.1	Protein of unknown function (DUF616)	1	64	326	506	531	581
Lsat_1_v5_gn_1_126220.1	no_hits_found
Lsat_1_v5_gn_1_126300.1	AT3G09360.1	Cyclin/Brf1-like TBP-binding protein	0.98	39	215	549	576	604
Lsat_1_v5_gn_1_126320.1	AT5G58950.1	Protein kinase superfamily protein	1	49	222	449	461	525
Lsat_1_v5_gn_1_126340.1	AT4G20980.1	Eukaryotic translation initiation factor 3 subunit 7 (eIF-3)	1	67	394	583	573	591
Lsat_1_v5_gn_1_126421.1	no_hits_found
Lsat_1_v5_gn_1_126440.1	AT4G21534.1	Diacylglycerol kinase family protein	1	60	260	433	628	481
Lsat_1_v5_gn_1_126560.1	no_hits_found
Lsat_1_v5_gn_1_126600.1	AT5G14240.1	Thioredoxin superfamily protein	0.5	57	92	160	199	256
Lsat_1_v5_gn_1_126621.1	AT3G01190.1	Peroxidase superfamily protein	1	62	199	319	329	321
Lsat_1_v5_gn_1_126661.1	AT3G01190.1	Peroxidase superfamily protein	1	62	199	319	329	321
Lsat_1_v5_gn_1_126760.1	AT3G03380.1	DegP protease 7	0.37	76	74	97	208	1097
Lsat_1_v5_gn_1_126780.1	AT5G14720.1	Protein kinase superfamily protein	0.17	50	47	94	113	674
Lsat_1_v5_gn_1_126820.1	no_hits_found
Lsat_1_v5_gn_1_126860.1	AT4G05020.2	NAD(P)H dehydrogenase B2	1	68	428	622	575	619
Lsat_1_v5_gn_1_126880.1	AT5G54070.1	heat shock transcription factor A9	0.17	32	55	169	384	331
Lsat_1_v5_gn_1_126900.1	AT3G62980.1	F-box/RNI-like superfamily protein	1	55	315	565	593	594
Lsat_1_v5_gn_1_126920.1	AT5G67380.1	casein kinase alpha 1	0.22	53	56	104	69	409
Lsat_1_v5_gn_1_126941.1	AT3G20780.1	topoisomerase 6 subunit B	0.52	67	100	148	223	670
Lsat_1_v5_gn_1_126960.1	AT3G20780.1	topoisomerase 6 subunit B	0.27	48	61	125	112	670
Lsat_1_v5_gn_1_126981.1	AT3G20780.1	topoisomerase 6 subunit B	0.81	49	172	346	447	670
Lsat_1_v5_gn_1_127001.1	AT3G20780.1	topoisomerase 6 subunit B	1	64	334	521	520	670
Lsat_1_v5_gn_1_127080.1	AT3G62390.1	TRICHOME BIREFRINGENCE-LIKE 6	0.54	71	94	132	147	475
Lsat_1_v5_gn_1_127100.1	AT5G67380.1	casein kinase alpha 1	0.28	71	60	84	71	409
Lsat_1_v5_gn_1_127121.1	AT3G20780.1	topoisomerase 6 subunit B	1	54	293	539	509	670
Lsat_1_v5_gn_1_127161.1	AT3G20780.1	topoisomerase 6 subunit B	0.39	51	90	175	169	670
Lsat_1_v5_gn_1_127180.1	no_hits_found
Lsat_1_v5_gn_1_127201.1	AT3G20780.1	topoisomerase 6 subunit B	0.36	55	76	136	215	670
Lsat_1_v5_gn_1_12721.1	AT3G28917.1	mini zinc finger 2	0.25	56	53	93	90	100
Lsat_1_v5_gn_1_127300.1	no_hits_found
Lsat_1_v5_gn_1_127360.1	AT1G61120.1	terpene synthase 04	1	44	353	792	843	877
Lsat_1_v5_gn_1_127401.1	AT4G21660.2	proline-rich spliceosome-associated (PSP) family protein	1	66	362	541	684	598
Lsat_1_v5_gn_1_127421.1	no_hits_found
Lsat_1_v5_gn_1_127481.1	no_hits_found
Lsat_1_v5_gn_1_127501.1	AT1G11545.1	xyloglucan endotransglucosylase/hydrolase 8	1	76	232	302	302	305
Lsat_1_v5_gn_1_127541.1	AT2G45180.1	Bifunctional inhibitor/lipid-transfer protein/seed storage 2S albumin superfamily protein	0.25	49	67	136	131	134
Lsat_1_v5_gn_1_127601.1	AT4G05320.2	polyubiquitin 10	1	100	456	456	972	457
Lsat_1_v5_gn_1_12761.1	AT1G74680.1	Exostosin family protein	0.81	59	146	244	278	461
Lsat_1_v5_gn_1_127621.1	AT1G61770.1	Chaperone DnaJ-domain superfamily protein	1	69	200	289	298	300
Lsat_1_v5_gn_1_127701.1	AT4G14096.1	F-box/RNI-like superfamily protein	0.35	29	125	425	429	468
Lsat_1_v5_gn_1_127740.1	AT1G64150.1	Uncharacterized protein family (UPF0016)	0.14	73	33	45	114	370
Lsat_1_v5_gn_1_127780.1	AT4G27450.1	Aluminium induced protein with YGL and LRDR motifs	0.83	61	153	250	242	250
Lsat_1_v5_gn_1_127800.1	no_hits_found
Lsat_1_v5_gn_1_127821.1	AT2G47960.1		0.74	67	141	208	460	442
Lsat_1_v5_gn_1_127920.1	AT5G16260.1	RNA binding (RRM/RBD/RNP motifs) family protein	1	53	268	503	456	519
Lsat_1_v5_gn_1_127960.1	AT5G36890.1	beta glucosidase 42	1	65	307	472	494	490
Lsat_1_v5_gn_1_127981.1	AT1G06010.1		0.11	38	28	73	74	78
Lsat_1_v5_gn_1_1280.1	no_hits_found
Lsat_1_v5_gn_1_128021.1	AT3G54970.1	D-aminoacid aminotransferase-like PLP-dependent enzymes superfamily protein	0.83	49	180	362	338	353
Lsat_1_v5_gn_1_128040.1	ATCG00350.1	Photosystem I, PsaA/PsaB protein	0.27	90	55	61	74	750
Lsat_1_v5_gn_1_128061.1	ATCG00490.1	ribulose-bisphosphate carboxylases	0.39	80	73	91	93	479
Lsat_1_v5_gn_1_128160.1	AT4G27450.1	Aluminium induced protein with YGL and LRDR motifs	0.77	57	144	250	247	250
Lsat_1_v5_gn_1_128180.1	AT2G17840.1	Senescence/dehydration-associated protein-related	0.44	59	89	150	428	452
Lsat_1_v5_gn_1_128240.1	AT3G54200.1	Late embryogenesis abundant (LEA) hydroxyproline-rich glycoprotein family	0.13	30	41	133	193	235
Lsat_1_v5_gn_1_128320.1	AT2G18470.1	roline-rich extensin-like receptor kinase 4	0.26	54	57	105	203	633
Lsat_1_v5_gn_1_128400.1	AT1G53160.2	squamosa promoter binding protein-like 4	0.23	64	48	75	131	174
Lsat_1_v5_gn_1_128420.1	AT1G53160.2	squamosa promoter binding protein-like 4	0.23	59	51	86	131	174
Lsat_1_v5_gn_1_128440.1	AT1G53160.2	squamosa promoter binding protein-like 4	0.31	77	58	75	131	174
Lsat_1_v5_gn_1_128461.1	AT2G33820.1	Mitochondrial substrate carrier family protein	1	62	189	303	303	311
Lsat_1_v5_gn_1_128481.1	no_hits_found
Lsat_1_v5_gn_1_128600.1	AT1G11650.2	RNA-binding (RRM/RBD/RNP motifs) family protein	1	62	222	353	418	405
Lsat_1_v5_gn_1_128621.1	AT4G04780.1	mediator 21	0.47	64	105	163	163	139
Lsat_1_v5_gn_1_128641.1	AT3G07870.1	F-box and associated interaction domains-containing protein	0.25	27	102	377	379	417
Lsat_1_v5_gn_1_128660.1	AT4G21770.1	Pseudouridine synthase family protein	1	63	261	411	475	472
Lsat_1_v5_gn_1_128681.1	AT5G52890.2	AT hook motif-containing protein	0.14	24	65	266	322	385
Lsat_1_v5_gn_1_128700.1	AT4G04770.1	ATP binding cassette protein 1	1	77	431	559	552	557
Lsat_1_v5_gn_1_128740.1	AT5G55310.1	DNA topoisomerase 1 beta	1	57	456	793	788	917
Lsat_1_v5_gn_1_128760.1	AT1G11720.2	starch synthase 3	1	53	604	1131	1624	1094
Lsat_1_v5_gn_1_128800.1	AT5G50840.2		0.62	81	117	144	165	405
Lsat_1_v5_gn_1_128841.1	no_hits_found
Lsat_1_v5_gn_1_128940.1	AT5G45950.1	GDSL-like Lipase/Acylhydrolase superfamily protein	0.69	51	140	270	315	357
Lsat_1_v5_gn_1_12900.1	AT1G74680.1	Exostosin family protein	1	56	261	459	462	461
Lsat_1_v5_gn_1_129081.1	no_hits_found
Lsat_1_v5_gn_1_129101.1	AT3G21630.1	chitin elicitor receptor kinase 1	1	53	331	613	793	617
Lsat_1_v5_gn_1_129161.1	no_hits_found
Lsat_1_v5_gn_1_129200.1	AT1G62310.1	transcription factor jumonji (jmjC) domain-containing protein	1	58	407	694	1123	883
Lsat_1_v5_gn_1_12921.1	AT3G47550.3	RING/FYVE/PHD zinc finger superfamily protein	0.4	38	109	280	264	288
Lsat_1_v5_gn_1_129260.1	no_hits_found
Lsat_1_v5_gn_1_129281.1	AT1G11930.1	Predicted pyridoxal phosphate-dependent enzyme, YBL036C type	1	80	196	244	243	257
Lsat_1_v5_gn_1_129320.1	AT5G24520.1	Transducin/WD40 repeat-like superfamily protein	1	76	260	342	335	341
Lsat_1_v5_gn_1_129340.1	AT1G11925.1	Stigma-specific Stig1 family protein	0.3	57	48	84	142	140
Lsat_1_v5_gn_1_129360.1	AT1G11920.1	Pectin lyase-like superfamily protein	1	60	235	390	389	384
Lsat_1_v5_gn_1_129381.1	AT5G59970.1	Histone superfamily protein	0.41	100	82	82	103	103
Lsat_1_v5_gn_1_12940.1	AT1G22700.1	Tetratricopeptide repeat (TPR)-like superfamily protein	0.81	63	168	264	252	301
Lsat_1_v5_gn_1_129421.1	AT5G59970.1	Histone superfamily protein	0.41	100	82	82	103	103
Lsat_1_v5_gn_1_129441.1	AT5G59970.1	Histone superfamily protein	0.37	91	75	82	103	103
Lsat_1_v5_gn_1_129500.1	no_hits_found
Lsat_1_v5_gn_1_129521.1	AT1G62290.1	Saposin-like aspartyl protease family protein	1	43	226	517	436	513
Lsat_1_v5_gn_1_129540.1	AT5G59970.1	Histone superfamily protein	0.41	100	82	82	103	103
Lsat_1_v5_gn_1_129560.1	AT4G04330.1	Chaperonin-like RbcX protein	0.58	64	109	168	171	174
Lsat_1_v5_gn_1_129581.1	AT4G04320.1	malonyl-CoA decarboxylase family protein	1	64	337	523	532	518
Lsat_1_v5_gn_1_129680.1	AT1G11790.1	arogenate dehydratase 1	1	59	242	407	366	392
Lsat_1_v5_gn_1_129701.1	no_hits_found
Lsat_1_v5_gn_1_129780.1	AT4G14305.1	Peroxisomal membrane 22 kDa (Mpv17/PMP22) family protein	0.38	48	72	148	134	185
Lsat_1_v5_gn_1_12980.1	AT5G62950.1	RNA polymerase II, Rpb4, core protein	0.31	52	64	121	128	139
Lsat_1_v5_gn_1_129821.1	AT1G62280.1	SLAC1 homologue 1	0.88	48	163	333	404	385
Lsat_1_v5_gn_1_129840.1	AT5G47650.1	nudix hydrolase homolog 2	0.92	60	158	261	341	278
Lsat_1_v5_gn_1_129860.1	no_hits_found
Lsat_1_v5_gn_1_129921.1	AT4G16410.1		0.4	71	76	107	215	185
Lsat_1_v5_gn_1_129940.1	no_hits_found
Lsat_1_v5_gn_1_13001.1	AT1G31970.1	DEA(D/H)-box RNA helicase family protein	1	72	320	439	535	537
Lsat_1_v5_gn_1_130040.1	AT5G44520.1	NagB/RpiA/CoA transferase-like superfamily protein	0.72	57	135	234	305	296
Lsat_1_v5_gn_1_130060.1	AT4G16370.1	oligopeptide transporter	1	83	587	707	741	737
Lsat_1_v5_gn_1_1301.1	AT3G12350.1	F-box family protein	0.95	45	199	437	438	422
Lsat_1_v5_gn_1_130120.1	AT5G47635.1	Pollen Ole e 1 allergen and extensin family protein	0.28	46	63	135	173	164
Lsat_1_v5_gn_1_130141.1	AT5G47630.1	mitochondrial acyl carrier protein 3	0.29	54	66	122	122	131
Lsat_1_v5_gn_1_130161.1	AT5G47690.3	binding	1	45	765	1664	1616	1607
Lsat_1_v5_gn_1_130260.1	AT5G47760.1	2-phosphoglycolate phosphatase 2	1	70	212	299	306	301
Lsat_1_v5_gn_1_130281.1	AT5G47730.1	Sec14p-like phosphatidylinositol transfer family protein	1	64	216	335	338	341
Lsat_1_v5_gn_1_130320.1	AT1G03370.1	C2 calcium/lipid-binding and GRAM domain containing protein	1	60	600	999	1248	1020
Lsat_1_v5_gn_1_130341.1	AT5G47810.1	phosphofructokinase 2	1	69	306	442	469	444
Lsat_1_v5_gn_1_130380.1	AT5G08450.1		1	67	304	449	473	918
Lsat_1_v5_gn_1_130400.1	AT5G47780.1	galacturonosyltransferase 4	1	59	380	639	637	616
Lsat_1_v5_gn_1_13041.1	AT5G17490.1	RGA-like protein 3	0.43	35	126	353	462	523
Lsat_1_v5_gn_1_130441.1	AT5G59810.1	Subtilase family protein	1	62	233	375	366	778
Lsat_1_v5_gn_1_130540.1	no_hits_found
Lsat_1_v5_gn_1_13061.1	AT3G54220.1	GRAS family transcription factor	0.45	32	129	403	463	653
Lsat_1_v5_gn_1_130640.1	AT5G59810.1	Subtilase family protein	1	60	214	352	383	778
Lsat_1_v5_gn_1_130700.1	AT5G65620.1	Zincin-like metalloproteases family protein	0.24	54	59	108	286	791
Lsat_1_v5_gn_1_130720.1	no_hits_found
Lsat_1_v5_gn_1_13101.1	AT1G34340.1	alpha/beta-Hydrolases superfamily protein	1	57	319	554	568	530
Lsat_1_v5_gn_1_13121.1	AT1G34260.1	FORMS APLOID AND BINUCLEATE CELLS 1A	1	46	373	810	1206	1456
Lsat_1_v5_gn_1_13141.1	AT3G47710.1	BANQUO 3	0.19	61	48	78	91	92
Lsat_1_v5_gn_1_13160.1	AT2G41740.1	villin 2	0.33	36	87	239	359	976
Lsat_1_v5_gn_1_13200.1	AT3G47620.1	TEOSINTE BRANCHED, cycloidea and PCF (TCP) 14	0.6	41	166	396	392	489
Lsat_1_v5_gn_1_13221.1	no_hits_found
Lsat_1_v5_gn_1_13241.1	no_hits_found
Lsat_1_v5_gn_1_13261.1	AT1G18800.1	NAP1-related protein 2	0.92	75	171	227	257	256
Lsat_1_v5_gn_1_13281.1	AT3G47610.1	transcription regulators;zinc ion binding	1	56	212	378	377	408
Lsat_1_v5_gn_1_13300.1	AT1G74580.1	Pentatricopeptide repeat (PPR) superfamily protein	1	57	430	745	756	763
Lsat_1_v5_gn_1_13321.1	AT1G74600.1	pentatricopeptide (PPR) repeat-containing protein	1	48	431	895	895	895
Lsat_1_v5_gn_1_13341.1	AT1G13950.1	eukaryotic elongation factor 5A-1	0.78	89	142	159	159	158
Lsat_1_v5_gn_1_13360.1	no_hits_found
Lsat_1_v5_gn_1_13380.1	AT1G74360.1	Leucine-rich repeat protein kinase family protein	1	60	647	1070	1078	1106
Lsat_1_v5_gn_1_1341.1	no_hits_found
Lsat_1_v5_gn_1_13420.1	AT5G61030.1	glycine-rich RNA-binding protein 3	0.41	70	77	110	189	309
Lsat_1_v5_gn_1_13440.1	no_hits_found
Lsat_1_v5_gn_1_13461.1	AT2G05642.1	Nucleic acid-binding, OB-fold-like protein	0.28	25	128	503	460	532
Lsat_1_v5_gn_1_13480.1	AT1G74240.1	Mitochondrial substrate carrier family protein	1	67	243	360	367	364
Lsat_1_v5_gn_1_13501.1	AT5G61120.1		0.11	32	47	143	529	426
Lsat_1_v5_gn_1_13520.1	AT3G18140.1	Transducin/WD40 repeat-like superfamily protein	1	78	243	309	290	305
Lsat_1_v5_gn_1_13541.1	AT5G61150.1	leo1-like family protein	1	50	264	519	597	625
Lsat_1_v5_gn_1_13560.1	AT5G07960.1		0.38	72	71	98	101	107
Lsat_1_v5_gn_1_13581.1	AT5G15530.1	biotin carboxyl carrier protein 2	0.24	31	88	279	273	255
Lsat_1_v5_gn_1_13601.1	no_hits_found
Lsat_1_v5_gn_1_1361.1	AT1G10200.1	GATA type zinc finger transcription factor family protein	0.58	81	99	122	207	190
Lsat_1_v5_gn_1_13620.1	AT5G15490.1	UDP-glucose 6-dehydrogenase family protein	1	88	427	480	480	480
Lsat_1_v5_gn_1_13640.1	AT5G07910.1	Leucine-rich repeat (LRR) family protein	1	68	179	261	261	262
Lsat_1_v5_gn_1_13660.1	AT3G60580.1	C2H2-like zinc finger protein	0.24	28	95	336	480	288
Lsat_1_v5_gn_1_13680.1	AT5G61210.1	soluble N-ethylmaleimide-sensitive factor adaptor protein 33	0.95	62	191	308	304	300
Lsat_1_v5_gn_1_13700.1	no_hits_found
Lsat_1_v5_gn_1_13721.1	AT5G61220.1	LYR family of Fe/S cluster biogenesis protein	0.2	57	45	78	92	87
Lsat_1_v5_gn_1_13741.1	AT5G07830.1	glucuronidase 2	1	60	313	520	538	543
Lsat_1_v5_gn_1_13760.1	no_hits_found
Lsat_1_v5_gn_1_13781.1	AT5G15430.1	Plant calmodulin-binding protein-related	0.2	25	121	467	417	478
Lsat_1_v5_gn_1_13801.1	AT3G29270.1	RING/U-box superfamily protein	0.7	51	132	256	244	263
Lsat_1_v5_gn_1_1381.1	AT1G50440.1	RING/FYVE/PHD zinc finger superfamily protein	0.22	56	49	86	117	250
Lsat_1_v5_gn_1_13821.1	no_hits_found
Lsat_1_v5_gn_1_13840.1	no_hits_found
Lsat_1_v5_gn_1_13860.1	AT1G18670.1	Protein kinase superfamily protein	1	57	409	710	691	709
Lsat_1_v5_gn_1_13880.1	AT1G80720.1	Mitochondrial glycoprotein family protein	0.5	51	97	189	250	190
Lsat_1_v5_gn_1_13901.1	AT5G61340.1		0.5	41	105	256	317	326
Lsat_1_v5_gn_1_13920.1	AT5G62440.1	Protein of unknown function (DUF3223)	0.54	59	109	184	231	202
Lsat_1_v5_gn_1_13980.1	no_hits_found
Lsat_1_v5_gn_1_14001.1	no_hits_found
Lsat_1_v5_gn_1_14020.1	AT3G47500.1	cycling DOF factor 3	0.62	42	149	350	298	448
Lsat_1_v5_gn_1_14060.1	AT5G39670.1	Calcium-binding EF-hand family protein	0.18	43	47	109	221	204
Lsat_1_v5_gn_1_14080.1	AT5G39670.1	Calcium-binding EF-hand family protein	0.16	41	48	116	199	204
Lsat_1_v5_gn_1_141.1	AT3G48140.1	B12D protein	0.16	77	37	48	74	88
Lsat_1_v5_gn_1_14140.1	AT1G16710.1	histone acetyltransferase of the CBP family 12	0.87	49	158	322	317	1706
Lsat_1_v5_gn_1_14160.1	no_hits_found
Lsat_1_v5_gn_1_14180.1	ATCG01060.1	iron-sulfur cluster binding;electron carriers;4 iron, 4 sulfur cluster binding	0.46	98	80	81	171	81
Lsat_1_v5_gn_1_14200.1	ATCG01050.1	NADH-Ubiquinone/plastoquinone (complex I) protein	0.38	87	75	86	87	506
Lsat_1_v5_gn_1_14220.1	AT5G61430.1	NAC domain containing protein 100	0.96	52	183	350	353	336
Lsat_1_v5_gn_1_14240.1	AT1G26550.1	FKBP-like peptidyl-prolyl cis-trans isomerase family protein	0.48	94	86	91	129	142
Lsat_1_v5_gn_1_14260.1	AT5G61410.1	D-ribulose-5-phosphate-3-epimerase	1	83	235	280	277	281
Lsat_1_v5_gn_1_14281.1	AT1G74400.1	Tetratricopeptide repeat (TPR)-like superfamily protein	0.99	45	201	438	457	462
Lsat_1_v5_gn_1_14301.1	no_hits_found
Lsat_1_v5_gn_1_14320.1	AT5G61380.1	CCT motif -containing response regulator protein	0.82	60	163	270	512	618
Lsat_1_v5_gn_1_14341.1	AT5G39510.1	Vesicle transport v-SNARE family protein	0.75	63	142	222	230	221
Lsat_1_v5_gn_1_14361.1	no_hits_found
Lsat_1_v5_gn_1_14381.1	AT1G18660.4	zinc finger (C3HC4-type RING finger) family protein	1	60	275	458	483	491
Lsat_1_v5_gn_1_1441.1	AT1G71410.1	ARM repeat superfamily protein	1	56	522	924	871	909
Lsat_1_v5_gn_1_14420.1	AT5G08040.1	mitochondrial import receptor subunit TOM5 homolog	0.15	59	32	54	54	54
[truncated: 36,920 more rows]
