# Supplementary material for: Genome assembly with in vitro proximity ligation data and whole-genome triplication in lettuce
Source: Nat Commun. 2017 Apr 12;8:14953. doi: 10.1038/ncomms14953 (PMC5394340; doi:10.1038/ncomms14953)
Supplement: Supplementary Data 7 — InterProScan protein domain annoations for predicted primary transcripts [file ncomms14953-s8.xlsx]

## Sheet: Sheet1
Supplementary Data 7. InterProScan protein domain annoations for predicted primary transcripts
GeneID	Database	Annotation	Description	Start	End	p-value	IPR ID	IPR description	GO Terms
Lsat_1_v5_gn_0_10121.1	PANTHER	PTHR12638		13	155	6e-128	IPR004023	Mago nashi protein	GO:0005634
Lsat_1_v5_gn_0_10121.1	PANTHER	PTHR12638:SF0		13	155	6e-128
Lsat_1_v5_gn_0_10121.1	Pfam	PF02792	Mago nashi protein	13	155	1e-87	IPR004023	Mago nashi protein	GO:0005634
Lsat_1_v5_gn_0_10220.1	PANTHER	PTHR10641		4	208	2.2e-58
Lsat_1_v5_gn_0_10220.1	Pfam	PF13921	Myb-like DNA-binding domain	7	67	7.9e-19
Lsat_1_v5_gn_0_10220.1	SMART	SM00717	SANT SWI3, ADA2, N-CoR and TFIIIB'' DNA-binding domains	3	52	9.4e-16	IPR001005	SANT/Myb domain	GO:0003682
Lsat_1_v5_gn_0_10220.1	SMART	SM00717	SANT SWI3, ADA2, N-CoR and TFIIIB'' DNA-binding domains	55	103	2.3e-16	IPR001005	SANT/Myb domain	GO:0003682
Lsat_1_v5_gn_0_10320.1	PANTHER	PTHR24320		22	363	2.2e-222
Lsat_1_v5_gn_0_10320.1	PANTHER	PTHR24320:SF22		22	363	2.2e-222
Lsat_1_v5_gn_0_10320.1	Pfam	PF00106	short chain dehydrogenase	65	212	4.4e-24	IPR002198	Short-chain dehydrogenase/reductase SDR	GO:0016491|GO:0008152
Lsat_1_v5_gn_0_10320.1	PRINTS	PR00080	Short-chain dehydrogenase/reductase (SDR) superfamily signature	145	156	1.3e-07	IPR002198	Short-chain dehydrogenase/reductase SDR	GO:0016491|GO:0008152
Lsat_1_v5_gn_0_10320.1	PRINTS	PR00080	Short-chain dehydrogenase/reductase (SDR) superfamily signature	198	206	1.3e-07	IPR002198	Short-chain dehydrogenase/reductase SDR	GO:0016491|GO:0008152
Lsat_1_v5_gn_0_10320.1	PRINTS	PR00080	Short-chain dehydrogenase/reductase (SDR) superfamily signature	233	252	1.3e-07	IPR002198	Short-chain dehydrogenase/reductase SDR	GO:0016491|GO:0008152
Lsat_1_v5_gn_0_10320.1	PRINTS	PR00081	Glucose/ribitol dehydrogenase family signature	145	156	2.4e-18	IPR002347	Glucose/ribitol dehydrogenase
Lsat_1_v5_gn_0_10320.1	PRINTS	PR00081	Glucose/ribitol dehydrogenase family signature	192	208	2.4e-18	IPR002347	Glucose/ribitol dehydrogenase
Lsat_1_v5_gn_0_10320.1	PRINTS	PR00081	Glucose/ribitol dehydrogenase family signature	233	252	2.4e-18	IPR002347	Glucose/ribitol dehydrogenase
Lsat_1_v5_gn_0_10320.1	PRINTS	PR00081	Glucose/ribitol dehydrogenase family signature	255	272	2.4e-18	IPR002347	Glucose/ribitol dehydrogenase
Lsat_1_v5_gn_0_10320.1	PRINTS	PR00081	Glucose/ribitol dehydrogenase family signature	65	82	2.4e-18	IPR002347	Glucose/ribitol dehydrogenase
Lsat_1_v5_gn_0_10341.1	PANTHER	PTHR31745		27	225	1.1e-84
Lsat_1_v5_gn_0_10341.1	Pfam	PF08536	Whirly transcription factor	47	183	1.2e-53	IPR013742	Plant transcription factor
Lsat_1_v5_gn_0_10360.1	Pfam	PF04979	Protein phosphatase inhibitor 2 (IPP-2)	28	92	5.2e-06	IPR007062	Protein phosphatase inhibitor 2 (IPP-2)	GO:0043666|GO:0009966|GO:0004864
Lsat_1_v5_gn_0_1041.1	PANTHER	PTHR11695		11	357	7.6e-160	IPR002085	Alcohol dehydrogenase superfamily, zinc-type	GO:0016491|GO:0055114|GO:0008270
Lsat_1_v5_gn_0_1041.1	PANTHER	PTHR11695:SF261		11	357	7.6e-160
Lsat_1_v5_gn_0_1041.1	Pfam	PF00107	Zinc-binding dehydrogenase	194	315	3e-20	IPR013149	Alcohol dehydrogenase, C-terminal	GO:0016491|GO:0055114|GO:0008270
Lsat_1_v5_gn_0_1041.1	Pfam	PF08240	Alcohol dehydrogenase GroES-like domain	36	150	2.2e-27	IPR013154	Alcohol dehydrogenase GroES-like	GO:0016491|GO:0055114
Lsat_1_v5_gn_0_1041.1	SMART	SM00829	Enoylreductase	16	351	0.00062	IPR020843	Polyketide synthase, enoylreductase	GO:0016747|GO:0016491
Lsat_1_v5_gn_0_10420.1	PANTHER	PTHR11668		1	303	3.1e-233
Lsat_1_v5_gn_0_10420.1	PANTHER	PTHR11668:SF24		1	303	3.1e-233
Lsat_1_v5_gn_0_10420.1	Pfam	PF00149	Calcineurin-like phosphoesterase	44	236	1.4e-45	IPR004843	Metallophosphoesterase domain	GO:0016787
Lsat_1_v5_gn_0_10420.1	PRINTS	PR00114	Serine/threonine phosphatase family signature	106	130	1.8e-85	IPR006186	Serine/threonine-specific protein phosphatase/bis(5-nucleosyl)-tetraphosphatase	GO:0016787
Lsat_1_v5_gn_0_10420.1	PRINTS	PR00114	Serine/threonine phosphatase family signature	141	167	1.8e-85	IPR006186	Serine/threonine-specific protein phosphatase/bis(5-nucleosyl)-tetraphosphatase	GO:0016787
Lsat_1_v5_gn_0_10420.1	PRINTS	PR00114	Serine/threonine phosphatase family signature	170	197	1.8e-85	IPR006186	Serine/threonine-specific protein phosphatase/bis(5-nucleosyl)-tetraphosphatase	GO:0016787
Lsat_1_v5_gn_0_10420.1	PRINTS	PR00114	Serine/threonine phosphatase family signature	226	246	1.8e-85	IPR006186	Serine/threonine-specific protein phosphatase/bis(5-nucleosyl)-tetraphosphatase	GO:0016787
Lsat_1_v5_gn_0_10420.1	PRINTS	PR00114	Serine/threonine phosphatase family signature	249	265	1.8e-85	IPR006186	Serine/threonine-specific protein phosphatase/bis(5-nucleosyl)-tetraphosphatase	GO:0016787
Lsat_1_v5_gn_0_10420.1	PRINTS	PR00114	Serine/threonine phosphatase family signature	44	71	1.8e-85	IPR006186	Serine/threonine-specific protein phosphatase/bis(5-nucleosyl)-tetraphosphatase	GO:0016787
Lsat_1_v5_gn_0_10420.1	PRINTS	PR00114	Serine/threonine phosphatase family signature	73	100	1.8e-85	IPR006186	Serine/threonine-specific protein phosphatase/bis(5-nucleosyl)-tetraphosphatase	GO:0016787
Lsat_1_v5_gn_0_10420.1	SMART	SM00156	Protein phosphatase 2A homologues, catalytic domain.	16	287	2e-134	IPR006186	Serine/threonine-specific protein phosphatase/bis(5-nucleosyl)-tetraphosphatase	GO:0016787
Lsat_1_v5_gn_0_10441.1	PANTHER	PTHR11266		96	285	1.5e-66	IPR007248	Mpv17/PMP22	GO:0016021
Lsat_1_v5_gn_0_10441.1	PANTHER	PTHR11266:SF4		96	285	1.5e-66
Lsat_1_v5_gn_0_10441.1	Pfam	PF04117	Mpv17 / PMP22 family	220	284	9.8e-23	IPR007248	Mpv17/PMP22	GO:0016021
Lsat_1_v5_gn_0_10461.1	PANTHER	PTHR11938		38	422	8.8e-266
Lsat_1_v5_gn_0_10461.1	PANTHER	PTHR11938:SF13		38	422	8.8e-266
Lsat_1_v5_gn_0_10461.1	Pfam	PF00120	Glutamine synthetase, catalytic domain	488	734	4.2e-59	IPR008146	Glutamine synthetase, catalytic domain	GO:0006807|GO:0004356
Lsat_1_v5_gn_0_10461.1	Pfam	PF01180	Dihydroorotate dehydrogenase	50	361	4.9e-35	IPR012135	Dihydroorotate dehydrogenase, class 1/ 2	GO:0006222|GO:0004152|GO:0055114
Lsat_1_v5_gn_0_10461.1	Pfam	PF03951	Glutamine synthetase, beta-Grasp domain	429	481	3.3e-13	IPR008147	Glutamine synthetase, beta-Grasp	GO:0004356|GO:0006542|GO:0006807
Lsat_1_v5_gn_0_10481.1	PANTHER	PTHR10314		56	424	1.6e-157
Lsat_1_v5_gn_0_10481.1	PANTHER	PTHR10314:SF6		56	424	1.6e-157
Lsat_1_v5_gn_0_10481.1	Pfam	PF00291	Pyridoxal-phosphate dependent enzyme	83	390	3.5e-25	IPR001926	Tryptophan synthase beta subunit-like PLP-dependent enzymes superfamily
Lsat_1_v5_gn_0_10501.1	PANTHER	PTHR32109		54	806	2.5e-209
Lsat_1_v5_gn_0_10501.1	PANTHER	PTHR32109:SF0		54	806	2.5e-209
Lsat_1_v5_gn_0_10501.1	Pfam	PF13355	Protein of unknown function (DUF4101)	680	799	8.9e-26	IPR025344	Domain of unknown function DUF4101
Lsat_1_v5_gn_0_10520.1	PANTHER	PTHR18838		64	409	1.1e-108
Lsat_1_v5_gn_0_10520.1	PANTHER	PTHR18838:SF15		64	409	1.1e-108
Lsat_1_v5_gn_0_10520.1	Pfam	PF00581	Rhodanese-like domain	196	300	7.3e-12	IPR001763	Rhodanese-like domain
Lsat_1_v5_gn_0_10520.1	SMART	SM00450	Rhodanese Homology Domain	194	304	5.2e-16	IPR001763	Rhodanese-like domain
Lsat_1_v5_gn_0_10560.1	PANTHER	PTHR22763		4	345	1.4e-71
Lsat_1_v5_gn_0_10560.1	PANTHER	PTHR22763:SF0		4	345	1.4e-71
Lsat_1_v5_gn_0_10560.1	Pfam	PF13639	Ring finger domain	222	264	1.2e-14	IPR001841	Zinc finger, RING-type	GO:0008270|GO:0005515
Lsat_1_v5_gn_0_10560.1	Pfam	PF14369	zinc-finger	20	56	8.2e-14
Lsat_1_v5_gn_0_10560.1	SMART	SM00184	Ring finger	223	263	1.4e-07	IPR001841	Zinc finger, RING-type	GO:0008270|GO:0005515
Lsat_1_v5_gn_0_10580.1	PANTHER	PTHR13832		6	388	9.8e-196	IPR015655	Protein phosphatase 2C
Lsat_1_v5_gn_0_10580.1	PANTHER	PTHR13832:SF194		6	388	9.8e-196
Lsat_1_v5_gn_0_10580.1	Pfam	PF00481	Protein phosphatase 2C	69	354	4.2e-42	IPR001932	Protein phosphatase 2C (PP2C)-like	GO:0003824
Lsat_1_v5_gn_0_10580.1	SMART	SM00332	Serine/threonine phosphatases, family 2C, catalytic domain	51	374	2.1e-63	IPR001932	Protein phosphatase 2C (PP2C)-like	GO:0003824
Lsat_1_v5_gn_0_1060.1	PANTHER	PTHR32116		91	225	1.9e-92
Lsat_1_v5_gn_0_1060.1	PANTHER	PTHR32116:SF2		91	225	1.9e-92
Lsat_1_v5_gn_0_10620.1	PANTHER	PTHR24092		6	213	4.8e-95	IPR006539	Phospholipid-transporting P-type ATPase, subfamily IV	GO:0004012|GO:0000287|GO:0015914|GO:0005524|GO:0016021
Lsat_1_v5_gn_0_10620.1	PANTHER	PTHR24092:SF7		6	213	4.8e-95
Lsat_1_v5_gn_0_10620.1	Pfam	PF00122	E1-E2 ATPase	15	162	1.7e-08	IPR008250	P-type ATPase, A domain	GO:0046872|GO:0000166
Lsat_1_v5_gn_0_10661.1	PANTHER	PTHR19139		1	258	1.5e-144	IPR000425	Major intrinsic protein	GO:0005215|GO:0006810|GO:0016020
Lsat_1_v5_gn_0_10661.1	PANTHER	PTHR19139:SF30		1	258	1.5e-144
Lsat_1_v5_gn_0_10661.1	Pfam	PF00230	Major intrinsic protein	14	235	8.3e-77	IPR000425	Major intrinsic protein	GO:0005215|GO:0006810|GO:0016020
Lsat_1_v5_gn_0_10661.1	PRINTS	PR00783	Major intrinsic protein family signature	103	122	6.1e-50	IPR000425	Major intrinsic protein	GO:0005215|GO:0006810|GO:0016020
Lsat_1_v5_gn_0_10661.1	PRINTS	PR00783	Major intrinsic protein family signature	148	166	6.1e-50	IPR000425	Major intrinsic protein	GO:0005215|GO:0006810|GO:0016020
Lsat_1_v5_gn_0_10661.1	PRINTS	PR00783	Major intrinsic protein family signature	181	203	6.1e-50	IPR000425	Major intrinsic protein	GO:0005215|GO:0006810|GO:0016020
Lsat_1_v5_gn_0_10661.1	PRINTS	PR00783	Major intrinsic protein family signature	21	40	6.1e-50	IPR000425	Major intrinsic protein	GO:0005215|GO:0006810|GO:0016020
Lsat_1_v5_gn_0_10661.1	PRINTS	PR00783	Major intrinsic protein family signature	218	238	6.1e-50	IPR000425	Major intrinsic protein	GO:0005215|GO:0006810|GO:0016020
Lsat_1_v5_gn_0_10661.1	PRINTS	PR00783	Major intrinsic protein family signature	66	90	6.1e-50	IPR000425	Major intrinsic protein	GO:0005215|GO:0006810|GO:0016020
Lsat_1_v5_gn_0_10701.1	PANTHER	PTHR22848		3	513	0
Lsat_1_v5_gn_0_10701.1	Pfam	PF00400	WD domain, G-beta repeat	219	242	3.9e-05	IPR001680	WD40 repeat	GO:0005515
Lsat_1_v5_gn_0_10701.1	Pfam	PF00400	WD domain, G-beta repeat	262	291	6.7e-09	IPR001680	WD40 repeat	GO:0005515
Lsat_1_v5_gn_0_10701.1	Pfam	PF00400	WD domain, G-beta repeat	296	333	3.9e-06	IPR001680	WD40 repeat	GO:0005515
Lsat_1_v5_gn_0_10701.1	Pfam	PF00400	WD domain, G-beta repeat	339	377	1.2e-09	IPR001680	WD40 repeat	GO:0005515
Lsat_1_v5_gn_0_10701.1	Pfam	PF00400	WD domain, G-beta repeat	478	512	0.00018	IPR001680	WD40 repeat	GO:0005515
Lsat_1_v5_gn_0_10701.1	PRINTS	PR00320	G protein beta WD-40 repeat signature	229	243	4.5e-06	IPR020472	G-protein beta WD-40 repeat
Lsat_1_v5_gn_0_10701.1	PRINTS	PR00320	G protein beta WD-40 repeat signature	279	293	4.5e-06	IPR020472	G-protein beta WD-40 repeat
Lsat_1_v5_gn_0_10701.1	PRINTS	PR00320	G protein beta WD-40 repeat signature	364	378	4.5e-06	IPR020472	G-protein beta WD-40 repeat
Lsat_1_v5_gn_0_10701.1	SMART	SM00320	WD40 repeats	202	242	8.5e-05	IPR001680	WD40 repeat	GO:0005515
Lsat_1_v5_gn_0_10701.1	SMART	SM00320	WD40 repeats	253	292	1.7e-08	IPR001680	WD40 repeat	GO:0005515
Lsat_1_v5_gn_0_10701.1	SMART	SM00320	WD40 repeats	295	335	8e-07	IPR001680	WD40 repeat	GO:0005515
Lsat_1_v5_gn_0_10701.1	SMART	SM00320	WD40 repeats	338	377	6.4e-10	IPR001680	WD40 repeat	GO:0005515
Lsat_1_v5_gn_0_10701.1	SMART	SM00667	Lissencephaly type-1-like homology motif	7	39	2.3e-05	IPR006594	LisH dimerisation motif	GO:0005515
Lsat_1_v5_gn_0_10701.1	SMART	SM00668	C-terminal to LisH motif.	41	93	0.00073	IPR006595	CTLH, C-terminal LisH motif
Lsat_1_v5_gn_0_10721.1	PANTHER	PTHR13466		122	784	1.8e-96
Lsat_1_v5_gn_0_10721.1	Pfam	PF10296	Putative integral membrane protein conserved region (DUF2404)	324	413	5.5e-19	IPR019411	Domain of unknown function DUF2404
Lsat_1_v5_gn_0_10760.1	PANTHER	PTHR23155		162	1319	2.6e-58
Lsat_1_v5_gn_0_10760.1	Pfam	PF00931	NB-ARC domain	170	434	4.2e-56	IPR002182	NB-ARC	GO:0043531
Lsat_1_v5_gn_0_10760.1	PRINTS	PR00364	Disease resistance protein signature	184	199	2.5e-20	IPR000767	Disease resistance protein	GO:0006952
Lsat_1_v5_gn_0_10760.1	PRINTS	PR00364	Disease resistance protein signature	257	271	2.5e-20	IPR000767	Disease resistance protein	GO:0006952
Lsat_1_v5_gn_0_10760.1	PRINTS	PR00364	Disease resistance protein signature	349	363	2.5e-20	IPR000767	Disease resistance protein	GO:0006952
Lsat_1_v5_gn_0_10760.1	PRINTS	PR00364	Disease resistance protein signature	628	644	2.5e-20	IPR000767	Disease resistance protein	GO:0006952
Lsat_1_v5_gn_0_10760.1	SMART	SM00382	ATPases associated with a variety of cellular activities	181	317	0.00074	IPR003593	AAA+ ATPase domain	GO:0000166|GO:0017111
Lsat_1_v5_gn_0_10780.1	PANTHER	PTHR10438		33	179	2.9e-73	IPR005746	Thioredoxin	GO:0015035|GO:0009055|GO:0045454|GO:0006662
Lsat_1_v5_gn_0_10780.1	PANTHER	PTHR10438:SF15		33	179	2.9e-73
Lsat_1_v5_gn_0_10780.1	Pfam	PF00085	Thioredoxin	76	175	3.2e-27	IPR013766	Thioredoxin domain	GO:0045454
Lsat_1_v5_gn_0_10780.1	PRINTS	PR00421	Thioredoxin family signature	103	112	2.5e-05	IPR005746	Thioredoxin	GO:0015035|GO:0009055|GO:0045454|GO:0006662
Lsat_1_v5_gn_0_10780.1	PRINTS	PR00421	Thioredoxin family signature	143	154	2.5e-05	IPR005746	Thioredoxin	GO:0015035|GO:0009055|GO:0045454|GO:0006662
Lsat_1_v5_gn_0_10780.1	PRINTS	PR00421	Thioredoxin family signature	95	103	2.5e-05	IPR005746	Thioredoxin	GO:0015035|GO:0009055|GO:0045454|GO:0006662
Lsat_1_v5_gn_0_10801.1	PANTHER	PTHR11362		14	173	4.3e-39
Lsat_1_v5_gn_0_10801.1	Pfam	PF01161	Phosphatidylethanolamine-binding protein	47	161	3.9e-19	IPR008914	Phosphatidylethanolamine-binding protein PEBP
Lsat_1_v5_gn_0_10840.1	PANTHER	PTHR31371		1	512	3.1e-131
Lsat_1_v5_gn_0_10840.1	PANTHER	PTHR31371:SF0		1	512	3.1e-131
Lsat_1_v5_gn_0_10840.1	Pfam	PF05003	Protein of unknown function (DUF668)	365	456	1.2e-32	IPR007700	Protein of unknown function DUF668
Lsat_1_v5_gn_0_10840.1	Pfam	PF11961	Domain of unknown function (DUF3475)	28	84	1.4e-18	IPR021864	Protein of unknown function DUF3475
Lsat_1_v5_gn_0_10880.1	PANTHER	PTHR31522		47	451	8.4e-132
Lsat_1_v5_gn_0_10880.1	PANTHER	PTHR31522:SF0		47	451	8.4e-132
Lsat_1_v5_gn_0_10880.1	Pfam	PF00696	Amino acid kinase family	223	429	2.6e-20	IPR001048	Aspartate/glutamate/uridylate kinase	GO:0008652
Lsat_1_v5_gn_0_10880.1	Pfam	PF13837	Myb/SANT-like DNA-binding domain	79	169	2.7e-18
Lsat_1_v5_gn_0_10920.1	PANTHER	PTHR11817		3	527	1.2e-208	IPR001697	Pyruvate kinase	GO:0000287|GO:0030955|GO:0004743|GO:0006096
Lsat_1_v5_gn_0_10920.1	PANTHER	PTHR11817:SF0		3	527	1.2e-208
Lsat_1_v5_gn_0_10920.1	Pfam	PF00224	Pyruvate kinase, barrel domain	30	376	2.3e-91	IPR015793	Pyruvate kinase, barrel	GO:0004743|GO:0030955|GO:0006096|GO:0000287
Lsat_1_v5_gn_0_10920.1	Pfam	PF02887	Pyruvate kinase, alpha/beta domain	395	523	8.3e-20	IPR015795	Pyruvate kinase, C-terminal
Lsat_1_v5_gn_0_10920.1	PRINTS	PR01050	Pyruvate kinase family signature	221	235	4.2e-44	IPR001697	Pyruvate kinase	GO:0000287|GO:0030955|GO:0004743|GO:0006096
Lsat_1_v5_gn_0_10920.1	PRINTS	PR01050	Pyruvate kinase family signature	253	279	4.2e-44	IPR001697	Pyruvate kinase	GO:0000287|GO:0030955|GO:0004743|GO:0006096
Lsat_1_v5_gn_0_10920.1	PRINTS	PR01050	Pyruvate kinase family signature	280	304	4.2e-44	IPR001697	Pyruvate kinase	GO:0000287|GO:0030955|GO:0004743|GO:0006096
Lsat_1_v5_gn_0_10920.1	PRINTS	PR01050	Pyruvate kinase family signature	329	347	4.2e-44	IPR001697	Pyruvate kinase	GO:0000287|GO:0030955|GO:0004743|GO:0006096
Lsat_1_v5_gn_0_10920.1	PRINTS	PR01050	Pyruvate kinase family signature	348	364	4.2e-44	IPR001697	Pyruvate kinase	GO:0000287|GO:0030955|GO:0004743|GO:0006096
Lsat_1_v5_gn_0_10920.1	PRINTS	PR01050	Pyruvate kinase family signature	85	101	4.2e-44	IPR001697	Pyruvate kinase	GO:0000287|GO:0030955|GO:0004743|GO:0006096
Lsat_1_v5_gn_0_10941.1	PANTHER	PTHR23428		2	139	8.8e-114	IPR000558	Histone H2B	GO:0000786|GO:0005634|GO:0003677|GO:0006334
Lsat_1_v5_gn_0_10941.1	Pfam	PF00125	Core histone H2A/H2B/H3/H4	48	115	2e-23	IPR007125	Histone core	GO:0003677
Lsat_1_v5_gn_0_10941.1	PRINTS	PR00621	Histone H2B signature	110	123	2.8e-49	IPR000558	Histone H2B	GO:0000786|GO:0005634|GO:0003677|GO:0006334
Lsat_1_v5_gn_0_10941.1	PRINTS	PR00621	Histone H2B signature	123	136	2.8e-49	IPR000558	Histone H2B	GO:0000786|GO:0005634|GO:0003677|GO:0006334
Lsat_1_v5_gn_0_10941.1	PRINTS	PR00621	Histone H2B signature	52	70	2.8e-49	IPR000558	Histone H2B	GO:0000786|GO:0005634|GO:0003677|GO:0006334
Lsat_1_v5_gn_0_10941.1	PRINTS	PR00621	Histone H2B signature	71	91	2.8e-49	IPR000558	Histone H2B	GO:0000786|GO:0005634|GO:0003677|GO:0006334
Lsat_1_v5_gn_0_10941.1	PRINTS	PR00621	Histone H2B signature	93	110	2.8e-49	IPR000558	Histone H2B	GO:0000786|GO:0005634|GO:0003677|GO:0006334
Lsat_1_v5_gn_0_10941.1	SMART	SM00427	Histone H2B	42	138	1.7e-73	IPR000558	Histone H2B	GO:0000786|GO:0005634|GO:0003677|GO:0006334
Lsat_1_v5_gn_0_10961.1	PANTHER	PTHR23151		81	618	2.1e-198
Lsat_1_v5_gn_0_10961.1	PANTHER	PTHR23151:SF9		81	618	2.1e-198
Lsat_1_v5_gn_0_10961.1	Pfam	PF00198	2-oxoacid dehydrogenases acyltransferase (catalytic domain)	405	619	4.3e-71	IPR001078	2-oxoacid dehydrogenase acyltransferase, catalytic domain	GO:0008152|GO:0016746
Lsat_1_v5_gn_0_10961.1	Pfam	PF00364	Biotin-requiring enzyme	213	284	7.1e-19	IPR000089	Biotin/lipoyl attachment
Lsat_1_v5_gn_0_10961.1	Pfam	PF00364	Biotin-requiring enzyme	86	157	6.6e-20	IPR000089	Biotin/lipoyl attachment
Lsat_1_v5_gn_0_10961.1	Pfam	PF00467	KOW motif	628	659	0.00015	IPR005824	KOW
Lsat_1_v5_gn_0_10961.1	Pfam	PF01777	Ribosomal L27e protein family	673	756	2.9e-32	IPR001141	Ribosomal protein L27e	GO:0006412|GO:0005622|GO:0003735|GO:0005840
Lsat_1_v5_gn_0_10961.1	Pfam	PF02817	e3 binding domain	332	365	2.2e-07	IPR004167	E3 binding	GO:0016746|GO:0008152
Lsat_1_v5_gn_0_11100.1	PANTHER	PTHR10593		59	225	2.5e-129
Lsat_1_v5_gn_0_11100.1	PANTHER	PTHR10593:SF17		59	225	2.5e-129
Lsat_1_v5_gn_0_11100.1	Pfam	PF12171	Zinc-finger double-stranded RNA-binding	90	113	7.1e-05	IPR022755	Zinc finger, double-stranded RNA binding
Lsat_1_v5_gn_0_11160.1	PANTHER	PTHR23421		56	693	0	IPR001944	Glycoside hydrolase, family 35	GO:0005975|GO:0004553
Lsat_1_v5_gn_0_11160.1	PANTHER	PTHR23421:SF34		56	693	0
Lsat_1_v5_gn_0_11160.1	Pfam	PF01301	Glycosyl hydrolases family 35	65	390	1.9e-116	IPR001944	Glycoside hydrolase, family 35	GO:0005975|GO:0004553
Lsat_1_v5_gn_0_11160.1	PRINTS	PR00742	Glycosyl hydrolase family 35 signature	144	163	4.7e-45	IPR001944	Glycoside hydrolase, family 35	GO:0005975|GO:0004553
Lsat_1_v5_gn_0_11160.1	PRINTS	PR00742	Glycosyl hydrolase family 35 signature	200	215	4.7e-45	IPR001944	Glycoside hydrolase, family 35	GO:0005975|GO:0004553
Lsat_1_v5_gn_0_11160.1	PRINTS	PR00742	Glycosyl hydrolase family 35 signature	293	308	4.7e-45	IPR001944	Glycoside hydrolase, family 35	GO:0005975|GO:0004553
Lsat_1_v5_gn_0_11160.1	PRINTS	PR00742	Glycosyl hydrolase family 35 signature	357	373	4.7e-45	IPR001944	Glycoside hydrolase, family 35	GO:0005975|GO:0004553
Lsat_1_v5_gn_0_11160.1	PRINTS	PR00742	Glycosyl hydrolase family 35 signature	622	638	4.7e-45	IPR001944	Glycoside hydrolase, family 35	GO:0005975|GO:0004553
Lsat_1_v5_gn_0_11160.1	PRINTS	PR00742	Glycosyl hydrolase family 35 signature	68	85	4.7e-45	IPR001944	Glycoside hydrolase, family 35	GO:0005975|GO:0004553
Lsat_1_v5_gn_0_11160.1	PRINTS	PR00742	Glycosyl hydrolase family 35 signature	89	107	4.7e-45	IPR001944	Glycoside hydrolase, family 35	GO:0005975|GO:0004553
Lsat_1_v5_gn_0_11181.1	PANTHER	PTHR31234		1	259	3.4e-78
Lsat_1_v5_gn_0_11181.1	PANTHER	PTHR31234:SF0		1	259	3.4e-78
Lsat_1_v5_gn_0_11181.1	Pfam	PF03168	Late embryogenesis abundant protein	122	223	5.3e-14	IPR004864	Late embryogenesis abundant protein, LEA-14
Lsat_1_v5_gn_0_11320.1	Pfam	PF03097	BRO1-like domain	36	342	8.3e-26	IPR004328	BRO1 domain
Lsat_1_v5_gn_0_11320.1	SMART	SM01041	BRO1-like domain	23	400	1.3e-21	IPR004328	BRO1 domain
Lsat_1_v5_gn_0_11360.1	PANTHER	PTHR24015		1	69	9.5e-19
Lsat_1_v5_gn_0_11360.1	PANTHER	PTHR24015:SF140		1	69	9.5e-19
Lsat_1_v5_gn_0_11381.1	PANTHER	PTHR24015		3	82	3.3e-17
Lsat_1_v5_gn_0_11381.1	PANTHER	PTHR24015:SF0		3	82	3.3e-17
Lsat_1_v5_gn_0_11461.1	PANTHER	PTHR31127		2	554	4.7e-152
Lsat_1_v5_gn_0_11461.1	Pfam	PF03114	BAR domain	44	225	1.7e-09	IPR004148	BAR domain	GO:0005515|GO:0005737
Lsat_1_v5_gn_0_11501.1	PANTHER	PTHR22958		43	338	1.5e-114
Lsat_1_v5_gn_0_11501.1	Pfam	PF03009	Glycerophosphoryl diester phosphodiesterase family	53	328	1.8e-49	IPR004129	Glycerophosphoryl diester phosphodiesterase	GO:0006071|GO:0008889
Lsat_1_v5_gn_0_11640.1	PANTHER	PTHR10869		3	52	1.7e-17
Lsat_1_v5_gn_0_11660.1	PANTHER	PTHR13808		150	229	1.4e-14
Lsat_1_v5_gn_0_11660.1	Pfam	PF08214	Histone acetylation protein	199	239	7.5e-05	IPR013178	Histone H3-K56 acetyltransferase, RTT109
Lsat_1_v5_gn_0_11681.1	PANTHER	PTHR23257		12	334	5.8e-199
Lsat_1_v5_gn_0_11681.1	PANTHER	PTHR23257:SF83		12	334	5.8e-199	IPR015784	Serine/threonine-protein kinase, ATN1-like
Lsat_1_v5_gn_0_11681.1	Pfam	PF07714	Protein tyrosine kinase	29	286	1e-58	IPR001245	Serine-threonine/tyrosine-protein kinase catalytic domain	GO:0006468|GO:0004672
Lsat_1_v5_gn_0_11681.1	PRINTS	PR00109	Tyrosine kinase catalytic domain signature	102	115	1.3e-10	IPR001245	Serine-threonine/tyrosine-protein kinase catalytic domain	GO:0006468|GO:0004672
Lsat_1_v5_gn_0_11681.1	PRINTS	PR00109	Tyrosine kinase catalytic domain signature	140	158	1.3e-10	IPR001245	Serine-threonine/tyrosine-protein kinase catalytic domain	GO:0006468|GO:0004672
Lsat_1_v5_gn_0_11681.1	PRINTS	PR00109	Tyrosine kinase catalytic domain signature	214	236	1.3e-10	IPR001245	Serine-threonine/tyrosine-protein kinase catalytic domain	GO:0006468|GO:0004672
Lsat_1_v5_gn_0_11681.1	PRINTS	PR00109	Tyrosine kinase catalytic domain signature	257	279	1.3e-10	IPR001245	Serine-threonine/tyrosine-protein kinase catalytic domain	GO:0006468|GO:0004672
Lsat_1_v5_gn_0_11681.1	SMART	SM00220	Serine/Threonine protein kinases, catalytic domain	26	290	1.5e-66	IPR002290	Serine/threonine- / dual specificity protein kinase, catalytic domain	GO:0006468|GO:0004672|GO:0005524
Lsat_1_v5_gn_0_11721.1	PANTHER	PTHR11122		3	302	3.9e-150
Lsat_1_v5_gn_0_11721.1	PANTHER	PTHR11122:SF9		3	302	3.9e-150
Lsat_1_v5_gn_0_11721.1	Pfam	PF01263	Aldose 1-epimerase	14	284	3.7e-59	IPR008183	Aldose 1-/Glucose-6-phosphate 1-epimerase	GO:0005975|GO:0016853
Lsat_1_v5_gn_0_11741.1	PANTHER	PTHR31902		15	241	7e-105
Lsat_1_v5_gn_0_11741.1	Pfam	PF06999	Sucrase/ferredoxin-like	32	241	3.3e-57	IPR009737	Sucraseferredoxin-like
Lsat_1_v5_gn_0_11801.1	PANTHER	PTHR24351		92	550	3.9e-234
Lsat_1_v5_gn_0_11801.1	PANTHER	PTHR24351:SF37		92	550	3.9e-234
Lsat_1_v5_gn_0_11801.1	Pfam	PF00069	Protein kinase domain	197	345	8.1e-36	IPR000719	Protein kinase, catalytic domain	GO:0004672|GO:0005524|GO:0006468
Lsat_1_v5_gn_0_11801.1	Pfam	PF00069	Protein kinase domain	425	531	2.4e-19	IPR000719	Protein kinase, catalytic domain	GO:0004672|GO:0005524|GO:0006468
Lsat_1_v5_gn_0_11801.1	SMART	SM00220	Serine/Threonine protein kinases, catalytic domain	196	531	6.3e-85	IPR002290	Serine/threonine- / dual specificity protein kinase, catalytic domain	GO:0004672|GO:0005524|GO:0006468
Lsat_1_v5_gn_0_11820.1	PANTHER	PTHR10015		76	141	1.7e-33
Lsat_1_v5_gn_0_11820.1	PANTHER	PTHR10015:SF7		76	141	1.7e-33
Lsat_1_v5_gn_0_11820.1	Pfam	PF00447	HSF-type DNA-binding	75	142	5.6e-21	IPR000232	Heat shock factor (HSF)-type, DNA-binding	GO:0005634|GO:0003700|GO:0006355|GO:0043565
Lsat_1_v5_gn_0_11820.1	PRINTS	PR00056	Heat shock factor (HSF) domain signature	104	116	1.6e-11	IPR000232	Heat shock factor (HSF)-type, DNA-binding	GO:0005634|GO:0003700|GO:0006355|GO:0043565
Lsat_1_v5_gn_0_11820.1	PRINTS	PR00056	Heat shock factor (HSF) domain signature	117	129	1.6e-11	IPR000232	Heat shock factor (HSF)-type, DNA-binding	GO:0005634|GO:0003700|GO:0006355|GO:0043565
Lsat_1_v5_gn_0_11820.1	PRINTS	PR00056	Heat shock factor (HSF) domain signature	66	89	1.6e-11	IPR000232	Heat shock factor (HSF)-type, DNA-binding	GO:0005634|GO:0003700|GO:0006355|GO:0043565
Lsat_1_v5_gn_0_11820.1	SMART	SM00415	heat shock factor	75	148	4.1e-19	IPR000232	Heat shock factor (HSF)-type, DNA-binding	GO:0005634|GO:0003700|GO:0006355|GO:0043565
Lsat_1_v5_gn_0_11880.1	PANTHER	PTHR23125		200	420	1.8e-36
Lsat_1_v5_gn_0_11880.1	PANTHER	PTHR23125:SF97		200	420	1.8e-36
Lsat_1_v5_gn_0_11900.1	PANTHER	PTHR10836		1	346	5.6e-258	IPR020831	Glyceraldehyde/Erythrose phosphate dehydrogenase family	GO:0016620|GO:0055114
Lsat_1_v5_gn_0_11900.1	Pfam	PF00044	Glyceraldehyde 3-phosphate dehydrogenase, NAD binding domain	4	164	5.5e-52	IPR020828	Glyceraldehyde 3-phosphate dehydrogenase, NAD(P) binding domain	GO:0055114|GO:0016620
Lsat_1_v5_gn_0_11900.1	Pfam	PF02800	Glyceraldehyde 3-phosphate dehydrogenase, C-terminal domain	169	326	7.6e-75	IPR020829	Glyceraldehyde 3-phosphate dehydrogenase, catalytic domain	GO:0016620|GO:0055114
Lsat_1_v5_gn_0_11900.1	PRINTS	PR00078	Glyceraldehyde-3-phosphate dehydrogenase signature	123	136	1.7e-46	IPR020831	Glyceraldehyde/Erythrose phosphate dehydrogenase family	GO:0016620|GO:0055114
Lsat_1_v5_gn_0_11900.1	PRINTS	PR00078	Glyceraldehyde-3-phosphate dehydrogenase signature	158	176	1.7e-46	IPR020831	Glyceraldehyde/Erythrose phosphate dehydrogenase family	GO:0016620|GO:0055114
Lsat_1_v5_gn_0_11900.1	PRINTS	PR00078	Glyceraldehyde-3-phosphate dehydrogenase signature	185	201	1.7e-46	IPR020831	Glyceraldehyde/Erythrose phosphate dehydrogenase family	GO:0016620|GO:0055114
Lsat_1_v5_gn_0_11900.1	PRINTS	PR00078	Glyceraldehyde-3-phosphate dehydrogenase signature	242	259	1.7e-46	IPR020831	Glyceraldehyde/Erythrose phosphate dehydrogenase family	GO:0016620|GO:0055114
Lsat_1_v5_gn_0_11900.1	PRINTS	PR00078	Glyceraldehyde-3-phosphate dehydrogenase signature	282	297	1.7e-46	IPR020831	Glyceraldehyde/Erythrose phosphate dehydrogenase family	GO:0016620|GO:0055114
Lsat_1_v5_gn_0_11900.1	SMART	SM00846	Glyceraldehyde 3-phosphate dehydrogenase, NAD binding domain	4	164	8.5e-85	IPR020828	Glyceraldehyde 3-phosphate dehydrogenase, NAD(P) binding domain	GO:0055114|GO:0016620
Lsat_1_v5_gn_0_11921.1	PANTHER	PTHR23222		10	277	2.9e-169	IPR000163	Prohibitin	GO:0016020
Lsat_1_v5_gn_0_11921.1	Pfam	PF01145	SPFH domain / Band 7 family	33	211	6.2e-25	IPR001107	Band 7 protein
Lsat_1_v5_gn_0_11921.1	PRINTS	PR00679	Prohibitin signature	116	134	1.4e-70	IPR000163	Prohibitin	GO:0016020
Lsat_1_v5_gn_0_11921.1	PRINTS	PR00679	Prohibitin signature	139	155	1.4e-70	IPR000163	Prohibitin	GO:0016020
Lsat_1_v5_gn_0_11921.1	PRINTS	PR00679	Prohibitin signature	162	181	1.4e-70	IPR000163	Prohibitin	GO:0016020
Lsat_1_v5_gn_0_11921.1	PRINTS	PR00679	Prohibitin signature	187	210	1.4e-70	IPR000163	Prohibitin	GO:0016020
Lsat_1_v5_gn_0_11921.1	PRINTS	PR00679	Prohibitin signature	210	226	1.4e-70	IPR000163	Prohibitin	GO:0016020
Lsat_1_v5_gn_0_11921.1	PRINTS	PR00679	Prohibitin signature	75	91	1.4e-70	IPR000163	Prohibitin	GO:0016020
Lsat_1_v5_gn_0_11921.1	PRINTS	PR00679	Prohibitin signature	93	112	1.4e-70	IPR000163	Prohibitin	GO:0016020
Lsat_1_v5_gn_0_11921.1	SMART	SM00244	prohibitin homologues	31	192	4.2e-49	IPR001107	Band 7 protein
Lsat_1_v5_gn_0_12040.1	PANTHER	PTHR24198		189	382	3.3e-20
Lsat_1_v5_gn_0_12040.1	Pfam	PF12796	Ankyrin repeats (3 copies)	197	284	1.2e-15	IPR020683	Ankyrin repeat-containing domain
Lsat_1_v5_gn_0_12040.1	Pfam	PF13857	Ankyrin repeats (many copies)	336	384	9.1e-07
Lsat_1_v5_gn_0_12040.1	SMART	SM00248	ankyrin repeats	260	290	0.0001	IPR002110	Ankyrin repeat	GO:0005515
Lsat_1_v5_gn_0_12080.1	PANTHER	PTHR11926		3	192	3.3e-80	IPR002213	UDP-glucuronosyl/UDP-glucosyltransferase	GO:0008152|GO:0016758
Lsat_1_v5_gn_0_12080.1	PANTHER	PTHR11926:SF15		3	192	3.3e-80
Lsat_1_v5_gn_0_12080.1	Pfam	PF00201	UDP-glucoronosyl and UDP-glucosyl transferase	41	191	3.7e-23	IPR002213	UDP-glucuronosyl/UDP-glucosyltransferase	GO:0008152|GO:0016758
Lsat_1_v5_gn_0_12221.1	PANTHER	PTHR24089		47	362	1.2e-181
Lsat_1_v5_gn_0_12221.1	PANTHER	PTHR24089:SF50		47	362	1.2e-181
Lsat_1_v5_gn_0_12221.1	Pfam	PF00153	Mitochondrial carrier protein	167	254	6.5e-17	IPR018108	Mitochondrial substrate/solute carrier
Lsat_1_v5_gn_0_12221.1	Pfam	PF00153	Mitochondrial carrier protein	73	156	6.2e-21	IPR018108	Mitochondrial substrate/solute carrier
Lsat_1_v5_gn_0_12340.1	PANTHER	PTHR30540		1	766	0
Lsat_1_v5_gn_0_12340.1	PANTHER	PTHR30540:SF0		1	766	0
Lsat_1_v5_gn_0_12340.1	Pfam	PF02705	K+ potassium transporter	4	585	1.1e-191	IPR003855	K+ potassium transporter	GO:0015079|GO:0016020|GO:0071805
Lsat_1_v5_gn_0_12381.1	Pfam	PF00023	Ankyrin repeat	164	185	0.00094	IPR002110	Ankyrin repeat	GO:0005515
Lsat_1_v5_gn_0_12400.1	PANTHER	PTHR13833		13	472	1.6e-122
Lsat_1_v5_gn_0_12400.1	PANTHER	PTHR13833:SF16		13	472	1.6e-122
Lsat_1_v5_gn_0_12400.1	Pfam	PF01436	NHL repeat	149	174	3.6e-06	IPR001258	NHL repeat	GO:0005515
Lsat_1_v5_gn_0_1241.1	PANTHER	PTHR22835		13	316	1.7e-115
Lsat_1_v5_gn_0_1241.1	PANTHER	PTHR22835:SF39		13	316	1.7e-115
Lsat_1_v5_gn_0_1241.1	Pfam	PF00657	GDSL-like Lipase/Acylhydrolase	57	313	5.6e-22	IPR001087	Lipase, GDSL	GO:0016788|GO:0006629
Lsat_1_v5_gn_0_12501.1	PANTHER	PTHR31218		4	351	1e-98
Lsat_1_v5_gn_0_12501.1	Pfam	PF00892	EamA-like transporter family	28	156	2e-07	IPR000620	Drug/metabolite transporter	GO:0016020
Lsat_1_v5_gn_0_12581.1	Pfam	PF06839	GRF zinc finger	23	66	1.5e-12	IPR010666	Zinc finger, GRF-type	GO:0008270
Lsat_1_v5_gn_0_12601.1	PANTHER	PTHR31218		4	361	6.2e-121
Lsat_1_v5_gn_0_12601.1	Pfam	PF00892	EamA-like transporter family	204	325	2.6e-06	IPR000620	Drug/metabolite transporter	GO:0016020
Lsat_1_v5_gn_0_12601.1	Pfam	PF00892	EamA-like transporter family	28	156	6.4e-07	IPR000620	Drug/metabolite transporter	GO:0016020
Lsat_1_v5_gn_0_1260.1	PANTHER	PTHR11099		1	791	0	IPR005378	Vacuolar protein sorting-associated protein 35
Lsat_1_v5_gn_0_1260.1	Pfam	PF03635	Vacuolar protein sorting-associated protein 35	12	749	1.1e-301	IPR005378	Vacuolar protein sorting-associated protein 35
Lsat_1_v5_gn_0_12661.1	PRINTS	PR01217	Proline rich extensin signature	104	121	4.9e-10
Lsat_1_v5_gn_0_12661.1	PRINTS	PR01217	Proline rich extensin signature	35	47	4.9e-10
Lsat_1_v5_gn_0_12661.1	PRINTS	PR01217	Proline rich extensin signature	59	80	4.9e-10
Lsat_1_v5_gn_0_12661.1	PRINTS	PR01217	Proline rich extensin signature	81	97	4.9e-10
Lsat_1_v5_gn_0_12780.1	PANTHER	PTHR12302		1	102	6.8e-15
Lsat_1_v5_gn_0_12780.1	PANTHER	PTHR12302:SF0		1	102	6.8e-15
Lsat_1_v5_gn_0_12940.1	PANTHER	PTHR24092		5	1177	0	IPR006539	Phospholipid-transporting P-type ATPase, subfamily IV	GO:0004012|GO:0015914|GO:0000287|GO:0016021|GO:0005524
Lsat_1_v5_gn_0_12940.1	PANTHER	PTHR24092:SF8		5	1177	0
Lsat_1_v5_gn_0_12940.1	Pfam	PF00122	E1-E2 ATPase	113	386	4.6e-16	IPR008250	P-type ATPase, A domain	GO:0000166|GO:0046872
Lsat_1_v5_gn_0_12940.1	Pfam	PF12710	haloacid dehalogenase-like hydrolase	422	869	1.8e-15
Lsat_1_v5_gn_0_12940.1	PRINTS	PR00119	P-type cation-transporting ATPase superfamily signature	423	437	2.5e-08	IPR001757	Cation-transporting P-type ATPase	GO:0016021|GO:0019829|GO:0006812
Lsat_1_v5_gn_0_12940.1	PRINTS	PR00119	P-type cation-transporting ATPase superfamily signature	744	754	2.5e-08	IPR001757	Cation-transporting P-type ATPase	GO:0016021|GO:0019829|GO:0006812
Lsat_1_v5_gn_0_12940.1	PRINTS	PR00119	P-type cation-transporting ATPase superfamily signature	858	877	2.5e-08	IPR001757	Cation-transporting P-type ATPase	GO:0016021|GO:0019829|GO:0006812
Lsat_1_v5_gn_0_1300.1	PANTHER	PTHR10774		1	537	2.8e-253
Lsat_1_v5_gn_0_1300.1	PANTHER	PTHR10774:SF2		1	537	2.8e-253
Lsat_1_v5_gn_0_1300.1	Pfam	PF00168	C2 domain	262	343	1.3e-22	IPR000008	C2 calcium-dependent membrane targeting	GO:0005515
Lsat_1_v5_gn_0_1300.1	Pfam	PF00168	C2 domain	420	486	5.5e-11	IPR000008	C2 calcium-dependent membrane targeting	GO:0005515
Lsat_1_v5_gn_0_1300.1	PRINTS	PR00360	C2 domain signature	277	289	5.5e-07	IPR020477	C2 domain
Lsat_1_v5_gn_0_1300.1	PRINTS	PR00360	C2 domain signature	304	317	5.5e-07	IPR020477	C2 domain
Lsat_1_v5_gn_0_1300.1	PRINTS	PR00360	C2 domain signature	326	334	5.5e-07	IPR020477	C2 domain
Lsat_1_v5_gn_0_1300.1	SMART	SM00239	Protein kinase C conserved region 2 (CalB)	261	361	5.3e-21	IPR000008	C2 calcium-dependent membrane targeting	GO:0005515
Lsat_1_v5_gn_0_1300.1	SMART	SM00239	Protein kinase C conserved region 2 (CalB)	419	518	3.5e-11	IPR000008	C2 calcium-dependent membrane targeting	GO:0005515
Lsat_1_v5_gn_0_13081.1	PANTHER	PTHR31343		81	379	4.6e-99
Lsat_1_v5_gn_0_13081.1	PANTHER	PTHR31343:SF0		81	379	4.6e-99
Lsat_1_v5_gn_0_13081.1	Pfam	PF05623	Protein of unknown function (DUF789)	90	381	4.3e-96	IPR008507	Protein of unknown function DUF789
Lsat_1_v5_gn_0_13160.1	PANTHER	PTHR32548		2	623	4.4e-303
Lsat_1_v5_gn_0_13160.1	PANTHER	PTHR32548:SF6		2	623	4.4e-303
Lsat_1_v5_gn_0_13160.1	Pfam	PF13249	Prenyltransferase-like	498	593	8.8e-14
Lsat_1_v5_gn_0_13201.1	PANTHER	PTHR12861		8	197	4e-52	IPR008856	Translocon-associated protein subunit beta	GO:0005783|GO:0016021
Lsat_1_v5_gn_0_13201.1	Pfam	PF05753	Translocon-associated protein beta (TRAPB)	15	192	3.3e-51	IPR008856	Translocon-associated protein subunit beta	GO:0005783|GO:0016021
Lsat_1_v5_gn_0_13221.1	Pfam	PF01627	Hpt domain	46	123	6.6e-12	IPR008207	Signal transduction histidine kinase, phosphotransfer (Hpt) domain	GO:0004871|GO:0000160
Lsat_1_v5_gn_0_13241.1	PANTHER	PTHR11125		29	125	3.2e-16
Lsat_1_v5_gn_0_13241.1	PANTHER	PTHR11125:SF7		29	125	3.2e-16	IPR017071	Transcription elongation factor Spt5	GO:0006357|GO:0032784
Lsat_1_v5_gn_0_13241.1	Pfam	PF03439	Early transcription elongation factor of RNA pol II, NGN section	67	125	5.4e-12	IPR005100	Transcription elongation factor Spt5, NGN domain
Lsat_1_v5_gn_0_13280.1	Pfam	PF07816	Protein of unknown function (DUF1645)	98	221	8.9e-13	IPR012442	Protein of unknown function DUF1645
Lsat_1_v5_gn_0_13340.1	Pfam	PF07816	Protein of unknown function (DUF1645)	60	184	1.7e-12	IPR012442	Protein of unknown function DUF1645
Lsat_1_v5_gn_0_13361.1	Pfam	PF07816	Protein of unknown function (DUF1645)	64	233	6.9e-17	IPR012442	Protein of unknown function DUF1645
Lsat_1_v5_gn_0_13400.1	PANTHER	PTHR31250		62	461	4.6e-217
Lsat_1_v5_gn_0_13400.1	PANTHER	PTHR31250:SF0		62	461	4.6e-217
Lsat_1_v5_gn_0_1340.1	PANTHER	PTHR22763		17	357	5.5e-53
Lsat_1_v5_gn_0_1340.1	PANTHER	PTHR22763:SF0		17	357	5.5e-53
Lsat_1_v5_gn_0_1340.1	Pfam	PF13639	Ring finger domain	298	342	1.7e-12	IPR001841	Zinc finger, RING-type	GO:0008270|GO:0005515
Lsat_1_v5_gn_0_1340.1	Pfam	PF14369	zinc-finger	32	67	5.1e-12
Lsat_1_v5_gn_0_1340.1	SMART	SM00184	Ring finger	299	341	7.7e-08	IPR001841	Zinc finger, RING-type	GO:0008270|GO:0005515
Lsat_1_v5_gn_0_13420.1	PANTHER	PTHR32295		2	357	5.3e-88
Lsat_1_v5_gn_0_13420.1	PANTHER	PTHR32295:SF0		2	357	5.3e-88
Lsat_1_v5_gn_0_13420.1	Pfam	PF00612	IQ calmodulin-binding motif	95	114	0.00016	IPR000048	IQ motif, EF-hand binding site	GO:0005515
Lsat_1_v5_gn_0_13460.1	PANTHER	PTHR23077		1	186	1.7e-43
Lsat_1_v5_gn_0_13460.1	PANTHER	PTHR23077:SF9		1	186	1.7e-43
Lsat_1_v5_gn_0_13460.1	Pfam	PF09177	Syntaxin 6, N-terminal	195	252	1.8e-11	IPR015260	Syntaxin 6, N-terminal	GO:0016020|GO:0048193
Lsat_1_v5_gn_0_13500.1	PANTHER	PTHR10641		9	329	3.3e-85
Lsat_1_v5_gn_0_13500.1	PANTHER	PTHR10641:SF30		9	329	3.3e-85
Lsat_1_v5_gn_0_13500.1	Pfam	PF00249	Myb-like DNA-binding domain	17	64	1.2e-15	IPR001005	SANT/Myb domain	GO:0003682
Lsat_1_v5_gn_0_13500.1	Pfam	PF00249	Myb-like DNA-binding domain	70	112	3.8e-13	IPR001005	SANT/Myb domain	GO:0003682
Lsat_1_v5_gn_0_13500.1	SMART	SM00717	SANT SWI3, ADA2, N-CoR and TFIIIB'' DNA-binding domains	16	66	1.3e-12	IPR001005	SANT/Myb domain	GO:0003682
Lsat_1_v5_gn_0_13500.1	SMART	SM00717	SANT SWI3, ADA2, N-CoR and TFIIIB'' DNA-binding domains	69	117	2.5e-14	IPR001005	SANT/Myb domain	GO:0003682
Lsat_1_v5_gn_0_13600.1	PANTHER	PTHR31087		12	213	3.7e-47
Lsat_1_v5_gn_0_13600.1	PANTHER	PTHR31087:SF0		12	213	3.7e-47
Lsat_1_v5_gn_0_13600.1	Pfam	PF04525	Tubby C 2	15	193	5.5e-37	IPR007612	LURP1-like domain
Lsat_1_v5_gn_0_13620.1	PANTHER	PTHR11255		103	183	9.4e-30
Lsat_1_v5_gn_0_13620.1	PANTHER	PTHR11255:SF24		103	183	9.4e-30
Lsat_1_v5_gn_0_13620.1	Pfam	PF00781	Diacylglycerol kinase catalytic domain	95	152	3.4e-08	IPR001206	Diacylglycerol kinase, catalytic domain	GO:0007205|GO:0004143
Lsat_1_v5_gn_0_13620.1	SMART	SM00046	Diacylglycerol kinase catalytic domain (presumed)	82	191	4.6e-08	IPR001206	Diacylglycerol kinase, catalytic domain	GO:0007205|GO:0004143
Lsat_1_v5_gn_0_1380.1	PANTHER	PTHR24420		53	466	2.7e-73
Lsat_1_v5_gn_0_1380.1	PANTHER	PTHR24420:SF428		53	466	2.7e-73
Lsat_1_v5_gn_0_1380.1	Pfam	PF07714	Protein tyrosine kinase	258	399	5.5e-12	IPR001245	Serine-threonine/tyrosine-protein kinase catalytic domain	GO:0006468|GO:0004672
Lsat_1_v5_gn_0_13881.1	PANTHER	PTHR13245		8	316	1.5e-84	IPR012459	Protein of unknown function DUF1665
Lsat_1_v5_gn_0_13881.1	PANTHER	PTHR13245:SF1		8	316	1.5e-84
Lsat_1_v5_gn_0_13881.1	Pfam	PF07890	Rrp15p	136	255	4.5e-24	IPR012459	Protein of unknown function DUF1665
Lsat_1_v5_gn_0_13921.1	PANTHER	PTHR23130		20	383	1.9e-138
Lsat_1_v5_gn_0_13921.1	PANTHER	PTHR23130:SF19		20	383	1.9e-138
Lsat_1_v5_gn_0_13921.1	Pfam	PF03188	Eukaryotic cytochrome b561	208	332	1.9e-06	IPR004877	Cytochrome b561, eukaryote	GO:0016021
Lsat_1_v5_gn_0_13921.1	Pfam	PF04526	Protein of unknown function (DUF568)	87	185	3.1e-35	IPR017214	Uncharacterised conserved protein UCP037471
Lsat_1_v5_gn_0_13921.1	SMART	SM00664	Possible catecholamine-binding domain present in a variety of eukaryotic proteins.	45	190	9.1e-27	IPR005018	DOMON domain
Lsat_1_v5_gn_0_13921.1	SMART	SM00665	Cytochrome b-561 / ferric reductase transmembrane domain.	207	332	5.3e-45	IPR006593	Cytochrome b561/ferric reductase transmembrane
Lsat_1_v5_gn_0_1400.1	PANTHER	PTHR24420		5	216	2e-42
Lsat_1_v5_gn_0_1400.1	Pfam	PF07714	Protein tyrosine kinase	10	182	9.4e-18	IPR001245	Serine-threonine/tyrosine-protein kinase catalytic domain	GO:0004672|GO:0006468
Lsat_1_v5_gn_0_141.1	PANTHER	PTHR31100		26	269	7.3e-114
Lsat_1_v5_gn_0_141.1	Pfam	PF03479	Domain of unknown function (DUF296)	88	204	6.9e-39	IPR005175	Domain of unknown function DUF296
Lsat_1_v5_gn_0_14240.1	Pfam	PF00280	Potato inhibitor I family	23	85	1e-19	IPR000864	Proteinase inhibitor I13, potato inhibitor I	GO:0004867|GO:0009611
Lsat_1_v5_gn_0_14320.1	PANTHER	PTHR21148		12	250	1.7e-82
Lsat_1_v5_gn_0_14320.1	PANTHER	PTHR21148:SF1		12	250	1.7e-82
Lsat_1_v5_gn_0_14320.1	Pfam	PF02114	Phosducin	46	186	4.4e-17	IPR024253	Phosducin, thioredoxin-like domain
Lsat_1_v5_gn_0_14341.1	PANTHER	PTHR24198		315	614	2.1e-24
Lsat_1_v5_gn_0_14341.1	Pfam	PF00023	Ankyrin repeat	93	119	0.00028	IPR002110	Ankyrin repeat	GO:0005515
Lsat_1_v5_gn_0_14341.1	Pfam	PF12796	Ankyrin repeats (3 copies)	129	257	1.1e-11	IPR020683	Ankyrin repeat-containing domain
Lsat_1_v5_gn_0_14341.1	Pfam	PF12796	Ankyrin repeats (3 copies)	320	415	1.6e-14	IPR020683	Ankyrin repeat-containing domain
Lsat_1_v5_gn_0_14341.1	Pfam	PF12796	Ankyrin repeats (3 copies)	461	541	6.9e-08	IPR020683	Ankyrin repeat-containing domain
Lsat_1_v5_gn_0_14341.1	Pfam	PF12796	Ankyrin repeats (3 copies)	544	617	8.5e-15	IPR020683	Ankyrin repeat-containing domain
Lsat_1_v5_gn_0_14341.1	SMART	SM00248	ankyrin repeats	557	586	3.3e-06	IPR002110	Ankyrin repeat	GO:0005515
Lsat_1_v5_gn_0_14480.1	PANTHER	PTHR15272		224	777	5e-83
Lsat_1_v5_gn_0_14480.1	PANTHER	PTHR15272:SF0		224	777	5e-83
Lsat_1_v5_gn_0_14480.1	Pfam	PF12253	Chromatin assembly factor 1 subunit A	450	525	4.2e-21	IPR022043	Chromatin assembly factor 1 subunit A
Lsat_1_v5_gn_0_14521.1	PANTHER	PTHR31642		14	452	1.1e-86
Lsat_1_v5_gn_0_14521.1	PANTHER	PTHR31642:SF0		14	452	1.1e-86
Lsat_1_v5_gn_0_14521.1	Pfam	PF02458	Transferase family	21	446	3.7e-106	IPR003480	Transferase	GO:0016747
Lsat_1_v5_gn_0_14541.1	Pfam	PF13891	Potential DNA-binding domain	134	198	1.1e-16	IPR025927	Potential DNA-binding domain
Lsat_1_v5_gn_0_14561.1	Pfam	PF00501	AMP-binding enzyme	8	50	5.3e-05	IPR000873	AMP-dependent synthetase/ligase	GO:0008152|GO:0003824
Lsat_1_v5_gn_0_14580.1	PANTHER	PTHR19288		82	370	1.3e-168
Lsat_1_v5_gn_0_14580.1	PANTHER	PTHR19288:SF6		82	370	1.3e-168
Lsat_1_v5_gn_0_14580.1	Pfam	PF13242	HAD-hyrolase-like	291	365	5.8e-17
Lsat_1_v5_gn_0_14580.1	Pfam	PF13344	Haloacid dehalogenase-like hydrolase	94	195	6.8e-34	IPR006357	HAD-superfamily hydrolase, subfamily IIA	GO:0008152|GO:0016787
Lsat_1_v5_gn_0_14601.1	PANTHER	PTHR11685		1	559	0
Lsat_1_v5_gn_0_14601.1	PANTHER	PTHR11685:SF10		1	559	0
Lsat_1_v5_gn_0_14601.1	Pfam	PF01485	IBR domain	204	266	1.3e-15	IPR002867	Zinc finger, C6HC-type	GO:0008270
Lsat_1_v5_gn_0_14601.1	Pfam	PF01485	IBR domain	284	330	7e-10	IPR002867	Zinc finger, C6HC-type	GO:0008270
Lsat_1_v5_gn_0_14601.1	SMART	SM00547	Zinc finger domain	562	586	7.4e-05	IPR001876	Zinc finger, RanBP2-type	GO:0005622|GO:0008270
Lsat_1_v5_gn_0_14601.1	SMART	SM00647	In Between Ring fingers	204	266	5.8e-25	IPR002867	Zinc finger, C6HC-type	GO:0008270
Lsat_1_v5_gn_0_14641.1	PANTHER	PTHR14795		40	711	3.7e-173
Lsat_1_v5_gn_0_14641.1	Pfam	PF00149	Calcineurin-like phosphoesterase	44	260	5e-07	IPR004843	Metallophosphoesterase domain	GO:0016787
Lsat_1_v5_gn_0_14661.1	PANTHER	PTHR20863		30	126	4.9e-38
Lsat_1_v5_gn_0_14661.1	PANTHER	PTHR20863:SF5		30	126	4.9e-38
Lsat_1_v5_gn_0_14661.1	Pfam	PF00550	Phosphopantetheine attachment site	54	118	1.4e-12	IPR009081	Acyl carrier protein-like
Lsat_1_v5_gn_0_14680.1	PANTHER	PTHR24322		1	312	4.1e-109
Lsat_1_v5_gn_0_14680.1	PANTHER	PTHR24322:SF27		1	312	4.1e-109
Lsat_1_v5_gn_0_14680.1	Pfam	PF00106	short chain dehydrogenase	44	220	1.6e-30	IPR002198	Short-chain dehydrogenase/reductase SDR	GO:0016491|GO:0008152
Lsat_1_v5_gn_0_14680.1	PRINTS	PR00081	Glucose/ribitol dehydrogenase family signature	128	139	3.3e-19	IPR002347	Glucose/ribitol dehydrogenase
Lsat_1_v5_gn_0_14680.1	PRINTS	PR00081	Glucose/ribitol dehydrogenase family signature	176	192	3.3e-19	IPR002347	Glucose/ribitol dehydrogenase
Lsat_1_v5_gn_0_14680.1	PRINTS	PR00081	Glucose/ribitol dehydrogenase family signature	202	221	3.3e-19	IPR002347	Glucose/ribitol dehydrogenase
Lsat_1_v5_gn_0_14680.1	PRINTS	PR00081	Glucose/ribitol dehydrogenase family signature	223	240	3.3e-19	IPR002347	Glucose/ribitol dehydrogenase
Lsat_1_v5_gn_0_14680.1	PRINTS	PR00081	Glucose/ribitol dehydrogenase family signature	45	62	3.3e-19	IPR002347	Glucose/ribitol dehydrogenase
Lsat_1_v5_gn_0_14680.1	SMART	SM00822		44	238	0.00011	IPR020842	Polyketide synthase/Fatty acid synthase, KR
Lsat_1_v5_gn_0_14701.1	PANTHER	PTHR14950		9	1395	0
Lsat_1_v5_gn_0_14701.1	PANTHER	PTHR14950:SF4		9	1395	0
Lsat_1_v5_gn_0_14701.1	Pfam	PF00270	DEAD/DEAH box helicase	20	188	9.4e-17	IPR011545	DNA/RNA helicase, DEAD/DEAH box type, N-terminal	GO:0003676|GO:0005524|GO:0008026
Lsat_1_v5_gn_0_14701.1	Pfam	PF00271	Helicase conserved C-terminal domain	428	485	1.9e-13	IPR001650	Helicase, C-terminal	GO:0003676|GO:0004386|GO:0005524
Lsat_1_v5_gn_0_14701.1	Pfam	PF00636	Ribonuclease III domain	1189	1300	6.6e-23	IPR000999	Ribonuclease III domain	GO:0006396|GO:0003723|GO:0004525
Lsat_1_v5_gn_0_14701.1	Pfam	PF00636	Ribonuclease III domain	999	1116	2.6e-23	IPR000999	Ribonuclease III domain	GO:0006396|GO:0003723|GO:0004525
Lsat_1_v5_gn_0_14701.1	Pfam	PF03368	Double stranded RNA binding domain	556	638	8.5e-20	IPR005034	Dicer double-stranded RNA-binding fold	GO:0016891
Lsat_1_v5_gn_0_14701.1	SMART	SM00487	DEAD-like helicases superfamily	14	230	2.2e-23	IPR014001	Helicase, superfamily 1/2, ATP-binding domain
Lsat_1_v5_gn_0_14701.1	SMART	SM00490	helicase superfamily c-terminal domain	401	488	7.5e-11	IPR001650	Helicase, C-terminal	GO:0003676|GO:0004386|GO:0005524
Lsat_1_v5_gn_0_14701.1	SMART	SM00535	Ribonuclease III family	1168	1323	1.9e-40	IPR000999	Ribonuclease III domain	GO:0006396|GO:0003723|GO:0004525
Lsat_1_v5_gn_0_14701.1	SMART	SM00535	Ribonuclease III family	981	1137	2.1e-26	IPR000999	Ribonuclease III domain	GO:0006396|GO:0003723|GO:0004525
Lsat_1_v5_gn_0_14741.1	PANTHER	PTHR14950		11	784	5.5e-276
Lsat_1_v5_gn_0_14741.1	PANTHER	PTHR14950:SF4		11	784	5.5e-276
Lsat_1_v5_gn_0_14741.1	Pfam	PF00270	DEAD/DEAH box helicase	22	189	9.7e-19	IPR011545	DNA/RNA helicase, DEAD/DEAH box type, N-terminal	GO:0008026|GO:0005524|GO:0003676
Lsat_1_v5_gn_0_14741.1	Pfam	PF00271	Helicase conserved C-terminal domain	430	485	3e-14	IPR001650	Helicase, C-terminal	GO:0005524|GO:0003676|GO:0004386
Lsat_1_v5_gn_0_14741.1	Pfam	PF03368	Double stranded RNA binding domain	556	640	9.4e-20	IPR005034	Dicer double-stranded RNA-binding fold	GO:0016891
Lsat_1_v5_gn_0_14741.1	SMART	SM00487	DEAD-like helicases superfamily	16	213	3.1e-24	IPR014001	Helicase, superfamily 1/2, ATP-binding domain
Lsat_1_v5_gn_0_14741.1	SMART	SM00490	helicase superfamily c-terminal domain	401	488	6.9e-10	IPR001650	Helicase, C-terminal	GO:0005524|GO:0003676|GO:0004386
Lsat_1_v5_gn_0_14761.1	Pfam	PF04398	Protein of unknown function, DUF538	29	138	1.1e-26	IPR007493	Protein of unknown function DUF538
Lsat_1_v5_gn_0_14781.1	PANTHER	PTHR12375		1	315	6.3e-171	IPR004882	LUC7-related
Lsat_1_v5_gn_0_14781.1	PANTHER	PTHR12375:SF2		1	315	6.3e-171
Lsat_1_v5_gn_0_14781.1	Pfam	PF03194	LUC7 N_terminus	1	166	4e-45	IPR004882	LUC7-related
Lsat_1_v5_gn_0_14781.1	Pfam	PF03194	LUC7 N_terminus	144	315	1.4e-44	IPR004882	LUC7-related
Lsat_1_v5_gn_0_14841.1	PANTHER	PTHR11746		5	351	5.5e-85
Lsat_1_v5_gn_0_14841.1	PANTHER	PTHR11746:SF53		5	351	5.5e-85
Lsat_1_v5_gn_0_14841.1	Pfam	PF00891	O-methyltransferase	93	327	3e-85	IPR001077	O-methyltransferase, family 2	GO:0008171
Lsat_1_v5_gn_0_14841.1	Pfam	PF08100	Dimerisation domain	22	73	9.3e-15	IPR012967	Plant methyltransferase dimerisation	GO:0046983
Lsat_1_v5_gn_0_14861.1	PANTHER	PTHR11746		5	350	8.8e-85
Lsat_1_v5_gn_0_14861.1	PANTHER	PTHR11746:SF53		5	350	8.8e-85
Lsat_1_v5_gn_0_14861.1	Pfam	PF00891	O-methyltransferase	92	326	2.2e-87	IPR001077	O-methyltransferase, family 2	GO:0008171
Lsat_1_v5_gn_0_14861.1	Pfam	PF08100	Dimerisation domain	22	73	1.9e-15	IPR012967	Plant methyltransferase dimerisation	GO:0046983
Lsat_1_v5_gn_0_14901.1	Pfam	PF07816	Protein of unknown function (DUF1645)	92	234	2.4e-11	IPR012442	Protein of unknown function DUF1645
Lsat_1_v5_gn_0_14981.1	Pfam	PF12776	Myb/SANT-like DNA-binding domain	42	88	1.5e-06	IPR024752	Myb/SANT-like domain
Lsat_1_v5_gn_0_15001.1	Pfam	PF07816	Protein of unknown function (DUF1645)	73	233	1.9e-13	IPR012442	Protein of unknown function DUF1645
Lsat_1_v5_gn_0_15021.1	Pfam	PF07816	Protein of unknown function (DUF1645)	67	191	2.9e-12	IPR012442	Protein of unknown function DUF1645
Lsat_1_v5_gn_0_15061.1	SMART	SM00360	RNA recognition motif	27	99	6.8e-06	IPR000504	RNA recognition motif domain	GO:0003676
Lsat_1_v5_gn_0_15161.1	Pfam	PF07816	Protein of unknown function (DUF1645)	69	233	1e-15	IPR012442	Protein of unknown function DUF1645
Lsat_1_v5_gn_0_15181.1	PANTHER	PTHR31681		3	124	2.8e-15
Lsat_1_v5_gn_0_15181.1	PANTHER	PTHR31681:SF0		3	124	2.8e-15
Lsat_1_v5_gn_0_15201.1	PANTHER	PTHR31221		17	457	3.4e-139
Lsat_1_v5_gn_0_15201.1	PANTHER	PTHR31221:SF0		17	457	3.4e-139
Lsat_1_v5_gn_0_15201.1	Pfam	PF03106	WRKY DNA -binding domain	208	265	1.7e-27	IPR003657	DNA-binding WRKY	GO:0003700|GO:0043565|GO:0006355
Lsat_1_v5_gn_0_15201.1	Pfam	PF03106	WRKY DNA -binding domain	371	429	1.3e-30	IPR003657	DNA-binding WRKY	GO:0003700|GO:0043565|GO:0006355
Lsat_1_v5_gn_0_15201.1	SMART	SM00774	DNA binding domain	207	265	1.5e-31	IPR003657	DNA-binding WRKY	GO:0003700|GO:0043565|GO:0006355
Lsat_1_v5_gn_0_15201.1	SMART	SM00774	DNA binding domain	371	430	8e-38	IPR003657	DNA-binding WRKY	GO:0003700|GO:0043565|GO:0006355
Lsat_1_v5_gn_0_15220.1	PANTHER	PTHR24106		95	351	6.8e-17
Lsat_1_v5_gn_0_15220.1	Pfam	PF00025	ADP-ribosylation factor family	491	591	4.7e-05	IPR006689	Small GTPase superfamily, ARF/SAR type	GO:0005525
Lsat_1_v5_gn_0_15241.1	PANTHER	PTHR31208		20	392	2.9e-68
Lsat_1_v5_gn_0_15241.1	Pfam	PF00168	C2 domain	57	141	3.1e-09	IPR000008	C2 calcium-dependent membrane targeting	GO:0005515
Lsat_1_v5_gn_0_15241.1	SMART	SM00239	Protein kinase C conserved region 2 (CalB)	56	159	7.1e-07	IPR000008	C2 calcium-dependent membrane targeting	GO:0005515
Lsat_1_v5_gn_0_15420.1	PANTHER	PTHR10394		2	217	1.7e-154	IPR001047	Ribosomal protein S8e	GO:0005840|GO:0006412|GO:0005622|GO:0003735
Lsat_1_v5_gn_0_15420.1	PANTHER	PTHR10394:SF1		2	217	1.7e-154
Lsat_1_v5_gn_0_15420.1	Pfam	PF01201	Ribosomal protein S8e	1	199	1.3e-50	IPR022309	Ribosomal protein S8e/ribosomal biogenesis NSA2
Lsat_1_v5_gn_0_15460.1	Pfam	PF06574	FAD synthetase	58	204	6.3e-16	IPR015864	FAD synthetase	GO:0003919|GO:0009231
Lsat_1_v5_gn_0_15481.1	PANTHER	PTHR23344		231	661	2.9e-78	IPR004129	Glycerophosphoryl diester phosphodiesterase	GO:0006071|GO:0008889
Lsat_1_v5_gn_0_15481.1	Pfam	PF03009	Glycerophosphoryl diester phosphodiesterase family	362	650	6.2e-26	IPR004129	Glycerophosphoryl diester phosphodiesterase	GO:0006071|GO:0008889
Lsat_1_v5_gn_0_15481.1	Pfam	PF03009	Glycerophosphoryl diester phosphodiesterase family	50	334	6e-06	IPR004129	Glycerophosphoryl diester phosphodiesterase	GO:0006071|GO:0008889
Lsat_1_v5_gn_0_15540.1	Pfam	PF05695	Plant protein of unknown function (DUF825)	1	159	5.1e-91	IPR008543	Uncharacterised protein family Ycf2	GO:0009507|GO:0005524
Lsat_1_v5_gn_0_15580.1	Pfam	PF00004	ATPase family associated with various cellular activities (AAA)	303	472	2.6e-09	IPR003959	ATPase, AAA-type, core	GO:0005524
Lsat_1_v5_gn_0_15580.1	Pfam	PF05695	Plant protein of unknown function (DUF825)	1	152	1.7e-43	IPR008543	Uncharacterised protein family Ycf2	GO:0005524|GO:0009507
Lsat_1_v5_gn_0_15580.1	Pfam	PF05695	Plant protein of unknown function (DUF825)	150	195	2.5e-05	IPR008543	Uncharacterised protein family Ycf2	GO:0005524|GO:0009507
Lsat_1_v5_gn_0_15580.1	SMART	SM00382	ATPases associated with a variety of cellular activities	298	475	0.00051	IPR003593	AAA+ ATPase domain	GO:0000166|GO:0017111
Lsat_1_v5_gn_0_15641.1	PANTHER	PTHR10334		23	162	4.2e-54	IPR001283	Allergen V5/Tpx-1-related
Lsat_1_v5_gn_0_15641.1	PANTHER	PTHR10334:SF7		23	162	4.2e-54
Lsat_1_v5_gn_0_15641.1	Pfam	PF00188	Cysteine-rich secretory protein family	32	150	2.1e-18	IPR014044	CAP domain
Lsat_1_v5_gn_0_15641.1	PRINTS	PR00837	Allergen V5/Tpx-1 family signature	117	133	1.8e-16	IPR001283	Allergen V5/Tpx-1-related
Lsat_1_v5_gn_0_15641.1	PRINTS	PR00837	Allergen V5/Tpx-1 family signature	145	158	1.8e-16	IPR001283	Allergen V5/Tpx-1-related
Lsat_1_v5_gn_0_15641.1	PRINTS	PR00837	Allergen V5/Tpx-1 family signature	47	65	1.8e-16	IPR001283	Allergen V5/Tpx-1-related
Lsat_1_v5_gn_0_15641.1	PRINTS	PR00837	Allergen V5/Tpx-1 family signature	93	106	1.8e-16	IPR001283	Allergen V5/Tpx-1-related
Lsat_1_v5_gn_0_15641.1	PRINTS	PR00838	Venom allergen 5 signature	116	135	6e-06	IPR002413	Ves allergen
Lsat_1_v5_gn_0_15641.1	PRINTS	PR00838	Venom allergen 5 signature	47	65	6e-06	IPR002413	Ves allergen
Lsat_1_v5_gn_0_15641.1	SMART	SM00198	SCP / Tpx-1 / Ag5 / PR-1 / Sc7 family of extracellular domains.	26	158	1.7e-53	IPR001283	Allergen V5/Tpx-1-related
Lsat_1_v5_gn_0_15681.1	PANTHER	PTHR10334		23	162	4.2e-54	IPR001283	Allergen V5/Tpx-1-related
Lsat_1_v5_gn_0_15681.1	PANTHER	PTHR10334:SF7		23	162	4.2e-54
Lsat_1_v5_gn_0_15681.1	Pfam	PF00188	Cysteine-rich secretory protein family	32	150	2.1e-18	IPR014044	CAP domain
Lsat_1_v5_gn_0_15681.1	PRINTS	PR00837	Allergen V5/Tpx-1 family signature	117	133	1.8e-16	IPR001283	Allergen V5/Tpx-1-related
Lsat_1_v5_gn_0_15681.1	PRINTS	PR00837	Allergen V5/Tpx-1 family signature	145	158	1.8e-16	IPR001283	Allergen V5/Tpx-1-related
Lsat_1_v5_gn_0_15681.1	PRINTS	PR00837	Allergen V5/Tpx-1 family signature	47	65	1.8e-16	IPR001283	Allergen V5/Tpx-1-related
Lsat_1_v5_gn_0_15681.1	PRINTS	PR00837	Allergen V5/Tpx-1 family signature	93	106	1.8e-16	IPR001283	Allergen V5/Tpx-1-related
Lsat_1_v5_gn_0_15681.1	PRINTS	PR00838	Venom allergen 5 signature	116	135	6e-06	IPR002413	Ves allergen
Lsat_1_v5_gn_0_15681.1	PRINTS	PR00838	Venom allergen 5 signature	47	65	6e-06	IPR002413	Ves allergen
Lsat_1_v5_gn_0_15681.1	SMART	SM00198	SCP / Tpx-1 / Ag5 / PR-1 / Sc7 family of extracellular domains.	26	158	1.7e-53	IPR001283	Allergen V5/Tpx-1-related
Lsat_1_v5_gn_0_15721.1	PANTHER	PTHR10334		23	162	5.1e-51	IPR001283	Allergen V5/Tpx-1-related
Lsat_1_v5_gn_0_15721.1	PANTHER	PTHR10334:SF7		23	162	5.1e-51
Lsat_1_v5_gn_0_15721.1	Pfam	PF00188	Cysteine-rich secretory protein family	32	150	1.2e-17	IPR014044	CAP domain
Lsat_1_v5_gn_0_15721.1	PRINTS	PR00837	Allergen V5/Tpx-1 family signature	117	133	3.2e-17	IPR001283	Allergen V5/Tpx-1-related
Lsat_1_v5_gn_0_15721.1	PRINTS	PR00837	Allergen V5/Tpx-1 family signature	145	158	3.2e-17	IPR001283	Allergen V5/Tpx-1-related
Lsat_1_v5_gn_0_15721.1	PRINTS	PR00837	Allergen V5/Tpx-1 family signature	47	65	3.2e-17	IPR001283	Allergen V5/Tpx-1-related
Lsat_1_v5_gn_0_15721.1	PRINTS	PR00837	Allergen V5/Tpx-1 family signature	93	106	3.2e-17	IPR001283	Allergen V5/Tpx-1-related
Lsat_1_v5_gn_0_15721.1	PRINTS	PR00838	Venom allergen 5 signature	116	135	3.3e-06	IPR002413	Ves allergen
Lsat_1_v5_gn_0_15721.1	PRINTS	PR00838	Venom allergen 5 signature	47	65	3.3e-06	IPR002413	Ves allergen
Lsat_1_v5_gn_0_15721.1	SMART	SM00198	SCP / Tpx-1 / Ag5 / PR-1 / Sc7 family of extracellular domains.	26	158	1.9e-47	IPR001283	Allergen V5/Tpx-1-related
Lsat_1_v5_gn_0_1580.1	PANTHER	PTHR11670		73	112	9.9e-17	IPR015937	Aconitase/isopropylmalate dehydratase	GO:0008152
Lsat_1_v5_gn_0_1580.1	PANTHER	PTHR11670:SF6		73	112	9.9e-17	IPR006251	Homoaconitase/3-isopropylmalate dehydratase, large subunit	GO:0008652|GO:0051539|GO:0016836
Lsat_1_v5_gn_0_1580.1	Pfam	PF00330	Aconitase family (aconitate hydratase)	69	112	1.6e-08	IPR001030	Aconitase/3-isopropylmalate dehydratase large subunit, alpha/beta/alpha	GO:0008152
Lsat_1_v5_gn_0_15821.1	PANTHER	PTHR24003		48	509	3.3e-120
Lsat_1_v5_gn_0_15821.1	PANTHER	PTHR24003:SF321		48	509	3.3e-120
Lsat_1_v5_gn_0_15821.1	Pfam	PF07690	Major Facilitator Superfamily	59	416	1.5e-19	IPR011701	Major facilitator superfamily	GO:0055085|GO:0016021
Lsat_1_v5_gn_0_15880.1	PANTHER	PTHR31558		163	488	1.4e-175
Lsat_1_v5_gn_0_15880.1	PANTHER	PTHR31558:SF0		163	488	1.4e-175
Lsat_1_v5_gn_0_15880.1	Pfam	PF07059	Protein of unknown function (DUF1336)	241	481	6.5e-73	IPR009769	Domain of unknown function DUF1336
Lsat_1_v5_gn_0_15901.1	PANTHER	PTHR10641		4	129	1.8e-85
Lsat_1_v5_gn_0_15901.1	PANTHER	PTHR10641:SF30		4	129	1.8e-85
Lsat_1_v5_gn_0_15901.1	Pfam	PF00249	Myb-like DNA-binding domain	15	62	6.1e-16	IPR001005	SANT/Myb domain	GO:0003682
Lsat_1_v5_gn_0_15901.1	Pfam	PF00249	Myb-like DNA-binding domain	70	111	1.3e-13	IPR001005	SANT/Myb domain	GO:0003682
Lsat_1_v5_gn_0_15901.1	SMART	SM00717	SANT SWI3, ADA2, N-CoR and TFIIIB'' DNA-binding domains	14	64	8.8e-15	IPR001005	SANT/Myb domain	GO:0003682
Lsat_1_v5_gn_0_15901.1	SMART	SM00717	SANT SWI3, ADA2, N-CoR and TFIIIB'' DNA-binding domains	67	115	4.5e-14	IPR001005	SANT/Myb domain	GO:0003682
Lsat_1_v5_gn_0_15921.1	PANTHER	PTHR10869		48	294	1.7e-133
Lsat_1_v5_gn_0_15921.1	Pfam	PF01549	ShK domain-like	272	312	0.00061	IPR003582	Metridin-like ShK toxin
Lsat_1_v5_gn_0_15921.1	Pfam	PF13640	2OG-Fe(II) oxygenase superfamily	140	258	3.3e-13	IPR005123	Oxoglutarate/iron-dependent dioxygenase	GO:0016491|GO:0055114|GO:0016706
Lsat_1_v5_gn_0_15921.1	SMART	SM00254	ShK toxin domain	271	312	9.9e-05	IPR003582	Metridin-like ShK toxin
Lsat_1_v5_gn_0_15921.1	SMART	SM00702	Prolyl 4-hydroxylase alpha subunit homologues.	60	258	9.5e-57	IPR006620	Prolyl 4-hydroxylase, alpha subunit	GO:0055114|GO:0016705|GO:0031418|GO:0005506
Lsat_1_v5_gn_0_15941.1	PANTHER	PTHR10869		48	295	4.1e-128
Lsat_1_v5_gn_0_15941.1	Pfam	PF01549	ShK domain-like	273	313	0.00013	IPR003582	Metridin-like ShK toxin
Lsat_1_v5_gn_0_15941.1	Pfam	PF13640	2OG-Fe(II) oxygenase superfamily	140	258	5.5e-12	IPR005123	Oxoglutarate/iron-dependent dioxygenase	GO:0016706|GO:0016491|GO:0055114
Lsat_1_v5_gn_0_15941.1	SMART	SM00702	Prolyl 4-hydroxylase alpha subunit homologues.	60	258	6.5e-57	IPR006620	Prolyl 4-hydroxylase, alpha subunit	GO:0016705|GO:0005506|GO:0055114|GO:0031418
Lsat_1_v5_gn_0_15960.1	PANTHER	PTHR31048		3	244	1e-78
Lsat_1_v5_gn_0_15960.1	Pfam	PF00314	Thaumatin family	30	244	1.6e-79	IPR001938	Thaumatin
Lsat_1_v5_gn_0_15960.1	PRINTS	PR00347	Pathogenesis-related protein signature	125	141	2.2e-14	IPR001938	Thaumatin
Lsat_1_v5_gn_0_15960.1	PRINTS	PR00347	Pathogenesis-related protein signature	234	243	2.2e-14	IPR001938	Thaumatin
Lsat_1_v5_gn_0_15960.1	PRINTS	PR00347	Pathogenesis-related protein signature	25	37	2.2e-14	IPR001938	Thaumatin
Lsat_1_v5_gn_0_15960.1	PRINTS	PR00347	Pathogenesis-related protein signature	73	84	2.2e-14	IPR001938	Thaumatin
Lsat_1_v5_gn_0_15960.1	SMART	SM00205	Thaumatin family	26	244	1.4e-86	IPR001938	Thaumatin
Lsat_1_v5_gn_0_16020.1	PANTHER	PTHR23115		1	744	4.6e-180
Lsat_1_v5_gn_0_16020.1	PANTHER	PTHR23115:SF4		1	744	4.6e-180
Lsat_1_v5_gn_0_16020.1	Pfam	PF00009	Elongation factor Tu GTP binding domain	13	213	7.5e-27	IPR000795	Elongation factor, GTP-binding domain	GO:0003924|GO:0005525
Lsat_1_v5_gn_0_16020.1	Pfam	PF00679	Elongation factor G C-terminus	635	721	1.3e-12	IPR000640	Translation elongation factor EFG, V domain
Lsat_1_v5_gn_0_16020.1	Pfam	PF03764	Elongation factor G, domain IV	534	632	1.4e-11	IPR005517	Translation elongation factor EFG/EF2, domain IV	GO:0005525
Lsat_1_v5_gn_0_16120.1	PANTHER	PTHR24420		12	363	3.3e-96
Lsat_1_v5_gn_0_16120.1	Pfam	PF00069	Protein kinase domain	28	304	1.2e-46	IPR000719	Protein kinase, catalytic domain	GO:0005524|GO:0004672|GO:0006468
Lsat_1_v5_gn_0_16120.1	Pfam	PF07714	Protein tyrosine kinase	351	599	4.3e-39	IPR001245	Serine-threonine/tyrosine-protein kinase catalytic domain	GO:0004672|GO:0006468
Lsat_1_v5_gn_0_16120.1	SMART	SM00220	Serine/Threonine protein kinases, catalytic domain	25	311	8.8e-29	IPR002290	Serine/threonine- / dual specificity protein kinase, catalytic domain	GO:0006468|GO:0005524|GO:0004672
Lsat_1_v5_gn_0_16120.1	SMART	SM00220	Serine/Threonine protein kinases, catalytic domain	348	601	2.2e-12	IPR002290	Serine/threonine- / dual specificity protein kinase, catalytic domain	GO:0006468|GO:0005524|GO:0004672
Lsat_1_v5_gn_0_16140.1	PANTHER	PTHR10114		80	143	6.1e-23	IPR000509	Ribosomal protein L36e	GO:0003735|GO:0005840|GO:0005622|GO:0006412
Lsat_1_v5_gn_0_16140.1	Pfam	PF01158	Ribosomal protein L36e	80	143	2.4e-13	IPR000509	Ribosomal protein L36e	GO:0003735|GO:0005840|GO:0005622|GO:0006412
Lsat_1_v5_gn_0_16160.1	PANTHER	PTHR19876		1	190	8.4e-115
Lsat_1_v5_gn_0_16160.1	PANTHER	PTHR19876:SF1		1	190	8.4e-115
Lsat_1_v5_gn_0_16160.1	Pfam	PF00400	WD domain, G-beta repeat	104	138	3.7e-05	IPR001680	WD40 repeat	GO:0005515
Lsat_1_v5_gn_0_16160.1	Pfam	PF00400	WD domain, G-beta repeat	58	93	8.6e-07	IPR001680	WD40 repeat	GO:0005515
Lsat_1_v5_gn_0_16160.1	Pfam	PF07777	G-box binding protein MFMR	241	298	3.4e-18	IPR012900	G-box binding, MFMR	GO:0005634|GO:0006355|GO:0003677|GO:0006351
Lsat_1_v5_gn_0_16160.1	PRINTS	PR00320	G protein beta WD-40 repeat signature	12	26	5.2e-05	IPR020472	G-protein beta WD-40 repeat
Lsat_1_v5_gn_0_16160.1	PRINTS	PR00320	G protein beta WD-40 repeat signature	125	139	5.2e-05	IPR020472	G-protein beta WD-40 repeat
Lsat_1_v5_gn_0_16160.1	PRINTS	PR00320	G protein beta WD-40 repeat signature	81	95	5.2e-05	IPR020472	G-protein beta WD-40 repeat
Lsat_1_v5_gn_0_16160.1	SMART	SM00320	WD40 repeats	55	94	0.00013	IPR001680	WD40 repeat	GO:0005515
Lsat_1_v5_gn_0_16160.1	SMART	SM00320	WD40 repeats	99	138	0.00064	IPR001680	WD40 repeat	GO:0005515
Lsat_1_v5_gn_0_16180.1	PANTHER	PTHR10537		22	130	8.1e-25	IPR016558	DNA primase, large subunit, eukaryotic	GO:0016779
Lsat_1_v5_gn_0_16180.1	Pfam	PF04104	Eukaryotic and archaeal DNA primase, large subunit	22	66	2.2e-09	IPR007238	DNA primase, large subunit, eukaryotic/archaeal	GO:0003896|GO:0006269
Lsat_1_v5_gn_0_16380.1	PANTHER	PTHR24420		70	807	4.3e-195
Lsat_1_v5_gn_0_16380.1	PANTHER	PTHR24420:SF250		70	807	4.3e-195
Lsat_1_v5_gn_0_16380.1	Pfam	PF07714	Protein tyrosine kinase	502	771	5.6e-48	IPR001245	Serine-threonine/tyrosine-protein kinase catalytic domain	GO:0004672|GO:0006468
Lsat_1_v5_gn_0_16380.1	Pfam	PF12819	Carbohydrate-binding protein of the ER	32	402	4e-50	IPR024788	Malectin-like carbohydrate-binding domain
Lsat_1_v5_gn_0_16380.1	SMART	SM00220	Serine/Threonine protein kinases, catalytic domain	499	775	3.5e-29	IPR002290	Serine/threonine- / dual specificity protein kinase, catalytic domain	GO:0006468|GO:0004672|GO:0005524
Lsat_1_v5_gn_0_16440.1	PANTHER	PTHR31301		10	113	1.5e-76
Lsat_1_v5_gn_0_16440.1	Pfam	PF03195	Protein of unknown function DUF260	10	108	1.7e-40	IPR004883	Lateral organ boundaries, LOB
Lsat_1_v5_gn_0_16480.1	PANTHER	PTHR31264		71	441	2e-26
Lsat_1_v5_gn_0_16480.1	PANTHER	PTHR31264:SF0		71	441	2e-26
Lsat_1_v5_gn_0_16480.1	Pfam	PF00646	F-box domain	76	121	8.3e-08	IPR001810	F-box domain, cyclin-like	GO:0005515
Lsat_1_v5_gn_0_16480.1	Pfam	PF07762	Protein of unknown function (DUF1618)	303	395	7.9e-06	IPR011676	Domain of unknown function DUF1618
Lsat_1_v5_gn_0_16480.1	SMART	SM00256	A Receptor for Ubiquitination Targets	80	120	3.6e-06	IPR001810	F-box domain, cyclin-like	GO:0005515
Lsat_1_v5_gn_0_16501.1	PANTHER	PTHR16007		100	309	1.2e-29	IPR006904	Protein of unknown function DUF716, TMEM45
Lsat_1_v5_gn_0_16501.1	PANTHER	PTHR16007:SF5		100	309	1.2e-29
Lsat_1_v5_gn_0_16501.1	Pfam	PF04819	Family of unknown function (DUF716)	124	262	6.4e-39	IPR006904	Protein of unknown function DUF716, TMEM45
Lsat_1_v5_gn_0_16520.1	PANTHER	PTHR13343		35	212	5.8e-67
Lsat_1_v5_gn_0_16520.1	PANTHER	PTHR13343:SF4		35	212	5.8e-67
Lsat_1_v5_gn_0_16520.1	Pfam	PF13883	Pyridoxamine 5'-phosphate oxidase	38	201	5.4e-52
Lsat_1_v5_gn_0_16540.1	PANTHER	PTHR31846		24	859	2.3e-270
Lsat_1_v5_gn_0_16540.1	PANTHER	PTHR31846:SF0		24	859	2.3e-270
Lsat_1_v5_gn_0_16540.1	Pfam	PF01985	CRS1 / YhbY (CRM) domain	172	255	3.7e-20	IPR001890	RNA-binding, CRM domain	GO:0003723
Lsat_1_v5_gn_0_16540.1	Pfam	PF01985	CRS1 / YhbY (CRM) domain	373	457	1.4e-21	IPR001890	RNA-binding, CRM domain	GO:0003723
Lsat_1_v5_gn_0_16540.1	Pfam	PF01985	CRS1 / YhbY (CRM) domain	574	661	1.1e-19	IPR001890	RNA-binding, CRM domain	GO:0003723
Lsat_1_v5_gn_0_16540.1	Pfam	PF01985	CRS1 / YhbY (CRM) domain	877	963	1.6e-15	IPR001890	RNA-binding, CRM domain	GO:0003723
Lsat_1_v5_gn_0_16540.1	SMART	SM01103		172	255	5.4e-25	IPR001890	RNA-binding, CRM domain	GO:0003723
Lsat_1_v5_gn_0_16540.1	SMART	SM01103		373	457	1.2e-15	IPR001890	RNA-binding, CRM domain	GO:0003723
Lsat_1_v5_gn_0_16540.1	SMART	SM01103		574	661	4.5e-22	IPR001890	RNA-binding, CRM domain	GO:0003723
Lsat_1_v5_gn_0_16540.1	SMART	SM01103		877	963	8.8e-15	IPR001890	RNA-binding, CRM domain	GO:0003723
Lsat_1_v5_gn_0_16560.1	Pfam	PF02943	Ferredoxin thioredoxin reductase catalytic beta chain	41	144	9.3e-45	IPR004209	Ferredoxin thioredoxin reductase beta subunit, domain	GO:0055114|GO:0008937
Lsat_1_v5_gn_0_16580.1	PANTHER	PTHR31517		1	325	2.9e-186
Lsat_1_v5_gn_0_16580.1	Pfam	PF00141	Peroxidase	46	289	2.8e-69	IPR002016	Haem peroxidase, plant/fungal/bacterial	GO:0004601|GO:0055114|GO:0006979|GO:0020037
Lsat_1_v5_gn_0_16580.1	PRINTS	PR00458	Haem peroxidase superfamily signature	118	135	2.1e-29	IPR002016	Haem peroxidase, plant/fungal/bacterial	GO:0004601|GO:0055114|GO:0006979|GO:0020037
Lsat_1_v5_gn_0_16580.1	PRINTS	PR00458	Haem peroxidase superfamily signature	136	148	2.1e-29	IPR002016	Haem peroxidase, plant/fungal/bacterial	GO:0004601|GO:0055114|GO:0006979|GO:0020037
Lsat_1_v5_gn_0_16580.1	PRINTS	PR00458	Haem peroxidase superfamily signature	184	199	2.1e-29	IPR002016	Haem peroxidase, plant/fungal/bacterial	GO:0004601|GO:0055114|GO:0006979|GO:0020037
Lsat_1_v5_gn_0_16580.1	PRINTS	PR00458	Haem peroxidase superfamily signature	245	260	2.1e-29	IPR002016	Haem peroxidase, plant/fungal/bacterial	GO:0004601|GO:0055114|GO:0006979|GO:0020037
Lsat_1_v5_gn_0_16580.1	PRINTS	PR00458	Haem peroxidase superfamily signature	55	69	2.1e-29	IPR002016	Haem peroxidase, plant/fungal/bacterial	GO:0004601|GO:0055114|GO:0006979|GO:0020037
Lsat_1_v5_gn_0_16580.1	PRINTS	PR00461	Plant peroxidase signature	117	127	1.5e-46	IPR000823	Plant peroxidase	GO:0055114|GO:0020037|GO:0006979|GO:0004601
Lsat_1_v5_gn_0_16580.1	PRINTS	PR00461	Plant peroxidase signature	136	151	1.5e-46	IPR000823	Plant peroxidase	GO:0055114|GO:0020037|GO:0006979|GO:0004601
Lsat_1_v5_gn_0_16580.1	PRINTS	PR00461	Plant peroxidase signature	183	195	1.5e-46	IPR000823	Plant peroxidase	GO:0055114|GO:0020037|GO:0006979|GO:0004601
Lsat_1_v5_gn_0_16580.1	PRINTS	PR00461	Plant peroxidase signature	243	258	1.5e-46	IPR000823	Plant peroxidase	GO:0055114|GO:0020037|GO:0006979|GO:0004601
Lsat_1_v5_gn_0_16580.1	PRINTS	PR00461	Plant peroxidase signature	259	276	1.5e-46	IPR000823	Plant peroxidase	GO:0055114|GO:0020037|GO:0006979|GO:0004601
Lsat_1_v5_gn_0_16580.1	PRINTS	PR00461	Plant peroxidase signature	299	312	1.5e-46	IPR000823	Plant peroxidase	GO:0055114|GO:0020037|GO:0006979|GO:0004601
Lsat_1_v5_gn_0_16580.1	PRINTS	PR00461	Plant peroxidase signature	33	52	1.5e-46	IPR000823	Plant peroxidase	GO:0055114|GO:0020037|GO:0006979|GO:0004601
Lsat_1_v5_gn_0_16580.1	PRINTS	PR00461	Plant peroxidase signature	57	77	1.5e-46	IPR000823	Plant peroxidase	GO:0055114|GO:0020037|GO:0006979|GO:0004601
Lsat_1_v5_gn_0_16580.1	PRINTS	PR00461	Plant peroxidase signature	98	111	1.5e-46	IPR000823	Plant peroxidase	GO:0055114|GO:0020037|GO:0006979|GO:0004601
Lsat_1_v5_gn_0_16600.1	PANTHER	PTHR22839		2	318	2.2e-115
Lsat_1_v5_gn_0_16600.1	Pfam	PF00400	WD domain, G-beta repeat	13	47	3.5e-07	IPR001680	WD40 repeat	GO:0005515
Lsat_1_v5_gn_0_16600.1	Pfam	PF00400	WD domain, G-beta repeat	189	224	2.7e-09	IPR001680	WD40 repeat	GO:0005515
Lsat_1_v5_gn_0_16600.1	Pfam	PF00400	WD domain, G-beta repeat	60	94	5e-09	IPR001680	WD40 repeat	GO:0005515
Lsat_1_v5_gn_0_16600.1	PRINTS	PR00320	G protein beta WD-40 repeat signature	211	225	1.5e-07	IPR020472	G-protein beta WD-40 repeat
Lsat_1_v5_gn_0_16600.1	PRINTS	PR00320	G protein beta WD-40 repeat signature	34	48	1.5e-07	IPR020472	G-protein beta WD-40 repeat
Lsat_1_v5_gn_0_16600.1	PRINTS	PR00320	G protein beta WD-40 repeat signature	81	95	1.5e-07	IPR020472	G-protein beta WD-40 repeat
Lsat_1_v5_gn_0_16600.1	SMART	SM00320	WD40 repeats	185	224	5.9e-08	IPR001680	WD40 repeat	GO:0005515
Lsat_1_v5_gn_0_16600.1	SMART	SM00320	WD40 repeats	54	94	1.8e-08	IPR001680	WD40 repeat	GO:0005515
Lsat_1_v5_gn_0_16600.1	SMART	SM00320	WD40 repeats	8	47	7.5e-07	IPR001680	WD40 repeat	GO:0005515
Lsat_1_v5_gn_0_16701.1	PANTHER	PTHR12411		30	352	3.4e-115	IPR013128	Peptidase C1A, papain	GO:0008234
Lsat_1_v5_gn_0_16701.1	PANTHER	PTHR12411:SF44		30	352	3.4e-115
Lsat_1_v5_gn_0_16701.1	Pfam	PF00112	Papain family cysteine protease	132	348	5.4e-68	IPR000668	Peptidase C1A, papain C-terminal	GO:0008234|GO:0006508
Lsat_1_v5_gn_0_16701.1	Pfam	PF08246	Cathepsin propeptide inhibitor domain (I29)	39	95	1.6e-09	IPR013201	Proteinase inhibitor I29, cathepsin propeptide
Lsat_1_v5_gn_0_16701.1	PRINTS	PR00705	Papain cysteine protease (C1) family signature	150	165	2.4e-08	IPR000668	Peptidase C1A, papain C-terminal	GO:0008234|GO:0006508
Lsat_1_v5_gn_0_16701.1	PRINTS	PR00705	Papain cysteine protease (C1) family signature	294	304	2.4e-08	IPR000668	Peptidase C1A, papain C-terminal	GO:0008234|GO:0006508
Lsat_1_v5_gn_0_16701.1	PRINTS	PR00705	Papain cysteine protease (C1) family signature	310	316	2.4e-08	IPR000668	Peptidase C1A, papain C-terminal	GO:0008234|GO:0006508
Lsat_1_v5_gn_0_16701.1	SMART	SM00645	Papain family cysteine protease	132	350	2.4e-85	IPR000668	Peptidase C1A, papain C-terminal	GO:0008234|GO:0006508
Lsat_1_v5_gn_0_16701.1	SMART	SM00848	Cathepsin propeptide inhibitor domain (I29)	39	95	1.1e-09	IPR013201	Proteinase inhibitor I29, cathepsin propeptide
Lsat_1_v5_gn_0_16720.1	Pfam	PF00240	Ubiquitin family	93	157	6.9e-10	IPR000626	Ubiquitin	GO:0005515
Lsat_1_v5_gn_0_16720.1	PRINTS	PR00348	Ubiquitin signature	116	136	9.2e-06	IPR019956	Ubiquitin subgroup
Lsat_1_v5_gn_0_16720.1	PRINTS	PR00348	Ubiquitin signature	137	158	9.2e-06	IPR019956	Ubiquitin subgroup
Lsat_1_v5_gn_0_16720.1	PRINTS	PR00348	Ubiquitin signature	95	115	9.2e-06	IPR019956	Ubiquitin subgroup
Lsat_1_v5_gn_0_16720.1	SMART	SM00213	Ubiquitin homologues	84	156	0.00048	IPR000626	Ubiquitin	GO:0005515
Lsat_1_v5_gn_0_16801.1	PANTHER	PTHR12411		1	353	1.3e-110	IPR013128	Peptidase C1A, papain	GO:0008234
Lsat_1_v5_gn_0_16801.1	PANTHER	PTHR12411:SF44		1	353	1.3e-110
Lsat_1_v5_gn_0_16801.1	Pfam	PF00112	Papain family cysteine protease	136	333	1.4e-67	IPR000668	Peptidase C1A, papain C-terminal	GO:0006508|GO:0008234
Lsat_1_v5_gn_0_16801.1	Pfam	PF08246	Cathepsin propeptide inhibitor domain (I29)	42	98	1.8e-09	IPR013201	Proteinase inhibitor I29, cathepsin propeptide
Lsat_1_v5_gn_0_16801.1	PRINTS	PR00705	Papain cysteine protease (C1) family signature	154	169	1.4e-07	IPR000668	Peptidase C1A, papain C-terminal	GO:0006508|GO:0008234
Lsat_1_v5_gn_0_16801.1	PRINTS	PR00705	Papain cysteine protease (C1) family signature	293	303	1.4e-07	IPR000668	Peptidase C1A, papain C-terminal	GO:0006508|GO:0008234
Lsat_1_v5_gn_0_16801.1	PRINTS	PR00705	Papain cysteine protease (C1) family signature	309	315	1.4e-07	IPR000668	Peptidase C1A, papain C-terminal	GO:0006508|GO:0008234
Lsat_1_v5_gn_0_16801.1	SMART	SM00645	Papain family cysteine protease	136	349	1e-86	IPR000668	Peptidase C1A, papain C-terminal	GO:0006508|GO:0008234
Lsat_1_v5_gn_0_16801.1	SMART	SM00848	Cathepsin propeptide inhibitor domain (I29)	42	98	5.1e-09	IPR013201	Proteinase inhibitor I29, cathepsin propeptide
Lsat_1_v5_gn_0_16841.1	PANTHER	PTHR24298		6	500	7.9e-76
Lsat_1_v5_gn_0_16841.1	Pfam	PF00067	Cytochrome P450	32	489	6.2e-108	IPR001128	Cytochrome P450	GO:0055114|GO:0016705|GO:0005506|GO:0009055|GO:0020037
Lsat_1_v5_gn_0_16841.1	PRINTS	PR00385	P450 superfamily signature	304	321	4.36e-11	IPR001128	Cytochrome P450	GO:0055114|GO:0016705|GO:0005506|GO:0009055|GO:0020037
Lsat_1_v5_gn_0_16841.1	PRINTS	PR00385	P450 superfamily signature	356	367	4.36e-11	IPR001128	Cytochrome P450	GO:0055114|GO:0016705|GO:0005506|GO:0009055|GO:0020037
Lsat_1_v5_gn_0_16841.1	PRINTS	PR00385	P450 superfamily signature	436	445	4.36e-11	IPR001128	Cytochrome P450	GO:0055114|GO:0016705|GO:0005506|GO:0009055|GO:0020037
Lsat_1_v5_gn_0_16841.1	PRINTS	PR00385	P450 superfamily signature	445	456	4.36e-11	IPR001128	Cytochrome P450	GO:0055114|GO:0016705|GO:0005506|GO:0009055|GO:0020037
Lsat_1_v5_gn_0_16841.1	PRINTS	PR00463	E-class P450 group I signature	182	200	2.65e-44	IPR002401	Cytochrome P450, E-class, group I	GO:0055114|GO:0005506|GO:0016705|GO:0020037
Lsat_1_v5_gn_0_16841.1	PRINTS	PR00463	E-class P450 group I signature	293	310	2.65e-44	IPR002401	Cytochrome P450, E-class, group I	GO:0055114|GO:0005506|GO:0016705|GO:0020037
Lsat_1_v5_gn_0_16841.1	PRINTS	PR00463	E-class P450 group I signature	313	339	2.65e-44	IPR002401	Cytochrome P450, E-class, group I	GO:0055114|GO:0005506|GO:0016705|GO:0020037
Lsat_1_v5_gn_0_16841.1	PRINTS	PR00463	E-class P450 group I signature	355	373	2.65e-44	IPR002401	Cytochrome P450, E-class, group I	GO:0055114|GO:0005506|GO:0016705|GO:0020037
Lsat_1_v5_gn_0_16841.1	PRINTS	PR00463	E-class P450 group I signature	396	420	2.65e-44	IPR002401	Cytochrome P450, E-class, group I	GO:0055114|GO:0005506|GO:0016705|GO:0020037
Lsat_1_v5_gn_0_16841.1	PRINTS	PR00463	E-class P450 group I signature	435	445	2.65e-44	IPR002401	Cytochrome P450, E-class, group I	GO:0055114|GO:0005506|GO:0016705|GO:0020037
Lsat_1_v5_gn_0_16841.1	PRINTS	PR00463	E-class P450 group I signature	445	468	2.65e-44	IPR002401	Cytochrome P450, E-class, group I	GO:0055114|GO:0005506|GO:0016705|GO:0020037
Lsat_1_v5_gn_0_16841.1	PRINTS	PR00463	E-class P450 group I signature	62	81	2.65e-44	IPR002401	Cytochrome P450, E-class, group I	GO:0055114|GO:0005506|GO:0016705|GO:0020037
Lsat_1_v5_gn_0_16841.1	PRINTS	PR00463	E-class P450 group I signature	86	107	2.65e-44	IPR002401	Cytochrome P450, E-class, group I	GO:0055114|GO:0005506|GO:0016705|GO:0020037
Lsat_1_v5_gn_0_16941.1	PANTHER	PTHR31188		34	198	1.5e-23
Lsat_1_v5_gn_0_16941.1	Pfam	PF13837	Myb/SANT-like DNA-binding domain	342	416	3.2e-10
Lsat_1_v5_gn_0_16941.1	Pfam	PF13837	Myb/SANT-like DNA-binding domain	93	182	7.9e-19
Lsat_1_v5_gn_0_16980.1	PANTHER	PTHR14326		18	197	9.1e-20	IPR009675	TPX2	GO:0007067|GO:0005874|GO:0005819
Lsat_1_v5_gn_0_16980.1	PANTHER	PTHR14326:SF14		18	197	9.1e-20
Lsat_1_v5_gn_0_17001.1	PANTHER	PTHR10359		845	1680	0
Lsat_1_v5_gn_0_17001.1	PANTHER	PTHR10359:SF3		845	1680	0
Lsat_1_v5_gn_0_17001.1	Pfam	PF00730	HhH-GPD superfamily base excision DNA repair protein	1159	1282	7.3e-13	IPR003265	HhH-GPD domain	GO:0006284
Lsat_1_v5_gn_0_17001.1	SMART	SM00478	endonuclease III	1148	1317	0.00082	IPR003265	HhH-GPD domain	GO:0006284
Lsat_1_v5_gn_0_17001.1	SMART	SM00525		1318	1338	0.00072	IPR003651	Endonuclease III-like, iron-sulphur cluster loop motif	GO:0051539|GO:0004519
Lsat_1_v5_gn_0_17081.1	PANTHER	PTHR31917		298	488	6.6e-22
Lsat_1_v5_gn_0_17081.1	PANTHER	PTHR31917:SF0		298	488	6.6e-22
Lsat_1_v5_gn_0_17081.1	Pfam	PF05266	Protein of unknown function (DUF724)	297	483	1e-37	IPR007930	Protein of unknown function DUF724
Lsat_1_v5_gn_0_17341.1	PANTHER	PTHR12506		65	200	3.4e-16
Lsat_1_v5_gn_0_17341.1	PANTHER	PTHR12506:SF11		65	200	3.4e-16
Lsat_1_v5_gn_0_17341.1	Pfam	PF00642	Zinc finger C-x8-C-x5-C-x3-H type (and similar)	175	201	4.7e-05	IPR000571	Zinc finger, CCCH-type	GO:0008270|GO:0003676
Lsat_1_v5_gn_0_17341.1	Pfam	PF00642	Zinc finger C-x8-C-x5-C-x3-H type (and similar)	65	89	1.9e-07	IPR000571	Zinc finger, CCCH-type	GO:0008270|GO:0003676
Lsat_1_v5_gn_0_17341.1	Pfam	PF00642	Zinc finger C-x8-C-x5-C-x3-H type (and similar)	9	29	0.00017	IPR000571	Zinc finger, CCCH-type	GO:0008270|GO:0003676
Lsat_1_v5_gn_0_17341.1	SMART	SM00356	zinc finger	64	90	0.00051	IPR000571	Zinc finger, CCCH-type	GO:0008270|GO:0003676
Lsat_1_v5_gn_0_17361.1	PANTHER	PTHR10257		1	485	8e-303	IPR002554	Protein phosphatase 2A, regulatory B subunit, B56	GO:0008601|GO:0000159|GO:0007165
Lsat_1_v5_gn_0_17361.1	PANTHER	PTHR10257:SF3		1	485	8e-303
Lsat_1_v5_gn_0_17361.1	Pfam	PF01603	Protein phosphatase 2A regulatory B subunit (B56 family)	83	484	5e-174	IPR002554	Protein phosphatase 2A, regulatory B subunit, B56	GO:0008601|GO:0000159|GO:0007165
Lsat_1_v5_gn_0_17620.1	PANTHER	PTHR15184		6	441	0
Lsat_1_v5_gn_0_17620.1	PANTHER	PTHR15184:SF21		6	441	0
Lsat_1_v5_gn_0_17620.1	Pfam	PF00006	ATP synthase alpha/beta family, nucleotide-binding domain	150	375	6.9e-69	IPR000194	ATPase, F1/V1/A1 complex, alpha/beta subunit, nucleotide-binding domain	GO:0005524
Lsat_1_v5_gn_0_17620.1	Pfam	PF00306	ATP synthase alpha/beta chain, C terminal domain	387	442	1.1e-16	IPR000793	ATPase, F1/V1/A1 complex, alpha/beta subunit, C-terminal	GO:0015991|GO:0033178|GO:0016820
Lsat_1_v5_gn_0_17620.1	Pfam	PF02874	ATP synthase alpha/beta family, beta-barrel domain	27	94	2.5e-20	IPR004100	ATPase, alpha/beta subunit, N-terminal	GO:0046034|GO:0015992
Lsat_1_v5_gn_0_17660.1	PANTHER	PTHR24015		4	524	8.9e-160
Lsat_1_v5_gn_0_17660.1	PANTHER	PTHR24015:SF0		4	524	8.9e-160
Lsat_1_v5_gn_0_17660.1	Pfam	PF01535	PPR repeat	238	267	1.8e-07	IPR002885	Pentatricopeptide repeat
Lsat_1_v5_gn_0_17660.1	Pfam	PF13041	PPR repeat family	163	213	6.9e-19	IPR002885	Pentatricopeptide repeat
Lsat_1_v5_gn_0_17660.1	Pfam	PF13041	PPR repeat family	22	71	3.1e-07	IPR002885	Pentatricopeptide repeat
Lsat_1_v5_gn_0_17660.1	Pfam	PF13041	PPR repeat family	269	318	5.5e-16	IPR002885	Pentatricopeptide repeat
Lsat_1_v5_gn_0_17660.1	Pfam	PF13041	PPR repeat family	339	388	1.2e-16	IPR002885	Pentatricopeptide repeat
Lsat_1_v5_gn_0_17660.1	Pfam	PF13041	PPR repeat family	445	491	2.9e-14	IPR002885	Pentatricopeptide repeat
Lsat_1_v5_gn_0_17660.1	Pfam	PF13041	PPR repeat family	92	142	2.2e-10	IPR002885	Pentatricopeptide repeat
Lsat_1_v5_gn_0_17681.1	PANTHER	PTHR22807		34	118	1.3e-39
Lsat_1_v5_gn_0_17681.1	PANTHER	PTHR22807:SF11		34	118	1.3e-39
Lsat_1_v5_gn_0_17681.1	Pfam	PF01189	NOL1/NOP2/sun family	58	119	2.5e-09	IPR001678	Bacterial Fmu (Sun)/eukaryotic nucleolar NOL1/Nop2p
Lsat_1_v5_gn_0_17741.1	PANTHER	PTHR22298		7	482	4e-248
Lsat_1_v5_gn_0_17741.1	PANTHER	PTHR22298:SF3		7	482	4e-248
Lsat_1_v5_gn_0_17741.1	Pfam	PF00759	Glycosyl hydrolase family 9	25	478	3.9e-162	IPR001701	Glycoside hydrolase, family 9	GO:0005975|GO:0004553
Lsat_1_v5_gn_0_17841.1	PANTHER	PTHR10209		5	336	0
Lsat_1_v5_gn_0_17841.1	Pfam	PF03171	2OG-Fe(II) oxygenase superfamily	189	288	4e-26	IPR005123	Oxoglutarate/iron-dependent dioxygenase	GO:0016491|GO:0016706|GO:0055114
Lsat_1_v5_gn_0_17841.1	Pfam	PF14226	non-haem dioxygenase in morphine synthesis N-terminal	38	143	1.3e-26	IPR026992	Non-haem dioxygenase N-terminal domain
Lsat_1_v5_gn_0_17861.1	PANTHER	PTHR19876		1	99	1.2e-53
Lsat_1_v5_gn_0_17861.1	PANTHER	PTHR19876:SF2		1	99	1.2e-53
Lsat_1_v5_gn_0_17861.1	Pfam	PF00112	Papain family cysteine protease	190	311	4.8e-27	IPR000668	Peptidase C1A, papain C-terminal	GO:0006508|GO:0008234
Lsat_1_v5_gn_0_17861.1	Pfam	PF04053	Coatomer WD associated region	52	99	8.9e-08	IPR006692	Coatomer, WD associated region	GO:0005198|GO:0006886|GO:0030117|GO:0016192
Lsat_1_v5_gn_0_17861.1	Pfam	PF07343	Protein of unknown function (DUF1475)	338	420	1.9e-11	IPR009943	Protein of unknown function DUF1475
Lsat_1_v5_gn_0_17861.1	SMART	SM00645	Papain family cysteine protease	175	326	2.4e-08	IPR000668	Peptidase C1A, papain C-terminal	GO:0006508|GO:0008234
Lsat_1_v5_gn_0_17920.1	PANTHER	PTHR11588		10	56	9.1e-19	IPR000217	Tubulin	GO:0005874|GO:0007017|GO:0005525
Lsat_1_v5_gn_0_17920.1	PANTHER	PTHR11588:SF7		10	56	9.1e-19
Lsat_1_v5_gn_0_17920.1	Pfam	PF03953	Tubulin C-terminal domain	11	56	2.5e-13	IPR018316	Tubulin/FtsZ, 2-layer sandwich domain	GO:0003924|GO:0006184|GO:0051258|GO:0005525|GO:0043234
Lsat_1_v5_gn_0_18100.1	PANTHER	PTHR24423		5	722	0
Lsat_1_v5_gn_0_18100.1	Pfam	PF00072	Response regulator receiver domain	637	748	1.4e-20	IPR001789	Signal transduction response regulator, receiver domain	GO:0000160|GO:0006355|GO:0000156
Lsat_1_v5_gn_0_18100.1	Pfam	PF00512	His Kinase A (phospho-acceptor) domain	366	430	9.6e-10	IPR003661	Signal transduction histidine kinase, subgroup 1, dimerisation/phosphoacceptor domain	GO:0000155|GO:0016020|GO:0007165
Lsat_1_v5_gn_0_18100.1	Pfam	PF01590	GAF domain	182	329	7.7e-08	IPR003018	GAF domain	GO:0005515
Lsat_1_v5_gn_0_18100.1	SMART	SM00065	Domain present in phytochromes and cGMP-specific phosphodiesterases.	182	339	2.8e-07	IPR003018	GAF domain	GO:0005515
Lsat_1_v5_gn_0_18100.1	SMART	SM00388	His Kinase A (phosphoacceptor) domain	365	430	4.3e-12	IPR003661	Signal transduction histidine kinase, subgroup 1, dimerisation/phosphoacceptor domain	GO:0000155|GO:0016020|GO:0007165
Lsat_1_v5_gn_0_18100.1	SMART	SM00448	cheY-homologous receiver domain	635	754	1.4e-28	IPR001789	Signal transduction response regulator, receiver domain	GO:0000160|GO:0006355|GO:0000156
Lsat_1_v5_gn_0_1820.1	PANTHER	PTHR23315		103	155	1.6e-12
Lsat_1_v5_gn_0_1820.1	PANTHER	PTHR23315:SF14		103	155	1.6e-12
Lsat_1_v5_gn_0_18220.1	PANTHER	PTHR10285		26	461	3.6e-253
Lsat_1_v5_gn_0_18220.1	PANTHER	PTHR10285:SF6		26	461	3.6e-253	IPR026008	Uridine kinase-like protein
Lsat_1_v5_gn_0_18220.1	Pfam	PF00485	Phosphoribulokinase / Uridine kinase family	35	220	5.1e-44	IPR006083	Phosphoribulokinase/uridine kinase	GO:0016301|GO:0008152|GO:0005524
Lsat_1_v5_gn_0_18220.1	PRINTS	PR00988	Uridine kinase signature	108	123	1.6e-29	IPR000764	Uridine kinase	GO:0016773|GO:0005524|GO:0004849
Lsat_1_v5_gn_0_18220.1	PRINTS	PR00988	Uridine kinase signature	164	174	1.6e-29	IPR000764	Uridine kinase	GO:0016773|GO:0005524|GO:0004849
Lsat_1_v5_gn_0_18220.1	PRINTS	PR00988	Uridine kinase signature	178	189	1.6e-29	IPR000764	Uridine kinase	GO:0016773|GO:0005524|GO:0004849
Lsat_1_v5_gn_0_18220.1	PRINTS	PR00988	Uridine kinase signature	200	213	1.6e-29	IPR000764	Uridine kinase	GO:0016773|GO:0005524|GO:0004849
Lsat_1_v5_gn_0_18220.1	PRINTS	PR00988	Uridine kinase signature	33	50	1.6e-29	IPR000764	Uridine kinase	GO:0016773|GO:0005524|GO:0004849
Lsat_1_v5_gn_0_18220.1	PRINTS	PR00988	Uridine kinase signature	63	74	1.6e-29	IPR000764	Uridine kinase	GO:0016773|GO:0005524|GO:0004849
Lsat_1_v5_gn_0_18240.1	PANTHER	PTHR22835		1	357	3.1e-82
Lsat_1_v5_gn_0_18240.1	PANTHER	PTHR22835:SF39		1	357	3.1e-82
Lsat_1_v5_gn_0_18240.1	Pfam	PF00657	GDSL-like Lipase/Acylhydrolase	32	359	3.2e-33	IPR001087	Lipase, GDSL	GO:0006629|GO:0016788
Lsat_1_v5_gn_0_18260.1	PANTHER	PTHR31210		1	400	8.8e-221
Lsat_1_v5_gn_0_18260.1	PANTHER	PTHR31210:SF0		1	400	8.8e-221
Lsat_1_v5_gn_0_18260.1	Pfam	PF05212	Protein of unknown function (DUF707)	95	386	5.4e-155	IPR007877	Protein of unknown function DUF707
Lsat_1_v5_gn_0_18301.1	Pfam	PF00288	GHMP kinases N terminal domain	117	185	6.8e-10	IPR006204	GHMP kinase N-terminal domain	GO:0005524
Lsat_1_v5_gn_0_18301.1	PRINTS	PR00959	Mevalonate kinase family signature	121	143	5.3e-11	IPR006206	Mevalonate/galactokinase	GO:0008152|GO:0005524|GO:0016301|GO:0016773|GO:0005737
Lsat_1_v5_gn_0_18301.1	PRINTS	PR00959	Mevalonate kinase family signature	165	184	5.3e-11	IPR006206	Mevalonate/galactokinase	GO:0008152|GO:0005524|GO:0016301|GO:0016773|GO:0005737
Lsat_1_v5_gn_0_18301.1	PRINTS	PR00959	Mevalonate kinase family signature	19	43	5.3e-11	IPR006206	Mevalonate/galactokinase	GO:0008152|GO:0005524|GO:0016301|GO:0016773|GO:0005737
Lsat_1_v5_gn_0_18301.1	PRINTS	PR00959	Mevalonate kinase family signature	305	322	5.3e-11	IPR006206	Mevalonate/galactokinase	GO:0008152|GO:0005524|GO:0016301|GO:0016773|GO:0005737
Lsat_1_v5_gn_0_18361.1	PANTHER	PTHR23125		11	115	2e-25
Lsat_1_v5_gn_0_18361.1	PANTHER	PTHR23125:SF17		11	115	2e-25
Lsat_1_v5_gn_0_18380.1	PANTHER	PTHR14950		1	560	6.7e-195
Lsat_1_v5_gn_0_18380.1	PANTHER	PTHR14950:SF4		1	560	6.7e-195
Lsat_1_v5_gn_0_18380.1	Pfam	PF00636	Ribonuclease III domain	164	281	7.1e-24	IPR000999	Ribonuclease III domain	GO:0006396|GO:0003723|GO:0004525
Lsat_1_v5_gn_0_18380.1	Pfam	PF00636	Ribonuclease III domain	354	465	3.6e-23	IPR000999	Ribonuclease III domain	GO:0006396|GO:0003723|GO:0004525
Lsat_1_v5_gn_0_18380.1	SMART	SM00535	Ribonuclease III family	146	302	4.9e-27	IPR000999	Ribonuclease III domain	GO:0006396|GO:0003723|GO:0004525
Lsat_1_v5_gn_0_18380.1	SMART	SM00535	Ribonuclease III family	333	488	2e-39	IPR000999	Ribonuclease III domain	GO:0006396|GO:0003723|GO:0004525
Lsat_1_v5_gn_0_18400.1	Pfam	PF10184	Uncharacterized conserved protein (DUF2358)	108	202	8.1e-07	IPR018790	Protein of unknown function DUF2358
Lsat_1_v5_gn_0_18421.1	PANTHER	PTHR13683		26	478	8.5e-128	IPR001461	Peptidase A1	GO:0006508|GO:0004190
Lsat_1_v5_gn_0_18421.1	PANTHER	PTHR13683:SF98		26	478	8.5e-128
Lsat_1_v5_gn_0_18421.1	Pfam	PF00026	Eukaryotic aspartyl protease	72	424	8.5e-33	IPR001461	Peptidase A1	GO:0006508|GO:0004190
Lsat_1_v5_gn_0_18421.1	PRINTS	PR00792	Pepsin (A1) aspartic protease family signature	303	314	8.4e-08	IPR001461	Peptidase A1	GO:0006508|GO:0004190
Lsat_1_v5_gn_0_18421.1	PRINTS	PR00792	Pepsin (A1) aspartic protease family signature	402	417	8.4e-08	IPR001461	Peptidase A1	GO:0006508|GO:0004190
Lsat_1_v5_gn_0_18421.1	PRINTS	PR00792	Pepsin (A1) aspartic protease family signature	78	98	8.4e-08	IPR001461	Peptidase A1	GO:0006508|GO:0004190
Lsat_1_v5_gn_0_18460.1	PANTHER	PTHR11362		7	159	1.4e-37
Lsat_1_v5_gn_0_18460.1	Pfam	PF01161	Phosphatidylethanolamine-binding protein	32	158	9.4e-17	IPR008914	Phosphatidylethanolamine-binding protein PEBP
Lsat_1_v5_gn_0_18481.1	PANTHER	PTHR23023		2	371	1.3e-131
Lsat_1_v5_gn_0_18481.1	PANTHER	PTHR23023:SF5		2	371	1.3e-131
Lsat_1_v5_gn_0_18481.1	Pfam	PF00743	Flavin-binding monooxygenase-like	8	318	1.6e-20	IPR020946	Flavin monooxygenase-like	GO:0004499|GO:0050660|GO:0055114|GO:0050661
Lsat_1_v5_gn_0_18481.1	PRINTS	PR00368	FAD-dependent pyridine nucleotide reductase signature	175	193	2.8e-06	IPR013027	FAD-dependent pyridine nucleotide-disulphide oxidoreductase	GO:0055114
Lsat_1_v5_gn_0_18481.1	PRINTS	PR00368	FAD-dependent pyridine nucleotide reductase signature	8	27	2.8e-06	IPR013027	FAD-dependent pyridine nucleotide-disulphide oxidoreductase	GO:0055114
Lsat_1_v5_gn_0_18481.1	PRINTS	PR00411	Pyridine nucleotide disulphide reductase class-I signature	134	143	1.2e-07
Lsat_1_v5_gn_0_18481.1	PRINTS	PR00411	Pyridine nucleotide disulphide reductase class-I signature	175	200	1.2e-07
Lsat_1_v5_gn_0_18481.1	PRINTS	PR00411	Pyridine nucleotide disulphide reductase class-I signature	7	29	1.2e-07
Lsat_1_v5_gn_0_18561.1	PANTHER	PTHR23023		1	370	2e-132
Lsat_1_v5_gn_0_18561.1	PANTHER	PTHR23023:SF5		1	370	2e-132
Lsat_1_v5_gn_0_18561.1	Pfam	PF00743	Flavin-binding monooxygenase-like	7	317	3.9e-22	IPR020946	Flavin monooxygenase-like	GO:0055114|GO:0050660|GO:0050661|GO:0004499
Lsat_1_v5_gn_0_18561.1	PRINTS	PR00368	FAD-dependent pyridine nucleotide reductase signature	174	192	2.1e-06	IPR013027	FAD-dependent pyridine nucleotide-disulphide oxidoreductase	GO:0055114
Lsat_1_v5_gn_0_18561.1	PRINTS	PR00368	FAD-dependent pyridine nucleotide reductase signature	7	26	2.1e-06	IPR013027	FAD-dependent pyridine nucleotide-disulphide oxidoreductase	GO:0055114
Lsat_1_v5_gn_0_18561.1	PRINTS	PR00411	Pyridine nucleotide disulphide reductase class-I signature	133	142	9.2e-08
Lsat_1_v5_gn_0_18561.1	PRINTS	PR00411	Pyridine nucleotide disulphide reductase class-I signature	174	199	9.2e-08
Lsat_1_v5_gn_0_18561.1	PRINTS	PR00411	Pyridine nucleotide disulphide reductase class-I signature	6	28	9.2e-08
Lsat_1_v5_gn_0_18641.1	PANTHER	PTHR22950		42	461	3.3e-73
Lsat_1_v5_gn_0_18641.1	Pfam	PF01490	Transmembrane amino acid transporter protein	42	449	1.4e-57	IPR013057	Amino acid transporter, transmembrane
Lsat_1_v5_gn_0_1880.1	PANTHER	PTHR13683		4	134	1.8e-34	IPR001461	Peptidase A1	GO:0004190|GO:0006508
Lsat_1_v5_gn_0_1880.1	PANTHER	PTHR13683:SF98		4	134	1.8e-34
Lsat_1_v5_gn_0_1880.1	Pfam	PF00026	Eukaryotic aspartyl protease	16	139	3.7e-07	IPR001461	Peptidase A1	GO:0004190|GO:0006508
Lsat_1_v5_gn_0_18840.1	PANTHER	PTHR24298		13	543	7.8e-246
Lsat_1_v5_gn_0_18840.1	PANTHER	PTHR24298:SF1		13	543	7.8e-246
Lsat_1_v5_gn_0_18840.1	Pfam	PF00067	Cytochrome P450	57	524	1.7e-73	IPR001128	Cytochrome P450	GO:0005506|GO:0016705|GO:0009055|GO:0055114|GO:0020037
Lsat_1_v5_gn_0_18840.1	PRINTS	PR00385	P450 superfamily signature	339	356	8.9e-05	IPR001128	Cytochrome P450	GO:0005506|GO:0016705|GO:0009055|GO:0055114|GO:0020037
Lsat_1_v5_gn_0_18840.1	PRINTS	PR00385	P450 superfamily signature	392	403	8.9e-05	IPR001128	Cytochrome P450	GO:0005506|GO:0016705|GO:0009055|GO:0055114|GO:0020037
Lsat_1_v5_gn_0_18840.1	PRINTS	PR00385	P450 superfamily signature	472	481	8.9e-05	IPR001128	Cytochrome P450	GO:0005506|GO:0016705|GO:0009055|GO:0055114|GO:0020037
Lsat_1_v5_gn_0_18840.1	PRINTS	PR00463	E-class P450 group I signature	212	230	6.3e-26	IPR002401	Cytochrome P450, E-class, group I	GO:0016705|GO:0005506|GO:0020037|GO:0055114
Lsat_1_v5_gn_0_18840.1	PRINTS	PR00463	E-class P450 group I signature	328	345	6.3e-26	IPR002401	Cytochrome P450, E-class, group I	GO:0016705|GO:0005506|GO:0020037|GO:0055114
Lsat_1_v5_gn_0_18840.1	PRINTS	PR00463	E-class P450 group I signature	348	374	6.3e-26	IPR002401	Cytochrome P450, E-class, group I	GO:0016705|GO:0005506|GO:0020037|GO:0055114
Lsat_1_v5_gn_0_18840.1	PRINTS	PR00463	E-class P450 group I signature	391	409	6.3e-26	IPR002401	Cytochrome P450, E-class, group I	GO:0016705|GO:0005506|GO:0020037|GO:0055114
Lsat_1_v5_gn_0_18840.1	PRINTS	PR00463	E-class P450 group I signature	432	456	6.3e-26	IPR002401	Cytochrome P450, E-class, group I	GO:0016705|GO:0005506|GO:0020037|GO:0055114
Lsat_1_v5_gn_0_18840.1	PRINTS	PR00463	E-class P450 group I signature	471	481	6.3e-26	IPR002401	Cytochrome P450, E-class, group I	GO:0016705|GO:0005506|GO:0020037|GO:0055114
Lsat_1_v5_gn_0_18840.1	PRINTS	PR00463	E-class P450 group I signature	481	504	6.3e-26	IPR002401	Cytochrome P450, E-class, group I	GO:0016705|GO:0005506|GO:0020037|GO:0055114
Lsat_1_v5_gn_0_18840.1	PRINTS	PR00463	E-class P450 group I signature	87	106	6.3e-26	IPR002401	Cytochrome P450, E-class, group I	GO:0016705|GO:0005506|GO:0020037|GO:0055114
Lsat_1_v5_gn_0_18900.1	PANTHER	PTHR24064		1	104	2e-37
Lsat_1_v5_gn_0_18900.1	PANTHER	PTHR24064:SF0		1	104	2e-37
Lsat_1_v5_gn_0_18900.1	Pfam	PF00083	Sugar (and other) transporter	2	103	8.8e-13	IPR005828	General substrate transporter	GO:0022857|GO:0055085|GO:0016021
Lsat_1_v5_gn_0_19021.1	Pfam	PF13947	Wall-associated receptor kinase galacturonan-binding	11	122	2.3e-09	IPR025287	Wall-associated receptor kinase galacturonan-binding domain	GO:0030247
Lsat_1_v5_gn_0_19021.1	Pfam	PF14380	Wall-associated receptor kinase C-terminal	133	227	4.3e-15
Lsat_1_v5_gn_0_19080.1	PANTHER	PTHR13902		1	108	3.1e-50
Lsat_1_v5_gn_0_19080.1	PANTHER	PTHR13902:SF15		1	108	3.1e-50
Lsat_1_v5_gn_0_19080.1	Pfam	PF00069	Protein kinase domain	11	107	4.3e-15	IPR000719	Protein kinase, catalytic domain	GO:0006468|GO:0004672|GO:0005524
Lsat_1_v5_gn_0_19100.1	PANTHER	PTHR13902		18	111	2.6e-51
Lsat_1_v5_gn_0_19100.1	PANTHER	PTHR13902:SF15		18	111	2.6e-51
Lsat_1_v5_gn_0_19100.1	Pfam	PF00069	Protein kinase domain	17	107	4.8e-11	IPR000719	Protein kinase, catalytic domain	GO:0004672|GO:0006468|GO:0005524
Lsat_1_v5_gn_0_19180.1	PANTHER	PTHR31969		1	234	2.1e-62
Lsat_1_v5_gn_0_19180.1	PANTHER	PTHR31969:SF0		1	234	2.1e-62
Lsat_1_v5_gn_0_19180.1	Pfam	PF02893	GRAM domain	117	192	9.2e-16	IPR004182	GRAM
Lsat_1_v5_gn_0_19180.1	SMART	SM00568	domain in glucosyltransferases, myotubularins and other putative membrane-associated proteins	115	193	1.1e-15	IPR004182	GRAM
Lsat_1_v5_gn_0_19201.1	PANTHER	PTHR12861		7	194	1e-47	IPR008856	Translocon-associated protein subunit beta	GO:0005783|GO:0016021
Lsat_1_v5_gn_0_19201.1	Pfam	PF05753	Translocon-associated protein beta (TRAPB)	13	184	2.5e-48	IPR008856	Translocon-associated protein subunit beta	GO:0005783|GO:0016021
Lsat_1_v5_gn_0_1921.1	PANTHER	PTHR12770		1	67	9.3e-14	IPR006968	Protein of unknown function DUF647
Lsat_1_v5_gn_0_1921.1	PANTHER	PTHR12770:SF5		1	67	9.3e-14
Lsat_1_v5_gn_0_19261.1	PANTHER	PTHR10209		22	357	8.1e-129
Lsat_1_v5_gn_0_19261.1	PANTHER	PTHR10209:SF55		22	357	8.1e-129
Lsat_1_v5_gn_0_19261.1	Pfam	PF03171	2OG-Fe(II) oxygenase superfamily	208	302	3.5e-24	IPR005123	Oxoglutarate/iron-dependent dioxygenase	GO:0016491|GO:0055114|GO:0016706
Lsat_1_v5_gn_0_19261.1	Pfam	PF14226	non-haem dioxygenase in morphine synthesis N-terminal	53	158	1.5e-17	IPR026992	Non-haem dioxygenase N-terminal domain
Lsat_1_v5_gn_0_19300.1	PANTHER	PTHR19959		203	664	2.3e-94
Lsat_1_v5_gn_0_19300.1	PANTHER	PTHR19959:SF23		203	664	2.3e-94
Lsat_1_v5_gn_0_19300.1	Pfam	PF13424	Tetratricopeptide repeat	386	459	4.6e-13
Lsat_1_v5_gn_0_19300.1	Pfam	PF13424	Tetratricopeptide repeat	557	628	8.5e-12
Lsat_1_v5_gn_0_19321.1	PANTHER	PTHR11002		57	328	2.8e-67	IPR001765	Carbonic anhydrase	GO:0004089|GO:0008270
Lsat_1_v5_gn_0_19321.1	PANTHER	PTHR11002:SF1		57	328	2.8e-67
Lsat_1_v5_gn_0_19321.1	Pfam	PF00484	Carbonic anhydrase	162	319	3e-40	IPR001765	Carbonic anhydrase	GO:0004089|GO:0008270
Lsat_1_v5_gn_0_19321.1	SMART	SM00947	Carbonic anhydrase	154	324	2.9e-51	IPR001765	Carbonic anhydrase	GO:0004089|GO:0008270
Lsat_1_v5_gn_0_19520.1	PANTHER	PTHR31112		1	289	5.6e-109
Lsat_1_v5_gn_0_19520.1	PANTHER	PTHR31112:SF0		1	289	5.6e-109
Lsat_1_v5_gn_0_19560.1	PANTHER	PTHR11252		9	808	0	IPR012162	Polyribonucleotide nucleotidyltransferase	GO:0004654|GO:0003723|GO:0006402
Lsat_1_v5_gn_0_19560.1	Pfam	PF00575	S1 RNA binding domain	687	757	1e-12	IPR003029	Ribosomal protein S1, RNA-binding domain	GO:0003723
Lsat_1_v5_gn_0_19560.1	Pfam	PF01138	3' exoribonuclease family, domain 1	383	516	1.2e-22	IPR001247	Exoribonuclease, phosphorolytic domain 1
Lsat_1_v5_gn_0_19560.1	Pfam	PF01138	3' exoribonuclease family, domain 1	73	202	2e-18	IPR001247	Exoribonuclease, phosphorolytic domain 1
Lsat_1_v5_gn_0_19560.1	Pfam	PF03725	3' exoribonuclease family, domain 2	205	267	8.2e-15	IPR015847	Exoribonuclease, phosphorolytic domain 2
Lsat_1_v5_gn_0_19560.1	Pfam	PF03725	3' exoribonuclease family, domain 2	521	590	1.1e-05	IPR015847	Exoribonuclease, phosphorolytic domain 2
Lsat_1_v5_gn_0_19560.1	Pfam	PF03726	Polyribonucleotide nucleotidyltransferase, RNA binding domain	301	380	4.4e-14	IPR015848	Polynucleotide phosphorylase, phosphorolytic RNA-binding, bacterial/organelle-type	GO:0000175|GO:0006396|GO:0003723
Lsat_1_v5_gn_0_19560.1	SMART	SM00316	Ribosomal protein S1-like RNA-binding domain	687	757	5.7e-18	IPR022967	RNA-binding domain, S1
Lsat_1_v5_gn_0_19580.1	Pfam	PF00226	DnaJ domain	18	78	6.6e-17	IPR001623	DnaJ domain
Lsat_1_v5_gn_0_19580.1	Pfam	PF13459	4Fe-4S single cluster domain	110	166	7.2e-14
Lsat_1_v5_gn_0_19580.1	PRINTS	PR00625	DnaJ domain signature	20	38	4.1e-07	IPR001623	DnaJ domain
Lsat_1_v5_gn_0_19580.1	PRINTS	PR00625	DnaJ domain signature	38	53	4.1e-07	IPR001623	DnaJ domain
Lsat_1_v5_gn_0_19580.1	SMART	SM00271	DnaJ molecular chaperone homology domain	17	73	3.6e-14	IPR001623	DnaJ domain
Lsat_1_v5_gn_0_19601.1	PANTHER	PTHR24015		72	726	4.3e-212
Lsat_1_v5_gn_0_19601.1	PANTHER	PTHR24015:SF169		72	726	4.3e-212
Lsat_1_v5_gn_0_19601.1	Pfam	PF01535	PPR repeat	120	144	5.9e-05	IPR002885	Pentatricopeptide repeat
Lsat_1_v5_gn_0_19601.1	Pfam	PF01535	PPR repeat	516	544	1.6e-07	IPR002885	Pentatricopeptide repeat
Lsat_1_v5_gn_0_19601.1	Pfam	PF01535	PPR repeat	90	118	5.1e-05	IPR002885	Pentatricopeptide repeat
Lsat_1_v5_gn_0_19601.1	Pfam	PF12854	PPR repeat	382	408	9.9e-06	IPR002885	Pentatricopeptide repeat
Lsat_1_v5_gn_0_19601.1	Pfam	PF13041	PPR repeat family	149	194	1.3e-07	IPR002885	Pentatricopeptide repeat
Lsat_1_v5_gn_0_19601.1	Pfam	PF13041	PPR repeat family	281	328	8.9e-10	IPR002885	Pentatricopeptide repeat
Lsat_1_v5_gn_0_19601.1	Pfam	PF13041	PPR repeat family	412	460	1.6e-08	IPR002885	Pentatricopeptide repeat
Lsat_1_v5_gn_0_19620.1	PANTHER	PTHR31042		3	338	5.1e-133
Lsat_1_v5_gn_0_19620.1	PANTHER	PTHR31042:SF0		3	338	5.1e-133
Lsat_1_v5_gn_0_19620.1	Pfam	PF02485	Core-2/I-Branching enzyme	23	280	7.7e-78	IPR003406	Glycosyl transferase, family 14	GO:0016020|GO:0008375
Lsat_1_v5_gn_0_19660.1	PANTHER	PTHR23155		35	894	2.9e-147
Lsat_1_v5_gn_0_19660.1	PANTHER	PTHR23155:SF138		35	894	2.9e-147
Lsat_1_v5_gn_0_19660.1	Pfam	PF00931	NB-ARC domain	169	448	4.7e-75	IPR002182	NB-ARC	GO:0043531
Lsat_1_v5_gn_0_19660.1	PRINTS	PR00364	Disease resistance protein signature	1006	1022	8.9e-21	IPR000767	Disease resistance protein	GO:0006952
Lsat_1_v5_gn_0_19660.1	PRINTS	PR00364	Disease resistance protein signature	190	205	8.9e-21	IPR000767	Disease resistance protein	GO:0006952
Lsat_1_v5_gn_0_19660.1	PRINTS	PR00364	Disease resistance protein signature	263	277	8.9e-21	IPR000767	Disease resistance protein	GO:0006952
Lsat_1_v5_gn_0_19660.1	PRINTS	PR00364	Disease resistance protein signature	360	374	8.9e-21	IPR000767	Disease resistance protein	GO:0006952
Lsat_1_v5_gn_0_19800.1	PANTHER	PTHR23155		35	881	1.9e-149
Lsat_1_v5_gn_0_19800.1	PANTHER	PTHR23155:SF138		35	881	1.9e-149
Lsat_1_v5_gn_0_19800.1	Pfam	PF00931	NB-ARC domain	161	440	9.1e-74	IPR002182	NB-ARC	GO:0043531
Lsat_1_v5_gn_0_19800.1	PRINTS	PR00364	Disease resistance protein signature	182	197	8.2e-21	IPR000767	Disease resistance protein	GO:0006952
Lsat_1_v5_gn_0_19800.1	PRINTS	PR00364	Disease resistance protein signature	255	269	8.2e-21	IPR000767	Disease resistance protein	GO:0006952
Lsat_1_v5_gn_0_19800.1	PRINTS	PR00364	Disease resistance protein signature	352	366	8.2e-21	IPR000767	Disease resistance protein	GO:0006952
Lsat_1_v5_gn_0_19800.1	PRINTS	PR00364	Disease resistance protein signature	993	1009	8.2e-21	IPR000767	Disease resistance protein	GO:0006952
Lsat_1_v5_gn_0_1981.1	PANTHER	PTHR13683		1	440	1.3e-131	IPR001461	Peptidase A1	GO:0006508|GO:0004190
Lsat_1_v5_gn_0_1981.1	PANTHER	PTHR13683:SF98		1	440	1.3e-131
Lsat_1_v5_gn_0_1981.1	Pfam	PF00026	Eukaryotic aspartyl protease	85	437	1.8e-33	IPR001461	Peptidase A1	GO:0006508|GO:0004190
Lsat_1_v5_gn_0_1981.1	PRINTS	PR00792	Pepsin (A1) aspartic protease family signature	312	323	7.5e-11	IPR001461	Peptidase A1	GO:0006508|GO:0004190
Lsat_1_v5_gn_0_1981.1	PRINTS	PR00792	Pepsin (A1) aspartic protease family signature	412	427	7.5e-11	IPR001461	Peptidase A1	GO:0006508|GO:0004190
Lsat_1_v5_gn_0_1981.1	PRINTS	PR00792	Pepsin (A1) aspartic protease family signature	91	111	7.5e-11	IPR001461	Peptidase A1	GO:0006508|GO:0004190
Lsat_1_v5_gn_0_19860.1	PANTHER	PTHR23155		35	881	4.3e-149
Lsat_1_v5_gn_0_19860.1	PANTHER	PTHR23155:SF138		35	881	4.3e-149
Lsat_1_v5_gn_0_19860.1	Pfam	PF00931	NB-ARC domain	161	440	8.8e-74	IPR002182	NB-ARC	GO:0043531
Lsat_1_v5_gn_0_19860.1	PRINTS	PR00364	Disease resistance protein signature	182	197	8.4e-21	IPR000767	Disease resistance protein	GO:0006952
Lsat_1_v5_gn_0_19860.1	PRINTS	PR00364	Disease resistance protein signature	255	269	8.4e-21	IPR000767	Disease resistance protein	GO:0006952
Lsat_1_v5_gn_0_19860.1	PRINTS	PR00364	Disease resistance protein signature	352	366	8.4e-21	IPR000767	Disease resistance protein	GO:0006952
Lsat_1_v5_gn_0_19860.1	PRINTS	PR00364	Disease resistance protein signature	964	980	8.4e-21	IPR000767	Disease resistance protein	GO:0006952
Lsat_1_v5_gn_0_19880.1	PANTHER	PTHR23155		35	886	1.8e-151
Lsat_1_v5_gn_0_19880.1	PANTHER	PTHR23155:SF138		35	886	1.8e-151
Lsat_1_v5_gn_0_19880.1	Pfam	PF00931	NB-ARC domain	161	440	6.7e-75	IPR002182	NB-ARC	GO:0043531
Lsat_1_v5_gn_0_19880.1	PRINTS	PR00364	Disease resistance protein signature	182	197	2e-21	IPR000767	Disease resistance protein	GO:0006952
Lsat_1_v5_gn_0_19880.1	PRINTS	PR00364	Disease resistance protein signature	255	269	2e-21	IPR000767	Disease resistance protein	GO:0006952
Lsat_1_v5_gn_0_19880.1	PRINTS	PR00364	Disease resistance protein signature	352	366	2e-21	IPR000767	Disease resistance protein	GO:0006952
Lsat_1_v5_gn_0_19880.1	PRINTS	PR00364	Disease resistance protein signature	634	650	2e-21	IPR000767	Disease resistance protein	GO:0006952
Lsat_1_v5_gn_0_19921.1	PANTHER	PTHR23155		45	900	4.3e-161
Lsat_1_v5_gn_0_19921.1	PANTHER	PTHR23155:SF138		45	900	4.3e-161
Lsat_1_v5_gn_0_19921.1	Pfam	PF00931	NB-ARC domain	179	461	3.7e-72	IPR002182	NB-ARC	GO:0043531
Lsat_1_v5_gn_0_19921.1	PRINTS	PR00364	Disease resistance protein signature	201	216	2.2e-18	IPR000767	Disease resistance protein	GO:0006952
Lsat_1_v5_gn_0_19921.1	PRINTS	PR00364	Disease resistance protein signature	274	288	2.2e-18	IPR000767	Disease resistance protein	GO:0006952
Lsat_1_v5_gn_0_19921.1	PRINTS	PR00364	Disease resistance protein signature	371	385	2.2e-18	IPR000767	Disease resistance protein	GO:0006952
Lsat_1_v5_gn_0_19921.1	PRINTS	PR00364	Disease resistance protein signature	982	998	2.2e-18	IPR000767	Disease resistance protein	GO:0006952
Lsat_1_v5_gn_0_19981.1	PANTHER	PTHR23155		1	83	1.9e-19
Lsat_1_v5_gn_0_19981.1	PANTHER	PTHR23155:SF138		1	83	1.9e-19
Lsat_1_v5_gn_0_19981.1	Pfam	PF00931	NB-ARC domain	1	84	2.1e-20	IPR002182	NB-ARC	GO:0043531
Lsat_1_v5_gn_0_20061.1	PANTHER	PTHR23155		40	793	1.6e-154
Lsat_1_v5_gn_0_20061.1	PANTHER	PTHR23155:SF138		40	793	1.6e-154
Lsat_1_v5_gn_0_20061.1	Pfam	PF00931	NB-ARC domain	92	373	7.1e-70	IPR002182	NB-ARC	GO:0043531
Lsat_1_v5_gn_0_20061.1	PRINTS	PR00364	Disease resistance protein signature	114	129	4e-20	IPR000767	Disease resistance protein	GO:0006952
Lsat_1_v5_gn_0_20061.1	PRINTS	PR00364	Disease resistance protein signature	187	201	4e-20	IPR000767	Disease resistance protein	GO:0006952
Lsat_1_v5_gn_0_20061.1	PRINTS	PR00364	Disease resistance protein signature	284	298	4e-20	IPR000767	Disease resistance protein	GO:0006952
Lsat_1_v5_gn_0_20061.1	PRINTS	PR00364	Disease resistance protein signature	555	571	4e-20	IPR000767	Disease resistance protein	GO:0006952
Lsat_1_v5_gn_0_20081.1	Pfam	PF05758	Ycf1	1	400	1.1e-104	IPR008896	Uncharacterised protein family Ycf1
Lsat_1_v5_gn_0_20321.1	Pfam	PF00106	short chain dehydrogenase	25	100	0.00015	IPR002198	Short-chain dehydrogenase/reductase SDR	GO:0008152|GO:0016491
Lsat_1_v5_gn_0_20400.1	PANTHER	PTHR31623		10	449	3.9e-69
Lsat_1_v5_gn_0_20400.1	Pfam	PF02458	Transferase family	15	447	2.5e-76	IPR003480	Transferase	GO:0016747
Lsat_1_v5_gn_0_20500.1	Pfam	PF13639	Ring finger domain	179	210	4.4e-07	IPR001841	Zinc finger, RING-type	GO:0005515|GO:0008270
Lsat_1_v5_gn_0_20520.1	PANTHER	PTHR12526		1	149	7.7e-39
Lsat_1_v5_gn_0_20520.1	PANTHER	PTHR12526:SF2		1	149	7.7e-39
Lsat_1_v5_gn_0_20520.1	Pfam	PF05116	Sucrose-6F-phosphate phosphohydrolase	1	51	6.3e-08	IPR006380	Sucrose-phosphate synthase
Lsat_1_v5_gn_0_20520.1	Pfam	PF08472	Sucrose-6-phosphate phosphohydrolase C-terminal	52	149	4.5e-28	IPR013679	Sucrose-6-phosphate phosphohydrolase C-terminal	GO:0000287|GO:0050307|GO:0005986
Lsat_1_v5_gn_0_20660.1	PANTHER	PTHR21576		11	593	0
Lsat_1_v5_gn_0_20660.1	PANTHER	PTHR21576:SF12		11	593	0
Lsat_1_v5_gn_0_20660.1	Pfam	PF06813	Nodulin-like	15	262	5.2e-91	IPR010658	Nodulin-like
Lsat_1_v5_gn_0_20681.1	PANTHER	PTHR31517		1	321	2.5e-161
Lsat_1_v5_gn_0_20681.1	Pfam	PF00141	Peroxidase	43	285	3.1e-70	IPR002016	Haem peroxidase, plant/fungal/bacterial	GO:0006979|GO:0004601|GO:0055114|GO:0020037
Lsat_1_v5_gn_0_20681.1	PRINTS	PR00458	Haem peroxidase superfamily signature	120	137	1.8e-29	IPR002016	Haem peroxidase, plant/fungal/bacterial	GO:0006979|GO:0004601|GO:0055114|GO:0020037
Lsat_1_v5_gn_0_20681.1	PRINTS	PR00458	Haem peroxidase superfamily signature	138	150	1.8e-29	IPR002016	Haem peroxidase, plant/fungal/bacterial	GO:0006979|GO:0004601|GO:0055114|GO:0020037
Lsat_1_v5_gn_0_20681.1	PRINTS	PR00458	Haem peroxidase superfamily signature	186	201	1.8e-29	IPR002016	Haem peroxidase, plant/fungal/bacterial	GO:0006979|GO:0004601|GO:0055114|GO:0020037
Lsat_1_v5_gn_0_20681.1	PRINTS	PR00458	Haem peroxidase superfamily signature	241	256	1.8e-29	IPR002016	Haem peroxidase, plant/fungal/bacterial	GO:0006979|GO:0004601|GO:0055114|GO:0020037
Lsat_1_v5_gn_0_20681.1	PRINTS	PR00458	Haem peroxidase superfamily signature	58	72	1.8e-29	IPR002016	Haem peroxidase, plant/fungal/bacterial	GO:0006979|GO:0004601|GO:0055114|GO:0020037
Lsat_1_v5_gn_0_20681.1	PRINTS	PR00461	Plant peroxidase signature	100	113	3e-51	IPR000823	Plant peroxidase	GO:0004601|GO:0055114|GO:0020037|GO:0006979
Lsat_1_v5_gn_0_20681.1	PRINTS	PR00461	Plant peroxidase signature	119	129	3e-51	IPR000823	Plant peroxidase	GO:0004601|GO:0055114|GO:0020037|GO:0006979
Lsat_1_v5_gn_0_20681.1	PRINTS	PR00461	Plant peroxidase signature	138	153	3e-51	IPR000823	Plant peroxidase	GO:0004601|GO:0055114|GO:0020037|GO:0006979
Lsat_1_v5_gn_0_20681.1	PRINTS	PR00461	Plant peroxidase signature	185	197	3e-51	IPR000823	Plant peroxidase	GO:0004601|GO:0055114|GO:0020037|GO:0006979
Lsat_1_v5_gn_0_20681.1	PRINTS	PR00461	Plant peroxidase signature	239	254	3e-51	IPR000823	Plant peroxidase	GO:0004601|GO:0055114|GO:0020037|GO:0006979
Lsat_1_v5_gn_0_20681.1	PRINTS	PR00461	Plant peroxidase signature	255	272	3e-51	IPR000823	Plant peroxidase	GO:0004601|GO:0055114|GO:0020037|GO:0006979
Lsat_1_v5_gn_0_20681.1	PRINTS	PR00461	Plant peroxidase signature	295	308	3e-51	IPR000823	Plant peroxidase	GO:0004601|GO:0055114|GO:0020037|GO:0006979
Lsat_1_v5_gn_0_20681.1	PRINTS	PR00461	Plant peroxidase signature	36	55	3e-51	IPR000823	Plant peroxidase	GO:0004601|GO:0055114|GO:0020037|GO:0006979
Lsat_1_v5_gn_0_20681.1	PRINTS	PR00461	Plant peroxidase signature	60	80	3e-51	IPR000823	Plant peroxidase	GO:0004601|GO:0055114|GO:0020037|GO:0006979
Lsat_1_v5_gn_0_20741.1	PANTHER	PTHR31517		1	326	1.2e-187
Lsat_1_v5_gn_0_20741.1	Pfam	PF00141	Peroxidase	44	290	3.4e-72	IPR002016	Haem peroxidase, plant/fungal/bacterial	GO:0004601|GO:0006979|GO:0020037|GO:0055114
Lsat_1_v5_gn_0_20741.1	PRINTS	PR00458	Haem peroxidase superfamily signature	120	137	9.1e-31	IPR002016	Haem peroxidase, plant/fungal/bacterial	GO:0004601|GO:0006979|GO:0020037|GO:0055114
Lsat_1_v5_gn_0_20741.1	PRINTS	PR00458	Haem peroxidase superfamily signature	138	150	9.1e-31	IPR002016	Haem peroxidase, plant/fungal/bacterial	GO:0004601|GO:0006979|GO:0020037|GO:0055114
Lsat_1_v5_gn_0_20741.1	PRINTS	PR00458	Haem peroxidase superfamily signature	186	201	9.1e-31	IPR002016	Haem peroxidase, plant/fungal/bacterial	GO:0004601|GO:0006979|GO:0020037|GO:0055114
Lsat_1_v5_gn_0_20741.1	PRINTS	PR00458	Haem peroxidase superfamily signature	246	261	9.1e-31	IPR002016	Haem peroxidase, plant/fungal/bacterial	GO:0004601|GO:0006979|GO:0020037|GO:0055114
Lsat_1_v5_gn_0_20741.1	PRINTS	PR00458	Haem peroxidase superfamily signature	58	72	9.1e-31	IPR002016	Haem peroxidase, plant/fungal/bacterial	GO:0004601|GO:0006979|GO:0020037|GO:0055114
Lsat_1_v5_gn_0_20741.1	PRINTS	PR00461	Plant peroxidase signature	100	113	1.4e-52	IPR000823	Plant peroxidase	GO:0020037|GO:0004601|GO:0006979|GO:0055114
Lsat_1_v5_gn_0_20741.1	PRINTS	PR00461	Plant peroxidase signature	119	129	1.4e-52	IPR000823	Plant peroxidase	GO:0020037|GO:0004601|GO:0006979|GO:0055114
Lsat_1_v5_gn_0_20741.1	PRINTS	PR00461	Plant peroxidase signature	138	153	1.4e-52	IPR000823	Plant peroxidase	GO:0020037|GO:0004601|GO:0006979|GO:0055114
Lsat_1_v5_gn_0_20741.1	PRINTS	PR00461	Plant peroxidase signature	185	197	1.4e-52	IPR000823	Plant peroxidase	GO:0020037|GO:0004601|GO:0006979|GO:0055114
Lsat_1_v5_gn_0_20741.1	PRINTS	PR00461	Plant peroxidase signature	244	259	1.4e-52	IPR000823	Plant peroxidase	GO:0020037|GO:0004601|GO:0006979|GO:0055114
Lsat_1_v5_gn_0_20741.1	PRINTS	PR00461	Plant peroxidase signature	260	277	1.4e-52	IPR000823	Plant peroxidase	GO:0020037|GO:0004601|GO:0006979|GO:0055114
Lsat_1_v5_gn_0_20741.1	PRINTS	PR00461	Plant peroxidase signature	300	313	1.4e-52	IPR000823	Plant peroxidase	GO:0020037|GO:0004601|GO:0006979|GO:0055114
Lsat_1_v5_gn_0_20741.1	PRINTS	PR00461	Plant peroxidase signature	36	55	1.4e-52	IPR000823	Plant peroxidase	GO:0020037|GO:0004601|GO:0006979|GO:0055114
Lsat_1_v5_gn_0_20741.1	PRINTS	PR00461	Plant peroxidase signature	60	80	1.4e-52	IPR000823	Plant peroxidase	GO:0020037|GO:0004601|GO:0006979|GO:0055114
Lsat_1_v5_gn_0_20781.1	PANTHER	PTHR22958		2	117	2e-45
Lsat_1_v5_gn_0_20781.1	Pfam	PF03009	Glycerophosphoryl diester phosphodiesterase family	5	117	2.1e-17	IPR004129	Glycerophosphoryl diester phosphodiesterase	GO:0008889|GO:0006071
Lsat_1_v5_gn_0_20821.1	PANTHER	PTHR24420		99	693	1.4e-179
Lsat_1_v5_gn_0_20821.1	PANTHER	PTHR24420:SF126		99	693	1.4e-179
Lsat_1_v5_gn_0_20821.1	Pfam	PF00954	S-locus glycoprotein family	115	183	1.3e-19	IPR000858	S-locus glycoprotein	GO:0048544
Lsat_1_v5_gn_0_20821.1	Pfam	PF01453	D-mannose binding lectin	9	63	3.7e-09	IPR001480	Bulb-type lectin domain
Lsat_1_v5_gn_0_20821.1	Pfam	PF07714	Protein tyrosine kinase	390	656	2e-45	IPR001245	Serine-threonine/tyrosine-protein kinase catalytic domain	GO:0004672|GO:0006468
Lsat_1_v5_gn_0_20821.1	Pfam	PF08276	PAN-like domain	200	275	7.8e-11	IPR013227	PAN-2 domain
Lsat_1_v5_gn_0_20960.1	Pfam	PF02668	Taurine catabolism dioxygenase TauD, TfdA family	47	329	1.5e-32	IPR003819	Taurine catabolism dioxygenase TauD/TfdA	GO:0055114|GO:0016491
Lsat_1_v5_gn_0_20981.1	PANTHER	PTHR24006		37	777	8.5e-305
Lsat_1_v5_gn_0_20981.1	PANTHER	PTHR24006:SF89		37	777	8.5e-305
Lsat_1_v5_gn_0_20981.1	Pfam	PF00443	Ubiquitin carboxyl-terminal hydrolase	181	504	1.5e-54	IPR001394	Peptidase C19, ubiquitin carboxyl-terminal hydrolase 2	GO:0006511|GO:0004221
Lsat_1_v5_gn_0_20981.1	Pfam	PF00917	MATH domain	45	164	5.1e-17	IPR002083	MATH	GO:0005515
Lsat_1_v5_gn_0_20981.1	Pfam	PF12436	Ubiquitin-specific protease 7	519	551	2e-10	IPR024729	Peptidase C19 domain
Lsat_1_v5_gn_0_20981.1	SMART	SM00061	meprin and TRAF homology	40	144	2.4e-21	IPR002083	MATH	GO:0005515
Lsat_1_v5_gn_0_21000.1	PANTHER	PTHR32499		2	447	0
Lsat_1_v5_gn_0_21000.1	PANTHER	PTHR32499:SF0		2	447	0
Lsat_1_v5_gn_0_21000.1	Pfam	PF02469	Fasciclin domain	279	400	1.5e-07	IPR000782	FAS1 domain
Lsat_1_v5_gn_0_21000.1	Pfam	PF02469	Fasciclin domain	46	174	5.7e-20	IPR000782	FAS1 domain
Lsat_1_v5_gn_0_21000.1	SMART	SM00554	Four repeated domains in the Fasciclin I family of proteins, present in many other contexts.	297	402	2.7e-15	IPR000782	FAS1 domain
Lsat_1_v5_gn_0_21000.1	SMART	SM00554	Four repeated domains in the Fasciclin I family of proteins, present in many other contexts.	73	175	1.6e-15	IPR000782	FAS1 domain
Lsat_1_v5_gn_0_21020.1	PANTHER	PTHR24349		26	565	5.9e-254
Lsat_1_v5_gn_0_21020.1	PANTHER	PTHR24349:SF23		26	565	5.9e-254
Lsat_1_v5_gn_0_21020.1	Pfam	PF00069	Protein kinase domain	108	366	7.8e-70	IPR000719	Protein kinase, catalytic domain	GO:0004672|GO:0006468|GO:0005524
Lsat_1_v5_gn_0_21020.1	Pfam	PF13499	EF-hand domain pair	414	473	1e-12	IPR011992	EF-hand-like domain	GO:0005509
Lsat_1_v5_gn_0_21020.1	Pfam	PF13499	EF-hand domain pair	486	543	1.3e-13	IPR011992	EF-hand-like domain	GO:0005509
Lsat_1_v5_gn_0_21020.1	SMART	SM00054	EF-hand, calcium binding motif	413	441	2e-07	IPR002048	Calcium-binding EF-hand	GO:0005509
Lsat_1_v5_gn_0_21020.1	SMART	SM00054	EF-hand, calcium binding motif	485	513	0.00081	IPR002048	Calcium-binding EF-hand	GO:0005509
Lsat_1_v5_gn_0_21020.1	SMART	SM00054	EF-hand, calcium binding motif	518	546	2.1e-06	IPR002048	Calcium-binding EF-hand	GO:0005509
Lsat_1_v5_gn_0_21020.1	SMART	SM00220	Serine/Threonine protein kinases, catalytic domain	108	366	1.3e-98	IPR002290	Serine/threonine- / dual specificity protein kinase, catalytic domain	GO:0005524|GO:0006468|GO:0004672
Lsat_1_v5_gn_0_21060.1	PANTHER	PTHR31182		5	614	1.1e-146
Lsat_1_v5_gn_0_21060.1	Pfam	PF10358	N-terminal C2 in EEIG1 and EHBP1 proteins	15	172	9.2e-14	IPR019448	EEIG1/EHBP1 N-terminal domain
Lsat_1_v5_gn_0_21080.1	PANTHER	PTHR24420		124	372	3.3e-50
Lsat_1_v5_gn_0_21080.1	PRINTS	PR00019	Leucine-rich repeat signature	231	244	5.4e-05
Lsat_1_v5_gn_0_21080.1	PRINTS	PR00019	Leucine-rich repeat signature	258	271	5.4e-05
Lsat_1_v5_gn_0_21100.1	PANTHER	PTHR32484		332	767	2.1e-45
Lsat_1_v5_gn_0_21100.1	Pfam	PF08387	FBD	687	736	6.8e-12	IPR006566	FBD
Lsat_1_v5_gn_0_21100.1	SMART	SM00579	domain in FBox and BRCT domain containing plant proteins	696	768	4.9e-11	IPR006566	FBD
Lsat_1_v5_gn_0_21121.1	PANTHER	PTHR22761		1	232	3e-68
Lsat_1_v5_gn_0_21121.1	Pfam	PF03357	Snf7	12	209	1e-54	IPR005024	Snf7	GO:0015031
Lsat_1_v5_gn_0_21141.1	PANTHER	PTHR22915		8	314	3.8e-93
Lsat_1_v5_gn_0_21141.1	PANTHER	PTHR22915:SF5		8	314	3.8e-93
Lsat_1_v5_gn_0_21141.1	Pfam	PF00070	Pyridine nucleotide-disulphide oxidoreductase	136	209	6.2e-10	IPR001327	Pyridine nucleotide-disulphide oxidoreductase, NAD-binding domain	GO:0016491|GO:0055114|GO:0050660
Lsat_1_v5_gn_0_21141.1	Pfam	PF07992	Pyridine nucleotide-disulphide oxidoreductase	11	274	2.5e-12	IPR023753	Pyridine nucleotide-disulphide oxidoreductase, FAD/NAD(P)-binding domain	GO:0016491|GO:0055114
Lsat_1_v5_gn_0_21141.1	Pfam	PF08660	Oligosaccharide biosynthesis protein Alg14 like	409	587	3.7e-62	IPR013969	Oligosaccharide biosynthesis protein Alg14-like
Lsat_1_v5_gn_0_21141.1	PRINTS	PR00368	FAD-dependent pyridine nucleotide reductase signature	100	118	4.6e-10	IPR013027	FAD-dependent pyridine nucleotide-disulphide oxidoreductase	GO:0055114
Lsat_1_v5_gn_0_21141.1	PRINTS	PR00368	FAD-dependent pyridine nucleotide reductase signature	12	31	4.6e-10	IPR013027	FAD-dependent pyridine nucleotide-disulphide oxidoreductase	GO:0055114
Lsat_1_v5_gn_0_21141.1	PRINTS	PR00368	FAD-dependent pyridine nucleotide reductase signature	136	154	4.6e-10	IPR013027	FAD-dependent pyridine nucleotide-disulphide oxidoreductase	GO:0055114
Lsat_1_v5_gn_0_21141.1	PRINTS	PR00368	FAD-dependent pyridine nucleotide reductase signature	251	273	4.6e-10	IPR013027	FAD-dependent pyridine nucleotide-disulphide oxidoreductase	GO:0055114
Lsat_1_v5_gn_0_21180.1	PANTHER	PTHR23422		10	490	2.3e-197
Lsat_1_v5_gn_0_21180.1	PANTHER	PTHR23422:SF4		10	490	2.3e-197
Lsat_1_v5_gn_0_21180.1	Pfam	PF00293	NUDIX domain	8	110	0.00017	IPR000086	NUDIX hydrolase domain	GO:0016787
Lsat_1_v5_gn_0_21180.1	Pfam	PF03571	Peptidase family M49	208	376	8.4e-09
Lsat_1_v5_gn_0_21260.1	PANTHER	PTHR23422		26	606	1.6e-240
Lsat_1_v5_gn_0_21260.1	PANTHER	PTHR23422:SF4		26	606	1.6e-240
Lsat_1_v5_gn_0_21260.1	Pfam	PF00293	NUDIX domain	40	166	2.9e-08	IPR000086	NUDIX hydrolase domain	GO:0016787
Lsat_1_v5_gn_0_21260.1	Pfam	PF03571	Peptidase family M49	325	494	1e-08
Lsat_1_v5_gn_0_21360.1	PANTHER	PTHR19384		90	273	8.6e-77
Lsat_1_v5_gn_0_21360.1	Pfam	PF00175	Oxidoreductase NAD-binding domain	234	274	9.2e-06	IPR001433	Oxidoreductase FAD/NAD(P)-binding	GO:0055114|GO:0016491
Lsat_1_v5_gn_0_21360.1	Pfam	PF00667	FAD binding domain	88	197	3.5e-34	IPR003097	FAD-binding, type 1	GO:0055114|GO:0016491
Lsat_1_v5_gn_0_21360.1	PRINTS	PR00371	Flavoprotein pyridine nucleotide cytochrome reductase signature	163	170	2.5e-21	IPR001709	Flavoprotein pyridine nucleotide cytochrome reductase	GO:0016491|GO:0055114
Lsat_1_v5_gn_0_21360.1	PRINTS	PR00371	Flavoprotein pyridine nucleotide cytochrome reductase signature	192	201	2.5e-21	IPR001709	Flavoprotein pyridine nucleotide cytochrome reductase	GO:0016491|GO:0055114
Lsat_1_v5_gn_0_21360.1	PRINTS	PR00371	Flavoprotein pyridine nucleotide cytochrome reductase signature	233	252	2.5e-21	IPR001709	Flavoprotein pyridine nucleotide cytochrome reductase	GO:0016491|GO:0055114
Lsat_1_v5_gn_0_21360.1	PRINTS	PR00371	Flavoprotein pyridine nucleotide cytochrome reductase signature	262	271	2.5e-21	IPR001709	Flavoprotein pyridine nucleotide cytochrome reductase	GO:0016491|GO:0055114
Lsat_1_v5_gn_0_21401.1	PANTHER	PTHR10165		1	211	2.5e-133
Lsat_1_v5_gn_0_21401.1	PANTHER	PTHR10165:SF45		1	211	2.5e-133
Lsat_1_v5_gn_0_21401.1	Pfam	PF01569	PAP2 superfamily	79	226	7.7e-25	IPR000326	Phosphatidic acid phosphatase type 2/haloperoxidase	GO:0016020|GO:0003824
Lsat_1_v5_gn_0_21401.1	SMART	SM00014	Acid phosphatase homologues	80	219	5.4e-21	IPR000326	Phosphatidic acid phosphatase type 2/haloperoxidase	GO:0016020|GO:0003824
Lsat_1_v5_gn_0_21500.1	PANTHER	PTHR23180		1	161	6.1e-92
Lsat_1_v5_gn_0_21500.1	PANTHER	PTHR23180:SF5		1	161	6.1e-92
Lsat_1_v5_gn_0_21500.1	Pfam	PF00168	C2 domain	8	86	1.6e-16	IPR000008	C2 calcium-dependent membrane targeting	GO:0005515
Lsat_1_v5_gn_0_21500.1	SMART	SM00239	Protein kinase C conserved region 2 (CalB)	7	102	5.8e-13	IPR000008	C2 calcium-dependent membrane targeting	GO:0005515
Lsat_1_v5_gn_0_21521.1	PANTHER	PTHR10046		50	97	5.7e-12	IPR027065	Lon protease	GO:0004252|GO:0006515
Lsat_1_v5_gn_0_21521.1	PANTHER	PTHR10046:SF24		50	97	5.7e-12
Lsat_1_v5_gn_0_21521.1	Pfam	PF05362	Lon protease (S16) C-terminal proteolytic domain	51	97	5.4e-11	IPR008269	Peptidase S16, Lon C-terminal	GO:0004252|GO:0006508|GO:0004176
Lsat_1_v5_gn_0_21600.1	PANTHER	PTHR24420		68	376	9.2e-116
Lsat_1_v5_gn_0_21600.1	Pfam	PF00069	Protein kinase domain	93	364	5.2e-49	IPR000719	Protein kinase, catalytic domain	GO:0006468|GO:0005524|GO:0004672
Lsat_1_v5_gn_0_21600.1	SMART	SM00220	Serine/Threonine protein kinases, catalytic domain	89	372	7.9e-44	IPR002290	Serine/threonine- / dual specificity protein kinase, catalytic domain	GO:0006468|GO:0005524|GO:0004672
Lsat_1_v5_gn_0_21761.1	PANTHER	PTHR10666		1	93	2.9e-38
Lsat_1_v5_gn_0_21761.1	PANTHER	PTHR10666:SF69		1	93	2.9e-38
Lsat_1_v5_gn_0_21761.1	Pfam	PF00240	Ubiquitin family	29	86	6.5e-09	IPR000626	Ubiquitin	GO:0005515
Lsat_1_v5_gn_0_21801.1	PANTHER	PTHR11945		1	47	5.1e-14
Lsat_1_v5_gn_0_21801.1	Pfam	PF00319	SRF-type transcription factor (DNA-binding and dimerisation domain)	9	53	9.7e-14	IPR002100	Transcription factor, MADS-box	GO:0003677|GO:0046983
Lsat_1_v5_gn_0_21801.1	PRINTS	PR00404	MADS domain signature	23	38	1.3e-09	IPR002100	Transcription factor, MADS-box	GO:0003677|GO:0046983
Lsat_1_v5_gn_0_21801.1	PRINTS	PR00404	MADS domain signature	3	23	1.3e-09	IPR002100	Transcription factor, MADS-box	GO:0003677|GO:0046983
Lsat_1_v5_gn_0_21801.1	PRINTS	PR00404	MADS domain signature	38	59	1.3e-09	IPR002100	Transcription factor, MADS-box	GO:0003677|GO:0046983
Lsat_1_v5_gn_0_21801.1	SMART	SM00432		1	60	1.2e-14	IPR002100	Transcription factor, MADS-box	GO:0003677|GO:0046983
Lsat_1_v5_gn_0_21980.1	PANTHER	PTHR10857		56	327	1.3e-143
Lsat_1_v5_gn_0_21980.1	Pfam	PF07002	Copine	106	245	4.1e-53	IPR010734	Copine
Lsat_1_v5_gn_0_21980.1	Pfam	PF13920	Zinc finger, C3HC4 type (RING finger)	374	415	1e-09
Lsat_1_v5_gn_0_21980.1	SMART	SM00327	von Willebrand factor (vWF) type A domain	81	275	5.6e-08	IPR002035	von Willebrand factor, type A	GO:0005515
Lsat_1_v5_gn_0_22001.1	PANTHER	PTHR11206		1	60	4.8e-16
Lsat_1_v5_gn_0_22001.1	PANTHER	PTHR11206:SF47		1	60	4.8e-16
Lsat_1_v5_gn_0_22001.1	Pfam	PF01554	MatE	1	73	9.9e-08	IPR002528	Multi antimicrobial extrusion protein	GO:0015297|GO:0016020|GO:0015238|GO:0055085|GO:0006855
Lsat_1_v5_gn_0_2201.1	PANTHER	PTHR22891		10	151	3.4e-14
Lsat_1_v5_gn_0_2201.1	PANTHER	PTHR22891:SF0		10	151	3.4e-14
Lsat_1_v5_gn_0_220.1	PANTHER	PTHR11071		1	170	3e-121
Lsat_1_v5_gn_0_220.1	Pfam	PF00160	Cyclophilin type peptidyl-prolyl cis-trans isomerase/CLD	12	169	4.1e-47	IPR002130	Cyclophilin-like peptidyl-prolyl cis-trans isomerase domain	GO:0006457|GO:0003755
Lsat_1_v5_gn_0_220.1	PRINTS	PR00153	Cyclophilin peptidyl-prolyl cis-trans isomerase signature	103	118	9.9e-42	IPR002130	Cyclophilin-like peptidyl-prolyl cis-trans isomerase domain	GO:0006457|GO:0003755
Lsat_1_v5_gn_0_220.1	PRINTS	PR00153	Cyclophilin peptidyl-prolyl cis-trans isomerase signature	118	130	9.9e-42	IPR002130	Cyclophilin-like peptidyl-prolyl cis-trans isomerase domain	GO:0006457|GO:0003755
Lsat_1_v5_gn_0_220.1	PRINTS	PR00153	Cyclophilin peptidyl-prolyl cis-trans isomerase signature	131	146	9.9e-42	IPR002130	Cyclophilin-like peptidyl-prolyl cis-trans isomerase domain	GO:0006457|GO:0003755
Lsat_1_v5_gn_0_220.1	PRINTS	PR00153	Cyclophilin peptidyl-prolyl cis-trans isomerase signature	24	39	9.9e-42	IPR002130	Cyclophilin-like peptidyl-prolyl cis-trans isomerase domain	GO:0006457|GO:0003755
Lsat_1_v5_gn_0_220.1	PRINTS	PR00153	Cyclophilin peptidyl-prolyl cis-trans isomerase signature	60	72	9.9e-42	IPR002130	Cyclophilin-like peptidyl-prolyl cis-trans isomerase domain	GO:0006457|GO:0003755
Lsat_1_v5_gn_0_22040.1	PANTHER	PTHR10857		69	350	1.5e-147
Lsat_1_v5_gn_0_22040.1	Pfam	PF07002	Copine	119	267	4.3e-53	IPR010734	Copine
Lsat_1_v5_gn_0_22040.1	Pfam	PF13920	Zinc finger, C3HC4 type (RING finger)	398	439	4.2e-10
Lsat_1_v5_gn_0_22040.1	SMART	SM00327	von Willebrand factor (vWF) type A domain	94	297	2.7e-08	IPR002035	von Willebrand factor, type A	GO:0005515
Lsat_1_v5_gn_0_22060.1	Pfam	PF13920	Zinc finger, C3HC4 type (RING finger)	76	115	2.4e-09
Lsat_1_v5_gn_0_22060.1	SMART	SM00184	Ring finger	78	110	0.0005	IPR001841	Zinc finger, RING-type	GO:0008270|GO:0005515
Lsat_1_v5_gn_0_22080.1	PANTHER	PTHR15830		148	287	1.2e-27
Lsat_1_v5_gn_0_22080.1	PANTHER	PTHR15830:SF5		148	287	1.2e-27
Lsat_1_v5_gn_0_22181.1	Pfam	PF14381	Ethylene-responsive protein kinase Le-CTR1	18	68	1.6e-07	IPR026840	Armadillo repeat-containing protein 3 and Serine/threonine-protein kinase CTR1
Lsat_1_v5_gn_0_22240.1	PANTHER	PTHR24015		47	204	1.2e-59
Lsat_1_v5_gn_0_22240.1	PANTHER	PTHR24015:SF125		47	204	1.2e-59
Lsat_1_v5_gn_0_22240.1	Pfam	PF01535	PPR repeat	149	175	3.5e-08	IPR002885	Pentatricopeptide repeat
Lsat_1_v5_gn_0_22240.1	Pfam	PF01535	PPR repeat	180	204	5.2e-05	IPR002885	Pentatricopeptide repeat
Lsat_1_v5_gn_0_22240.1	Pfam	PF01535	PPR repeat	51	79	8.2e-07	IPR002885	Pentatricopeptide repeat
Lsat_1_v5_gn_0_22240.1	Pfam	PF01535	PPR repeat	82	111	8e-09	IPR002885	Pentatricopeptide repeat
Lsat_1_v5_gn_0_22260.1	PANTHER	PTHR24015		1	332	5.3e-179
Lsat_1_v5_gn_0_22260.1	PANTHER	PTHR24015:SF169		1	332	5.3e-179
Lsat_1_v5_gn_0_22260.1	Pfam	PF13041	PPR repeat family	21	68	1.4e-08	IPR002885	Pentatricopeptide repeat
Lsat_1_v5_gn_0_22260.1	Pfam	PF14432	DYW family of nucleic acid deaminases	232	322	6.4e-16
Lsat_1_v5_gn_0_22301.1	PANTHER	PTHR32212		1	133	1.4e-14
Lsat_1_v5_gn_0_22321.1	Pfam	PF14159	Domain of unknown function (DUF4308)	151	227	7.9e-28	IPR025564	Domain of unknown function DUF4308
Lsat_1_v5_gn_0_22560.1	PANTHER	PTHR22761		1	89	5e-12
Lsat_1_v5_gn_0_22560.1	Pfam	PF03357	Snf7	1	89	7.5e-16	IPR005024	Snf7	GO:0015031
Lsat_1_v5_gn_0_22580.1	PANTHER	PTHR12983		123	713	6e-230
Lsat_1_v5_gn_0_22580.1	PANTHER	PTHR12983:SF1		123	713	6e-230
Lsat_1_v5_gn_0_22580.1	Pfam	PF00097	Zinc finger, C3HC4 type (RING finger)	215	261	2.3e-07	IPR018957	Zinc finger, C3HC4 RING-type
Lsat_1_v5_gn_0_22580.1	SMART	SM00184	Ring finger	215	261	6.7e-08	IPR001841	Zinc finger, RING-type	GO:0008270|GO:0005515
Lsat_1_v5_gn_0_22620.1	PANTHER	PTHR23091		1	164	3.8e-77
Lsat_1_v5_gn_0_22620.1	PANTHER	PTHR23091:SF3		1	164	3.8e-77
Lsat_1_v5_gn_0_22620.1	Pfam	PF00583	Acetyltransferase (GNAT) family	64	141	6.1e-15	IPR000182	GNAT domain	GO:0008080
Lsat_1_v5_gn_0_22641.1	PANTHER	PTHR21499		77	546	0
Lsat_1_v5_gn_0_22641.1	PANTHER	PTHR21499:SF5		77	546	0
Lsat_1_v5_gn_0_22641.1	Pfam	PF00696	Amino acid kinase family	88	368	8.7e-47	IPR001048	Aspartate/glutamate/uridylate kinase	GO:0008652
Lsat_1_v5_gn_0_22641.1	Pfam	PF01842	ACT domain	405	471	0.00012	IPR002912	ACT domain	GO:0016597|GO:0008152
Lsat_1_v5_gn_0_22641.1	Pfam	PF01842	ACT domain	495	542	0.00015	IPR002912	ACT domain	GO:0016597|GO:0008152
Lsat_1_v5_gn_0_22661.1	Pfam	PF00421	Photosystem II protein	20	66	9.5e-21	IPR000932	Photosystem antenna protein-like	GO:0009521|GO:0009767|GO:0019684|GO:0016020|GO:0016168
Lsat_1_v5_gn_0_22661.1	Pfam	PF00421	Photosystem II protein	67	253	4.2e-60	IPR000932	Photosystem antenna protein-like	GO:0009521|GO:0009767|GO:0019684|GO:0016020|GO:0016168
Lsat_1_v5_gn_0_22681.1	PANTHER	PTHR12534		1	95	2e-27	IPR005706	Ribosomal protein S2, bacteria/mitochondria/plastid	GO:0003735|GO:0006412|GO:0015935
Lsat_1_v5_gn_0_22681.1	Pfam	PF00318	Ribosomal protein S2	2	90	1.1e-29	IPR001865	Ribosomal protein S2	GO:0003735|GO:0006412|GO:0005840|GO:0005622
Lsat_1_v5_gn_0_22681.1	PRINTS	PR00395	Ribosomal protein S2 signature	23	40	1.3e-14	IPR001865	Ribosomal protein S2	GO:0003735|GO:0006412|GO:0005840|GO:0005622
Lsat_1_v5_gn_0_22681.1	PRINTS	PR00395	Ribosomal protein S2 signature	40	51	1.3e-14	IPR001865	Ribosomal protein S2	GO:0003735|GO:0006412|GO:0005840|GO:0005622
Lsat_1_v5_gn_0_22681.1	PRINTS	PR00395	Ribosomal protein S2 signature	61	75	1.3e-14	IPR001865	Ribosomal protein S2	GO:0003735|GO:0006412|GO:0005840|GO:0005622
Lsat_1_v5_gn_0_22701.1	PANTHER	PTHR31945		202	527	3.8e-144
Lsat_1_v5_gn_0_22701.1	PANTHER	PTHR31945:SF0		202	527	3.8e-144
Lsat_1_v5_gn_0_22701.1	Pfam	PF00010	Helix-loop-helix DNA-binding domain	343	385	3e-09	IPR011598	Myc-type, basic helix-loop-helix (bHLH) domain	GO:0046983
Lsat_1_v5_gn_0_22701.1	SMART	SM00353	helix loop helix domain	342	391	4.2e-14	IPR011598	Myc-type, basic helix-loop-helix (bHLH) domain	GO:0046983
Lsat_1_v5_gn_0_22860.1	PANTHER	PTHR19302		1	154	5.4e-14	IPR007259	Spc97/Spc98	GO:0000226|GO:0000922|GO:0005815
Lsat_1_v5_gn_0_22860.1	PANTHER	PTHR19302:SF13		1	154	5.4e-14
Lsat_1_v5_gn_0_22860.1	Pfam	PF04130	Spc97 / Spc98 family	46	154	1.6e-11	IPR007259	Spc97/Spc98	GO:0000226|GO:0000922|GO:0005815
Lsat_1_v5_gn_0_22900.1	PANTHER	PTHR23155		171	1749	2.4e-41
Lsat_1_v5_gn_0_22900.1	PANTHER	PTHR23155:SF37		171	1749	2.4e-41
Lsat_1_v5_gn_0_22900.1	Pfam	PF00931	NB-ARC domain	168	421	2.6e-38	IPR002182	NB-ARC	GO:0043531
Lsat_1_v5_gn_0_22900.1	Pfam	PF12799	Leucine Rich repeats (2 copies)	595	627	3.7e-08	IPR025875	Leucine rich repeat 4
Lsat_1_v5_gn_0_22900.1	PRINTS	PR00364	Disease resistance protein signature	172	187	6.9e-19	IPR000767	Disease resistance protein	GO:0006952
Lsat_1_v5_gn_0_22900.1	PRINTS	PR00364	Disease resistance protein signature	248	262	6.9e-19	IPR000767	Disease resistance protein	GO:0006952
Lsat_1_v5_gn_0_22900.1	PRINTS	PR00364	Disease resistance protein signature	344	358	6.9e-19	IPR000767	Disease resistance protein	GO:0006952
Lsat_1_v5_gn_0_22900.1	PRINTS	PR00364	Disease resistance protein signature	614	630	6.9e-19	IPR000767	Disease resistance protein	GO:0006952
Lsat_1_v5_gn_0_22980.1	PANTHER	PTHR24420		1	695	0
Lsat_1_v5_gn_0_22980.1	PANTHER	PTHR24420:SF295		1	695	0
Lsat_1_v5_gn_0_22980.1	Pfam	PF00069	Protein kinase domain	394	665	1.6e-44	IPR000719	Protein kinase, catalytic domain	GO:0005524|GO:0004672|GO:0006468
Lsat_1_v5_gn_0_22980.1	Pfam	PF08263	Leucine rich repeat N-terminal domain	31	70	1.4e-08	IPR013210	Leucine-rich repeat-containing N-terminal, type 2
Lsat_1_v5_gn_0_23001.1	PANTHER	PTHR12505		1	165	1.2e-108
Lsat_1_v5_gn_0_23001.1	PANTHER	PTHR12505:SF7		1	165	1.2e-108
Lsat_1_v5_gn_0_23001.1	Pfam	PF01426	BAH domain	23	135	4.4e-22	IPR001025	Bromo adjacent homology (BAH) domain	GO:0003677
Lsat_1_v5_gn_0_23001.1	SMART	SM00439	Bromo adjacent homology domain	21	136	7.6e-35	IPR001025	Bromo adjacent homology (BAH) domain	GO:0003677
Lsat_1_v5_gn_0_23101.1	PANTHER	PTHR24063		27	85	1.8e-19
Lsat_1_v5_gn_0_23101.1	PANTHER	PTHR24063:SF73		27	85	1.8e-19
Lsat_1_v5_gn_0_23101.1	Pfam	PF00069	Protein kinase domain	83	112	1.8e-05	IPR000719	Protein kinase, catalytic domain	GO:0004672|GO:0006468|GO:0005524
Lsat_1_v5_gn_0_2320.1	PANTHER	PTHR13683		1	371	1.7e-73	IPR001461	Peptidase A1	GO:0006508|GO:0004190
Lsat_1_v5_gn_0_2320.1	PANTHER	PTHR13683:SF98		1	371	1.7e-73
Lsat_1_v5_gn_0_2320.1	Pfam	PF00026	Eukaryotic aspartyl protease	194	354	1.7e-15	IPR001461	Peptidase A1	GO:0006508|GO:0004190
Lsat_1_v5_gn_0_2320.1	Pfam	PF00026	Eukaryotic aspartyl protease	88	180	6e-11	IPR001461	Peptidase A1	GO:0006508|GO:0004190
Lsat_1_v5_gn_0_2320.1	PRINTS	PR00792	Pepsin (A1) aspartic protease family signature	231	242	1.7e-09	IPR001461	Peptidase A1	GO:0006508|GO:0004190
Lsat_1_v5_gn_0_2320.1	PRINTS	PR00792	Pepsin (A1) aspartic protease family signature	329	344	1.7e-09	IPR001461	Peptidase A1	GO:0006508|GO:0004190
Lsat_1_v5_gn_0_2320.1	PRINTS	PR00792	Pepsin (A1) aspartic protease family signature	94	114	1.7e-09	IPR001461	Peptidase A1	GO:0006508|GO:0004190
Lsat_1_v5_gn_0_2340.1	PANTHER	PTHR11935		110	204	2.5e-54
Lsat_1_v5_gn_0_2340.1	PANTHER	PTHR11935:SF11		110	204	2.5e-54
Lsat_1_v5_gn_0_2340.1	Pfam	PF00753	Metallo-beta-lactamase superfamily	127	202	6.7e-06	IPR001279	Beta-lactamase-like	GO:0016787
Lsat_1_v5_gn_0_23481.1	PANTHER	PTHR22880		19	414	2.4e-88
Lsat_1_v5_gn_0_23481.1	PANTHER	PTHR22880:SF31		19	414	2.4e-88
Lsat_1_v5_gn_0_23481.1	Pfam	PF00439	Bromodomain	21	104	6.1e-25	IPR001487	Bromodomain	GO:0005515
Lsat_1_v5_gn_0_23481.1	PRINTS	PR00503	Bromodomain signature	32	45	2.7e-20	IPR001487	Bromodomain	GO:0005515
Lsat_1_v5_gn_0_23481.1	PRINTS	PR00503	Bromodomain signature	48	64	2.7e-20	IPR001487	Bromodomain	GO:0005515
Lsat_1_v5_gn_0_23481.1	PRINTS	PR00503	Bromodomain signature	64	82	2.7e-20	IPR001487	Bromodomain	GO:0005515
Lsat_1_v5_gn_0_23481.1	PRINTS	PR00503	Bromodomain signature	82	101	2.7e-20	IPR001487	Bromodomain	GO:0005515
Lsat_1_v5_gn_0_23481.1	SMART	SM00297	bromo domain	10	120	3.2e-41	IPR001487	Bromodomain	GO:0005515
Lsat_1_v5_gn_0_23521.1	PANTHER	PTHR12956		3	186	3.1e-34
Lsat_1_v5_gn_0_23521.1	Pfam	PF05875	Ceramidase	2	180	3e-33	IPR008901	Ceramidase	GO:0016021|GO:0006672|GO:0016811
Lsat_1_v5_gn_0_23641.1	PANTHER	PTHR23155		45	956	9.9e-163
Lsat_1_v5_gn_0_23641.1	PANTHER	PTHR23155:SF138		45	956	9.9e-163
Lsat_1_v5_gn_0_23641.1	Pfam	PF00931	NB-ARC domain	179	461	1.9e-73	IPR002182	NB-ARC	GO:0043531
Lsat_1_v5_gn_0_23641.1	PRINTS	PR00364	Disease resistance protein signature	201	216	2e-19	IPR000767	Disease resistance protein	GO:0006952
Lsat_1_v5_gn_0_23641.1	PRINTS	PR00364	Disease resistance protein signature	274	288	2e-19	IPR000767	Disease resistance protein	GO:0006952
Lsat_1_v5_gn_0_23641.1	PRINTS	PR00364	Disease resistance protein signature	371	385	2e-19	IPR000767	Disease resistance protein	GO:0006952
Lsat_1_v5_gn_0_23641.1	PRINTS	PR00364	Disease resistance protein signature	654	670	2e-19	IPR000767	Disease resistance protein	GO:0006952
Lsat_1_v5_gn_0_23901.1	PANTHER	PTHR22883		20	304	1.1e-98
Lsat_1_v5_gn_0_23901.1	Pfam	PF01529	DHHC palmitoyltransferase	97	277	1.2e-42	IPR001594	Zinc finger, DHHC-type, palmitoyltransferase	GO:0008270
Lsat_1_v5_gn_0_24181.1	PANTHER	PTHR14154		1	109	4.3e-53
Lsat_1_v5_gn_0_24181.1	PANTHER	PTHR14154:SF2		1	109	4.3e-53
Lsat_1_v5_gn_0_24181.1	Pfam	PF03650	Uncharacterised protein family (UPF0041)	5	105	1.4e-35	IPR005336	Uncharacterised protein family UPF0041
Lsat_1_v5_gn_0_24261.1	PANTHER	PTHR11562		9	783	1.9e-108	IPR002524	Cation efflux protein	GO:0008324|GO:0006812|GO:0055085|GO:0016021
Lsat_1_v5_gn_0_24261.1	PANTHER	PTHR11562:SF10		9	783	1.9e-108
Lsat_1_v5_gn_0_24261.1	Pfam	PF01545	Cation efflux family	418	783	4.6e-64	IPR002524	Cation efflux protein	GO:0008324|GO:0006812|GO:0055085|GO:0016021
Lsat_1_v5_gn_0_24320.1	PANTHER	PTHR12081		15	390	1.1e-76	IPR015633	E2F Family
Lsat_1_v5_gn_0_24320.1	PANTHER	PTHR12081:SF7		15	390	1.1e-76
Lsat_1_v5_gn_0_24320.1	Pfam	PF02319	E2F/DP family winged-helix DNA-binding domain	150	230	4.1e-21	IPR003316	Transcription factor E2F/dimerisation partner (TDP)	GO:0006355|GO:0003700|GO:0005667
Lsat_1_v5_gn_0_24320.1	Pfam	PF02319	E2F/DP family winged-helix DNA-binding domain	35	66	8.9e-11	IPR003316	Transcription factor E2F/dimerisation partner (TDP)	GO:0006355|GO:0003700|GO:0005667
Lsat_1_v5_gn_0_2440.1	PANTHER	PTHR12612		1	122	6.6e-56
Lsat_1_v5_gn_0_2440.1	Pfam	PF02136	Nuclear transport factor 2 (NTF2) domain	7	120	1.2e-37	IPR002075	Nuclear transport factor 2	GO:0006810|GO:0005622
Lsat_1_v5_gn_0_24441.1	PANTHER	PTHR24298		17	456	2.3e-93
Lsat_1_v5_gn_0_24441.1	PANTHER	PTHR24298:SF0		17	456	2.3e-93
Lsat_1_v5_gn_0_24441.1	Pfam	PF00067	Cytochrome P450	7	432	8.7e-96	IPR001128	Cytochrome P450	GO:0055114|GO:0016705|GO:0009055|GO:0020037|GO:0005506
Lsat_1_v5_gn_0_24441.1	PRINTS	PR00385	P450 superfamily signature	253	270	2.9e-05	IPR001128	Cytochrome P450	GO:0055114|GO:0016705|GO:0009055|GO:0020037|GO:0005506
Lsat_1_v5_gn_0_24441.1	PRINTS	PR00385	P450 superfamily signature	308	319	2.9e-05	IPR001128	Cytochrome P450	GO:0055114|GO:0016705|GO:0009055|GO:0020037|GO:0005506
Lsat_1_v5_gn_0_24441.1	PRINTS	PR00385	P450 superfamily signature	385	394	2.9e-05	IPR001128	Cytochrome P450	GO:0055114|GO:0016705|GO:0009055|GO:0020037|GO:0005506
Lsat_1_v5_gn_0_24441.1	PRINTS	PR00463	E-class P450 group I signature	133	151	8.7e-47	IPR002401	Cytochrome P450, E-class, group I	GO:0055114|GO:0020037|GO:0005506|GO:0016705
Lsat_1_v5_gn_0_24441.1	PRINTS	PR00463	E-class P450 group I signature	17	36	8.7e-47	IPR002401	Cytochrome P450, E-class, group I	GO:0055114|GO:0020037|GO:0005506|GO:0016705
Lsat_1_v5_gn_0_24441.1	PRINTS	PR00463	E-class P450 group I signature	242	259	8.7e-47	IPR002401	Cytochrome P450, E-class, group I	GO:0055114|GO:0020037|GO:0005506|GO:0016705
Lsat_1_v5_gn_0_24441.1	PRINTS	PR00463	E-class P450 group I signature	262	288	8.7e-47	IPR002401	Cytochrome P450, E-class, group I	GO:0055114|GO:0020037|GO:0005506|GO:0016705
Lsat_1_v5_gn_0_24441.1	PRINTS	PR00463	E-class P450 group I signature	307	325	8.7e-47	IPR002401	Cytochrome P450, E-class, group I	GO:0055114|GO:0020037|GO:0005506|GO:0016705
Lsat_1_v5_gn_0_24441.1	PRINTS	PR00463	E-class P450 group I signature	348	372	8.7e-47	IPR002401	Cytochrome P450, E-class, group I	GO:0055114|GO:0020037|GO:0005506|GO:0016705
Lsat_1_v5_gn_0_24441.1	PRINTS	PR00463	E-class P450 group I signature	384	394	8.7e-47	IPR002401	Cytochrome P450, E-class, group I	GO:0055114|GO:0020037|GO:0005506|GO:0016705
Lsat_1_v5_gn_0_24441.1	PRINTS	PR00463	E-class P450 group I signature	394	417	8.7e-47	IPR002401	Cytochrome P450, E-class, group I	GO:0055114|GO:0020037|GO:0005506|GO:0016705
Lsat_1_v5_gn_0_24441.1	PRINTS	PR00463	E-class P450 group I signature	41	62	8.7e-47	IPR002401	Cytochrome P450, E-class, group I	GO:0055114|GO:0020037|GO:0005506|GO:0016705
Lsat_1_v5_gn_0_24560.1	PANTHER	PTHR24649		17	150	8.7e-40
Lsat_1_v5_gn_0_24560.1	PANTHER	PTHR24649:SF0		17	150	8.7e-40
Lsat_1_v5_gn_0_24560.1	Pfam	PF01179	Copper amine oxidase, enzyme domain	156	255	8.6e-13	IPR015798	Copper amine oxidase, C-terminal	GO:0005507|GO:0008131|GO:0048038|GO:0055114|GO:0009308
Lsat_1_v5_gn_0_24560.1	Pfam	PF02769	AIR synthase related protein, C-terminal domain	16	135	3.1e-14	IPR010918	AIR synthase-related protein, C-terminal domain
Lsat_1_v5_gn_0_2461.1	PANTHER	PTHR15245		1	81	1.9e-34
Lsat_1_v5_gn_0_2461.1	PANTHER	PTHR15245:SF11		1	81	1.9e-34
Lsat_1_v5_gn_0_24701.1	PANTHER	PTHR23430		1	123	4.1e-84
Lsat_1_v5_gn_0_24701.1	Pfam	PF00125	Core histone H2A/H2B/H3/H4	20	93	6.2e-25	IPR007125	Histone core	GO:0003677
Lsat_1_v5_gn_0_24701.1	PRINTS	PR00620	Histone H2A signature	102	120	5.7e-52	IPR002119	Histone H2A	GO:0005634|GO:0006334|GO:0000786|GO:0003677
Lsat_1_v5_gn_0_24701.1	PRINTS	PR00620	Histone H2A signature	16	38	5.7e-52	IPR002119	Histone H2A	GO:0005634|GO:0006334|GO:0000786|GO:0003677
Lsat_1_v5_gn_0_24701.1	PRINTS	PR00620	Histone H2A signature	45	60	5.7e-52	IPR002119	Histone H2A	GO:0005634|GO:0006334|GO:0000786|GO:0003677
Lsat_1_v5_gn_0_24701.1	PRINTS	PR00620	Histone H2A signature	60	73	5.7e-52	IPR002119	Histone H2A	GO:0005634|GO:0006334|GO:0000786|GO:0003677
Lsat_1_v5_gn_0_24701.1	PRINTS	PR00620	Histone H2A signature	74	88	5.7e-52	IPR002119	Histone H2A	GO:0005634|GO:0006334|GO:0000786|GO:0003677
Lsat_1_v5_gn_0_24701.1	SMART	SM00414	Histone 2A	5	125	9.9e-75	IPR002119	Histone H2A	GO:0005634|GO:0006334|GO:0000786|GO:0003677
Lsat_1_v5_gn_0_24721.1	PANTHER	PTHR23430		1	129	2e-90
Lsat_1_v5_gn_0_24721.1	Pfam	PF00125	Core histone H2A/H2B/H3/H4	19	92	8.3e-26	IPR007125	Histone core	GO:0003677
Lsat_1_v5_gn_0_24721.1	PRINTS	PR00620	Histone H2A signature	101	119	4.5e-53	IPR002119	Histone H2A	GO:0005634|GO:0003677|GO:0006334|GO:0000786
Lsat_1_v5_gn_0_24721.1	PRINTS	PR00620	Histone H2A signature	15	37	4.5e-53	IPR002119	Histone H2A	GO:0005634|GO:0003677|GO:0006334|GO:0000786
Lsat_1_v5_gn_0_24721.1	PRINTS	PR00620	Histone H2A signature	44	59	4.5e-53	IPR002119	Histone H2A	GO:0005634|GO:0003677|GO:0006334|GO:0000786
Lsat_1_v5_gn_0_24721.1	PRINTS	PR00620	Histone H2A signature	59	72	4.5e-53	IPR002119	Histone H2A	GO:0005634|GO:0003677|GO:0006334|GO:0000786
Lsat_1_v5_gn_0_24721.1	PRINTS	PR00620	Histone H2A signature	73	87	4.5e-53	IPR002119	Histone H2A	GO:0005634|GO:0003677|GO:0006334|GO:0000786
Lsat_1_v5_gn_0_24721.1	SMART	SM00414	Histone 2A	4	124	1.4e-75	IPR002119	Histone H2A	GO:0005634|GO:0003677|GO:0006334|GO:0000786
Lsat_1_v5_gn_0_2481.1	PANTHER	PTHR15245		27	112	6.4e-29
Lsat_1_v5_gn_0_2481.1	PANTHER	PTHR15245:SF11		27	112	6.4e-29
Lsat_1_v5_gn_0_24940.1	PANTHER	PTHR11353		12	106	5.3e-24	IPR002423	Chaperonin Cpn60/TCP-1	GO:0044267|GO:0005524
Lsat_1_v5_gn_0_24940.1	PANTHER	PTHR11353:SF20		12	106	5.3e-24	IPR012715	T-complex protein 1, alpha subunit	GO:0006457|GO:0005524|GO:0051082
Lsat_1_v5_gn_0_24940.1	Pfam	PF00118	TCP-1/cpn60 chaperonin family	12	49	8.3e-07	IPR002423	Chaperonin Cpn60/TCP-1	GO:0044267|GO:0005524
Lsat_1_v5_gn_0_25001.1	PANTHER	PTHR22952		19	179	4.1e-20
Lsat_1_v5_gn_0_25001.1	PANTHER	PTHR22952:SF49		19	179	4.1e-20
Lsat_1_v5_gn_0_2501.1	Pfam	PF11820	Protein of unknown function (DUF3339)	1	68	3.9e-24	IPR021775	Protein of unknown function DUF3339
Lsat_1_v5_gn_0_25080.1	PANTHER	PTHR12965		84	199	1.6e-13
Lsat_1_v5_gn_0_25080.1	PANTHER	PTHR12965:SF0		84	199	1.6e-13
Lsat_1_v5_gn_0_25341.1	PANTHER	PTHR23344		85	189	1.7e-16	IPR004129	Glycerophosphoryl diester phosphodiesterase	GO:0008889|GO:0006071
Lsat_1_v5_gn_0_25341.1	Pfam	PF03009	Glycerophosphoryl diester phosphodiesterase family	152	188	4.2e-06	IPR004129	Glycerophosphoryl diester phosphodiesterase	GO:0008889|GO:0006071
Lsat_1_v5_gn_0_25361.1	Pfam	PF13962	Domain of unknown function	166	280	7.5e-22	IPR026961	PGG domain
Lsat_1_v5_gn_0_25401.1	Pfam	PF12796	Ankyrin repeats (3 copies)	174	237	9.5e-11	IPR020683	Ankyrin repeat-containing domain
Lsat_1_v5_gn_0_25401.1	Pfam	PF13962	Domain of unknown function	529	643	1.1e-22	IPR026961	PGG domain
Lsat_1_v5_gn_0_25501.1	Pfam	PF13962	Domain of unknown function	15	129	2.3e-23	IPR026961	PGG domain
Lsat_1_v5_gn_0_25541.1	Pfam	PF12796	Ankyrin repeats (3 copies)	12	104	9.2e-12	IPR020683	Ankyrin repeat-containing domain
Lsat_1_v5_gn_0_25561.1	PANTHER	PTHR10509		9	233	2.7e-72	IPR002935	O-methyltransferase, family 3	GO:0008171
Lsat_1_v5_gn_0_25561.1	Pfam	PF01596	O-methyltransferase	29	232	4.2e-81	IPR002935	O-methyltransferase, family 3	GO:0008171
Lsat_1_v5_gn_0_25680.1	PANTHER	PTHR12419		164	299	2.1e-30
Lsat_1_v5_gn_0_25680.1	PANTHER	PTHR12419:SF0		164	299	2.1e-30
Lsat_1_v5_gn_0_25680.1	Pfam	PF02338	OTU-like cysteine protease	165	293	1.2e-21	IPR003323	Ovarian tumour, otubain
Lsat_1_v5_gn_0_25741.1	PANTHER	PTHR23423		2	42	1.7e-14	IPR005178	Organic solute transporter Ost-alpha
Lsat_1_v5_gn_0_25741.1	PANTHER	PTHR23423:SF2		2	42	1.7e-14
Lsat_1_v5_gn_0_25741.1	Pfam	PF03619	Organic solute transporter Ostalpha	2	41	7e-12	IPR005178	Organic solute transporter Ost-alpha
Lsat_1_v5_gn_0_25801.1	PANTHER	PTHR31706		11	388	2.9e-117
Lsat_1_v5_gn_0_25801.1	Pfam	PF02386	Cation transport protein	180	388	1.4e-32	IPR003445	Cation transporter	GO:0006812|GO:0008324|GO:0055085
Lsat_1_v5_gn_0_2580.1	PANTHER	PTHR11403		1	265	0	IPR024791	Cytochrome c/ubiquinol oxidase subunit III	GO:0016020|GO:0015002|GO:0019646
Lsat_1_v5_gn_0_2580.1	Pfam	PF00510	Cytochrome c oxidase subunit III	7	263	1.2e-118	IPR000298	Cytochrome c oxidase, subunit III	GO:0016020|GO:0015002
Lsat_1_v5_gn_0_25841.1	PANTHER	PTHR31325		7	724	1.7e-221
Lsat_1_v5_gn_0_25841.1	PANTHER	PTHR31325:SF0		7	724	1.7e-221
Lsat_1_v5_gn_0_25841.1	Pfam	PF04578	Protein of unknown function, DUF594	647	706	1.8e-18	IPR007658	Protein of unknown function DUF594
Lsat_1_v5_gn_0_25841.1	Pfam	PF13968	Domain of unknown function (DUF4220)	56	443	7.9e-99	IPR025315	Domain of unknown function DUF4220
Lsat_1_v5_gn_0_25881.1	Pfam	PF02902	Ulp1 protease family, C-terminal catalytic domain	628	818	1e-13	IPR003653	Peptidase C48, SUMO/Sentrin/Ubl1	GO:0008234|GO:0006508
Lsat_1_v5_gn_0_25881.1	Pfam	PF09331	Domain of unknown function (DUF1985)	89	222	2.7e-12	IPR015410	Domain of unknown function DUF1985
Lsat_1_v5_gn_0_25980.1	PANTHER	PTHR32409		1	205	3.8e-110
Lsat_1_v5_gn_0_25980.1	PANTHER	PTHR32409:SF1		1	205	3.8e-110
Lsat_1_v5_gn_0_25980.1	Pfam	PF06552	Plant specific mitochondrial import receptor subunit TOM20	7	196	1.5e-85	IPR010547	Plant specific mitochondrial import receptor subunit TOM20	GO:0045040|GO:0005742
Lsat_1_v5_gn_0_260.1	PANTHER	PTHR12843		35	82	1.5e-13	IPR026635	N-lysine methyltransferase See1-like
Lsat_1_v5_gn_0_260.1	PANTHER	PTHR12843:SF0		35	82	1.5e-13
Lsat_1_v5_gn_0_260.1	Pfam	PF12847	Methyltransferase domain	52	82	2.6e-06
Lsat_1_v5_gn_0_26040.1	PANTHER	PTHR23409		6	329	1.5e-235	IPR000358	Ribonucleotide reductase small subunit	GO:0055114|GO:0005971|GO:0009186|GO:0004748
Lsat_1_v5_gn_0_26040.1	PANTHER	PTHR23409:SF6		6	329	1.5e-235
Lsat_1_v5_gn_0_26040.1	Pfam	PF00268	Ribonucleotide reductase, small chain	8	287	1e-113	IPR000358	Ribonucleotide reductase small subunit	GO:0055114|GO:0005971|GO:0009186|GO:0004748
Lsat_1_v5_gn_0_26101.1	PANTHER	PTHR24420		1	238	5.5e-91
Lsat_1_v5_gn_0_26101.1	Pfam	PF00462	Glutaredoxin	295	360	1.2e-09	IPR002109	Glutaredoxin	GO:0045454|GO:0009055|GO:0015035
Lsat_1_v5_gn_0_26101.1	Pfam	PF07714	Protein tyrosine kinase	27	221	2.6e-41	IPR001245	Serine-threonine/tyrosine-protein kinase catalytic domain	GO:0004672|GO:0006468
Lsat_1_v5_gn_0_26101.1	SMART	SM00220	Serine/Threonine protein kinases, catalytic domain	21	275	1.5e-23	IPR002290	Serine/threonine- / dual specificity protein kinase, catalytic domain	GO:0006468|GO:0005524|GO:0004672
Lsat_1_v5_gn_0_26221.1	PANTHER	PTHR11071		13	100	1.1e-17
Lsat_1_v5_gn_0_26221.1	PANTHER	PTHR11071:SF75		13	100	1.1e-17
Lsat_1_v5_gn_0_26221.1	Pfam	PF00160	Cyclophilin type peptidyl-prolyl cis-trans isomerase/CLD	13	78	1.3e-10	IPR002130	Cyclophilin-like peptidyl-prolyl cis-trans isomerase domain	GO:0006457|GO:0003755
Lsat_1_v5_gn_0_26241.1	Pfam	PF02704	Gibberellin regulated protein	602	662	5.7e-18	IPR003854	Gibberellin regulated protein
Lsat_1_v5_gn_0_26241.1	PRINTS	PR01217	Proline rich extensin signature	24	36	2.8e-09
Lsat_1_v5_gn_0_26241.1	PRINTS	PR01217	Proline rich extensin signature	38	54	2.8e-09
Lsat_1_v5_gn_0_26241.1	PRINTS	PR01217	Proline rich extensin signature	59	71	2.8e-09
Lsat_1_v5_gn_0_26241.1	PRINTS	PR01217	Proline rich extensin signature	72	93	2.8e-09
Lsat_1_v5_gn_0_26241.1	PRINTS	PR01217	Proline rich extensin signature	96	112	2.8e-09
Lsat_1_v5_gn_0_26281.1	PANTHER	PTHR23115		39	124	1.9e-16
Lsat_1_v5_gn_0_26281.1	PANTHER	PTHR23115:SF14		39	124	1.9e-16	IPR006298	GTP-binding protein TypA	GO:0005525|GO:0005622
Lsat_1_v5_gn_0_26281.1	Pfam	PF00679	Elongation factor G C-terminus	46	124	2.4e-15	IPR000640	Translation elongation factor EFG, V domain
Lsat_1_v5_gn_0_26320.1	PANTHER	PTHR24420		210	510	4.7e-121
Lsat_1_v5_gn_0_26320.1	PANTHER	PTHR24420:SF399		210	510	4.7e-121
Lsat_1_v5_gn_0_26320.1	Pfam	PF00069	Protein kinase domain	238	438	1.6e-41	IPR000719	Protein kinase, catalytic domain	GO:0004672|GO:0006468|GO:0005524
Lsat_1_v5_gn_0_26320.1	SMART	SM00220	Serine/Threonine protein kinases, catalytic domain	234	505	4e-26	IPR002290	Serine/threonine- / dual specificity protein kinase, catalytic domain	GO:0005524|GO:0004672|GO:0006468
Lsat_1_v5_gn_0_2660.1	Pfam	PF11820	Protein of unknown function (DUF3339)	1	68	7.9e-34	IPR021775	Protein of unknown function DUF3339
Lsat_1_v5_gn_0_26780.1	PANTHER	PTHR24316		8	305	4.6e-124
Lsat_1_v5_gn_0_26780.1	PANTHER	PTHR24316:SF68		8	305	4.6e-124
Lsat_1_v5_gn_0_26780.1	Pfam	PF00106	short chain dehydrogenase	50	221	1.2e-18	IPR002198	Short-chain dehydrogenase/reductase SDR	GO:0008152|GO:0016491
Lsat_1_v5_gn_0_26780.1	PRINTS	PR00080	Short-chain dehydrogenase/reductase (SDR) superfamily signature	126	137	4.1e-06	IPR002198	Short-chain dehydrogenase/reductase SDR	GO:0008152|GO:0016491
Lsat_1_v5_gn_0_26780.1	PRINTS	PR00080	Short-chain dehydrogenase/reductase (SDR) superfamily signature	181	189	4.1e-06	IPR002198	Short-chain dehydrogenase/reductase SDR	GO:0008152|GO:0016491
Lsat_1_v5_gn_0_26780.1	PRINTS	PR00080	Short-chain dehydrogenase/reductase (SDR) superfamily signature	203	222	4.1e-06	IPR002198	Short-chain dehydrogenase/reductase SDR	GO:0008152|GO:0016491
Lsat_1_v5_gn_0_26780.1	PRINTS	PR00081	Glucose/ribitol dehydrogenase family signature	126	137	1.7e-16	IPR002347	Glucose/ribitol dehydrogenase
Lsat_1_v5_gn_0_26780.1	PRINTS	PR00081	Glucose/ribitol dehydrogenase family signature	175	191	1.7e-16	IPR002347	Glucose/ribitol dehydrogenase
Lsat_1_v5_gn_0_26780.1	PRINTS	PR00081	Glucose/ribitol dehydrogenase family signature	203	222	1.7e-16	IPR002347	Glucose/ribitol dehydrogenase
Lsat_1_v5_gn_0_26780.1	PRINTS	PR00081	Glucose/ribitol dehydrogenase family signature	224	241	1.7e-16	IPR002347	Glucose/ribitol dehydrogenase
Lsat_1_v5_gn_0_26780.1	PRINTS	PR00081	Glucose/ribitol dehydrogenase family signature	50	67	1.7e-16	IPR002347	Glucose/ribitol dehydrogenase
Lsat_1_v5_gn_0_26800.1	PANTHER	PTHR11751		1	51	5.2e-16
Lsat_1_v5_gn_0_26800.1	PANTHER	PTHR11751:SF29		1	51	5.2e-16
Lsat_1_v5_gn_0_26880.1	PANTHER	PTHR24316		13	310	4.9e-126
Lsat_1_v5_gn_0_26880.1	PANTHER	PTHR24316:SF68		13	310	4.9e-126
Lsat_1_v5_gn_0_26880.1	Pfam	PF00106	short chain dehydrogenase	55	224	4.7e-19	IPR002198	Short-chain dehydrogenase/reductase SDR	GO:0008152|GO:0016491
Lsat_1_v5_gn_0_26880.1	PRINTS	PR00080	Short-chain dehydrogenase/reductase (SDR) superfamily signature	131	142	6.7e-06	IPR002198	Short-chain dehydrogenase/reductase SDR	GO:0008152|GO:0016491
Lsat_1_v5_gn_0_26880.1	PRINTS	PR00080	Short-chain dehydrogenase/reductase (SDR) superfamily signature	186	194	6.7e-06	IPR002198	Short-chain dehydrogenase/reductase SDR	GO:0008152|GO:0016491
Lsat_1_v5_gn_0_26880.1	PRINTS	PR00080	Short-chain dehydrogenase/reductase (SDR) superfamily signature	208	227	6.7e-06	IPR002198	Short-chain dehydrogenase/reductase SDR	GO:0008152|GO:0016491
Lsat_1_v5_gn_0_26880.1	PRINTS	PR00081	Glucose/ribitol dehydrogenase family signature	131	142	1.4e-16	IPR002347	Glucose/ribitol dehydrogenase
Lsat_1_v5_gn_0_26880.1	PRINTS	PR00081	Glucose/ribitol dehydrogenase family signature	180	196	1.4e-16	IPR002347	Glucose/ribitol dehydrogenase
Lsat_1_v5_gn_0_26880.1	PRINTS	PR00081	Glucose/ribitol dehydrogenase family signature	208	227	1.4e-16	IPR002347	Glucose/ribitol dehydrogenase
Lsat_1_v5_gn_0_26880.1	PRINTS	PR00081	Glucose/ribitol dehydrogenase family signature	229	246	1.4e-16	IPR002347	Glucose/ribitol dehydrogenase
Lsat_1_v5_gn_0_26880.1	PRINTS	PR00081	Glucose/ribitol dehydrogenase family signature	55	72	1.4e-16	IPR002347	Glucose/ribitol dehydrogenase
Lsat_1_v5_gn_0_26921.1	PANTHER	PTHR13844		195	286	3.6e-45
Lsat_1_v5_gn_0_26921.1	PANTHER	PTHR13844:SF0		195	286	3.6e-45
Lsat_1_v5_gn_0_26921.1	Pfam	PF02201	SWIB/MDM2 domain	208	282	2.9e-28	IPR003121	SWIB/MDM2 domain	GO:0005515
Lsat_1_v5_gn_0_26921.1	Pfam	PF02201	SWIB/MDM2 domain	331	404	8.9e-19	IPR003121	SWIB/MDM2 domain	GO:0005515
Lsat_1_v5_gn_0_26921.1	Pfam	PF08766	DEK C terminal domain	3	56	4.5e-12	IPR014876	DEK, C-terminal
Lsat_1_v5_gn_0_26921.1	SMART	SM00151	SWI complex, BAF60b domains	207	286	3.2e-43	IPR019835	SWIB domain
Lsat_1_v5_gn_0_26921.1	SMART	SM00151	SWI complex, BAF60b domains	327	409	4.9e-12	IPR019835	SWIB domain
Lsat_1_v5_gn_0_27020.1	PANTHER	PTHR13697		49	544	1.4e-171
Lsat_1_v5_gn_0_27020.1	PANTHER	PTHR13697:SF0		49	544	1.4e-171
Lsat_1_v5_gn_0_27020.1	Pfam	PF00365	Phosphofructokinase	94	339	5.2e-23	IPR000023	Phosphofructokinase domain	GO:0005945|GO:0003872|GO:0006096
Lsat_1_v5_gn_0_27020.1	PRINTS	PR00476	ATP-dependent phosphofructokinase family signature	186	202	1.2e-11	IPR022953	Phosphofructokinase	GO:0003872|GO:0006096|GO:0006002
Lsat_1_v5_gn_0_27020.1	PRINTS	PR00476	ATP-dependent phosphofructokinase family signature	219	236	1.2e-11	IPR022953	Phosphofructokinase	GO:0003872|GO:0006096|GO:0006002
Lsat_1_v5_gn_0_27020.1	PRINTS	PR00476	ATP-dependent phosphofructokinase family signature	322	334	1.2e-11	IPR022953	Phosphofructokinase	GO:0003872|GO:0006096|GO:0006002
Lsat_1_v5_gn_0_27020.1	PRINTS	PR00476	ATP-dependent phosphofructokinase family signature	97	116	1.2e-11	IPR022953	Phosphofructokinase	GO:0003872|GO:0006096|GO:0006002
Lsat_1_v5_gn_0_27081.1	PANTHER	PTHR10799		29	147	1.6e-26
Lsat_1_v5_gn_0_27081.1	PANTHER	PTHR10799:SF270		29	147	1.6e-26
Lsat_1_v5_gn_0_27081.1	Pfam	PF06465	Domain of Unknown Function (DUF1087)	123	156	1.1e-07	IPR009463	Domain of unknown function DUF1087
Lsat_1_v5_gn_0_27160.1	PANTHER	PTHR12302		30	148	3.5e-13
Lsat_1_v5_gn_0_27160.1	PANTHER	PTHR12302:SF0		30	148	3.5e-13
Lsat_1_v5_gn_0_27180.1	PANTHER	PTHR24096		16	140	4e-29
Lsat_1_v5_gn_0_27180.1	PANTHER	PTHR24096:SF46		16	140	4e-29
Lsat_1_v5_gn_0_27321.1	PANTHER	PTHR31645		13	367	1.5e-156
Lsat_1_v5_gn_0_27321.1	PANTHER	PTHR31645:SF0		13	367	1.5e-156
Lsat_1_v5_gn_0_27321.1	Pfam	PF03169	OPT oligopeptide transporter protein	13	349	3.2e-67	IPR004813	Oligopeptide transporter OPT superfamily	GO:0055085
Lsat_1_v5_gn_0_27401.1	PANTHER	PTHR22870		134	194	1.1e-12
Lsat_1_v5_gn_0_27401.1	PANTHER	PTHR22870:SF37		134	194	1.1e-12
Lsat_1_v5_gn_0_27401.1	Pfam	PF00415	Regulator of chromosome condensation (RCC1) repeat	152	195	1.4e-05	IPR000408	Regulator of chromosome condensation, RCC1
Lsat_1_v5_gn_0_27480.1	PANTHER	PTHR24015		34	132	1.4e-15
Lsat_1_v5_gn_0_27480.1	PANTHER	PTHR24015:SF166		34	132	1.4e-15
Lsat_1_v5_gn_0_27560.1	PANTHER	PTHR24015		4	597	6.1e-169
Lsat_1_v5_gn_0_27560.1	PANTHER	PTHR24015:SF0		4	597	6.1e-169
Lsat_1_v5_gn_0_27560.1	Pfam	PF12854	PPR repeat	312	344	7.5e-11	IPR002885	Pentatricopeptide repeat
Lsat_1_v5_gn_0_27560.1	Pfam	PF13041	PPR repeat family	143	192	3.4e-17	IPR002885	Pentatricopeptide repeat
Lsat_1_v5_gn_0_27560.1	Pfam	PF13041	PPR repeat family	211	260	2.6e-16	IPR002885	Pentatricopeptide repeat
Lsat_1_v5_gn_0_27560.1	Pfam	PF13041	PPR repeat family	352	399	2.8e-17	IPR002885	Pentatricopeptide repeat
Lsat_1_v5_gn_0_27560.1	Pfam	PF13041	PPR repeat family	422	470	2.4e-16	IPR002885	Pentatricopeptide repeat
Lsat_1_v5_gn_0_27560.1	Pfam	PF13041	PPR repeat family	491	540	1.1e-17	IPR002885	Pentatricopeptide repeat
Lsat_1_v5_gn_0_27721.1	PANTHER	PTHR10426		35	301	5.6e-25
Lsat_1_v5_gn_0_27721.1	PANTHER	PTHR10426:SF5		35	301	5.6e-25
Lsat_1_v5_gn_0_27721.1	Pfam	PF03088	Strictosidine synthase	161	206	1.8e-06	IPR018119	Strictosidine synthase, conserved region	GO:0009058|GO:0016844
Lsat_1_v5_gn_0_27800.1	PANTHER	PTHR31675		12	169	4.2e-46
Lsat_1_v5_gn_0_27800.1	PANTHER	PTHR31675:SF0		12	169	4.2e-46
Lsat_1_v5_gn_0_27800.1	Pfam	PF04690	YABBY protein	11	170	3.1e-56	IPR006780	YABBY protein
Lsat_1_v5_gn_0_27841.1	PANTHER	PTHR10044		1	322	2.7e-66
Lsat_1_v5_gn_0_27841.1	PANTHER	PTHR10044:SF81		1	322	2.7e-66
Lsat_1_v5_gn_0_27841.1	Pfam	PF13920	Zinc finger, C3HC4 type (RING finger)	274	312	1.6e-08
Lsat_1_v5_gn_0_27881.1	PANTHER	PTHR11711		1	183	1.6e-125
Lsat_1_v5_gn_0_27881.1	Pfam	PF00025	ADP-ribosylation factor family	5	177	2.9e-80	IPR006689	Small GTPase superfamily, ARF/SAR type	GO:0005525
Lsat_1_v5_gn_0_27881.1	PRINTS	PR00328	GTP-binding SAR1 protein signature	119	140	1.3e-19	IPR006689	Small GTPase superfamily, ARF/SAR type	GO:0005525
Lsat_1_v5_gn_0_27881.1	PRINTS	PR00328	GTP-binding SAR1 protein signature	19	42	1.3e-19	IPR006689	Small GTPase superfamily, ARF/SAR type	GO:0005525
Lsat_1_v5_gn_0_27881.1	PRINTS	PR00328	GTP-binding SAR1 protein signature	47	71	1.3e-19	IPR006689	Small GTPase superfamily, ARF/SAR type	GO:0005525
Lsat_1_v5_gn_0_27881.1	PRINTS	PR00328	GTP-binding SAR1 protein signature	74	99	1.3e-19	IPR006689	Small GTPase superfamily, ARF/SAR type	GO:0005525
Lsat_1_v5_gn_0_27881.1	SMART	SM00177	ARF-like small GTPases; ARF, ADP-ribosylation factor	1	181	3.3e-136	IPR024156	Small GTPase superfamily, ARF type	GO:0005525|GO:0005622|GO:0007264
Lsat_1_v5_gn_0_27881.1	SMART	SM00178	Sar1p-like members of the Ras-family of small GTPases	1	177	1.6e-25	IPR006687	Small GTPase superfamily, SAR1-type	GO:0005622|GO:0006886|GO:0005525
Lsat_1_v5_gn_0_27901.1	PANTHER	PTHR13871		1	125	1.1e-49
Lsat_1_v5_gn_0_27901.1	PANTHER	PTHR13871:SF10		1	125	1.1e-49
Lsat_1_v5_gn_0_27901.1	Pfam	PF07649	C1-like domain	98	125	1.8e-06	IPR011424	C1-like	GO:0047134|GO:0055114
Lsat_1_v5_gn_0_28001.1	Pfam	PF05938	Plant self-incompatibility protein S1	30	129	2.7e-10	IPR010264	Plant self-incompatibility S1
Lsat_1_v5_gn_0_28060.1	PANTHER	PTHR13691		1	98	1.1e-36	IPR002171	Ribosomal protein L2	GO:0005622|GO:0005840|GO:0003735|GO:0006412
Lsat_1_v5_gn_0_28060.1	PANTHER	PTHR13691:SF12		1	98	1.1e-36
Lsat_1_v5_gn_0_28060.1	Pfam	PF03947	Ribosomal Proteins L2, C-terminal domain	1	98	1.5e-16	IPR022669	Ribosomal protein L2, C-terminal	GO:0003735|GO:0005840|GO:0006412|GO:0005622
Lsat_1_v5_gn_0_28101.1	Pfam	PF05938	Plant self-incompatibility protein S1	30	129	2.2e-09	IPR010264	Plant self-incompatibility S1
Lsat_1_v5_gn_0_28161.1	PANTHER	PTHR31225		5	523	1.7e-122
Lsat_1_v5_gn_0_28161.1	Pfam	PF01397	Terpene synthase, N-terminal domain	3	168	2.9e-47	IPR001906	Terpene synthase, N-terminal domain	GO:0016829|GO:0010333|GO:0008152
Lsat_1_v5_gn_0_28161.1	Pfam	PF03936	Terpene synthase family, metal binding domain	198	468	5.9e-81	IPR005630	Terpene synthase, metal-binding domain	GO:0010333|GO:0000287|GO:0016829
Lsat_1_v5_gn_0_28181.1	PANTHER	PTHR21717		1	147	4.7e-35
Lsat_1_v5_gn_0_28181.1	PANTHER	PTHR21717:SF9		1	147	4.7e-35
Lsat_1_v5_gn_0_28181.1	Pfam	PF00249	Myb-like DNA-binding domain	5	52	4.8e-06	IPR001005	SANT/Myb domain	GO:0003682
Lsat_1_v5_gn_0_28220.1	PANTHER	PTHR22912		5	466	4.9e-213
Lsat_1_v5_gn_0_28220.1	PANTHER	PTHR22912:SF39		5	466	4.9e-213
Lsat_1_v5_gn_0_28220.1	Pfam	PF00070	Pyridine nucleotide-disulphide oxidoreductase	165	244	7.8e-12	IPR001327	Pyridine nucleotide-disulphide oxidoreductase, NAD-binding domain	GO:0016491|GO:0050660|GO:0055114
Lsat_1_v5_gn_0_28220.1	Pfam	PF07992	Pyridine nucleotide-disulphide oxidoreductase	6	300	1.5e-25	IPR023753	Pyridine nucleotide-disulphide oxidoreductase, FAD/NAD(P)-binding domain	GO:0016491|GO:0055114
Lsat_1_v5_gn_0_28220.1	PRINTS	PR00368	FAD-dependent pyridine nucleotide reductase signature	114	132	1.2e-26	IPR013027	FAD-dependent pyridine nucleotide-disulphide oxidoreductase	GO:0055114
Lsat_1_v5_gn_0_28220.1	PRINTS	PR00368	FAD-dependent pyridine nucleotide reductase signature	164	182	1.2e-26	IPR013027	FAD-dependent pyridine nucleotide-disulphide oxidoreductase	GO:0055114
Lsat_1_v5_gn_0_28220.1	PRINTS	PR00368	FAD-dependent pyridine nucleotide reductase signature	251	267	1.2e-26	IPR013027	FAD-dependent pyridine nucleotide-disulphide oxidoreductase	GO:0055114
Lsat_1_v5_gn_0_28220.1	PRINTS	PR00368	FAD-dependent pyridine nucleotide reductase signature	276	298	1.2e-26	IPR013027	FAD-dependent pyridine nucleotide-disulphide oxidoreductase	GO:0055114
Lsat_1_v5_gn_0_28220.1	PRINTS	PR00368	FAD-dependent pyridine nucleotide reductase signature	7	26	1.2e-26	IPR013027	FAD-dependent pyridine nucleotide-disulphide oxidoreductase	GO:0055114
Lsat_1_v5_gn_0_28220.1	PRINTS	PR00411	Pyridine nucleotide disulphide reductase class-I signature	164	189	1e-14
Lsat_1_v5_gn_0_28220.1	PRINTS	PR00411	Pyridine nucleotide disulphide reductase class-I signature	252	266	1e-14
Lsat_1_v5_gn_0_28220.1	PRINTS	PR00411	Pyridine nucleotide disulphide reductase class-I signature	291	298	1e-14
Lsat_1_v5_gn_0_28220.1	PRINTS	PR00411	Pyridine nucleotide disulphide reductase class-I signature	6	28	1e-14
Lsat_1_v5_gn_0_28361.1	Pfam	PF01419	Jacalin-like lectin domain	35	147	1.5e-19	IPR001229	Mannose-binding lectin
Lsat_1_v5_gn_0_28361.1	SMART	SM00915	Jacalin-like lectin domain	20	150	8.3e-14	IPR001229	Mannose-binding lectin
Lsat_1_v5_gn_0_28381.1	Pfam	PF01419	Jacalin-like lectin domain	66	131	1.6e-11	IPR001229	Mannose-binding lectin
Lsat_1_v5_gn_0_2840.1	PANTHER	PTHR11472		1	79	2.4e-22
Lsat_1_v5_gn_0_2840.1	PANTHER	PTHR11472:SF6		1	79	2.4e-22
Lsat_1_v5_gn_0_2840.1	Pfam	PF13307	Helicase C-terminal domain	34	92	1.4e-07	IPR006555	ATP-dependent helicase, C-terminal	GO:0003676|GO:0005524|GO:0016818|GO:0006139|GO:0008026
Lsat_1_v5_gn_0_28421.1	Pfam	PF01419	Jacalin-like lectin domain	34	146	1.6e-19	IPR001229	Mannose-binding lectin
Lsat_1_v5_gn_0_28421.1	SMART	SM00915	Jacalin-like lectin domain	19	149	1.7e-14	IPR001229	Mannose-binding lectin
Lsat_1_v5_gn_0_28581.1	PANTHER	PTHR31731		2	171	6.6e-55
Lsat_1_v5_gn_0_28581.1	Pfam	PF00234	Protease inhibitor/seed storage/LTP family	87	165	2.2e-06	IPR016140	Bifunctional inhibitor/plant lipid transfer protein/seed storage helical domain
Lsat_1_v5_gn_0_28581.1	Pfam	PF13925	con80 domain of Katanin	190	232	4.2e-11
Lsat_1_v5_gn_0_28581.1	SMART	SM00499	Plant lipid transfer protein / seed storage protein / trypsin-alpha amylase inhibitor domain family	87	159	7.9e-05	IPR016140	Bifunctional inhibitor/plant lipid transfer protein/seed storage helical domain
Lsat_1_v5_gn_0_28780.1	PANTHER	PTHR15184		1	502	0
Lsat_1_v5_gn_0_28780.1	Pfam	PF00006	ATP synthase alpha/beta family, nucleotide-binding domain	149	365	6.8e-74	IPR000194	ATPase, F1/V1/A1 complex, alpha/beta subunit, nucleotide-binding domain	GO:0005524
Lsat_1_v5_gn_0_28780.1	Pfam	PF00306	ATP synthase alpha/beta chain, C terminal domain	377	460	5.3e-20	IPR000793	ATPase, F1/V1/A1 complex, alpha/beta subunit, C-terminal	GO:0033178|GO:0015991|GO:0016820
Lsat_1_v5_gn_0_28780.1	Pfam	PF02874	ATP synthase alpha/beta family, beta-barrel domain	28	93	2.2e-16	IPR004100	ATPase, alpha/beta subunit, N-terminal	GO:0015992|GO:0046034
Lsat_1_v5_gn_0_29081.1	PANTHER	PTHR13116		1	242	5e-112	IPR008568	Uncharacterised conserved protein UCP010045, transmembrane eukaryotic	GO:0016020
Lsat_1_v5_gn_0_29081.1	Pfam	PF01956	Integral membrane protein DUF106	4	192	4.9e-52	IPR002809	Protein of unknown function DUF106, transmembrane	GO:0016020
Lsat_1_v5_gn_0_29161.1	PANTHER	PTHR31096		1	457	1.9e-186
Lsat_1_v5_gn_0_29161.1	PANTHER	PTHR31096:SF0		1	457	1.9e-186
Lsat_1_v5_gn_0_29161.1	Pfam	PF01842	ACT domain	126	174	2.6e-11	IPR002912	ACT domain	GO:0008152|GO:0016597
Lsat_1_v5_gn_0_29161.1	Pfam	PF01842	ACT domain	262	312	0.00014	IPR002912	ACT domain	GO:0008152|GO:0016597
Lsat_1_v5_gn_0_29161.1	Pfam	PF01842	ACT domain	341	404	1.4e-10	IPR002912	ACT domain	GO:0008152|GO:0016597
Lsat_1_v5_gn_0_29161.1	Pfam	PF01842	ACT domain	38	85	6e-08	IPR002912	ACT domain	GO:0008152|GO:0016597
Lsat_1_v5_gn_0_29180.1	Pfam	PF00675	Insulinase (Peptidase family M16)	79	122	0.00023	IPR011765	Peptidase M16, N-terminal
Lsat_1_v5_gn_0_29221.1	PANTHER	PTHR24322		1	320	7.3e-116
Lsat_1_v5_gn_0_29221.1	PANTHER	PTHR24322:SF31		1	320	7.3e-116
Lsat_1_v5_gn_0_29221.1	Pfam	PF00106	short chain dehydrogenase	52	218	4.1e-26	IPR002198	Short-chain dehydrogenase/reductase SDR	GO:0016491|GO:0008152
Lsat_1_v5_gn_0_29221.1	PRINTS	PR00081	Glucose/ribitol dehydrogenase family signature	130	141	2.3e-17	IPR002347	Glucose/ribitol dehydrogenase
Lsat_1_v5_gn_0_29221.1	PRINTS	PR00081	Glucose/ribitol dehydrogenase family signature	175	191	2.3e-17	IPR002347	Glucose/ribitol dehydrogenase
Lsat_1_v5_gn_0_29221.1	PRINTS	PR00081	Glucose/ribitol dehydrogenase family signature	201	220	2.3e-17	IPR002347	Glucose/ribitol dehydrogenase
Lsat_1_v5_gn_0_29221.1	PRINTS	PR00081	Glucose/ribitol dehydrogenase family signature	221	238	2.3e-17	IPR002347	Glucose/ribitol dehydrogenase
Lsat_1_v5_gn_0_29221.1	PRINTS	PR00081	Glucose/ribitol dehydrogenase family signature	53	70	2.3e-17	IPR002347	Glucose/ribitol dehydrogenase
Lsat_1_v5_gn_0_29301.1	PANTHER	PTHR23068		277	486	1.7e-74
Lsat_1_v5_gn_0_29301.1	PANTHER	PTHR23068:SF0		277	486	1.7e-74
Lsat_1_v5_gn_0_29301.1	Pfam	PF00145	C-5 cytosine-specific DNA methylase	482	597	5.5e-11	IPR001525	C-5 cytosine methyltransferase	GO:0006306|GO:0003677|GO:0008168
Lsat_1_v5_gn_0_29380.1	Pfam	PF14211	Domain of unknown function (DUF4323)	4	62	8.8e-07	IPR025472	Protein of unknown function DUF4323
Lsat_1_v5_gn_0_29401.1	PANTHER	PTHR32133		1	261	1.5e-18
Lsat_1_v5_gn_0_29401.1	PANTHER	PTHR32133:SF0		1	261	1.5e-18
Lsat_1_v5_gn_0_29401.1	Pfam	PF00646	F-box domain	5	41	1.2e-10	IPR001810	F-box domain, cyclin-like	GO:0005515
Lsat_1_v5_gn_0_29401.1	Pfam	PF07734	F-box associated	208	306	5.3e-06	IPR006527	F-box associated domain, type 1
Lsat_1_v5_gn_0_29401.1	SMART	SM00256	A Receptor for Ubiquitination Targets	5	45	3.6e-10	IPR001810	F-box domain, cyclin-like	GO:0005515
Lsat_1_v5_gn_0_29421.1	PANTHER	PTHR32133		1	245	1.3e-18
Lsat_1_v5_gn_0_29421.1	PANTHER	PTHR32133:SF0		1	245	1.3e-18
Lsat_1_v5_gn_0_29421.1	Pfam	PF07734	F-box associated	208	306	1.1e-05	IPR006527	F-box associated domain, type 1
Lsat_1_v5_gn_0_29421.1	Pfam	PF12937	F-box-like	3	39	2.8e-10
Lsat_1_v5_gn_0_29421.1	SMART	SM00256	A Receptor for Ubiquitination Targets	5	45	1.2e-09	IPR001810	F-box domain, cyclin-like	GO:0005515
Lsat_1_v5_gn_0_29480.1	Pfam	PF03140	Plant protein of unknown function	2	93	9.3e-14	IPR004158	Protein of unknown function DUF247, plant
Lsat_1_v5_gn_0_29680.1	PANTHER	PTHR24420		58	269	3.7e-86
Lsat_1_v5_gn_0_29680.1	Pfam	PF07714	Protein tyrosine kinase	71	267	4.5e-40	IPR001245	Serine-threonine/tyrosine-protein kinase catalytic domain	GO:0006468|GO:0004672
Lsat_1_v5_gn_0_29680.1	SMART	SM00220	Serine/Threonine protein kinases, catalytic domain	68	269	2.3e-11	IPR002290	Serine/threonine- / dual specificity protein kinase, catalytic domain	GO:0004672|GO:0005524|GO:0006468
Lsat_1_v5_gn_0_29701.1	PANTHER	PTHR10520		1	191	1.1e-82
Lsat_1_v5_gn_0_29701.1	PANTHER	PTHR10520:SF7		1	191	1.1e-82	IPR004810	Formyltetrahydrofolate deformylase	GO:0008864|GO:0006189
Lsat_1_v5_gn_0_29701.1	Pfam	PF00551	Formyl transferase	113	173	1.7e-05	IPR002376	Formyl transferase, N-terminal	GO:0009058|GO:0016742
Lsat_1_v5_gn_0_29701.1	Pfam	PF00551	Formyl transferase	29	116	0.00012	IPR002376	Formyl transferase, N-terminal	GO:0009058|GO:0016742
Lsat_1_v5_gn_0_29701.1	PRINTS	PR01575	Formyltetrahydrofolate deformylase signature	29	51	1.3e-08	IPR004810	Formyltetrahydrofolate deformylase	GO:0008864|GO:0006189
Lsat_1_v5_gn_0_29701.1	PRINTS	PR01575	Formyltetrahydrofolate deformylase signature	51	78	1.3e-08	IPR004810	Formyltetrahydrofolate deformylase	GO:0008864|GO:0006189
Lsat_1_v5_gn_0_29720.1	PANTHER	PTHR10281		13	179	6.2e-69
Lsat_1_v5_gn_0_29720.1	PANTHER	PTHR10281:SF26		13	179	6.2e-69
Lsat_1_v5_gn_0_29720.1	Pfam	PF00173	Cytochrome b5-like Heme/Steroid binding domain	74	169	4e-17	IPR001199	Cytochrome b5-like heme/steroid binding domain	GO:0020037
Lsat_1_v5_gn_0_29760.1	Pfam	PF01429	Methyl-CpG binding domain	25	78	1.8e-07	IPR001739	Methyl-CpG DNA binding	GO:0005634|GO:0003677
Lsat_1_v5_gn_0_29780.1	PANTHER	PTHR12398		3	149	4.2e-47
Lsat_1_v5_gn_0_29780.1	PANTHER	PTHR12398:SF5		3	149	4.2e-47
Lsat_1_v5_gn_0_29780.1	Pfam	PF04979	Protein phosphatase inhibitor 2 (IPP-2)	3	142	4.4e-16	IPR007062	Protein phosphatase inhibitor 2 (IPP-2)	GO:0009966|GO:0043666|GO:0004864
Lsat_1_v5_gn_0_2980.1	PANTHER	PTHR23155		1	1065	4.8e-114
Lsat_1_v5_gn_0_2980.1	Pfam	PF00931	NB-ARC domain	176	449	3e-69	IPR002182	NB-ARC	GO:0043531
Lsat_1_v5_gn_0_2980.1	PRINTS	PR00364	Disease resistance protein signature	189	204	5.5e-19	IPR000767	Disease resistance protein	GO:0006952
Lsat_1_v5_gn_0_2980.1	PRINTS	PR00364	Disease resistance protein signature	262	276	5.5e-19	IPR000767	Disease resistance protein	GO:0006952
Lsat_1_v5_gn_0_2980.1	PRINTS	PR00364	Disease resistance protein signature	360	374	5.5e-19	IPR000767	Disease resistance protein	GO:0006952
Lsat_1_v5_gn_0_2980.1	PRINTS	PR00364	Disease resistance protein signature	925	941	5.5e-19	IPR000767	Disease resistance protein	GO:0006952
Lsat_1_v5_gn_0_29900.1	Pfam	PF10268	Predicted transmembrane protein 161AB	216	403	1.6e-10	IPR019395	Transmembrane protein 161A/B
Lsat_1_v5_gn_0_29921.1	PANTHER	PTHR24420		76	1297	0
Lsat_1_v5_gn_0_29921.1	Pfam	PF07714	Protein tyrosine kinase	1026	1293	4.8e-44	IPR001245	Serine-threonine/tyrosine-protein kinase catalytic domain	GO:0004672|GO:0006468
Lsat_1_v5_gn_0_29921.1	Pfam	PF08263	Leucine rich repeat N-terminal domain	33	67	6.7e-09	IPR013210	Leucine-rich repeat-containing N-terminal, type 2
Lsat_1_v5_gn_0_29921.1	Pfam	PF12799	Leucine Rich repeats (2 copies)	167	205	1.7e-07	IPR025875	Leucine rich repeat 4
Lsat_1_v5_gn_0_29921.1	Pfam	PF12799	Leucine Rich repeats (2 copies)	661	695	7.5e-07	IPR025875	Leucine rich repeat 4
Lsat_1_v5_gn_0_29921.1	Pfam	PF12799	Leucine Rich repeats (2 copies)	95	131	3.1e-07	IPR025875	Leucine rich repeat 4
Lsat_1_v5_gn_0_29921.1	Pfam	PF13855	Leucine rich repeat	550	608	5.8e-07
Lsat_1_v5_gn_0_29921.1	Pfam	PF13855	Leucine rich repeat	708	766	3.8e-09
Lsat_1_v5_gn_0_29921.1	PRINTS	PR00019	Leucine-rich repeat signature	168	181	2e-05
Lsat_1_v5_gn_0_29921.1	PRINTS	PR00019	Leucine-rich repeat signature	286	299	2e-05
Lsat_1_v5_gn_0_29921.1	SMART	SM00220	Serine/Threonine protein kinases, catalytic domain	1022	1302	1.6e-29	IPR002290	Serine/threonine- / dual specificity protein kinase, catalytic domain	GO:0005524|GO:0004672|GO:0006468
Lsat_1_v5_gn_0_300.1	PANTHER	PTHR31677		46	138	6.3e-23
Lsat_1_v5_gn_0_300.1	Pfam	PF00847	AP2 domain	82	131	2.7e-17	IPR001471	AP2/ERF domain	GO:0003700|GO:0006355
Lsat_1_v5_gn_0_300.1	PRINTS	PR00367	Ethylene responsive element binding protein signature	105	121	2.2e-11	IPR001471	AP2/ERF domain	GO:0003700|GO:0006355
Lsat_1_v5_gn_0_300.1	PRINTS	PR00367	Ethylene responsive element binding protein signature	82	93	2.2e-11	IPR001471	AP2/ERF domain	GO:0003700|GO:0006355
Lsat_1_v5_gn_0_300.1	SMART	SM00380	DNA-binding domain in plant proteins such as APETALA2 and EREBPs	81	145	3.8e-37	IPR001471	AP2/ERF domain	GO:0003700|GO:0006355
Lsat_1_v5_gn_0_30380.1	PANTHER	PTHR11552		14	520	9.5e-163
Lsat_1_v5_gn_0_30380.1	PANTHER	PTHR11552:SF14		14	520	9.5e-163
Lsat_1_v5_gn_0_30380.1	Pfam	PF00732	GMC oxidoreductase	32	306	1e-33	IPR000172	Glucose-methanol-choline oxidoreductase, N-terminal	GO:0050660|GO:0055114|GO:0016614
Lsat_1_v5_gn_0_30380.1	Pfam	PF05199	GMC oxidoreductase	368	510	3.1e-25	IPR007867	Glucose-methanol-choline oxidoreductase, C-terminal	GO:0055114|GO:0016614
Lsat_1_v5_gn_0_30600.1	PANTHER	PTHR31208		9	93	4.9e-17
Lsat_1_v5_gn_0_30600.1	Pfam	PF03641	Possible lysine decarboxylase	11	93	7.7e-11	IPR005269	Cytokinin riboside 5'-monophosphate phosphoribohydrolase LOG
Lsat_1_v5_gn_0_3061.1	PANTHER	PTHR31221		30	172	2.3e-32
Lsat_1_v5_gn_0_3061.1	Pfam	PF03106	WRKY DNA -binding domain	110	168	1.7e-26	IPR003657	DNA-binding WRKY	GO:0043565|GO:0003700|GO:0006355
Lsat_1_v5_gn_0_3061.1	SMART	SM00774	DNA binding domain	110	169	1.2e-32	IPR003657	DNA-binding WRKY	GO:0043565|GO:0003700|GO:0006355
Lsat_1_v5_gn_0_30740.1	PANTHER	PTHR11921		28	275	6.6e-137
Lsat_1_v5_gn_0_30740.1	Pfam	PF13085	2Fe-2S iron-sulfur cluster binding domain	49	152	4.5e-31	IPR025192	Succinate dehydogenase/fumarate reductase N-terminal	GO:0051536|GO:0009055
Lsat_1_v5_gn_0_30740.1	Pfam	PF13534	4Fe-4S dicluster domain	191	264	6.4e-09
Lsat_1_v5_gn_0_30781.1	PANTHER	PTHR21013		79	333	1e-100	IPR011419	ATP12, ATPase F1F0-assembly protein	GO:0043461
Lsat_1_v5_gn_0_30781.1	PANTHER	PTHR21013:SF9		79	333	1e-100
Lsat_1_v5_gn_0_30781.1	Pfam	PF07542	ATP12 chaperone protein	97	225	7.4e-34	IPR011419	ATP12, ATPase F1F0-assembly protein	GO:0043461
Lsat_1_v5_gn_0_30940.1	PANTHER	PTHR24012		1	475	1.8e-125
Lsat_1_v5_gn_0_30940.1	PANTHER	PTHR24012:SF27		1	475	1.8e-125
Lsat_1_v5_gn_0_30940.1	Pfam	PF00076	RNA recognition motif. (a.k.a. RRM, RBD, or RNP domain)	108	174	2e-18	IPR000504	RNA recognition motif domain	GO:0003676
Lsat_1_v5_gn_0_30940.1	Pfam	PF00076	RNA recognition motif. (a.k.a. RRM, RBD, or RNP domain)	8	75	6.4e-18	IPR000504	RNA recognition motif domain	GO:0003676
Lsat_1_v5_gn_0_30940.1	PRINTS	PR01228	Eggshell protein signature	309	320	7.3e-07
Lsat_1_v5_gn_0_30940.1	PRINTS	PR01228	Eggshell protein signature	369	384	7.3e-07
Lsat_1_v5_gn_0_30940.1	PRINTS	PR01228	Eggshell protein signature	395	405	7.3e-07
Lsat_1_v5_gn_0_30940.1	PRINTS	PR01228	Eggshell protein signature	419	437	7.3e-07
Lsat_1_v5_gn_0_30940.1	SMART	SM00360	RNA recognition motif	107	179	6e-24	IPR000504	RNA recognition motif domain	GO:0003676
Lsat_1_v5_gn_0_30940.1	SMART	SM00360	RNA recognition motif	7	78	4.7e-24	IPR000504	RNA recognition motif domain	GO:0003676
Lsat_1_v5_gn_0_30981.1	PANTHER	PTHR23155		1	878	1.2e-147
Lsat_1_v5_gn_0_30981.1	PANTHER	PTHR23155:SF138		1	878	1.2e-147
Lsat_1_v5_gn_0_30981.1	Pfam	PF00931	NB-ARC domain	170	450	1.3e-74	IPR002182	NB-ARC	GO:0043531
Lsat_1_v5_gn_0_30981.1	Pfam	PF13855	Leucine rich repeat	601	659	2.6e-08
Lsat_1_v5_gn_0_30981.1	PRINTS	PR00364	Disease resistance protein signature	191	206	1.3e-19	IPR000767	Disease resistance protein	GO:0006952
Lsat_1_v5_gn_0_30981.1	PRINTS	PR00364	Disease resistance protein signature	264	278	1.3e-19	IPR000767	Disease resistance protein	GO:0006952
Lsat_1_v5_gn_0_30981.1	PRINTS	PR00364	Disease resistance protein signature	361	375	1.3e-19	IPR000767	Disease resistance protein	GO:0006952
Lsat_1_v5_gn_0_30981.1	PRINTS	PR00364	Disease resistance protein signature	620	636	1.3e-19	IPR000767	Disease resistance protein	GO:0006952
Lsat_1_v5_gn_0_3100.1	PANTHER	PTHR10769		1	65	2.3e-46	IPR000289	Ribosomal protein S28e	GO:0006412|GO:0005622|GO:0005840|GO:0003735
Lsat_1_v5_gn_0_3100.1	Pfam	PF01200	Ribosomal protein S28e	3	65	5.4e-33	IPR000289	Ribosomal protein S28e	GO:0006412|GO:0005622|GO:0005840|GO:0003735
Lsat_1_v5_gn_0_31261.1	PANTHER	PTHR13789		8	100	5.1e-38
Lsat_1_v5_gn_0_31261.1	PANTHER	PTHR13789:SF6		8	100	5.1e-38
Lsat_1_v5_gn_0_31261.1	Pfam	PF01494	FAD binding domain	59	100	7.8e-06	IPR002938	Monooxygenase, FAD-binding
Lsat_1_v5_gn_0_31360.1	Pfam	PF05542	Protein of unknown function (DUF760)	264	365	1.8e-18	IPR008479	Protein of unknown function DUF760
Lsat_1_v5_gn_0_31360.1	Pfam	PF05542	Protein of unknown function (DUF760)	90	169	1.4e-14	IPR008479	Protein of unknown function DUF760
Lsat_1_v5_gn_0_31381.1	PANTHER	PTHR12346		17	1267	0
Lsat_1_v5_gn_0_31381.1	Pfam	PF02671	Paired amphipathic helix repeat	164	209	1.3e-20	IPR003822	Paired amphipathic helix	GO:0005634|GO:0006355
Lsat_1_v5_gn_0_31381.1	Pfam	PF02671	Paired amphipathic helix repeat	365	409	1.5e-19	IPR003822	Paired amphipathic helix	GO:0005634|GO:0006355
Lsat_1_v5_gn_0_31381.1	Pfam	PF02671	Paired amphipathic helix repeat	78	124	4.9e-15	IPR003822	Paired amphipathic helix	GO:0005634|GO:0006355
Lsat_1_v5_gn_0_31381.1	Pfam	PF08295	Sin3 family co-repressor	475	570	2.7e-39	IPR013194	Histone deacetylase interacting
Lsat_1_v5_gn_0_31381.1	SMART	SM00761	Histone deacetylase (HDAC) interacting	475	575	5.2e-53	IPR013194	Histone deacetylase interacting
Lsat_1_v5_gn_0_31400.1	PANTHER	PTHR12843		26	73	1.5e-13	IPR026635	N-lysine methyltransferase See1-like
Lsat_1_v5_gn_0_31400.1	PANTHER	PTHR12843:SF0		26	73	1.5e-13
Lsat_1_v5_gn_0_31400.1	Pfam	PF12847	Methyltransferase domain	43	73	2e-06
Lsat_1_v5_gn_0_31600.1	PANTHER	PTHR11353		174	213	2.6e-17	IPR002423	Chaperonin Cpn60/TCP-1	GO:0005524|GO:0044267
Lsat_1_v5_gn_0_31600.1	PANTHER	PTHR11353:SF9		174	213	2.6e-17
Lsat_1_v5_gn_0_31600.1	Pfam	PF00118	TCP-1/cpn60 chaperonin family	79	215	8.8e-06	IPR002423	Chaperonin Cpn60/TCP-1	GO:0005524|GO:0044267
Lsat_1_v5_gn_0_31780.1	PANTHER	PTHR24073		12	223	2.3e-106
Lsat_1_v5_gn_0_31780.1	PANTHER	PTHR24073:SF87		12	223	2.3e-106
Lsat_1_v5_gn_0_31780.1	Pfam	PF00071	Ras family	16	176	1.4e-61	IPR001806	Small GTPase superfamily	GO:0005525|GO:0007264
Lsat_1_v5_gn_0_31780.1	PRINTS	PR00449	Transforming protein P21 ras signature	118	131	2.1e-40	IPR001806	Small GTPase superfamily	GO:0005525|GO:0007264
Lsat_1_v5_gn_0_31780.1	PRINTS	PR00449	Transforming protein P21 ras signature	153	175	2.1e-40	IPR001806	Small GTPase superfamily	GO:0005525|GO:0007264
Lsat_1_v5_gn_0_31780.1	PRINTS	PR00449	Transforming protein P21 ras signature	15	36	2.1e-40	IPR001806	Small GTPase superfamily	GO:0005525|GO:0007264
Lsat_1_v5_gn_0_31780.1	PRINTS	PR00449	Transforming protein P21 ras signature	38	54	2.1e-40	IPR001806	Small GTPase superfamily	GO:0005525|GO:0007264
Lsat_1_v5_gn_0_31780.1	PRINTS	PR00449	Transforming protein P21 ras signature	56	78	2.1e-40	IPR001806	Small GTPase superfamily	GO:0005525|GO:0007264
Lsat_1_v5_gn_0_31780.1	SMART	SM00173	Ras subfamily of RAS small GTPases	12	178	1.2e-29	IPR020849	Small GTPase superfamily, Ras type	GO:0005525|GO:0007165|GO:0003924|GO:0016020|GO:0006184
Lsat_1_v5_gn_0_31780.1	SMART	SM00174	Rho (Ras homology) subfamily of Ras-like small GTPases	17	178	5.3e-12	IPR003578	Small GTPase superfamily, Rho type	GO:0007264|GO:0005525|GO:0005622
Lsat_1_v5_gn_0_31780.1	SMART	SM00175	Rab subfamily of small GTPases	15	178	6e-102	IPR003579	Small GTPase superfamily, Rab type	GO:0005525|GO:0007264|GO:0015031
Lsat_1_v5_gn_0_31780.1	SMART	SM00176	Ran (Ras-related nuclear proteins) /TC4 subfamily of small GTPases	20	219	4.1e-06	IPR002041	Ran GTPase	GO:0006913|GO:0005525|GO:0006184|GO:0007165|GO:0006886|GO:0003924
Lsat_1_v5_gn_0_31860.1	Pfam	PF00407	Pathogenesis-related protein Bet v I family	1	150	5.9e-25	IPR000916	Bet v I domain	GO:0009607|GO:0006952
Lsat_1_v5_gn_0_31860.1	PRINTS	PR00634	Major pollen allergen Bet V1 signature	109	125	1.1e-20	IPR024949	Bet v I type allergen
Lsat_1_v5_gn_0_31860.1	PRINTS	PR00634	Major pollen allergen Bet V1 signature	143	153	1.1e-20	IPR024949	Bet v I type allergen
Lsat_1_v5_gn_0_31860.1	PRINTS	PR00634	Major pollen allergen Bet V1 signature	3	23	1.1e-20	IPR024949	Bet v I type allergen
Lsat_1_v5_gn_0_31860.1	PRINTS	PR00634	Major pollen allergen Bet V1 signature	49	58	1.1e-20	IPR024949	Bet v I type allergen
Lsat_1_v5_gn_0_31860.1	PRINTS	PR00634	Major pollen allergen Bet V1 signature	65	84	1.1e-20	IPR024949	Bet v I type allergen
Lsat_1_v5_gn_0_31860.1	PRINTS	PR00634	Major pollen allergen Bet V1 signature	84	97	1.1e-20	IPR024949	Bet v I type allergen
Lsat_1_v5_gn_0_31960.1	Pfam	PF00013	KH domain	67	103	2.3e-10	IPR004088	K Homology domain, type 1	GO:0003723
Lsat_1_v5_gn_0_31980.1	PANTHER	PTHR10694		36	141	6.1e-35
Lsat_1_v5_gn_0_31980.1	PANTHER	PTHR10694:SF8		36	141	6.1e-35
Lsat_1_v5_gn_0_31980.1	Pfam	PF02373	JmjC domain, hydroxylase	40	110	2.7e-16	IPR003347	JmjC domain	GO:0005515
Lsat_1_v5_gn_0_31980.1	SMART	SM00558	A domain family that is part of the cupin metalloenzyme superfamily.	1	127	0.0001	IPR003347	JmjC domain	GO:0005515
Lsat_1_v5_gn_0_3201.1	PANTHER	PTHR24220		6	137	4.4e-52
Lsat_1_v5_gn_0_3201.1	PANTHER	PTHR24220:SF40		6	137	4.4e-52
Lsat_1_v5_gn_0_3201.1	Pfam	PF00005	ABC transporter	21	85	4.1e-12	IPR003439	ABC transporter-like	GO:0005524|GO:0016887
Lsat_1_v5_gn_0_320.1	PANTHER	PTHR11668		6	321	5.1e-227
Lsat_1_v5_gn_0_320.1	PANTHER	PTHR11668:SF74		6	321	5.1e-227
Lsat_1_v5_gn_0_320.1	Pfam	PF00149	Calcineurin-like phosphoesterase	54	247	1.7e-47	IPR004843	Metallophosphoesterase domain	GO:0016787
Lsat_1_v5_gn_0_320.1	PRINTS	PR00114	Serine/threonine phosphatase family signature	116	140	1.1e-95	IPR006186	Serine/threonine-specific protein phosphatase/bis(5-nucleosyl)-tetraphosphatase	GO:0016787
Lsat_1_v5_gn_0_320.1	PRINTS	PR00114	Serine/threonine phosphatase family signature	150	176	1.1e-95	IPR006186	Serine/threonine-specific protein phosphatase/bis(5-nucleosyl)-tetraphosphatase	GO:0016787
Lsat_1_v5_gn_0_320.1	PRINTS	PR00114	Serine/threonine phosphatase family signature	179	206	1.1e-95	IPR006186	Serine/threonine-specific protein phosphatase/bis(5-nucleosyl)-tetraphosphatase	GO:0016787
Lsat_1_v5_gn_0_320.1	PRINTS	PR00114	Serine/threonine phosphatase family signature	236	256	1.1e-95	IPR006186	Serine/threonine-specific protein phosphatase/bis(5-nucleosyl)-tetraphosphatase	GO:0016787
Lsat_1_v5_gn_0_320.1	PRINTS	PR00114	Serine/threonine phosphatase family signature	258	274	1.1e-95	IPR006186	Serine/threonine-specific protein phosphatase/bis(5-nucleosyl)-tetraphosphatase	GO:0016787
Lsat_1_v5_gn_0_320.1	PRINTS	PR00114	Serine/threonine phosphatase family signature	54	81	1.1e-95	IPR006186	Serine/threonine-specific protein phosphatase/bis(5-nucleosyl)-tetraphosphatase	GO:0016787
Lsat_1_v5_gn_0_320.1	PRINTS	PR00114	Serine/threonine phosphatase family signature	83	110	1.1e-95	IPR006186	Serine/threonine-specific protein phosphatase/bis(5-nucleosyl)-tetraphosphatase	GO:0016787
Lsat_1_v5_gn_0_320.1	SMART	SM00156	Protein phosphatase 2A homologues, catalytic domain.	26	296	3.7e-174	IPR006186	Serine/threonine-specific protein phosphatase/bis(5-nucleosyl)-tetraphosphatase	GO:0016787
Lsat_1_v5_gn_0_32021.1	PANTHER	PTHR23074		118	160	1.9e-23
Lsat_1_v5_gn_0_32021.1	PANTHER	PTHR23074:SF20		118	160	1.9e-23
Lsat_1_v5_gn_0_32021.1	Pfam	PF00004	ATPase family associated with various cellular activities (AAA)	124	163	3.4e-11	IPR003959	ATPase, AAA-type, core	GO:0005524
Lsat_1_v5_gn_0_32100.1	PANTHER	PTHR31268		22	770	0
Lsat_1_v5_gn_0_32100.1	PANTHER	PTHR31268:SF0		22	770	0
Lsat_1_v5_gn_0_32100.1	Pfam	PF05691	Raffinose synthase or seed inhibition protein Sip1	26	756	0	IPR008811	Raffinose synthase
Lsat_1_v5_gn_0_32160.1	PANTHER	PTHR31805		1	509	3.5e-93
Lsat_1_v5_gn_0_32160.1	PANTHER	PTHR31805:SF0		1	509	3.5e-93
Lsat_1_v5_gn_0_32160.1	Pfam	PF07223	Protein of unknown function (DUF1421)	189	490	1e-43	IPR010820	Protein of unknown function DUF1421
Lsat_1_v5_gn_0_32180.1	PANTHER	PTHR31079		7	217	7.3e-100
Lsat_1_v5_gn_0_32180.1	PANTHER	PTHR31079:SF0		7	217	7.3e-100
Lsat_1_v5_gn_0_32180.1	Pfam	PF02365	No apical meristem (NAM) protein	60	198	4.2e-27	IPR003441	No apical meristem (NAM) protein	GO:0003677|GO:0006355
Lsat_1_v5_gn_0_32260.1	PANTHER	PTHR12960		11	604	1.2e-61	IPR012476	GLE1-like	GO:0016973|GO:0005643
Lsat_1_v5_gn_0_32260.1	PANTHER	PTHR12960:SF0		11	604	1.2e-61
Lsat_1_v5_gn_0_32260.1	Pfam	PF07817	GLE1-like protein	338	553	1.1e-52	IPR012476	GLE1-like	GO:0016973|GO:0005643
Lsat_1_v5_gn_0_32321.1	Pfam	PF01693	Caulimovirus viroplasmin	106	148	3.5e-10	IPR011320	Ribonuclease H1, N-terminal
Lsat_1_v5_gn_0_32360.1	PANTHER	PTHR23069		2	325	2.4e-141
Lsat_1_v5_gn_0_32360.1	PANTHER	PTHR23069:SF0		2	325	2.4e-141
Lsat_1_v5_gn_0_32360.1	Pfam	PF00004	ATPase family associated with various cellular activities (AAA)	3	59	2.9e-10	IPR003959	ATPase, AAA-type, core	GO:0005524
Lsat_1_v5_gn_0_32381.1	PANTHER	PTHR11615		96	508	1.8e-162
Lsat_1_v5_gn_0_32381.1	PANTHER	PTHR11615:SF31		96	508	1.8e-162
Lsat_1_v5_gn_0_32381.1	Pfam	PF02256	Iron hydrogenase small subunit	470	495	9.8e-05	IPR003149	Iron hydrogenase, small subunit-like
Lsat_1_v5_gn_0_32381.1	Pfam	PF02906	Iron only hydrogenase large subunit, C-terminal domain	141	437	6.2e-75	IPR004108	Iron hydrogenase, large subunit, C-terminal
Lsat_1_v5_gn_0_32400.1	PANTHER	PTHR19852		167	356	6.2e-41
Lsat_1_v5_gn_0_32400.1	PANTHER	PTHR19852:SF6		167	356	6.2e-41
Lsat_1_v5_gn_0_32400.1	Pfam	PF00400	WD domain, G-beta repeat	268	303	0.0006	IPR001680	WD40 repeat	GO:0005515
Lsat_1_v5_gn_0_32400.1	SMART	SM00320	WD40 repeats	263	303	0.00057	IPR001680	WD40 repeat	GO:0005515
Lsat_1_v5_gn_0_3241.1	PANTHER	PTHR32548		75	119	8.2e-22
Lsat_1_v5_gn_0_3241.1	PANTHER	PTHR32548:SF6		75	119	8.2e-22
Lsat_1_v5_gn_0_32421.1	PANTHER	PTHR21736		1	547	8e-273
Lsat_1_v5_gn_0_32421.1	PANTHER	PTHR21736:SF14		1	547	8e-273
Lsat_1_v5_gn_0_32421.1	Pfam	PF07227	Protein of unknown function (DUF1423)	87	538	1.8e-195	IPR004082	Protein of unknown function DUF1423, plant
Lsat_1_v5_gn_0_32421.1	PRINTS	PR01544	Arabidopsis thaliana 130.7kDa hypothetical protein signature	138	153	4.1e-66	IPR004082	Protein of unknown function DUF1423, plant
Lsat_1_v5_gn_0_32421.1	PRINTS	PR01544	Arabidopsis thaliana 130.7kDa hypothetical protein signature	153	168	4.1e-66	IPR004082	Protein of unknown function DUF1423, plant
Lsat_1_v5_gn_0_32421.1	PRINTS	PR01544	Arabidopsis thaliana 130.7kDa hypothetical protein signature	179	200	4.1e-66	IPR004082	Protein of unknown function DUF1423, plant
Lsat_1_v5_gn_0_32421.1	PRINTS	PR01544	Arabidopsis thaliana 130.7kDa hypothetical protein signature	225	245	4.1e-66	IPR004082	Protein of unknown function DUF1423, plant
Lsat_1_v5_gn_0_32421.1	PRINTS	PR01544	Arabidopsis thaliana 130.7kDa hypothetical protein signature	427	447	4.1e-66	IPR004082	Protein of unknown function DUF1423, plant
Lsat_1_v5_gn_0_32421.1	PRINTS	PR01544	Arabidopsis thaliana 130.7kDa hypothetical protein signature	466	488	4.1e-66	IPR004082	Protein of unknown function DUF1423, plant
Lsat_1_v5_gn_0_32421.1	PRINTS	PR01544	Arabidopsis thaliana 130.7kDa hypothetical protein signature	96	118	4.1e-66	IPR004082	Protein of unknown function DUF1423, plant
Lsat_1_v5_gn_0_32440.1	PANTHER	PTHR24015		14	501	3.7e-181
Lsat_1_v5_gn_0_32440.1	PANTHER	PTHR24015:SF136		14	501	3.7e-181
Lsat_1_v5_gn_0_32440.1	Pfam	PF01535	PPR repeat	78	104	0.00035	IPR002885	Pentatricopeptide repeat
Lsat_1_v5_gn_0_32440.1	Pfam	PF13041	PPR repeat family	176	220	2.3e-07	IPR002885	Pentatricopeptide repeat
Lsat_1_v5_gn_0_32440.1	Pfam	PF13041	PPR repeat family	319	367	2.3e-08	IPR002885	Pentatricopeptide repeat
Lsat_1_v5_gn_0_32461.1	PANTHER	PTHR24015		12	156	6.2e-64
Lsat_1_v5_gn_0_32461.1	PANTHER	PTHR24015:SF169		12	156	6.2e-64
Lsat_1_v5_gn_0_32461.1	Pfam	PF00265	Thymidine kinase	181	237	6.6e-05	IPR001267	Thymidine kinase	GO:0005524|GO:0004797
Lsat_1_v5_gn_0_32480.1	PANTHER	PTHR32548		14	164	1.5e-55
Lsat_1_v5_gn_0_32480.1	PANTHER	PTHR32548:SF6		14	164	1.5e-55
Lsat_1_v5_gn_0_32500.1	Pfam	PF00450	Serine carboxypeptidase	50	162	4e-11	IPR001563	Peptidase S10, serine carboxypeptidase	GO:0004185|GO:0006508
Lsat_1_v5_gn_0_32660.1	Pfam	PF05755	Rubber elongation factor protein (REF)	16	203	2.4e-51	IPR008802	Rubber elongation factor
Lsat_1_v5_gn_0_32720.1	PANTHER	PTHR23153		65	280	2.3e-30
Lsat_1_v5_gn_0_3280.1	PANTHER	PTHR11946		45	246	7.8e-99
Lsat_1_v5_gn_0_3280.1	PANTHER	PTHR11946:SF5		45	246	7.8e-99	IPR002303	Valine-tRNA ligase	GO:0000166|GO:0005737|GO:0006438|GO:0004832|GO:0005524
Lsat_1_v5_gn_0_3280.1	Pfam	PF00133	tRNA synthetases class I (I, L, M and V)	36	246	2.3e-57	IPR002300	Aminoacyl-tRNA synthetase, class Ia	GO:0005737|GO:0004812|GO:0000166|GO:0005524|GO:0006418
Lsat_1_v5_gn_0_3280.1	PRINTS	PR00986	Valyl-tRNA synthetase signature	181	202	2.18e-21	IPR002303	Valine-tRNA ligase	GO:0000166|GO:0005737|GO:0006438|GO:0004832|GO:0005524
Lsat_1_v5_gn_0_3280.1	PRINTS	PR00986	Valyl-tRNA synthetase signature	212	230	2.18e-21	IPR002303	Valine-tRNA ligase	GO:0000166|GO:0005737|GO:0006438|GO:0004832|GO:0005524
Lsat_1_v5_gn_0_3280.1	PRINTS	PR00986	Valyl-tRNA synthetase signature	63	76	2.18e-21	IPR002303	Valine-tRNA ligase	GO:0000166|GO:0005737|GO:0006438|GO:0004832|GO:0005524
Lsat_1_v5_gn_0_32861.1	Pfam	PF00692	dUTPase	33	125	3.8e-09	IPR008180	DeoxyUTP pyrophosphatase	GO:0016787|GO:0046080
Lsat_1_v5_gn_0_32880.1	PANTHER	PTHR24361		7	597	1.9e-214
Lsat_1_v5_gn_0_32880.1	PANTHER	PTHR24361:SF159		7	597	1.9e-214
Lsat_1_v5_gn_0_32880.1	Pfam	PF00069	Protein kinase domain	15	276	3.7e-61	IPR000719	Protein kinase, catalytic domain	GO:0005524|GO:0006468|GO:0004672
Lsat_1_v5_gn_0_32880.1	SMART	SM00220	Serine/Threonine protein kinases, catalytic domain	15	276	9.5e-91	IPR002290	Serine/threonine- / dual specificity protein kinase, catalytic domain	GO:0004672|GO:0005524|GO:0006468
Lsat_1_v5_gn_0_32940.1	PANTHER	PTHR24298		1	296	4.8e-33
Lsat_1_v5_gn_0_32940.1	Pfam	PF00067	Cytochrome P450	37	296	8.1e-33	IPR001128	Cytochrome P450	GO:0055114|GO:0005506|GO:0020037|GO:0016705|GO:0009055
Lsat_1_v5_gn_0_32940.1	PRINTS	PR00463	E-class P450 group I signature	180	198	2.1e-10	IPR002401	Cytochrome P450, E-class, group I	GO:0020037|GO:0005506|GO:0016705|GO:0055114
Lsat_1_v5_gn_0_32940.1	PRINTS	PR00463	E-class P450 group I signature	64	83	2.1e-10	IPR002401	Cytochrome P450, E-class, group I	GO:0020037|GO:0005506|GO:0016705|GO:0055114
Lsat_1_v5_gn_0_32940.1	PRINTS	PR00463	E-class P450 group I signature	88	109	2.1e-10	IPR002401	Cytochrome P450, E-class, group I	GO:0020037|GO:0005506|GO:0016705|GO:0055114
Lsat_1_v5_gn_0_32960.1	PANTHER	PTHR25943		1	188	1.1e-84
Lsat_1_v5_gn_0_32960.1	PANTHER	PTHR25943:SF61		1	188	1.1e-84
Lsat_1_v5_gn_0_32960.1	Pfam	PF00067	Cytochrome P450	4	189	1.1e-61	IPR001128	Cytochrome P450	GO:0055114|GO:0020037|GO:0009055|GO:0016705|GO:0005506
Lsat_1_v5_gn_0_32960.1	PRINTS	PR00385	P450 superfamily signature	138	147	2.3e-11	IPR001128	Cytochrome P450	GO:0055114|GO:0020037|GO:0009055|GO:0016705|GO:0005506
Lsat_1_v5_gn_0_32960.1	PRINTS	PR00385	P450 superfamily signature	61	72	2.3e-11	IPR001128	Cytochrome P450	GO:0055114|GO:0020037|GO:0009055|GO:0016705|GO:0005506
Lsat_1_v5_gn_0_32960.1	PRINTS	PR00385	P450 superfamily signature	8	25	2.3e-11	IPR001128	Cytochrome P450	GO:0055114|GO:0020037|GO:0009055|GO:0016705|GO:0005506
Lsat_1_v5_gn_0_32960.1	PRINTS	PR00463	E-class P450 group I signature	101	125	5.1e-27	IPR002401	Cytochrome P450, E-class, group I	GO:0016705|GO:0005506|GO:0055114|GO:0020037
Lsat_1_v5_gn_0_32960.1	PRINTS	PR00463	E-class P450 group I signature	137	147	5.1e-27	IPR002401	Cytochrome P450, E-class, group I	GO:0016705|GO:0005506|GO:0055114|GO:0020037
Lsat_1_v5_gn_0_32960.1	PRINTS	PR00463	E-class P450 group I signature	147	170	5.1e-27	IPR002401	Cytochrome P450, E-class, group I	GO:0016705|GO:0005506|GO:0055114|GO:0020037
Lsat_1_v5_gn_0_32960.1	PRINTS	PR00463	E-class P450 group I signature	17	43	5.1e-27	IPR002401	Cytochrome P450, E-class, group I	GO:0016705|GO:0005506|GO:0055114|GO:0020037
Lsat_1_v5_gn_0_32960.1	PRINTS	PR00463	E-class P450 group I signature	60	78	5.1e-27	IPR002401	Cytochrome P450, E-class, group I	GO:0016705|GO:0005506|GO:0055114|GO:0020037
Lsat_1_v5_gn_0_32980.1	PANTHER	PTHR24031		96	158	8e-45
Lsat_1_v5_gn_0_32980.1	PANTHER	PTHR24031:SF76		96	158	8e-45
Lsat_1_v5_gn_0_32980.1	Pfam	PF00271	Helicase conserved C-terminal domain	90	121	3.1e-07	IPR001650	Helicase, C-terminal	GO:0003676|GO:0005524|GO:0004386
Lsat_1_v5_gn_0_33020.1	PANTHER	PTHR10836		77	129	2.3e-34	IPR020831	Glyceraldehyde/Erythrose phosphate dehydrogenase family	GO:0055114|GO:0016620
Lsat_1_v5_gn_0_33020.1	Pfam	PF02800	Glyceraldehyde 3-phosphate dehydrogenase, C-terminal domain	75	129	4.6e-19	IPR020829	Glyceraldehyde 3-phosphate dehydrogenase, catalytic domain	GO:0055114|GO:0016620
Lsat_1_v5_gn_0_33060.1	PANTHER	PTHR26393		27	217	1.2e-45
Lsat_1_v5_gn_0_33060.1	PANTHER	PTHR26393:SF64		27	217	1.2e-45
Lsat_1_v5_gn_0_33060.1	Pfam	PF08263	Leucine rich repeat N-terminal domain	28	69	9e-06	IPR013210	Leucine-rich repeat-containing N-terminal, type 2
Lsat_1_v5_gn_0_33100.1	PANTHER	PTHR24056		16	291	2e-220
Lsat_1_v5_gn_0_33100.1	PANTHER	PTHR24056:SF127		16	291	2e-220
Lsat_1_v5_gn_0_33100.1	Pfam	PF00069	Protein kinase domain	25	269	3.7e-66	IPR000719	Protein kinase, catalytic domain	GO:0004672|GO:0005524|GO:0006468
Lsat_1_v5_gn_0_33100.1	SMART	SM00220	Serine/Threonine protein kinases, catalytic domain	25	302	1.6e-76	IPR002290	Serine/threonine- / dual specificity protein kinase, catalytic domain	GO:0004672|GO:0005524|GO:0006468
Lsat_1_v5_gn_0_33141.1	PANTHER	PTHR13711		11	142	7.3e-32
Lsat_1_v5_gn_0_33141.1	PANTHER	PTHR13711:SF39		11	142	7.3e-32
Lsat_1_v5_gn_0_33141.1	Pfam	PF00505	HMG (high mobility group) box	35	104	1.7e-23	IPR009071	High mobility group (HMG) box domain
Lsat_1_v5_gn_0_33141.1	SMART	SM00398	high mobility group	34	105	7.2e-26	IPR009071	High mobility group (HMG) box domain
Lsat_1_v5_gn_0_3321.1	PANTHER	PTHR24015		59	605	6e-141
Lsat_1_v5_gn_0_3321.1	PANTHER	PTHR24015:SF149		59	605	6e-141
Lsat_1_v5_gn_0_3321.1	Pfam	PF01535	PPR repeat	353	381	4.8e-07	IPR002885	Pentatricopeptide repeat
Lsat_1_v5_gn_0_3321.1	Pfam	PF14432	DYW family of nucleic acid deaminases	524	594	8.3e-07
Lsat_1_v5_gn_0_33241.1	PANTHER	PTHR31087		12	213	1.4e-47
Lsat_1_v5_gn_0_33241.1	PANTHER	PTHR31087:SF0		12	213	1.4e-47
Lsat_1_v5_gn_0_33241.1	Pfam	PF04525	Tubby C 2	15	193	1.7e-36	IPR007612	LURP1-like domain
Lsat_1_v5_gn_0_33321.1	PANTHER	PTHR12103		1	102	8.4e-21	IPR008380	HAD-superfamily hydrolase, subfamily IG, 5'-nucleotidase
Lsat_1_v5_gn_0_33321.1	PANTHER	PTHR12103:SF1		1	102	8.4e-21
Lsat_1_v5_gn_0_33321.1	Pfam	PF05761	5' nucleotidase family	2	101	1.7e-17	IPR008380	HAD-superfamily hydrolase, subfamily IG, 5'-nucleotidase
Lsat_1_v5_gn_0_33340.1	PANTHER	PTHR23291		55	210	6.8e-44	IPR006214	Bax inhibitor 1-related
Lsat_1_v5_gn_0_33340.1	PANTHER	PTHR23291:SF4		55	210	6.8e-44
Lsat_1_v5_gn_0_33340.1	Pfam	PF01027	Inhibitor of apoptosis-promoting Bax1	49	198	1.3e-23	IPR006214	Bax inhibitor 1-related
Lsat_1_v5_gn_0_33361.1	PANTHER	PTHR13448		1	267	8.1e-40	IPR019308	Protein of unknown function DUF2359, TMEM214
Lsat_1_v5_gn_0_3360.1	PANTHER	PTHR24015		1	565	1.1e-75
Lsat_1_v5_gn_0_3360.1	PANTHER	PTHR24015:SF0		1	565	1.1e-75
Lsat_1_v5_gn_0_3360.1	Pfam	PF01535	PPR repeat	157	185	0.00096	IPR002885	Pentatricopeptide repeat
Lsat_1_v5_gn_0_3360.1	Pfam	PF01535	PPR repeat	403	431	1.4e-07	IPR002885	Pentatricopeptide repeat
Lsat_1_v5_gn_0_3360.1	Pfam	PF12854	PPR repeat	499	530	8.7e-08	IPR002885	Pentatricopeptide repeat
Lsat_1_v5_gn_0_3360.1	Pfam	PF13041	PPR repeat family	433	481	4e-13	IPR002885	Pentatricopeptide repeat
Lsat_1_v5_gn_0_33621.1	PANTHER	PTHR12855		1	458	1.8e-213	IPR027109	SWR1-complex protein 4/DNA methyltransferase 1-associated protein 1	GO:0006338|GO:0006281|GO:0043968|GO:0035267|GO:0043967
Lsat_1_v5_gn_0_33621.1	PANTHER	PTHR12855:SF5		1	458	1.8e-213
Lsat_1_v5_gn_0_33621.1	Pfam	PF00249	Myb-like DNA-binding domain	129	174	1.7e-05	IPR001005	SANT/Myb domain	GO:0003682
Lsat_1_v5_gn_0_33621.1	Pfam	PF05499	DNA methyltransferase 1-associated protein 1 (DMAP1)	334	388	3.4e-06	IPR008468	DNA methyltransferase 1-associated 1	GO:0045892|GO:0005634
Lsat_1_v5_gn_0_33621.1	SMART	SM00717	SANT SWI3, ADA2, N-CoR and TFIIIB'' DNA-binding domains	127	178	1e-08	IPR001005	SANT/Myb domain	GO:0003682
Lsat_1_v5_gn_0_33640.1	PANTHER	PTHR31096		1	403	3.4e-173
Lsat_1_v5_gn_0_33640.1	PANTHER	PTHR31096:SF0		1	403	3.4e-173
Lsat_1_v5_gn_0_33640.1	Pfam	PF01842	ACT domain	117	166	2.6e-10	IPR002912	ACT domain	GO:0008152|GO:0016597
Lsat_1_v5_gn_0_33640.1	Pfam	PF01842	ACT domain	28	77	2.2e-07	IPR002912	ACT domain	GO:0008152|GO:0016597
Lsat_1_v5_gn_0_33640.1	Pfam	PF01842	ACT domain	335	390	3.8e-05	IPR002912	ACT domain	GO:0008152|GO:0016597
Lsat_1_v5_gn_0_33780.1	PANTHER	PTHR32410		68	450	1.5e-26
Lsat_1_v5_gn_0_33780.1	Pfam	PF07649	C1-like domain	254	282	3.6e-05	IPR011424	C1-like	GO:0055114|GO:0047134
Lsat_1_v5_gn_0_33780.1	Pfam	PF07649	C1-like domain	363	389	0.00014	IPR011424	C1-like	GO:0055114|GO:0047134
Lsat_1_v5_gn_0_33780.1	Pfam	PF07649	C1-like domain	81	108	2e-05	IPR011424	C1-like	GO:0055114|GO:0047134
Lsat_1_v5_gn_0_3380.1	Pfam	PF01190	Pollen proteins Ole e I like	33	132	3.2e-20	IPR006041	Pollen Ole e 1 allergen/extensin
Lsat_1_v5_gn_0_34000.1	PANTHER	PTHR24356		841	1219	1.7e-186
Lsat_1_v5_gn_0_34000.1	PANTHER	PTHR24356:SF1		841	1219	1.7e-186
Lsat_1_v5_gn_0_34000.1	Pfam	PF00069	Protein kinase domain	894	1188	4.8e-65	IPR000719	Protein kinase, catalytic domain	GO:0006468|GO:0005524|GO:0004672
Lsat_1_v5_gn_0_34000.1	SMART	SM00220	Serine/Threonine protein kinases, catalytic domain	894	1188	4.3e-107	IPR002290	Serine/threonine- / dual specificity protein kinase, catalytic domain	GO:0004672|GO:0005524|GO:0006468
Lsat_1_v5_gn_0_3401.1	PANTHER	PTHR13169		74	158	9.3e-14
Lsat_1_v5_gn_0_3401.1	Pfam	PF13881	Ubiquitin-2 like Rad60 SUMO-like	79	177	1.5e-34
Lsat_1_v5_gn_0_340.1	PANTHER	PTHR24420		2	79	2e-23
Lsat_1_v5_gn_0_340.1	PANTHER	PTHR24420:SF292		2	79	2e-23
Lsat_1_v5_gn_0_34021.1	PANTHER	PTHR11102		122	654	2e-178
Lsat_1_v5_gn_0_34021.1	PANTHER	PTHR11102:SF11		122	654	2e-178
Lsat_1_v5_gn_0_34021.1	Pfam	PF08238	Sel1 repeat	256	291	1.2e-07	IPR006597	Sel1-like
Lsat_1_v5_gn_0_34021.1	Pfam	PF08238	Sel1 repeat	294	326	6.2e-06	IPR006597	Sel1-like
Lsat_1_v5_gn_0_34021.1	Pfam	PF08238	Sel1 repeat	331	363	1.5e-05	IPR006597	Sel1-like
Lsat_1_v5_gn_0_34021.1	Pfam	PF08238	Sel1 repeat	369	400	2.3e-06	IPR006597	Sel1-like
Lsat_1_v5_gn_0_34021.1	Pfam	PF08238	Sel1 repeat	554	584	1.5e-06	IPR006597	Sel1-like
Lsat_1_v5_gn_0_34021.1	SMART	SM00671	Sel1-like repeats.	256	292	2.6e-09	IPR006597	Sel1-like
Lsat_1_v5_gn_0_34021.1	SMART	SM00671	Sel1-like repeats.	293	328	1.2e-06	IPR006597	Sel1-like
Lsat_1_v5_gn_0_34021.1	SMART	SM00671	Sel1-like repeats.	366	401	6e-08	IPR006597	Sel1-like
Lsat_1_v5_gn_0_34021.1	SMART	SM00671	Sel1-like repeats.	554	589	3.3e-07	IPR006597	Sel1-like
Lsat_1_v5_gn_0_3441.1	PANTHER	PTHR10168		15	127	3.8e-42
Lsat_1_v5_gn_0_3441.1	PANTHER	PTHR10168:SF47		15	127	3.8e-42
Lsat_1_v5_gn_0_3441.1	Pfam	PF00462	Glutaredoxin	37	100	4.3e-12	IPR002109	Glutaredoxin	GO:0045454|GO:0009055|GO:0015035
Lsat_1_v5_gn_0_34441.1	PANTHER	PTHR19876		1	1213	0
Lsat_1_v5_gn_0_34441.1	PANTHER	PTHR19876:SF1		1	1213	0
Lsat_1_v5_gn_0_34441.1	Pfam	PF00400	WD domain, G-beta repeat	126	163	2.6e-10	IPR001680	WD40 repeat	GO:0005515
Lsat_1_v5_gn_0_34441.1	Pfam	PF00400	WD domain, G-beta repeat	196	231	6e-08	IPR001680	WD40 repeat	GO:0005515
Lsat_1_v5_gn_0_34441.1	Pfam	PF00400	WD domain, G-beta repeat	242	276	1.9e-07	IPR001680	WD40 repeat	GO:0005515
Lsat_1_v5_gn_0_34441.1	Pfam	PF00400	WD domain, G-beta repeat	44	79	2e-07	IPR001680	WD40 repeat	GO:0005515
Lsat_1_v5_gn_0_34441.1	Pfam	PF00400	WD domain, G-beta repeat	84	121	9.5e-10	IPR001680	WD40 repeat	GO:0005515
Lsat_1_v5_gn_0_34441.1	Pfam	PF04053	Coatomer WD associated region	342	769	1.7e-135	IPR006692	Coatomer, WD associated region	GO:0030117|GO:0006886|GO:0016192|GO:0005198
Lsat_1_v5_gn_0_34441.1	Pfam	PF06957	Coatomer (COPI) alpha subunit C-terminus	823	1213	3.6e-172	IPR010714	Coatomer, alpha subunit, C-terminal	GO:0005198|GO:0016192|GO:0005515|GO:0030126|GO:0006886
Lsat_1_v5_gn_0_34441.1	PRINTS	PR00320	G protein beta WD-40 repeat signature	108	122	3.8e-07	IPR020472	G-protein beta WD-40 repeat
Lsat_1_v5_gn_0_34441.1	PRINTS	PR00320	G protein beta WD-40 repeat signature	150	164	3.8e-07	IPR020472	G-protein beta WD-40 repeat
Lsat_1_v5_gn_0_34441.1	PRINTS	PR00320	G protein beta WD-40 repeat signature	263	277	3.8e-07	IPR020472	G-protein beta WD-40 repeat
Lsat_1_v5_gn_0_34441.1	SMART	SM00320	WD40 repeats	124	163	4.7e-10	IPR001680	WD40 repeat	GO:0005515
Lsat_1_v5_gn_0_34441.1	SMART	SM00320	WD40 repeats	193	232	3.4e-06	IPR001680	WD40 repeat	GO:0005515
Lsat_1_v5_gn_0_34441.1	SMART	SM00320	WD40 repeats	237	276	1.6e-06	IPR001680	WD40 repeat	GO:0005515
Lsat_1_v5_gn_0_34441.1	SMART	SM00320	WD40 repeats	40	79	9.2e-07	IPR001680	WD40 repeat	GO:0005515
Lsat_1_v5_gn_0_34441.1	SMART	SM00320	WD40 repeats	82	121	2.5e-08	IPR001680	WD40 repeat	GO:0005515
Lsat_1_v5_gn_0_34560.1	Pfam	PF02362	B3 DNA binding domain	120	217	6.2e-15	IPR003340	B3 DNA binding domain	GO:0006355|GO:0003677
Lsat_1_v5_gn_0_34560.1	SMART	SM01019	B3 DNA binding domain	120	222	4.6e-16	IPR003340	B3 DNA binding domain	GO:0006355|GO:0003677
Lsat_1_v5_gn_0_34641.1	Pfam	PF04751	Protein of unknown function (DUF615)	89	294	4.8e-37	IPR006839	Ribosome-associated, YjgA
Lsat_1_v5_gn_0_34660.1	PANTHER	PTHR22849		485	565	3.9e-26
Lsat_1_v5_gn_0_34660.1	PANTHER	PTHR22849:SF0		485	565	3.9e-26
Lsat_1_v5_gn_0_34660.1	Pfam	PF00400	WD domain, G-beta repeat	1208	1242	1.6e-07	IPR001680	WD40 repeat	GO:0005515
Lsat_1_v5_gn_0_34660.1	Pfam	PF04564	U-box domain	487	557	3.3e-16	IPR003613	U box domain	GO:0000151|GO:0016567|GO:0004842
Lsat_1_v5_gn_0_34660.1	SMART	SM00320	WD40 repeats	1204	1243	2.7e-06	IPR001680	WD40 repeat	GO:0005515
Lsat_1_v5_gn_0_34660.1	SMART	SM00504	Modified RING finger domain	489	553	1.6e-24	IPR003613	U box domain	GO:0000151|GO:0016567|GO:0004842
Lsat_1_v5_gn_0_34680.1	PANTHER	PTHR10026		1	284	4.9e-113	IPR015429	Cyclin C/H/T/L	GO:0019901|GO:0000079|GO:0006355
Lsat_1_v5_gn_0_34680.1	PANTHER	PTHR10026:SF13		1	284	4.9e-113
Lsat_1_v5_gn_0_34680.1	Pfam	PF00134	Cyclin, N-terminal domain	10	147	3.1e-15	IPR006671	Cyclin, N-terminal
Lsat_1_v5_gn_0_34680.1	SMART	SM00385	domain present in cyclins, TFIIB and Retinoblastoma	156	241	7.9e-06	IPR013763	Cyclin-like
Lsat_1_v5_gn_0_34680.1	SMART	SM00385	domain present in cyclins, TFIIB and Retinoblastoma	40	143	6.5e-12	IPR013763	Cyclin-like
Lsat_1_v5_gn_0_34700.1	PANTHER	PTHR26393		4	113	6.4e-12
Lsat_1_v5_gn_0_34700.1	PANTHER	PTHR26393:SF41		4	113	6.4e-12
Lsat_1_v5_gn_0_34700.1	Pfam	PF01419	Jacalin-like lectin domain	3	116	1e-19	IPR001229	Mannose-binding lectin
Lsat_1_v5_gn_0_34700.1	SMART	SM00915	Jacalin-like lectin domain	1	117	7.9e-06	IPR001229	Mannose-binding lectin
Lsat_1_v5_gn_0_3501.1	PANTHER	PTHR12460		3	475	1.5e-72
Lsat_1_v5_gn_0_3501.1	PANTHER	PTHR12460:SF0		3	475	1.5e-72
Lsat_1_v5_gn_0_3501.1	Pfam	PF04818	RNA polymerase II-binding domain.	57	118	1.5e-21	IPR006903	RNA polymerase II-binding domain
Lsat_1_v5_gn_0_3501.1	SMART	SM00582		9	130	2.1e-45	IPR006569	CID domain
Lsat_1_v5_gn_0_35040.1	PANTHER	PTHR11434		3	70	7.9e-20	IPR001133	NADH-ubiquinone oxidoreductase chain 4L/K	GO:0042773|GO:0016651|GO:0055114
Lsat_1_v5_gn_0_35040.1	PANTHER	PTHR11434:SF0		3	70	7.9e-20
Lsat_1_v5_gn_0_35040.1	Pfam	PF00420	NADH-ubiquinone/plastoquinone oxidoreductase chain 4L	5	69	1e-13	IPR001133	NADH-ubiquinone oxidoreductase chain 4L/K	GO:0042773|GO:0016651|GO:0055114
Lsat_1_v5_gn_0_35060.1	Pfam	PF05405	Mitochondrial ATP synthase B chain precursor (ATP-synt_B)	20	180	1.3e-54	IPR008688	ATPase, F0 complex, B chain/subunit B/MI25	GO:0015986|GO:0000276|GO:0015078
Lsat_1_v5_gn_0_3521.1	PANTHER	PTHR12542		29	654	3.6e-169	IPR004140	Exocyst complex protein Exo70	GO:0006887|GO:0000145
Lsat_1_v5_gn_0_3521.1	PANTHER	PTHR12542:SF7		29	654	3.6e-169
Lsat_1_v5_gn_0_3521.1	Pfam	PF03081	Exo70 exocyst complex subunit	261	642	2.8e-90	IPR004140	Exocyst complex protein Exo70	GO:0006887|GO:0000145
Lsat_1_v5_gn_0_3541.1	PANTHER	PTHR32044		49	667	0
Lsat_1_v5_gn_0_3541.1	PANTHER	PTHR32044:SF0		49	667	0
Lsat_1_v5_gn_0_3541.1	Pfam	PF13641	Glycosyltransferase like family 2	205	436	5.1e-33
Lsat_1_v5_gn_0_35421.1	Pfam	PF00646	F-box domain	5	41	2.6e-07	IPR001810	F-box domain, cyclin-like	GO:0005515
Lsat_1_v5_gn_0_35421.1	SMART	SM00256	A Receptor for Ubiquitination Targets	5	45	8.5e-08	IPR001810	F-box domain, cyclin-like	GO:0005515
Lsat_1_v5_gn_0_35501.1	Pfam	PF01277	Oleosin	41	155	1.2e-47	IPR000136	Oleosin	GO:0016021|GO:0012511
Lsat_1_v5_gn_0_35581.1	PANTHER	PTHR16166		13	371	4e-101	IPR026847	Vacuolar protein sorting-associated protein 13
Lsat_1_v5_gn_0_35581.1	PANTHER	PTHR16166:SF62		13	371	4e-101
Lsat_1_v5_gn_0_35680.1	PANTHER	PTHR10556		34	265	2.1e-56
Lsat_1_v5_gn_0_35680.1	PANTHER	PTHR10556:SF2		34	265	2.1e-56
Lsat_1_v5_gn_0_35680.1	Pfam	PF02544	3-oxo-5-alpha-steroid 4-dehydrogenase	133	265	7.4e-29	IPR001104	3-oxo-5-alpha-steroid 4-dehydrogenase, C-terminal	GO:0016627|GO:0006629|GO:0016021|GO:0005737
Lsat_1_v5_gn_0_35700.1	PANTHER	PTHR13140		1	193	4.9e-129
Lsat_1_v5_gn_0_35700.1	PANTHER	PTHR13140:SF36		1	193	4.9e-129
Lsat_1_v5_gn_0_35700.1	Pfam	PF00063	Myosin head (motor domain)	64	193	3.9e-43	IPR001609	Myosin head, motor domain	GO:0005524|GO:0016459|GO:0003774
Lsat_1_v5_gn_0_35700.1	Pfam	PF02736	Myosin N-terminal SH3-like domain	11	48	4.6e-09	IPR004009	Myosin, N-terminal, SH3-like	GO:0003774|GO:0016459|GO:0005524
Lsat_1_v5_gn_0_35700.1	PRINTS	PR00193	Myosin heavy chain signature	149	174	4e-19	IPR001609	Myosin head, motor domain	GO:0005524|GO:0016459|GO:0003774
Lsat_1_v5_gn_0_35700.1	PRINTS	PR00193	Myosin heavy chain signature	92	111	4e-19	IPR001609	Myosin head, motor domain	GO:0005524|GO:0016459|GO:0003774
Lsat_1_v5_gn_0_35700.1	SMART	SM00242	Myosin. Large ATPases.	56	194	0.00082	IPR001609	Myosin head, motor domain	GO:0005524|GO:0016459|GO:0003774
Lsat_1_v5_gn_0_36001.1	PANTHER	PTHR24420		78	591	1.1e-243
Lsat_1_v5_gn_0_36001.1	PANTHER	PTHR24420:SF428		78	591	1.1e-243
Lsat_1_v5_gn_0_36001.1	Pfam	PF07714	Protein tyrosine kinase	317	560	4.2e-21	IPR001245	Serine-threonine/tyrosine-protein kinase catalytic domain	GO:0006468|GO:0004672
Lsat_1_v5_gn_0_36001.1	Pfam	PF08263	Leucine rich repeat N-terminal domain	30	72	1.1e-05	IPR013210	Leucine-rich repeat-containing N-terminal, type 2
Lsat_1_v5_gn_0_36001.1	PRINTS	PR00019	Leucine-rich repeat signature	103	116	9.7e-05
Lsat_1_v5_gn_0_36001.1	PRINTS	PR00019	Leucine-rich repeat signature	125	138	9.7e-05
Lsat_1_v5_gn_0_360.1	PANTHER	PTHR24420		1	74	2.3e-40
Lsat_1_v5_gn_0_360.1	PANTHER	PTHR24420:SF292		1	74	2.3e-40
Lsat_1_v5_gn_0_360.1	Pfam	PF00069	Protein kinase domain	1	83	5.5e-18	IPR000719	Protein kinase, catalytic domain	GO:0005524|GO:0004672|GO:0006468
Lsat_1_v5_gn_0_36021.1	PANTHER	PTHR16128		77	492	7.9e-166
Lsat_1_v5_gn_0_36021.1	PANTHER	PTHR16128:SF5		77	492	7.9e-166
Lsat_1_v5_gn_0_36021.1	Pfam	PF13450	NAD(P)-binding Rossmann-like domain	100	165	2.7e-13
Lsat_1_v5_gn_0_36040.1	PANTHER	PTHR13448		1	259	5.2e-37	IPR019308	Protein of unknown function DUF2359, TMEM214
Lsat_1_v5_gn_0_36101.1	PANTHER	PTHR24420		3	312	2.9e-61
Lsat_1_v5_gn_0_36101.1	PRINTS	PR00019	Leucine-rich repeat signature	188	201	7.9e-05
Lsat_1_v5_gn_0_36101.1	PRINTS	PR00019	Leucine-rich repeat signature	56	69	7.9e-05
Lsat_1_v5_gn_0_36121.1	PANTHER	PTHR24420		101	721	1.5e-94
Lsat_1_v5_gn_0_36121.1	Pfam	PF08263	Leucine rich repeat N-terminal domain	38	75	1.9e-11	IPR013210	Leucine-rich repeat-containing N-terminal, type 2
Lsat_1_v5_gn_0_36121.1	Pfam	PF13516	Leucine Rich repeat	321	342	0.00098
Lsat_1_v5_gn_0_36121.1	Pfam	PF13855	Leucine rich repeat	109	148	4.3e-07
Lsat_1_v5_gn_0_36121.1	Pfam	PF13855	Leucine rich repeat	419	476	1.8e-06
Lsat_1_v5_gn_0_36121.1	PRINTS	PR00019	Leucine-rich repeat signature	442	455	2.4e-05
Lsat_1_v5_gn_0_36121.1	PRINTS	PR00019	Leucine-rich repeat signature	484	497	2.4e-05
Lsat_1_v5_gn_0_36201.1	PANTHER	PTHR24098		1	215	4.3e-34
Lsat_1_v5_gn_0_36201.1	PANTHER	PTHR24098:SF1		1	215	4.3e-34
Lsat_1_v5_gn_0_36281.1	PANTHER	PTHR26393		32	145	1.9e-14
Lsat_1_v5_gn_0_36281.1	PANTHER	PTHR26393:SF41		32	145	1.9e-14
Lsat_1_v5_gn_0_36281.1	Pfam	PF01419	Jacalin-like lectin domain	36	148	7.3e-20	IPR001229	Mannose-binding lectin
Lsat_1_v5_gn_0_36281.1	SMART	SM00915	Jacalin-like lectin domain	29	149	4.4e-06	IPR001229	Mannose-binding lectin
Lsat_1_v5_gn_0_36301.1	PANTHER	PTHR11255		1	231	1.2e-80
Lsat_1_v5_gn_0_36301.1	PANTHER	PTHR11255:SF24		1	231	1.2e-80
Lsat_1_v5_gn_0_36301.1	Pfam	PF00135	Carboxylesterase family	236	270	7.5e-08	IPR002018	Carboxylesterase, type B
Lsat_1_v5_gn_0_36301.1	Pfam	PF00781	Diacylglycerol kinase catalytic domain	140	237	4.4e-23	IPR001206	Diacylglycerol kinase, catalytic domain	GO:0004143|GO:0007205
Lsat_1_v5_gn_0_36301.1	SMART	SM00046	Diacylglycerol kinase catalytic domain (presumed)	139	286	7.4e-34	IPR001206	Diacylglycerol kinase, catalytic domain	GO:0004143|GO:0007205
Lsat_1_v5_gn_0_36361.1	PANTHER	PTHR11945		1	61	9.7e-43
Lsat_1_v5_gn_0_36361.1	PANTHER	PTHR11945:SF19		1	61	9.7e-43
Lsat_1_v5_gn_0_36361.1	Pfam	PF00319	SRF-type transcription factor (DNA-binding and dimerisation domain)	10	59	2.9e-28	IPR002100	Transcription factor, MADS-box	GO:0046983|GO:0003677
Lsat_1_v5_gn_0_36361.1	PRINTS	PR00404	MADS domain signature	23	38	9.6e-32	IPR002100	Transcription factor, MADS-box	GO:0046983|GO:0003677
Lsat_1_v5_gn_0_36361.1	PRINTS	PR00404	MADS domain signature	3	23	9.6e-32	IPR002100	Transcription factor, MADS-box	GO:0046983|GO:0003677
Lsat_1_v5_gn_0_36361.1	PRINTS	PR00404	MADS domain signature	38	59	9.6e-32	IPR002100	Transcription factor, MADS-box	GO:0046983|GO:0003677
Lsat_1_v5_gn_0_36361.1	SMART	SM00432		1	60	2.2e-40	IPR002100	Transcription factor, MADS-box	GO:0046983|GO:0003677
Lsat_1_v5_gn_0_36540.1	PANTHER	PTHR24351		80	173	2.3e-41
Lsat_1_v5_gn_0_36540.1	Pfam	PF00069	Protein kinase domain	78	157	1.2e-21	IPR000719	Protein kinase, catalytic domain	GO:0005524|GO:0006468|GO:0004672
Lsat_1_v5_gn_0_36540.1	SMART	SM00220	Serine/Threonine protein kinases, catalytic domain	8	171	9.6e-07	IPR002290	Serine/threonine- / dual specificity protein kinase, catalytic domain	GO:0004672|GO:0006468|GO:0005524
Lsat_1_v5_gn_0_3661.1	PANTHER	PTHR22884		6	124	9.3e-51
Lsat_1_v5_gn_0_3661.1	PANTHER	PTHR22884:SF101		6	124	9.3e-51
Lsat_1_v5_gn_0_3661.1	SMART	SM00249	PHD zinc finger	9	55	4.2e-05	IPR001965	Zinc finger, PHD-type	GO:0008270|GO:0005515
Lsat_1_v5_gn_0_36620.1	PANTHER	PTHR24420		95	916	6.8e-129
Lsat_1_v5_gn_0_36620.1	Pfam	PF08263	Leucine rich repeat N-terminal domain	45	84	2.8e-13	IPR013210	Leucine-rich repeat-containing N-terminal, type 2
Lsat_1_v5_gn_0_36620.1	Pfam	PF13855	Leucine rich repeat	114	168	1e-06
Lsat_1_v5_gn_0_36620.1	PRINTS	PR00019	Leucine-rich repeat signature	535	548	4.3e-05
Lsat_1_v5_gn_0_36620.1	PRINTS	PR00019	Leucine-rich repeat signature	782	795	4.3e-05
Lsat_1_v5_gn_0_36661.1	PANTHER	PTHR31451		1	436	7.1e-212
Lsat_1_v5_gn_0_36661.1	Pfam	PF00150	Cellulase (glycosyl hydrolase family 5)	50	352	4.2e-18	IPR001547	Glycoside hydrolase, family 5	GO:0005975|GO:0004553
Lsat_1_v5_gn_0_36780.1	PANTHER	PTHR10641		1	100	1.3e-67
Lsat_1_v5_gn_0_36780.1	PANTHER	PTHR10641:SF199		1	100	1.3e-67
Lsat_1_v5_gn_0_36780.1	Pfam	PF00249	Myb-like DNA-binding domain	2	43	9.3e-12	IPR001005	SANT/Myb domain	GO:0003682
Lsat_1_v5_gn_0_36780.1	Pfam	PF00249	Myb-like DNA-binding domain	49	92	2.5e-15	IPR001005	SANT/Myb domain	GO:0003682
Lsat_1_v5_gn_0_36780.1	SMART	SM00717	SANT SWI3, ADA2, N-CoR and TFIIIB'' DNA-binding domains	2	45	5.9e-05	IPR001005	SANT/Myb domain	GO:0003682
Lsat_1_v5_gn_0_36780.1	SMART	SM00717	SANT SWI3, ADA2, N-CoR and TFIIIB'' DNA-binding domains	48	96	1.8e-15	IPR001005	SANT/Myb domain	GO:0003682
Lsat_1_v5_gn_0_36841.1	PANTHER	PTHR10857		135	409	1.4e-134
Lsat_1_v5_gn_0_36841.1	Pfam	PF07002	Copine	185	334	9.7e-53	IPR010734	Copine
Lsat_1_v5_gn_0_36841.1	Pfam	PF13920	Zinc finger, C3HC4 type (RING finger)	452	492	1.4e-08
Lsat_1_v5_gn_0_36841.1	SMART	SM00184	Ring finger	455	487	0.0005	IPR001841	Zinc finger, RING-type	GO:0005515|GO:0008270
Lsat_1_v5_gn_0_36841.1	SMART	SM00327	von Willebrand factor (vWF) type A domain	160	364	1.5e-08	IPR002035	von Willebrand factor, type A	GO:0005515
Lsat_1_v5_gn_0_36860.1	Pfam	PF14290	Domain of unknown function (DUF4370)	17	104	1.5e-27	IPR025397	Protein of unknown function DUF4370
Lsat_1_v5_gn_0_36880.1	PANTHER	PTHR31009		15	390	6.2e-141
Lsat_1_v5_gn_0_36880.1	PANTHER	PTHR31009:SF0		15	390	6.2e-141
Lsat_1_v5_gn_0_36880.1	Pfam	PF03492	SAM dependent carboxyl methyltransferase	61	388	4.5e-106	IPR005299	SAM dependent carboxyl methyltransferase	GO:0008168
Lsat_1_v5_gn_0_37081.1	PANTHER	PTHR11071		85	252	1.6e-115
Lsat_1_v5_gn_0_37081.1	Pfam	PF00160	Cyclophilin type peptidyl-prolyl cis-trans isomerase/CLD	92	250	5.3e-48	IPR002130	Cyclophilin-like peptidyl-prolyl cis-trans isomerase domain	GO:0006457|GO:0003755
Lsat_1_v5_gn_0_37081.1	PRINTS	PR00153	Cyclophilin peptidyl-prolyl cis-trans isomerase signature	111	126	3.6e-39	IPR002130	Cyclophilin-like peptidyl-prolyl cis-trans isomerase domain	GO:0006457|GO:0003755
Lsat_1_v5_gn_0_37081.1	PRINTS	PR00153	Cyclophilin peptidyl-prolyl cis-trans isomerase signature	140	152	3.6e-39	IPR002130	Cyclophilin-like peptidyl-prolyl cis-trans isomerase domain	GO:0006457|GO:0003755
Lsat_1_v5_gn_0_37081.1	PRINTS	PR00153	Cyclophilin peptidyl-prolyl cis-trans isomerase signature	183	198	3.6e-39	IPR002130	Cyclophilin-like peptidyl-prolyl cis-trans isomerase domain	GO:0006457|GO:0003755
Lsat_1_v5_gn_0_37081.1	PRINTS	PR00153	Cyclophilin peptidyl-prolyl cis-trans isomerase signature	198	210	3.6e-39	IPR002130	Cyclophilin-like peptidyl-prolyl cis-trans isomerase domain	GO:0006457|GO:0003755
Lsat_1_v5_gn_0_37081.1	PRINTS	PR00153	Cyclophilin peptidyl-prolyl cis-trans isomerase signature	211	226	3.6e-39	IPR002130	Cyclophilin-like peptidyl-prolyl cis-trans isomerase domain	GO:0006457|GO:0003755
Lsat_1_v5_gn_0_37121.1	Pfam	PF02519	Auxin responsive protein	58	136	8.2e-24	IPR003676	Auxin responsive SAUR protein
Lsat_1_v5_gn_0_37161.1	PANTHER	PTHR10766		1	596	4.4e-248	IPR004240	Nonaspanin (TM9SF)	GO:0016021
Lsat_1_v5_gn_0_37161.1	PANTHER	PTHR10766:SF14		1	596	4.4e-248
Lsat_1_v5_gn_0_37161.1	Pfam	PF02990	Endomembrane protein 70	52	583	8.8e-146	IPR004240	Nonaspanin (TM9SF)	GO:0016021
Lsat_1_v5_gn_0_37201.1	PANTHER	PTHR31375		25	480	4.3e-184
Lsat_1_v5_gn_0_37201.1	PANTHER	PTHR31375:SF0		25	480	4.3e-184
Lsat_1_v5_gn_0_37201.1	Pfam	PF00295	Glycosyl hydrolases family 28	120	449	1.7e-98	IPR000743	Glycoside hydrolase, family 28	GO:0005975|GO:0004650
Lsat_1_v5_gn_0_37221.1	PANTHER	PTHR24015		28	426	8.5e-90
Lsat_1_v5_gn_0_37221.1	PANTHER	PTHR24015:SF169		28	426	8.5e-90
Lsat_1_v5_gn_0_37221.1	Pfam	PF01535	PPR repeat	281	310	8.1e-05	IPR002885	Pentatricopeptide repeat
Lsat_1_v5_gn_0_37221.1	Pfam	PF01535	PPR repeat	384	413	0.00023	IPR002885	Pentatricopeptide repeat
Lsat_1_v5_gn_0_37221.1	Pfam	PF01535	PPR repeat	79	109	0.00027	IPR002885	Pentatricopeptide repeat
Lsat_1_v5_gn_0_37240.1	PANTHER	PTHR13871		117	551	2.8e-195
Lsat_1_v5_gn_0_37240.1	PANTHER	PTHR13871:SF10		117	551	2.8e-195
Lsat_1_v5_gn_0_37240.1	Pfam	PF07649	C1-like domain	514	541	4.6e-07	IPR011424	C1-like	GO:0047134|GO:0055114
Lsat_1_v5_gn_0_37240.1	Pfam	PF13905	Thioredoxin-like	199	291	5.9e-19
Lsat_1_v5_gn_0_37240.1	Pfam	PF13905	Thioredoxin-like	359	451	8.7e-29
Lsat_1_v5_gn_0_37240.1	Pfam	PF13905	Thioredoxin-like	40	131	1e-26
Lsat_1_v5_gn_0_37261.1	PANTHER	PTHR10797		5	275	7.3e-142
Lsat_1_v5_gn_0_37261.1	Pfam	PF04857	CAF1 family ribonuclease	12	252	9e-64	IPR006941	Ribonuclease CAF1	GO:0005634
Lsat_1_v5_gn_0_37300.1	PANTHER	PTHR23155		11	587	7.8e-40
Lsat_1_v5_gn_0_37300.1	PANTHER	PTHR23155:SF37		11	587	7.8e-40
Lsat_1_v5_gn_0_37300.1	Pfam	PF00931	NB-ARC domain	197	452	1.4e-49	IPR002182	NB-ARC	GO:0043531
Lsat_1_v5_gn_0_37300.1	PRINTS	PR00364	Disease resistance protein signature	202	217	1.5e-11	IPR000767	Disease resistance protein	GO:0006952
Lsat_1_v5_gn_0_37300.1	PRINTS	PR00364	Disease resistance protein signature	280	294	1.5e-11	IPR000767	Disease resistance protein	GO:0006952
Lsat_1_v5_gn_0_37300.1	PRINTS	PR00364	Disease resistance protein signature	374	388	1.5e-11	IPR000767	Disease resistance protein	GO:0006952
Lsat_1_v5_gn_0_37340.1	PANTHER	PTHR24420		12	366	6.5e-107
Lsat_1_v5_gn_0_37340.1	Pfam	PF00069	Protein kinase domain	29	293	3.8e-45	IPR000719	Protein kinase, catalytic domain	GO:0005524|GO:0006468|GO:0004672
Lsat_1_v5_gn_0_37340.1	Pfam	PF00462	Glutaredoxin	350	414	1e-07	IPR002109	Glutaredoxin	GO:0045454|GO:0009055|GO:0015035
Lsat_1_v5_gn_0_37340.1	SMART	SM00220	Serine/Threonine protein kinases, catalytic domain	25	301	8.6e-32	IPR002290	Serine/threonine- / dual specificity protein kinase, catalytic domain	GO:0004672|GO:0005524|GO:0006468
Lsat_1_v5_gn_0_37361.1	PANTHER	PTHR24420		227	314	2.1e-21
Lsat_1_v5_gn_0_37361.1	PANTHER	PTHR24420:SF99		227	314	2.1e-21
Lsat_1_v5_gn_0_37361.1	Pfam	PF07645	Calcium-binding EGF domain	281	317	1.7e-06	IPR001881	EGF-like calcium-binding	GO:0005509
Lsat_1_v5_gn_0_37361.1	Pfam	PF08488	Wall-associated kinase	158	266	0.0002	IPR013695	Wall-associated kinase	GO:0016021|GO:0004674
Lsat_1_v5_gn_0_37361.1	Pfam	PF13947	Wall-associated receptor kinase galacturonan-binding	22	126	3e-31	IPR025287	Wall-associated receptor kinase galacturonan-binding domain	GO:0030247
Lsat_1_v5_gn_0_37361.1	SMART	SM00179	Calcium-binding EGF-like domain	281	324	1.2e-07	IPR001881	EGF-like calcium-binding	GO:0005509
Lsat_1_v5_gn_0_37380.1	PANTHER	PTHR31717		4	417	2.4e-44
Lsat_1_v5_gn_0_37380.1	PANTHER	PTHR31717:SF0		4	417	2.4e-44
Lsat_1_v5_gn_0_37380.1	Pfam	PF00643	B-box zinc finger	45	90	7.9e-05	IPR000315	Zinc finger, B-box	GO:0005622|GO:0008270
Lsat_1_v5_gn_0_37380.1	Pfam	PF06203	CCT motif	373	415	1.4e-17	IPR010402	CCT domain	GO:0005515
Lsat_1_v5_gn_0_37380.1	SMART	SM00336	B-Box-type zinc finger	4	47	7.6e-08	IPR000315	Zinc finger, B-box	GO:0005622|GO:0008270
Lsat_1_v5_gn_0_37440.1	PANTHER	PTHR24316		14	104	1.5e-16
Lsat_1_v5_gn_0_37440.1	PANTHER	PTHR24316:SF68		14	104	1.5e-16
Lsat_1_v5_gn_0_37460.1	PANTHER	PTHR23430		24	131	5e-53
Lsat_1_v5_gn_0_37460.1	Pfam	PF00125	Core histone H2A/H2B/H3/H4	32	105	8.6e-18	IPR007125	Histone core	GO:0003677
Lsat_1_v5_gn_0_37460.1	PRINTS	PR00620	Histone H2A signature	114	132	4.5e-35	IPR002119	Histone H2A	GO:0005634|GO:0006334|GO:0000786|GO:0003677
Lsat_1_v5_gn_0_37460.1	PRINTS	PR00620	Histone H2A signature	28	50	4.5e-35	IPR002119	Histone H2A	GO:0005634|GO:0006334|GO:0000786|GO:0003677
Lsat_1_v5_gn_0_37460.1	PRINTS	PR00620	Histone H2A signature	58	73	4.5e-35	IPR002119	Histone H2A	GO:0005634|GO:0006334|GO:0000786|GO:0003677
Lsat_1_v5_gn_0_37460.1	PRINTS	PR00620	Histone H2A signature	73	86	4.5e-35	IPR002119	Histone H2A	GO:0005634|GO:0006334|GO:0000786|GO:0003677
Lsat_1_v5_gn_0_37460.1	PRINTS	PR00620	Histone H2A signature	87	101	4.5e-35	IPR002119	Histone H2A	GO:0005634|GO:0006334|GO:0000786|GO:0003677
Lsat_1_v5_gn_0_37460.1	SMART	SM00414	Histone 2A	17	139	4.8e-56	IPR002119	Histone H2A	GO:0005634|GO:0006334|GO:0000786|GO:0003677
Lsat_1_v5_gn_0_37521.1	PANTHER	PTHR24619		20	66	2.3e-20
Lsat_1_v5_gn_0_37521.1	PANTHER	PTHR24619:SF80		20	66	2.3e-20
Lsat_1_v5_gn_0_37521.1	Pfam	PF00443	Ubiquitin carboxyl-terminal hydrolase	34	58	7.2e-05	IPR001394	Peptidase C19, ubiquitin carboxyl-terminal hydrolase 2	GO:0006511|GO:0004221
Lsat_1_v5_gn_0_37660.1	PANTHER	PTHR31719		6	236	1.3e-32
Lsat_1_v5_gn_0_37660.1	PANTHER	PTHR31719:SF0		6	236	1.3e-32
Lsat_1_v5_gn_0_37660.1	Pfam	PF02365	No apical meristem (NAM) protein	9	133	3.3e-31	IPR003441	No apical meristem (NAM) protein	GO:0003677|GO:0006355
Lsat_1_v5_gn_0_37700.1	PANTHER	PTHR24011		5	74	2.3e-27
Lsat_1_v5_gn_0_37700.1	PANTHER	PTHR24011:SF35		5	74	2.3e-27
Lsat_1_v5_gn_0_37700.1	Pfam	PF00076	RNA recognition motif. (a.k.a. RRM, RBD, or RNP domain)	4	70	3.3e-20	IPR000504	RNA recognition motif domain	GO:0003676
Lsat_1_v5_gn_0_37700.1	SMART	SM00360	RNA recognition motif	3	72	2.4e-19	IPR000504	RNA recognition motif domain	GO:0003676
Lsat_1_v5_gn_0_37721.1	PANTHER	PTHR23428		2	147	2.2e-115	IPR000558	Histone H2B	GO:0000786|GO:0003677|GO:0006334|GO:0005634
Lsat_1_v5_gn_0_37721.1	Pfam	PF00125	Core histone H2A/H2B/H3/H4	56	123	1.3e-22	IPR007125	Histone core	GO:0003677
Lsat_1_v5_gn_0_37721.1	PRINTS	PR00621	Histone H2B signature	101	118	1.4e-48	IPR000558	Histone H2B	GO:0000786|GO:0003677|GO:0006334|GO:0005634
Lsat_1_v5_gn_0_37721.1	PRINTS	PR00621	Histone H2B signature	118	131	1.4e-48	IPR000558	Histone H2B	GO:0000786|GO:0003677|GO:0006334|GO:0005634
Lsat_1_v5_gn_0_37721.1	PRINTS	PR00621	Histone H2B signature	131	144	1.4e-48	IPR000558	Histone H2B	GO:0000786|GO:0003677|GO:0006334|GO:0005634
Lsat_1_v5_gn_0_37721.1	PRINTS	PR00621	Histone H2B signature	60	78	1.4e-48	IPR000558	Histone H2B	GO:0000786|GO:0003677|GO:0006334|GO:0005634
Lsat_1_v5_gn_0_37721.1	PRINTS	PR00621	Histone H2B signature	79	99	1.4e-48	IPR000558	Histone H2B	GO:0000786|GO:0003677|GO:0006334|GO:0005634
Lsat_1_v5_gn_0_37721.1	SMART	SM00427	Histone H2B	50	146	2.2e-72	IPR000558	Histone H2B	GO:0000786|GO:0003677|GO:0006334|GO:0005634
Lsat_1_v5_gn_0_37780.1	PANTHER	PTHR11758		2	130	9.1e-93	IPR000630	Ribosomal protein S8	GO:0005622|GO:0006412|GO:0003735|GO:0005840
Lsat_1_v5_gn_0_37780.1	Pfam	PF00410	Ribosomal protein S8	6	129	1.1e-25	IPR000630	Ribosomal protein S8	GO:0005622|GO:0006412|GO:0003735|GO:0005840
Lsat_1_v5_gn_0_37861.1	PANTHER	PTHR22790		7	320	4.9e-138
Lsat_1_v5_gn_0_37861.1	PANTHER	PTHR22790:SF14		7	320	4.9e-138
Lsat_1_v5_gn_0_37861.1	Pfam	PF00641	Zn-finger in Ran binding protein and others	264	288	5.2e-07	IPR001876	Zinc finger, RanBP2-type	GO:0008270|GO:0005622
Lsat_1_v5_gn_0_37861.1	Pfam	PF01694	Rhomboid family	73	219	2.2e-18	IPR022764	Peptidase S54, rhomboid domain	GO:0004252|GO:0016021
Lsat_1_v5_gn_0_38001.1	PANTHER	PTHR32370		1	109	5.3e-40
Lsat_1_v5_gn_0_38001.1	PANTHER	PTHR32370:SF0		1	109	5.3e-40
Lsat_1_v5_gn_0_38001.1	Pfam	PF03000	NPH3 family	2	52	2.1e-20	IPR027356	NPH3 domain
Lsat_1_v5_gn_0_380.1	PANTHER	PTHR24420		1	186	1.6e-48
Lsat_1_v5_gn_0_380.1	PANTHER	PTHR24420:SF292		1	186	1.6e-48
Lsat_1_v5_gn_0_380.1	Pfam	PF00069	Protein kinase domain	67	155	1.8e-07	IPR000719	Protein kinase, catalytic domain	GO:0006468|GO:0004672|GO:0005524
Lsat_1_v5_gn_0_38040.1	PANTHER	PTHR11760		43	615	1.7e-208
Lsat_1_v5_gn_0_38040.1	PANTHER	PTHR11760:SF12		43	615	1.7e-208
Lsat_1_v5_gn_0_38040.1	Pfam	PF00189	Ribosomal protein S3, C-terminal domain	479	560	2.6e-23	IPR001351	Ribosomal protein S3, C-terminal	GO:0006412|GO:0003735|GO:0005622|GO:0005840
Lsat_1_v5_gn_0_38040.1	Pfam	PF00252	Ribosomal protein L16p/L10e	568	700	6.1e-36	IPR016180	Ribosomal protein L10e/L16	GO:0005840|GO:0006412|GO:0003735
Lsat_1_v5_gn_0_38040.1	PRINTS	PR00060	Ribosomal protein L16 signature	583	595	1.3e-32	IPR000114	Ribosomal protein L16	GO:0006412|GO:0003735|GO:0019843
Lsat_1_v5_gn_0_38040.1	PRINTS	PR00060	Ribosomal protein L16 signature	601	612	1.3e-32	IPR000114	Ribosomal protein L16	GO:0006412|GO:0003735|GO:0019843
Lsat_1_v5_gn_0_38040.1	PRINTS	PR00060	Ribosomal protein L16 signature	625	654	1.3e-32	IPR000114	Ribosomal protein L16	GO:0006412|GO:0003735|GO:0019843
Lsat_1_v5_gn_0_38040.1	PRINTS	PR00060	Ribosomal protein L16 signature	655	684	1.3e-32	IPR000114	Ribosomal protein L16	GO:0006412|GO:0003735|GO:0019843
Lsat_1_v5_gn_0_38060.1	PANTHER	PTHR15184		6	446	0
Lsat_1_v5_gn_0_38060.1	PANTHER	PTHR15184:SF21		6	446	0
Lsat_1_v5_gn_0_38060.1	Pfam	PF00006	ATP synthase alpha/beta family, nucleotide-binding domain	150	375	1.6e-68	IPR000194	ATPase, F1/V1/A1 complex, alpha/beta subunit, nucleotide-binding domain	GO:0005524
Lsat_1_v5_gn_0_38060.1	Pfam	PF00306	ATP synthase alpha/beta chain, C terminal domain	387	447	5.2e-18	IPR000793	ATPase, F1/V1/A1 complex, alpha/beta subunit, C-terminal	GO:0016820|GO:0033178|GO:0015991
Lsat_1_v5_gn_0_38060.1	Pfam	PF02874	ATP synthase alpha/beta family, beta-barrel domain	27	94	4.3e-20	IPR004100	ATPase, alpha/beta subunit, N-terminal	GO:0046034|GO:0015992
Lsat_1_v5_gn_0_38180.1	PANTHER	PTHR22773		1	189	2.5e-71
Lsat_1_v5_gn_0_38180.1	PANTHER	PTHR22773:SF41		1	189	2.5e-71
Lsat_1_v5_gn_0_38180.1	Pfam	PF00361	NADH-Ubiquinone/plastoquinone (complex I), various chains	1	169	4.5e-40	IPR001750	NADH:ubiquinone/plastoquinone oxidoreductase	GO:0042773|GO:0055114|GO:0008137
Lsat_1_v5_gn_0_38241.1	PANTHER	PTHR20856		14	177	7.7e-97	IPR015712	DNA-directed RNA polymerase, subunit 2	GO:0006351|GO:0032549|GO:0003899
Lsat_1_v5_gn_0_38241.1	PANTHER	PTHR20856:SF16		14	177	7.7e-97
Lsat_1_v5_gn_0_38241.1	Pfam	PF00562	RNA polymerase Rpb2, domain 6	15	87	5.2e-23	IPR007120	DNA-directed RNA polymerase, subunit 2, domain 6	GO:0006351|GO:0003677|GO:0003899
Lsat_1_v5_gn_0_38241.1	Pfam	PF04560	RNA polymerase Rpb2, domain 7	89	164	1.8e-25	IPR007641	RNA polymerase Rpb2, domain 7	GO:0003677|GO:0003899|GO:0006351
Lsat_1_v5_gn_0_38321.1	Pfam	PF08646	Replication factor-A C terminal domain	216	349	9.3e-07	IPR013955	Replication factor A, C-terminal
Lsat_1_v5_gn_0_38501.1	PANTHER	PTHR10210		114	197	1.1e-22
Lsat_1_v5_gn_0_38501.1	Pfam	PF09324	Domain of unknown function (DUF1981)	38	91	4.4e-07	IPR015403	Domain of unknown function DUF1981, SEC7 associated
Lsat_1_v5_gn_0_38501.1	Pfam	PF13793	N-terminal domain of ribose phosphate pyrophosphokinase	113	167	1e-10
Lsat_1_v5_gn_0_38780.1	PANTHER	PTHR11802		1	451	9.1e-173	IPR001563	Peptidase S10, serine carboxypeptidase	GO:0004185|GO:0006508
Lsat_1_v5_gn_0_38780.1	PANTHER	PTHR11802:SF3		1	451	9.1e-173
Lsat_1_v5_gn_0_38780.1	Pfam	PF00450	Serine carboxypeptidase	34	450	1.1e-64	IPR001563	Peptidase S10, serine carboxypeptidase	GO:0004185|GO:0006508
Lsat_1_v5_gn_0_38780.1	PRINTS	PR00724	Carboxypeptidase C serine protease (S10) family signature	103	115	7.3e-09	IPR001563	Peptidase S10, serine carboxypeptidase	GO:0004185|GO:0006508
Lsat_1_v5_gn_0_38780.1	PRINTS	PR00724	Carboxypeptidase C serine protease (S10) family signature	116	126	7.3e-09	IPR001563	Peptidase S10, serine carboxypeptidase	GO:0004185|GO:0006508
Lsat_1_v5_gn_0_38780.1	PRINTS	PR00724	Carboxypeptidase C serine protease (S10) family signature	151	176	7.3e-09	IPR001563	Peptidase S10, serine carboxypeptidase	GO:0004185|GO:0006508
Lsat_1_v5_gn_0_38780.1	PRINTS	PR00724	Carboxypeptidase C serine protease (S10) family signature	422	435	7.3e-09	IPR001563	Peptidase S10, serine carboxypeptidase	GO:0004185|GO:0006508
Lsat_1_v5_gn_0_38960.1	PANTHER	PTHR10366		50	354	1.7e-66
Lsat_1_v5_gn_0_38960.1	PANTHER	PTHR10366:SF9		50	354	1.7e-66
Lsat_1_v5_gn_0_38960.1	Pfam	PF01370	NAD dependent epimerase/dehydratase family	57	268	1e-09	IPR001509	NAD-dependent epimerase/dehydratase	GO:0003824|GO:0044237|GO:0050662
Lsat_1_v5_gn_0_38980.1	PANTHER	PTHR10366		50	348	2.7e-63
Lsat_1_v5_gn_0_38980.1	PANTHER	PTHR10366:SF9		50	348	2.7e-63
Lsat_1_v5_gn_0_38980.1	Pfam	PF01073	3-beta hydroxysteroid dehydrogenase/isomerase family	59	190	6.7e-09	IPR002225	3-beta hydroxysteroid dehydrogenase/isomerase	GO:0016616|GO:0055114|GO:0003854|GO:0006694
Lsat_1_v5_gn_0_39001.1	Pfam	PF00403	Heavy-metal-associated domain	1	30	4.7e-05	IPR006121	Heavy metal-associated domain, HMA	GO:0046872|GO:0030001
Lsat_1_v5_gn_0_39081.1	Pfam	PF12799	Leucine Rich repeats (2 copies)	151	189	5.2e-07	IPR025875	Leucine rich repeat 4
Lsat_1_v5_gn_0_39101.1	PANTHER	PTHR11017		1	163	1.3e-63
Lsat_1_v5_gn_0_39101.1	PANTHER	PTHR11017:SF130		1	163	1.3e-63
Lsat_1_v5_gn_0_39101.1	Pfam	PF01582	TIR domain	19	148	3.9e-38	IPR000157	Toll/interleukin-1 receptor homology (TIR) domain	GO:0007165|GO:0005515
Lsat_1_v5_gn_0_39101.1	SMART	SM00255	Toll - interleukin 1 - resistance	16	153	7.3e-52	IPR000157	Toll/interleukin-1 receptor homology (TIR) domain	GO:0007165|GO:0005515
Lsat_1_v5_gn_0_39140.1	PANTHER	PTHR24420		92	978	7e-140
Lsat_1_v5_gn_0_39140.1	Pfam	PF08263	Leucine rich repeat N-terminal domain	37	74	1.7e-09	IPR013210	Leucine-rich repeat-containing N-terminal, type 2
Lsat_1_v5_gn_0_39140.1	Pfam	PF13855	Leucine rich repeat	106	165	5.3e-08
Lsat_1_v5_gn_0_39140.1	Pfam	PF13855	Leucine rich repeat	316	371	2.1e-06
Lsat_1_v5_gn_0_39140.1	Pfam	PF13855	Leucine rich repeat	414	472	9e-09
Lsat_1_v5_gn_0_39140.1	Pfam	PF13855	Leucine rich repeat	506	564	3.8e-08
Lsat_1_v5_gn_0_39140.1	Pfam	PF13855	Leucine rich repeat	891	946	1.7e-08
Lsat_1_v5_gn_0_39140.1	PRINTS	PR00019	Leucine-rich repeat signature	438	451	4e-05
Lsat_1_v5_gn_0_39140.1	PRINTS	PR00019	Leucine-rich repeat signature	459	472	4e-05
Lsat_1_v5_gn_0_39180.1	Pfam	PF03357	Snf7	1	119	1.3e-11	IPR005024	Snf7	GO:0015031
Lsat_1_v5_gn_0_39201.1	PANTHER	PTHR22814		346	585	8.9e-25
Lsat_1_v5_gn_0_39201.1	PANTHER	PTHR22814:SF5		346	585	8.9e-25
Lsat_1_v5_gn_0_39201.1	Pfam	PF00403	Heavy-metal-associated domain	520	565	4.8e-07	IPR006121	Heavy metal-associated domain, HMA	GO:0030001|GO:0046872
Lsat_1_v5_gn_0_39260.1	PANTHER	PTHR23002		121	452	3.2e-22
Lsat_1_v5_gn_0_39260.1	PANTHER	PTHR23002:SF11		121	452	3.2e-22
Lsat_1_v5_gn_0_39260.1	Pfam	PF00098	Zinc knuckle	211	227	8.8e-06	IPR001878	Zinc finger, CCHC-type	GO:0003676|GO:0008270
Lsat_1_v5_gn_0_39260.1	Pfam	PF00098	Zinc knuckle	253	268	7.8e-05	IPR001878	Zinc finger, CCHC-type	GO:0003676|GO:0008270
Lsat_1_v5_gn_0_39260.1	Pfam	PF00098	Zinc knuckle	363	378	3.7e-07	IPR001878	Zinc finger, CCHC-type	GO:0003676|GO:0008270
Lsat_1_v5_gn_0_39260.1	SMART	SM00343	zinc finger	211	227	0.00026	IPR001878	Zinc finger, CCHC-type	GO:0003676|GO:0008270
Lsat_1_v5_gn_0_39260.1	SMART	SM00343	zinc finger	252	268	0.00097	IPR001878	Zinc finger, CCHC-type	GO:0003676|GO:0008270
Lsat_1_v5_gn_0_39260.1	SMART	SM00343	zinc finger	363	379	6.2e-05	IPR001878	Zinc finger, CCHC-type	GO:0003676|GO:0008270
Lsat_1_v5_gn_0_39281.1	PANTHER	PTHR10641		31	172	1.2e-86
Lsat_1_v5_gn_0_39281.1	PANTHER	PTHR10641:SF199		31	172	1.2e-86
Lsat_1_v5_gn_0_39281.1	Pfam	PF00249	Myb-like DNA-binding domain	33	80	1.3e-14	IPR001005	SANT/Myb domain	GO:0003682
Lsat_1_v5_gn_0_39281.1	Pfam	PF00249	Myb-like DNA-binding domain	86	129	3e-13	IPR001005	SANT/Myb domain	GO:0003682
Lsat_1_v5_gn_0_39281.1	SMART	SM00717	SANT SWI3, ADA2, N-CoR and TFIIIB'' DNA-binding domains	32	82	2.4e-14	IPR001005	SANT/Myb domain	GO:0003682
Lsat_1_v5_gn_0_39281.1	SMART	SM00717	SANT SWI3, ADA2, N-CoR and TFIIIB'' DNA-binding domains	85	133	4.3e-15	IPR001005	SANT/Myb domain	GO:0003682
Lsat_1_v5_gn_0_39301.1	PANTHER	PTHR23421		1	97	7e-56	IPR001944	Glycoside hydrolase, family 35	GO:0005975|GO:0004553
Lsat_1_v5_gn_0_39301.1	PANTHER	PTHR23421:SF2		1	97	7e-56
Lsat_1_v5_gn_0_39301.1	Pfam	PF01301	Glycosyl hydrolases family 35	1	43	1.4e-12	IPR001944	Glycoside hydrolase, family 35	GO:0005975|GO:0004553
Lsat_1_v5_gn_0_39301.1	Pfam	PF01301	Glycosyl hydrolases family 35	44	97	4.4e-13	IPR001944	Glycoside hydrolase, family 35	GO:0005975|GO:0004553
Lsat_1_v5_gn_0_39321.1	PANTHER	PTHR11802		1	177	3.5e-89	IPR001563	Peptidase S10, serine carboxypeptidase	GO:0006508|GO:0004185
Lsat_1_v5_gn_0_39321.1	PANTHER	PTHR11802:SF7		1	177	3.5e-89
Lsat_1_v5_gn_0_39321.1	Pfam	PF00450	Serine carboxypeptidase	14	177	1.1e-61	IPR001563	Peptidase S10, serine carboxypeptidase	GO:0006508|GO:0004185
Lsat_1_v5_gn_0_39321.1	PRINTS	PR00724	Carboxypeptidase C serine protease (S10) family signature	108	118	1.2e-13	IPR001563	Peptidase S10, serine carboxypeptidase	GO:0006508|GO:0004185
Lsat_1_v5_gn_0_39321.1	PRINTS	PR00724	Carboxypeptidase C serine protease (S10) family signature	143	168	1.2e-13	IPR001563	Peptidase S10, serine carboxypeptidase	GO:0006508|GO:0004185
Lsat_1_v5_gn_0_39321.1	PRINTS	PR00724	Carboxypeptidase C serine protease (S10) family signature	95	107	1.2e-13	IPR001563	Peptidase S10, serine carboxypeptidase	GO:0006508|GO:0004185
Lsat_1_v5_gn_0_39381.1	PANTHER	PTHR30544		9	179	1.1e-52
Lsat_1_v5_gn_0_39381.1	PANTHER	PTHR30544:SF0		9	179	1.1e-52
Lsat_1_v5_gn_0_3940.1	PANTHER	PTHR12192		18	120	4.1e-13	IPR006840	ChaC-like protein
Lsat_1_v5_gn_0_3940.1	PANTHER	PTHR12192:SF0		18	120	4.1e-13
Lsat_1_v5_gn_0_3940.1	Pfam	PF04752	ChaC-like protein	18	49	3.5e-09	IPR006840	ChaC-like protein
Lsat_1_v5_gn_0_3940.1	Pfam	PF04752	ChaC-like protein	64	120	0.00013	IPR006840	ChaC-like protein
Lsat_1_v5_gn_0_39480.1	PANTHER	PTHR11216		1	534	6.9e-298
Lsat_1_v5_gn_0_39480.1	PANTHER	PTHR11216:SF31		1	534	6.9e-298
Lsat_1_v5_gn_0_39480.1	Pfam	PF00350	Dynamin family	192	352	1.5e-17	IPR001401	Dynamin, GTPase domain	GO:0005525|GO:0003924
Lsat_1_v5_gn_0_39480.1	Pfam	PF12763	Cytoskeletal-regulatory complex EF hand	17	80	4e-07
Lsat_1_v5_gn_0_39480.1	SMART	SM00027	Eps15 homology domain	8	101	4.8e-07	IPR000261	EPS15 homology (EH)	GO:0005515
Lsat_1_v5_gn_0_39500.1	PANTHER	PTHR24322		8	255	4.3e-125
Lsat_1_v5_gn_0_39500.1	PANTHER	PTHR24322:SF21		8	255	4.3e-125	IPR027052	Dehydrogenase/reductase SDR member 2/4	GO:0016491
Lsat_1_v5_gn_0_39500.1	Pfam	PF13561	Enoyl-(Acyl carrier protein) reductase	20	251	1.4e-39
Lsat_1_v5_gn_0_39500.1	PRINTS	PR00080	Short-chain dehydrogenase/reductase (SDR) superfamily signature	140	148	1.8e-07	IPR002198	Short-chain dehydrogenase/reductase SDR	GO:0008152|GO:0016491
Lsat_1_v5_gn_0_39500.1	PRINTS	PR00080	Short-chain dehydrogenase/reductase (SDR) superfamily signature	160	179	1.8e-07	IPR002198	Short-chain dehydrogenase/reductase SDR	GO:0008152|GO:0016491
Lsat_1_v5_gn_0_39500.1	PRINTS	PR00080	Short-chain dehydrogenase/reductase (SDR) superfamily signature	88	99	1.8e-07	IPR002198	Short-chain dehydrogenase/reductase SDR	GO:0008152|GO:0016491
Lsat_1_v5_gn_0_39500.1	PRINTS	PR00081	Glucose/ribitol dehydrogenase family signature	134	150	1.7e-33	IPR002347	Glucose/ribitol dehydrogenase
Lsat_1_v5_gn_0_39500.1	PRINTS	PR00081	Glucose/ribitol dehydrogenase family signature	14	31	1.7e-33	IPR002347	Glucose/ribitol dehydrogenase
Lsat_1_v5_gn_0_39500.1	PRINTS	PR00081	Glucose/ribitol dehydrogenase family signature	160	179	1.7e-33	IPR002347	Glucose/ribitol dehydrogenase
Lsat_1_v5_gn_0_39500.1	PRINTS	PR00081	Glucose/ribitol dehydrogenase family signature	180	197	1.7e-33	IPR002347	Glucose/ribitol dehydrogenase
Lsat_1_v5_gn_0_39500.1	PRINTS	PR00081	Glucose/ribitol dehydrogenase family signature	215	235	1.7e-33	IPR002347	Glucose/ribitol dehydrogenase
Lsat_1_v5_gn_0_39500.1	PRINTS	PR00081	Glucose/ribitol dehydrogenase family signature	88	99	1.7e-33	IPR002347	Glucose/ribitol dehydrogenase
Lsat_1_v5_gn_0_39541.1	PANTHER	PTHR10351		1	159	6.4e-91
Lsat_1_v5_gn_0_39541.1	PANTHER	PTHR10351:SF23		1	159	6.4e-91
Lsat_1_v5_gn_0_39541.1	Pfam	PF01849	NAC domain	36	92	3.7e-19	IPR002715	Nascent polypeptide-associated complex NAC domain
Lsat_1_v5_gn_0_39700.1	PANTHER	PTHR17583		1	266	2.1e-51
Lsat_1_v5_gn_0_39741.1	PANTHER	PTHR24420		2	288	3e-83
Lsat_1_v5_gn_0_39741.1	Pfam	PF12799	Leucine Rich repeats (2 copies)	43	78	2.1e-06	IPR025875	Leucine rich repeat 4
Lsat_1_v5_gn_0_39741.1	Pfam	PF13855	Leucine rich repeat	201	256	7.3e-09
Lsat_1_v5_gn_0_39741.1	PRINTS	PR00019	Leucine-rich repeat signature	113	126	6e-05
Lsat_1_v5_gn_0_39741.1	PRINTS	PR00019	Leucine-rich repeat signature	243	256	6e-05
Lsat_1_v5_gn_0_39820.1	PANTHER	PTHR22852		6	506	1.3e-119
Lsat_1_v5_gn_0_39820.1	Pfam	PF00400	WD domain, G-beta repeat	103	136	1.1e-05	IPR001680	WD40 repeat	GO:0005515
Lsat_1_v5_gn_0_39820.1	Pfam	PF00400	WD domain, G-beta repeat	141	179	1.9e-06	IPR001680	WD40 repeat	GO:0005515
Lsat_1_v5_gn_0_39820.1	Pfam	PF00400	WD domain, G-beta repeat	355	388	8.6e-06	IPR001680	WD40 repeat	GO:0005515
Lsat_1_v5_gn_0_39820.1	PRINTS	PR00320	G protein beta WD-40 repeat signature	123	137	5.8e-06	IPR020472	G-protein beta WD-40 repeat
Lsat_1_v5_gn_0_39820.1	PRINTS	PR00320	G protein beta WD-40 repeat signature	166	180	5.8e-06	IPR020472	G-protein beta WD-40 repeat
Lsat_1_v5_gn_0_39820.1	PRINTS	PR00320	G protein beta WD-40 repeat signature	375	389	5.8e-06	IPR020472	G-protein beta WD-40 repeat
Lsat_1_v5_gn_0_39820.1	SMART	SM00320	WD40 repeats	139	179	4.1e-06	IPR001680	WD40 repeat	GO:0005515
Lsat_1_v5_gn_0_39820.1	SMART	SM00320	WD40 repeats	348	388	0.00053	IPR001680	WD40 repeat	GO:0005515
Lsat_1_v5_gn_0_39820.1	SMART	SM00320	WD40 repeats	97	136	6.3e-06	IPR001680	WD40 repeat	GO:0005515
Lsat_1_v5_gn_0_40001.1	PANTHER	PTHR32100		20	375	1e-193
Lsat_1_v5_gn_0_40001.1	PANTHER	PTHR32100:SF5		20	375	1e-193
Lsat_1_v5_gn_0_40001.1	Pfam	PF00487	Fatty acid desaturase	79	340	9.6e-26	IPR005804	Fatty acid desaturase, type 1	GO:0006629
Lsat_1_v5_gn_0_40001.1	Pfam	PF11960	Domain of unknown function (DUF3474)	24	59	1.8e-07	IPR021863	Protein of unknown function DUF3474	GO:0055114|GO:0016717
Lsat_1_v5_gn_0_401.1	PANTHER	PTHR24349		1	273	7.6e-120
Lsat_1_v5_gn_0_401.1	Pfam	PF00069	Protein kinase domain	9	268	5.6e-69	IPR000719	Protein kinase, catalytic domain	GO:0005524|GO:0004672|GO:0006468
Lsat_1_v5_gn_0_401.1	SMART	SM00220	Serine/Threonine protein kinases, catalytic domain	9	268	1.3e-88	IPR002290	Serine/threonine- / dual specificity protein kinase, catalytic domain	GO:0005524|GO:0006468|GO:0004672
Lsat_1_v5_gn_0_40241.1	PANTHER	PTHR10655		45	257	9.4e-83
Lsat_1_v5_gn_0_40241.1	PANTHER	PTHR10655:SF6		45	257	9.4e-83
[truncated: 120,026 more rows]
