# Supplementary material for: Genome assembly with in vitro proximity ligation data and whole-genome triplication in lettuce
Source: Nat Commun. 2017 Apr 12;8:14953. doi: 10.1038/ncomms14953 (PMC5394340; doi:10.1038/ncomms14953)
Supplement: Supplementary Data 8 — InterProScan GO Annotations for predicted primary transcripts [file ncomms14953-s9.xlsx]

## Sheet: Lsat_AllTranscripts.Annotations
Supplementary Data 8. InterProScan GO Annotations for predicted primary transcripts
GeneID	GOTerm	Description
Lsat_1_v5_gn_0_10121.1	GO:0005634	nucleus
Lsat_1_v5_gn_0_10220.1	GO:0003682	chromatin binding
Lsat_1_v5_gn_0_10320.1	GO:0008152	metabolic process
Lsat_1_v5_gn_0_10320.1	GO:0016491	Monoiodinated tyrosine can be deiodinated, Taeniopygia guttata
Lsat_1_v5_gn_0_10360.1	GO:0004864	protein phosphatase inhibitor activity
Lsat_1_v5_gn_0_10360.1	GO:0009966	regulation of signal transduction
Lsat_1_v5_gn_0_10360.1	GO:0043666	regulation of phosphoprotein phosphatase activity
Lsat_1_v5_gn_0_1041.1	GO:0008270	zinc ion binding
Lsat_1_v5_gn_0_1041.1	GO:0016491	Monoiodinated tyrosine can be deiodinated, Taeniopygia guttata
Lsat_1_v5_gn_0_1041.1	GO:0016747	transferase activity, transferring acyl groups other than amino-acyl groups
Lsat_1_v5_gn_0_1041.1	GO:0055114	oxidation-reduction process
Lsat_1_v5_gn_0_10420.1	GO:0016787	Hydrolysis of phosphatidylcholine, Rattus norvegicus
Lsat_1_v5_gn_0_10441.1	GO:0016021	integral component of membrane
Lsat_1_v5_gn_0_10461.1	GO:0004152	(S)-dihydroorotate + ubiquinone =&gt; orotate + ubiquinol, Mycobacterium tuberculosis
Lsat_1_v5_gn_0_10461.1	GO:0004356	glutamate + NH4+ + ATP =&gt; glutamine + ADP + orthophosphate [GLUL], Rattus norvegicus
Lsat_1_v5_gn_0_10461.1	GO:0006222	De novo synthesis of UMP, Gallus gallus
Lsat_1_v5_gn_0_10461.1	GO:0006542	glutamine biosynthetic process
Lsat_1_v5_gn_0_10461.1	GO:0006807	nitrogen compound metabolic process
Lsat_1_v5_gn_0_10461.1	GO:0055114	oxidation-reduction process
Lsat_1_v5_gn_0_10560.1	GO:0005515	An anchoring protein, SARA, recruits SMAD2/3, Bos taurus
Lsat_1_v5_gn_0_10560.1	GO:0008270	zinc ion binding
Lsat_1_v5_gn_0_10580.1	GO:0003824	catalytic activity
Lsat_1_v5_gn_0_10620.1	GO:0000166	nucleotide binding
Lsat_1_v5_gn_0_10620.1	GO:0000287	magnesium ion binding
Lsat_1_v5_gn_0_10620.1	GO:0004012	P-type ATPase type IV subfamily transporters may mediate phospholipid transfer, Homo sapiens
Lsat_1_v5_gn_0_10620.1	GO:0005524	Closing of Inward Rectifying, ATP-sensitive Potassium Channels (KATP channels), Rattus norvegicus
Lsat_1_v5_gn_0_10620.1	GO:0015914	phospholipid transport
Lsat_1_v5_gn_0_10620.1	GO:0016021	integral component of membrane
Lsat_1_v5_gn_0_10620.1	GO:0046872	metal ion binding
Lsat_1_v5_gn_0_10661.1	GO:0005215	Virion-associated M2 protein mediated ion infusion, Homo sapiens
Lsat_1_v5_gn_0_10661.1	GO:0006810	transport
Lsat_1_v5_gn_0_10661.1	GO:0016020	membrane
Lsat_1_v5_gn_0_10701.1	GO:0005515	An anchoring protein, SARA, recruits SMAD2/3, Bos taurus
Lsat_1_v5_gn_0_10760.1	GO:0000166	nucleotide binding
Lsat_1_v5_gn_0_10760.1	GO:0006952	defense response
Lsat_1_v5_gn_0_10760.1	GO:0017111	nucleoside-triphosphatase activity
Lsat_1_v5_gn_0_10760.1	GO:0043531	ADP binding
Lsat_1_v5_gn_0_10780.1	GO:0006662	glycerol ether metabolic process
Lsat_1_v5_gn_0_10780.1	GO:0009055	Reducing equivalents from beta-oxidation of fatty acids transfer to ETF, Oryza sativa
Lsat_1_v5_gn_0_10780.1	GO:0015035	protein disulfide oxidoreductase activity
Lsat_1_v5_gn_0_10780.1	GO:0045454	cell redox homeostasis
Lsat_1_v5_gn_0_10880.1	GO:0008652	Amino acid synthesis and interconversion (transamination), Taeniopygia guttata
Lsat_1_v5_gn_0_10920.1	GO:0000287	magnesium ion binding
Lsat_1_v5_gn_0_10920.1	GO:0004743	phosphoenolpyruvate + ADP =&gt; pyruvate + ATP, Escherichia coli
Lsat_1_v5_gn_0_10920.1	GO:0006096	Glycolysis, Sus scrofa
Lsat_1_v5_gn_0_10920.1	GO:0030955	potassium ion binding
Lsat_1_v5_gn_0_10941.1	GO:0000786	nucleosome
Lsat_1_v5_gn_0_10941.1	GO:0003677	DNA binding
Lsat_1_v5_gn_0_10941.1	GO:0005634	nucleus
Lsat_1_v5_gn_0_10941.1	GO:0006334	Nucleosome assembly, Homo sapiens
Lsat_1_v5_gn_0_10961.1	GO:0003735	structural constituent of ribosome
Lsat_1_v5_gn_0_10961.1	GO:0005622	intracellular
Lsat_1_v5_gn_0_10961.1	GO:0005840	ribosome
Lsat_1_v5_gn_0_10961.1	GO:0006412	Translation, Escherichia coli
Lsat_1_v5_gn_0_10961.1	GO:0008152	metabolic process
Lsat_1_v5_gn_0_10961.1	GO:0016746	transferase activity, transferring acyl groups
Lsat_1_v5_gn_0_11160.1	GO:0004553	hydrolase activity, hydrolyzing O-glycosyl compounds
Lsat_1_v5_gn_0_11160.1	GO:0005975	Metabolism of carbohydrates, Oryza sativa
Lsat_1_v5_gn_0_11461.1	GO:0005515	An anchoring protein, SARA, recruits SMAD2/3, Bos taurus
Lsat_1_v5_gn_0_11461.1	GO:0005737	cytoplasm
Lsat_1_v5_gn_0_11501.1	GO:0006071	glycerol metabolic process
Lsat_1_v5_gn_0_11501.1	GO:0008889	glycerophosphodiester phosphodiesterase activity
Lsat_1_v5_gn_0_11681.1	GO:0004672	Phosphorylation of p130Cas by SRC-FADK1 complex, Taeniopygia guttata
Lsat_1_v5_gn_0_11681.1	GO:0005524	Closing of Inward Rectifying, ATP-sensitive Potassium Channels (KATP channels), Rattus norvegicus
Lsat_1_v5_gn_0_11681.1	GO:0006468	protein phosphorylation
Lsat_1_v5_gn_0_11721.1	GO:0005975	Metabolism of carbohydrates, Oryza sativa
Lsat_1_v5_gn_0_11721.1	GO:0016853	isomerase activity
Lsat_1_v5_gn_0_11801.1	GO:0004672	Phosphorylation of p130Cas by SRC-FADK1 complex, Taeniopygia guttata
Lsat_1_v5_gn_0_11801.1	GO:0005524	Closing of Inward Rectifying, ATP-sensitive Potassium Channels (KATP channels), Rattus norvegicus
Lsat_1_v5_gn_0_11801.1	GO:0006468	protein phosphorylation
Lsat_1_v5_gn_0_11820.1	GO:0003700	sequence-specific DNA binding transcription factor activity
Lsat_1_v5_gn_0_11820.1	GO:0005634	nucleus
Lsat_1_v5_gn_0_11820.1	GO:0006355	regulation of transcription, DNA-templated
Lsat_1_v5_gn_0_11820.1	GO:0043565	sequence-specific DNA binding
Lsat_1_v5_gn_0_11900.1	GO:0016620	oxidoreductase activity, acting on the aldehyde or oxo group of donors, NAD or NADP as acceptor
Lsat_1_v5_gn_0_11900.1	GO:0055114	oxidation-reduction process
Lsat_1_v5_gn_0_11921.1	GO:0016020	membrane
Lsat_1_v5_gn_0_12040.1	GO:0005515	An anchoring protein, SARA, recruits SMAD2/3, Bos taurus
Lsat_1_v5_gn_0_12080.1	GO:0008152	metabolic process
Lsat_1_v5_gn_0_12080.1	GO:0016758	transferase activity, transferring hexosyl groups
Lsat_1_v5_gn_0_12340.1	GO:0015079	potassium ion transmembrane transporter activity
Lsat_1_v5_gn_0_12340.1	GO:0016020	membrane
Lsat_1_v5_gn_0_12340.1	GO:0071805	potassium ion transmembrane transport
Lsat_1_v5_gn_0_12381.1	GO:0005515	An anchoring protein, SARA, recruits SMAD2/3, Bos taurus
Lsat_1_v5_gn_0_12400.1	GO:0005515	An anchoring protein, SARA, recruits SMAD2/3, Bos taurus
Lsat_1_v5_gn_0_1241.1	GO:0006629	Lipid digestion, mobilization, and transport, Dictyostelium discoideum
Lsat_1_v5_gn_0_1241.1	GO:0016788	uPAR-acyl-GPI + H2O -&gt; uPAR + long-chain fatty acid, Bos taurus
Lsat_1_v5_gn_0_12501.1	GO:0016020	membrane
Lsat_1_v5_gn_0_12581.1	GO:0008270	zinc ion binding
Lsat_1_v5_gn_0_12601.1	GO:0016020	membrane
Lsat_1_v5_gn_0_12940.1	GO:0000166	nucleotide binding
Lsat_1_v5_gn_0_12940.1	GO:0000287	magnesium ion binding
Lsat_1_v5_gn_0_12940.1	GO:0004012	P-type ATPase type IV subfamily transporters may mediate phospholipid transfer, Homo sapiens
Lsat_1_v5_gn_0_12940.1	GO:0005524	Closing of Inward Rectifying, ATP-sensitive Potassium Channels (KATP channels), Rattus norvegicus
Lsat_1_v5_gn_0_12940.1	GO:0006812	cation transport
Lsat_1_v5_gn_0_12940.1	GO:0015914	phospholipid transport
Lsat_1_v5_gn_0_12940.1	GO:0016021	integral component of membrane
Lsat_1_v5_gn_0_12940.1	GO:0019829	cation-transporting ATPase activity
Lsat_1_v5_gn_0_12940.1	GO:0046872	metal ion binding
Lsat_1_v5_gn_0_1300.1	GO:0005515	An anchoring protein, SARA, recruits SMAD2/3, Bos taurus
Lsat_1_v5_gn_0_13201.1	GO:0005783	endoplasmic reticulum
Lsat_1_v5_gn_0_13201.1	GO:0016021	integral component of membrane
Lsat_1_v5_gn_0_13221.1	GO:0000160	phosphorelay signal transduction system
Lsat_1_v5_gn_0_13221.1	GO:0004871	signal transducer activity
Lsat_1_v5_gn_0_13241.1	GO:0006357	regulation of transcription from RNA polymerase II promoter
Lsat_1_v5_gn_0_13241.1	GO:0032784	regulation of DNA-templated transcription, elongation
Lsat_1_v5_gn_0_1340.1	GO:0005515	An anchoring protein, SARA, recruits SMAD2/3, Bos taurus
Lsat_1_v5_gn_0_1340.1	GO:0008270	zinc ion binding
Lsat_1_v5_gn_0_13420.1	GO:0005515	An anchoring protein, SARA, recruits SMAD2/3, Bos taurus
Lsat_1_v5_gn_0_13460.1	GO:0016020	membrane
Lsat_1_v5_gn_0_13460.1	GO:0048193	Golgi vesicle transport
Lsat_1_v5_gn_0_13500.1	GO:0003682	chromatin binding
Lsat_1_v5_gn_0_13620.1	GO:0004143	DAG kinase produces phosphatidic acid from DAG, Danio rerio
Lsat_1_v5_gn_0_13620.1	GO:0007205	protein kinase C-activating G-protein coupled receptor signaling pathway
Lsat_1_v5_gn_0_1380.1	GO:0004672	Phosphorylation of p130Cas by SRC-FADK1 complex, Taeniopygia guttata
Lsat_1_v5_gn_0_1380.1	GO:0006468	protein phosphorylation
Lsat_1_v5_gn_0_13921.1	GO:0016021	integral component of membrane
Lsat_1_v5_gn_0_1400.1	GO:0004672	Phosphorylation of p130Cas by SRC-FADK1 complex, Taeniopygia guttata
Lsat_1_v5_gn_0_1400.1	GO:0006468	protein phosphorylation
Lsat_1_v5_gn_0_14240.1	GO:0004867	fibrin multimer, crosslinked:tissue plasminogen activator (one-chain) + plasminogen activator inhibitor 1 -&gt; fibrin multimer, crosslinked:tissue plasminogen activator (one-chain):plasminogen activator inhibitor 1, Danio rerio
Lsat_1_v5_gn_0_14240.1	GO:0009611	response to wounding
Lsat_1_v5_gn_0_14341.1	GO:0005515	An anchoring protein, SARA, recruits SMAD2/3, Bos taurus
Lsat_1_v5_gn_0_14521.1	GO:0016747	transferase activity, transferring acyl groups other than amino-acyl groups
Lsat_1_v5_gn_0_14561.1	GO:0003824	catalytic activity
Lsat_1_v5_gn_0_14561.1	GO:0008152	metabolic process
Lsat_1_v5_gn_0_14580.1	GO:0008152	metabolic process
Lsat_1_v5_gn_0_14580.1	GO:0016787	Hydrolysis of phosphatidylcholine, Rattus norvegicus
Lsat_1_v5_gn_0_14601.1	GO:0005622	intracellular
Lsat_1_v5_gn_0_14601.1	GO:0008270	zinc ion binding
Lsat_1_v5_gn_0_14641.1	GO:0016787	Hydrolysis of phosphatidylcholine, Rattus norvegicus
Lsat_1_v5_gn_0_14680.1	GO:0008152	metabolic process
Lsat_1_v5_gn_0_14680.1	GO:0016491	Monoiodinated tyrosine can be deiodinated, Taeniopygia guttata
Lsat_1_v5_gn_0_14701.1	GO:0003676	nucleic acid binding
Lsat_1_v5_gn_0_14701.1	GO:0003723	Exportin-5 recognizes 3' overhang of pre-miRNA, Taeniopygia guttata
Lsat_1_v5_gn_0_14701.1	GO:0004386	Addition of the third nucleotide on the nascent transcript, Danio rerio
Lsat_1_v5_gn_0_14701.1	GO:0004525	Dicer cleaves pre-miRNA to yield mature miRNA, Bos taurus
Lsat_1_v5_gn_0_14701.1	GO:0005524	Closing of Inward Rectifying, ATP-sensitive Potassium Channels (KATP channels), Rattus norvegicus
Lsat_1_v5_gn_0_14701.1	GO:0006396	RNA processing
Lsat_1_v5_gn_0_14701.1	GO:0008026	ATP-dependent helicase activity
Lsat_1_v5_gn_0_14701.1	GO:0016891	endoribonuclease activity, producing 5'-phosphomonoesters
Lsat_1_v5_gn_0_14741.1	GO:0003676	nucleic acid binding
Lsat_1_v5_gn_0_14741.1	GO:0004386	Addition of the third nucleotide on the nascent transcript, Danio rerio
Lsat_1_v5_gn_0_14741.1	GO:0005524	Closing of Inward Rectifying, ATP-sensitive Potassium Channels (KATP channels), Rattus norvegicus
Lsat_1_v5_gn_0_14741.1	GO:0008026	ATP-dependent helicase activity
Lsat_1_v5_gn_0_14741.1	GO:0016891	endoribonuclease activity, producing 5'-phosphomonoesters
Lsat_1_v5_gn_0_14841.1	GO:0008171	O-methyltransferase activity
Lsat_1_v5_gn_0_14841.1	GO:0046983	protein dimerization activity
Lsat_1_v5_gn_0_14861.1	GO:0008171	O-methyltransferase activity
Lsat_1_v5_gn_0_14861.1	GO:0046983	protein dimerization activity
Lsat_1_v5_gn_0_15061.1	GO:0003676	nucleic acid binding
Lsat_1_v5_gn_0_15201.1	GO:0003700	sequence-specific DNA binding transcription factor activity
Lsat_1_v5_gn_0_15201.1	GO:0006355	regulation of transcription, DNA-templated
Lsat_1_v5_gn_0_15201.1	GO:0043565	sequence-specific DNA binding
Lsat_1_v5_gn_0_15220.1	GO:0005525	The receptor:G-protein complex binds GTP, Mus musculus
Lsat_1_v5_gn_0_15241.1	GO:0005515	An anchoring protein, SARA, recruits SMAD2/3, Bos taurus
Lsat_1_v5_gn_0_15420.1	GO:0003735	structural constituent of ribosome
Lsat_1_v5_gn_0_15420.1	GO:0005622	intracellular
Lsat_1_v5_gn_0_15420.1	GO:0005840	ribosome
Lsat_1_v5_gn_0_15420.1	GO:0006412	Translation, Escherichia coli
Lsat_1_v5_gn_0_15460.1	GO:0003919	FMN is futher phosphorylated to FAD, Xenopus tropicalis
Lsat_1_v5_gn_0_15460.1	GO:0009231	riboflavin biosynthetic process
Lsat_1_v5_gn_0_15481.1	GO:0006071	glycerol metabolic process
Lsat_1_v5_gn_0_15481.1	GO:0008889	glycerophosphodiester phosphodiesterase activity
Lsat_1_v5_gn_0_15540.1	GO:0005524	Closing of Inward Rectifying, ATP-sensitive Potassium Channels (KATP channels), Rattus norvegicus
Lsat_1_v5_gn_0_15540.1	GO:0009507	chloroplast
Lsat_1_v5_gn_0_15580.1	GO:0000166	nucleotide binding
Lsat_1_v5_gn_0_15580.1	GO:0005524	Closing of Inward Rectifying, ATP-sensitive Potassium Channels (KATP channels), Rattus norvegicus
Lsat_1_v5_gn_0_15580.1	GO:0009507	chloroplast
Lsat_1_v5_gn_0_15580.1	GO:0017111	nucleoside-triphosphatase activity
Lsat_1_v5_gn_0_1580.1	GO:0008152	metabolic process
Lsat_1_v5_gn_0_1580.1	GO:0008652	Amino acid synthesis and interconversion (transamination), Taeniopygia guttata
Lsat_1_v5_gn_0_1580.1	GO:0016836	hydro-lyase activity
Lsat_1_v5_gn_0_1580.1	GO:0051539	4 iron, 4 sulfur cluster binding
Lsat_1_v5_gn_0_15821.1	GO:0016021	integral component of membrane
Lsat_1_v5_gn_0_15821.1	GO:0055085	ABC-family proteins mediated transport, Dictyostelium discoideum
Lsat_1_v5_gn_0_15901.1	GO:0003682	chromatin binding
Lsat_1_v5_gn_0_15921.1	GO:0005506	iron ion binding
Lsat_1_v5_gn_0_15921.1	GO:0016491	Monoiodinated tyrosine can be deiodinated, Taeniopygia guttata
Lsat_1_v5_gn_0_15921.1	GO:0016705	oxidoreductase activity, acting on paired donors, with incorporation or reduction of molecular oxygen
Lsat_1_v5_gn_0_15921.1	GO:0016706	oxidoreductase activity, acting on paired donors, with incorporation or reduction of molecular oxygen, 2-oxoglutarate as one donor, and incorporation of one atom each of oxygen into both donors
Lsat_1_v5_gn_0_15921.1	GO:0031418	L-ascorbic acid binding
Lsat_1_v5_gn_0_15921.1	GO:0055114	oxidation-reduction process
Lsat_1_v5_gn_0_15941.1	GO:0005506	iron ion binding
Lsat_1_v5_gn_0_15941.1	GO:0016491	Monoiodinated tyrosine can be deiodinated, Taeniopygia guttata
Lsat_1_v5_gn_0_15941.1	GO:0016705	oxidoreductase activity, acting on paired donors, with incorporation or reduction of molecular oxygen
Lsat_1_v5_gn_0_15941.1	GO:0016706	oxidoreductase activity, acting on paired donors, with incorporation or reduction of molecular oxygen, 2-oxoglutarate as one donor, and incorporation of one atom each of oxygen into both donors
Lsat_1_v5_gn_0_15941.1	GO:0031418	L-ascorbic acid binding
Lsat_1_v5_gn_0_15941.1	GO:0055114	oxidation-reduction process
Lsat_1_v5_gn_0_16020.1	GO:0003924	Formation of clathrin coated vesicle, Mus musculus
Lsat_1_v5_gn_0_16020.1	GO:0005525	The receptor:G-protein complex binds GTP, Mus musculus
Lsat_1_v5_gn_0_16120.1	GO:0004672	Phosphorylation of p130Cas by SRC-FADK1 complex, Taeniopygia guttata
Lsat_1_v5_gn_0_16120.1	GO:0005524	Closing of Inward Rectifying, ATP-sensitive Potassium Channels (KATP channels), Rattus norvegicus
Lsat_1_v5_gn_0_16120.1	GO:0006468	protein phosphorylation
Lsat_1_v5_gn_0_16140.1	GO:0003735	structural constituent of ribosome
Lsat_1_v5_gn_0_16140.1	GO:0005622	intracellular
Lsat_1_v5_gn_0_16140.1	GO:0005840	ribosome
Lsat_1_v5_gn_0_16140.1	GO:0006412	Translation, Escherichia coli
Lsat_1_v5_gn_0_16160.1	GO:0003677	DNA binding
Lsat_1_v5_gn_0_16160.1	GO:0005515	An anchoring protein, SARA, recruits SMAD2/3, Bos taurus
Lsat_1_v5_gn_0_16160.1	GO:0005634	nucleus
Lsat_1_v5_gn_0_16160.1	GO:0006351	transcription, DNA-templated
Lsat_1_v5_gn_0_16160.1	GO:0006355	regulation of transcription, DNA-templated
Lsat_1_v5_gn_0_16180.1	GO:0003896	DNA primase activity
Lsat_1_v5_gn_0_16180.1	GO:0006269	DNA replication, synthesis of RNA primer
Lsat_1_v5_gn_0_16180.1	GO:0016779	nucleotidyltransferase activity
Lsat_1_v5_gn_0_16380.1	GO:0004672	Phosphorylation of p130Cas by SRC-FADK1 complex, Taeniopygia guttata
Lsat_1_v5_gn_0_16380.1	GO:0005524	Closing of Inward Rectifying, ATP-sensitive Potassium Channels (KATP channels), Rattus norvegicus
Lsat_1_v5_gn_0_16380.1	GO:0006468	protein phosphorylation
Lsat_1_v5_gn_0_16480.1	GO:0005515	An anchoring protein, SARA, recruits SMAD2/3, Bos taurus
Lsat_1_v5_gn_0_16540.1	GO:0003723	Exportin-5 recognizes 3' overhang of pre-miRNA, Taeniopygia guttata
Lsat_1_v5_gn_0_16560.1	GO:0008937	ferredoxin-NAD(P) reductase activity
Lsat_1_v5_gn_0_16560.1	GO:0055114	oxidation-reduction process
Lsat_1_v5_gn_0_16580.1	GO:0004601	DIT and MIT combine to form triiodothyronine, Gallus gallus
Lsat_1_v5_gn_0_16580.1	GO:0006979	response to oxidative stress
Lsat_1_v5_gn_0_16580.1	GO:0020037	heme binding
Lsat_1_v5_gn_0_16580.1	GO:0055114	oxidation-reduction process
Lsat_1_v5_gn_0_16600.1	GO:0005515	An anchoring protein, SARA, recruits SMAD2/3, Bos taurus
Lsat_1_v5_gn_0_16701.1	GO:0006508	Removal of aminoterminal propeptides from gamma-carboxylated proteins, Rattus norvegicus
Lsat_1_v5_gn_0_16701.1	GO:0008234	cysteine-type peptidase activity
Lsat_1_v5_gn_0_16720.1	GO:0005515	An anchoring protein, SARA, recruits SMAD2/3, Bos taurus
Lsat_1_v5_gn_0_16801.1	GO:0006508	Removal of aminoterminal propeptides from gamma-carboxylated proteins, Rattus norvegicus
Lsat_1_v5_gn_0_16801.1	GO:0008234	cysteine-type peptidase activity
Lsat_1_v5_gn_0_16841.1	GO:0005506	iron ion binding
Lsat_1_v5_gn_0_16841.1	GO:0009055	Reducing equivalents from beta-oxidation of fatty acids transfer to ETF, Oryza sativa
Lsat_1_v5_gn_0_16841.1	GO:0016705	oxidoreductase activity, acting on paired donors, with incorporation or reduction of molecular oxygen
Lsat_1_v5_gn_0_16841.1	GO:0020037	heme binding
Lsat_1_v5_gn_0_16841.1	GO:0055114	oxidation-reduction process
Lsat_1_v5_gn_0_16980.1	GO:0005819	spindle
Lsat_1_v5_gn_0_16980.1	GO:0005874	microtubule
Lsat_1_v5_gn_0_16980.1	GO:0007067	mitosis
Lsat_1_v5_gn_0_17001.1	GO:0004519	3'- incision of DNA by XPG in GG-NER, Drosophila melanogaster
Lsat_1_v5_gn_0_17001.1	GO:0006284	Base Excision Repair, Oryza sativa
Lsat_1_v5_gn_0_17001.1	GO:0051539	4 iron, 4 sulfur cluster binding
Lsat_1_v5_gn_0_17341.1	GO:0003676	nucleic acid binding
Lsat_1_v5_gn_0_17341.1	GO:0008270	zinc ion binding
Lsat_1_v5_gn_0_17361.1	GO:0000159	protein phosphatase type 2A complex
Lsat_1_v5_gn_0_17361.1	GO:0007165	EGFR interacts with phospholipase C-gamma, Mus musculus
Lsat_1_v5_gn_0_17361.1	GO:0008601	protein phosphatase type 2A regulator activity
Lsat_1_v5_gn_0_17620.1	GO:0005524	Closing of Inward Rectifying, ATP-sensitive Potassium Channels (KATP channels), Rattus norvegicus
Lsat_1_v5_gn_0_17620.1	GO:0015991	ATP hydrolysis coupled proton transport
Lsat_1_v5_gn_0_17620.1	GO:0015992	The proton buffering model, Mus musculus
Lsat_1_v5_gn_0_17620.1	GO:0016820	hydrolase activity, acting on acid anhydrides, catalyzing transmembrane movement of substances
Lsat_1_v5_gn_0_17620.1	GO:0033178	proton-transporting two-sector ATPase complex, catalytic domain
Lsat_1_v5_gn_0_17620.1	GO:0046034	ATP metabolic process
Lsat_1_v5_gn_0_17741.1	GO:0004553	hydrolase activity, hydrolyzing O-glycosyl compounds
Lsat_1_v5_gn_0_17741.1	GO:0005975	Metabolism of carbohydrates, Oryza sativa
Lsat_1_v5_gn_0_17841.1	GO:0016491	Monoiodinated tyrosine can be deiodinated, Taeniopygia guttata
Lsat_1_v5_gn_0_17841.1	GO:0016706	oxidoreductase activity, acting on paired donors, with incorporation or reduction of molecular oxygen, 2-oxoglutarate as one donor, and incorporation of one atom each of oxygen into both donors
Lsat_1_v5_gn_0_17841.1	GO:0055114	oxidation-reduction process
Lsat_1_v5_gn_0_17861.1	GO:0005198	structural molecule activity
Lsat_1_v5_gn_0_17861.1	GO:0006508	Removal of aminoterminal propeptides from gamma-carboxylated proteins, Rattus norvegicus
Lsat_1_v5_gn_0_17861.1	GO:0006886	intracellular protein transport
Lsat_1_v5_gn_0_17861.1	GO:0008234	cysteine-type peptidase activity
Lsat_1_v5_gn_0_17861.1	GO:0016192	vesicle-mediated transport
Lsat_1_v5_gn_0_17861.1	GO:0030117	membrane coat
Lsat_1_v5_gn_0_17920.1	GO:0003924	Formation of clathrin coated vesicle, Mus musculus
Lsat_1_v5_gn_0_17920.1	GO:0005525	The receptor:G-protein complex binds GTP, Mus musculus
Lsat_1_v5_gn_0_17920.1	GO:0005874	microtubule
Lsat_1_v5_gn_0_17920.1	GO:0006184	GTP catabolic process
Lsat_1_v5_gn_0_17920.1	GO:0007017	microtubule-based process
Lsat_1_v5_gn_0_17920.1	GO:0043234	protein complex
Lsat_1_v5_gn_0_17920.1	GO:0051258	protein polymerization
Lsat_1_v5_gn_0_18100.1	GO:0000155	phosphorelay sensor kinase activity
Lsat_1_v5_gn_0_18100.1	GO:0000156	phosphorelay response regulator activity
Lsat_1_v5_gn_0_18100.1	GO:0000160	phosphorelay signal transduction system
Lsat_1_v5_gn_0_18100.1	GO:0005515	An anchoring protein, SARA, recruits SMAD2/3, Bos taurus
Lsat_1_v5_gn_0_18100.1	GO:0006355	regulation of transcription, DNA-templated
Lsat_1_v5_gn_0_18100.1	GO:0007165	EGFR interacts with phospholipase C-gamma, Mus musculus
Lsat_1_v5_gn_0_18100.1	GO:0016020	membrane
Lsat_1_v5_gn_0_18220.1	GO:0004849	uridine kinase activity
Lsat_1_v5_gn_0_18220.1	GO:0005524	Closing of Inward Rectifying, ATP-sensitive Potassium Channels (KATP channels), Rattus norvegicus
Lsat_1_v5_gn_0_18220.1	GO:0008152	metabolic process
Lsat_1_v5_gn_0_18220.1	GO:0016301	Phosphorylation of Cx43 by c-src, Homo sapiens
Lsat_1_v5_gn_0_18220.1	GO:0016773	phosphotransferase activity, alcohol group as acceptor
Lsat_1_v5_gn_0_18240.1	GO:0006629	Lipid digestion, mobilization, and transport, Dictyostelium discoideum
Lsat_1_v5_gn_0_18240.1	GO:0016788	uPAR-acyl-GPI + H2O -&gt; uPAR + long-chain fatty acid, Bos taurus
Lsat_1_v5_gn_0_18301.1	GO:0005524	Closing of Inward Rectifying, ATP-sensitive Potassium Channels (KATP channels), Rattus norvegicus
Lsat_1_v5_gn_0_18301.1	GO:0005737	cytoplasm
Lsat_1_v5_gn_0_18301.1	GO:0008152	metabolic process
Lsat_1_v5_gn_0_18301.1	GO:0016301	Phosphorylation of Cx43 by c-src, Homo sapiens
Lsat_1_v5_gn_0_18301.1	GO:0016773	phosphotransferase activity, alcohol group as acceptor
Lsat_1_v5_gn_0_18380.1	GO:0003723	Exportin-5 recognizes 3' overhang of pre-miRNA, Taeniopygia guttata
Lsat_1_v5_gn_0_18380.1	GO:0004525	Dicer cleaves pre-miRNA to yield mature miRNA, Bos taurus
Lsat_1_v5_gn_0_18380.1	GO:0006396	RNA processing
Lsat_1_v5_gn_0_18421.1	GO:0004190	NEXT3 is cleaved to produce NICD3, Rattus norvegicus
Lsat_1_v5_gn_0_18421.1	GO:0006508	Removal of aminoterminal propeptides from gamma-carboxylated proteins, Rattus norvegicus
Lsat_1_v5_gn_0_18481.1	GO:0004499	FMO1 N-oxidizes the anti-cancer drug tamoxifen, Canis familiaris
Lsat_1_v5_gn_0_18481.1	GO:0050660	flavin adenine dinucleotide binding
Lsat_1_v5_gn_0_18481.1	GO:0050661	NADP binding
Lsat_1_v5_gn_0_18481.1	GO:0055114	oxidation-reduction process
Lsat_1_v5_gn_0_18561.1	GO:0004499	FMO1 N-oxidizes the anti-cancer drug tamoxifen, Canis familiaris
Lsat_1_v5_gn_0_18561.1	GO:0050660	flavin adenine dinucleotide binding
Lsat_1_v5_gn_0_18561.1	GO:0050661	NADP binding
Lsat_1_v5_gn_0_18561.1	GO:0055114	oxidation-reduction process
Lsat_1_v5_gn_0_1880.1	GO:0004190	NEXT3 is cleaved to produce NICD3, Rattus norvegicus
Lsat_1_v5_gn_0_1880.1	GO:0006508	Removal of aminoterminal propeptides from gamma-carboxylated proteins, Rattus norvegicus
Lsat_1_v5_gn_0_18840.1	GO:0005506	iron ion binding
Lsat_1_v5_gn_0_18840.1	GO:0009055	Reducing equivalents from beta-oxidation of fatty acids transfer to ETF, Oryza sativa
Lsat_1_v5_gn_0_18840.1	GO:0016705	oxidoreductase activity, acting on paired donors, with incorporation or reduction of molecular oxygen
Lsat_1_v5_gn_0_18840.1	GO:0020037	heme binding
Lsat_1_v5_gn_0_18840.1	GO:0055114	oxidation-reduction process
Lsat_1_v5_gn_0_18900.1	GO:0016021	integral component of membrane
Lsat_1_v5_gn_0_18900.1	GO:0022857	GLUT9 transports glucose, fructose and urate, Rattus norvegicus
Lsat_1_v5_gn_0_18900.1	GO:0055085	ABC-family proteins mediated transport, Dictyostelium discoideum
Lsat_1_v5_gn_0_19021.1	GO:0030247	polysaccharide binding
Lsat_1_v5_gn_0_19080.1	GO:0004672	Phosphorylation of p130Cas by SRC-FADK1 complex, Taeniopygia guttata
Lsat_1_v5_gn_0_19080.1	GO:0005524	Closing of Inward Rectifying, ATP-sensitive Potassium Channels (KATP channels), Rattus norvegicus
Lsat_1_v5_gn_0_19080.1	GO:0006468	protein phosphorylation
Lsat_1_v5_gn_0_19100.1	GO:0004672	Phosphorylation of p130Cas by SRC-FADK1 complex, Taeniopygia guttata
Lsat_1_v5_gn_0_19100.1	GO:0005524	Closing of Inward Rectifying, ATP-sensitive Potassium Channels (KATP channels), Rattus norvegicus
Lsat_1_v5_gn_0_19100.1	GO:0006468	protein phosphorylation
Lsat_1_v5_gn_0_19201.1	GO:0005783	endoplasmic reticulum
Lsat_1_v5_gn_0_19201.1	GO:0016021	integral component of membrane
Lsat_1_v5_gn_0_19261.1	GO:0016491	Monoiodinated tyrosine can be deiodinated, Taeniopygia guttata
Lsat_1_v5_gn_0_19261.1	GO:0016706	oxidoreductase activity, acting on paired donors, with incorporation or reduction of molecular oxygen, 2-oxoglutarate as one donor, and incorporation of one atom each of oxygen into both donors
Lsat_1_v5_gn_0_19261.1	GO:0055114	oxidation-reduction process
Lsat_1_v5_gn_0_19321.1	GO:0004089	carbonate dehydratase activity
Lsat_1_v5_gn_0_19321.1	GO:0008270	zinc ion binding
Lsat_1_v5_gn_0_19560.1	GO:0000175	3' to 5' Exoribonuclease Digestion of mRNA by the Exosome Complex, Xenopus tropicalis
Lsat_1_v5_gn_0_19560.1	GO:0003723	Exportin-5 recognizes 3' overhang of pre-miRNA, Taeniopygia guttata
Lsat_1_v5_gn_0_19560.1	GO:0004654	polyribonucleotide nucleotidyltransferase activity
Lsat_1_v5_gn_0_19560.1	GO:0006396	RNA processing
Lsat_1_v5_gn_0_19560.1	GO:0006402	mRNA catabolic process
Lsat_1_v5_gn_0_19620.1	GO:0008375	acetylglucosamine is transferred from UDP-GlcNAc onto inositol-1-phosphate, Mycobacterium tuberculosis
Lsat_1_v5_gn_0_19620.1	GO:0016020	membrane
Lsat_1_v5_gn_0_19660.1	GO:0006952	defense response
Lsat_1_v5_gn_0_19660.1	GO:0043531	ADP binding
Lsat_1_v5_gn_0_19800.1	GO:0006952	defense response
Lsat_1_v5_gn_0_19800.1	GO:0043531	ADP binding
Lsat_1_v5_gn_0_1981.1	GO:0004190	NEXT3 is cleaved to produce NICD3, Rattus norvegicus
Lsat_1_v5_gn_0_1981.1	GO:0006508	Removal of aminoterminal propeptides from gamma-carboxylated proteins, Rattus norvegicus
Lsat_1_v5_gn_0_19860.1	GO:0006952	defense response
Lsat_1_v5_gn_0_19860.1	GO:0043531	ADP binding
Lsat_1_v5_gn_0_19880.1	GO:0006952	defense response
Lsat_1_v5_gn_0_19880.1	GO:0043531	ADP binding
Lsat_1_v5_gn_0_19921.1	GO:0006952	defense response
Lsat_1_v5_gn_0_19921.1	GO:0043531	ADP binding
Lsat_1_v5_gn_0_19981.1	GO:0043531	ADP binding
Lsat_1_v5_gn_0_20061.1	GO:0006952	defense response
Lsat_1_v5_gn_0_20061.1	GO:0043531	ADP binding
Lsat_1_v5_gn_0_20321.1	GO:0008152	metabolic process
Lsat_1_v5_gn_0_20321.1	GO:0016491	Monoiodinated tyrosine can be deiodinated, Taeniopygia guttata
Lsat_1_v5_gn_0_20400.1	GO:0016747	transferase activity, transferring acyl groups other than amino-acyl groups
Lsat_1_v5_gn_0_20500.1	GO:0005515	An anchoring protein, SARA, recruits SMAD2/3, Bos taurus
Lsat_1_v5_gn_0_20500.1	GO:0008270	zinc ion binding
Lsat_1_v5_gn_0_20520.1	GO:0000287	magnesium ion binding
Lsat_1_v5_gn_0_20520.1	GO:0005986	sucrose biosynthetic process
Lsat_1_v5_gn_0_20520.1	GO:0050307	sucrose-phosphate phosphatase activity
Lsat_1_v5_gn_0_20681.1	GO:0004601	DIT and MIT combine to form triiodothyronine, Gallus gallus
Lsat_1_v5_gn_0_20681.1	GO:0006979	response to oxidative stress
Lsat_1_v5_gn_0_20681.1	GO:0020037	heme binding
Lsat_1_v5_gn_0_20681.1	GO:0055114	oxidation-reduction process
Lsat_1_v5_gn_0_20741.1	GO:0004601	DIT and MIT combine to form triiodothyronine, Gallus gallus
Lsat_1_v5_gn_0_20741.1	GO:0006979	response to oxidative stress
Lsat_1_v5_gn_0_20741.1	GO:0020037	heme binding
Lsat_1_v5_gn_0_20741.1	GO:0055114	oxidation-reduction process
Lsat_1_v5_gn_0_20781.1	GO:0006071	glycerol metabolic process
Lsat_1_v5_gn_0_20781.1	GO:0008889	glycerophosphodiester phosphodiesterase activity
Lsat_1_v5_gn_0_20821.1	GO:0004672	Phosphorylation of p130Cas by SRC-FADK1 complex, Taeniopygia guttata
Lsat_1_v5_gn_0_20821.1	GO:0006468	protein phosphorylation
Lsat_1_v5_gn_0_20821.1	GO:0048544	recognition of pollen
Lsat_1_v5_gn_0_20960.1	GO:0016491	Monoiodinated tyrosine can be deiodinated, Taeniopygia guttata
Lsat_1_v5_gn_0_20960.1	GO:0055114	oxidation-reduction process
Lsat_1_v5_gn_0_20981.1	GO:0004221	ubiquitin thiolesterase activity
Lsat_1_v5_gn_0_20981.1	GO:0005515	An anchoring protein, SARA, recruits SMAD2/3, Bos taurus
Lsat_1_v5_gn_0_20981.1	GO:0006511	ubiquitin-dependent protein catabolic process
Lsat_1_v5_gn_0_21020.1	GO:0004672	Phosphorylation of p130Cas by SRC-FADK1 complex, Taeniopygia guttata
Lsat_1_v5_gn_0_21020.1	GO:0005509	Exocytosis of Insulin, Mus musculus
Lsat_1_v5_gn_0_21020.1	GO:0005524	Closing of Inward Rectifying, ATP-sensitive Potassium Channels (KATP channels), Rattus norvegicus
Lsat_1_v5_gn_0_21020.1	GO:0006468	protein phosphorylation
Lsat_1_v5_gn_0_21121.1	GO:0015031	protein transport
Lsat_1_v5_gn_0_21141.1	GO:0016491	Monoiodinated tyrosine can be deiodinated, Taeniopygia guttata
Lsat_1_v5_gn_0_21141.1	GO:0050660	flavin adenine dinucleotide binding
Lsat_1_v5_gn_0_21141.1	GO:0055114	oxidation-reduction process
Lsat_1_v5_gn_0_21180.1	GO:0016787	Hydrolysis of phosphatidylcholine, Rattus norvegicus
Lsat_1_v5_gn_0_21260.1	GO:0016787	Hydrolysis of phosphatidylcholine, Rattus norvegicus
Lsat_1_v5_gn_0_21360.1	GO:0016491	Monoiodinated tyrosine can be deiodinated, Taeniopygia guttata
Lsat_1_v5_gn_0_21360.1	GO:0055114	oxidation-reduction process
Lsat_1_v5_gn_0_21401.1	GO:0003824	catalytic activity
Lsat_1_v5_gn_0_21401.1	GO:0016020	membrane
Lsat_1_v5_gn_0_21500.1	GO:0005515	An anchoring protein, SARA, recruits SMAD2/3, Bos taurus
Lsat_1_v5_gn_0_21521.1	GO:0004176	ATP-dependent peptidase activity
Lsat_1_v5_gn_0_21521.1	GO:0004252	Notch 2 precursor cleaved to form a heterodimer, Bos taurus
Lsat_1_v5_gn_0_21521.1	GO:0006508	Removal of aminoterminal propeptides from gamma-carboxylated proteins, Rattus norvegicus
Lsat_1_v5_gn_0_21521.1	GO:0006515	misfolded or incompletely synthesized protein catabolic process
Lsat_1_v5_gn_0_21600.1	GO:0004672	Phosphorylation of p130Cas by SRC-FADK1 complex, Taeniopygia guttata
Lsat_1_v5_gn_0_21600.1	GO:0005524	Closing of Inward Rectifying, ATP-sensitive Potassium Channels (KATP channels), Rattus norvegicus
Lsat_1_v5_gn_0_21600.1	GO:0006468	protein phosphorylation
Lsat_1_v5_gn_0_21761.1	GO:0005515	An anchoring protein, SARA, recruits SMAD2/3, Bos taurus
Lsat_1_v5_gn_0_21801.1	GO:0003677	DNA binding
Lsat_1_v5_gn_0_21801.1	GO:0046983	protein dimerization activity
Lsat_1_v5_gn_0_21980.1	GO:0005515	An anchoring protein, SARA, recruits SMAD2/3, Bos taurus
Lsat_1_v5_gn_0_220.1	GO:0003755	peptidyl-prolyl cis-trans isomerase activity
Lsat_1_v5_gn_0_220.1	GO:0006457	Formation of tubulin folding intermediates by CCT/TriC, Oryza sativa
Lsat_1_v5_gn_0_22001.1	GO:0006855	drug transmembrane transport
Lsat_1_v5_gn_0_22001.1	GO:0015238	drug transmembrane transporter activity
Lsat_1_v5_gn_0_22001.1	GO:0015297	antiporter activity
Lsat_1_v5_gn_0_22001.1	GO:0016020	membrane
Lsat_1_v5_gn_0_22001.1	GO:0055085	ABC-family proteins mediated transport, Dictyostelium discoideum
Lsat_1_v5_gn_0_22040.1	GO:0005515	An anchoring protein, SARA, recruits SMAD2/3, Bos taurus
Lsat_1_v5_gn_0_22060.1	GO:0005515	An anchoring protein, SARA, recruits SMAD2/3, Bos taurus
Lsat_1_v5_gn_0_22060.1	GO:0008270	zinc ion binding
Lsat_1_v5_gn_0_22560.1	GO:0015031	protein transport
Lsat_1_v5_gn_0_22580.1	GO:0005515	An anchoring protein, SARA, recruits SMAD2/3, Bos taurus
Lsat_1_v5_gn_0_22580.1	GO:0008270	zinc ion binding
Lsat_1_v5_gn_0_22620.1	GO:0008080	N-acetyltransferase activity
Lsat_1_v5_gn_0_22641.1	GO:0008152	metabolic process
Lsat_1_v5_gn_0_22641.1	GO:0008652	Amino acid synthesis and interconversion (transamination), Taeniopygia guttata
Lsat_1_v5_gn_0_22641.1	GO:0016597	amino acid binding
Lsat_1_v5_gn_0_22661.1	GO:0009521	photosystem
Lsat_1_v5_gn_0_22661.1	GO:0009767	photosynthetic electron transport chain
Lsat_1_v5_gn_0_22661.1	GO:0016020	membrane
Lsat_1_v5_gn_0_22661.1	GO:0016168	chlorophyll binding
Lsat_1_v5_gn_0_22661.1	GO:0019684	photosynthesis, light reaction
Lsat_1_v5_gn_0_22681.1	GO:0003735	structural constituent of ribosome
Lsat_1_v5_gn_0_22681.1	GO:0005622	intracellular
Lsat_1_v5_gn_0_22681.1	GO:0005840	ribosome
Lsat_1_v5_gn_0_22681.1	GO:0006412	Translation, Escherichia coli
Lsat_1_v5_gn_0_22681.1	GO:0015935	small ribosomal subunit
Lsat_1_v5_gn_0_22701.1	GO:0046983	protein dimerization activity
Lsat_1_v5_gn_0_22860.1	GO:0000226	microtubule cytoskeleton organization
Lsat_1_v5_gn_0_22860.1	GO:0000922	spindle pole
Lsat_1_v5_gn_0_22860.1	GO:0005815	microtubule organizing center
Lsat_1_v5_gn_0_22900.1	GO:0006952	defense response
Lsat_1_v5_gn_0_22900.1	GO:0043531	ADP binding
Lsat_1_v5_gn_0_22980.1	GO:0004672	Phosphorylation of p130Cas by SRC-FADK1 complex, Taeniopygia guttata
Lsat_1_v5_gn_0_22980.1	GO:0005524	Closing of Inward Rectifying, ATP-sensitive Potassium Channels (KATP channels), Rattus norvegicus
Lsat_1_v5_gn_0_22980.1	GO:0006468	protein phosphorylation
Lsat_1_v5_gn_0_23001.1	GO:0003677	DNA binding
Lsat_1_v5_gn_0_23101.1	GO:0004672	Phosphorylation of p130Cas by SRC-FADK1 complex, Taeniopygia guttata
Lsat_1_v5_gn_0_23101.1	GO:0005524	Closing of Inward Rectifying, ATP-sensitive Potassium Channels (KATP channels), Rattus norvegicus
Lsat_1_v5_gn_0_23101.1	GO:0006468	protein phosphorylation
Lsat_1_v5_gn_0_2320.1	GO:0004190	NEXT3 is cleaved to produce NICD3, Rattus norvegicus
Lsat_1_v5_gn_0_2320.1	GO:0006508	Removal of aminoterminal propeptides from gamma-carboxylated proteins, Rattus norvegicus
Lsat_1_v5_gn_0_2340.1	GO:0016787	Hydrolysis of phosphatidylcholine, Rattus norvegicus
Lsat_1_v5_gn_0_23481.1	GO:0005515	An anchoring protein, SARA, recruits SMAD2/3, Bos taurus
Lsat_1_v5_gn_0_23521.1	GO:0006672	ceramide metabolic process
Lsat_1_v5_gn_0_23521.1	GO:0016021	integral component of membrane
Lsat_1_v5_gn_0_23521.1	GO:0016811	mycothiol S-conjugate is cleaved into mercapturic acid and GlcN-Ins, Mycobacterium tuberculosis
Lsat_1_v5_gn_0_23641.1	GO:0006952	defense response
Lsat_1_v5_gn_0_23641.1	GO:0043531	ADP binding
Lsat_1_v5_gn_0_23901.1	GO:0008270	zinc ion binding
Lsat_1_v5_gn_0_24261.1	GO:0006812	cation transport
Lsat_1_v5_gn_0_24261.1	GO:0008324	cation transmembrane transporter activity
Lsat_1_v5_gn_0_24261.1	GO:0016021	integral component of membrane
Lsat_1_v5_gn_0_24261.1	GO:0055085	ABC-family proteins mediated transport, Dictyostelium discoideum
Lsat_1_v5_gn_0_24320.1	GO:0003700	sequence-specific DNA binding transcription factor activity
Lsat_1_v5_gn_0_24320.1	GO:0005667	transcription factor complex
Lsat_1_v5_gn_0_24320.1	GO:0006355	regulation of transcription, DNA-templated
Lsat_1_v5_gn_0_2440.1	GO:0005622	intracellular
Lsat_1_v5_gn_0_2440.1	GO:0006810	transport
Lsat_1_v5_gn_0_24441.1	GO:0005506	iron ion binding
Lsat_1_v5_gn_0_24441.1	GO:0009055	Reducing equivalents from beta-oxidation of fatty acids transfer to ETF, Oryza sativa
Lsat_1_v5_gn_0_24441.1	GO:0016705	oxidoreductase activity, acting on paired donors, with incorporation or reduction of molecular oxygen
Lsat_1_v5_gn_0_24441.1	GO:0020037	heme binding
Lsat_1_v5_gn_0_24441.1	GO:0055114	oxidation-reduction process
Lsat_1_v5_gn_0_24560.1	GO:0005507	copper ion binding
Lsat_1_v5_gn_0_24560.1	GO:0008131	Oxidative deamination of 5-Hydroxytryptamine by MAOA, Danio rerio
Lsat_1_v5_gn_0_24560.1	GO:0009308	amine metabolic process
Lsat_1_v5_gn_0_24560.1	GO:0048038	quinone binding
Lsat_1_v5_gn_0_24560.1	GO:0055114	oxidation-reduction process
Lsat_1_v5_gn_0_24701.1	GO:0000786	nucleosome
Lsat_1_v5_gn_0_24701.1	GO:0003677	DNA binding
Lsat_1_v5_gn_0_24701.1	GO:0005634	nucleus
Lsat_1_v5_gn_0_24701.1	GO:0006334	Nucleosome assembly, Homo sapiens
Lsat_1_v5_gn_0_24721.1	GO:0000786	nucleosome
Lsat_1_v5_gn_0_24721.1	GO:0003677	DNA binding
Lsat_1_v5_gn_0_24721.1	GO:0005634	nucleus
Lsat_1_v5_gn_0_24721.1	GO:0006334	Nucleosome assembly, Homo sapiens
Lsat_1_v5_gn_0_24940.1	GO:0005524	Closing of Inward Rectifying, ATP-sensitive Potassium Channels (KATP channels), Rattus norvegicus
Lsat_1_v5_gn_0_24940.1	GO:0006457	Formation of tubulin folding intermediates by CCT/TriC, Oryza sativa
Lsat_1_v5_gn_0_24940.1	GO:0044267	Metabolism of proteins, Oryza sativa
Lsat_1_v5_gn_0_24940.1	GO:0051082	unfolded protein binding
Lsat_1_v5_gn_0_25341.1	GO:0006071	glycerol metabolic process
Lsat_1_v5_gn_0_25341.1	GO:0008889	glycerophosphodiester phosphodiesterase activity
Lsat_1_v5_gn_0_25561.1	GO:0008171	O-methyltransferase activity
Lsat_1_v5_gn_0_2580.1	GO:0015002	heme-copper terminal oxidase activity
Lsat_1_v5_gn_0_2580.1	GO:0016020	membrane
Lsat_1_v5_gn_0_2580.1	GO:0019646	aerobic electron transport chain
Lsat_1_v5_gn_0_25801.1	GO:0006812	cation transport
Lsat_1_v5_gn_0_25801.1	GO:0008324	cation transmembrane transporter activity
Lsat_1_v5_gn_0_25801.1	GO:0055085	ABC-family proteins mediated transport, Dictyostelium discoideum
Lsat_1_v5_gn_0_25881.1	GO:0006508	Removal of aminoterminal propeptides from gamma-carboxylated proteins, Rattus norvegicus
Lsat_1_v5_gn_0_25881.1	GO:0008234	cysteine-type peptidase activity
Lsat_1_v5_gn_0_25980.1	GO:0005742	mitochondrial outer membrane translocase complex
Lsat_1_v5_gn_0_25980.1	GO:0045040	protein import into mitochondrial outer membrane
Lsat_1_v5_gn_0_26040.1	GO:0004748	NDP + reduced thioredoxin =&gt; dNDP + oxidized thioredoxin + H2O, Danio rerio
Lsat_1_v5_gn_0_26040.1	GO:0005971	ribonucleoside-diphosphate reductase complex
Lsat_1_v5_gn_0_26040.1	GO:0009186	deoxyribonucleoside diphosphate metabolic process
Lsat_1_v5_gn_0_26040.1	GO:0055114	oxidation-reduction process
Lsat_1_v5_gn_0_26101.1	GO:0004672	Phosphorylation of p130Cas by SRC-FADK1 complex, Taeniopygia guttata
Lsat_1_v5_gn_0_26101.1	GO:0005524	Closing of Inward Rectifying, ATP-sensitive Potassium Channels (KATP channels), Rattus norvegicus
Lsat_1_v5_gn_0_26101.1	GO:0006468	protein phosphorylation
Lsat_1_v5_gn_0_26101.1	GO:0009055	Reducing equivalents from beta-oxidation of fatty acids transfer to ETF, Oryza sativa
Lsat_1_v5_gn_0_26101.1	GO:0015035	protein disulfide oxidoreductase activity
Lsat_1_v5_gn_0_26101.1	GO:0045454	cell redox homeostasis
Lsat_1_v5_gn_0_26221.1	GO:0003755	peptidyl-prolyl cis-trans isomerase activity
Lsat_1_v5_gn_0_26221.1	GO:0006457	Formation of tubulin folding intermediates by CCT/TriC, Oryza sativa
Lsat_1_v5_gn_0_26281.1	GO:0005525	The receptor:G-protein complex binds GTP, Mus musculus
Lsat_1_v5_gn_0_26281.1	GO:0005622	intracellular
Lsat_1_v5_gn_0_26320.1	GO:0004672	Phosphorylation of p130Cas by SRC-FADK1 complex, Taeniopygia guttata
Lsat_1_v5_gn_0_26320.1	GO:0005524	Closing of Inward Rectifying, ATP-sensitive Potassium Channels (KATP channels), Rattus norvegicus
Lsat_1_v5_gn_0_26320.1	GO:0006468	protein phosphorylation
Lsat_1_v5_gn_0_26780.1	GO:0008152	metabolic process
Lsat_1_v5_gn_0_26780.1	GO:0016491	Monoiodinated tyrosine can be deiodinated, Taeniopygia guttata
Lsat_1_v5_gn_0_26880.1	GO:0008152	metabolic process
Lsat_1_v5_gn_0_26880.1	GO:0016491	Monoiodinated tyrosine can be deiodinated, Taeniopygia guttata
Lsat_1_v5_gn_0_26921.1	GO:0005515	An anchoring protein, SARA, recruits SMAD2/3, Bos taurus
Lsat_1_v5_gn_0_27020.1	GO:0003872	D-fructose 6-phosphate + ATP =&gt; D-fructose 1,6-bisphosphate + ADP, Caenorhabditis elegans
Lsat_1_v5_gn_0_27020.1	GO:0005945	6-phosphofructokinase complex
Lsat_1_v5_gn_0_27020.1	GO:0006002	fructose 6-phosphate metabolic process
Lsat_1_v5_gn_0_27020.1	GO:0006096	Glycolysis, Sus scrofa
Lsat_1_v5_gn_0_27321.1	GO:0055085	ABC-family proteins mediated transport, Dictyostelium discoideum
Lsat_1_v5_gn_0_27721.1	GO:0009058	biosynthetic process
Lsat_1_v5_gn_0_27721.1	GO:0016844	strictosidine synthase activity
Lsat_1_v5_gn_0_27881.1	GO:0005525	The receptor:G-protein complex binds GTP, Mus musculus
Lsat_1_v5_gn_0_27881.1	GO:0005622	intracellular
Lsat_1_v5_gn_0_27881.1	GO:0006886	intracellular protein transport
Lsat_1_v5_gn_0_27881.1	GO:0007264	Signalling to p38 via RIT and RIN, Mus musculus
Lsat_1_v5_gn_0_27901.1	GO:0047134	protein-disulfide reductase activity
Lsat_1_v5_gn_0_27901.1	GO:0055114	oxidation-reduction process
Lsat_1_v5_gn_0_28060.1	GO:0003735	structural constituent of ribosome
Lsat_1_v5_gn_0_28060.1	GO:0005622	intracellular
Lsat_1_v5_gn_0_28060.1	GO:0005840	ribosome
Lsat_1_v5_gn_0_28060.1	GO:0006412	Translation, Escherichia coli
Lsat_1_v5_gn_0_28161.1	GO:0000287	magnesium ion binding
Lsat_1_v5_gn_0_28161.1	GO:0008152	metabolic process
Lsat_1_v5_gn_0_28161.1	GO:0010333	terpene synthase activity
Lsat_1_v5_gn_0_28161.1	GO:0016829	lyase activity
Lsat_1_v5_gn_0_28181.1	GO:0003682	chromatin binding
Lsat_1_v5_gn_0_28220.1	GO:0016491	Monoiodinated tyrosine can be deiodinated, Taeniopygia guttata
Lsat_1_v5_gn_0_28220.1	GO:0050660	flavin adenine dinucleotide binding
Lsat_1_v5_gn_0_28220.1	GO:0055114	oxidation-reduction process
Lsat_1_v5_gn_0_2840.1	GO:0003676	nucleic acid binding
Lsat_1_v5_gn_0_2840.1	GO:0005524	Closing of Inward Rectifying, ATP-sensitive Potassium Channels (KATP channels), Rattus norvegicus
Lsat_1_v5_gn_0_2840.1	GO:0006139	nucleobase-containing compound metabolic process
Lsat_1_v5_gn_0_2840.1	GO:0008026	ATP-dependent helicase activity
Lsat_1_v5_gn_0_2840.1	GO:0016818	hydrolase activity, acting on acid anhydrides, in phosphorus-containing anhydrides
Lsat_1_v5_gn_0_28780.1	GO:0005524	Closing of Inward Rectifying, ATP-sensitive Potassium Channels (KATP channels), Rattus norvegicus
Lsat_1_v5_gn_0_28780.1	GO:0015991	ATP hydrolysis coupled proton transport
Lsat_1_v5_gn_0_28780.1	GO:0015992	The proton buffering model, Mus musculus
Lsat_1_v5_gn_0_28780.1	GO:0016820	hydrolase activity, acting on acid anhydrides, catalyzing transmembrane movement of substances
Lsat_1_v5_gn_0_28780.1	GO:0033178	proton-transporting two-sector ATPase complex, catalytic domain
Lsat_1_v5_gn_0_28780.1	GO:0046034	ATP metabolic process
Lsat_1_v5_gn_0_29081.1	GO:0016020	membrane
Lsat_1_v5_gn_0_29161.1	GO:0008152	metabolic process
Lsat_1_v5_gn_0_29161.1	GO:0016597	amino acid binding
Lsat_1_v5_gn_0_29221.1	GO:0008152	metabolic process
Lsat_1_v5_gn_0_29221.1	GO:0016491	Monoiodinated tyrosine can be deiodinated, Taeniopygia guttata
Lsat_1_v5_gn_0_29301.1	GO:0003677	DNA binding
Lsat_1_v5_gn_0_29301.1	GO:0006306	DNA methylation
Lsat_1_v5_gn_0_29301.1	GO:0008168	guanidinoacetate + S-adenosylmethionine =&gt; creatine + S-adenosylhomocysteine, Gallus gallus
Lsat_1_v5_gn_0_29401.1	GO:0005515	An anchoring protein, SARA, recruits SMAD2/3, Bos taurus
Lsat_1_v5_gn_0_29421.1	GO:0005515	An anchoring protein, SARA, recruits SMAD2/3, Bos taurus
Lsat_1_v5_gn_0_29680.1	GO:0004672	Phosphorylation of p130Cas by SRC-FADK1 complex, Taeniopygia guttata
Lsat_1_v5_gn_0_29680.1	GO:0005524	Closing of Inward Rectifying, ATP-sensitive Potassium Channels (KATP channels), Rattus norvegicus
Lsat_1_v5_gn_0_29680.1	GO:0006468	protein phosphorylation
Lsat_1_v5_gn_0_29701.1	GO:0006189	De novo synthesis of IMP, Gallus gallus
Lsat_1_v5_gn_0_29701.1	GO:0008864	formyltetrahydrofolate deformylase activity
Lsat_1_v5_gn_0_29701.1	GO:0009058	biosynthetic process
Lsat_1_v5_gn_0_29701.1	GO:0016742	hydroxymethyl-, formyl- and related transferase activity
Lsat_1_v5_gn_0_29720.1	GO:0020037	heme binding
Lsat_1_v5_gn_0_29760.1	GO:0003677	DNA binding
Lsat_1_v5_gn_0_29760.1	GO:0005634	nucleus
Lsat_1_v5_gn_0_29780.1	GO:0004864	protein phosphatase inhibitor activity
Lsat_1_v5_gn_0_29780.1	GO:0009966	regulation of signal transduction
Lsat_1_v5_gn_0_29780.1	GO:0043666	regulation of phosphoprotein phosphatase activity
Lsat_1_v5_gn_0_2980.1	GO:0006952	defense response
Lsat_1_v5_gn_0_2980.1	GO:0043531	ADP binding
Lsat_1_v5_gn_0_29921.1	GO:0004672	Phosphorylation of p130Cas by SRC-FADK1 complex, Taeniopygia guttata
Lsat_1_v5_gn_0_29921.1	GO:0005524	Closing of Inward Rectifying, ATP-sensitive Potassium Channels (KATP channels), Rattus norvegicus
Lsat_1_v5_gn_0_29921.1	GO:0006468	protein phosphorylation
Lsat_1_v5_gn_0_300.1	GO:0003700	sequence-specific DNA binding transcription factor activity
Lsat_1_v5_gn_0_300.1	GO:0006355	regulation of transcription, DNA-templated
Lsat_1_v5_gn_0_30380.1	GO:0016614	oxidoreductase activity, acting on CH-OH group of donors
Lsat_1_v5_gn_0_30380.1	GO:0050660	flavin adenine dinucleotide binding
Lsat_1_v5_gn_0_30380.1	GO:0055114	oxidation-reduction process
Lsat_1_v5_gn_0_3061.1	GO:0003700	sequence-specific DNA binding transcription factor activity
Lsat_1_v5_gn_0_3061.1	GO:0006355	regulation of transcription, DNA-templated
Lsat_1_v5_gn_0_3061.1	GO:0043565	sequence-specific DNA binding
Lsat_1_v5_gn_0_30740.1	GO:0009055	Reducing equivalents from beta-oxidation of fatty acids transfer to ETF, Oryza sativa
Lsat_1_v5_gn_0_30740.1	GO:0051536	iron-sulfur cluster binding
Lsat_1_v5_gn_0_30781.1	GO:0043461	proton-transporting ATP synthase complex assembly
Lsat_1_v5_gn_0_30940.1	GO:0003676	nucleic acid binding
Lsat_1_v5_gn_0_30981.1	GO:0006952	defense response
Lsat_1_v5_gn_0_30981.1	GO:0043531	ADP binding
Lsat_1_v5_gn_0_3100.1	GO:0003735	structural constituent of ribosome
Lsat_1_v5_gn_0_3100.1	GO:0005622	intracellular
Lsat_1_v5_gn_0_3100.1	GO:0005840	ribosome
Lsat_1_v5_gn_0_3100.1	GO:0006412	Translation, Escherichia coli
Lsat_1_v5_gn_0_31381.1	GO:0005634	nucleus
Lsat_1_v5_gn_0_31381.1	GO:0006355	regulation of transcription, DNA-templated
Lsat_1_v5_gn_0_31600.1	GO:0005524	Closing of Inward Rectifying, ATP-sensitive Potassium Channels (KATP channels), Rattus norvegicus
Lsat_1_v5_gn_0_31600.1	GO:0044267	Metabolism of proteins, Oryza sativa
Lsat_1_v5_gn_0_31780.1	GO:0003924	Formation of clathrin coated vesicle, Mus musculus
Lsat_1_v5_gn_0_31780.1	GO:0005525	The receptor:G-protein complex binds GTP, Mus musculus
Lsat_1_v5_gn_0_31780.1	GO:0005622	intracellular
Lsat_1_v5_gn_0_31780.1	GO:0006184	GTP catabolic process
Lsat_1_v5_gn_0_31780.1	GO:0006886	intracellular protein transport
Lsat_1_v5_gn_0_31780.1	GO:0006913	nucleocytoplasmic transport
Lsat_1_v5_gn_0_31780.1	GO:0007165	EGFR interacts with phospholipase C-gamma, Mus musculus
Lsat_1_v5_gn_0_31780.1	GO:0007264	Signalling to p38 via RIT and RIN, Mus musculus
Lsat_1_v5_gn_0_31780.1	GO:0015031	protein transport
Lsat_1_v5_gn_0_31780.1	GO:0016020	membrane
Lsat_1_v5_gn_0_31860.1	GO:0006952	defense response
Lsat_1_v5_gn_0_31860.1	GO:0009607	response to biotic stimulus
Lsat_1_v5_gn_0_31960.1	GO:0003723	Exportin-5 recognizes 3' overhang of pre-miRNA, Taeniopygia guttata
Lsat_1_v5_gn_0_31980.1	GO:0005515	An anchoring protein, SARA, recruits SMAD2/3, Bos taurus
Lsat_1_v5_gn_0_320.1	GO:0016787	Hydrolysis of phosphatidylcholine, Rattus norvegicus
Lsat_1_v5_gn_0_3201.1	GO:0005524	Closing of Inward Rectifying, ATP-sensitive Potassium Channels (KATP channels), Rattus norvegicus
Lsat_1_v5_gn_0_3201.1	GO:0016887	Trafficking of GluR2-containing AMPA receptors to synapse, Taeniopygia guttata
Lsat_1_v5_gn_0_32021.1	GO:0005524	Closing of Inward Rectifying, ATP-sensitive Potassium Channels (KATP channels), Rattus norvegicus
Lsat_1_v5_gn_0_32180.1	GO:0003677	DNA binding
Lsat_1_v5_gn_0_32180.1	GO:0006355	regulation of transcription, DNA-templated
Lsat_1_v5_gn_0_32260.1	GO:0005643	nuclear pore
Lsat_1_v5_gn_0_32260.1	GO:0016973	poly(A)+ mRNA export from nucleus
Lsat_1_v5_gn_0_32360.1	GO:0005524	Closing of Inward Rectifying, ATP-sensitive Potassium Channels (KATP channels), Rattus norvegicus
Lsat_1_v5_gn_0_32400.1	GO:0005515	An anchoring protein, SARA, recruits SMAD2/3, Bos taurus
Lsat_1_v5_gn_0_32461.1	GO:0004797	thymidine kinase activity
Lsat_1_v5_gn_0_32461.1	GO:0005524	Closing of Inward Rectifying, ATP-sensitive Potassium Channels (KATP channels), Rattus norvegicus
Lsat_1_v5_gn_0_32500.1	GO:0004185	prekallikrein:kininogen:C1q binding protein tetramer -&gt; kallikrein:kininogen:C1q binding protein tetramer, Taeniopygia guttata
Lsat_1_v5_gn_0_32500.1	GO:0006508	Removal of aminoterminal propeptides from gamma-carboxylated proteins, Rattus norvegicus
Lsat_1_v5_gn_0_3280.1	GO:0000166	nucleotide binding
Lsat_1_v5_gn_0_3280.1	GO:0004812	aminoacyl-tRNA ligase activity
Lsat_1_v5_gn_0_3280.1	GO:0004832	valine + tRNA(Val) + ATP =&gt; Val-tRNA(Val) + AMP + pyrophosphate, Dictyostelium discoideum
Lsat_1_v5_gn_0_3280.1	GO:0005524	Closing of Inward Rectifying, ATP-sensitive Potassium Channels (KATP channels), Rattus norvegicus
Lsat_1_v5_gn_0_3280.1	GO:0005737	cytoplasm
Lsat_1_v5_gn_0_3280.1	GO:0006418	Mitochondrial tRNA aminoacylation, Canis familiaris
Lsat_1_v5_gn_0_3280.1	GO:0006438	valyl-tRNA aminoacylation
Lsat_1_v5_gn_0_32861.1	GO:0016787	Hydrolysis of phosphatidylcholine, Rattus norvegicus
Lsat_1_v5_gn_0_32861.1	GO:0046080	dUTP metabolic process
Lsat_1_v5_gn_0_32880.1	GO:0004672	Phosphorylation of p130Cas by SRC-FADK1 complex, Taeniopygia guttata
Lsat_1_v5_gn_0_32880.1	GO:0005524	Closing of Inward Rectifying, ATP-sensitive Potassium Channels (KATP channels), Rattus norvegicus
Lsat_1_v5_gn_0_32880.1	GO:0006468	protein phosphorylation
Lsat_1_v5_gn_0_32940.1	GO:0005506	iron ion binding
Lsat_1_v5_gn_0_32940.1	GO:0009055	Reducing equivalents from beta-oxidation of fatty acids transfer to ETF, Oryza sativa
Lsat_1_v5_gn_0_32940.1	GO:0016705	oxidoreductase activity, acting on paired donors, with incorporation or reduction of molecular oxygen
Lsat_1_v5_gn_0_32940.1	GO:0020037	heme binding
Lsat_1_v5_gn_0_32940.1	GO:0055114	oxidation-reduction process
Lsat_1_v5_gn_0_32960.1	GO:0005506	iron ion binding
Lsat_1_v5_gn_0_32960.1	GO:0009055	Reducing equivalents from beta-oxidation of fatty acids transfer to ETF, Oryza sativa
Lsat_1_v5_gn_0_32960.1	GO:0016705	oxidoreductase activity, acting on paired donors, with incorporation or reduction of molecular oxygen
Lsat_1_v5_gn_0_32960.1	GO:0020037	heme binding
Lsat_1_v5_gn_0_32960.1	GO:0055114	oxidation-reduction process
Lsat_1_v5_gn_0_32980.1	GO:0003676	nucleic acid binding
Lsat_1_v5_gn_0_32980.1	GO:0004386	Addition of the third nucleotide on the nascent transcript, Danio rerio
Lsat_1_v5_gn_0_32980.1	GO:0005524	Closing of Inward Rectifying, ATP-sensitive Potassium Channels (KATP channels), Rattus norvegicus
Lsat_1_v5_gn_0_33020.1	GO:0016620	oxidoreductase activity, acting on the aldehyde or oxo group of donors, NAD or NADP as acceptor
Lsat_1_v5_gn_0_33020.1	GO:0055114	oxidation-reduction process
Lsat_1_v5_gn_0_33100.1	GO:0004672	Phosphorylation of p130Cas by SRC-FADK1 complex, Taeniopygia guttata
Lsat_1_v5_gn_0_33100.1	GO:0005524	Closing of Inward Rectifying, ATP-sensitive Potassium Channels (KATP channels), Rattus norvegicus
Lsat_1_v5_gn_0_33100.1	GO:0006468	protein phosphorylation
Lsat_1_v5_gn_0_33621.1	GO:0003682	chromatin binding
Lsat_1_v5_gn_0_33621.1	GO:0005634	nucleus
Lsat_1_v5_gn_0_33621.1	GO:0006281	DNA Damage Reversal, Mus musculus
Lsat_1_v5_gn_0_33621.1	GO:0006338	chromatin remodeling
Lsat_1_v5_gn_0_33621.1	GO:0035267	NuA4 histone acetyltransferase complex
Lsat_1_v5_gn_0_33621.1	GO:0043967	histone H4 acetylation
Lsat_1_v5_gn_0_33621.1	GO:0043968	histone H2A acetylation
Lsat_1_v5_gn_0_33621.1	GO:0045892	negative regulation of transcription, DNA-templated
Lsat_1_v5_gn_0_33640.1	GO:0008152	metabolic process
Lsat_1_v5_gn_0_33640.1	GO:0016597	amino acid binding
Lsat_1_v5_gn_0_33780.1	GO:0047134	protein-disulfide reductase activity
Lsat_1_v5_gn_0_33780.1	GO:0055114	oxidation-reduction process
Lsat_1_v5_gn_0_34000.1	GO:0004672	Phosphorylation of p130Cas by SRC-FADK1 complex, Taeniopygia guttata
Lsat_1_v5_gn_0_34000.1	GO:0005524	Closing of Inward Rectifying, ATP-sensitive Potassium Channels (KATP channels), Rattus norvegicus
Lsat_1_v5_gn_0_34000.1	GO:0006468	protein phosphorylation
Lsat_1_v5_gn_0_3441.1	GO:0009055	Reducing equivalents from beta-oxidation of fatty acids transfer to ETF, Oryza sativa
Lsat_1_v5_gn_0_3441.1	GO:0015035	protein disulfide oxidoreductase activity
Lsat_1_v5_gn_0_3441.1	GO:0045454	cell redox homeostasis
Lsat_1_v5_gn_0_34441.1	GO:0005198	structural molecule activity
Lsat_1_v5_gn_0_34441.1	GO:0005515	An anchoring protein, SARA, recruits SMAD2/3, Bos taurus
Lsat_1_v5_gn_0_34441.1	GO:0006886	intracellular protein transport
Lsat_1_v5_gn_0_34441.1	GO:0016192	vesicle-mediated transport
Lsat_1_v5_gn_0_34441.1	GO:0030117	membrane coat
Lsat_1_v5_gn_0_34441.1	GO:0030126	COPI vesicle coat
Lsat_1_v5_gn_0_34560.1	GO:0003677	DNA binding
Lsat_1_v5_gn_0_34560.1	GO:0006355	regulation of transcription, DNA-templated
Lsat_1_v5_gn_0_34660.1	GO:0000151	ubiquitin ligase complex
Lsat_1_v5_gn_0_34660.1	GO:0004842	Ubiquitination of Cyclin B by phospho-APC/C:Cdc20 complex, Danio rerio
Lsat_1_v5_gn_0_34660.1	GO:0005515	An anchoring protein, SARA, recruits SMAD2/3, Bos taurus
Lsat_1_v5_gn_0_34660.1	GO:0016567	protein ubiquitination
Lsat_1_v5_gn_0_34680.1	GO:0000079	regulation of cyclin-dependent protein serine/threonine kinase activity
Lsat_1_v5_gn_0_34680.1	GO:0006355	regulation of transcription, DNA-templated
Lsat_1_v5_gn_0_34680.1	GO:0019901	protein kinase binding
Lsat_1_v5_gn_0_35040.1	GO:0016651	Reduction of 2-trans-4-cis-decadienoyl-CoA to form 3-trans-decenoyl-CoA, Canis familiaris
Lsat_1_v5_gn_0_35040.1	GO:0042773	ATP synthesis coupled electron transport
Lsat_1_v5_gn_0_35040.1	GO:0055114	oxidation-reduction process
Lsat_1_v5_gn_0_35060.1	GO:0000276	mitochondrial proton-transporting ATP synthase complex, coupling factor F(o)
Lsat_1_v5_gn_0_35060.1	GO:0015078	Protons are translocated from the intermembrane space to the matrix, Rattus norvegicus
Lsat_1_v5_gn_0_35060.1	GO:0015986	ATP synthesis coupled proton transport
Lsat_1_v5_gn_0_3521.1	GO:0000145	exocyst
Lsat_1_v5_gn_0_3521.1	GO:0006887	exocytosis
Lsat_1_v5_gn_0_35421.1	GO:0005515	An anchoring protein, SARA, recruits SMAD2/3, Bos taurus
Lsat_1_v5_gn_0_35501.1	GO:0012511	monolayer-surrounded lipid storage body
Lsat_1_v5_gn_0_35501.1	GO:0016021	integral component of membrane
Lsat_1_v5_gn_0_35680.1	GO:0005737	cytoplasm
Lsat_1_v5_gn_0_35680.1	GO:0006629	Lipid digestion, mobilization, and transport, Dictyostelium discoideum
Lsat_1_v5_gn_0_35680.1	GO:0016021	integral component of membrane
Lsat_1_v5_gn_0_35680.1	GO:0016627	oxidoreductase activity, acting on the CH-CH group of donors
Lsat_1_v5_gn_0_35700.1	GO:0003774	motor activity
Lsat_1_v5_gn_0_35700.1	GO:0005524	Closing of Inward Rectifying, ATP-sensitive Potassium Channels (KATP channels), Rattus norvegicus
Lsat_1_v5_gn_0_35700.1	GO:0016459	myosin complex
Lsat_1_v5_gn_0_360.1	GO:0004672	Phosphorylation of p130Cas by SRC-FADK1 complex, Taeniopygia guttata
Lsat_1_v5_gn_0_360.1	GO:0005524	Closing of Inward Rectifying, ATP-sensitive Potassium Channels (KATP channels), Rattus norvegicus
Lsat_1_v5_gn_0_360.1	GO:0006468	protein phosphorylation
Lsat_1_v5_gn_0_36001.1	GO:0004672	Phosphorylation of p130Cas by SRC-FADK1 complex, Taeniopygia guttata
Lsat_1_v5_gn_0_36001.1	GO:0006468	protein phosphorylation
Lsat_1_v5_gn_0_36301.1	GO:0004143	DAG kinase produces phosphatidic acid from DAG, Danio rerio
Lsat_1_v5_gn_0_36301.1	GO:0007205	protein kinase C-activating G-protein coupled receptor signaling pathway
Lsat_1_v5_gn_0_36361.1	GO:0003677	DNA binding
Lsat_1_v5_gn_0_36361.1	GO:0046983	protein dimerization activity
Lsat_1_v5_gn_0_36540.1	GO:0004672	Phosphorylation of p130Cas by SRC-FADK1 complex, Taeniopygia guttata
Lsat_1_v5_gn_0_36540.1	GO:0005524	Closing of Inward Rectifying, ATP-sensitive Potassium Channels (KATP channels), Rattus norvegicus
Lsat_1_v5_gn_0_36540.1	GO:0006468	protein phosphorylation
Lsat_1_v5_gn_0_3661.1	GO:0005515	An anchoring protein, SARA, recruits SMAD2/3, Bos taurus
Lsat_1_v5_gn_0_3661.1	GO:0008270	zinc ion binding
Lsat_1_v5_gn_0_36661.1	GO:0004553	hydrolase activity, hydrolyzing O-glycosyl compounds
Lsat_1_v5_gn_0_36661.1	GO:0005975	Metabolism of carbohydrates, Oryza sativa
Lsat_1_v5_gn_0_36780.1	GO:0003682	chromatin binding
Lsat_1_v5_gn_0_36841.1	GO:0005515	An anchoring protein, SARA, recruits SMAD2/3, Bos taurus
Lsat_1_v5_gn_0_36841.1	GO:0008270	zinc ion binding
Lsat_1_v5_gn_0_36880.1	GO:0008168	guanidinoacetate + S-adenosylmethionine =&gt; creatine + S-adenosylhomocysteine, Gallus gallus
Lsat_1_v5_gn_0_37081.1	GO:0003755	peptidyl-prolyl cis-trans isomerase activity
Lsat_1_v5_gn_0_37081.1	GO:0006457	Formation of tubulin folding intermediates by CCT/TriC, Oryza sativa
Lsat_1_v5_gn_0_37161.1	GO:0016021	integral component of membrane
Lsat_1_v5_gn_0_37201.1	GO:0004650	polygalacturonase activity
Lsat_1_v5_gn_0_37201.1	GO:0005975	Metabolism of carbohydrates, Oryza sativa
Lsat_1_v5_gn_0_37240.1	GO:0047134	protein-disulfide reductase activity
Lsat_1_v5_gn_0_37240.1	GO:0055114	oxidation-reduction process
Lsat_1_v5_gn_0_37261.1	GO:0005634	nucleus
Lsat_1_v5_gn_0_37300.1	GO:0006952	defense response
Lsat_1_v5_gn_0_37300.1	GO:0043531	ADP binding
Lsat_1_v5_gn_0_37340.1	GO:0004672	Phosphorylation of p130Cas by SRC-FADK1 complex, Taeniopygia guttata
Lsat_1_v5_gn_0_37340.1	GO:0005524	Closing of Inward Rectifying, ATP-sensitive Potassium Channels (KATP channels), Rattus norvegicus
Lsat_1_v5_gn_0_37340.1	GO:0006468	protein phosphorylation
Lsat_1_v5_gn_0_37340.1	GO:0009055	Reducing equivalents from beta-oxidation of fatty acids transfer to ETF, Oryza sativa
Lsat_1_v5_gn_0_37340.1	GO:0015035	protein disulfide oxidoreductase activity
Lsat_1_v5_gn_0_37340.1	GO:0045454	cell redox homeostasis
Lsat_1_v5_gn_0_37361.1	GO:0004674	First phosphorylation of IRAK1 by IRAK4 bound to MyD88:activated TLR 7/8 or 9, Danio rerio
Lsat_1_v5_gn_0_37361.1	GO:0005509	Exocytosis of Insulin, Mus musculus
Lsat_1_v5_gn_0_37361.1	GO:0016021	integral component of membrane
Lsat_1_v5_gn_0_37361.1	GO:0030247	polysaccharide binding
Lsat_1_v5_gn_0_37380.1	GO:0005515	An anchoring protein, SARA, recruits SMAD2/3, Bos taurus
Lsat_1_v5_gn_0_37380.1	GO:0005622	intracellular
Lsat_1_v5_gn_0_37380.1	GO:0008270	zinc ion binding
Lsat_1_v5_gn_0_37460.1	GO:0000786	nucleosome
Lsat_1_v5_gn_0_37460.1	GO:0003677	DNA binding
Lsat_1_v5_gn_0_37460.1	GO:0005634	nucleus
Lsat_1_v5_gn_0_37460.1	GO:0006334	Nucleosome assembly, Homo sapiens
Lsat_1_v5_gn_0_37521.1	GO:0004221	ubiquitin thiolesterase activity
Lsat_1_v5_gn_0_37521.1	GO:0006511	ubiquitin-dependent protein catabolic process
Lsat_1_v5_gn_0_37660.1	GO:0003677	DNA binding
Lsat_1_v5_gn_0_37660.1	GO:0006355	regulation of transcription, DNA-templated
Lsat_1_v5_gn_0_37700.1	GO:0003676	nucleic acid binding
Lsat_1_v5_gn_0_37721.1	GO:0000786	nucleosome
Lsat_1_v5_gn_0_37721.1	GO:0003677	DNA binding
Lsat_1_v5_gn_0_37721.1	GO:0005634	nucleus
Lsat_1_v5_gn_0_37721.1	GO:0006334	Nucleosome assembly, Homo sapiens
Lsat_1_v5_gn_0_37780.1	GO:0003735	structural constituent of ribosome
Lsat_1_v5_gn_0_37780.1	GO:0005622	intracellular
Lsat_1_v5_gn_0_37780.1	GO:0005840	ribosome
Lsat_1_v5_gn_0_37780.1	GO:0006412	Translation, Escherichia coli
Lsat_1_v5_gn_0_37861.1	GO:0004252	Notch 2 precursor cleaved to form a heterodimer, Bos taurus
Lsat_1_v5_gn_0_37861.1	GO:0005622	intracellular
Lsat_1_v5_gn_0_37861.1	GO:0008270	zinc ion binding
Lsat_1_v5_gn_0_37861.1	GO:0016021	integral component of membrane
Lsat_1_v5_gn_0_380.1	GO:0004672	Phosphorylation of p130Cas by SRC-FADK1 complex, Taeniopygia guttata
Lsat_1_v5_gn_0_380.1	GO:0005524	Closing of Inward Rectifying, ATP-sensitive Potassium Channels (KATP channels), Rattus norvegicus
Lsat_1_v5_gn_0_380.1	GO:0006468	protein phosphorylation
Lsat_1_v5_gn_0_38040.1	GO:0003735	structural constituent of ribosome
Lsat_1_v5_gn_0_38040.1	GO:0005622	intracellular
Lsat_1_v5_gn_0_38040.1	GO:0005840	ribosome
Lsat_1_v5_gn_0_38040.1	GO:0006412	Translation, Escherichia coli
Lsat_1_v5_gn_0_38040.1	GO:0019843	rRNA binding
Lsat_1_v5_gn_0_38060.1	GO:0005524	Closing of Inward Rectifying, ATP-sensitive Potassium Channels (KATP channels), Rattus norvegicus
Lsat_1_v5_gn_0_38060.1	GO:0015991	ATP hydrolysis coupled proton transport
Lsat_1_v5_gn_0_38060.1	GO:0015992	The proton buffering model, Mus musculus
Lsat_1_v5_gn_0_38060.1	GO:0016820	hydrolase activity, acting on acid anhydrides, catalyzing transmembrane movement of substances
Lsat_1_v5_gn_0_38060.1	GO:0033178	proton-transporting two-sector ATPase complex, catalytic domain
Lsat_1_v5_gn_0_38060.1	GO:0046034	ATP metabolic process
Lsat_1_v5_gn_0_38180.1	GO:0008137	NADH enters the respiratory chain at Complex I, Drosophila melanogaster
Lsat_1_v5_gn_0_38180.1	GO:0042773	ATP synthesis coupled electron transport
Lsat_1_v5_gn_0_38180.1	GO:0055114	oxidation-reduction process
Lsat_1_v5_gn_0_38241.1	GO:0003677	DNA binding
Lsat_1_v5_gn_0_38241.1	GO:0003899	Elongation of pre-rRNA transcript, Danio rerio
Lsat_1_v5_gn_0_38241.1	GO:0006351	transcription, DNA-templated
Lsat_1_v5_gn_0_38241.1	GO:0032549	ribonucleoside binding
Lsat_1_v5_gn_0_38780.1	GO:0004185	prekallikrein:kininogen:C1q binding protein tetramer -&gt; kallikrein:kininogen:C1q binding protein tetramer, Taeniopygia guttata
Lsat_1_v5_gn_0_38780.1	GO:0006508	Removal of aminoterminal propeptides from gamma-carboxylated proteins, Rattus norvegicus
Lsat_1_v5_gn_0_38960.1	GO:0003824	catalytic activity
Lsat_1_v5_gn_0_38960.1	GO:0044237	cellular metabolic process
Lsat_1_v5_gn_0_38960.1	GO:0050662	coenzyme binding
Lsat_1_v5_gn_0_38980.1	GO:0003854	Pregnenolone is dehydrogenated to form pregn-5-ene-3,20-dione, Homo sapiens
Lsat_1_v5_gn_0_38980.1	GO:0006694	steroid biosynthetic process
Lsat_1_v5_gn_0_38980.1	GO:0016616	Reduction of retinal to retinol in enterocytes, Homo sapiens
Lsat_1_v5_gn_0_38980.1	GO:0055114	oxidation-reduction process
Lsat_1_v5_gn_0_39001.1	GO:0030001	metal ion transport
Lsat_1_v5_gn_0_39001.1	GO:0046872	metal ion binding
Lsat_1_v5_gn_0_39101.1	GO:0005515	An anchoring protein, SARA, recruits SMAD2/3, Bos taurus
Lsat_1_v5_gn_0_39101.1	GO:0007165	EGFR interacts with phospholipase C-gamma, Mus musculus
Lsat_1_v5_gn_0_39180.1	GO:0015031	protein transport
Lsat_1_v5_gn_0_39201.1	GO:0030001	metal ion transport
Lsat_1_v5_gn_0_39201.1	GO:0046872	metal ion binding
Lsat_1_v5_gn_0_39260.1	GO:0003676	nucleic acid binding
Lsat_1_v5_gn_0_39260.1	GO:0008270	zinc ion binding
Lsat_1_v5_gn_0_39281.1	GO:0003682	chromatin binding
Lsat_1_v5_gn_0_39301.1	GO:0004553	hydrolase activity, hydrolyzing O-glycosyl compounds
Lsat_1_v5_gn_0_39301.1	GO:0005975	Metabolism of carbohydrates, Oryza sativa
Lsat_1_v5_gn_0_39321.1	GO:0004185	prekallikrein:kininogen:C1q binding protein tetramer -&gt; kallikrein:kininogen:C1q binding protein tetramer, Taeniopygia guttata
Lsat_1_v5_gn_0_39321.1	GO:0006508	Removal of aminoterminal propeptides from gamma-carboxylated proteins, Rattus norvegicus
Lsat_1_v5_gn_0_39480.1	GO:0003924	Formation of clathrin coated vesicle, Mus musculus
Lsat_1_v5_gn_0_39480.1	GO:0005515	An anchoring protein, SARA, recruits SMAD2/3, Bos taurus
Lsat_1_v5_gn_0_39480.1	GO:0005525	The receptor:G-protein complex binds GTP, Mus musculus
Lsat_1_v5_gn_0_39500.1	GO:0008152	metabolic process
Lsat_1_v5_gn_0_39500.1	GO:0016491	Monoiodinated tyrosine can be deiodinated, Taeniopygia guttata
Lsat_1_v5_gn_0_39820.1	GO:0005515	An anchoring protein, SARA, recruits SMAD2/3, Bos taurus
Lsat_1_v5_gn_0_40001.1	GO:0006629	Lipid digestion, mobilization, and transport, Dictyostelium discoideum
Lsat_1_v5_gn_0_40001.1	GO:0016717	oxidoreductase activity, acting on paired donors, with oxidation of a pair of donors resulting in the reduction of molecular oxygen to two molecules of water
Lsat_1_v5_gn_0_40001.1	GO:0055114	oxidation-reduction process
Lsat_1_v5_gn_0_401.1	GO:0004672	Phosphorylation of p130Cas by SRC-FADK1 complex, Taeniopygia guttata
Lsat_1_v5_gn_0_401.1	GO:0005524	Closing of Inward Rectifying, ATP-sensitive Potassium Channels (KATP channels), Rattus norvegicus
Lsat_1_v5_gn_0_401.1	GO:0006468	protein phosphorylation
Lsat_1_v5_gn_0_40241.1	GO:0016787	Hydrolysis of phosphatidylcholine, Rattus norvegicus
Lsat_1_v5_gn_0_40341.1	GO:0003682	chromatin binding
Lsat_1_v5_gn_0_40440.1	GO:0003735	structural constituent of ribosome
Lsat_1_v5_gn_0_40440.1	GO:0005622	intracellular
Lsat_1_v5_gn_0_40440.1	GO:0005840	ribosome
Lsat_1_v5_gn_0_40440.1	GO:0006412	Translation, Escherichia coli
Lsat_1_v5_gn_0_40461.1	GO:0006508	Removal of aminoterminal propeptides from gamma-carboxylated proteins, Rattus norvegicus
Lsat_1_v5_gn_0_40461.1	GO:0008234	cysteine-type peptidase activity
Lsat_1_v5_gn_0_40540.1	GO:0016620	oxidoreductase activity, acting on the aldehyde or oxo group of donors, NAD or NADP as acceptor
Lsat_1_v5_gn_0_40540.1	GO:0055114	oxidation-reduction process
Lsat_1_v5_gn_0_40560.1	GO:0016020	membrane
Lsat_1_v5_gn_0_40560.1	GO:0016021	integral component of membrane
Lsat_1_v5_gn_0_40560.1	GO:0022857	GLUT9 transports glucose, fructose and urate, Rattus norvegicus
Lsat_1_v5_gn_0_40560.1	GO:0022891	substrate-specific transmembrane transporter activity
Lsat_1_v5_gn_0_40560.1	GO:0055085	ABC-family proteins mediated transport, Dictyostelium discoideum
Lsat_1_v5_gn_0_40601.1	GO:0008270	zinc ion binding
Lsat_1_v5_gn_0_4061.1	GO:0005634	nucleus
Lsat_1_v5_gn_0_4121.1	GO:0005515	An anchoring protein, SARA, recruits SMAD2/3, Bos taurus
Lsat_1_v5_gn_0_41301.1	GO:0005515	An anchoring protein, SARA, recruits SMAD2/3, Bos taurus
Lsat_1_v5_gn_0_41301.1	GO:0006952	defense response
Lsat_1_v5_gn_0_41301.1	GO:0007165	EGFR interacts with phospholipase C-gamma, Mus musculus
Lsat_1_v5_gn_0_41301.1	GO:0043531	ADP binding
Lsat_1_v5_gn_0_4140.1	GO:0003676	nucleic acid binding
Lsat_1_v5_gn_0_4140.1	GO:0003723	Exportin-5 recognizes 3' overhang of pre-miRNA, Taeniopygia guttata
Lsat_1_v5_gn_0_41560.1	GO:0003735	structural constituent of ribosome
Lsat_1_v5_gn_0_41560.1	GO:0005622	intracellular
Lsat_1_v5_gn_0_41560.1	GO:0005840	ribosome
Lsat_1_v5_gn_0_41560.1	GO:0006412	Translation, Escherichia coli
Lsat_1_v5_gn_0_41580.1	GO:0003735	structural constituent of ribosome
Lsat_1_v5_gn_0_41580.1	GO:0005840	ribosome
Lsat_1_v5_gn_0_41580.1	GO:0006412	Translation, Escherichia coli
Lsat_1_v5_gn_0_41580.1	GO:0015934	large ribosomal subunit
Lsat_1_v5_gn_0_41580.1	GO:0019843	rRNA binding
Lsat_1_v5_gn_0_41600.1	GO:0003677	DNA binding
Lsat_1_v5_gn_0_41600.1	GO:0003723	Exportin-5 recognizes 3' overhang of pre-miRNA, Taeniopygia guttata
Lsat_1_v5_gn_0_41600.1	GO:0003735	structural constituent of ribosome
Lsat_1_v5_gn_0_41600.1	GO:0003743	Ribosomal scanning, Mus musculus
Lsat_1_v5_gn_0_41600.1	GO:0003899	Elongation of pre-rRNA transcript, Danio rerio
Lsat_1_v5_gn_0_41600.1	GO:0005622	intracellular
Lsat_1_v5_gn_0_41600.1	GO:0005840	ribosome
Lsat_1_v5_gn_0_41600.1	GO:0006351	transcription, DNA-templated
Lsat_1_v5_gn_0_41600.1	GO:0006412	Translation, Escherichia coli
Lsat_1_v5_gn_0_41600.1	GO:0006413	Eukaryotic Translation Initiation, Danio rerio
Lsat_1_v5_gn_0_41600.1	GO:0046983	protein dimerization activity
Lsat_1_v5_gn_0_4161.1	GO:0008270	zinc ion binding
Lsat_1_v5_gn_0_41681.1	GO:0003700	sequence-specific DNA binding transcription factor activity
Lsat_1_v5_gn_0_41681.1	GO:0006355	regulation of transcription, DNA-templated
Lsat_1_v5_gn_0_4181.1	GO:0004144	1,2-diacyl-glycerol + acyl-CoA =&gt; triacylglycerol + CoASH [DGAT1], Dictyostelium discoideum
Lsat_1_v5_gn_0_4181.1	GO:0045017	glycerolipid biosynthetic process
Lsat_1_v5_gn_0_41940.1	GO:0008762	UDP-N-acetylmuramate dehydrogenase activity
Lsat_1_v5_gn_0_41940.1	GO:0016491	Monoiodinated tyrosine can be deiodinated, Taeniopygia guttata
Lsat_1_v5_gn_0_41940.1	GO:0050660	flavin adenine dinucleotide binding
Lsat_1_v5_gn_0_41940.1	GO:0055114	oxidation-reduction process
Lsat_1_v5_gn_0_420.1	GO:0005506	iron ion binding
Lsat_1_v5_gn_0_420.1	GO:0009055	Reducing equivalents from beta-oxidation of fatty acids transfer to ETF, Oryza sativa
Lsat_1_v5_gn_0_420.1	GO:0016705	oxidoreductase activity, acting on paired donors, with incorporation or reduction of molecular oxygen
Lsat_1_v5_gn_0_420.1	GO:0020037	heme binding
Lsat_1_v5_gn_0_420.1	GO:0055114	oxidation-reduction process
Lsat_1_v5_gn_0_4201.1	GO:0008478	Pyridoxamine is phosphorylated, Homo sapiens
Lsat_1_v5_gn_0_4201.1	GO:0009443	pyridoxal 5'-phosphate salvage
Lsat_1_v5_gn_0_42020.1	GO:0015031	protein transport
Lsat_1_v5_gn_0_4221.1	GO:0003735	structural constituent of ribosome
Lsat_1_v5_gn_0_4221.1	GO:0005622	intracellular
Lsat_1_v5_gn_0_4221.1	GO:0005840	ribosome
Lsat_1_v5_gn_0_4221.1	GO:0006412	Translation, Escherichia coli
Lsat_1_v5_gn_0_42241.1	GO:0005515	An anchoring protein, SARA, recruits SMAD2/3, Bos taurus
Lsat_1_v5_gn_0_42421.1	GO:0007094	Mitotic Spindle Checkpoint, Arabidopsis thaliana
Lsat_1_v5_gn_0_42440.1	GO:0046872	metal ion binding
Lsat_1_v5_gn_0_42660.1	GO:0000166	nucleotide binding
Lsat_1_v5_gn_0_42660.1	GO:0005524	Closing of Inward Rectifying, ATP-sensitive Potassium Channels (KATP channels), Rattus norvegicus
Lsat_1_v5_gn_0_42660.1	GO:0006810	transport
Lsat_1_v5_gn_0_42660.1	GO:0016021	integral component of membrane
Lsat_1_v5_gn_0_42660.1	GO:0016887	Trafficking of GluR2-containing AMPA receptors to synapse, Taeniopygia guttata
Lsat_1_v5_gn_0_42660.1	GO:0017111	nucleoside-triphosphatase activity
Lsat_1_v5_gn_0_42660.1	GO:0042626	ABCC1 mediates LTC4 export from the cell, Homo sapiens
Lsat_1_v5_gn_0_42660.1	GO:0055085	ABC-family proteins mediated transport, Dictyostelium discoideum
Lsat_1_v5_gn_0_42720.1	GO:0005515	An anchoring protein, SARA, recruits SMAD2/3, Bos taurus
Lsat_1_v5_gn_0_42720.1	GO:0008270	zinc ion binding
Lsat_1_v5_gn_0_4280.1	GO:0005515	An anchoring protein, SARA, recruits SMAD2/3, Bos taurus
Lsat_1_v5_gn_0_4280.1	GO:0008270	zinc ion binding
Lsat_1_v5_gn_0_4301.1	GO:0000151	ubiquitin ligase complex
Lsat_1_v5_gn_0_4301.1	GO:0004842	Ubiquitination of Cyclin B by phospho-APC/C:Cdc20 complex, Danio rerio
Lsat_1_v5_gn_0_4301.1	GO:0016567	protein ubiquitination
Lsat_1_v5_gn_0_43060.1	GO:0005515	An anchoring protein, SARA, recruits SMAD2/3, Bos taurus
Lsat_1_v5_gn_0_43060.1	GO:0008270	zinc ion binding
Lsat_1_v5_gn_0_43220.1	GO:0003700	sequence-specific DNA binding transcription factor activity
Lsat_1_v5_gn_0_43220.1	GO:0006355	regulation of transcription, DNA-templated
Lsat_1_v5_gn_0_43360.1	GO:0005524	Closing of Inward Rectifying, ATP-sensitive Potassium Channels (KATP channels), Rattus norvegicus
Lsat_1_v5_gn_0_43360.1	GO:0015991	ATP hydrolysis coupled proton transport
Lsat_1_v5_gn_0_43360.1	GO:0015992	The proton buffering model, Mus musculus
Lsat_1_v5_gn_0_43360.1	GO:0016820	hydrolase activity, acting on acid anhydrides, catalyzing transmembrane movement of substances
Lsat_1_v5_gn_0_43360.1	GO:0033178	proton-transporting two-sector ATPase complex, catalytic domain
Lsat_1_v5_gn_0_43360.1	GO:0046034	ATP metabolic process
Lsat_1_v5_gn_0_43420.1	GO:0006952	defense response
Lsat_1_v5_gn_0_43420.1	GO:0043531	ADP binding
Lsat_1_v5_gn_0_43680.1	GO:0004553	hydrolase activity, hydrolyzing O-glycosyl compounds
Lsat_1_v5_gn_0_43680.1	GO:0005975	Metabolism of carbohydrates, Oryza sativa
Lsat_1_v5_gn_0_43840.1	GO:0005515	An anchoring protein, SARA, recruits SMAD2/3, Bos taurus
Lsat_1_v5_gn_0_43840.1	GO:0006952	defense response
Lsat_1_v5_gn_0_43840.1	GO:0007165	EGFR interacts with phospholipase C-gamma, Mus musculus
Lsat_1_v5_gn_0_43840.1	GO:0043531	ADP binding
Lsat_1_v5_gn_0_43961.1	GO:0004616	6-phospho-D-gluconate + NADP+ =&gt; D-ribulose 5-phosphate + CO2 + NADPH + H+, Caenorhabditis elegans
Lsat_1_v5_gn_0_43961.1	GO:0006098	Pentose phosphate pathway (hexose monophosphate shunt), Schizosaccharomyces pombe
Lsat_1_v5_gn_0_43961.1	GO:0050661	NADP binding
Lsat_1_v5_gn_0_43961.1	GO:0055114	oxidation-reduction process
Lsat_1_v5_gn_0_43980.1	GO:0000105	histidine biosynthetic process
Lsat_1_v5_gn_0_43980.1	GO:0004399	histidinol dehydrogenase activity
Lsat_1_v5_gn_0_43980.1	GO:0008270	zinc ion binding
Lsat_1_v5_gn_0_43980.1	GO:0051287	NAD binding
Lsat_1_v5_gn_0_43980.1	GO:0055114	oxidation-reduction process
Lsat_1_v5_gn_0_44000.1	GO:0000105	histidine biosynthetic process
Lsat_1_v5_gn_0_441.1	GO:0000166	nucleotide binding
Lsat_1_v5_gn_0_441.1	GO:0005524	Closing of Inward Rectifying, ATP-sensitive Potassium Channels (KATP channels), Rattus norvegicus
Lsat_1_v5_gn_0_441.1	GO:0016887	Trafficking of GluR2-containing AMPA receptors to synapse, Taeniopygia guttata
Lsat_1_v5_gn_0_441.1	GO:0017111	nucleoside-triphosphatase activity
Lsat_1_v5_gn_0_44201.1	GO:0008152	metabolic process
Lsat_1_v5_gn_0_44201.1	GO:0010333	terpene synthase activity
Lsat_1_v5_gn_0_44201.1	GO:0016829	lyase activity
Lsat_1_v5_gn_0_44280.1	GO:0006071	glycerol metabolic process
Lsat_1_v5_gn_0_44280.1	GO:0008889	glycerophosphodiester phosphodiesterase activity
Lsat_1_v5_gn_0_44301.1	GO:0004672	Phosphorylation of p130Cas by SRC-FADK1 complex, Taeniopygia guttata
Lsat_1_v5_gn_0_44301.1	GO:0005524	Closing of Inward Rectifying, ATP-sensitive Potassium Channels (KATP channels), Rattus norvegicus
Lsat_1_v5_gn_0_44301.1	GO:0006468	protein phosphorylation
Lsat_1_v5_gn_0_44320.1	GO:0009055	Reducing equivalents from beta-oxidation of fatty acids transfer to ETF, Oryza sativa
Lsat_1_v5_gn_0_44320.1	GO:0015035	protein disulfide oxidoreductase activity
Lsat_1_v5_gn_0_44320.1	GO:0045454	cell redox homeostasis
Lsat_1_v5_gn_0_44341.1	GO:0005634	nucleus
Lsat_1_v5_gn_0_44400.1	GO:0009055	Reducing equivalents from beta-oxidation of fatty acids transfer to ETF, Oryza sativa
Lsat_1_v5_gn_0_44400.1	GO:0016020	membrane
Lsat_1_v5_gn_0_44400.1	GO:0016491	Monoiodinated tyrosine can be deiodinated, Taeniopygia guttata
Lsat_1_v5_gn_0_44400.1	GO:0022904	Respiratory electron transport, ATP synthesis by chemiosmotic coupling, and heat production by uncoupling proteins., Danio rerio
Lsat_1_v5_gn_0_44440.1	GO:0055085	ABC-family proteins mediated transport, Dictyostelium discoideum
Lsat_1_v5_gn_0_44621.1	GO:0016491	Monoiodinated tyrosine can be deiodinated, Taeniopygia guttata
Lsat_1_v5_gn_0_44621.1	GO:0055114	oxidation-reduction process
Lsat_1_v5_gn_0_44640.1	GO:0005643	nuclear pore
Lsat_1_v5_gn_0_44640.1	GO:0006886	intracellular protein transport
Lsat_1_v5_gn_0_44640.1	GO:0006913	nucleocytoplasmic transport
Lsat_1_v5_gn_0_44640.1	GO:0008565	protein transporter activity
Lsat_1_v5_gn_0_44741.1	GO:0008270	zinc ion binding
Lsat_1_v5_gn_0_44741.1	GO:0016491	Monoiodinated tyrosine can be deiodinated, Taeniopygia guttata
Lsat_1_v5_gn_0_44741.1	GO:0055114	oxidation-reduction process
Lsat_1_v5_gn_0_45000.1	GO:0004185	prekallikrein:kininogen:C1q binding protein tetramer -&gt; kallikrein:kininogen:C1q binding protein tetramer, Taeniopygia guttata
Lsat_1_v5_gn_0_45000.1	GO:0006508	Removal of aminoterminal propeptides from gamma-carboxylated proteins, Rattus norvegicus
Lsat_1_v5_gn_0_45100.1	GO:0005515	An anchoring protein, SARA, recruits SMAD2/3, Bos taurus
Lsat_1_v5_gn_0_45160.1	GO:0004672	Phosphorylation of p130Cas by SRC-FADK1 complex, Taeniopygia guttata
Lsat_1_v5_gn_0_45160.1	GO:0005524	Closing of Inward Rectifying, ATP-sensitive Potassium Channels (KATP channels), Rattus norvegicus
Lsat_1_v5_gn_0_45160.1	GO:0006468	protein phosphorylation
Lsat_1_v5_gn_0_45201.1	GO:0005515	An anchoring protein, SARA, recruits SMAD2/3, Bos taurus
Lsat_1_v5_gn_0_45261.1	GO:0000151	ubiquitin ligase complex
Lsat_1_v5_gn_0_45261.1	GO:0006511	ubiquitin-dependent protein catabolic process
Lsat_1_v5_gn_0_45261.1	GO:0016567	protein ubiquitination
Lsat_1_v5_gn_0_45261.1	GO:0034450	TRAF6/or TRAF2 ubiquitination within dsRNA:Mda5:Ips1:Traf6/ or Traf2 complex, Gallus gallus
Lsat_1_v5_gn_0_45340.1	GO:0055085	ABC-family proteins mediated transport, Dictyostelium discoideum
Lsat_1_v5_gn_0_45360.1	GO:0003700	sequence-specific DNA binding transcription factor activity
Lsat_1_v5_gn_0_45360.1	GO:0006355	regulation of transcription, DNA-templated
Lsat_1_v5_gn_0_45360.1	GO:0043565	sequence-specific DNA binding
Lsat_1_v5_gn_0_45521.1	GO:0008270	zinc ion binding
Lsat_1_v5_gn_0_45640.1	GO:0003677	DNA binding
Lsat_1_v5_gn_0_45640.1	GO:0006355	regulation of transcription, DNA-templated
Lsat_1_v5_gn_0_45760.1	GO:0005524	Closing of Inward Rectifying, ATP-sensitive Potassium Channels (KATP channels), Rattus norvegicus
Lsat_1_v5_gn_0_45760.1	GO:0035299	inositol pentakisphosphate 2-kinase activity
Lsat_1_v5_gn_0_45781.1	GO:0005525	The receptor:G-protein complex binds GTP, Mus musculus
Lsat_1_v5_gn_0_45781.1	GO:0007264	Signalling to p38 via RIT and RIN, Mus musculus
Lsat_1_v5_gn_0_45820.1	GO:0004601	DIT and MIT combine to form triiodothyronine, Gallus gallus
Lsat_1_v5_gn_0_45820.1	GO:0006979	response to oxidative stress
Lsat_1_v5_gn_0_45820.1	GO:0020037	heme binding
Lsat_1_v5_gn_0_45820.1	GO:0055114	oxidation-reduction process
Lsat_1_v5_gn_0_45880.1	GO:0008375	acetylglucosamine is transferred from UDP-GlcNAc onto inositol-1-phosphate, Mycobacterium tuberculosis
Lsat_1_v5_gn_0_45880.1	GO:0016020	membrane
Lsat_1_v5_gn_0_45961.1	GO:0016787	Hydrolysis of phosphatidylcholine, Rattus norvegicus
Lsat_1_v5_gn_0_46020.1	GO:0000175	3' to 5' Exoribonuclease Digestion of mRNA by the Exosome Complex, Xenopus tropicalis
Lsat_1_v5_gn_0_46020.1	GO:0003723	Exportin-5 recognizes 3' overhang of pre-miRNA, Taeniopygia guttata
Lsat_1_v5_gn_0_46020.1	GO:0004654	polyribonucleotide nucleotidyltransferase activity
Lsat_1_v5_gn_0_46020.1	GO:0006396	RNA processing
Lsat_1_v5_gn_0_46020.1	GO:0006402	mRNA catabolic process
Lsat_1_v5_gn_0_46101.1	GO:0005515	An anchoring protein, SARA, recruits SMAD2/3, Bos taurus
Lsat_1_v5_gn_0_46101.1	GO:0008299	isoprenoid biosynthetic process
Lsat_1_v5_gn_0_46101.1	GO:0030604	1-deoxy-D-xylulose-5-phosphate reductoisomerase activity
Lsat_1_v5_gn_0_46101.1	GO:0046872	metal ion binding
Lsat_1_v5_gn_0_46101.1	GO:0055114	oxidation-reduction process
Lsat_1_v5_gn_0_46101.1	GO:0070402	NADPH binding
Lsat_1_v5_gn_0_46160.1	GO:0004857	enzyme inhibitor activity
Lsat_1_v5_gn_0_46160.1	GO:0005618	cell wall
Lsat_1_v5_gn_0_46160.1	GO:0030599	pectinesterase activity
Lsat_1_v5_gn_0_46160.1	GO:0042545	cell wall modification
Lsat_1_v5_gn_0_46180.1	GO:0009116	nucleoside metabolic process
Lsat_1_v5_gn_0_46200.1	GO:0000105	histidine biosynthetic process
Lsat_1_v5_gn_0_46200.1	GO:0004399	histidinol dehydrogenase activity
Lsat_1_v5_gn_0_46200.1	GO:0008270	zinc ion binding
Lsat_1_v5_gn_0_46200.1	GO:0051287	NAD binding
Lsat_1_v5_gn_0_46200.1	GO:0055114	oxidation-reduction process
Lsat_1_v5_gn_0_46221.1	GO:0009772	photosynthetic electron transport in photosystem II
Lsat_1_v5_gn_0_46221.1	GO:0019684	photosynthesis, light reaction
Lsat_1_v5_gn_0_46221.1	GO:0045156	electron transporter, transferring electrons within the cyclic electron transport pathway of photosynthesis activity
Lsat_1_v5_gn_0_46260.1	GO:0003735	structural constituent of ribosome
Lsat_1_v5_gn_0_46260.1	GO:0005622	intracellular
Lsat_1_v5_gn_0_46260.1	GO:0005840	ribosome
Lsat_1_v5_gn_0_46260.1	GO:0006412	Translation, Escherichia coli
Lsat_1_v5_gn_0_46281.1	GO:0004097	catechol oxidase activity
Lsat_1_v5_gn_0_46281.1	GO:0008152	metabolic process
Lsat_1_v5_gn_0_46281.1	GO:0016491	Monoiodinated tyrosine can be deiodinated, Taeniopygia guttata
Lsat_1_v5_gn_0_46281.1	GO:0055114	oxidation-reduction process
Lsat_1_v5_gn_0_46340.1	GO:0003824	catalytic activity
Lsat_1_v5_gn_0_46340.1	GO:0055114	oxidation-reduction process
Lsat_1_v5_gn_0_46400.1	GO:0016020	membrane
Lsat_1_v5_gn_0_46421.1	GO:0015079	potassium ion transmembrane transporter activity
Lsat_1_v5_gn_0_46421.1	GO:0016020	membrane
Lsat_1_v5_gn_0_46421.1	GO:0071805	potassium ion transmembrane transport
Lsat_1_v5_gn_0_46480.1	GO:0004672	Phosphorylation of p130Cas by SRC-FADK1 complex, Taeniopygia guttata
Lsat_1_v5_gn_0_46480.1	GO:0006468	protein phosphorylation
Lsat_1_v5_gn_0_46500.1	GO:0004672	Phosphorylation of p130Cas by SRC-FADK1 complex, Taeniopygia guttata
Lsat_1_v5_gn_0_46500.1	GO:0004674	First phosphorylation of IRAK1 by IRAK4 bound to MyD88:activated TLR 7/8 or 9, Danio rerio
Lsat_1_v5_gn_0_46500.1	GO:0006468	protein phosphorylation
Lsat_1_v5_gn_0_46600.1	GO:0003735	structural constituent of ribosome
Lsat_1_v5_gn_0_46600.1	GO:0005622	intracellular
Lsat_1_v5_gn_0_46600.1	GO:0005840	ribosome
Lsat_1_v5_gn_0_46600.1	GO:0006412	Translation, Escherichia coli
Lsat_1_v5_gn_0_46600.1	GO:0015935	small ribosomal subunit
Lsat_1_v5_gn_0_46640.1	GO:0009116	nucleoside metabolic process
Lsat_1_v5_gn_0_46700.1	GO:0003824	catalytic activity
Lsat_1_v5_gn_0_46700.1	GO:0008152	metabolic process
Lsat_1_v5_gn_0_4681.1	GO:0005515	An anchoring protein, SARA, recruits SMAD2/3, Bos taurus
Lsat_1_v5_gn_0_4681.1	GO:0008270	zinc ion binding
Lsat_1_v5_gn_0_4721.1	GO:0004417	hydroxyethylthiazole kinase activity
Lsat_1_v5_gn_0_4721.1	GO:0009228	thiamine biosynthetic process
Lsat_1_v5_gn_0_47220.1	GO:0005215	Virion-associated M2 protein mediated ion infusion, Homo sapiens
Lsat_1_v5_gn_0_47220.1	GO:0006810	transport
Lsat_1_v5_gn_0_47220.1	GO:0016020	membrane
Lsat_1_v5_gn_0_47220.1	GO:0055085	ABC-family proteins mediated transport, Dictyostelium discoideum
Lsat_1_v5_gn_0_47300.1	GO:0003830	Addition of a bifurcating GlcNAc to the N-glycan by MGAT3, Homo sapiens
Lsat_1_v5_gn_0_47300.1	GO:0006487	protein N-linked glycosylation
Lsat_1_v5_gn_0_47300.1	GO:0016020	membrane
Lsat_1_v5_gn_0_47341.1	GO:0003723	Exportin-5 recognizes 3' overhang of pre-miRNA, Taeniopygia guttata
Lsat_1_v5_gn_0_47481.1	GO:0004070	carbamoyl phosphate + L-aspartate &lt;=&gt; N-carbamoyl L-aspartate + orthophosphate, Saccharomyces cerevisiae
Lsat_1_v5_gn_0_47481.1	GO:0006207	'de novo' pyrimidine nucleobase biosynthetic process
Lsat_1_v5_gn_0_47481.1	GO:0006520	Amino acid metabolism, Gallus gallus
Lsat_1_v5_gn_0_47481.1	GO:0016597	amino acid binding
Lsat_1_v5_gn_0_47481.1	GO:0016743	carboxyl- or carbamoyltransferase activity
Lsat_1_v5_gn_0_47540.1	GO:0004345	alpha-D-glucose 6-phosphate + NADP+ =&gt; D-glucono-1,5-lactone 6-phosphate + NADPH + H+, Caenorhabditis elegans
Lsat_1_v5_gn_0_47540.1	GO:0006006	Glucose metabolism, Mycobacterium tuberculosis
Lsat_1_v5_gn_0_47540.1	GO:0050661	NADP binding
Lsat_1_v5_gn_0_47540.1	GO:0055114	oxidation-reduction process
Lsat_1_v5_gn_0_47681.1	GO:0005515	An anchoring protein, SARA, recruits SMAD2/3, Bos taurus
Lsat_1_v5_gn_0_47721.1	GO:0016021	integral component of membrane
Lsat_1_v5_gn_0_47721.1	GO:0042765	GPI-anchor transamidase complex
Lsat_1_v5_gn_0_47760.1	GO:0016651	Reduction of 2-trans-4-cis-decadienoyl-CoA to form 3-trans-decenoyl-CoA, Canis familiaris
Lsat_1_v5_gn_0_47760.1	GO:0051539	4 iron, 4 sulfur cluster binding
Lsat_1_v5_gn_0_47760.1	GO:0055114	oxidation-reduction process
Lsat_1_v5_gn_0_4801.1	GO:0004672	Phosphorylation of p130Cas by SRC-FADK1 complex, Taeniopygia guttata
Lsat_1_v5_gn_0_4801.1	GO:0005524	Closing of Inward Rectifying, ATP-sensitive Potassium Channels (KATP channels), Rattus norvegicus
Lsat_1_v5_gn_0_4801.1	GO:0006468	protein phosphorylation
Lsat_1_v5_gn_0_4860.1	GO:0016787	Hydrolysis of phosphatidylcholine, Rattus norvegicus
Lsat_1_v5_gn_0_4920.1	GO:0003735	structural constituent of ribosome
Lsat_1_v5_gn_0_4920.1	GO:0005622	intracellular
Lsat_1_v5_gn_0_4920.1	GO:0005840	ribosome
Lsat_1_v5_gn_0_4920.1	GO:0006412	Translation, Escherichia coli
Lsat_1_v5_gn_0_4941.1	GO:0005524	Closing of Inward Rectifying, ATP-sensitive Potassium Channels (KATP channels), Rattus norvegicus
Lsat_1_v5_gn_0_4941.1	GO:0006139	nucleobase-containing compound metabolic process
Lsat_1_v5_gn_0_4941.1	GO:0019205	nucleobase-containing compound kinase activity
Lsat_1_v5_gn_0_4961.1	GO:0003924	Formation of clathrin coated vesicle, Mus musculus
Lsat_1_v5_gn_0_4961.1	GO:0005525	The receptor:G-protein complex binds GTP, Mus musculus
Lsat_1_v5_gn_0_4981.1	GO:0004470	malic enzyme activity
Lsat_1_v5_gn_0_4981.1	GO:0006108	malate metabolic process
Lsat_1_v5_gn_0_4981.1	GO:0016616	Reduction of retinal to retinol in enterocytes, Homo sapiens
Lsat_1_v5_gn_0_4981.1	GO:0016619
Lsat_1_v5_gn_0_4981.1	GO:0051287	NAD binding
Lsat_1_v5_gn_0_4981.1	GO:0055114	oxidation-reduction process
Lsat_1_v5_gn_0_501.1	GO:0005515	An anchoring protein, SARA, recruits SMAD2/3, Bos taurus
Lsat_1_v5_gn_0_501.1	GO:0005634	nucleus
Lsat_1_v5_gn_0_5121.1	GO:0003924	Formation of clathrin coated vesicle, Mus musculus
Lsat_1_v5_gn_0_5121.1	GO:0005525	The receptor:G-protein complex binds GTP, Mus musculus
Lsat_1_v5_gn_0_5121.1	GO:0005622	intracellular
Lsat_1_v5_gn_0_5121.1	GO:0006184	GTP catabolic process
Lsat_1_v5_gn_0_5121.1	GO:0006886	intracellular protein transport
Lsat_1_v5_gn_0_5121.1	GO:0006913	nucleocytoplasmic transport
Lsat_1_v5_gn_0_5121.1	GO:0007165	EGFR interacts with phospholipase C-gamma, Mus musculus
Lsat_1_v5_gn_0_5121.1	GO:0007264	Signalling to p38 via RIT and RIN, Mus musculus
Lsat_1_v5_gn_0_5121.1	GO:0015031	protein transport
Lsat_1_v5_gn_0_5121.1	GO:0016020	membrane
Lsat_1_v5_gn_0_5321.1	GO:0008121	ubiquinol-cytochrome-c reductase activity
Lsat_1_v5_gn_0_5321.1	GO:0009496	plastoquinol--plastocyanin reductase activity
Lsat_1_v5_gn_0_5321.1	GO:0016020	membrane
Lsat_1_v5_gn_0_5321.1	GO:0016491	Monoiodinated tyrosine can be deiodinated, Taeniopygia guttata
Lsat_1_v5_gn_0_5321.1	GO:0016679	oxidoreductase activity, acting on diphenols and related substances as donors
Lsat_1_v5_gn_0_5321.1	GO:0042651	thylakoid membrane
Lsat_1_v5_gn_0_5321.1	GO:0051537	2 iron, 2 sulfur cluster binding
Lsat_1_v5_gn_0_5321.1	GO:0055114	oxidation-reduction process
Lsat_1_v5_gn_0_5341.1	GO:0004221	ubiquitin thiolesterase activity
Lsat_1_v5_gn_0_5341.1	GO:0005515	An anchoring protein, SARA, recruits SMAD2/3, Bos taurus
Lsat_1_v5_gn_0_5341.1	GO:0006511	ubiquitin-dependent protein catabolic process
Lsat_1_v5_gn_0_5341.1	GO:0008270	zinc ion binding
Lsat_1_v5_gn_0_5460.1	GO:0006886	intracellular protein transport
Lsat_1_v5_gn_0_5460.1	GO:0016192	vesicle-mediated transport
Lsat_1_v5_gn_0_5501.1	GO:0005622	intracellular
Lsat_1_v5_gn_0_5501.1	GO:0008270	zinc ion binding
Lsat_1_v5_gn_0_5521.1	GO:0005515	An anchoring protein, SARA, recruits SMAD2/3, Bos taurus
Lsat_1_v5_gn_0_5541.1	GO:0005515	An anchoring protein, SARA, recruits SMAD2/3, Bos taurus
Lsat_1_v5_gn_0_561.1	GO:0005509	Exocytosis of Insulin, Mus musculus
Lsat_1_v5_gn_0_5781.1	GO:0016881	acid-amino acid ligase activity
Lsat_1_v5_gn_0_580.1	GO:0003682	chromatin binding
Lsat_1_v5_gn_0_5800.1	GO:0016020	membrane
Lsat_1_v5_gn_0_601.1	GO:0003677	DNA binding
Lsat_1_v5_gn_0_601.1	GO:0046983	protein dimerization activity
Lsat_1_v5_gn_0_6040.1	GO:0008270	zinc ion binding
Lsat_1_v5_gn_0_621.1	GO:0005509	Exocytosis of Insulin, Mus musculus
Lsat_1_v5_gn_0_6241.1	GO:0008152	metabolic process
Lsat_1_v5_gn_0_6241.1	GO:0016758	transferase activity, transferring hexosyl groups
Lsat_1_v5_gn_0_6260.1	GO:0016021	integral component of membrane
Lsat_1_v5_gn_0_6260.1	GO:0055085	ABC-family proteins mediated transport, Dictyostelium discoideum
Lsat_1_v5_gn_0_6280.1	GO:0005975	Metabolism of carbohydrates, Oryza sativa
Lsat_1_v5_gn_0_6280.1	GO:0008184	poly((1,4)-alpha-glycosyl) glycogenin-1 + n orthophosphate =&gt; glycogenin-1 + n D-glucose 1-phosphate [PYGM,PYGB], Mus musculus
Lsat_1_v5_gn_0_6400.1	GO:0004097	catechol oxidase activity
Lsat_1_v5_gn_0_6400.1	GO:0008152	metabolic process
Lsat_1_v5_gn_0_6400.1	GO:0016491	Monoiodinated tyrosine can be deiodinated, Taeniopygia guttata
Lsat_1_v5_gn_0_6400.1	GO:0055114	oxidation-reduction process
Lsat_1_v5_gn_0_6420.1	GO:0004070	carbamoyl phosphate + L-aspartate &lt;=&gt; N-carbamoyl L-aspartate + orthophosphate, Saccharomyces cerevisiae
Lsat_1_v5_gn_0_6420.1	GO:0006207	'de novo' pyrimidine nucleobase biosynthetic process
Lsat_1_v5_gn_0_6420.1	GO:0006520	Amino acid metabolism, Gallus gallus
Lsat_1_v5_gn_0_6420.1	GO:0016743	carboxyl- or carbamoyltransferase activity
Lsat_1_v5_gn_0_6440.1	GO:0016620	oxidoreductase activity, acting on the aldehyde or oxo group of donors, NAD or NADP as acceptor
Lsat_1_v5_gn_0_6440.1	GO:0055114	oxidation-reduction process
Lsat_1_v5_gn_0_6520.1	GO:0004097	catechol oxidase activity
Lsat_1_v5_gn_0_6520.1	GO:0008152	metabolic process
Lsat_1_v5_gn_0_6520.1	GO:0016491	Monoiodinated tyrosine can be deiodinated, Taeniopygia guttata
Lsat_1_v5_gn_0_6520.1	GO:0055114	oxidation-reduction process
Lsat_1_v5_gn_0_661.1	GO:0006662	glycerol ether metabolic process
Lsat_1_v5_gn_0_661.1	GO:0009055	Reducing equivalents from beta-oxidation of fatty acids transfer to ETF, Oryza sativa
Lsat_1_v5_gn_0_661.1	GO:0015035	protein disulfide oxidoreductase activity
Lsat_1_v5_gn_0_661.1	GO:0045454	cell redox homeostasis
Lsat_1_v5_gn_0_6661.1	GO:0005507	copper ion binding
Lsat_1_v5_gn_0_6661.1	GO:0009055	Reducing equivalents from beta-oxidation of fatty acids transfer to ETF, Oryza sativa
Lsat_1_v5_gn_0_6780.1	GO:0005097	Rab GTPase activator activity
Lsat_1_v5_gn_0_6780.1	GO:0005622	intracellular
Lsat_1_v5_gn_0_6780.1	GO:0032313	regulation of Rab GTPase activity
Lsat_1_v5_gn_0_680.1	GO:0005507	copper ion binding
Lsat_1_v5_gn_0_680.1	GO:0009055	Reducing equivalents from beta-oxidation of fatty acids transfer to ETF, Oryza sativa
Lsat_1_v5_gn_0_6841.1	GO:0008270	zinc ion binding
Lsat_1_v5_gn_0_6901.1	GO:0000166	nucleotide binding
Lsat_1_v5_gn_0_6901.1	GO:0005524	Closing of Inward Rectifying, ATP-sensitive Potassium Channels (KATP channels), Rattus norvegicus
Lsat_1_v5_gn_0_6901.1	GO:0006810	transport
Lsat_1_v5_gn_0_6901.1	GO:0016021	integral component of membrane
Lsat_1_v5_gn_0_6901.1	GO:0016887	Trafficking of GluR2-containing AMPA receptors to synapse, Taeniopygia guttata
Lsat_1_v5_gn_0_6901.1	GO:0017111	nucleoside-triphosphatase activity
Lsat_1_v5_gn_0_6901.1	GO:0042626	ABCC1 mediates LTC4 export from the cell, Homo sapiens
Lsat_1_v5_gn_0_6901.1	GO:0055085	ABC-family proteins mediated transport, Dictyostelium discoideum
Lsat_1_v5_gn_0_6940.1	GO:0016757	transferase activity, transferring glycosyl groups
Lsat_1_v5_gn_0_6961.1	GO:0003777	Axonal transport of NGF:Trk complexes, Xenopus tropicalis
Lsat_1_v5_gn_0_6961.1	GO:0005524	Closing of Inward Rectifying, ATP-sensitive Potassium Channels (KATP channels), Rattus norvegicus
Lsat_1_v5_gn_0_6961.1	GO:0005875	microtubule associated complex
Lsat_1_v5_gn_0_6961.1	GO:0007018	Axonal transport of NGF:Trk complexes, Xenopus tropicalis
Lsat_1_v5_gn_0_6981.1	GO:0019904	protein domain specific binding
Lsat_1_v5_gn_0_7001.1	GO:0003779	actin binding
Lsat_1_v5_gn_0_7001.1	GO:0016043	cellular component organization
Lsat_1_v5_gn_0_7001.1	GO:0030036	actin cytoskeleton organization
Lsat_1_v5_gn_0_7041.1	GO:0000786	nucleosome
Lsat_1_v5_gn_0_7041.1	GO:0003677	DNA binding
Lsat_1_v5_gn_0_7041.1	GO:0005634	nucleus
Lsat_1_v5_gn_0_7041.1	GO:0006334	Nucleosome assembly, Homo sapiens
Lsat_1_v5_gn_0_740.1	GO:0004672	Phosphorylation of p130Cas by SRC-FADK1 complex, Taeniopygia guttata
Lsat_1_v5_gn_0_740.1	GO:0005524	Closing of Inward Rectifying, ATP-sensitive Potassium Channels (KATP channels), Rattus norvegicus
Lsat_1_v5_gn_0_740.1	GO:0006468	protein phosphorylation
Lsat_1_v5_gn_0_740.1	GO:0008152	metabolic process
Lsat_1_v5_gn_0_740.1	GO:0016597	amino acid binding
Lsat_1_v5_gn_0_7421.1	GO:0005524	Closing of Inward Rectifying, ATP-sensitive Potassium Channels (KATP channels), Rattus norvegicus
Lsat_1_v5_gn_0_7421.1	GO:0016020	membrane
Lsat_1_v5_gn_0_7421.1	GO:0016887	Trafficking of GluR2-containing AMPA receptors to synapse, Taeniopygia guttata
Lsat_1_v5_gn_0_7441.1	GO:0000166	nucleotide binding
Lsat_1_v5_gn_0_7441.1	GO:0005524	Closing of Inward Rectifying, ATP-sensitive Potassium Channels (KATP channels), Rattus norvegicus
Lsat_1_v5_gn_0_7441.1	GO:0016020	membrane
Lsat_1_v5_gn_0_7441.1	GO:0016887	Trafficking of GluR2-containing AMPA receptors to synapse, Taeniopygia guttata
Lsat_1_v5_gn_0_7441.1	GO:0017111	nucleoside-triphosphatase activity
Lsat_1_v5_gn_0_7461.1	GO:0032777	Piccolo NuA4 histone acetyltransferase complex
Lsat_1_v5_gn_0_7461.1	GO:0035267	NuA4 histone acetyltransferase complex
Lsat_1_v5_gn_0_7500.1	GO:0000166	nucleotide binding
Lsat_1_v5_gn_0_7500.1	GO:0005524	Closing of Inward Rectifying, ATP-sensitive Potassium Channels (KATP channels), Rattus norvegicus
Lsat_1_v5_gn_0_7500.1	GO:0017111	nucleoside-triphosphatase activity
Lsat_1_v5_gn_0_7521.1	GO:0003677	DNA binding
Lsat_1_v5_gn_0_7521.1	GO:0008270	zinc ion binding
Lsat_1_v5_gn_0_7541.1	GO:0005215	Virion-associated M2 protein mediated ion infusion, Homo sapiens
Lsat_1_v5_gn_0_7541.1	GO:0005886	plasma membrane
Lsat_1_v5_gn_0_7541.1	GO:0016021	integral component of membrane
Lsat_1_v5_gn_0_7541.1	GO:0055085	ABC-family proteins mediated transport, Dictyostelium discoideum
Lsat_1_v5_gn_0_7581.1	GO:0016881	acid-amino acid ligase activity
Lsat_1_v5_gn_0_7601.1	GO:0004163	Mevalonate-5-pyrophosphate is decarboxylated, Taeniopygia guttata
Lsat_1_v5_gn_0_7601.1	GO:0005524	Closing of Inward Rectifying, ATP-sensitive Potassium Channels (KATP channels), Rattus norvegicus
Lsat_1_v5_gn_0_7601.1	GO:0008299	isoprenoid biosynthetic process
Lsat_1_v5_gn_0_7620.1	GO:0016020	membrane
Lsat_1_v5_gn_0_7781.1	GO:0008152	metabolic process
Lsat_1_v5_gn_0_7781.1	GO:0016597	amino acid binding
Lsat_1_v5_gn_0_7801.1	GO:0008654	phospholipid biosynthetic process
Lsat_1_v5_gn_0_7801.1	GO:0016020	membrane
Lsat_1_v5_gn_0_7801.1	GO:0016780	mannose (a1-2) mannose (a1-6) (ethanolamineP) mannose (a1-4) glucosaminyl-acyl-PI + phosphatidylethanolamine -&gt; (ethanolamineP) mannose (a1-2) mannose (a1-6) (ethanolamineP) mannose (a1-4) glucosaminyl-acyl-PI (acyl-GPI) + diacylglycerol, Dictyostelium discoideum
Lsat_1_v5_gn_0_7881.1	GO:0004672	Phosphorylation of p130Cas by SRC-FADK1 complex, Taeniopygia guttata
Lsat_1_v5_gn_0_7881.1	GO:0005524	Closing of Inward Rectifying, ATP-sensitive Potassium Channels (KATP channels), Rattus norvegicus
Lsat_1_v5_gn_0_7881.1	GO:0006468	protein phosphorylation
Lsat_1_v5_gn_0_7900.1	GO:0008080	N-acetyltransferase activity
Lsat_1_v5_gn_0_7960.1	GO:0006952	defense response
Lsat_1_v5_gn_0_800.1	GO:0003676	nucleic acid binding
Lsat_1_v5_gn_0_8000.1	GO:0006952	defense response
Lsat_1_v5_gn_0_8061.1	GO:0016020	membrane
Lsat_1_v5_gn_0_8061.1	GO:0030001	metal ion transport
Lsat_1_v5_gn_0_8061.1	GO:0046873	metal ion transmembrane transporter activity
Lsat_1_v5_gn_0_8061.1	GO:0055085	ABC-family proteins mediated transport, Dictyostelium discoideum
Lsat_1_v5_gn_0_8080.1	GO:0016021	integral component of membrane
Lsat_1_v5_gn_0_8080.1	GO:0051205	protein insertion into membrane
Lsat_1_v5_gn_0_8200.1	GO:0030145	manganese ion binding
Lsat_1_v5_gn_0_8200.1	GO:0045735	nutrient reservoir activity
Lsat_1_v5_gn_0_8200.1	GO:0048046	apoplast
Lsat_1_v5_gn_0_8220.1	GO:0030145	manganese ion binding
Lsat_1_v5_gn_0_8220.1	GO:0045735	nutrient reservoir activity
Lsat_1_v5_gn_0_8220.1	GO:0048046	apoplast
Lsat_1_v5_gn_0_8241.1	GO:0003682	chromatin binding
Lsat_1_v5_gn_0_8301.1	GO:0000287	magnesium ion binding
Lsat_1_v5_gn_0_8301.1	GO:0008152	metabolic process
Lsat_1_v5_gn_0_8301.1	GO:0010333	terpene synthase activity
Lsat_1_v5_gn_0_8301.1	GO:0016829	lyase activity
Lsat_1_v5_gn_0_840.1	GO:0005515	An anchoring protein, SARA, recruits SMAD2/3, Bos taurus
Lsat_1_v5_gn_0_8520.1	GO:0016021	integral component of membrane
Lsat_1_v5_gn_0_860.1	GO:0005576	extracellular region
Lsat_1_v5_gn_0_860.1	GO:0009664	plant-type cell wall organization
Lsat_1_v5_gn_0_8660.1	GO:0008762	UDP-N-acetylmuramate dehydrogenase activity
Lsat_1_v5_gn_0_8660.1	GO:0016491	Monoiodinated tyrosine can be deiodinated, Taeniopygia guttata
Lsat_1_v5_gn_0_8660.1	GO:0050660	flavin adenine dinucleotide binding
Lsat_1_v5_gn_0_8660.1	GO:0055114	oxidation-reduction process
Lsat_1_v5_gn_0_8701.1	GO:0008762	UDP-N-acetylmuramate dehydrogenase activity
Lsat_1_v5_gn_0_8701.1	GO:0016491	Monoiodinated tyrosine can be deiodinated, Taeniopygia guttata
Lsat_1_v5_gn_0_8701.1	GO:0050660	flavin adenine dinucleotide binding
Lsat_1_v5_gn_0_8701.1	GO:0055114	oxidation-reduction process
Lsat_1_v5_gn_0_8741.1	GO:0008762	UDP-N-acetylmuramate dehydrogenase activity
Lsat_1_v5_gn_0_8741.1	GO:0016491	Monoiodinated tyrosine can be deiodinated, Taeniopygia guttata
Lsat_1_v5_gn_0_8741.1	GO:0050660	flavin adenine dinucleotide binding
Lsat_1_v5_gn_0_8741.1	GO:0055114	oxidation-reduction process
Lsat_1_v5_gn_0_8841.1	GO:0008762	UDP-N-acetylmuramate dehydrogenase activity
Lsat_1_v5_gn_0_8841.1	GO:0016491	Monoiodinated tyrosine can be deiodinated, Taeniopygia guttata
Lsat_1_v5_gn_0_8841.1	GO:0050660	flavin adenine dinucleotide binding
Lsat_1_v5_gn_0_8841.1	GO:0055114	oxidation-reduction process
Lsat_1_v5_gn_0_8860.1	GO:0004672	Phosphorylation of p130Cas by SRC-FADK1 complex, Taeniopygia guttata
Lsat_1_v5_gn_0_8860.1	GO:0006468	protein phosphorylation
Lsat_1_v5_gn_0_8901.1	GO:0016491	Monoiodinated tyrosine can be deiodinated, Taeniopygia guttata
Lsat_1_v5_gn_0_8901.1	GO:0050660	flavin adenine dinucleotide binding
Lsat_1_v5_gn_0_8901.1	GO:0055114	oxidation-reduction process
Lsat_1_v5_gn_0_900.1	GO:0004601	DIT and MIT combine to form triiodothyronine, Gallus gallus
Lsat_1_v5_gn_0_900.1	GO:0006979	response to oxidative stress
Lsat_1_v5_gn_0_900.1	GO:0020037	heme binding
Lsat_1_v5_gn_0_900.1	GO:0055114	oxidation-reduction process
Lsat_1_v5_gn_0_9020.1	GO:0008762	UDP-N-acetylmuramate dehydrogenase activity
Lsat_1_v5_gn_0_9020.1	GO:0016491	Monoiodinated tyrosine can be deiodinated, Taeniopygia guttata
Lsat_1_v5_gn_0_9020.1	GO:0050660	flavin adenine dinucleotide binding
Lsat_1_v5_gn_0_9020.1	GO:0055114	oxidation-reduction process
Lsat_1_v5_gn_0_9040.1	GO:0008762	UDP-N-acetylmuramate dehydrogenase activity
Lsat_1_v5_gn_0_9040.1	GO:0016491	Monoiodinated tyrosine can be deiodinated, Taeniopygia guttata
Lsat_1_v5_gn_0_9040.1	GO:0050660	flavin adenine dinucleotide binding
Lsat_1_v5_gn_0_9040.1	GO:0055114	oxidation-reduction process
Lsat_1_v5_gn_0_9181.1	GO:0030163	protein catabolic process
Lsat_1_v5_gn_0_9201.1	GO:0005515	An anchoring protein, SARA, recruits SMAD2/3, Bos taurus
Lsat_1_v5_gn_0_9201.1	GO:0005543	phospholipid binding
Lsat_1_v5_gn_0_9201.1	GO:0008060	ARF GTPase activator activity
Lsat_1_v5_gn_0_9201.1	GO:0008270	zinc ion binding
Lsat_1_v5_gn_0_9201.1	GO:0032312	regulation of ARF GTPase activity
Lsat_1_v5_gn_0_921.1	GO:0004601	DIT and MIT combine to form triiodothyronine, Gallus gallus
Lsat_1_v5_gn_0_921.1	GO:0006979	response to oxidative stress
Lsat_1_v5_gn_0_921.1	GO:0020037	heme binding
Lsat_1_v5_gn_0_921.1	GO:0055114	oxidation-reduction process
Lsat_1_v5_gn_0_9241.1	GO:0005515	An anchoring protein, SARA, recruits SMAD2/3, Bos taurus
Lsat_1_v5_gn_0_9261.1	GO:0005515	An anchoring protein, SARA, recruits SMAD2/3, Bos taurus
Lsat_1_v5_gn_0_9300.1	GO:0005515	An anchoring protein, SARA, recruits SMAD2/3, Bos taurus
Lsat_1_v5_gn_0_9341.1	GO:0005524	Closing of Inward Rectifying, ATP-sensitive Potassium Channels (KATP channels), Rattus norvegicus
Lsat_1_v5_gn_0_940.1	GO:0004601	DIT and MIT combine to form triiodothyronine, Gallus gallus
Lsat_1_v5_gn_0_940.1	GO:0006979	response to oxidative stress
Lsat_1_v5_gn_0_940.1	GO:0020037	heme binding
Lsat_1_v5_gn_0_940.1	GO:0055114	oxidation-reduction process
Lsat_1_v5_gn_0_9540.1	GO:0015743	malate transport
Lsat_1_v5_gn_0_9560.1	GO:0015743	malate transport
Lsat_1_v5_gn_0_9581.1	GO:0003735	structural constituent of ribosome
Lsat_1_v5_gn_0_9581.1	GO:0005622	intracellular
Lsat_1_v5_gn_0_9581.1	GO:0005840	ribosome
Lsat_1_v5_gn_0_9581.1	GO:0006412	Translation, Escherichia coli
Lsat_1_v5_gn_0_9600.1	GO:0016021	integral component of membrane
Lsat_1_v5_gn_0_9640.1	GO:0000166	nucleotide binding
Lsat_1_v5_gn_0_9640.1	GO:0005524	Closing of Inward Rectifying, ATP-sensitive Potassium Channels (KATP channels), Rattus norvegicus
Lsat_1_v5_gn_0_9640.1	GO:0006810	transport
Lsat_1_v5_gn_0_9640.1	GO:0016021	integral component of membrane
Lsat_1_v5_gn_0_9640.1	GO:0016887	Trafficking of GluR2-containing AMPA receptors to synapse, Taeniopygia guttata
Lsat_1_v5_gn_0_9640.1	GO:0017111	nucleoside-triphosphatase activity
Lsat_1_v5_gn_0_9640.1	GO:0042626	ABCC1 mediates LTC4 export from the cell, Homo sapiens
Lsat_1_v5_gn_0_9640.1	GO:0055085	ABC-family proteins mediated transport, Dictyostelium discoideum
Lsat_1_v5_gn_0_9760.1	GO:0003677	DNA binding
Lsat_1_v5_gn_0_9760.1	GO:0006355	regulation of transcription, DNA-templated
Lsat_1_v5_gn_0_9780.1	GO:0004601	DIT and MIT combine to form triiodothyronine, Gallus gallus
Lsat_1_v5_gn_0_9780.1	GO:0006979	response to oxidative stress
Lsat_1_v5_gn_0_9780.1	GO:0020037	heme binding
Lsat_1_v5_gn_0_9780.1	GO:0055114	oxidation-reduction process
Lsat_1_v5_gn_0_9801.1	GO:0004252	Notch 2 precursor cleaved to form a heterodimer, Bos taurus
Lsat_1_v5_gn_0_9801.1	GO:0006508	Removal of aminoterminal propeptides from gamma-carboxylated proteins, Rattus norvegicus
Lsat_1_v5_gn_0_9880.1	GO:0003677	DNA binding
Lsat_1_v5_gn_0_9880.1	GO:0004003	ATP-dependent DNA helicase activity
Lsat_1_v5_gn_0_9880.1	GO:0005524	Closing of Inward Rectifying, ATP-sensitive Potassium Channels (KATP channels), Rattus norvegicus
Lsat_1_v5_gn_0_9880.1	GO:0016787	Hydrolysis of phosphatidylcholine, Rattus norvegicus
Lsat_1_v5_gn_1_100060.1	GO:0008762	UDP-N-acetylmuramate dehydrogenase activity
Lsat_1_v5_gn_1_100060.1	GO:0009690	cytokinin metabolic process
Lsat_1_v5_gn_1_100060.1	GO:0016491	Monoiodinated tyrosine can be deiodinated, Taeniopygia guttata
Lsat_1_v5_gn_1_100060.1	GO:0019139	cytokinin dehydrogenase activity
Lsat_1_v5_gn_1_100060.1	GO:0050660	flavin adenine dinucleotide binding
Lsat_1_v5_gn_1_100060.1	GO:0055114	oxidation-reduction process
Lsat_1_v5_gn_1_100360.1	GO:0008152	metabolic process
Lsat_1_v5_gn_1_100360.1	GO:0016758	transferase activity, transferring hexosyl groups
Lsat_1_v5_gn_1_10041.1	GO:0005515	An anchoring protein, SARA, recruits SMAD2/3, Bos taurus
Lsat_1_v5_gn_1_10041.1	GO:0008270	zinc ion binding
Lsat_1_v5_gn_1_100500.1	GO:0006886	intracellular protein transport
Lsat_1_v5_gn_1_100500.1	GO:0006888	ER to Golgi Transport, Gallus gallus
Lsat_1_v5_gn_1_100500.1	GO:0030127	COPII vesicle coat
Lsat_1_v5_gn_1_10061.1	GO:0005516	calmodulin binding
Lsat_1_v5_gn_1_10061.1	GO:0009522	photosystem I
Lsat_1_v5_gn_1_10061.1	GO:0015979	photosynthesis
Lsat_1_v5_gn_1_10061.1	GO:0042651	thylakoid membrane
Lsat_1_v5_gn_1_100660.1	GO:0005515	An anchoring protein, SARA, recruits SMAD2/3, Bos taurus
Lsat_1_v5_gn_1_100660.1	GO:0006952	defense response
Lsat_1_v5_gn_1_100660.1	GO:0007165	EGFR interacts with phospholipase C-gamma, Mus musculus
Lsat_1_v5_gn_1_100660.1	GO:0043531	ADP binding
Lsat_1_v5_gn_1_100720.1	GO:0000166	nucleotide binding
Lsat_1_v5_gn_1_100720.1	GO:0004812	aminoacyl-tRNA ligase activity
Lsat_1_v5_gn_1_100720.1	GO:0004832	valine + tRNA(Val) + ATP =&gt; Val-tRNA(Val) + AMP + pyrophosphate, Dictyostelium discoideum
Lsat_1_v5_gn_1_100720.1	GO:0005524	Closing of Inward Rectifying, ATP-sensitive Potassium Channels (KATP channels), Rattus norvegicus
Lsat_1_v5_gn_1_100720.1	GO:0005737	cytoplasm
Lsat_1_v5_gn_1_100720.1	GO:0006418	Mitochondrial tRNA aminoacylation, Canis familiaris
Lsat_1_v5_gn_1_100720.1	GO:0006438	valyl-tRNA aminoacylation
Lsat_1_v5_gn_1_100761.1	GO:0000166	nucleotide binding
Lsat_1_v5_gn_1_100761.1	GO:0004672	Phosphorylation of p130Cas by SRC-FADK1 complex, Taeniopygia guttata
Lsat_1_v5_gn_1_100761.1	GO:0004812	aminoacyl-tRNA ligase activity
Lsat_1_v5_gn_1_100761.1	GO:0004832	valine + tRNA(Val) + ATP =&gt; Val-tRNA(Val) + AMP + pyrophosphate, Dictyostelium discoideum
Lsat_1_v5_gn_1_100761.1	GO:0005524	Closing of Inward Rectifying, ATP-sensitive Potassium Channels (KATP channels), Rattus norvegicus
Lsat_1_v5_gn_1_100761.1	GO:0005737	cytoplasm
Lsat_1_v5_gn_1_100761.1	GO:0006418	Mitochondrial tRNA aminoacylation, Canis familiaris
Lsat_1_v5_gn_1_100761.1	GO:0006438	valyl-tRNA aminoacylation
Lsat_1_v5_gn_1_100761.1	GO:0006468	protein phosphorylation
Lsat_1_v5_gn_1_100941.1	GO:0005515	An anchoring protein, SARA, recruits SMAD2/3, Bos taurus
Lsat_1_v5_gn_1_100961.1	GO:0003700	sequence-specific DNA binding transcription factor activity
Lsat_1_v5_gn_1_100961.1	GO:0006355	regulation of transcription, DNA-templated
Lsat_1_v5_gn_1_100961.1	GO:0043565	sequence-specific DNA binding
Lsat_1_v5_gn_1_101.1	GO:0006855	drug transmembrane transport
Lsat_1_v5_gn_1_101.1	GO:0015238	drug transmembrane transporter activity
Lsat_1_v5_gn_1_101.1	GO:0015297	antiporter activity
Lsat_1_v5_gn_1_101.1	GO:0016020	membrane
Lsat_1_v5_gn_1_101.1	GO:0055085	ABC-family proteins mediated transport, Dictyostelium discoideum
Lsat_1_v5_gn_1_101001.1	GO:0006952	defense response
Lsat_1_v5_gn_1_101001.1	GO:0043531	ADP binding
Lsat_1_v5_gn_1_101021.1	GO:0005515	An anchoring protein, SARA, recruits SMAD2/3, Bos taurus
Lsat_1_v5_gn_1_101021.1	GO:0006952	defense response
Lsat_1_v5_gn_1_101021.1	GO:0007165	EGFR interacts with phospholipase C-gamma, Mus musculus
Lsat_1_v5_gn_1_101021.1	GO:0043531	ADP binding
Lsat_1_v5_gn_1_101041.1	GO:0043531	ADP binding
Lsat_1_v5_gn_1_101141.1	GO:0005515	An anchoring protein, SARA, recruits SMAD2/3, Bos taurus
Lsat_1_v5_gn_1_101141.1	GO:0006952	defense response
Lsat_1_v5_gn_1_101141.1	GO:0007165	EGFR interacts with phospholipase C-gamma, Mus musculus
Lsat_1_v5_gn_1_101141.1	GO:0043531	ADP binding
Lsat_1_v5_gn_1_101181.1	GO:0005515	An anchoring protein, SARA, recruits SMAD2/3, Bos taurus
Lsat_1_v5_gn_1_101181.1	GO:0006952	defense response
Lsat_1_v5_gn_1_101181.1	GO:0007165	EGFR interacts with phospholipase C-gamma, Mus musculus
Lsat_1_v5_gn_1_101181.1	GO:0043531	ADP binding
Lsat_1_v5_gn_1_101201.1	GO:0004672	Phosphorylation of p130Cas by SRC-FADK1 complex, Taeniopygia guttata
Lsat_1_v5_gn_1_101201.1	GO:0005524	Closing of Inward Rectifying, ATP-sensitive Potassium Channels (KATP channels), Rattus norvegicus
Lsat_1_v5_gn_1_101201.1	GO:0006468	protein phosphorylation
Lsat_1_v5_gn_1_101221.1	GO:0005515	An anchoring protein, SARA, recruits SMAD2/3, Bos taurus
Lsat_1_v5_gn_1_101221.1	GO:0006952	defense response
Lsat_1_v5_gn_1_101221.1	GO:0007165	EGFR interacts with phospholipase C-gamma, Mus musculus
Lsat_1_v5_gn_1_101221.1	GO:0043531	ADP binding
Lsat_1_v5_gn_1_10140.1	GO:0005524	Closing of Inward Rectifying, ATP-sensitive Potassium Channels (KATP channels), Rattus norvegicus
Lsat_1_v5_gn_1_10140.1	GO:0006139	nucleobase-containing compound metabolic process
Lsat_1_v5_gn_1_10140.1	GO:0016773	phosphotransferase activity, alcohol group as acceptor
Lsat_1_v5_gn_1_101420.1	GO:0008146	taurolithocholate + PAPS =&gt; taurolithocholate sulfate + PAP, Xenopus tropicalis
Lsat_1_v5_gn_1_101481.1	GO:0003677	DNA binding
Lsat_1_v5_gn_1_101541.1	GO:0005515	An anchoring protein, SARA, recruits SMAD2/3, Bos taurus
Lsat_1_v5_gn_1_101541.1	GO:0007165	EGFR interacts with phospholipase C-gamma, Mus musculus
Lsat_1_v5_gn_1_101561.1	GO:0006952	defense response
Lsat_1_v5_gn_1_101561.1	GO:0043531	ADP binding
Lsat_1_v5_gn_1_10160.1	GO:0005524	Closing of Inward Rectifying, ATP-sensitive Potassium Channels (KATP channels), Rattus norvegicus
Lsat_1_v5_gn_1_10160.1	GO:0006139	nucleobase-containing compound metabolic process
Lsat_1_v5_gn_1_10160.1	GO:0016773	phosphotransferase activity, alcohol group as acceptor
Lsat_1_v5_gn_1_101600.1	GO:0005515	An anchoring protein, SARA, recruits SMAD2/3, Bos taurus
Lsat_1_v5_gn_1_101600.1	GO:0006952	defense response
Lsat_1_v5_gn_1_101600.1	GO:0007165	EGFR interacts with phospholipase C-gamma, Mus musculus
Lsat_1_v5_gn_1_101600.1	GO:0043531	ADP binding
Lsat_1_v5_gn_1_101641.1	GO:0005515	An anchoring protein, SARA, recruits SMAD2/3, Bos taurus
Lsat_1_v5_gn_1_101701.1	GO:0005515	An anchoring protein, SARA, recruits SMAD2/3, Bos taurus
Lsat_1_v5_gn_1_101761.1	GO:0005515	An anchoring protein, SARA, recruits SMAD2/3, Bos taurus
Lsat_1_v5_gn_1_101761.1	GO:0006952	defense response
Lsat_1_v5_gn_1_101761.1	GO:0007165	EGFR interacts with phospholipase C-gamma, Mus musculus
Lsat_1_v5_gn_1_101761.1	GO:0043531	ADP binding
Lsat_1_v5_gn_1_101841.1	GO:0004672	Phosphorylation of p130Cas by SRC-FADK1 complex, Taeniopygia guttata
Lsat_1_v5_gn_1_101841.1	GO:0005524	Closing of Inward Rectifying, ATP-sensitive Potassium Channels (KATP channels), Rattus norvegicus
Lsat_1_v5_gn_1_101841.1	GO:0006468	protein phosphorylation
Lsat_1_v5_gn_1_101861.1	GO:0006952	defense response
Lsat_1_v5_gn_1_101861.1	GO:0043531	ADP binding
Lsat_1_v5_gn_1_101920.1	GO:0005515	An anchoring protein, SARA, recruits SMAD2/3, Bos taurus
Lsat_1_v5_gn_1_101920.1	GO:0006952	defense response
Lsat_1_v5_gn_1_101920.1	GO:0007165	EGFR interacts with phospholipase C-gamma, Mus musculus
Lsat_1_v5_gn_1_101920.1	GO:0043531	ADP binding
Lsat_1_v5_gn_1_101960.1	GO:0005515	An anchoring protein, SARA, recruits SMAD2/3, Bos taurus
Lsat_1_v5_gn_1_101960.1	GO:0006952	defense response
Lsat_1_v5_gn_1_101960.1	GO:0007165	EGFR interacts with phospholipase C-gamma, Mus musculus
Lsat_1_v5_gn_1_101960.1	GO:0043531	ADP binding
Lsat_1_v5_gn_1_102000.1	GO:0005515	An anchoring protein, SARA, recruits SMAD2/3, Bos taurus
Lsat_1_v5_gn_1_102000.1	GO:0006952	defense response
Lsat_1_v5_gn_1_102000.1	GO:0007165	EGFR interacts with phospholipase C-gamma, Mus musculus
Lsat_1_v5_gn_1_102000.1	GO:0043531	ADP binding
Lsat_1_v5_gn_1_102041.1	GO:0005515	An anchoring protein, SARA, recruits SMAD2/3, Bos taurus
Lsat_1_v5_gn_1_102041.1	GO:0006952	defense response
Lsat_1_v5_gn_1_102041.1	GO:0007165	EGFR interacts with phospholipase C-gamma, Mus musculus
Lsat_1_v5_gn_1_102041.1	GO:0043531	ADP binding
Lsat_1_v5_gn_1_102120.1	GO:0005515	An anchoring protein, SARA, recruits SMAD2/3, Bos taurus
Lsat_1_v5_gn_1_102120.1	GO:0006952	defense response
Lsat_1_v5_gn_1_102120.1	GO:0007165	EGFR interacts with phospholipase C-gamma, Mus musculus
Lsat_1_v5_gn_1_102120.1	GO:0043531	ADP binding
Lsat_1_v5_gn_1_102140.1	GO:0005515	An anchoring protein, SARA, recruits SMAD2/3, Bos taurus
Lsat_1_v5_gn_1_102140.1	GO:0006952	defense response
Lsat_1_v5_gn_1_102140.1	GO:0007165	EGFR interacts with phospholipase C-gamma, Mus musculus
Lsat_1_v5_gn_1_102140.1	GO:0043531	ADP binding
Lsat_1_v5_gn_1_102180.1	GO:0005515	An anchoring protein, SARA, recruits SMAD2/3, Bos taurus
Lsat_1_v5_gn_1_102180.1	GO:0006952	defense response
Lsat_1_v5_gn_1_102180.1	GO:0007165	EGFR interacts with phospholipase C-gamma, Mus musculus
Lsat_1_v5_gn_1_102180.1	GO:0043531	ADP binding
Lsat_1_v5_gn_1_10220.1	GO:0003723	Exportin-5 recognizes 3' overhang of pre-miRNA, Taeniopygia guttata
Lsat_1_v5_gn_1_102200.1	GO:0005515	An anchoring protein, SARA, recruits SMAD2/3, Bos taurus
Lsat_1_v5_gn_1_102200.1	GO:0006952	defense response
Lsat_1_v5_gn_1_102200.1	GO:0007165	EGFR interacts with phospholipase C-gamma, Mus musculus
Lsat_1_v5_gn_1_102200.1	GO:0043531	ADP binding
Lsat_1_v5_gn_1_102280.1	GO:0005515	An anchoring protein, SARA, recruits SMAD2/3, Bos taurus
Lsat_1_v5_gn_1_102280.1	GO:0006952	defense response
Lsat_1_v5_gn_1_102280.1	GO:0007165	EGFR interacts with phospholipase C-gamma, Mus musculus
Lsat_1_v5_gn_1_102280.1	GO:0043531	ADP binding
Lsat_1_v5_gn_1_102320.1	GO:0008152	metabolic process
Lsat_1_v5_gn_1_102320.1	GO:0008168	guanidinoacetate + S-adenosylmethionine =&gt; creatine + S-adenosylhomocysteine, Gallus gallus
Lsat_1_v5_gn_1_102340.1	GO:0003677	DNA binding
Lsat_1_v5_gn_1_102340.1	GO:0003700	sequence-specific DNA binding transcription factor activity
Lsat_1_v5_gn_1_102340.1	GO:0005634	nucleus
Lsat_1_v5_gn_1_102340.1	GO:0006355	regulation of transcription, DNA-templated
Lsat_1_v5_gn_1_102340.1	GO:0046983	protein dimerization activity
Lsat_1_v5_gn_1_102361.1	GO:0003677	DNA binding
Lsat_1_v5_gn_1_102361.1	GO:0046983	protein dimerization activity
Lsat_1_v5_gn_1_10240.1	GO:0003677	DNA binding
Lsat_1_v5_gn_1_10240.1	GO:0006355	regulation of transcription, DNA-templated
Lsat_1_v5_gn_1_102541.1	GO:0008152	metabolic process
Lsat_1_v5_gn_1_102541.1	GO:0016787	Hydrolysis of phosphatidylcholine, Rattus norvegicus
Lsat_1_v5_gn_1_102721.1	GO:0000148	1,3-beta-D-glucan synthase complex
Lsat_1_v5_gn_1_102721.1	GO:0003843	1,3-beta-D-glucan synthase activity
Lsat_1_v5_gn_1_102721.1	GO:0004601	DIT and MIT combine to form triiodothyronine, Gallus gallus
Lsat_1_v5_gn_1_102721.1	GO:0005515	An anchoring protein, SARA, recruits SMAD2/3, Bos taurus
Lsat_1_v5_gn_1_102721.1	GO:0006075	(1-&gt;3)-beta-D-glucan biosynthetic process
Lsat_1_v5_gn_1_102721.1	GO:0006979	response to oxidative stress
Lsat_1_v5_gn_1_102721.1	GO:0016020	membrane
Lsat_1_v5_gn_1_102721.1	GO:0020037	heme binding
Lsat_1_v5_gn_1_102721.1	GO:0055114	oxidation-reduction process
Lsat_1_v5_gn_1_10281.1	GO:0008152	metabolic process
Lsat_1_v5_gn_1_10281.1	GO:0016747	transferase activity, transferring acyl groups other than amino-acyl groups
Lsat_1_v5_gn_1_103080.1	GO:0016747	transferase activity, transferring acyl groups other than amino-acyl groups
Lsat_1_v5_gn_1_103120.1	GO:0016765	transferase activity, transferring alkyl or aryl (other than methyl) groups
Lsat_1_v5_gn_1_103161.1	GO:0000724	Homologous Recombination Repair, Bos taurus
Lsat_1_v5_gn_1_103161.1	GO:0006281	DNA Damage Reversal, Mus musculus
Lsat_1_v5_gn_1_103161.1	GO:0030915	Smc5-Smc6 complex
Lsat_1_v5_gn_1_103201.1	GO:0003677	DNA binding
Lsat_1_v5_gn_1_103201.1	GO:0006355	regulation of transcription, DNA-templated
Lsat_1_v5_gn_1_103300.1	GO:0004252	Notch 2 precursor cleaved to form a heterodimer, Bos taurus
Lsat_1_v5_gn_1_103300.1	GO:0006508	Removal of aminoterminal propeptides from gamma-carboxylated proteins, Rattus norvegicus
Lsat_1_v5_gn_1_103360.1	GO:0015078	Protons are translocated from the intermembrane space to the matrix, Rattus norvegicus
Lsat_1_v5_gn_1_103360.1	GO:0015991	ATP hydrolysis coupled proton transport
Lsat_1_v5_gn_1_103360.1	GO:0033177	proton-transporting two-sector ATPase complex, proton-transporting domain
Lsat_1_v5_gn_1_103360.1	GO:0033179	proton-transporting V-type ATPase, V0 domain
Lsat_1_v5_gn_1_10340.1	GO:0005515	An anchoring protein, SARA, recruits SMAD2/3, Bos taurus
Lsat_1_v5_gn_1_103721.1	GO:0016747	transferase activity, transferring acyl groups other than amino-acyl groups
Lsat_1_v5_gn_1_103761.1	GO:0004672	Phosphorylation of p130Cas by SRC-FADK1 complex, Taeniopygia guttata
Lsat_1_v5_gn_1_103761.1	GO:0006468	protein phosphorylation
Lsat_1_v5_gn_1_103820.1	GO:0008152	metabolic process
Lsat_1_v5_gn_1_103820.1	GO:0016491	Monoiodinated tyrosine can be deiodinated, Taeniopygia guttata
Lsat_1_v5_gn_1_103820.1	GO:0055114	oxidation-reduction process
Lsat_1_v5_gn_1_103840.1	GO:0004190	NEXT3 is cleaved to produce NICD3, Rattus norvegicus
Lsat_1_v5_gn_1_103840.1	GO:0006508	Removal of aminoterminal propeptides from gamma-carboxylated proteins, Rattus norvegicus
Lsat_1_v5_gn_1_103920.1	GO:0004190	NEXT3 is cleaved to produce NICD3, Rattus norvegicus
Lsat_1_v5_gn_1_103920.1	GO:0006508	Removal of aminoterminal propeptides from gamma-carboxylated proteins, Rattus norvegicus
Lsat_1_v5_gn_1_10400.1	GO:0005525	The receptor:G-protein complex binds GTP, Mus musculus
Lsat_1_v5_gn_1_10420.1	GO:0003723	Exportin-5 recognizes 3' overhang of pre-miRNA, Taeniopygia guttata
Lsat_1_v5_gn_1_10420.1	GO:0003735	structural constituent of ribosome
Lsat_1_v5_gn_1_10420.1	GO:0005622	intracellular
Lsat_1_v5_gn_1_10420.1	GO:0005840	ribosome
Lsat_1_v5_gn_1_10420.1	GO:0006412	Translation, Escherichia coli
Lsat_1_v5_gn_1_104341.1	GO:0004190	NEXT3 is cleaved to produce NICD3, Rattus norvegicus
Lsat_1_v5_gn_1_104341.1	GO:0006508	Removal of aminoterminal propeptides from gamma-carboxylated proteins, Rattus norvegicus
Lsat_1_v5_gn_1_104440.1	GO:0004672	Phosphorylation of p130Cas by SRC-FADK1 complex, Taeniopygia guttata
Lsat_1_v5_gn_1_104440.1	GO:0005524	Closing of Inward Rectifying, ATP-sensitive Potassium Channels (KATP channels), Rattus norvegicus
Lsat_1_v5_gn_1_104440.1	GO:0006468	protein phosphorylation
Lsat_1_v5_gn_1_104541.1	GO:0004185	prekallikrein:kininogen:C1q binding protein tetramer -&gt; kallikrein:kininogen:C1q binding protein tetramer, Taeniopygia guttata
Lsat_1_v5_gn_1_104541.1	GO:0006508	Removal of aminoterminal propeptides from gamma-carboxylated proteins, Rattus norvegicus
Lsat_1_v5_gn_1_104560.1	GO:0000139	Golgi membrane
Lsat_1_v5_gn_1_104560.1	GO:0004358	glutamate N-acetyltransferase activity
Lsat_1_v5_gn_1_104560.1	GO:0005351	sugar:hydrogen symporter activity
Lsat_1_v5_gn_1_104560.1	GO:0006526	arginine biosynthetic process
Lsat_1_v5_gn_1_104560.1	GO:0008643	carbohydrate transport
Lsat_1_v5_gn_1_104560.1	GO:0016021	integral component of membrane
Lsat_1_v5_gn_1_10461.1	GO:0004672	Phosphorylation of p130Cas by SRC-FADK1 complex, Taeniopygia guttata
Lsat_1_v5_gn_1_10461.1	GO:0005509	Exocytosis of Insulin, Mus musculus
Lsat_1_v5_gn_1_10461.1	GO:0005524	Closing of Inward Rectifying, ATP-sensitive Potassium Channels (KATP channels), Rattus norvegicus
Lsat_1_v5_gn_1_10461.1	GO:0006468	protein phosphorylation
Lsat_1_v5_gn_1_104761.1	GO:0004190	NEXT3 is cleaved to produce NICD3, Rattus norvegicus
Lsat_1_v5_gn_1_104761.1	GO:0006508	Removal of aminoterminal propeptides from gamma-carboxylated proteins, Rattus norvegicus
Lsat_1_v5_gn_1_104781.1	GO:0004190	NEXT3 is cleaved to produce NICD3, Rattus norvegicus
Lsat_1_v5_gn_1_104781.1	GO:0006508	Removal of aminoterminal propeptides from gamma-carboxylated proteins, Rattus norvegicus
Lsat_1_v5_gn_1_10481.1	GO:0003677	DNA binding
Lsat_1_v5_gn_1_10481.1	GO:0003824	catalytic activity
Lsat_1_v5_gn_1_10481.1	GO:0008409	5'-3' exonuclease activity
Lsat_1_v5_gn_1_104821.1	GO:0004190	NEXT3 is cleaved to produce NICD3, Rattus norvegicus
Lsat_1_v5_gn_1_104821.1	GO:0006508	Removal of aminoterminal propeptides from gamma-carboxylated proteins, Rattus norvegicus
Lsat_1_v5_gn_1_104861.1	GO:0004190	NEXT3 is cleaved to produce NICD3, Rattus norvegicus
Lsat_1_v5_gn_1_104861.1	GO:0006508	Removal of aminoterminal propeptides from gamma-carboxylated proteins, Rattus norvegicus
Lsat_1_v5_gn_1_104881.1	GO:0004190	NEXT3 is cleaved to produce NICD3, Rattus norvegicus
Lsat_1_v5_gn_1_104881.1	GO:0006508	Removal of aminoterminal propeptides from gamma-carboxylated proteins, Rattus norvegicus
Lsat_1_v5_gn_1_104980.1	GO:0004360	Formation of glucosamine 6-phosphate from fructose 6-phosphate and glutamine, Homo sapiens
Lsat_1_v5_gn_1_104980.1	GO:0005737	cytoplasm
Lsat_1_v5_gn_1_104980.1	GO:0005975	Metabolism of carbohydrates, Oryza sativa
Lsat_1_v5_gn_1_104980.1	GO:0016051	carbohydrate biosynthetic process
Lsat_1_v5_gn_1_104980.1	GO:0030246	carbohydrate binding
Lsat_1_v5_gn_1_10500.1	GO:0008152	metabolic process
Lsat_1_v5_gn_1_10500.1	GO:0016746	transferase activity, transferring acyl groups
Lsat_1_v5_gn_1_105021.1	GO:0004672	Phosphorylation of p130Cas by SRC-FADK1 complex, Taeniopygia guttata
Lsat_1_v5_gn_1_105021.1	GO:0005198	structural molecule activity
Lsat_1_v5_gn_1_105021.1	GO:0005524	Closing of Inward Rectifying, ATP-sensitive Potassium Channels (KATP channels), Rattus norvegicus
Lsat_1_v5_gn_1_105021.1	GO:0006468	protein phosphorylation
Lsat_1_v5_gn_1_105061.1	GO:0003676	nucleic acid binding
Lsat_1_v5_gn_1_105061.1	GO:0004386	Addition of the third nucleotide on the nascent transcript, Danio rerio
Lsat_1_v5_gn_1_105061.1	GO:0005524	Closing of Inward Rectifying, ATP-sensitive Potassium Channels (KATP channels), Rattus norvegicus
Lsat_1_v5_gn_1_105160.1	GO:0043531	ADP binding
Lsat_1_v5_gn_1_10521.1	GO:0004672	Phosphorylation of p130Cas by SRC-FADK1 complex, Taeniopygia guttata
Lsat_1_v5_gn_1_10521.1	GO:0005524	Closing of Inward Rectifying, ATP-sensitive Potassium Channels (KATP channels), Rattus norvegicus
Lsat_1_v5_gn_1_10521.1	GO:0006468	protein phosphorylation
Lsat_1_v5_gn_1_105241.1	GO:0005515	An anchoring protein, SARA, recruits SMAD2/3, Bos taurus
Lsat_1_v5_gn_1_105241.1	GO:0006952	defense response
Lsat_1_v5_gn_1_105241.1	GO:0007165	EGFR interacts with phospholipase C-gamma, Mus musculus
Lsat_1_v5_gn_1_105241.1	GO:0043531	ADP binding
Lsat_1_v5_gn_1_105261.1	GO:0020037	heme binding
Lsat_1_v5_gn_1_105400.1	GO:0016491	Monoiodinated tyrosine can be deiodinated, Taeniopygia guttata
Lsat_1_v5_gn_1_105400.1	GO:0055114	oxidation-reduction process
Lsat_1_v5_gn_1_105461.1	GO:0008152	metabolic process
Lsat_1_v5_gn_1_105461.1	GO:0016787	Hydrolysis of phosphatidylcholine, Rattus norvegicus
Lsat_1_v5_gn_1_105541.1	GO:0008152	metabolic process
Lsat_1_v5_gn_1_105541.1	GO:0016787	Hydrolysis of phosphatidylcholine, Rattus norvegicus
Lsat_1_v5_gn_1_105560.1	GO:0000166	nucleotide binding
Lsat_1_v5_gn_1_105560.1	GO:0006812	cation transport
Lsat_1_v5_gn_1_105560.1	GO:0016021	integral component of membrane
Lsat_1_v5_gn_1_105560.1	GO:0019829	cation-transporting ATPase activity
Lsat_1_v5_gn_1_105560.1	GO:0046872	metal ion binding
Lsat_1_v5_gn_1_10560.1	GO:0000244	spliceosomal tri-snRNP complex assembly
Lsat_1_v5_gn_1_10560.1	GO:0000398	mRNA Splicing - Minor Pathway, Xenopus tropicalis
Lsat_1_v5_gn_1_10560.1	GO:0046540	U4/U6 x U5 tri-snRNP complex
Lsat_1_v5_gn_1_105621.1	GO:0006694	steroid biosynthetic process
Lsat_1_v5_gn_1_105621.1	GO:0008152	metabolic process
Lsat_1_v5_gn_1_105621.1	GO:0008168	guanidinoacetate + S-adenosylmethionine =&gt; creatine + S-adenosylhomocysteine, Gallus gallus
Lsat_1_v5_gn_1_105701.1	GO:0006629	Lipid digestion, mobilization, and transport, Dictyostelium discoideum
Lsat_1_v5_gn_1_105720.1	GO:0003677	DNA binding
Lsat_1_v5_gn_1_105720.1	GO:0003918	DNA topoisomerase type II (ATP-hydrolyzing) activity
Lsat_1_v5_gn_1_105720.1	GO:0005524	Closing of Inward Rectifying, ATP-sensitive Potassium Channels (KATP channels), Rattus norvegicus
Lsat_1_v5_gn_1_105720.1	GO:0005694	chromosome
Lsat_1_v5_gn_1_105720.1	GO:0006265	DNA topological change
Lsat_1_v5_gn_1_105761.1	GO:0006457	Formation of tubulin folding intermediates by CCT/TriC, Oryza sativa
Lsat_1_v5_gn_1_105840.1	GO:0016020	membrane
Lsat_1_v5_gn_1_105840.1	GO:0030001	metal ion transport
Lsat_1_v5_gn_1_105840.1	GO:0046873	metal ion transmembrane transporter activity
Lsat_1_v5_gn_1_105840.1	GO:0055085	ABC-family proteins mediated transport, Dictyostelium discoideum
Lsat_1_v5_gn_1_106020.1	GO:0005524	Closing of Inward Rectifying, ATP-sensitive Potassium Channels (KATP channels), Rattus norvegicus
Lsat_1_v5_gn_1_106020.1	GO:0006298	mismatch repair
Lsat_1_v5_gn_1_106020.1	GO:0030983	mismatched DNA binding
Lsat_1_v5_gn_1_106020.1	GO:0032389	MutLalpha complex
Lsat_1_v5_gn_1_106241.1	GO:0008033	tRNA processing
Lsat_1_v5_gn_1_106241.1	GO:0017150	tRNA dihydrouridine synthase activity
Lsat_1_v5_gn_1_106241.1	GO:0050660	flavin adenine dinucleotide binding
Lsat_1_v5_gn_1_106241.1	GO:0055114	oxidation-reduction process
Lsat_1_v5_gn_1_106281.1	GO:0005515	An anchoring protein, SARA, recruits SMAD2/3, Bos taurus
Lsat_1_v5_gn_1_106281.1	GO:0008270	zinc ion binding
Lsat_1_v5_gn_1_106321.1	GO:0006812	cation transport
Lsat_1_v5_gn_1_106321.1	GO:0015299	solute:hydrogen antiporter activity
Lsat_1_v5_gn_1_106321.1	GO:0016021	integral component of membrane
Lsat_1_v5_gn_1_106321.1	GO:0055085	ABC-family proteins mediated transport, Dictyostelium discoideum
Lsat_1_v5_gn_1_106381.1	GO:0004650	polygalacturonase activity
Lsat_1_v5_gn_1_106381.1	GO:0005975	Metabolism of carbohydrates, Oryza sativa
Lsat_1_v5_gn_1_10641.1	GO:0000166	nucleotide binding
Lsat_1_v5_gn_1_10641.1	GO:0005524	Closing of Inward Rectifying, ATP-sensitive Potassium Channels (KATP channels), Rattus norvegicus
Lsat_1_v5_gn_1_10641.1	GO:0016887	Trafficking of GluR2-containing AMPA receptors to synapse, Taeniopygia guttata
Lsat_1_v5_gn_1_10641.1	GO:0017111	nucleoside-triphosphatase activity
Lsat_1_v5_gn_1_106501.1	GO:0008152	metabolic process
Lsat_1_v5_gn_1_106501.1	GO:0016746	transferase activity, transferring acyl groups
Lsat_1_v5_gn_1_106620.1	GO:0005509	Exocytosis of Insulin, Mus musculus
Lsat_1_v5_gn_1_106760.1	GO:0006855	drug transmembrane transport
Lsat_1_v5_gn_1_106760.1	GO:0015238	drug transmembrane transporter activity
Lsat_1_v5_gn_1_106760.1	GO:0015297	antiporter activity
Lsat_1_v5_gn_1_106760.1	GO:0016020	membrane
Lsat_1_v5_gn_1_106760.1	GO:0055085	ABC-family proteins mediated transport, Dictyostelium discoideum
Lsat_1_v5_gn_1_106860.1	GO:0006855	drug transmembrane transport
Lsat_1_v5_gn_1_106860.1	GO:0015238	drug transmembrane transporter activity
Lsat_1_v5_gn_1_106860.1	GO:0015297	antiporter activity
Lsat_1_v5_gn_1_106860.1	GO:0016020	membrane
Lsat_1_v5_gn_1_106860.1	GO:0055085	ABC-family proteins mediated transport, Dictyostelium discoideum
Lsat_1_v5_gn_1_106881.1	GO:0003676	nucleic acid binding
Lsat_1_v5_gn_1_106881.1	GO:0008270	zinc ion binding
Lsat_1_v5_gn_1_106980.1	GO:0003682	chromatin binding
Lsat_1_v5_gn_1_107200.1	GO:0005515	An anchoring protein, SARA, recruits SMAD2/3, Bos taurus
Lsat_1_v5_gn_1_107200.1	GO:0008270	zinc ion binding
Lsat_1_v5_gn_1_107400.1	GO:0015986	ATP synthesis coupled proton transport
Lsat_1_v5_gn_1_107400.1	GO:0046933	ATP is synthesized from ADP and Pi by ATPase, Sus scrofa
Lsat_1_v5_gn_1_107421.1	GO:0015986	ATP synthesis coupled proton transport
Lsat_1_v5_gn_1_107421.1	GO:0046933	ATP is synthesized from ADP and Pi by ATPase, Sus scrofa
Lsat_1_v5_gn_1_107461.1	GO:0005215	Virion-associated M2 protein mediated ion infusion, Homo sapiens
Lsat_1_v5_gn_1_107461.1	GO:0005743	mitochondrial inner membrane
Lsat_1_v5_gn_1_107461.1	GO:0006810	transport
Lsat_1_v5_gn_1_107461.1	GO:0055085	ABC-family proteins mediated transport, Dictyostelium discoideum
Lsat_1_v5_gn_1_107620.1	GO:0008270	zinc ion binding
Lsat_1_v5_gn_1_107660.1	GO:0005634	nucleus
Lsat_1_v5_gn_1_107660.1	GO:0006367	RNA Polymerase II Transcription Pre-Initiation And Promoter Opening, Arabidopsis thaliana
Lsat_1_v5_gn_1_107740.1	GO:0003735	structural constituent of ribosome
Lsat_1_v5_gn_1_107740.1	GO:0005622	intracellular
Lsat_1_v5_gn_1_107740.1	GO:0005840	ribosome
Lsat_1_v5_gn_1_107740.1	GO:0006412	Translation, Escherichia coli
Lsat_1_v5_gn_1_107740.1	GO:0015935	small ribosomal subunit
Lsat_1_v5_gn_1_107800.1	GO:0000159	protein phosphatase type 2A complex
Lsat_1_v5_gn_1_107800.1	GO:0007165	EGFR interacts with phospholipase C-gamma, Mus musculus
Lsat_1_v5_gn_1_107800.1	GO:0008601	protein phosphatase type 2A regulator activity
Lsat_1_v5_gn_1_107800.1	GO:0009055	Reducing equivalents from beta-oxidation of fatty acids transfer to ETF, Oryza sativa
Lsat_1_v5_gn_1_107800.1	GO:0015035	protein disulfide oxidoreductase activity
Lsat_1_v5_gn_1_107800.1	GO:0045454	cell redox homeostasis
Lsat_1_v5_gn_1_10781.1	GO:0000976	transcription regulatory region sequence-specific DNA binding
Lsat_1_v5_gn_1_10781.1	GO:0003677	DNA binding
Lsat_1_v5_gn_1_10781.1	GO:0003700	sequence-specific DNA binding transcription factor activity
Lsat_1_v5_gn_1_10781.1	GO:0005634	nucleus
Lsat_1_v5_gn_1_10781.1	GO:0006355	regulation of transcription, DNA-templated
Lsat_1_v5_gn_1_10781.1	GO:0043565	sequence-specific DNA binding
Lsat_1_v5_gn_1_107841.1	GO:0005509	Exocytosis of Insulin, Mus musculus
Lsat_1_v5_gn_1_107841.1	GO:0009523	photosystem II
Lsat_1_v5_gn_1_107841.1	GO:0009654	photosystem II oxygen evolving complex
Lsat_1_v5_gn_1_107841.1	GO:0015979	photosynthesis
Lsat_1_v5_gn_1_107841.1	GO:0019898	extrinsic component of membrane
Lsat_1_v5_gn_1_107981.1	GO:0003676	nucleic acid binding
Lsat_1_v5_gn_1_107981.1	GO:0005515	An anchoring protein, SARA, recruits SMAD2/3, Bos taurus
Lsat_1_v5_gn_1_107981.1	GO:0008270	zinc ion binding
Lsat_1_v5_gn_1_10820.1	GO:0016020	membrane
Lsat_1_v5_gn_1_108381.1	GO:0003676	nucleic acid binding
Lsat_1_v5_gn_1_108381.1	GO:0006397	Processing of Capped Intronless Pre-mRNA, Mus musculus
Lsat_1_v5_gn_1_108440.1	GO:0003700	sequence-specific DNA binding transcription factor activity
Lsat_1_v5_gn_1_108440.1	GO:0006355	regulation of transcription, DNA-templated
Lsat_1_v5_gn_1_108700.1	GO:0003735	structural constituent of ribosome
Lsat_1_v5_gn_1_108700.1	GO:0005622	intracellular
Lsat_1_v5_gn_1_108700.1	GO:0005840	ribosome
Lsat_1_v5_gn_1_108700.1	GO:0006412	Translation, Escherichia coli
Lsat_1_v5_gn_1_108760.1	GO:0000228	nuclear chromosome
Lsat_1_v5_gn_1_108760.1	GO:0005515	An anchoring protein, SARA, recruits SMAD2/3, Bos taurus
Lsat_1_v5_gn_1_109001.1	GO:0003735	structural constituent of ribosome
Lsat_1_v5_gn_1_109001.1	GO:0005622	intracellular
Lsat_1_v5_gn_1_109001.1	GO:0005840	ribosome
Lsat_1_v5_gn_1_109001.1	GO:0006412	Translation, Escherichia coli
Lsat_1_v5_gn_1_109280.1	GO:0006353	DNA-templated transcription, termination
Lsat_1_v5_gn_1_109301.1	GO:0003735	structural constituent of ribosome
Lsat_1_v5_gn_1_109301.1	GO:0005622	intracellular
Lsat_1_v5_gn_1_109301.1	GO:0005840	ribosome
Lsat_1_v5_gn_1_109301.1	GO:0006412	Translation, Escherichia coli
Lsat_1_v5_gn_1_109401.1	GO:0004672	Phosphorylation of p130Cas by SRC-FADK1 complex, Taeniopygia guttata
Lsat_1_v5_gn_1_109401.1	GO:0005524	Closing of Inward Rectifying, ATP-sensitive Potassium Channels (KATP channels), Rattus norvegicus
Lsat_1_v5_gn_1_109401.1	GO:0006468	protein phosphorylation
Lsat_1_v5_gn_1_10941.1	GO:0005634	nucleus
Lsat_1_v5_gn_1_109441.1	GO:0003723	Exportin-5 recognizes 3' overhang of pre-miRNA, Taeniopygia guttata
Lsat_1_v5_gn_1_109441.1	GO:0006396	RNA processing
Lsat_1_v5_gn_1_109441.1	GO:0008173	snRNA Cap hypermethylation, Mus musculus
Lsat_1_v5_gn_1_109460.1	GO:0003924	Formation of clathrin coated vesicle, Mus musculus
Lsat_1_v5_gn_1_109460.1	GO:0005525	The receptor:G-protein complex binds GTP, Mus musculus
Lsat_1_v5_gn_1_109460.1	GO:0005622	intracellular
Lsat_1_v5_gn_1_109460.1	GO:0006184	GTP catabolic process
Lsat_1_v5_gn_1_109460.1	GO:0006886	intracellular protein transport
Lsat_1_v5_gn_1_109460.1	GO:0006913	nucleocytoplasmic transport
Lsat_1_v5_gn_1_109460.1	GO:0007165	EGFR interacts with phospholipase C-gamma, Mus musculus
Lsat_1_v5_gn_1_109460.1	GO:0007264	Signalling to p38 via RIT and RIN, Mus musculus
Lsat_1_v5_gn_1_109460.1	GO:0015031	protein transport
Lsat_1_v5_gn_1_109460.1	GO:0016020	membrane
Lsat_1_v5_gn_1_109500.1	GO:0003677	DNA binding
Lsat_1_v5_gn_1_109500.1	GO:0008270	zinc ion binding
Lsat_1_v5_gn_1_109681.1	GO:0016787	Hydrolysis of phosphatidylcholine, Rattus norvegicus
Lsat_1_v5_gn_1_109780.1	GO:0003924	Formation of clathrin coated vesicle, Mus musculus
Lsat_1_v5_gn_1_109780.1	GO:0005525	The receptor:G-protein complex binds GTP, Mus musculus
Lsat_1_v5_gn_1_109780.1	GO:0005622	intracellular
Lsat_1_v5_gn_1_109780.1	GO:0006184	GTP catabolic process
Lsat_1_v5_gn_1_109780.1	GO:0006886	intracellular protein transport
Lsat_1_v5_gn_1_109780.1	GO:0006913	nucleocytoplasmic transport
Lsat_1_v5_gn_1_109780.1	GO:0007165	EGFR interacts with phospholipase C-gamma, Mus musculus
Lsat_1_v5_gn_1_109780.1	GO:0007264	Signalling to p38 via RIT and RIN, Mus musculus
Lsat_1_v5_gn_1_109780.1	GO:0015031	protein transport
Lsat_1_v5_gn_1_109780.1	GO:0016020	membrane
Lsat_1_v5_gn_1_10981.1	GO:0008152	metabolic process
Lsat_1_v5_gn_1_10981.1	GO:0016491	Monoiodinated tyrosine can be deiodinated, Taeniopygia guttata
Lsat_1_v5_gn_1_10981.1	GO:0055114	oxidation-reduction process
Lsat_1_v5_gn_1_109820.1	GO:0008270	zinc ion binding
Lsat_1_v5_gn_1_109880.1	GO:0016301	Phosphorylation of Cx43 by c-src, Homo sapiens
Lsat_1_v5_gn_1_109880.1	GO:0046474	glycerophospholipid biosynthetic process
Lsat_1_v5_gn_1_109980.1	GO:0003735	structural constituent of ribosome
Lsat_1_v5_gn_1_109980.1	GO:0005622	intracellular
Lsat_1_v5_gn_1_109980.1	GO:0005840	ribosome
Lsat_1_v5_gn_1_109980.1	GO:0006412	Translation, Escherichia coli
Lsat_1_v5_gn_1_11001.1	GO:0008168	guanidinoacetate + S-adenosylmethionine =&gt; creatine + S-adenosylhomocysteine, Gallus gallus
Lsat_1_v5_gn_1_110041.1	GO:0046983	protein dimerization activity
Lsat_1_v5_gn_1_110081.1	GO:0008418	protein-N-terminal asparagine amidohydrolase activity
Lsat_1_v5_gn_1_1101.1	GO:0008270	zinc ion binding
Lsat_1_v5_gn_1_110140.1	GO:0000166	nucleotide binding
Lsat_1_v5_gn_1_110140.1	GO:0005524	Closing of Inward Rectifying, ATP-sensitive Potassium Channels (KATP channels), Rattus norvegicus
Lsat_1_v5_gn_1_110140.1	GO:0006810	transport
Lsat_1_v5_gn_1_110140.1	GO:0016021	integral component of membrane
Lsat_1_v5_gn_1_110140.1	GO:0016887	Trafficking of GluR2-containing AMPA receptors to synapse, Taeniopygia guttata
Lsat_1_v5_gn_1_110140.1	GO:0017111	nucleoside-triphosphatase activity
Lsat_1_v5_gn_1_110140.1	GO:0042626	ABCC1 mediates LTC4 export from the cell, Homo sapiens
Lsat_1_v5_gn_1_110140.1	GO:0055085	ABC-family proteins mediated transport, Dictyostelium discoideum
Lsat_1_v5_gn_1_11021.1	GO:0000166	nucleotide binding
Lsat_1_v5_gn_1_11021.1	GO:0005524	Closing of Inward Rectifying, ATP-sensitive Potassium Channels (KATP channels), Rattus norvegicus
Lsat_1_v5_gn_1_11021.1	GO:0016887	Trafficking of GluR2-containing AMPA receptors to synapse, Taeniopygia guttata
Lsat_1_v5_gn_1_11021.1	GO:0017111	nucleoside-triphosphatase activity
Lsat_1_v5_gn_1_110460.1	GO:0005524	Closing of Inward Rectifying, ATP-sensitive Potassium Channels (KATP channels), Rattus norvegicus
Lsat_1_v5_gn_1_110460.1	GO:0005975	Metabolism of carbohydrates, Oryza sativa
Lsat_1_v5_gn_1_110460.1	GO:0016773	phosphotransferase activity, alcohol group as acceptor
Lsat_1_v5_gn_1_110661.1	GO:0009522	photosystem I
Lsat_1_v5_gn_1_110661.1	GO:0009579	thylakoid
Lsat_1_v5_gn_1_110661.1	GO:0015979	photosynthesis
Lsat_1_v5_gn_1_110661.1	GO:0016021	integral component of membrane
Lsat_1_v5_gn_1_110681.1	GO:0009522	photosystem I
Lsat_1_v5_gn_1_110681.1	GO:0009579	thylakoid
Lsat_1_v5_gn_1_110681.1	GO:0015979	photosynthesis
Lsat_1_v5_gn_1_110681.1	GO:0016021	integral component of membrane
Lsat_1_v5_gn_1_110780.1	GO:0016747	transferase activity, transferring acyl groups other than amino-acyl groups
Lsat_1_v5_gn_1_11080.1	GO:0000166	nucleotide binding
Lsat_1_v5_gn_1_11080.1	GO:0005524	Closing of Inward Rectifying, ATP-sensitive Potassium Channels (KATP channels), Rattus norvegicus
Lsat_1_v5_gn_1_11080.1	GO:0016887	Trafficking of GluR2-containing AMPA receptors to synapse, Taeniopygia guttata
Lsat_1_v5_gn_1_11080.1	GO:0017111	nucleoside-triphosphatase activity
Lsat_1_v5_gn_1_110800.1	GO:0003676	nucleic acid binding
Lsat_1_v5_gn_1_110800.1	GO:0003723	Exportin-5 recognizes 3' overhang of pre-miRNA, Taeniopygia guttata
Lsat_1_v5_gn_1_110800.1	GO:0008270	zinc ion binding
Lsat_1_v5_gn_1_11101.1	GO:0000166	nucleotide binding
Lsat_1_v5_gn_1_11101.1	GO:0005524	Closing of Inward Rectifying, ATP-sensitive Potassium Channels (KATP channels), Rattus norvegicus
Lsat_1_v5_gn_1_11101.1	GO:0016887	Trafficking of GluR2-containing AMPA receptors to synapse, Taeniopygia guttata
Lsat_1_v5_gn_1_11101.1	GO:0017111	nucleoside-triphosphatase activity
Lsat_1_v5_gn_1_111141.1	GO:0004672	Phosphorylation of p130Cas by SRC-FADK1 complex, Taeniopygia guttata
Lsat_1_v5_gn_1_111141.1	GO:0005524	Closing of Inward Rectifying, ATP-sensitive Potassium Channels (KATP channels), Rattus norvegicus
Lsat_1_v5_gn_1_111141.1	GO:0006468	protein phosphorylation
Lsat_1_v5_gn_1_111141.1	GO:0007165	EGFR interacts with phospholipase C-gamma, Mus musculus
Lsat_1_v5_gn_1_111321.1	GO:0004371	glycerone kinase activity
Lsat_1_v5_gn_1_111321.1	GO:0006071	glycerol metabolic process
Lsat_1_v5_gn_1_111560.1	GO:0006621	protein retention in ER lumen
Lsat_1_v5_gn_1_111560.1	GO:0016021	integral component of membrane
Lsat_1_v5_gn_1_111560.1	GO:0046923	ER retention sequence binding
Lsat_1_v5_gn_1_11160.1	GO:0004450	isocitrate + NADP+ =&gt; 2-oxoglutarate + CO2 + NADPH + H+, Caenorhabditis elegans
Lsat_1_v5_gn_1_11160.1	GO:0006102	isocitrate metabolic process
Lsat_1_v5_gn_1_11160.1	GO:0016616	Reduction of retinal to retinol in enterocytes, Homo sapiens
Lsat_1_v5_gn_1_11160.1	GO:0055114	oxidation-reduction process
Lsat_1_v5_gn_1_111600.1	GO:0015031	protein transport
Lsat_1_v5_gn_1_111600.1	GO:0016020	membrane
Lsat_1_v5_gn_1_111681.1	GO:0004672	Phosphorylation of p130Cas by SRC-FADK1 complex, Taeniopygia guttata
Lsat_1_v5_gn_1_111681.1	GO:0005524	Closing of Inward Rectifying, ATP-sensitive Potassium Channels (KATP channels), Rattus norvegicus
Lsat_1_v5_gn_1_111681.1	GO:0006468	protein phosphorylation
Lsat_1_v5_gn_1_111681.1	GO:0007165	EGFR interacts with phospholipase C-gamma, Mus musculus
Lsat_1_v5_gn_1_1120.1	GO:0005515	An anchoring protein, SARA, recruits SMAD2/3, Bos taurus
Lsat_1_v5_gn_1_112021.1	GO:0046872	metal ion binding
Lsat_1_v5_gn_1_112120.1	GO:0000287	magnesium ion binding
Lsat_1_v5_gn_1_112120.1	GO:0004012	P-type ATPase type IV subfamily transporters may mediate phospholipid transfer, Homo sapiens
Lsat_1_v5_gn_1_112120.1	GO:0005524	Closing of Inward Rectifying, ATP-sensitive Potassium Channels (KATP channels), Rattus norvegicus
Lsat_1_v5_gn_1_112120.1	GO:0015914	phospholipid transport
Lsat_1_v5_gn_1_112120.1	GO:0016021	integral component of membrane
Lsat_1_v5_gn_1_112160.1	GO:0005215	Virion-associated M2 protein mediated ion infusion, Homo sapiens
Lsat_1_v5_gn_1_112160.1	GO:0006810	transport
Lsat_1_v5_gn_1_112160.1	GO:0016020	membrane
Lsat_1_v5_gn_1_112320.1	GO:0003824	catalytic activity
Lsat_1_v5_gn_1_112320.1	GO:0005992	Trehalose biosynthesis, Mycobacterium tuberculosis
Lsat_1_v5_gn_1_112361.1	GO:0016021	integral component of membrane
Lsat_1_v5_gn_1_112361.1	GO:0022857	GLUT9 transports glucose, fructose and urate, Rattus norvegicus
Lsat_1_v5_gn_1_112361.1	GO:0055085	ABC-family proteins mediated transport, Dictyostelium discoideum
Lsat_1_v5_gn_1_112400.1	GO:0003824	catalytic activity
Lsat_1_v5_gn_1_112501.1	GO:0008152	metabolic process
Lsat_1_v5_gn_1_112541.1	GO:0004672	Phosphorylation of p130Cas by SRC-FADK1 complex, Taeniopygia guttata
Lsat_1_v5_gn_1_112541.1	GO:0005524	Closing of Inward Rectifying, ATP-sensitive Potassium Channels (KATP channels), Rattus norvegicus
Lsat_1_v5_gn_1_112541.1	GO:0006468	protein phosphorylation
Lsat_1_v5_gn_1_112581.1	GO:0005515	An anchoring protein, SARA, recruits SMAD2/3, Bos taurus
Lsat_1_v5_gn_1_112681.1	GO:0006629	Lipid digestion, mobilization, and transport, Dictyostelium discoideum
Lsat_1_v5_gn_1_112681.1	GO:0016788	uPAR-acyl-GPI + H2O -&gt; uPAR + long-chain fatty acid, Bos taurus
Lsat_1_v5_gn_1_112881.1	GO:0006629	Lipid digestion, mobilization, and transport, Dictyostelium discoideum
Lsat_1_v5_gn_1_112881.1	GO:0016788	uPAR-acyl-GPI + H2O -&gt; uPAR + long-chain fatty acid, Bos taurus
Lsat_1_v5_gn_1_112901.1	GO:0006629	Lipid digestion, mobilization, and transport, Dictyostelium discoideum
Lsat_1_v5_gn_1_112901.1	GO:0016788	uPAR-acyl-GPI + H2O -&gt; uPAR + long-chain fatty acid, Bos taurus
Lsat_1_v5_gn_1_112921.1	GO:0010309	Acireductone is oxidized to MOB, Homo sapiens
Lsat_1_v5_gn_1_112921.1	GO:0055114	oxidation-reduction process
Lsat_1_v5_gn_1_11300.1	GO:0004806	triacylglycerol + H2O -&gt; diacylglycerol + fatty acid, Xenopus tropicalis
Lsat_1_v5_gn_1_11300.1	GO:0006629	Lipid digestion, mobilization, and transport, Dictyostelium discoideum
Lsat_1_v5_gn_1_113040.1	GO:0016491	Monoiodinated tyrosine can be deiodinated, Taeniopygia guttata
Lsat_1_v5_gn_1_113040.1	GO:0016706	oxidoreductase activity, acting on paired donors, with incorporation or reduction of molecular oxygen, 2-oxoglutarate as one donor, and incorporation of one atom each of oxygen into both donors
Lsat_1_v5_gn_1_113040.1	GO:0055114	oxidation-reduction process
Lsat_1_v5_gn_1_113080.1	GO:0016491	Monoiodinated tyrosine can be deiodinated, Taeniopygia guttata
Lsat_1_v5_gn_1_113080.1	GO:0016706	oxidoreductase activity, acting on paired donors, with incorporation or reduction of molecular oxygen, 2-oxoglutarate as one donor, and incorporation of one atom each of oxygen into both donors
Lsat_1_v5_gn_1_113080.1	GO:0055114	oxidation-reduction process
Lsat_1_v5_gn_1_113100.1	GO:0016491	Monoiodinated tyrosine can be deiodinated, Taeniopygia guttata
Lsat_1_v5_gn_1_113100.1	GO:0016706	oxidoreductase activity, acting on paired donors, with incorporation or reduction of molecular oxygen, 2-oxoglutarate as one donor, and incorporation of one atom each of oxygen into both donors
Lsat_1_v5_gn_1_113100.1	GO:0055114	oxidation-reduction process
Lsat_1_v5_gn_1_113121.1	GO:0016491	Monoiodinated tyrosine can be deiodinated, Taeniopygia guttata
Lsat_1_v5_gn_1_113121.1	GO:0016706	oxidoreductase activity, acting on paired donors, with incorporation or reduction of molecular oxygen, 2-oxoglutarate as one donor, and incorporation of one atom each of oxygen into both donors
Lsat_1_v5_gn_1_113121.1	GO:0055114	oxidation-reduction process
Lsat_1_v5_gn_1_113160.1	GO:0006729	tetrahydrobiopterin biosynthetic process
Lsat_1_v5_gn_1_113160.1	GO:0008124	4a-hydroxytetrahydrobiopterin =&gt; q-dihydrobiopterin + H2O, Xenopus tropicalis
Lsat_1_v5_gn_1_113260.1	GO:0004553	hydrolase activity, hydrolyzing O-glycosyl compounds
Lsat_1_v5_gn_1_113260.1	GO:0005975	Metabolism of carbohydrates, Oryza sativa
Lsat_1_v5_gn_1_113301.1	GO:0008152	metabolic process
Lsat_1_v5_gn_1_113301.1	GO:0016758	transferase activity, transferring hexosyl groups
Lsat_1_v5_gn_1_113320.1	GO:0004672	Phosphorylation of p130Cas by SRC-FADK1 complex, Taeniopygia guttata
Lsat_1_v5_gn_1_113320.1	GO:0005524	Closing of Inward Rectifying, ATP-sensitive Potassium Channels (KATP channels), Rattus norvegicus
Lsat_1_v5_gn_1_113320.1	GO:0006468	protein phosphorylation
Lsat_1_v5_gn_1_113320.1	GO:0048544	recognition of pollen
Lsat_1_v5_gn_1_113621.1	GO:0003682	chromatin binding
Lsat_1_v5_gn_1_113741.1	GO:0005787	signal peptidase complex
Lsat_1_v5_gn_1_113741.1	GO:0006465	signal peptide processing
Lsat_1_v5_gn_1_113741.1	GO:0008233	gamma-secretase cleaves p75NTR, releasing NRIF and TRAF6, Gallus gallus
Lsat_1_v5_gn_1_113741.1	GO:0016021	integral component of membrane
Lsat_1_v5_gn_1_11380.1	GO:0005524	Closing of Inward Rectifying, ATP-sensitive Potassium Channels (KATP channels), Rattus norvegicus
Lsat_1_v5_gn_1_11380.1	GO:0009396	folic acid-containing compound biosynthetic process
Lsat_1_v5_gn_1_11380.1	GO:0030272	5-formyltetrahydrofolate cyclo-ligase activity
Lsat_1_v5_gn_1_113880.1	GO:0046872	metal ion binding
Lsat_1_v5_gn_1_113921.1	GO:0005634	nucleus
Lsat_1_v5_gn_1_113921.1	GO:0006511	ubiquitin-dependent protein catabolic process
Lsat_1_v5_gn_1_113921.1	GO:0007275	multicellular organismal development
Lsat_1_v5_gn_1_11401.1	GO:0005875	microtubule associated complex
Lsat_1_v5_gn_1_11401.1	GO:0007017	microtubule-based process
Lsat_1_v5_gn_1_114120.1	GO:0003682	chromatin binding
Lsat_1_v5_gn_1_11420.1	GO:0006486	protein glycosylation
Lsat_1_v5_gn_1_11420.1	GO:0008378	Addition of galactose to Core 6 glycoprotein, Homo sapiens
Lsat_1_v5_gn_1_11420.1	GO:0016020	membrane
Lsat_1_v5_gn_1_11420.1	GO:0030246	carbohydrate binding
Lsat_1_v5_gn_1_114280.1	GO:0005509	Exocytosis of Insulin, Mus musculus
Lsat_1_v5_gn_1_114280.1	GO:0005544	calcium-dependent phospholipid binding
Lsat_1_v5_gn_1_114380.1	GO:0005509	Exocytosis of Insulin, Mus musculus
Lsat_1_v5_gn_1_114380.1	GO:0005544	calcium-dependent phospholipid binding
Lsat_1_v5_gn_1_114420.1	GO:0016180	snRNA processing
Lsat_1_v5_gn_1_114420.1	GO:0032039	integrator complex
Lsat_1_v5_gn_1_114441.1	GO:0008152	metabolic process
Lsat_1_v5_gn_1_114441.1	GO:0016758	transferase activity, transferring hexosyl groups
Lsat_1_v5_gn_1_114461.1	GO:0000226	microtubule cytoskeleton organization
Lsat_1_v5_gn_1_114461.1	GO:0000910	Mitotic Telophase /Cytokinesis, Caenorhabditis elegans
Lsat_1_v5_gn_1_114461.1	GO:0008017	microtubule binding
Lsat_1_v5_gn_1_114481.1	GO:0000226	microtubule cytoskeleton organization
Lsat_1_v5_gn_1_114481.1	GO:0000910	Mitotic Telophase /Cytokinesis, Caenorhabditis elegans
Lsat_1_v5_gn_1_114481.1	GO:0008017	microtubule binding
Lsat_1_v5_gn_1_114501.1	GO:0006812	cation transport
Lsat_1_v5_gn_1_114501.1	GO:0016021	integral component of membrane
Lsat_1_v5_gn_1_114501.1	GO:0019829	cation-transporting ATPase activity
Lsat_1_v5_gn_1_114540.1	GO:0004869	cysteine-type endopeptidase inhibitor activity
Lsat_1_v5_gn_1_114580.1	GO:0004869	cysteine-type endopeptidase inhibitor activity
Lsat_1_v5_gn_1_11461.1	GO:0005975	Metabolism of carbohydrates, Oryza sativa
Lsat_1_v5_gn_1_11461.1	GO:0016901	oxidoreductase activity, acting on the CH-OH group of donors, quinone or similar compound as acceptor
Lsat_1_v5_gn_1_11461.1	GO:0048038	quinone binding
Lsat_1_v5_gn_1_114721.1	GO:0003676	nucleic acid binding
Lsat_1_v5_gn_1_114741.1	GO:0004869	cysteine-type endopeptidase inhibitor activity
Lsat_1_v5_gn_1_114780.1	GO:0004869	cysteine-type endopeptidase inhibitor activity
Lsat_1_v5_gn_1_114900.1	GO:0005515	An anchoring protein, SARA, recruits SMAD2/3, Bos taurus
Lsat_1_v5_gn_1_114920.1	GO:0005509	Exocytosis of Insulin, Mus musculus
Lsat_1_v5_gn_1_114920.1	GO:0005544	calcium-dependent phospholipid binding
Lsat_1_v5_gn_1_114940.1	GO:0005509	Exocytosis of Insulin, Mus musculus
Lsat_1_v5_gn_1_114940.1	GO:0005544	calcium-dependent phospholipid binding
Lsat_1_v5_gn_1_115021.1	GO:0005515	An anchoring protein, SARA, recruits SMAD2/3, Bos taurus
Lsat_1_v5_gn_1_115140.1	GO:0009055	Reducing equivalents from beta-oxidation of fatty acids transfer to ETF, Oryza sativa
Lsat_1_v5_gn_1_115140.1	GO:0015035	protein disulfide oxidoreductase activity
Lsat_1_v5_gn_1_115140.1	GO:0045454	cell redox homeostasis
Lsat_1_v5_gn_1_11520.1	GO:0008152	metabolic process
Lsat_1_v5_gn_1_11520.1	GO:0016491	Monoiodinated tyrosine can be deiodinated, Taeniopygia guttata
Lsat_1_v5_gn_1_115221.1	GO:0000156	phosphorelay response regulator activity
Lsat_1_v5_gn_1_115221.1	GO:0000160	phosphorelay signal transduction system
Lsat_1_v5_gn_1_115221.1	GO:0006355	regulation of transcription, DNA-templated
Lsat_1_v5_gn_1_115241.1	GO:0005524	Closing of Inward Rectifying, ATP-sensitive Potassium Channels (KATP channels), Rattus norvegicus
Lsat_1_v5_gn_1_115460.1	GO:0003676	nucleic acid binding
Lsat_1_v5_gn_1_115460.1	GO:0003677	DNA binding
Lsat_1_v5_gn_1_115460.1	GO:0004386	Addition of the third nucleotide on the nascent transcript, Danio rerio
Lsat_1_v5_gn_1_115460.1	GO:0005515	An anchoring protein, SARA, recruits SMAD2/3, Bos taurus
Lsat_1_v5_gn_1_115460.1	GO:0005524	Closing of Inward Rectifying, ATP-sensitive Potassium Channels (KATP channels), Rattus norvegicus
Lsat_1_v5_gn_1_115460.1	GO:0008270	zinc ion binding
Lsat_1_v5_gn_1_115501.1	GO:0000156	phosphorelay response regulator activity
Lsat_1_v5_gn_1_115501.1	GO:0000160	phosphorelay signal transduction system
Lsat_1_v5_gn_1_115501.1	GO:0006355	regulation of transcription, DNA-templated
Lsat_1_v5_gn_1_115560.1	GO:0000287	magnesium ion binding
Lsat_1_v5_gn_1_115560.1	GO:0008152	metabolic process
Lsat_1_v5_gn_1_115560.1	GO:0010333	terpene synthase activity
Lsat_1_v5_gn_1_115560.1	GO:0016829	lyase activity
Lsat_1_v5_gn_1_115581.1	GO:0016307	phosphatidylinositol phosphate kinase activity
Lsat_1_v5_gn_1_115581.1	GO:0046488	phosphatidylinositol metabolic process
Lsat_1_v5_gn_1_11560.1	GO:0004221	ubiquitin thiolesterase activity
Lsat_1_v5_gn_1_11560.1	GO:0006511	ubiquitin-dependent protein catabolic process
Lsat_1_v5_gn_1_115601.1	GO:0016307	phosphatidylinositol phosphate kinase activity
Lsat_1_v5_gn_1_115601.1	GO:0046488	phosphatidylinositol metabolic process
Lsat_1_v5_gn_1_115780.1	GO:0005215	Virion-associated M2 protein mediated ion infusion, Homo sapiens
Lsat_1_v5_gn_1_115780.1	GO:0006810	transport
Lsat_1_v5_gn_1_115780.1	GO:0016020	membrane
Lsat_1_v5_gn_1_115801.1	GO:0008270	zinc ion binding
Lsat_1_v5_gn_1_115820.1	GO:0004222	Proteolysis of the IGF:IGFBP-5:ALS Complex by PAPP-A2, Sus scrofa
Lsat_1_v5_gn_1_115820.1	GO:0004553	hydrolase activity, hydrolyzing O-glycosyl compounds
Lsat_1_v5_gn_1_115820.1	GO:0005975	Metabolism of carbohydrates, Oryza sativa
Lsat_1_v5_gn_1_115820.1	GO:0006508	Removal of aminoterminal propeptides from gamma-carboxylated proteins, Rattus norvegicus
Lsat_1_v5_gn_1_115840.1	GO:0004190	NEXT3 is cleaved to produce NICD3, Rattus norvegicus
Lsat_1_v5_gn_1_115840.1	GO:0006508	Removal of aminoterminal propeptides from gamma-carboxylated proteins, Rattus norvegicus
Lsat_1_v5_gn_1_116100.1	GO:0003723	Exportin-5 recognizes 3' overhang of pre-miRNA, Taeniopygia guttata
Lsat_1_v5_gn_1_116240.1	GO:0006629	Lipid digestion, mobilization, and transport, Dictyostelium discoideum
Lsat_1_v5_gn_1_116240.1	GO:0016788	uPAR-acyl-GPI + H2O -&gt; uPAR + long-chain fatty acid, Bos taurus
Lsat_1_v5_gn_1_116300.1	GO:0003735	structural constituent of ribosome
Lsat_1_v5_gn_1_116300.1	GO:0005622	intracellular
Lsat_1_v5_gn_1_116300.1	GO:0005840	ribosome
Lsat_1_v5_gn_1_116300.1	GO:0006412	Translation, Escherichia coli
Lsat_1_v5_gn_1_11640.1	GO:0003735	structural constituent of ribosome
Lsat_1_v5_gn_1_11640.1	GO:0005622	intracellular
Lsat_1_v5_gn_1_11640.1	GO:0005840	ribosome
Lsat_1_v5_gn_1_11640.1	GO:0006412	Translation, Escherichia coli
Lsat_1_v5_gn_1_116521.1	GO:0003755	peptidyl-prolyl cis-trans isomerase activity
Lsat_1_v5_gn_1_116521.1	GO:0006457	Formation of tubulin folding intermediates by CCT/TriC, Oryza sativa
Lsat_1_v5_gn_1_116560.1	GO:0006508	Removal of aminoterminal propeptides from gamma-carboxylated proteins, Rattus norvegicus
Lsat_1_v5_gn_1_116560.1	GO:0008234	cysteine-type peptidase activity
Lsat_1_v5_gn_1_116661.1	GO:0006886	intracellular protein transport
Lsat_1_v5_gn_1_116661.1	GO:0006888	ER to Golgi Transport, Gallus gallus
Lsat_1_v5_gn_1_116661.1	GO:0030127	COPII vesicle coat
Lsat_1_v5_gn_1_116821.1	GO:0004806	triacylglycerol + H2O -&gt; diacylglycerol + fatty acid, Xenopus tropicalis
Lsat_1_v5_gn_1_116821.1	GO:0006629	Lipid digestion, mobilization, and transport, Dictyostelium discoideum
Lsat_1_v5_gn_1_116841.1	GO:0004806	triacylglycerol + H2O -&gt; diacylglycerol + fatty acid, Xenopus tropicalis
Lsat_1_v5_gn_1_116841.1	GO:0006629	Lipid digestion, mobilization, and transport, Dictyostelium discoideum
Lsat_1_v5_gn_1_116980.1	GO:0005515	An anchoring protein, SARA, recruits SMAD2/3, Bos taurus
Lsat_1_v5_gn_1_11701.1	GO:0004672	Phosphorylation of p130Cas by SRC-FADK1 complex, Taeniopygia guttata
Lsat_1_v5_gn_1_11701.1	GO:0005524	Closing of Inward Rectifying, ATP-sensitive Potassium Channels (KATP channels), Rattus norvegicus
Lsat_1_v5_gn_1_11701.1	GO:0006468	protein phosphorylation
Lsat_1_v5_gn_1_117081.1	GO:0003700	sequence-specific DNA binding transcription factor activity
Lsat_1_v5_gn_1_117081.1	GO:0005634	nucleus
Lsat_1_v5_gn_1_117081.1	GO:0006355	regulation of transcription, DNA-templated
Lsat_1_v5_gn_1_117141.1	GO:0016491	Monoiodinated tyrosine can be deiodinated, Taeniopygia guttata
Lsat_1_v5_gn_1_117141.1	GO:0016706	oxidoreductase activity, acting on paired donors, with incorporation or reduction of molecular oxygen, 2-oxoglutarate as one donor, and incorporation of one atom each of oxygen into both donors
Lsat_1_v5_gn_1_117141.1	GO:0055114	oxidation-reduction process
Lsat_1_v5_gn_1_117161.1	GO:0000086	G2/M Transition, Bos taurus
Lsat_1_v5_gn_1_117161.1	GO:0005515	An anchoring protein, SARA, recruits SMAD2/3, Bos taurus
Lsat_1_v5_gn_1_117161.1	GO:0009934	regulation of meristem structural organization
Lsat_1_v5_gn_1_117180.1	GO:0004806	triacylglycerol + H2O -&gt; diacylglycerol + fatty acid, Xenopus tropicalis
Lsat_1_v5_gn_1_117180.1	GO:0006629	Lipid digestion, mobilization, and transport, Dictyostelium discoideum
Lsat_1_v5_gn_1_117280.1	GO:0004806	triacylglycerol + H2O -&gt; diacylglycerol + fatty acid, Xenopus tropicalis
Lsat_1_v5_gn_1_117280.1	GO:0006629	Lipid digestion, mobilization, and transport, Dictyostelium discoideum
Lsat_1_v5_gn_1_117340.1	GO:0016747	transferase activity, transferring acyl groups other than amino-acyl groups
Lsat_1_v5_gn_1_11741.1	GO:0004672	Phosphorylation of p130Cas by SRC-FADK1 complex, Taeniopygia guttata
Lsat_1_v5_gn_1_11741.1	GO:0005524	Closing of Inward Rectifying, ATP-sensitive Potassium Channels (KATP channels), Rattus norvegicus
Lsat_1_v5_gn_1_11741.1	GO:0006468	protein phosphorylation
Lsat_1_v5_gn_1_117460.1	GO:0004806	triacylglycerol + H2O -&gt; diacylglycerol + fatty acid, Xenopus tropicalis
Lsat_1_v5_gn_1_117460.1	GO:0006629	Lipid digestion, mobilization, and transport, Dictyostelium discoideum
Lsat_1_v5_gn_1_117781.1	GO:0003676	nucleic acid binding
Lsat_1_v5_gn_1_117841.1	GO:0005198	structural molecule activity
Lsat_1_v5_gn_1_117841.1	GO:0006508	Removal of aminoterminal propeptides from gamma-carboxylated proteins, Rattus norvegicus
Lsat_1_v5_gn_1_117841.1	GO:0006886	intracellular protein transport
Lsat_1_v5_gn_1_117841.1	GO:0008234	cysteine-type peptidase activity
Lsat_1_v5_gn_1_117841.1	GO:0016192	vesicle-mediated transport
Lsat_1_v5_gn_1_117841.1	GO:0030117	membrane coat
Lsat_1_v5_gn_1_117861.1	GO:0004672	Phosphorylation of p130Cas by SRC-FADK1 complex, Taeniopygia guttata
Lsat_1_v5_gn_1_117861.1	GO:0005524	Closing of Inward Rectifying, ATP-sensitive Potassium Channels (KATP channels), Rattus norvegicus
Lsat_1_v5_gn_1_117861.1	GO:0006468	protein phosphorylation
Lsat_1_v5_gn_1_117920.1	GO:0004527	exonuclease activity
Lsat_1_v5_gn_1_117920.1	GO:0005622	intracellular
Lsat_1_v5_gn_1_117981.1	GO:0006457	Formation of tubulin folding intermediates by CCT/TriC, Oryza sativa
Lsat_1_v5_gn_1_117981.1	GO:0016272	prefoldin complex
Lsat_1_v5_gn_1_117981.1	GO:0051082	unfolded protein binding
Lsat_1_v5_gn_1_118001.1	GO:0005643	nuclear pore
Lsat_1_v5_gn_1_118001.1	GO:0006886	intracellular protein transport
Lsat_1_v5_gn_1_118001.1	GO:0008565	protein transporter activity
Lsat_1_v5_gn_1_118041.1	GO:0000151	ubiquitin ligase complex
Lsat_1_v5_gn_1_118041.1	GO:0004842	Ubiquitination of Cyclin B by phospho-APC/C:Cdc20 complex, Danio rerio
Lsat_1_v5_gn_1_118041.1	GO:0016567	protein ubiquitination
Lsat_1_v5_gn_1_118201.1	GO:0008270	zinc ion binding
Lsat_1_v5_gn_1_118280.1	GO:0004185	prekallikrein:kininogen:C1q binding protein tetramer -&gt; kallikrein:kininogen:C1q binding protein tetramer, Taeniopygia guttata
Lsat_1_v5_gn_1_118280.1	GO:0006508	Removal of aminoterminal propeptides from gamma-carboxylated proteins, Rattus norvegicus
Lsat_1_v5_gn_1_118321.1	GO:0004185	prekallikrein:kininogen:C1q binding protein tetramer -&gt; kallikrein:kininogen:C1q binding protein tetramer, Taeniopygia guttata
Lsat_1_v5_gn_1_118321.1	GO:0006508	Removal of aminoterminal propeptides from gamma-carboxylated proteins, Rattus norvegicus
Lsat_1_v5_gn_1_118400.1	GO:0004185	prekallikrein:kininogen:C1q binding protein tetramer -&gt; kallikrein:kininogen:C1q binding protein tetramer, Taeniopygia guttata
Lsat_1_v5_gn_1_118400.1	GO:0006508	Removal of aminoterminal propeptides from gamma-carboxylated proteins, Rattus norvegicus
Lsat_1_v5_gn_1_118421.1	GO:0000166	nucleotide binding
Lsat_1_v5_gn_1_118421.1	GO:0005524	Closing of Inward Rectifying, ATP-sensitive Potassium Channels (KATP channels), Rattus norvegicus
Lsat_1_v5_gn_1_118421.1	GO:0016020	membrane
Lsat_1_v5_gn_1_118421.1	GO:0016887	Trafficking of GluR2-containing AMPA receptors to synapse, Taeniopygia guttata
[truncated: 50,230 more rows]
