# Supplementary material for: Genome assembly with in vitro proximity ligation data and whole-genome triplication in lettuce
Source: Nat Commun. 2017 Apr 12;8:14953. doi: 10.1038/ncomms14953 (PMC5394340; doi:10.1038/ncomms14953)
Supplement: Supplementary Data 9 — KAAS annotations of protein primary transcripts from predicted geneset [file ncomms14953-s10.xlsx]

## Sheet: SuppData9_KAAS_Annotations
Supplementary Data 9. KAAS annotations of protein primary transcripts from predicted geneset
GeneID	KEGG ID	Gene name	Description	EC Number
Lsat_1_v5_gn_0_10121.1	K12877	MAGOH;	protein mago nashi
Lsat_1_v5_gn_0_10220.1	K09422	MYBP;	myb proto-oncogene protein, plant
Lsat_1_v5_gn_0_1041.1	K13979	yahK;	uncharacterized zinc-type alcohol dehydrogenase-like protein	EC:1.-.-.-
Lsat_1_v5_gn_0_10420.1	K15498	PPP6C;	serine/threonine-protein phosphatase 6 catalytic subunit	EC:3.1.3.16
Lsat_1_v5_gn_0_10441.1	K13348	MPV17;	protein Mpv17
Lsat_1_v5_gn_0_10461.1	K00207	DPYD;	dihydropyrimidine dehydrogenase (NADP+)	EC:1.3.1.2
Lsat_1_v5_gn_0_10560.1	K11982	RNF115_126;	E3 ubiquitin-protein ligase RNF115/126	EC:2.3.2.27
Lsat_1_v5_gn_0_10661.1	K09873	TIP;	aquaporin TIP
Lsat_1_v5_gn_0_10701.1	K13111	SMU1;	WD40 repeat-containing protein SMU1
Lsat_1_v5_gn_0_10941.1	K11252	H2B;	histone H2B
Lsat_1_v5_gn_0_10961.1	K00627	DLAT, aceF, pdhC;	pyruvate dehydrogenase E2 component (dihydrolipoamide acetyltransferase)	EC:2.3.1.12
Lsat_1_v5_gn_0_11160.1	K12309	GLB1, ELNR1;	beta-galactosidase	EC:3.2.1.23
Lsat_1_v5_gn_0_11721.1	K01792		glucose-6-phosphate 1-epimerase	EC:5.1.3.15
Lsat_1_v5_gn_0_11801.1	K08286		protein-serine/threonine kinase	EC:2.7.11.-
Lsat_1_v5_gn_0_11900.1	K00134	GAPDH, gapA;	glyceraldehyde 3-phosphate dehydrogenase	EC:1.2.1.12
Lsat_1_v5_gn_0_11921.1	K17080	PHB1;	prohibitin 1
Lsat_1_v5_gn_0_12221.1	K15102	SLC25A3, PHC, PIC;	solute carrier family 25 (mitochondrial phosphate transporter), member 3
Lsat_1_v5_gn_0_12340.1	K03549	kup;	KUP system potassium uptake protein
Lsat_1_v5_gn_0_12940.1	K01530		phospholipid-translocating ATPase	EC:3.6.3.1
Lsat_1_v5_gn_0_13201.1	K13250	SSR2;	translocon-associated protein subunit beta
Lsat_1_v5_gn_0_13500.1	K09422	MYBP;	myb proto-oncogene protein, plant
Lsat_1_v5_gn_0_14480.1	K10750	CHAF1A;	chromatin assembly factor 1 subunit A
Lsat_1_v5_gn_0_14580.1	K01091	gph;	phosphoglycolate phosphatase	EC:3.1.3.18
Lsat_1_v5_gn_0_14601.1	K11968	ARIH1;	ariadne-1	EC:2.3.2.27
Lsat_1_v5_gn_0_14661.1	K03955	NDUFAB1;	NADH dehydrogenase (ubiquinone) 1 alpha/beta subcomplex 1
Lsat_1_v5_gn_0_14701.1	K11592	DICER1, DCR1;	endoribonuclease Dicer	EC:3.1.26.-
Lsat_1_v5_gn_0_14741.1	K11592	DICER1, DCR1;	endoribonuclease Dicer	EC:3.1.26.-
Lsat_1_v5_gn_0_15420.1	K02995	RP-S8e, RPS8;	small subunit ribosomal protein S8e
Lsat_1_v5_gn_0_15641.1	K13449	PR1;	pathogenesis-related protein 1
Lsat_1_v5_gn_0_15681.1	K13449	PR1;	pathogenesis-related protein 1
Lsat_1_v5_gn_0_15901.1	K09422	MYBP;	myb proto-oncogene protein, plant
Lsat_1_v5_gn_0_15921.1	K00472		prolyl 4-hydroxylase	EC:1.14.11.2
Lsat_1_v5_gn_0_15941.1	K00472		prolyl 4-hydroxylase	EC:1.14.11.2
Lsat_1_v5_gn_0_16560.1	K17892	FTRC;	ferredoxin-thioredoxin reductase catalytic chain	EC:1.8.7.2
Lsat_1_v5_gn_0_16580.1	K00430		peroxidase	EC:1.11.1.7
Lsat_1_v5_gn_0_16600.1	K12880	THOC3;	THO complex subunit 3
Lsat_1_v5_gn_0_16841.1	K00517			E1.14.-.-
Lsat_1_v5_gn_0_17361.1	K11584	PPP2R5;	serine/threonine-protein phosphatase 2A regulatory subunit B'
Lsat_1_v5_gn_0_17620.1	K02132	ATPeF1A, ATP5A1, ATP1;	F-type H+-transporting ATPase subunit alpha
Lsat_1_v5_gn_0_18100.1	K14509	ETR, ERS;	ethylene receptor	EC:2.7.13.-
Lsat_1_v5_gn_0_18220.1	K00876	udk, UCK;	uridine kinase	EC:2.7.1.48
Lsat_1_v5_gn_0_18301.1	K16190	GLCAK;	glucuronokinase	EC:2.7.1.43
Lsat_1_v5_gn_0_18481.1	K11816	YUCCA;	indole-3-pyruvate monooxygenase	EC:1.14.13.168
Lsat_1_v5_gn_0_18561.1	K11816	YUCCA;	indole-3-pyruvate monooxygenase	EC:1.14.13.168
Lsat_1_v5_gn_0_19201.1	K13250	SSR2;	translocon-associated protein subunit beta
Lsat_1_v5_gn_0_19321.1	K01673	cynT, can;	carbonic anhydrase	EC:4.2.1.1
Lsat_1_v5_gn_0_19560.1	K00962	pnp, PNPT1;	polyribonucleotide nucleotidyltransferase	EC:2.7.7.8
Lsat_1_v5_gn_0_20741.1	K00430		peroxidase	EC:1.11.1.7
Lsat_1_v5_gn_0_20981.1	K11838	USP7, UBP15;	ubiquitin carboxyl-terminal hydrolase 7	EC:3.4.19.12
Lsat_1_v5_gn_0_21020.1	K13412	CPK;	calcium-dependent protein kinase	EC:2.7.11.1
Lsat_1_v5_gn_0_21121.1	K12198	CHMP5, VPS60;	charged multivesicular body protein 5
Lsat_1_v5_gn_0_21141.1	K07441	ALG14;	beta-1,4-N-acetylglucosaminyltransferase	EC:2.4.1.141
Lsat_1_v5_gn_0_220.1	K01802		peptidylprolyl isomerase	EC:5.2.1.8
Lsat_1_v5_gn_0_22040.1	K16280	RGLG;	E3 ubiquitin-protein ligase RGLG	EC:2.3.2.27
Lsat_1_v5_gn_0_22620.1	K00670		peptide alpha-N-acetyltransferase	EC:2.3.1.88
Lsat_1_v5_gn_0_22641.1	K00928	lysC;	aspartate kinase	EC:2.7.2.4
Lsat_1_v5_gn_0_24261.1	K14692	SLC30A5_7, ZNT5_7, MTP, MSC2;	solute carrier family 30 (zinc transporter), member 5/7
Lsat_1_v5_gn_0_24701.1	K11251	H2A;	histone H2A
Lsat_1_v5_gn_0_24721.1	K11251	H2A;	histone H2A
Lsat_1_v5_gn_0_25561.1	K00588		caffeoyl-CoA O-methyltransferase	EC:2.1.1.104
Lsat_1_v5_gn_0_2580.1	K02262	COX3;	cytochrome c oxidase subunit 3
Lsat_1_v5_gn_0_26040.1	K10808	RRM2;	ribonucleoside-diphosphate reductase subunit M2	EC:1.17.4.1
Lsat_1_v5_gn_0_26780.1	K10251	HSD17B12, KAR, IFA38;	17beta-estradiol 17-dehydrogenase / very-long-chain 3-oxoacyl-CoA reductase	EC:1.1.1.330
Lsat_1_v5_gn_0_26780.1	K10251	HSD17B12, KAR, IFA38;	17beta-estradiol 17-dehydrogenase / very-long-chain 3-oxoacyl-CoA reductase	EC:1.1.1.62
Lsat_1_v5_gn_0_26880.1	K10251	HSD17B12, KAR, IFA38;	17beta-estradiol 17-dehydrogenase / very-long-chain 3-oxoacyl-CoA reductase	EC:1.1.1.330
Lsat_1_v5_gn_0_26880.1	K10251	HSD17B12, KAR, IFA38;	17beta-estradiol 17-dehydrogenase / very-long-chain 3-oxoacyl-CoA reductase	EC:1.1.1.62
Lsat_1_v5_gn_0_26921.1	K15223	UAF30, SPP27;	upstream activation factor subunit UAF30
Lsat_1_v5_gn_0_27020.1	K00895	pfp, pfk;	pyrophosphate--fructose-6-phosphate 1-phosphotransferase	EC:2.7.1.90
Lsat_1_v5_gn_0_27881.1	K07937	ARF1;	ADP-ribosylation factor 1
Lsat_1_v5_gn_0_28220.1	K00529	hcaD;	3-phenylpropionate/trans-cinnamate dioxygenase ferredoxin reductase component	EC:1.18.1.3
Lsat_1_v5_gn_0_28780.1	K02111	ATPF1A, atpA;	F-type H+-transporting ATPase subunit alpha	EC:3.6.3.14
Lsat_1_v5_gn_0_29720.1	K17278	PGRMC1_2;	membrane-associated progesterone receptor component
Lsat_1_v5_gn_0_29780.1	K16833	PPP1R2, IPP2;	protein phosphatase inhibitor 2
Lsat_1_v5_gn_0_30380.1	K00108	betA, CHDH;	choline dehydrogenase	EC:1.1.99.1
Lsat_1_v5_gn_0_30740.1	K00235	SDHB, SDH2;	succinate dehydrogenase (ubiquinone) iron-sulfur subunit	EC:1.3.5.1
Lsat_1_v5_gn_0_30781.1	K07556	ATPeAF2, ATPAF2, ATP12;	ATP synthase mitochondrial F1 complex assembly factor 2
Lsat_1_v5_gn_0_30940.1	K14411	MSI;	RNA-binding protein Musashi
Lsat_1_v5_gn_0_3100.1	K02979	RP-S28e, RPS28;	small subunit ribosomal protein S28e
Lsat_1_v5_gn_0_31381.1	K11644	SIN3A;	paired amphipathic helix protein Sin3a
Lsat_1_v5_gn_0_31780.1	K07904	RAB11A;	Ras-related protein Rab-11A
Lsat_1_v5_gn_0_320.1	K06269	PPP1C;	serine/threonine-protein phosphatase PP1 catalytic subunit	EC:3.1.3.16
Lsat_1_v5_gn_0_32100.1	K06617		raffinose synthase	EC:2.4.1.82
Lsat_1_v5_gn_0_32260.1	K18723	GLE1;	nucleoporin GLE1
Lsat_1_v5_gn_0_32720.1	K15627	ASPSCR1, ASPL;	tether containing UBX domain for GLUT4
Lsat_1_v5_gn_0_32880.1	K08835	OXSR1, STK39;	serine/threonine-protein kinase OSR1/STK39	EC:2.7.11.1
Lsat_1_v5_gn_0_33100.1	K08819	CDK12_13;	cyclin-dependent kinase 12/13	EC:2.7.11.22
Lsat_1_v5_gn_0_33100.1	K08819	CDK12_13;	cyclin-dependent kinase 12/13	EC:2.7.11.23
Lsat_1_v5_gn_0_33621.1	K11324	DMAP1, SWC4, EAF2;	DNA methyltransferase 1-associated protein 1
Lsat_1_v5_gn_0_34021.1	K14026	SEL1, SEL1L;	SEL1 protein
Lsat_1_v5_gn_0_34441.1	K05236	COPA;	coatomer protein complex, subunit alpha (xenin)
Lsat_1_v5_gn_0_3501.1	K15559	RTT103;	regulator of Ty1 transposition protein 103
Lsat_1_v5_gn_0_35040.1	K03882	ND4L;	NADH-ubiquinone oxidoreductase chain 4L	EC:1.6.5.3
Lsat_1_v5_gn_0_3521.1	K07195	EXOC7, EXO70;	exocyst complex component 7
Lsat_1_v5_gn_0_36780.1	K09422	MYBP;	myb proto-oncogene protein, plant
Lsat_1_v5_gn_0_37081.1	K03768	PPIB, ppiB;	peptidyl-prolyl cis-trans isomerase B (cyclophilin B)	EC:5.2.1.8
Lsat_1_v5_gn_0_37240.1	K17609	NXN;	nucleoredoxin	EC:1.8.1.8
Lsat_1_v5_gn_0_37261.1	K12581	CNOT7_8, CAF1, POP2;	CCR4-NOT transcription complex subunit 7/8
Lsat_1_v5_gn_0_37721.1	K11252	H2B;	histone H2B
Lsat_1_v5_gn_0_37780.1	K02957	RP-S15Ae, RPS15A;	small subunit ribosomal protein S15Ae
Lsat_1_v5_gn_0_37861.1	K09651	RHBDD1;	rhomboid domain-containing protein 1	EC:3.4.21.-
Lsat_1_v5_gn_0_38060.1	K02132	ATPeF1A, ATP5A1, ATP1;	F-type H+-transporting ATPase subunit alpha
Lsat_1_v5_gn_0_38180.1	K03879	ND2;	NADH-ubiquinone oxidoreductase chain 2	EC:1.6.5.3
Lsat_1_v5_gn_0_39281.1	K09422	MYBP;	myb proto-oncogene protein, plant
Lsat_1_v5_gn_0_39480.1	K12483	EHD1;	EH domain-containing protein 1
Lsat_1_v5_gn_0_39500.1	K11147	DHRS4;	dehydrogenase/reductase SDR family member 4	EC:1.1.-.-
Lsat_1_v5_gn_0_39541.1	K01527	EGD1, BTF3;	nascent polypeptide-associated complex subunit beta
Lsat_1_v5_gn_0_39820.1	K11790	DTL, CDT2, DCAF2;	denticleless
Lsat_1_v5_gn_0_40001.1	K10256	FAD2;	omega-6 fatty acid desaturase / acyl-lipid omega-6 desaturase (Delta-12 desaturase)	EC:1.14.19.22
Lsat_1_v5_gn_0_40001.1	K10256	FAD2;	omega-6 fatty acid desaturase / acyl-lipid omega-6 desaturase (Delta-12 desaturase)	EC:1.14.19.6
Lsat_1_v5_gn_0_40540.1	K05298	GAPA;	glyceraldehyde-3-phosphate dehydrogenase (NADP+) (phosphorylating)	EC:1.2.1.13
Lsat_1_v5_gn_0_40560.1	K08150	SLC2A13, ITR;	MFS transporter, SP family, solute carrier family 2 (myo-inositol transporter), member 13
Lsat_1_v5_gn_0_4061.1	K14505	CYCD3;	cyclin D3, plant
Lsat_1_v5_gn_0_4140.1	K13126	PABPC;	polyadenylate-binding protein
Lsat_1_v5_gn_0_41560.1	K02886	RP-L2, MRPL2, rplB;	large subunit ribosomal protein L2
Lsat_1_v5_gn_0_41580.1	K02874	RP-L14, MRPL14, rplN;	large subunit ribosomal protein L14
Lsat_1_v5_gn_0_41600.1	K03040	rpoA;	DNA-directed RNA polymerase subunit alpha	EC:2.7.7.6
Lsat_1_v5_gn_0_4161.1	K10661	MARCH6, DOA10;	E3 ubiquitin-protein ligase MARCH6	EC:2.3.2.27
Lsat_1_v5_gn_0_41681.1	K09286	EREBP;	EREBP-like factor
Lsat_1_v5_gn_0_4201.1	K00868	pdxK, pdxY;	pyridoxine kinase	EC:2.7.1.35
Lsat_1_v5_gn_0_4221.1	K02960	RP-S16e, RPS16;	small subunit ribosomal protein S16e
Lsat_1_v5_gn_0_43360.1	K02132	ATPeF1A, ATP5A1, ATP1;	F-type H+-transporting ATPase subunit alpha
Lsat_1_v5_gn_0_43961.1	K00033	PGD, gnd, gntZ;	6-phosphogluconate dehydrogenase	EC:1.1.1.343
Lsat_1_v5_gn_0_43961.1	K00033	PGD, gnd, gntZ;	6-phosphogluconate dehydrogenase	EC:1.1.1.44
Lsat_1_v5_gn_0_44000.1	K02500	hisF;	cyclase	EC:4.1.3.-
Lsat_1_v5_gn_0_44341.1	K14505	CYCD3;	cyclin D3, plant
Lsat_1_v5_gn_0_44400.1	K00412	CYTB, petB;	ubiquinol-cytochrome c reductase cytochrome b subunit
Lsat_1_v5_gn_0_44640.1	K14293	KPNB1;	importin subunit beta-1
Lsat_1_v5_gn_0_44741.1	K13949	PTGR2, ZADH1;	prostaglandin reductase 2	EC:1.3.1.48
Lsat_1_v5_gn_0_45201.1	K14485	TIR1;	transport inhibitor response 1
Lsat_1_v5_gn_0_45820.1	K00430		peroxidase	EC:1.11.1.7
Lsat_1_v5_gn_0_45961.1	K07766		diphosphoinositol-polyphosphate diphosphatase	EC:3.6.1.52
Lsat_1_v5_gn_0_460.1	K17262	TBCB, CKAP1, ALF1;	tubulin-folding cofactor B
Lsat_1_v5_gn_0_46020.1	K00962	pnp, PNPT1;	polyribonucleotide nucleotidyltransferase	EC:2.7.7.8
Lsat_1_v5_gn_0_46101.1	K00099	dxr;	1-deoxy-D-xylulose-5-phosphate reductoisomerase	EC:1.1.1.267
Lsat_1_v5_gn_0_46180.1	K00948	PRPS, prsA;	ribose-phosphate pyrophosphokinase	EC:2.7.6.1
Lsat_1_v5_gn_0_46200.1	K00013	hisD;	histidinol dehydrogenase	EC:1.1.1.23
Lsat_1_v5_gn_0_46241.1	K01735	aroB;	3-dehydroquinate synthase	EC:4.2.3.4
Lsat_1_v5_gn_0_46260.1	K02873	RP-L13e, RPL13;	large subunit ribosomal protein L13e
Lsat_1_v5_gn_0_46340.1	K00364	guaC;	GMP reductase	EC:1.7.1.7
Lsat_1_v5_gn_0_46661.1	K11098	SNRPF, SMF;	small nuclear ribonucleoprotein F
Lsat_1_v5_gn_0_4681.1	K11346	ING4;	inhibitor of growth protein 4
Lsat_1_v5_gn_0_4721.1	K00878	thiM;	hydroxyethylthiazole kinase	EC:2.7.1.50
Lsat_1_v5_gn_0_47540.1	K00036	G6PD, zwf;	glucose-6-phosphate 1-dehydrogenase	EC:1.1.1.363
Lsat_1_v5_gn_0_47540.1	K00036	G6PD, zwf;	glucose-6-phosphate 1-dehydrogenase	EC:1.1.1.49
Lsat_1_v5_gn_0_47681.1	K10268	FBXL2_20;	F-box and leucine-rich repeat protein 2/20
Lsat_1_v5_gn_0_47721.1	K05289	GAA1;	glycosylphosphatidylinositol transamidase
Lsat_1_v5_gn_0_47760.1	K03942	NDUFV1;	NADH dehydrogenase (ubiquinone) flavoprotein 1	EC:1.6.5.3
Lsat_1_v5_gn_0_47760.1	K03942	NDUFV1;	NADH dehydrogenase (ubiquinone) flavoprotein 1	EC:1.6.99.3
Lsat_1_v5_gn_0_4860.1	K01519	ITPA;	inosine triphosphate pyrophosphatase	EC:3.6.1.19
Lsat_1_v5_gn_0_4920.1	K02881	RP-L18, MRPL18, rplR;	large subunit ribosomal protein L18
Lsat_1_v5_gn_0_4941.1	K13800	CMPK1, UMPK;	UMP-CMP kinase	EC:2.7.4.-
Lsat_1_v5_gn_0_4941.1	K13800	CMPK1, UMPK;	UMP-CMP kinase	EC:2.7.4.14
Lsat_1_v5_gn_0_4981.1	K00028		malate dehydrogenase (decarboxylating)	EC:1.1.1.39
Lsat_1_v5_gn_0_5121.1	K07893	RAB6A;	Ras-related protein Rab-6A
Lsat_1_v5_gn_0_5300.1	K08869	ADCK, ABC1;	aarF domain-containing kinase
Lsat_1_v5_gn_0_5321.1	K02636	petC;	cytochrome b6-f complex iron-sulfur subunit	EC:1.10.9.1
Lsat_1_v5_gn_0_5341.1	K11836	USP5_13, UBP14;	ubiquitin carboxyl-terminal hydrolase 5/13	EC:3.4.19.12
Lsat_1_v5_gn_0_5781.1	K10576	UBE2H, UBC8;	ubiquitin-conjugating enzyme E2 H	EC:2.3.2.23
Lsat_1_v5_gn_0_621.1	K11583	PPP2R3;	serine/threonine-protein phosphatase 2A regulatory subunit B''
Lsat_1_v5_gn_0_680.1	K02638	petE;	plastocyanin
Lsat_1_v5_gn_0_6901.1	K05658	ABCB1;	ATP-binding cassette, subfamily B (MDR/TAP), member 1	EC:3.6.3.44
Lsat_1_v5_gn_0_6940.1	K13648	GAUT;	alpha-1,4-galacturonosyltransferase	EC:2.4.1.43
Lsat_1_v5_gn_0_6961.1	K10405	KIFC1;	kinesin family member C1
Lsat_1_v5_gn_0_7041.1	K11251	H2A;	histone H2A
Lsat_1_v5_gn_0_740.1	K04424	ZAK, MLTK;	sterile alpha motif and leucine zipper containing kinase AZK	EC:2.7.11.25
Lsat_1_v5_gn_0_7500.1	K12196	VPS4;	vacuolar protein-sorting-associated protein 4
Lsat_1_v5_gn_0_7601.1	K01597	MVD, mvaD;	diphosphomevalonate decarboxylase	EC:4.1.1.33
Lsat_1_v5_gn_0_800.1	K14411	MSI;	RNA-binding protein Musashi
Lsat_1_v5_gn_0_8021.1	K02975	RP-S25e, RPS25;	small subunit ribosomal protein S25e
Lsat_1_v5_gn_0_900.1	K00430		peroxidase	EC:1.11.1.7
Lsat_1_v5_gn_0_9201.1	K12489	ACAP;	Arf-GAP with coiled-coil, ANK repeat and PH domain-containing protein
Lsat_1_v5_gn_0_921.1	K00430		peroxidase	EC:1.11.1.7
Lsat_1_v5_gn_0_9241.1	K12857	SNRNP40, PRP8BP;	Prp8 binding protein
Lsat_1_v5_gn_0_9300.1	K12824	TCERG1, CA150;	transcription elongation regulator 1
Lsat_1_v5_gn_0_9341.1	K00938	mvaK2;	phosphomevalonate kinase	EC:2.7.4.2
Lsat_1_v5_gn_0_940.1	K00430		peroxidase	EC:1.11.1.7
Lsat_1_v5_gn_0_9581.1	K02908	RP-L30e, RPL30;	large subunit ribosomal protein L30e
Lsat_1_v5_gn_0_9640.1	K06148	ABCC-BAC;	ATP-binding cassette, subfamily C, bacterial
Lsat_1_v5_gn_0_9821.1	K03626	EGD2, NACA;	nascent polypeptide-associated complex subunit alpha
Lsat_1_v5_gn_1_100060.1	K00279	CKX;	cytokinin dehydrogenase	EC:1.5.99.12
Lsat_1_v5_gn_1_10041.1	K15706	RNF167;	E3 ubiquitin-protein ligase RNF167	EC:2.3.2.27
Lsat_1_v5_gn_1_10061.1	K02701	psaN;	photosystem I subunit PsaN
Lsat_1_v5_gn_1_101701.1	K14005	SEC31;	protein transport protein SEC31
Lsat_1_v5_gn_1_102361.1	K09265	RLM1;	transcription factor RLM1
Lsat_1_v5_gn_1_10420.1	K02888	RP-L21, MRPL21, rplU;	large subunit ribosomal protein L21
Lsat_1_v5_gn_1_104541.1	K16297	SCPL-II;	serine carboxypeptidase-like clade II	EC:3.4.16.-
Lsat_1_v5_gn_1_10461.1	K13412	CPK;	calcium-dependent protein kinase	EC:2.7.11.1
Lsat_1_v5_gn_1_104980.1	K00820	glmS, GFPT;	glucosamine--fructose-6-phosphate aminotransferase (isomerizing)	EC:2.6.1.16
Lsat_1_v5_gn_1_10500.1	K00627	DLAT, aceF, pdhC;	pyruvate dehydrogenase E2 component (dihydrolipoamide acetyltransferase)	EC:2.3.1.12
Lsat_1_v5_gn_1_105400.1	K13366	MPAO, PAO1;	polyamine oxidase	EC:1.5.3.-
Lsat_1_v5_gn_1_105400.1	K13366	MPAO, PAO1;	polyamine oxidase	EC:1.5.3.14
Lsat_1_v5_gn_1_105400.1	K13366	MPAO, PAO1;	polyamine oxidase	EC:1.5.3.16
Lsat_1_v5_gn_1_10560.1	K12844	PRPF31;	U4/U6 small nuclear ribonucleoprotein PRP31
Lsat_1_v5_gn_1_105720.1	K03164	TOP2;	DNA topoisomerase II	EC:5.99.1.3
Lsat_1_v5_gn_1_105980.1	K06966		uncharacterized protein
Lsat_1_v5_gn_1_106241.1	K05539	dusA;	tRNA-dihydrouridine synthase A	EC:1.-.-.-
Lsat_1_v5_gn_1_106300.1	K03008	RPB11, POLR2J;	DNA-directed RNA polymerase II subunit RPB11
Lsat_1_v5_gn_1_106940.1	K13121	FRA10AC1;	protein FRA10AC1
Lsat_1_v5_gn_1_106980.1	K09422	MYBP;	myb proto-oncogene protein, plant
Lsat_1_v5_gn_1_107421.1	K02137	ATPeF0O, ATP5O, ATP5;	F-type H+-transporting ATPase subunit O
Lsat_1_v5_gn_1_107461.1	K05863	SLC25A4S, ANT;	solute carrier family 25 (mitochondrial adenine nucleotide translocator), member 4/5/6/31
Lsat_1_v5_gn_1_107740.1	K02998	RP-SAe, RPSA;	small subunit ribosomal protein SAe
Lsat_1_v5_gn_1_107981.1	K15687	MKRN;	E3 ubiquitin-protein ligase makorin	EC:2.3.2.27
Lsat_1_v5_gn_1_108541.1	K15171	SUPT4H1, SPT4;	transcription elongation factor SPT4
Lsat_1_v5_gn_1_108760.1	K06670	SCC1, MCD1, RAD21;	cohesin complex subunit SCC1
Lsat_1_v5_gn_1_109401.1	K00924			E2.7.1.-
Lsat_1_v5_gn_1_10941.1	K17602	YLPM1;	YLP motif-containing protein 1
Lsat_1_v5_gn_1_109441.1	K03216	trmL, cspR;	tRNA (cytidine/uridine-2'-O-)-methyltransferase	EC:2.1.1.207
Lsat_1_v5_gn_1_109460.1	K07904	RAB11A;	Ras-related protein Rab-11A
Lsat_1_v5_gn_1_109780.1	K07904	RAB11A;	Ras-related protein Rab-11A
Lsat_1_v5_gn_1_10981.1	K00294		1-pyrroline-5-carboxylate dehydrogenase	EC:1.2.1.88
Lsat_1_v5_gn_1_109880.1	K14156	CHK;	choline/ethanolamine kinase	EC:2.7.1.32
Lsat_1_v5_gn_1_109880.1	K14156	CHK;	choline/ethanolamine kinase	EC:2.7.1.82
Lsat_1_v5_gn_1_110001.1	K12867	SYF1, XAB2;	pre-mRNA-splicing factor SYF1
Lsat_1_v5_gn_1_11001.1	K14850	RRP8;	ribosomal RNA-processing protein 8	EC:2.1.1.287
Lsat_1_v5_gn_1_110081.1	K14662	NTAN1;	protein N-terminal asparagine amidohydrolase	EC:3.5.1.-
Lsat_1_v5_gn_1_110320.1	K03255	TIF31, CLU1;	protein TIF31
Lsat_1_v5_gn_1_111380.1	K15032	MTERFD;	mTERF domain-containing protein, mitochondrial
Lsat_1_v5_gn_1_111600.1	K10956	SEC61A;	protein transport protein SEC61 subunit alpha
Lsat_1_v5_gn_1_1120.1	K14548	UTP4, CIRH1A;	U3 small nucleolar RNA-associated protein 4
Lsat_1_v5_gn_1_112160.1	K09874	NIP;	aquaporin NIP
Lsat_1_v5_gn_1_112501.1	K11717	sufS;	cysteine desulfurase / selenocysteine lyase	EC:2.8.1.7
Lsat_1_v5_gn_1_112501.1	K11717	sufS;	cysteine desulfurase / selenocysteine lyase	EC:4.4.1.16
Lsat_1_v5_gn_1_112921.1	K08967	mtnD, mtnZ, ADI1;	1,2-dihydroxy-3-keto-5-methylthiopentene dioxygenase	EC:1.13.11.53
Lsat_1_v5_gn_1_112921.1	K08967	mtnD, mtnZ, ADI1;	1,2-dihydroxy-3-keto-5-methylthiopentene dioxygenase	EC:1.13.11.54
Lsat_1_v5_gn_1_113220.1	K03599	sspA, mglA;	RNA polymerase-associated protein
Lsat_1_v5_gn_1_11340.1	K06947	GRC3, NOL9;	polynucleotide 5'-hydroxyl-kinase GRC3/NOL9	EC:2.7.1.-
Lsat_1_v5_gn_1_113741.1	K12948	SPCS3, SPC3;	signal peptidase complex subunit 3	EC:3.4.-.-
Lsat_1_v5_gn_1_11380.1	K01934	MTHFS;	5-formyltetrahydrofolate cyclo-ligase	EC:6.3.3.2
Lsat_1_v5_gn_1_113921.1	K04506	SIAH1;	E3 ubiquitin-protein ligase SIAH1	EC:2.3.2.27
Lsat_1_v5_gn_1_114120.1	K09422	MYBP;	myb proto-oncogene protein, plant
Lsat_1_v5_gn_1_114420.1	K13146	INTS9;	integrator complex subunit 9
Lsat_1_v5_gn_1_115021.1	K15542	PFS2;	polyadenylation factor subunit 2
Lsat_1_v5_gn_1_115140.1	K17479	GRXCR1;	glutaredoxin domain-containing cysteine-rich protein 1
Lsat_1_v5_gn_1_115501.1	K02658	pilH;	twitching motility two-component system response regulator PilH
Lsat_1_v5_gn_1_115601.1	K00889	PIP5K;	1-phosphatidylinositol-4-phosphate 5-kinase	EC:2.7.1.68
Lsat_1_v5_gn_1_116300.1	K02994	RP-S8, rpsH;	small subunit ribosomal protein S8
Lsat_1_v5_gn_1_11640.1	K02993	RP-S7e, RPS7;	small subunit ribosomal protein S7e
Lsat_1_v5_gn_1_116480.1	K00208	fabI;	enoyl-[acyl-carrier protein] reductase I	EC:1.3.1.10
Lsat_1_v5_gn_1_116480.1	K00208	fabI;	enoyl-[acyl-carrier protein] reductase I	EC:1.3.1.9
Lsat_1_v5_gn_1_116501.1	K03950	NDUFA6;	NADH dehydrogenase (ubiquinone) 1 alpha subcomplex subunit 6
Lsat_1_v5_gn_1_116521.1	K09567	PPIH, CYPH;	peptidyl-prolyl isomerase H (cyclophilin H)	EC:5.2.1.8
Lsat_1_v5_gn_1_117081.1	K08064	NFYA;	nuclear transcription factor Y, alpha
Lsat_1_v5_gn_1_117781.1	K12840	RBM17, SPF45;	splicing factor 45
Lsat_1_v5_gn_1_117821.1	K15501	PPP6R3, SAPS3;	serine/threonine-protein phosphatase 6 regulatory subunit 3
Lsat_1_v5_gn_1_117920.1	K18417	ERI2;	ERI1 exoribonuclease 2	EC:3.1.-.-
Lsat_1_v5_gn_1_118001.1	K18460	XPO7, EXP7;	exportin-7
Lsat_1_v5_gn_1_118400.1	K16296	SCPL-I;	serine carboxypeptidase-like clade I	EC:3.4.16.-
Lsat_1_v5_gn_1_118620.1	K03043	rpoB;	DNA-directed RNA polymerase subunit beta	EC:2.7.7.6
Lsat_1_v5_gn_1_11920.1	K01890	FARSB, pheT;	phenylalanyl-tRNA synthetase beta chain	EC:6.1.1.20
Lsat_1_v5_gn_1_119780.1	K04392	RAC1;	Ras-related C3 botulinum toxin substrate 1
Lsat_1_v5_gn_1_119941.1	K12272	SRPRB, SRP102;	signal recognition particle receptor subunit beta
Lsat_1_v5_gn_1_120340.1	K00430		peroxidase	EC:1.11.1.7
Lsat_1_v5_gn_1_120360.1	K07560	dtd, DTD1;	D-tyrosyl-tRNA(Tyr) deacylase	EC:3.1.-.-
Lsat_1_v5_gn_1_120800.1	K15283	SLC35E1;	solute carrier family 35, member E1
Lsat_1_v5_gn_1_121761.1	K00430		peroxidase	EC:1.11.1.7
Lsat_1_v5_gn_1_12180.1	K10084	EDEM1;	ER degradation enhancer, mannosidase alpha-like 1
Lsat_1_v5_gn_1_121821.1	K00430		peroxidase	EC:1.11.1.7
Lsat_1_v5_gn_1_121861.1	K09338	HD-ZIP;	homeobox-leucine zipper protein
Lsat_1_v5_gn_1_12201.1	K15865	CDKAL1;	threonylcarbamoyladenosine tRNA methylthiotransferase CDKAL1	EC:2.8.4.5
Lsat_1_v5_gn_1_12220.1	K03006	RPB1, POLR2A;	DNA-directed RNA polymerase II subunit RPB1	EC:2.7.7.6
Lsat_1_v5_gn_1_12240.1	K11308	MYST1, MOF, KAT8;	histone acetyltransferase MYST1	EC:2.3.1.48
Lsat_1_v5_gn_1_123241.1	K08901	psbQ;	photosystem II oxygen-evolving enhancer protein 3
Lsat_1_v5_gn_1_123721.1	K00517			E1.14.-.-
Lsat_1_v5_gn_1_123741.1	K00507	SCD, desC;	stearoyl-CoA desaturase (Delta-9 desaturase)	EC:1.14.19.1
Lsat_1_v5_gn_1_12380.1	K02998	RP-SAe, RPSA;	small subunit ribosomal protein SAe
Lsat_1_v5_gn_1_12401.1	K09580	PDIA1, P4HB;	protein disulfide-isomerase A1	EC:5.3.4.1
Lsat_1_v5_gn_1_124100.1	K06685	MOB1, Mats;	MOB kinase activator 1
Lsat_1_v5_gn_1_124241.1	K07466	RFA1, RPA1, rpa;	replication factor A1
Lsat_1_v5_gn_1_124280.1	K08744	CRLS;	cardiolipin synthase (CMP-forming)	EC:2.7.8.41
Lsat_1_v5_gn_1_124381.1	K10695	RNF1_2;	E3 ubiquitin-protein ligase RNF1/2	EC:2.3.2.27
Lsat_1_v5_gn_1_125801.1	K12837	U2AF2;	splicing factor U2AF 65 kDa subunit
Lsat_1_v5_gn_1_12600.1	K09422	MYBP;	myb proto-oncogene protein, plant
Lsat_1_v5_gn_1_126041.1	K04712	DEGS;	sphingolipid Delta-4 desaturase	EC:1.14.-.-
Lsat_1_v5_gn_1_126300.1	K15196	BRF1, GTF3B;	transcription factor IIIB 90 kDa subunit
Lsat_1_v5_gn_1_126320.1	K04422	MAP3K13, LZK;	mitogen-activated protein kinase kinase kinase 13	EC:2.7.11.25
Lsat_1_v5_gn_1_126340.1	K03251	EIF3D;	translation initiation factor 3 subunit D
Lsat_1_v5_gn_1_126440.1	K04718	SPHK;	sphingosine kinase	EC:2.7.1.91
Lsat_1_v5_gn_1_126621.1	K00430		peroxidase	EC:1.11.1.7
Lsat_1_v5_gn_1_126661.1	K00430		peroxidase	EC:1.11.1.7
Lsat_1_v5_gn_1_126820.1	K15047	HNRNPUL1, E1BAP5;	heterogeneous nuclear ribonucleoprotein U-like protein 1
Lsat_1_v5_gn_1_126860.1	K17871	ndh1;	NADH:ubiquinone reductase (non-electrogenic)	EC:1.6.5.9
Lsat_1_v5_gn_1_127001.1	K03167	top6B;	DNA topoisomerase VI subunit B	EC:5.99.1.3
Lsat_1_v5_gn_1_127121.1	K03167	top6B;	DNA topoisomerase VI subunit B	EC:5.99.1.3
Lsat_1_v5_gn_1_127360.1	K17982	TPS04, GES;	geranyllinalool synthase	EC:4.2.3.144
Lsat_1_v5_gn_1_127401.1	K12829	SF3B2, SAP145, CUS1;	splicing factor 3B subunit 2
Lsat_1_v5_gn_1_127501.1	K08235		xyloglucan:xyloglucosyl transferase	EC:2.4.1.207
Lsat_1_v5_gn_1_127601.1	K08770	UBC;	ubiquitin C
Lsat_1_v5_gn_1_127920.1	K13093	HTATSF1;	HIV Tat-specific factor 1
Lsat_1_v5_gn_1_127960.1	K01188		beta-glucosidase	EC:3.2.1.21
Lsat_1_v5_gn_1_128461.1	K15109	SLC25A20_29, CACT, CACL, CRC1;	solute carrier family 25 (mitochondrial carnitine/acylcarnitine transporter), member 20/29
Lsat_1_v5_gn_1_128621.1	K15152	MED21, SRB7;	mediator of RNA polymerase II transcription subunit 21
Lsat_1_v5_gn_1_128700.1	K07033		uncharacterized protein
Lsat_1_v5_gn_1_128740.1	K03163	TOP1;	DNA topoisomerase I	EC:5.99.1.2
Lsat_1_v5_gn_1_129200.1	K15601	KDM3;	lysine-specific demethylase 3	EC:1.14.11.-
Lsat_1_v5_gn_1_129281.1	K06997	yggS, PROSC;	PLP dependent protein
Lsat_1_v5_gn_1_129320.1	K11805	WDR68, HAN11;	WD repeat-containing protein 68
Lsat_1_v5_gn_1_129360.1	K01728	pel;	pectate lyase	EC:4.2.2.2
Lsat_1_v5_gn_1_129381.1	K11254	H4;	histone H4
Lsat_1_v5_gn_1_129421.1	K11254	H4;	histone H4
Lsat_1_v5_gn_1_129521.1	K01379	CTSD;	cathepsin D	EC:3.4.23.5
Lsat_1_v5_gn_1_129540.1	K11254	H4;	histone H4
Lsat_1_v5_gn_1_129581.1	K01578	MLYCD;	malonyl-CoA decarboxylase	EC:4.1.1.9
Lsat_1_v5_gn_1_129680.1	K04518	pheA2;	prephenate dehydratase	EC:4.2.1.51
Lsat_1_v5_gn_1_129780.1	K13347	PXMP2, PMP22;	peroxisomal membrane protein 2
Lsat_1_v5_gn_1_13001.1	K14811	DBP3;	ATP-dependent RNA helicase DBP3	EC:3.6.4.13
Lsat_1_v5_gn_1_130040.1	K01807	rpiA;	ribose 5-phosphate isomerase A	EC:5.3.1.6
Lsat_1_v5_gn_1_130161.1	K11267	PDS5;	sister chromatid cohesion protein PDS5
Lsat_1_v5_gn_1_130341.1	K00850	pfkA, PFK;	6-phosphofructokinase 1	EC:2.7.1.11
Lsat_1_v5_gn_1_13261.1	K11290	SET, TAF1, I2PP2A;	template-activating factor I
Lsat_1_v5_gn_1_13341.1	K03263	EIF5A;	translation initiation factor 5A
Lsat_1_v5_gn_1_13420.1	K12741	HNRNPA1_3;	heterogeneous nuclear ribonucleoprotein A1/A3
Lsat_1_v5_gn_1_13520.1	K08266	GBL;	G protein beta subunit-like
Lsat_1_v5_gn_1_13541.1	K15177	LEO1;	RNA polymerase-associated protein LEO1
Lsat_1_v5_gn_1_13581.1	K02160	accB, bccP;	acetyl-CoA carboxylase biotin carboxyl carrier protein
Lsat_1_v5_gn_1_13620.1	K00012	UGDH, ugd;	UDPglucose 6-dehydrogenase	EC:1.1.1.22
Lsat_1_v5_gn_1_14180.1	K02691	psaC;	photosystem I subunit VII
Lsat_1_v5_gn_1_14200.1	K05575	ndhD;	NAD(P)H-quinone oxidoreductase subunit 4	EC:1.6.5.3
Lsat_1_v5_gn_1_14240.1	K09579	PIN4;	peptidyl-prolyl cis-trans isomerase NIMA-interacting 4	EC:5.2.1.8
Lsat_1_v5_gn_1_14260.1	K01783	rpe, RPE;	ribulose-phosphate 3-epimerase	EC:5.1.3.1
Lsat_1_v5_gn_1_14320.1	K12127	TOC1, APRR1;	pseudo-response regulator 1
Lsat_1_v5_gn_1_14341.1	K08493	VTI1;	vesicle transport through interaction with t-SNAREs 1
Lsat_1_v5_gn_1_1441.1	K17541	SCYL2;	SCY1-like protein 2
Lsat_1_v5_gn_1_14461.1	K07466	RFA1, RPA1, rpa;	replication factor A1
Lsat_1_v5_gn_1_14501.1	K09264		MADS-box transcription factor, plant
Lsat_1_v5_gn_1_15241.1	K11821	ST5A_B_C;	desulfoglucosinolate sulfotransferase A/B/C	EC:2.8.2.-
Lsat_1_v5_gn_1_15541.1	K08856	STK16;	serine/threonine kinase 16	EC:2.7.11.1
Lsat_1_v5_gn_1_15581.1	K11129	NHP2, NOLA2;	H/ACA ribonucleoprotein complex subunit 2
Lsat_1_v5_gn_1_15801.1	K11818	CYP83B1;	cytochrome P450, family 83, subfamily B, polypeptide 1	EC:1.14.-.-
Lsat_1_v5_gn_1_15841.1	K11818	CYP83B1;	cytochrome P450, family 83, subfamily B, polypeptide 1	EC:1.14.-.-
Lsat_1_v5_gn_1_16101.1	K02936	RP-L7Ae, RPL7A;	large subunit ribosomal protein L7Ae
Lsat_1_v5_gn_1_16160.1	K11253	H3;	histone H3
Lsat_1_v5_gn_1_16420.1	K05236	COPA;	coatomer protein complex, subunit alpha (xenin)
Lsat_1_v5_gn_1_16460.1	K02154	ATPeV0A, ATP6N;	V-type H+-transporting ATPase subunit a
Lsat_1_v5_gn_1_16480.1	K03139	TFIIF2, GTF2F2, TFG2;	transcription initiation factor TFIIF subunit beta	EC:3.6.4.12
Lsat_1_v5_gn_1_16900.1	K08241		jasmonate O-methyltransferase	EC:2.1.1.141
Lsat_1_v5_gn_1_17080.1	K04371	MAPK1_3;	mitogen-activated protein kinase 1/3	EC:2.7.11.24
Lsat_1_v5_gn_1_17201.1	K07056	rsmI;	16S rRNA (cytidine1402-2'-O)-methyltransferase	EC:2.1.1.198
Lsat_1_v5_gn_1_17221.1	K00279	CKX;	cytokinin dehydrogenase	EC:1.5.99.12
Lsat_1_v5_gn_1_1740.1	K11855	USP36_42;	ubiquitin carboxyl-terminal hydrolase 36/42	EC:3.4.19.12
Lsat_1_v5_gn_1_17460.1	K03327	TC.MATE, SLC47A, norM, mdtK, dinF;	multidrug resistance protein, MATE family
Lsat_1_v5_gn_1_17500.1	K03327	TC.MATE, SLC47A, norM, mdtK, dinF;	multidrug resistance protein, MATE family
Lsat_1_v5_gn_1_17521.1	K03327	TC.MATE, SLC47A, norM, mdtK, dinF;	multidrug resistance protein, MATE family
Lsat_1_v5_gn_1_17540.1	K03327	TC.MATE, SLC47A, norM, mdtK, dinF;	multidrug resistance protein, MATE family
Lsat_1_v5_gn_1_17561.1	K12178	COPS4, CSN4;	COP9 signalosome complex subunit 4
Lsat_1_v5_gn_1_17721.1	K15449	TYW1;	tRNA wybutosine-synthesizing protein 1	EC:4.1.3.44
Lsat_1_v5_gn_1_18240.1	K13510	LPCAT1_2;	lysophosphatidylcholine acyltransferase / lyso-PAF acetyltransferase	EC:2.3.1.23
Lsat_1_v5_gn_1_18240.1	K13510	LPCAT1_2;	lysophosphatidylcholine acyltransferase / lyso-PAF acetyltransferase	EC:2.3.1.67
Lsat_1_v5_gn_1_18521.1	K10666	RNF5;	E3 ubiquitin-protein ligase RNF5	EC:2.3.2.27
Lsat_1_v5_gn_1_18540.1	K13513	LCLAT1, AGPAT8;	lysocardiolipin and lysophospholipid acyltransferase	EC:2.3.1.-
Lsat_1_v5_gn_1_18540.1	K13513	LCLAT1, AGPAT8;	lysocardiolipin and lysophospholipid acyltransferase	EC:2.3.1.51
Lsat_1_v5_gn_1_18561.1	K01404	GP63;	leishmanolysin	EC:3.4.24.36
Lsat_1_v5_gn_1_18740.1	K01081		5'-nucleotidase	EC:3.1.3.5
Lsat_1_v5_gn_1_18761.1	K06287	maf;	septum formation protein
Lsat_1_v5_gn_1_18820.1	K15397	KCS;	3-ketoacyl-CoA synthase	EC:2.3.1.199
Lsat_1_v5_gn_1_18880.1	K01188		beta-glucosidase	EC:3.2.1.21
Lsat_1_v5_gn_1_19040.1	K00224	: No such data.
Lsat_1_v5_gn_1_19141.1	K00512	CYP17A;	steroid 17alpha-monooxygenase / 17alpha-hydroxyprogesterone aldolase	EC:1.14.14.19
Lsat_1_v5_gn_1_19141.1	K00512	CYP17A;	steroid 17alpha-monooxygenase / 17alpha-hydroxyprogesterone aldolase	EC:4.1.2.30
Lsat_1_v5_gn_1_19240.1	K03100	lepB, TPP;	signal peptidase I	EC:3.4.21.89
Lsat_1_v5_gn_1_19481.1	K15135	MED18;	mediator of RNA polymerase II transcription subunit 18
Lsat_1_v5_gn_1_19560.1	K01723	AOS;	hydroperoxide dehydratase	EC:4.2.1.92
Lsat_1_v5_gn_1_19661.1	K00512	CYP17A;	steroid 17alpha-monooxygenase / 17alpha-hydroxyprogesterone aldolase	EC:1.14.14.19
Lsat_1_v5_gn_1_19661.1	K00512	CYP17A;	steroid 17alpha-monooxygenase / 17alpha-hydroxyprogesterone aldolase	EC:4.1.2.30
Lsat_1_v5_gn_1_19681.1	K00517			E1.14.-.-
Lsat_1_v5_gn_1_19741.1	K00517			E1.14.-.-
Lsat_1_v5_gn_1_19840.1	K09425		Myb-like DNA-binding protein FlbD
Lsat_1_v5_gn_1_2001.1	K10592	HUWE1, MULE, ARF-BP1;	E3 ubiquitin-protein ligase HUWE1	EC:2.3.2.26
Lsat_1_v5_gn_1_20201.1	K15032	MTERFD;	mTERF domain-containing protein, mitochondrial
Lsat_1_v5_gn_1_20241.1	K17867	DPH4, DNAJC24;	diphthamide biosynthesis protein 4
Lsat_1_v5_gn_1_20280.1	K02604	ORC2;	origin recognition complex subunit 2
Lsat_1_v5_gn_1_20400.1	K00091		dihydroflavonol-4-reductase	EC:1.1.1.219
Lsat_1_v5_gn_1_20480.1	K01719	hemD, UROS;	uroporphyrinogen-III synthase	EC:4.2.1.75
Lsat_1_v5_gn_1_20920.1	K15891	FLDH;	farnesol dehydrogenase	EC:1.1.1.216
Lsat_1_v5_gn_1_21000.1	K15728	LPIN;	phosphatidate phosphatase LPIN	EC:3.1.3.4
Lsat_1_v5_gn_1_21041.1	K18588	COQ10;	coenzyme Q-binding protein COQ10
Lsat_1_v5_gn_1_21140.1	K14432	ABF;	ABA responsive element binding factor
Lsat_1_v5_gn_1_21181.1	K13174	THOC5;	THO complex subunit 5
Lsat_1_v5_gn_1_21321.1	K09419	HSFF;	heat shock transcription factor, other eukaryote
Lsat_1_v5_gn_1_21861.1	K13126	PABPC;	polyadenylate-binding protein
Lsat_1_v5_gn_1_22080.1	K10395	KIF4_21_27;	kinesin family member 4/21/27
Lsat_1_v5_gn_1_221.1	K15378	SLC45A1_2_4;	solute carrier family 45, member 1/2/4
Lsat_1_v5_gn_1_2220.1	K11807	WDTC1;	WD and tetratricopeptide repeats protein 1
Lsat_1_v5_gn_1_22260.1	K01376	UFSP2;	UFM1-specific protease 2	EC:3.4.22.-
Lsat_1_v5_gn_1_22320.1	K01376	UFSP2;	UFM1-specific protease 2	EC:3.4.22.-
Lsat_1_v5_gn_1_22340.1	K01376	UFSP2;	UFM1-specific protease 2	EC:3.4.22.-
Lsat_1_v5_gn_1_22360.1	K01376	UFSP2;	UFM1-specific protease 2	EC:3.4.22.-
Lsat_1_v5_gn_1_22460.1	K09660	MPDU1;	mannose-P-dolichol utilization defect 1
Lsat_1_v5_gn_1_22601.1	K13051	iaaA, ASRGL1;	beta-aspartyl-peptidase (threonine type)	EC:3.4.19.5
Lsat_1_v5_gn_1_22761.1	K13348	MPV17;	protein Mpv17
Lsat_1_v5_gn_1_22901.1	K09422	MYBP;	myb proto-oncogene protein, plant
Lsat_1_v5_gn_1_23200.1	K11339	MORF4L1, MRG15, EAF3;	mortality factor 4-like protein 1
Lsat_1_v5_gn_1_23581.1	K00517			E1.14.-.-
Lsat_1_v5_gn_1_23701.1	K00517			E1.14.-.-
Lsat_1_v5_gn_1_23721.1	K00517			E1.14.-.-
Lsat_1_v5_gn_1_23761.1	K00517			E1.14.-.-
Lsat_1_v5_gn_1_23801.1	K00517			E1.14.-.-
Lsat_1_v5_gn_1_23940.1	K06627	CCNA;	cyclin A
Lsat_1_v5_gn_1_23980.1	K03936	NDUFS3;	NADH dehydrogenase (ubiquinone) Fe-S protein 3	EC:1.6.5.3
Lsat_1_v5_gn_1_23980.1	K03936	NDUFS3;	NADH dehydrogenase (ubiquinone) Fe-S protein 3	EC:1.6.99.3
Lsat_1_v5_gn_1_24001.1	K02950	RP-S12, MRPS12, rpsL;	small subunit ribosomal protein S12
Lsat_1_v5_gn_1_2401.1	K17759	AIBP, nnrE;	NAD(P)H-hydrate epimerase	EC:5.1.99.6
Lsat_1_v5_gn_1_24041.1	K04508	TBL1;	transducin (beta)-like 1
Lsat_1_v5_gn_1_24061.1	K00517			E1.14.-.-
Lsat_1_v5_gn_1_24200.1	K00759	APRT, apt;	adenine phosphoribosyltransferase	EC:2.4.2.7
Lsat_1_v5_gn_1_24320.1	K06607	iolS;	myo-inositol catabolism protein IolS	EC:1.1.1.-
Lsat_1_v5_gn_1_24420.1	K17807	TAM41, MMP37;	mitochondrial translocator assembly and maintenance protein 41
Lsat_1_v5_gn_1_24520.1	K15027	EIF2D;	translation initiation factor 2D
Lsat_1_v5_gn_1_24721.1	K00486	KMO;	kynurenine 3-monooxygenase	EC:1.14.13.9
Lsat_1_v5_gn_1_2480.1	K08505	SFT1;	protein transport protein SFT1
Lsat_1_v5_gn_1_24881.1	K03544	clpX, CLPX;	ATP-dependent Clp protease ATP-binding subunit ClpX
Lsat_1_v5_gn_1_25041.1	K13210	FUBP;	far upstream element-binding protein
Lsat_1_v5_gn_1_25060.1	K11667	INO80C, IES6;	INO80 complex subunit C
Lsat_1_v5_gn_1_25121.1	K01772	hemH, FECH;	ferrochelatase	EC:4.99.1.1
Lsat_1_v5_gn_1_2520.1	K01923	purC;	phosphoribosylaminoimidazole-succinocarboxamide synthase	EC:6.3.2.6
Lsat_1_v5_gn_1_25220.1	K02202	CDK7;	cyclin-dependent kinase 7	EC:2.7.11.22
Lsat_1_v5_gn_1_25220.1	K02202	CDK7;	cyclin-dependent kinase 7	EC:2.7.11.23
Lsat_1_v5_gn_1_25281.1	K15407	QTRTD1;	queuine tRNA-ribosyltransferase subunit QTRTD1	EC:2.4.2.29
Lsat_1_v5_gn_1_25341.1	K02976	RP-S26e, RPS26;	small subunit ribosomal protein S26e
Lsat_1_v5_gn_1_25540.1	K00699	UGT;	glucuronosyltransferase	EC:2.4.1.17
Lsat_1_v5_gn_1_25561.1	K00699	UGT;	glucuronosyltransferase	EC:2.4.1.17
Lsat_1_v5_gn_1_25581.1	K00699	UGT;	glucuronosyltransferase	EC:2.4.1.17
Lsat_1_v5_gn_1_25740.1	K00699	UGT;	glucuronosyltransferase	EC:2.4.1.17
Lsat_1_v5_gn_1_25761.1	K15707	RNF170;	RING finger protein 170	EC:2.3.2.27
Lsat_1_v5_gn_1_25881.1	K17784	MINOS1, MOS1;	mitochondrial inner membrane organizing system protein 1
Lsat_1_v5_gn_1_26580.1	K05391	CNGF;	cyclic nucleotide gated channel, other eukaryote
Lsat_1_v5_gn_1_26721.1	K00699	UGT;	glucuronosyltransferase	EC:2.4.1.17
Lsat_1_v5_gn_1_26901.1	K03537	POP5;	ribonuclease P/MRP protein subunit POP5	EC:3.1.26.5
Lsat_1_v5_gn_1_27061.1	K04728	ATM, TEL1;	ataxia telangiectasia mutated family protein	EC:2.7.11.1
Lsat_1_v5_gn_1_27101.1	K14554	UTP21, WDR36;	U3 small nucleolar RNA-associated protein 21
Lsat_1_v5_gn_1_27161.1	K15283	SLC35E1;	solute carrier family 35, member E1
Lsat_1_v5_gn_1_27241.1	K15283	SLC35E1;	solute carrier family 35, member E1
Lsat_1_v5_gn_1_27540.1	K08867	WNK, PRKWNK;	WNK lysine deficient protein kinase	EC:2.7.11.1
Lsat_1_v5_gn_1_27801.1	K03327	TC.MATE, SLC47A, norM, mdtK, dinF;	multidrug resistance protein, MATE family
Lsat_1_v5_gn_1_27840.1	K02900	RP-L27Ae, RPL27A;	large subunit ribosomal protein L27Ae
Lsat_1_v5_gn_1_27961.1	K03696	clpC;	ATP-dependent Clp protease ATP-binding subunit ClpC
Lsat_1_v5_gn_1_27981.1	K02707	psbE;	photosystem II cytochrome b559 subunit alpha
Lsat_1_v5_gn_1_28341.1	K00766	trpD;	anthranilate phosphoribosyltransferase	EC:2.4.2.18
Lsat_1_v5_gn_1_28521.1	K10879	XRCC2;	DNA-repair protein XRCC2
Lsat_1_v5_gn_1_28540.1	K07419	CYP2R1;	vitamin D 25-hydroxylase	EC:1.14.14.24
Lsat_1_v5_gn_1_28620.1	K05658	ABCB1;	ATP-binding cassette, subfamily B (MDR/TAP), member 1	EC:3.6.3.44
Lsat_1_v5_gn_1_28641.1	K17890	ATG16L;	autophagy-related protein 16, animal type
Lsat_1_v5_gn_1_28720.1	K16292	CEP, CYSEP;	KDEL-tailed cysteine endopeptidase	EC:3.4.22.-
Lsat_1_v5_gn_1_28741.1	K00517			E1.14.-.-
Lsat_1_v5_gn_1_28820.1	K06709	KDM4, JMJD2, JHDM3;	jumonji domain-containing protein 2	EC:1.14.11.-
Lsat_1_v5_gn_1_28920.1	K01493	comEB;	dCMP deaminase	EC:3.5.4.12
Lsat_1_v5_gn_1_28960.1	K07178	RIOK1;	RIO kinase 1	EC:2.7.11.1
Lsat_1_v5_gn_1_29100.1	K02335	DPO1, polA;	DNA polymerase I	EC:2.7.7.7
Lsat_1_v5_gn_1_29121.1	K11650	SMARCD;	SWI/SNF-related matrix-associated actin-dependent regulator of chromatin subfamily D
Lsat_1_v5_gn_1_2921.1	K02132	ATPeF1A, ATP5A1, ATP1;	F-type H+-transporting ATPase subunit alpha
Lsat_1_v5_gn_1_29220.1	K02880	RP-L17e, RPL17;	large subunit ribosomal protein L17e
Lsat_1_v5_gn_1_29241.1	K03232	EEF1B;	elongation factor 1-beta
Lsat_1_v5_gn_1_29280.1	K14564	NOP56;	nucleolar protein 56
Lsat_1_v5_gn_1_29301.1	K01267	DNPEP;	aspartyl aminopeptidase	EC:3.4.11.21
Lsat_1_v5_gn_1_29520.1	K08869	ADCK, ABC1;	aarF domain-containing kinase
Lsat_1_v5_gn_1_29841.1	K13411	DUOX, THOX;	dual oxidase	EC:1.11.1.-
Lsat_1_v5_gn_1_29841.1	K13411	DUOX, THOX;	dual oxidase	EC:1.6.3.1
Lsat_1_v5_gn_1_29881.1	K00915	IPMK, IPK2;	inositol-polyphosphate multikinase	EC:2.7.1.140
Lsat_1_v5_gn_1_29881.1	K00915	IPMK, IPK2;	inositol-polyphosphate multikinase	EC:2.7.1.151
Lsat_1_v5_gn_1_29960.1	K15979	SND1;	staphylococcal nuclease domain-containing protein 1
Lsat_1_v5_gn_1_29981.1	K08054	CANX;	calnexin
Lsat_1_v5_gn_1_300.1	K00913	ITPK1;	inositol-1,3,4-trisphosphate 5/6-kinase / inositol-tetrakisphosphate 1-kinase	EC:2.7.1.134
Lsat_1_v5_gn_1_300.1	K00913	ITPK1;	inositol-1,3,4-trisphosphate 5/6-kinase / inositol-tetrakisphosphate 1-kinase	EC:2.7.1.159
Lsat_1_v5_gn_1_30101.1	K14684	SLC25A23S;	solute carrier family 25 (mitochondrial phosphate transporter), member 23/24/25/41
Lsat_1_v5_gn_1_30481.1	K13447	RBOH;	respiratory burst oxidase	EC:1.11.1.-
Lsat_1_v5_gn_1_30481.1	K13447	RBOH;	respiratory burst oxidase	EC:1.6.3.-
Lsat_1_v5_gn_1_30601.1	K18178	COA5, PET191;	cytochrome c oxidase assembly factor 5
Lsat_1_v5_gn_1_30741.1	K08835	OXSR1, STK39;	serine/threonine-protein kinase OSR1/STK39	EC:2.7.11.1
Lsat_1_v5_gn_1_30880.1	K14803	PTC2_3;	protein phosphatase PTC2/3	EC:3.1.3.16
Lsat_1_v5_gn_1_30920.1	K16075	MRS2, MFM1;	magnesium transporter
Lsat_1_v5_gn_1_3100.1	K00773	tgt, QTRT1;	queuine tRNA-ribosyltransferase	EC:2.4.2.29
Lsat_1_v5_gn_1_31101.1	K08286		protein-serine/threonine kinase	EC:2.7.11.-
Lsat_1_v5_gn_1_31200.1	K08734	MLH1;	DNA mismatch repair protein MLH1
Lsat_1_v5_gn_1_31320.1	K13116	DDX41, ABS;	ATP-dependent RNA helicase DDX41	EC:3.6.4.13
Lsat_1_v5_gn_1_31341.1	K01507	ppa;	inorganic pyrophosphatase	EC:3.6.1.1
Lsat_1_v5_gn_1_31380.1	K00864	glpK, GK;	glycerol kinase	EC:2.7.1.30
Lsat_1_v5_gn_1_31421.1	K05404	TLR7;	toll-like receptor 7
Lsat_1_v5_gn_1_31841.1	K01535	PMA1, PMA2;	H+-transporting ATPase	EC:3.6.3.6
Lsat_1_v5_gn_1_32000.1	K14297	NUP98, ADAR2, NUP116;	nuclear pore complex protein Nup98-Nup96
Lsat_1_v5_gn_1_32101.1	K12581	CNOT7_8, CAF1, POP2;	CCR4-NOT transcription complex subunit 7/8
Lsat_1_v5_gn_1_32120.1	K02951	RP-S12e, RPS12;	small subunit ribosomal protein S12e
Lsat_1_v5_gn_1_3221.1	K11253	H3;	histone H3
Lsat_1_v5_gn_1_32300.1	K15102	SLC25A3, PHC, PIC;	solute carrier family 25 (mitochondrial phosphate transporter), member 3
Lsat_1_v5_gn_1_3240.1	K00434		L-ascorbate peroxidase	EC:1.11.1.11
Lsat_1_v5_gn_1_32600.1	K15382	SLC50A, SWEET;	solute carrier family 50 (sugar transporter)
Lsat_1_v5_gn_1_32701.1	K01845	hemL;	glutamate-1-semialdehyde 2,1-aminomutase	EC:5.4.3.8
Lsat_1_v5_gn_1_32740.1	K03946	NDUFA2;	NADH dehydrogenase (ubiquinone) 1 alpha subcomplex subunit 2
Lsat_1_v5_gn_1_32801.1	K15680	HSD11B1;	corticosteroid 11-beta-dehydrogenase isozyme 1	EC:1.1.1.146
Lsat_1_v5_gn_1_3281.1	K06630	YWHAE;	14-3-3 protein epsilon
Lsat_1_v5_gn_1_32841.1	K15680	HSD11B1;	corticosteroid 11-beta-dehydrogenase isozyme 1	EC:1.1.1.146
Lsat_1_v5_gn_1_32980.1	K13379	RGP, UTM;	reversibly glycosylated polypeptide / UDP-arabinopyranose mutase	EC:2.4.1.-
Lsat_1_v5_gn_1_32980.1	K13379	RGP, UTM;	reversibly glycosylated polypeptide / UDP-arabinopyranose mutase	EC:5.4.99.30
Lsat_1_v5_gn_1_3320.1	K01626	aroF, aroG, aroH;	3-deoxy-7-phosphoheptulonate synthase	EC:2.5.1.54
Lsat_1_v5_gn_1_33201.1	K03327	TC.MATE, SLC47A, norM, mdtK, dinF;	multidrug resistance protein, MATE family
Lsat_1_v5_gn_1_33240.1	K00507	SCD, desC;	stearoyl-CoA desaturase (Delta-9 desaturase)	EC:1.14.19.1
Lsat_1_v5_gn_1_33260.1	K14490	AHP;	histidine-containing phosphotransfer peotein
Lsat_1_v5_gn_1_33281.1	K13993	HSP20;	HSP20 family protein
Lsat_1_v5_gn_1_33321.1	K01115	PLD1_2;	phospholipase D1/2	EC:3.1.4.4
Lsat_1_v5_gn_1_3341.1	K02991	RP-S6e, RPS6;	small subunit ribosomal protein S6e
Lsat_1_v5_gn_1_33521.1	K14546	UTP5, WDR43;	U3 small nucleolar RNA-associated protein 5
Lsat_1_v5_gn_1_33541.1	K14558	PWP2, UTP1;	periodic tryptophan protein 2
Lsat_1_v5_gn_1_33661.1	K13137	STRAP, UNRIP;	serine-threonine kinase receptor-associated protein
Lsat_1_v5_gn_1_33720.1	K11251	H2A;	histone H2A
Lsat_1_v5_gn_1_33740.1	K18368	CSE;	caffeoylshikimate esterase	EC:3.1.1.-
Lsat_1_v5_gn_1_33780.1	K03301	TC.AAA;	ATP:ADP antiporter, AAA family
Lsat_1_v5_gn_1_34061.1	K04124		gibberellin 3-beta-dioxygenase	EC:1.14.11.15
Lsat_1_v5_gn_1_34101.1	K07767	KATNA1;	katanin p60 ATPase-containing subunit A1	EC:3.6.4.3
Lsat_1_v5_gn_1_34140.1	K15918	GLYK;	D-glycerate 3-kinase	EC:2.7.1.31
Lsat_1_v5_gn_1_34180.1	K10563	mutM, fpg;	formamidopyrimidine-DNA glycosylase	EC:3.2.2.23
Lsat_1_v5_gn_1_34180.1	K10563	mutM, fpg;	formamidopyrimidine-DNA glycosylase	EC:4.2.99.18
Lsat_1_v5_gn_1_34301.1	K03106	SRP54, ffh;	signal recognition particle subunit SRP54	EC:3.6.5.4
Lsat_1_v5_gn_1_34320.1	K12856	PRPF8, PRP8;	pre-mRNA-processing factor 8
Lsat_1_v5_gn_1_34361.1	K01919	gshA;	glutamate--cysteine ligase	EC:6.3.2.2
Lsat_1_v5_gn_1_34420.1	K00507	SCD, desC;	stearoyl-CoA desaturase (Delta-9 desaturase)	EC:1.14.19.1
Lsat_1_v5_gn_1_34740.1	K18183	COX19;	cytochrome c oxidase assembly protein subunit 19
Lsat_1_v5_gn_1_34781.1	K18666	ASCC1;	activating signal cointegrator complex subunit 1
Lsat_1_v5_gn_1_34841.1	K15304	RANBP3;	Ran-binding protein 3
Lsat_1_v5_gn_1_34861.1	K17302	COPB2, SEC27;	coatomer, subunit beta'
Lsat_1_v5_gn_1_34940.1	K14703	SLC26A5, PRES;	solute carrier family 26, member 5
Lsat_1_v5_gn_1_35200.1	K15109	SLC25A20_29, CACT, CACL, CRC1;	solute carrier family 25 (mitochondrial carnitine/acylcarnitine transporter), member 20/29
Lsat_1_v5_gn_1_35241.1	K02695	psaH;	photosystem I subunit VI
Lsat_1_v5_gn_1_35540.1	K04077	groEL, HSPD1;	chaperonin GroEL
Lsat_1_v5_gn_1_35621.1	K11279	NAP1L1, NRP;	nucleosome assembly protein 1-like 1
Lsat_1_v5_gn_1_35820.1	K01530		phospholipid-translocating ATPase	EC:3.6.3.1
Lsat_1_v5_gn_1_35840.1	K02218	CSNK1, CKI;	casein kinase 1	EC:2.7.11.1
Lsat_1_v5_gn_1_36021.1	K12823	DDX5, DBP2;	ATP-dependent RNA helicase DDX5/DBP2	EC:3.6.4.13
Lsat_1_v5_gn_1_36061.1	K10752	RBBP4, HAT2, CAF1, MIS16;	histone-binding protein RBBP4
Lsat_1_v5_gn_1_36320.1	K04354	PPP2R2;	serine/threonine-protein phosphatase 2A regulatory subunit B
Lsat_1_v5_gn_1_36341.1	K14709	SLC39A1_2_3, ZIP1_2_3;	solute carrier family 39 (zinc transporter), member 1/2/3
Lsat_1_v5_gn_1_36421.1	K11843	USP14, UBP6;	ubiquitin carboxyl-terminal hydrolase 14	EC:3.4.19.12
Lsat_1_v5_gn_1_36520.1	K12197	CHMP1, VPS46, DID2;	charged multivesicular body protein 1
Lsat_1_v5_gn_1_36540.1	K14664	ILR1;	IAA-amino acid hydrolase	EC:3.5.1.-
Lsat_1_v5_gn_1_36661.1	K13126	PABPC;	polyadenylate-binding protein
Lsat_1_v5_gn_1_36740.1	K15174	PAF1;	RNA polymerase II-associated factor 1
Lsat_1_v5_gn_1_36821.1	K00844	HK;	hexokinase	EC:2.7.1.1
Lsat_1_v5_gn_1_36841.1	K14376	PAP;	poly(A) polymerase	EC:2.7.7.19
Lsat_1_v5_gn_1_36941.1	K00029	maeB;	malate dehydrogenase (oxaloacetate-decarboxylating)(NADP+)	EC:1.1.1.40
Lsat_1_v5_gn_1_37081.1	K09338	HD-ZIP;	homeobox-leucine zipper protein
Lsat_1_v5_gn_1_37120.1	K00679		phospholipid:diacylglycerol acyltransferase	EC:2.3.1.158
Lsat_1_v5_gn_1_37160.1	K08064	NFYA;	nuclear transcription factor Y, alpha
Lsat_1_v5_gn_1_37181.1	K14497	PP2C;	protein phosphatase 2C	EC:3.1.3.16
Lsat_1_v5_gn_1_37740.1	K05658	ABCB1;	ATP-binding cassette, subfamily B (MDR/TAP), member 1	EC:3.6.3.44
Lsat_1_v5_gn_1_37780.1	K08517	SEC22;	vesicle transport protein SEC22
Lsat_1_v5_gn_1_37821.1	K13201	TIA1, TIAL1;	nucleolysin TIA-1/TIAR
Lsat_1_v5_gn_1_37860.1	K07195	EXOC7, EXO70;	exocyst complex component 7
Lsat_1_v5_gn_1_37901.1	K12620	LSM1;	U6 snRNA-associated Sm-like protein LSm1
Lsat_1_v5_gn_1_37941.1	K00940	ndk, NME;	nucleoside-diphosphate kinase	EC:2.7.4.6
Lsat_1_v5_gn_1_37961.1	K02980	RP-S29e, RPS29;	small subunit ribosomal protein S29e
Lsat_1_v5_gn_1_37980.1	K02730	PSMA6;	20S proteasome subunit alpha 1	EC:3.4.25.1
Lsat_1_v5_gn_1_380.1	K00826	ilvE;	branched-chain amino acid aminotransferase	EC:2.6.1.42
Lsat_1_v5_gn_1_38040.1	K15199	GTF3C1;	general transcription factor 3C polypeptide 1
Lsat_1_v5_gn_1_38060.1	K03126	TAF12;	transcription initiation factor TFIID subunit 12
Lsat_1_v5_gn_1_38141.1	K09285	OVM, ANT;	AP2-like factor, ANT lineage
Lsat_1_v5_gn_1_38321.1	K00454	LOX2S;	lipoxygenase	EC:1.13.11.12
Lsat_1_v5_gn_1_38380.1	K03868	RBX1, ROC1;	RING-box protein 1
Lsat_1_v5_gn_1_38401.1	K13754	SLC24A6, NCKX6;	solute carrier family 24 (sodium/potassium/calcium exchanger), member 6
Lsat_1_v5_gn_1_38480.1	K02998	RP-SAe, RPSA;	small subunit ribosomal protein SAe
Lsat_1_v5_gn_1_38601.1	K11975	RNF144;	E3 ubiquitin-protein ligase RNF144	EC:2.3.2.27
Lsat_1_v5_gn_1_38660.1	K02110	ATPF0C, atpE;	F-type H+-transporting ATPase subunit c
Lsat_1_v5_gn_1_38680.1	K02109	ATPF0B, atpF;	F-type H+-transporting ATPase subunit b
Lsat_1_v5_gn_1_38700.1	K02111	ATPF1A, atpA;	F-type H+-transporting ATPase subunit alpha	EC:3.6.3.14
Lsat_1_v5_gn_1_38720.1	K02634	petA;	apocytochrome f
Lsat_1_v5_gn_1_38741.1	K02707	psbE;	photosystem II cytochrome b559 subunit alpha
Lsat_1_v5_gn_1_3881.1	K12118	CRY1;	cryptochrome 1
Lsat_1_v5_gn_1_39161.1	K03239	EIF2B1;	translation initiation factor eIF-2B subunit alpha
Lsat_1_v5_gn_1_39180.1	K00921	PIKFYVE, FAB1;	1-phosphatidylinositol-3-phosphate 5-kinase	EC:2.7.1.150
Lsat_1_v5_gn_1_3920.1	K09422	MYBP;	myb proto-oncogene protein, plant
Lsat_1_v5_gn_1_39580.1	K11097	SNRPE, SME;	small nuclear ribonucleoprotein E
Lsat_1_v5_gn_1_39601.1	K00058	serA, PHGDH;	D-3-phosphoglycerate dehydrogenase	EC:1.1.1.95
Lsat_1_v5_gn_1_39720.1	K07300	chaA, CAX;	Ca2+:H+ antiporter
Lsat_1_v5_gn_1_39781.1	K03061	PSMC2, RPT1;	26S proteasome regulatory subunit T1
Lsat_1_v5_gn_1_3980.1	K10770	ALKBH8;	alkylated DNA repair protein alkB homolog 8	EC:1.14.11.-
Lsat_1_v5_gn_1_3980.1	K10770	ALKBH8;	alkylated DNA repair protein alkB homolog 8	EC:2.1.1.229
Lsat_1_v5_gn_1_39980.1	K06173	truA, PUS1;	tRNA pseudouridine38-40 synthase	EC:5.4.99.12
Lsat_1_v5_gn_1_40040.1	K07478	ycaJ;	putative ATPase
Lsat_1_v5_gn_1_40241.1	K02945	RP-S1, rpsA;	small subunit ribosomal protein S1
Lsat_1_v5_gn_1_40281.1	K00382	DLD, lpd, pdhD;	dihydrolipoamide dehydrogenase	EC:1.8.1.4
Lsat_1_v5_gn_1_40301.1	K14803	PTC2_3;	protein phosphatase PTC2/3	EC:3.1.3.16
Lsat_1_v5_gn_1_40641.1	K07937	ARF1;	ADP-ribosylation factor 1
Lsat_1_v5_gn_1_41000.1	K10578	UBE2J1, NCUBE1, UBC6;	ubiquitin-conjugating enzyme E2 J1	EC:2.3.2.23
Lsat_1_v5_gn_1_41100.1	K12121	PHYB;	phytochrome B
Lsat_1_v5_gn_1_41580.1	K01102	PDP;	pyruvate dehydrogenase phosphatase	EC:3.1.3.43
Lsat_1_v5_gn_1_4160.1	K17470	SULTR1;	sulfate transporter 1, high-affinity
Lsat_1_v5_gn_1_41900.1	K07936	RAN;	GTP-binding nuclear protein Ran
Lsat_1_v5_gn_1_4200.1	K01834	PGAM, gpmA;	2,3-bisphosphoglycerate-dependent phosphoglycerate mutase	EC:5.4.2.11
Lsat_1_v5_gn_1_42081.1	K02887	RP-L20, MRPL20, rplT;	large subunit ribosomal protein L20
Lsat_1_v5_gn_1_42160.1	K11793	CRBN;	cereblon
Lsat_1_v5_gn_1_4241.1	K10706	SETX, ALS4;	senataxin	EC:3.6.4.-
Lsat_1_v5_gn_1_4261.1	K14003	PREB, SEC12;	prolactin regulatory element-binding protein
Lsat_1_v5_gn_1_42900.1	K11643	CHD4, MI2B;	chromodomain-helicase-DNA-binding protein 4	EC:3.6.4.12
Lsat_1_v5_gn_1_42920.1	K08495	GOSR1, GOS1;	golgi SNAP receptor complex member 1
Lsat_1_v5_gn_1_42980.1	K11816	YUCCA;	indole-3-pyruvate monooxygenase	EC:1.14.13.168
Lsat_1_v5_gn_1_43120.1	K18633	MZT1, GIP1, GIP2;	mitotic-spindle organizing protein 1
Lsat_1_v5_gn_1_43380.1	K14515	EBF1_2;	EIN3-binding F-box protein
Lsat_1_v5_gn_1_43440.1	K08515	VAMP7;	vesicle-associated membrane protein 7
Lsat_1_v5_gn_1_4360.1	K02115	ATPF1G, atpG;	F-type H+-transporting ATPase subunit gamma
Lsat_1_v5_gn_1_43741.1	K07964	HPSE;	heparanase 1	EC:3.2.1.166
Lsat_1_v5_gn_1_43780.1	K09188	MLL3;	histone-lysine N-methyltransferase MLL3	EC:2.1.1.43
Lsat_1_v5_gn_1_43881.1	K02940	RP-L9e, RPL9;	large subunit ribosomal protein L9e
Lsat_1_v5_gn_1_43901.1	K17491	SMEK, PPP4R3;	protein phosphatase 4 regulatory subunit 3
Lsat_1_v5_gn_1_43921.1	K02905	RP-L29e, RPL29;	large subunit ribosomal protein L29e
Lsat_1_v5_gn_1_44040.1	K11866	STAMBP, AMSH;	STAM-binding protein	EC:3.4.19.12
Lsat_1_v5_gn_1_44060.1	K09422	MYBP;	myb proto-oncogene protein, plant
Lsat_1_v5_gn_1_44261.1	K14491	ARR-B;	two-component response regulator ARR-B family
Lsat_1_v5_gn_1_4460.1	K09286	EREBP;	EREBP-like factor
Lsat_1_v5_gn_1_44721.1	K01115	PLD1_2;	phospholipase D1/2	EC:3.1.4.4
Lsat_1_v5_gn_1_44761.1	K11699	RDR, RDRP;	RNA-dependent RNA polymerase	EC:2.7.7.48
Lsat_1_v5_gn_1_44940.1	K01184		polygalacturonase	EC:3.2.1.15
Lsat_1_v5_gn_1_45081.1	K10999	CESA;	cellulose synthase A	EC:2.4.1.12
Lsat_1_v5_gn_1_45121.1	K02933	RP-L6, MRPL6, rplF;	large subunit ribosomal protein L6
Lsat_1_v5_gn_1_46661.1	K17913	CCD8;	carlactone synthase / all-trans-10'-apo-beta-carotenal 13,14-cleaving dioxygenase	EC:1.13.11.69
Lsat_1_v5_gn_1_46661.1	K17913	CCD8;	carlactone synthase / all-trans-10'-apo-beta-carotenal 13,14-cleaving dioxygenase	EC:1.13.11.70
Lsat_1_v5_gn_1_4680.1	K07748	NSDHL, ERG26;	sterol-4alpha-carboxylate 3-dehydrogenase (decarboxylating)	EC:1.1.1.170
Lsat_1_v5_gn_1_47181.1	K12590	RRP46, EXOSC5;	exosome complex component RRP46
Lsat_1_v5_gn_1_47980.1	K02154	ATPeV0A, ATP6N;	V-type H+-transporting ATPase subunit a
Lsat_1_v5_gn_1_4801.1	K02113	ATPF1D, atpH;	F-type H+-transporting ATPase subunit delta
Lsat_1_v5_gn_1_48041.1	K08658	RCE1, FACE2;	prenyl protein peptidase	EC:3.4.22.-
Lsat_1_v5_gn_1_48061.1	K02899	RP-L27, MRPL27, rpmA;	large subunit ribosomal protein L27
Lsat_1_v5_gn_1_48340.1	K01240	URH1;	uridine nucleosidase	EC:3.2.2.3
Lsat_1_v5_gn_1_4841.1	K14431	TGA;	transcription factor TGA
Lsat_1_v5_gn_1_48480.1	K15200	GTF3C2;	general transcription factor 3C polypeptide 2
Lsat_1_v5_gn_1_48520.1	K12873	BUD31, G10;	bud site selection protein 31
Lsat_1_v5_gn_1_48821.1	K11816	YUCCA;	indole-3-pyruvate monooxygenase	EC:1.14.13.168
Lsat_1_v5_gn_1_49060.1	K02902	RP-L28, MRPL28, rpmB;	large subunit ribosomal protein L28
Lsat_1_v5_gn_1_49181.1	K12876	RBM8A, Y14;	RNA-binding protein 8A
Lsat_1_v5_gn_1_49241.1	K01210		glucan 1,3-beta-glucosidase	EC:3.2.1.58
Lsat_1_v5_gn_1_49341.1	K01210		glucan 1,3-beta-glucosidase	EC:3.2.1.58
Lsat_1_v5_gn_1_49441.1	K01210		glucan 1,3-beta-glucosidase	EC:3.2.1.58
Lsat_1_v5_gn_1_49481.1	K09527	DNAJC7;	DnaJ homolog subfamily C member 7
Lsat_1_v5_gn_1_49860.1	K13348	MPV17;	protein Mpv17
Lsat_1_v5_gn_1_49881.1	K02922	RP-L37e, RPL37;	large subunit ribosomal protein L37e
Lsat_1_v5_gn_1_50000.1	K03232	EEF1B;	elongation factor 1-beta
Lsat_1_v5_gn_1_50021.1	K02138	ATPeF0D, ATP5H, ATP7;	F-type H+-transporting ATPase subunit d
Lsat_1_v5_gn_1_50141.1	K09419	HSFF;	heat shock transcription factor, other eukaryote
Lsat_1_v5_gn_1_50180.1	K04708		3-dehydrosphinganine reductase	EC:1.1.1.102
Lsat_1_v5_gn_1_50200.1	K01623	ALDO;	fructose-bisphosphate aldolase, class I	EC:4.1.2.13
Lsat_1_v5_gn_1_50300.1	K01689	ENO, eno;	enolase	EC:4.2.1.11
Lsat_1_v5_gn_1_50340.1	K12836	U2AF1;	splicing factor U2AF 35 kDa subunit
Lsat_1_v5_gn_1_50640.1	K02527	kdtA, waaA;	3-deoxy-D-manno-octulosonic-acid transferase	EC:2.4.99.12
Lsat_1_v5_gn_1_50640.1	K02527	kdtA, waaA;	3-deoxy-D-manno-octulosonic-acid transferase	EC:2.4.99.13
Lsat_1_v5_gn_1_50640.1	K02527	kdtA, waaA;	3-deoxy-D-manno-octulosonic-acid transferase	EC:2.4.99.14
Lsat_1_v5_gn_1_50640.1	K02527	kdtA, waaA;	3-deoxy-D-manno-octulosonic-acid transferase	EC:2.4.99.15
Lsat_1_v5_gn_1_50700.1	K00873	PK, pyk;	pyruvate kinase	EC:2.7.1.40
Lsat_1_v5_gn_1_50780.1	K00699	UGT;	glucuronosyltransferase	EC:2.4.1.17
Lsat_1_v5_gn_1_51101.1	K01754	ilvA, tdcB;	threonine dehydratase	EC:4.3.1.19
Lsat_1_v5_gn_1_51321.1	K07910	RAB18;	Ras-related protein Rab-18
Lsat_1_v5_gn_1_51360.1	K09873	TIP;	aquaporin TIP
Lsat_1_v5_gn_1_51381.1	K01674	cah;	carbonic anhydrase	EC:4.2.1.1
Lsat_1_v5_gn_1_51401.1	K01672		carbonic anhydrase	EC:4.2.1.1
Lsat_1_v5_gn_1_51421.1	K01672		carbonic anhydrase	EC:4.2.1.1
Lsat_1_v5_gn_1_51441.1	K11584	PPP2R5;	serine/threonine-protein phosphatase 2A regulatory subunit B'
Lsat_1_v5_gn_1_51620.1	K03671	trxA;	thioredoxin 1
Lsat_1_v5_gn_1_51641.1	K00789	metK;	S-adenosylmethionine synthetase	EC:2.5.1.6
Lsat_1_v5_gn_1_51660.1	K09422	MYBP;	myb proto-oncogene protein, plant
Lsat_1_v5_gn_1_51701.1	K01897	ACSL, fadD;	long-chain acyl-CoA synthetase	EC:6.2.1.3
Lsat_1_v5_gn_1_52021.1	K13525	VCP, CDC48;	transitional endoplasmic reticulum ATPase
Lsat_1_v5_gn_1_52061.1	K13525	VCP, CDC48;	transitional endoplasmic reticulum ATPase
Lsat_1_v5_gn_1_52340.1	K14821	BUD20;	bud site selection protein 20
Lsat_1_v5_gn_1_52361.1	K05658	ABCB1;	ATP-binding cassette, subfamily B (MDR/TAP), member 1	EC:3.6.3.44
Lsat_1_v5_gn_1_52460.1	K12826	SF3A2, SAP62;	splicing factor 3A subunit 2
Lsat_1_v5_gn_1_52540.1	K13496	UGT73C;	UDP-glucosyl transferase 73C	EC:2.4.1.-
Lsat_1_v5_gn_1_52580.1	K13496	UGT73C;	UDP-glucosyl transferase 73C	EC:2.4.1.-
Lsat_1_v5_gn_1_52661.1	K09837	LUT1, CYP97C1;	carotene epsilon-monooxygenase	EC:1.14.99.45
Lsat_1_v5_gn_1_52741.1	K01529	: No such data.
Lsat_1_v5_gn_1_52780.1	K13126	PABPC;	polyadenylate-binding protein
Lsat_1_v5_gn_1_5280.1	K01934	MTHFS;	5-formyltetrahydrofolate cyclo-ligase	EC:6.3.3.2
Lsat_1_v5_gn_1_53221.1	K00030	IDH3;	isocitrate dehydrogenase (NAD+)	EC:1.1.1.41
Lsat_1_v5_gn_1_53261.1	K14513	EIN2;	ethylene-insensitive protein 2
Lsat_1_v5_gn_1_53540.1	K00454	LOX2S;	lipoxygenase	EC:1.13.11.12
Lsat_1_v5_gn_1_5380.1	K15730	PTGES3;	cytosolic prostaglandin-E synthase	EC:5.3.99.3
Lsat_1_v5_gn_1_53840.1	K10590	TRIP12;	E3 ubiquitin-protein ligase TRIP12	EC:2.3.2.26
Lsat_1_v5_gn_1_53901.1	K02973	RP-S23e, RPS23;	small subunit ribosomal protein S23e
Lsat_1_v5_gn_1_53981.1	K03231	EEF1A;	elongation factor 1-alpha
Lsat_1_v5_gn_1_5401.1	K10365	CAPZB;	capping protein (actin filament) muscle Z-line, beta
Lsat_1_v5_gn_1_54021.1	K14779	DDX52, ROK1;	ATP-dependent RNA helicase DDX52/ROK1	EC:3.6.4.13
Lsat_1_v5_gn_1_54060.1	K07252		dolichyldiphosphatase	EC:3.6.1.43
Lsat_1_v5_gn_1_5420.1	K14407	CSTF2, RNA15;	cleavage stimulation factor subunit 2
Lsat_1_v5_gn_1_54260.1	K11984	SART1, HAF, SNU66;	U4/U6.U5 tri-snRNP-associated protein 1
Lsat_1_v5_gn_1_54400.1	K02870	RP-L12e, RPL12;	large subunit ribosomal protein L12e
Lsat_1_v5_gn_1_54441.1	K06966		uncharacterized protein
Lsat_1_v5_gn_1_5460.1	K00078	DHDH;	dihydrodiol dehydrogenase / D-xylose 1-dehydrogenase (NADP)	EC:1.1.1.179
Lsat_1_v5_gn_1_5460.1	K00078	DHDH;	dihydrodiol dehydrogenase / D-xylose 1-dehydrogenase (NADP)	EC:1.3.1.20
Lsat_1_v5_gn_1_54681.1	K01102	PDP;	pyruvate dehydrogenase phosphatase	EC:3.1.3.43
Lsat_1_v5_gn_1_54721.1	K10398	KIF11, EG5;	kinesin family member 11
Lsat_1_v5_gn_1_54761.1	K12896	SFRS7;	splicing factor, arginine/serine-rich 7
Lsat_1_v5_gn_1_54840.1	K15728	LPIN;	phosphatidate phosphatase LPIN	EC:3.1.3.4
Lsat_1_v5_gn_1_55141.1	K08678	UXS1, uxs;	UDP-glucuronate decarboxylase	EC:4.1.1.35
Lsat_1_v5_gn_1_55421.1	K13110	MFAP1;	microfibrillar-associated protein 1
Lsat_1_v5_gn_1_55460.1	K11320	EP400;	E1A-binding protein p400	EC:3.6.4.-
Lsat_1_v5_gn_1_55521.1	K12492	ARFGAP1;	ADP-ribosylation factor GTPase-activating protein 1
Lsat_1_v5_gn_1_5560.1	K00517			E1.14.-.-
Lsat_1_v5_gn_1_55661.1	K09495	CCT3, TRIC5;	T-complex protein 1 subunit gamma
Lsat_1_v5_gn_1_55740.1	K11252	H2B;	histone H2B
Lsat_1_v5_gn_1_55841.1	K01507	ppa;	inorganic pyrophosphatase	EC:3.6.1.1
Lsat_1_v5_gn_1_55860.1	K07901	RAB8A, MEL;	Ras-related protein Rab-8A
Lsat_1_v5_gn_1_55921.1	K10398	KIF11, EG5;	kinesin family member 11
Lsat_1_v5_gn_1_55940.1	K08287		dual-specificity kinase	EC:2.7.12.1
Lsat_1_v5_gn_1_56100.1	K10380	ANK;	ankyrin
Lsat_1_v5_gn_1_56140.1	K00549	metE;	5-methyltetrahydropteroyltriglutamate--homocysteine methyltransferase	EC:2.1.1.14
Lsat_1_v5_gn_1_56180.1	K14800	TSR2;	pre-rRNA-processing protein TSR2
Lsat_1_v5_gn_1_56320.1	K03635	MOCS2, moaE;	molybdopterin synthase catalytic subunit	EC:2.8.1.12
Lsat_1_v5_gn_1_56460.1	K11838	USP7, UBP15;	ubiquitin carboxyl-terminal hydrolase 7	EC:3.4.19.12
Lsat_1_v5_gn_1_5661.1	K00430		peroxidase	EC:1.11.1.7
Lsat_1_v5_gn_1_56760.1	K13412	CPK;	calcium-dependent protein kinase	EC:2.7.11.1
Lsat_1_v5_gn_1_57120.1	K03386	PRDX2_4, ahpC;	peroxiredoxin (alkyl hydroperoxide reductase subunit C)	EC:1.11.1.15
Lsat_1_v5_gn_1_57281.1	K17338	REEP1_2_3_4;	receptor expression-enhancing protein 1/2/3/4
Lsat_1_v5_gn_1_57301.1	K12581	CNOT7_8, CAF1, POP2;	CCR4-NOT transcription complex subunit 7/8
Lsat_1_v5_gn_1_57321.1	K10704	UBE2V;	ubiquitin-conjugating enzyme E2 variant
Lsat_1_v5_gn_1_57661.1	K02962	RP-S17e, RPS17;	small subunit ribosomal protein S17e
Lsat_1_v5_gn_1_57801.1	K00540			E1.-.-.-
Lsat_1_v5_gn_1_57901.1	K00059	fabG;	3-oxoacyl-[acyl-carrier protein] reductase	EC:1.1.1.100
Lsat_1_v5_gn_1_57941.1	K00540			E1.-.-.-
Lsat_1_v5_gn_1_57981.1	K00540			E1.-.-.-
Lsat_1_v5_gn_1_581.1	K12821	PRPF40, PRP40;	pre-mRNA-processing factor 40
Lsat_1_v5_gn_1_58161.1	K11268	ESCO, ECO1;	N-acetyltransferase	EC:2.3.1.-
Lsat_1_v5_gn_1_58180.1	K09480		digalactosyldiacylglycerol synthase	EC:2.4.1.241
Lsat_1_v5_gn_1_5820.1	K02690	psaB;	photosystem I P700 chlorophyll a apoprotein A2
Lsat_1_v5_gn_1_58301.1	K14442	DHX36, RHAU;	ATP-dependent RNA helicase DHX36	EC:3.6.4.13
Lsat_1_v5_gn_1_58340.1	K08486	STX1B_2_3;	syntaxin 1B/2/3
Lsat_1_v5_gn_1_58461.1	K05572	ndhA;	NAD(P)H-quinone oxidoreductase subunit 1	EC:1.6.5.3
Lsat_1_v5_gn_1_58540.1	K13412	CPK;	calcium-dependent protein kinase	EC:2.7.11.1
Lsat_1_v5_gn_1_58740.1	K15148	MED7;	mediator of RNA polymerase II transcription subunit 7
Lsat_1_v5_gn_1_58760.1	K12900	FUSIP1;	FUS-interacting serine-arginine-rich protein 1
Lsat_1_v5_gn_1_58840.1	K13356	FAR;	alcohol-forming fatty acyl-CoA reductase	EC:1.2.1.84
Lsat_1_v5_gn_1_59001.1	K09875	SIP;	aquaporin SIP
Lsat_1_v5_gn_1_5920.1	K01855	PUS3, DEG1;	tRNA pseudouridine38/39 synthase	EC:5.4.99.45
Lsat_1_v5_gn_1_59241.1	K12251	aguB;	N-carbamoylputrescine amidase	EC:3.5.1.53
Lsat_1_v5_gn_1_59281.1	K02639	petF;	ferredoxin
Lsat_1_v5_gn_1_59380.1	K00419	QCR9, UCRC;	ubiquinol-cytochrome c reductase subunit 9
Lsat_1_v5_gn_1_59540.1	K11346	ING4;	inhibitor of growth protein 4
Lsat_1_v5_gn_1_59641.1	K00965	galT, GALT;	UDPglucose--hexose-1-phosphate uridylyltransferase	EC:2.7.7.12
Lsat_1_v5_gn_1_59860.1	K07374	TUBA;	tubulin alpha
Lsat_1_v5_gn_1_59881.1	K02989	RP-S5e, RPS5;	small subunit ribosomal protein S5e
Lsat_1_v5_gn_1_59961.1	K12611	DCP1B;	mRNA-decapping enzyme 1B	EC:3.-.-.-
Lsat_1_v5_gn_1_60041.1	K02889	RP-L21e, RPL21;	large subunit ribosomal protein L21e
Lsat_1_v5_gn_1_61061.1	K10396	KIF5;	kinesin family member 5
Lsat_1_v5_gn_1_61380.1	K00924			E2.7.1.-
Lsat_1_v5_gn_1_61401.1	K00924			E2.7.1.-
Lsat_1_v5_gn_1_61441.1	K11593	ELF2C, AGO;	eukaryotic translation initiation factor 2C
Lsat_1_v5_gn_1_61501.1	K01164	POP1;	ribonuclease P/MRP protein subunit POP1	EC:3.1.26.5
Lsat_1_v5_gn_1_61521.1	K15365	RMI2;	RecQ-mediated genome instability protein 2
Lsat_1_v5_gn_1_61561.1	K01285	PRCP;	lysosomal Pro-X carboxypeptidase	EC:3.4.16.2
Lsat_1_v5_gn_1_61700.1	K12196	VPS4;	vacuolar protein-sorting-associated protein 4
Lsat_1_v5_gn_1_61880.1	K12449	AXS;	UDP-apiose/xylose synthase
Lsat_1_v5_gn_1_62020.1	K14565	NOP58;	nucleolar protein 58
Lsat_1_v5_gn_1_62040.1	K02943	RP-LP2, RPLP2;	large subunit ribosomal protein LP2
Lsat_1_v5_gn_1_62060.1	K01104		protein-tyrosine phosphatase	EC:3.1.3.48
Lsat_1_v5_gn_1_62081.1	K06067	HDAC1_2;	histone deacetylase 1/2	EC:3.5.1.98
Lsat_1_v5_gn_1_62120.1	K00791	miaA, TRIT1;	tRNA dimethylallyltransferase	EC:2.5.1.75
Lsat_1_v5_gn_1_62161.1	K15634	gpmB;	probable phosphoglycerate mutase	EC:5.4.2.12
Lsat_1_v5_gn_1_62361.1	K02575	NRT, narK, nrtP, nasA;	MFS transporter, NNP family, nitrate/nitrite transporter
Lsat_1_v5_gn_1_62401.1	K02575	NRT, narK, nrtP, nasA;	MFS transporter, NNP family, nitrate/nitrite transporter
Lsat_1_v5_gn_1_62441.1	K02575	NRT, narK, nrtP, nasA;	MFS transporter, NNP family, nitrate/nitrite transporter
Lsat_1_v5_gn_1_62501.1	K02575	NRT, narK, nrtP, nasA;	MFS transporter, NNP family, nitrate/nitrite transporter
Lsat_1_v5_gn_1_62640.1	K12193	VPS24, CHMP3;	charged multivesicular body protein 3
Lsat_1_v5_gn_1_62721.1	K01759	GLO1, gloA;	lactoylglutathione lyase	EC:4.4.1.5
Lsat_1_v5_gn_1_62940.1	K06185	ABCF2;	ATP-binding cassette, subfamily F, member 2
Lsat_1_v5_gn_1_6300.1	K10999	CESA;	cellulose synthase A	EC:2.4.1.12
Lsat_1_v5_gn_1_63001.1	K14488	SAUR;	SAUR family protein
Lsat_1_v5_gn_1_63021.1	K00902		dolichol kinase	EC:2.7.1.108
Lsat_1_v5_gn_1_63140.1	K13525	VCP, CDC48;	transitional endoplasmic reticulum ATPase
Lsat_1_v5_gn_1_63160.1	K13525	VCP, CDC48;	transitional endoplasmic reticulum ATPase
Lsat_1_v5_gn_1_63501.1	K02575	NRT, narK, nrtP, nasA;	MFS transporter, NNP family, nitrate/nitrite transporter
Lsat_1_v5_gn_1_63521.1	K02575	NRT, narK, nrtP, nasA;	MFS transporter, NNP family, nitrate/nitrite transporter
Lsat_1_v5_gn_1_63840.1	K01672		carbonic anhydrase	EC:4.2.1.1
Lsat_1_v5_gn_1_63880.1	K01674	cah;	carbonic anhydrase	EC:4.2.1.1
Lsat_1_v5_gn_1_63920.1	K01674	cah;	carbonic anhydrase	EC:4.2.1.1
Lsat_1_v5_gn_1_64020.1	K12185	VPS37;	ESCRT-I complex subunit VPS37
Lsat_1_v5_gn_1_64121.1	K13113	UBL5, HUB1;	ubiquitin-like protein 5
Lsat_1_v5_gn_1_64141.1	K15501	PPP6R3, SAPS3;	serine/threonine-protein phosphatase 6 regulatory subunit 3
Lsat_1_v5_gn_1_64240.1	K02870	RP-L12e, RPL12;	large subunit ribosomal protein L12e
Lsat_1_v5_gn_1_64300.1	K09872	PIP;	aquaporin PIP
Lsat_1_v5_gn_1_64420.1	K08235		xyloglucan:xyloglucosyl transferase	EC:2.4.1.207
Lsat_1_v5_gn_1_64561.1	K10747	LIG1;	DNA ligase 1	EC:6.5.1.1
Lsat_1_v5_gn_1_64561.1	K10747	LIG1;	DNA ligase 1	EC:6.5.1.6
Lsat_1_v5_gn_1_64561.1	K10747	LIG1;	DNA ligase 1	EC:6.5.1.7
Lsat_1_v5_gn_1_64601.1	K10144	RCHY1, PIRH2;	RING finger and CHY zinc finger domain-containing protein 1	EC:2.3.2.27
Lsat_1_v5_gn_1_64661.1	K09873	TIP;	aquaporin TIP
Lsat_1_v5_gn_1_64700.1	K11252	H2B;	histone H2B
Lsat_1_v5_gn_1_64780.1	K11252	H2B;	histone H2B
Lsat_1_v5_gn_1_64800.1	K11252	H2B;	histone H2B
Lsat_1_v5_gn_1_64820.1	K11252	H2B;	histone H2B
Lsat_1_v5_gn_1_64840.1	K11252	H2B;	histone H2B
Lsat_1_v5_gn_1_64901.1	K13071	PAO, ACD1;	pheophorbide a oxygenase	EC:1.14.15.17
Lsat_1_v5_gn_1_64940.1	K13616	AADAC;	arylacetamide deacetylase	EC:3.1.1.3
Lsat_1_v5_gn_1_64981.1	K02219	CKS1;	cyclin-dependent kinase regulatory subunit CKS1
Lsat_1_v5_gn_1_65280.1	K11252	H2B;	histone H2B
Lsat_1_v5_gn_1_6540.1	K03243	EIF5B;	translation initiation factor 5B
Lsat_1_v5_gn_1_65461.1	K07359	CAMKK;	calcium/calmodulin-dependent protein kinase kinase	EC:2.7.11.17
Lsat_1_v5_gn_1_65480.1	K08681	pdxT, pdx2;	5'-phosphate synthase pdxT subunit	EC:4.3.3.6
Lsat_1_v5_gn_1_65921.1	K08472	MLO;	mlo protein
Lsat_1_v5_gn_1_65961.1	K02149	ATPeV1D, ATP6M;	V-type H+-transporting ATPase subunit D
Lsat_1_v5_gn_1_66020.1	K03141	TFIIH1, GTF2H1, TFB1;	transcription initiation factor TFIIH subunit 1
Lsat_1_v5_gn_1_66200.1	K05863	SLC25A4S, ANT;	solute carrier family 25 (mitochondrial adenine nucleotide translocator), member 4/5/6/31
Lsat_1_v5_gn_1_66380.1	K09955		uncharacterized protein
Lsat_1_v5_gn_1_66401.1	K11252	H2B;	histone H2B
Lsat_1_v5_gn_1_66961.1	K00454	LOX2S;	lipoxygenase	EC:1.13.11.12
Lsat_1_v5_gn_1_67140.1	K11253	H3;	histone H3
Lsat_1_v5_gn_1_6720.1	K13338	PEX1;	peroxin-1
Lsat_1_v5_gn_1_67340.1	K07374	TUBA;	tubulin alpha
Lsat_1_v5_gn_1_6740.1	K10728	TOPBP1;	topoisomerase (DNA) II binding protein 1
Lsat_1_v5_gn_1_6760.1	K18752	TNPO1;	transportin-1
Lsat_1_v5_gn_1_67700.1	K03132	TAF7;	transcription initiation factor TFIID subunit 7
Lsat_1_v5_gn_1_6801.1	K15378	SLC45A1_2_4;	solute carrier family 45, member 1/2/4
Lsat_1_v5_gn_1_68321.1	K04506	SIAH1;	E3 ubiquitin-protein ligase SIAH1	EC:2.3.2.27
Lsat_1_v5_gn_1_68420.1	K00288	MTHFD;	methylenetetrahydrofolate dehydrogenase (NADP+) / methenyltetrahydrofolate cyclohydrolase / formyltetrahydrofolate synthetase	EC:1.5.1.5
Lsat_1_v5_gn_1_68420.1	K00288	MTHFD;	methylenetetrahydrofolate dehydrogenase (NADP+) / methenyltetrahydrofolate cyclohydrolase / formyltetrahydrofolate synthetase	EC:3.5.4.9
Lsat_1_v5_gn_1_68420.1	K00288	MTHFD;	methylenetetrahydrofolate dehydrogenase (NADP+) / methenyltetrahydrofolate cyclohydrolase / formyltetrahydrofolate synthetase	EC:6.3.4.3
Lsat_1_v5_gn_1_68441.1	K00430		peroxidase	EC:1.11.1.7
Lsat_1_v5_gn_1_68521.1	K11000	CALS;	callose synthase	EC:2.4.1.-
Lsat_1_v5_gn_1_69020.1	K00873	PK, pyk;	pyruvate kinase	EC:2.7.1.40
Lsat_1_v5_gn_1_69121.1	K10400	KIF15;	kinesin family member 15
Lsat_1_v5_gn_1_69221.1	K09571	FKBP4_5;	FK506-binding protein 4/5	EC:5.2.1.8
Lsat_1_v5_gn_1_69320.1	K11968	ARIH1;	ariadne-1	EC:2.3.2.27
Lsat_1_v5_gn_1_69581.1	K15363	FAN1, MTMR15;	fanconi-associated nuclease 1	EC:3.1.21.-
Lsat_1_v5_gn_1_69581.1	K15363	FAN1, MTMR15;	fanconi-associated nuclease 1	EC:3.1.4.1
Lsat_1_v5_gn_1_69940.1	K15535	PWD;	phosphoglucan, water dikinase	EC:2.7.9.5
Lsat_1_v5_gn_1_69980.1	K07904	RAB11A;	Ras-related protein Rab-11A
Lsat_1_v5_gn_1_70160.1	K00699	UGT;	glucuronosyltransferase	EC:2.4.1.17
Lsat_1_v5_gn_1_70301.1	K01897	ACSL, fadD;	long-chain acyl-CoA synthetase	EC:6.2.1.3
Lsat_1_v5_gn_1_70360.1	K01897	ACSL, fadD;	long-chain acyl-CoA synthetase	EC:6.2.1.3
Lsat_1_v5_gn_1_70400.1	K01897	ACSL, fadD;	long-chain acyl-CoA synthetase	EC:6.2.1.3
Lsat_1_v5_gn_1_70440.1	K09419	HSFF;	heat shock transcription factor, other eukaryote
Lsat_1_v5_gn_1_70780.1	K01251	ahcY;	adenosylhomocysteinase	EC:3.3.1.1
Lsat_1_v5_gn_1_71340.1	K10768	ALKBH6;	alkylated DNA repair protein alkB homolog 6	EC:1.14.11.-
Lsat_1_v5_gn_1_71380.1	K17805	PAM16, TIM16;	mitochondrial import inner membrane translocase subunit TIM16
Lsat_1_v5_gn_1_71481.1	K15287	SLC35F1_2;	solute carrier family 35, member F1/2
Lsat_1_v5_gn_1_71501.1	K01649	leuA;	2-isopropylmalate synthase	EC:2.3.3.13
Lsat_1_v5_gn_1_71541.1	K01655	LYS21, LYS20;	homocitrate synthase	EC:2.3.3.14
Lsat_1_v5_gn_1_71660.1	K13155	SNRNP35;	U11/U12 small nuclear ribonucleoprotein 35 kDa protein
Lsat_1_v5_gn_1_71701.1	K08150	SLC2A13, ITR;	MFS transporter, SP family, solute carrier family 2 (myo-inositol transporter), member 13
Lsat_1_v5_gn_1_71720.1	K14006	SEC23;	protein transport protein SEC23
Lsat_1_v5_gn_1_72000.1	K10949	KDELR;	ER lumen protein retaining receptor
Lsat_1_v5_gn_1_72060.1	K05755	ARPC4;	actin related protein 2/3 complex, subunit 4
Lsat_1_v5_gn_1_72081.1	K04711	ACER3, YDC1;	dihydroceramidase	EC:3.5.1.-
Lsat_1_v5_gn_1_72160.1	K11844	USP16_45;	ubiquitin carboxyl-terminal hydrolase 16/45	EC:3.4.19.12
Lsat_1_v5_gn_1_72181.1	K07952	ARFRP1;	ADP-ribosylation factor related protein 1
Lsat_1_v5_gn_1_72241.1	K11269	CTF18, CHL12;	chromosome transmission fidelity protein 18
Lsat_1_v5_gn_1_72341.1	K01876	DARS, aspS;	aspartyl-tRNA synthetase	EC:6.1.1.12
Lsat_1_v5_gn_1_72861.1	K00383	GSR, gor;	glutathione reductase (NADPH)	EC:1.8.1.7
Lsat_1_v5_gn_1_73741.1	K17991	PXG;	peroxygenase	EC:1.11.2.3
Lsat_1_v5_gn_1_73901.1	K08070		2-alkenal reductase	EC:1.3.1.74
Lsat_1_v5_gn_1_73921.1	K08070		2-alkenal reductase	EC:1.3.1.74
Lsat_1_v5_gn_1_741.1	K06100	SYMPK;	symplekin
Lsat_1_v5_gn_1_74120.1	K01184		polygalacturonase	EC:3.2.1.15
Lsat_1_v5_gn_1_7420.1	K03704	cspA;	cold shock protein (beta-ribbon, CspA family)
Lsat_1_v5_gn_1_74260.1	K14512	MPK6;	mitogen-activated protein kinase 6	EC:2.7.11.24
Lsat_1_v5_gn_1_74341.1	K11254	H4;	histone H4
Lsat_1_v5_gn_1_74601.1	K03921	FAB2, SSI2, desA1;	acyl-[acyl-carrier-protein] desaturase	EC:1.14.19.11
Lsat_1_v5_gn_1_74601.1	K03921	FAB2, SSI2, desA1;	acyl-[acyl-carrier-protein] desaturase	EC:1.14.19.2
Lsat_1_v5_gn_1_74601.1	K03921	FAB2, SSI2, desA1;	acyl-[acyl-carrier-protein] desaturase	EC:1.14.19.26
Lsat_1_v5_gn_1_74741.1	K08051	PLEKHA8;	pleckstrin homology domain containing, family A (phosphoinositide binding specific) member 8
Lsat_1_v5_gn_1_74900.1	K12855	PRPF6, PRP6;	pre-mRNA-processing factor 6
Lsat_1_v5_gn_1_75161.1	K01725	cynS;	cyanate lyase	EC:4.2.1.104
Lsat_1_v5_gn_1_75260.1	K05758	ARPC2;	actin related protein 2/3 complex, subunit 2
Lsat_1_v5_gn_1_75460.1	K02434	gatB, PET112;	aspartyl-tRNA(Asn)/glutamyl-tRNA(Gln) amidotransferase subunit B	EC:6.3.5.6
Lsat_1_v5_gn_1_75460.1	K02434	gatB, PET112;	aspartyl-tRNA(Asn)/glutamyl-tRNA(Gln) amidotransferase subunit B	EC:6.3.5.7
Lsat_1_v5_gn_1_75501.1	K08497	SEC20;	protein transport protein SEC20
Lsat_1_v5_gn_1_75540.1	K01703	leuC;	3-isopropylmalate/(R)-2-methylmalate dehydratase large subunit	EC:4.2.1.33
Lsat_1_v5_gn_1_75540.1	K01703	leuC;	3-isopropylmalate/(R)-2-methylmalate dehydratase large subunit	EC:4.2.1.35
Lsat_1_v5_gn_1_75561.1	K14484	IAA;	auxin-responsive protein IAA
Lsat_1_v5_gn_1_75641.1	K10599	PRPF19, PRP19;	pre-mRNA-processing factor 19	EC:2.3.2.27
Lsat_1_v5_gn_1_75680.1	K02894	RP-L23e, RPL23;	large subunit ribosomal protein L23e
Lsat_1_v5_gn_1_76001.1	K09422	MYBP;	myb proto-oncogene protein, plant
Lsat_1_v5_gn_1_76340.1	K08070		2-alkenal reductase	EC:1.3.1.74
Lsat_1_v5_gn_1_76380.1	K08070		2-alkenal reductase	EC:1.3.1.74
Lsat_1_v5_gn_1_76460.1	K07119		uncharacterized protein
Lsat_1_v5_gn_1_76500.1	K17800	LETM1, MDM38;	LETM1 and EF-hand domain-containing protein 1, mitochondrial
Lsat_1_v5_gn_1_77001.1	K15191	LARP7;	La-related protein 7
Lsat_1_v5_gn_1_77061.1	K07759	PARG;	poly(ADP-ribose) glycohydrolase	EC:3.2.1.143
Lsat_1_v5_gn_1_77261.1	K17255	GDI1_2;	Rab GDP dissociation inhibitor
Lsat_1_v5_gn_1_77340.1	K14964	ASH2;	Set1/Ash2 histone methyltransferase complex subunit ASH2
Lsat_1_v5_gn_1_7760.1	K09264		MADS-box transcription factor, plant
Lsat_1_v5_gn_1_77620.1	K18182	COX16;	cytochrome c oxidase assembly protein subunit 16
Lsat_1_v5_gn_1_77661.1	K03857	PIGA, GPI3;	phosphatidylinositol glycan, class A	EC:2.4.1.198
Lsat_1_v5_gn_1_77681.1	K00858	ppnK, NADK;	NAD+ kinase	EC:2.7.1.23
Lsat_1_v5_gn_1_77700.1	K03242	EIF2S3;	translation initiation factor 2 subunit 3
Lsat_1_v5_gn_1_77821.1	K00311	ETFDH;	electron-transferring-flavoprotein dehydrogenase	EC:1.5.5.1
Lsat_1_v5_gn_1_77921.1	K00847	scrK;	fructokinase	EC:2.7.1.4
Lsat_1_v5_gn_1_78000.1	K05906	PCYOX1, FCLY;	prenylcysteine oxidase / farnesylcysteine lyase	EC:1.8.3.5
Lsat_1_v5_gn_1_78000.1	K05906	PCYOX1, FCLY;	prenylcysteine oxidase / farnesylcysteine lyase	EC:1.8.3.6
Lsat_1_v5_gn_1_78060.1	K17919	SNX4;	sorting nexin-4
Lsat_1_v5_gn_1_7820.1	K13448	CML;	calcium-binding protein CML
Lsat_1_v5_gn_1_78580.1	K10733	GINS2, PSF2;	GINS complex subunit 2
Lsat_1_v5_gn_1_78600.1	K13412	CPK;	calcium-dependent protein kinase	EC:2.7.11.1
Lsat_1_v5_gn_1_78841.1	K03165	TOP3;	DNA topoisomerase III	EC:5.99.1.2
Lsat_1_v5_gn_1_78900.1	K14498	SNRK2;	serine/threonine-protein kinase SRK2	EC:2.7.11.1
Lsat_1_v5_gn_1_78921.1	K14498	SNRK2;	serine/threonine-protein kinase SRK2	EC:2.7.11.1
Lsat_1_v5_gn_1_7940.1	K10523	SPOP;	speckle-type POZ protein
Lsat_1_v5_gn_1_7960.1	K14835	NOP2;	ribosomal RNA methyltransferase Nop2	EC:2.1.1.-
Lsat_1_v5_gn_1_80721.1	K03596	lepA;	GTP-binding protein LepA
Lsat_1_v5_gn_1_80741.1	K12834	PHF5A;	PHD finger-like domain-containing protein 5A
Lsat_1_v5_gn_1_81581.1	K17872	ndh2;	NADH:ubiquinone reductase (non-electrogenic)	EC:1.6.5.9
Lsat_1_v5_gn_1_81640.1	K00254	DHODH, pyrD;	dihydroorotate dehydrogenase	EC:1.3.5.2
Lsat_1_v5_gn_1_81660.1	K00254	DHODH, pyrD;	dihydroorotate dehydrogenase	EC:1.3.5.2
Lsat_1_v5_gn_1_81840.1	K00166	BCKDHA, bkdA1;	2-oxoisovalerate dehydrogenase E1 component alpha subunit	EC:1.2.4.4
Lsat_1_v5_gn_1_82460.1	K00940	ndk, NME;	nucleoside-diphosphate kinase	EC:2.7.4.6
Lsat_1_v5_gn_1_82941.1	K00699	UGT;	glucuronosyltransferase	EC:2.4.1.17
Lsat_1_v5_gn_1_8300.1	K08866	TTK, MPS1;	serine/threonine-protein kinase TTK/MPS1	EC:2.7.12.1
Lsat_1_v5_gn_1_83080.1	K03327	TC.MATE, SLC47A, norM, mdtK, dinF;	multidrug resistance protein, MATE family
Lsat_1_v5_gn_1_83221.1	K03253	EIF3B;	translation initiation factor 3 subunit B
Lsat_1_v5_gn_1_8361.1	K13600	CAO;	chlorophyllide a oxygenase	EC:1.14.13.122
Lsat_1_v5_gn_1_83640.1	K03260	EIF4G;	translation initiation factor 4G
Lsat_1_v5_gn_1_83801.1	K03115	CSNK2B;	casein kinase II subunit beta
Lsat_1_v5_gn_1_84561.1	K00142	AASDH;	acyl-CoA synthetase	EC:6.2.1.-
Lsat_1_v5_gn_1_8480.1	K08889	FER, TYK3;	tyrosine-protein kinase Fer	EC:2.7.10.2
Lsat_1_v5_gn_1_85441.1	K03016	RPB8, POLR2H;	DNA-directed RNA polymerases I, II, and III subunit RPABC3
Lsat_1_v5_gn_1_86700.1	K17268	COPE;	coatomer protein complex, subunit epsilon
Lsat_1_v5_gn_1_86980.1	K12448	UXE, uxe;	UDP-arabinose 4-epimerase	EC:5.1.3.5
Lsat_1_v5_gn_1_8721.1	K07739	ELP3, KAT9;	elongator complex protein 3	EC:2.3.1.48
Lsat_1_v5_gn_1_87220.1	K01647	CS, gltA;	citrate synthase	EC:2.3.3.1
Lsat_1_v5_gn_1_87860.1	K18720	NUP145;	nucleoporin NUP145
Lsat_1_v5_gn_1_88060.1	K02111	ATPF1A, atpA;	F-type H+-transporting ATPase subunit alpha	EC:3.6.3.14
Lsat_1_v5_gn_1_88080.1	K02706	psbD;	photosystem II P680 reaction center D2 protein
Lsat_1_v5_gn_1_88101.1	K02690	psaB;	photosystem I P700 chlorophyll a apoprotein A2
Lsat_1_v5_gn_1_88121.1	K02689	psaA;	photosystem I P700 chlorophyll a apoprotein A1
Lsat_1_v5_gn_1_88821.1	K04730	IRAK1;	interleukin-1 receptor-associated kinase 1	EC:2.7.11.1
Lsat_1_v5_gn_1_89721.1	K00699	UGT;	glucuronosyltransferase	EC:2.4.1.17
Lsat_1_v5_gn_1_89761.1	K00699	UGT;	glucuronosyltransferase	EC:2.4.1.17
Lsat_1_v5_gn_1_89941.1	K04382	PPP2C;	serine/threonine-protein phosphatase 2A catalytic subunit	EC:3.1.3.16
Lsat_1_v5_gn_1_90081.1	K12194	CHMP4, SNF7, VPS32;	charged multivesicular body protein 4
Lsat_1_v5_gn_1_90680.1	K12486	SMAP;	stromal membrane-associated protein
Lsat_1_v5_gn_1_90700.1	K00485	FMO;	dimethylaniline monooxygenase (N-oxide forming)	EC:1.14.13.8
Lsat_1_v5_gn_1_90901.1	K02952	RP-S13, rpsM;	small subunit ribosomal protein S13
Lsat_1_v5_gn_1_91580.1	K06875	PDCD5, TFAR19;	programmed cell death protein 5
Lsat_1_v5_gn_1_91720.1	K17680	PEO1;	twinkle protein	EC:3.6.4.12
Lsat_1_v5_gn_1_91801.1	K04798	pfdB, PFDN6;	prefoldin beta subunit
Lsat_1_v5_gn_1_9221.1	K03014	RPB6, POLR2F;	DNA-directed RNA polymerases I, II, and III subunit RPABC2
Lsat_1_v5_gn_1_92320.1	K06942	ychF;	ribosome-binding ATPase
Lsat_1_v5_gn_1_9280.1	K00166	BCKDHA, bkdA1;	2-oxoisovalerate dehydrogenase E1 component alpha subunit	EC:1.2.4.4
Lsat_1_v5_gn_1_92880.1	K05389	KCNKF;	potassium channel subfamily K, other eukaryote
Lsat_1_v5_gn_1_93160.1	K11609	kas;	beta-ketoacyl ACP synthase	EC:2.3.1.-
Lsat_1_v5_gn_1_9360.1	K03875	SKP2, FBXL1;	F-box and leucine-rich repeat protein 1 (S-phase kinase-associated protein 2)
Lsat_1_v5_gn_1_93761.1	K13176	THOC7;	THO complex subunit 7
Lsat_1_v5_gn_1_9380.1	K11253	H3;	histone H3
Lsat_1_v5_gn_1_9421.1	K17506	PPM1L, PP2CE;	protein phosphatase 1L	EC:3.1.3.16
Lsat_1_v5_gn_1_9460.1	K02736	PSMB4;	20S proteasome subunit beta 7	EC:3.4.25.1
Lsat_1_v5_gn_1_95081.1	K02992	RP-S7, MRPS7, rpsG;	small subunit ribosomal protein S7
Lsat_1_v5_gn_1_95121.1	K02950	RP-S12, MRPS12, rpsL;	small subunit ribosomal protein S12
Lsat_1_v5_gn_1_95140.1	K10739	RFA2, RPA2;	replication factor A2
Lsat_1_v5_gn_1_95341.1	K08912	LHCB1;	light-harvesting complex II chlorophyll a/b binding protein 1
Lsat_1_v5_gn_1_95780.1	K09458	fabF;	3-oxoacyl-[acyl-carrier-protein] synthase II	EC:2.3.1.179
Lsat_1_v5_gn_1_95860.1	K01025			E2.8.2.-
Lsat_1_v5_gn_1_95920.1	K01015	SULT2B1;	alcohol sulfotransferase	EC:2.8.2.2
Lsat_1_v5_gn_1_96161.1	K03046	rpoC;	DNA-directed RNA polymerase subunit beta'	EC:2.7.7.6
Lsat_1_v5_gn_1_96721.1	K03189	ureG;	urease accessory protein
Lsat_1_v5_gn_1_96861.1	K01049	ACHE;	acetylcholinesterase	EC:3.1.1.7
Lsat_1_v5_gn_1_96881.1	K09458	fabF;	3-oxoacyl-[acyl-carrier-protein] synthase II	EC:2.3.1.179
Lsat_1_v5_gn_1_9700.1	K00939	adk, AK;	adenylate kinase	EC:2.7.4.3
Lsat_1_v5_gn_1_9740.1	K14574	SDO1, SBDS;	ribosome maturation protein SDO1
Lsat_1_v5_gn_1_9760.1	K03671	trxA;	thioredoxin 1
Lsat_1_v5_gn_1_98220.1	K11841	USP10, UBP3;	ubiquitin carboxyl-terminal hydrolase 10	EC:3.4.19.12
Lsat_1_v5_gn_1_99900.1	K01537		Ca2+-transporting ATPase	EC:3.6.3.8
Lsat_1_v5_gn_2_100021.1	K02870	RP-L12e, RPL12;	large subunit ribosomal protein L12e
Lsat_1_v5_gn_2_100140.1	K09338	HD-ZIP;	homeobox-leucine zipper protein
Lsat_1_v5_gn_2_100160.1	K15501	PPP6R3, SAPS3;	serine/threonine-protein phosphatase 6 regulatory subunit 3
Lsat_1_v5_gn_2_100441.1	K15285	SLC35E3;	solute carrier family 35, member E3
Lsat_1_v5_gn_2_100520.1	K12185	VPS37;	ESCRT-I complex subunit VPS37
Lsat_1_v5_gn_2_101081.1	K12428	fadD32;	fatty acid CoA ligase FadD32
Lsat_1_v5_gn_2_101240.1	K10256	FAD2;	omega-6 fatty acid desaturase / acyl-lipid omega-6 desaturase (Delta-12 desaturase)	EC:1.14.19.22
Lsat_1_v5_gn_2_101240.1	K10256	FAD2;	omega-6 fatty acid desaturase / acyl-lipid omega-6 desaturase (Delta-12 desaturase)	EC:1.14.19.6
Lsat_1_v5_gn_2_101300.1	K11000	CALS;	callose synthase	EC:2.4.1.-
Lsat_1_v5_gn_2_101421.1	K01938	fhs;	formate--tetrahydrofolate ligase	EC:6.3.4.3
Lsat_1_v5_gn_2_101440.1	K04506	SIAH1;	E3 ubiquitin-protein ligase SIAH1	EC:2.3.2.27
Lsat_1_v5_gn_2_10161.1	K00844	HK;	hexokinase	EC:2.7.1.1
Lsat_1_v5_gn_2_101780.1	K13412	CPK;	calcium-dependent protein kinase	EC:2.7.11.1
Lsat_1_v5_gn_2_102000.1	K00102	dld, LDHD;	D-lactate dehydrogenase (cytochrome)	EC:1.1.2.4
Lsat_1_v5_gn_2_102040.1	K13412	CPK;	calcium-dependent protein kinase	EC:2.7.11.1
Lsat_1_v5_gn_2_102081.1	K16275	BAH, NLA;	E3 ubiquitin-protein ligase BAH	EC:2.3.2.27
Lsat_1_v5_gn_2_102120.1	K01301	NAALAD;	N-acetylated-alpha-linked acidic dipeptidase	EC:3.4.17.21
Lsat_1_v5_gn_2_102201.1	K11838	USP7, UBP15;	ubiquitin carboxyl-terminal hydrolase 7	EC:3.4.19.12
Lsat_1_v5_gn_2_102421.1	K00517			E1.14.-.-
Lsat_1_v5_gn_2_102741.1	K13680	CSLA;	beta-mannan synthase	EC:2.4.1.32
Lsat_1_v5_gn_2_102821.1	K12184	VPS28;	ESCRT-I complex subunit VPS28
Lsat_1_v5_gn_2_102840.1	K18081	MTMR1_2;	myotubularin-related protein 1/2	EC:3.1.3.64
Lsat_1_v5_gn_2_102840.1	K18081	MTMR1_2;	myotubularin-related protein 1/2	EC:3.1.3.95
Lsat_1_v5_gn_2_102901.1	K02901	RP-L27e, RPL27;	large subunit ribosomal protein L27e
Lsat_1_v5_gn_2_102920.1	K00565	RNMT;	mRNA (guanine-N7-)-methyltransferase	EC:2.1.1.56
Lsat_1_v5_gn_2_102941.1	K08912	LHCB1;	light-harvesting complex II chlorophyll a/b binding protein 1
Lsat_1_v5_gn_2_103001.1	K18678	VTE5;	phytol kinase	EC:2.7.1.182
Lsat_1_v5_gn_2_103021.1	K14003	PREB, SEC12;	prolactin regulatory element-binding protein
Lsat_1_v5_gn_2_103201.1	K14944	NOVA;	RNA-binding protein Nova
Lsat_1_v5_gn_2_103280.1	K01931	NEUR;	protein neuralized	EC:2.3.2.27
Lsat_1_v5_gn_2_103561.1	K16289	ANKK1;	ankyrin repeat and protein kinase domain-containing protein 1	EC:2.7.11.1
Lsat_1_v5_gn_2_103580.1	K12591	RRP6, EXOSC10;	exosome complex exonuclease RRP6	EC:3.1.13.-
Lsat_1_v5_gn_2_103600.1	K08496	GOSR2, BOS1;	golgi SNAP receptor complex member 2
Lsat_1_v5_gn_2_103681.1	K10756	RFC3_5;	replication factor C subunit 3/5
Lsat_1_v5_gn_2_103701.1	K00962	pnp, PNPT1;	polyribonucleotide nucleotidyltransferase	EC:2.7.7.8
Lsat_1_v5_gn_2_103720.1	K13754	SLC24A6, NCKX6;	solute carrier family 24 (sodium/potassium/calcium exchanger), member 6
Lsat_1_v5_gn_2_103761.1	K05349	bglX;	beta-glucosidase	EC:3.2.1.21
Lsat_1_v5_gn_2_104041.1	K00549	metE;	5-methyltetrahydropteroyltriglutamate--homocysteine methyltransferase	EC:2.1.1.14
Lsat_1_v5_gn_2_104060.1	K11098	SNRPF, SMF;	small nuclear ribonucleoprotein F
Lsat_1_v5_gn_2_104100.1	K11098	SNRPF, SMF;	small nuclear ribonucleoprotein F
Lsat_1_v5_gn_2_104220.1	K08511	ATVAMP72;	vesicle-associated membrane protein 72
Lsat_1_v5_gn_2_104281.1	K17769	TOM22;	mitochondrial import receptor subunit TOM22
Lsat_1_v5_gn_2_104400.1	K10743	RNASEH2A;	ribonuclease H2 subunit A	EC:3.1.26.4
Lsat_1_v5_gn_2_104420.1	K05928		tocopherol O-methyltransferase	EC:2.1.1.95
Lsat_1_v5_gn_2_104441.1	K09648	IMP2;	mitochondrial inner membrane protease subunit 2	EC:3.4.21.-
Lsat_1_v5_gn_2_104460.1	K06133	LYS5, acpT;	4'-phosphopantetheinyl transferase	EC:2.7.8.-
Lsat_1_v5_gn_2_104520.1	K00993	EPT1;	ethanolaminephosphotransferase	EC:2.7.8.1
Lsat_1_v5_gn_2_104640.1	K01267	DNPEP;	aspartyl aminopeptidase	EC:3.4.11.21
Lsat_1_v5_gn_2_104760.1	K07976	RAB;	Rab family, other
Lsat_1_v5_gn_2_105620.1	K02962	RP-S17e, RPS17;	small subunit ribosomal protein S17e
Lsat_1_v5_gn_2_105841.1	K00365	uaZ;	urate oxidase	EC:1.7.3.3
Lsat_1_v5_gn_2_105880.1	K12198	CHMP5, VPS60;	charged multivesicular body protein 5
Lsat_1_v5_gn_2_105900.1	K09841	ABA2;	xanthoxin dehydrogenase	EC:1.1.1.288
Lsat_1_v5_gn_2_105960.1	K09503	DNAJA2;	DnaJ homolog subfamily A member 2
Lsat_1_v5_gn_2_106121.1	K09503	DNAJA2;	DnaJ homolog subfamily A member 2
Lsat_1_v5_gn_2_106341.1	K13412	CPK;	calcium-dependent protein kinase	EC:2.7.11.1
Lsat_1_v5_gn_2_106441.1	K17964	LRPPRC;	leucine-rich PPR motif-containing protein, mitochondrial
Lsat_1_v5_gn_2_106480.1	K14513	EIN2;	ethylene-insensitive protein 2
Lsat_1_v5_gn_2_106520.1	K10775		phenylalanine ammonia-lyase	EC:4.3.1.24
Lsat_1_v5_gn_2_106540.1	K10775		phenylalanine ammonia-lyase	EC:4.3.1.24
Lsat_1_v5_gn_2_106561.1	K14488	SAUR;	SAUR family protein
Lsat_1_v5_gn_2_107041.1	K05658	ABCB1;	ATP-binding cassette, subfamily B (MDR/TAP), member 1	EC:3.6.3.44
Lsat_1_v5_gn_2_10721.1	K03265	ETF1, ERF1;	peptide chain release factor subunit 1
Lsat_1_v5_gn_2_107241.1	K09422	MYBP;	myb proto-oncogene protein, plant
Lsat_1_v5_gn_2_107260.1	K00789	metK;	S-adenosylmethionine synthetase	EC:2.5.1.6
Lsat_1_v5_gn_2_107281.1	K03671	trxA;	thioredoxin 1
Lsat_1_v5_gn_2_107361.1	K11838	USP7, UBP15;	ubiquitin carboxyl-terminal hydrolase 7	EC:3.4.19.12
Lsat_1_v5_gn_2_107601.1	K11664	VPS72, TCFL1, YL1;	vacuolar protein sorting-associated protein 72
Lsat_1_v5_gn_2_107680.1	K00599	METTL6;	methyltransferase-like protein 6	EC:2.1.1.-
Lsat_1_v5_gn_2_107701.1	K07407	galA, rafA;	alpha-galactosidase	EC:3.2.1.22
Lsat_1_v5_gn_2_107780.1	K14516	ERF1;	ethylene-responsive transcription factor 1
Lsat_1_v5_gn_2_107900.1	K06269	PPP1C;	serine/threonine-protein phosphatase PP1 catalytic subunit	EC:3.1.3.16
Lsat_1_v5_gn_2_108040.1	K01620	ltaE;	threonine aldolase	EC:4.1.2.48
Lsat_1_v5_gn_2_108061.1	K01892	HARS, hisS;	histidyl-tRNA synthetase	EC:6.1.1.21
Lsat_1_v5_gn_2_108120.1	K13508	GPAT;	glycerol-3-phosphate acyltransferase	EC:2.3.1.15
Lsat_1_v5_gn_2_108161.1	K11446	KDM5, JARID1;	histone demethylase JARID1	EC:1.14.11.-
Lsat_1_v5_gn_2_108180.1	K05309	PTGES2;	microsomal prostaglandin-E synthase 2	EC:5.3.99.3
Lsat_1_v5_gn_2_108321.1	K06927	DPH6;	diphthine-ammonia ligase	EC:6.3.1.14
Lsat_1_v5_gn_2_108341.1	K11583	PPP2R3;	serine/threonine-protein phosphatase 2A regulatory subunit B''
Lsat_1_v5_gn_2_108461.1	K12373	HEXA_B;	hexosaminidase	EC:3.2.1.52
Lsat_1_v5_gn_2_108501.1	K01653	ilvH, ilvN;	acetolactate synthase I/III small subunit	EC:2.2.1.6
Lsat_1_v5_gn_2_108521.1	K15448	TRM112, TRMT112;	multifunctional methyltransferase subunit TRM112
Lsat_1_v5_gn_2_108700.1	K06966		uncharacterized protein
Lsat_1_v5_gn_2_108740.1	K09523	DNAJC3;	DnaJ homolog subfamily C member 3
Lsat_1_v5_gn_2_108920.1	K09872	PIP;	aquaporin PIP
Lsat_1_v5_gn_2_108980.1	K09872	PIP;	aquaporin PIP
Lsat_1_v5_gn_2_109001.1	K09872	PIP;	aquaporin PIP
Lsat_1_v5_gn_2_109441.1	K00783	rlmH;	23S rRNA (pseudouridine1915-N3)-methyltransferase	EC:2.1.1.177
Lsat_1_v5_gn_2_109480.1	K03231	EEF1A;	elongation factor 1-alpha
Lsat_1_v5_gn_2_109600.1	K02973	RP-S23e, RPS23;	small subunit ribosomal protein S23e
Lsat_1_v5_gn_2_109741.1	K09284	AP2;	AP2-like factor, euAP2 lineage
Lsat_1_v5_gn_2_109940.1	K00939	adk, AK;	adenylate kinase	EC:2.7.4.3
Lsat_1_v5_gn_2_110060.1	K12129	PRR7;	pseudo-response regulator 7
Lsat_1_v5_gn_2_110120.1	K18732	SARNP, CIP29, THO1;	SAP domain-containing ribonucleoprotein
Lsat_1_v5_gn_2_110381.1	K07385	TPS-Cin;	1,8-cineole synthase	EC:4.2.3.108
Lsat_1_v5_gn_2_110500.1	K00620	argJ;	glutamate N-acetyltransferase / amino-acid N-acetyltransferase	EC:2.3.1.1
Lsat_1_v5_gn_2_110500.1	K00620	argJ;	glutamate N-acetyltransferase / amino-acid N-acetyltransferase	EC:2.3.1.35
Lsat_1_v5_gn_2_110521.1	K11251	H2A;	histone H2A
Lsat_1_v5_gn_2_110600.1	K11252	H2B;	histone H2B
Lsat_1_v5_gn_2_110761.1	K00517			E1.14.-.-
Lsat_1_v5_gn_2_110861.1	K00517			E1.14.-.-
Lsat_1_v5_gn_2_110940.1	K00517			E1.14.-.-
Lsat_1_v5_gn_2_111141.1	K00517			E1.14.-.-
Lsat_1_v5_gn_2_111181.1	K01778	dapF;	diaminopimelate epimerase	EC:5.1.1.7
Lsat_1_v5_gn_2_111261.1	K08678	UXS1, uxs;	UDP-glucuronate decarboxylase	EC:4.1.1.35
Lsat_1_v5_gn_2_111280.1	K07195	EXOC7, EXO70;	exocyst complex component 7
Lsat_1_v5_gn_2_111420.1	K06940		uncharacterized protein
Lsat_1_v5_gn_2_111481.1	K12492	ARFGAP1;	ADP-ribosylation factor GTPase-activating protein 1
Lsat_1_v5_gn_2_111501.1	K12492	ARFGAP1;	ADP-ribosylation factor GTPase-activating protein 1
Lsat_1_v5_gn_2_111680.1	K12833	SF3B14;	pre-mRNA branch site protein p14
Lsat_1_v5_gn_2_111701.1	K03404	chlD, bchD;	magnesium chelatase subunit D	EC:6.6.1.1
Lsat_1_v5_gn_2_111980.1	K01728	pel;	pectate lyase	EC:4.2.2.2
Lsat_1_v5_gn_2_112360.1	K13113	UBL5, HUB1;	ubiquitin-like protein 5
Lsat_1_v5_gn_2_112401.1	K12666	OST1, RPN1;	oligosaccharyltransferase complex subunit alpha (ribophorin I)
Lsat_1_v5_gn_2_112680.1	K00856	ADK;	adenosine kinase	EC:2.7.1.20
Lsat_1_v5_gn_2_112741.1	K11129	NHP2, NOLA2;	H/ACA ribonucleoprotein complex subunit 2
Lsat_1_v5_gn_2_112761.1	K14861	URB1;	nucleolar pre-ribosomal-associated protein 1
Lsat_1_v5_gn_2_112821.1	K11086	SNRPB, SMB;	small nuclear ribonucleoprotein B and B'
Lsat_1_v5_gn_2_112901.1	K15015	SLC32A, VGAT;	solute carrier family 32 (vesicular inhibitory amino acid transporter)
Lsat_1_v5_gn_2_113061.1	K06111	EXOC4, SEC8;	exocyst complex component 4
Lsat_1_v5_gn_2_113081.1	K16298	SCPL-IV;	serine carboxypeptidase-like clade IV	EC:3.4.16.-
Lsat_1_v5_gn_2_113200.1	K12885	RBMX, HNRNPG;	heterogeneous nuclear ribonucleoprotein G
Lsat_1_v5_gn_2_113620.1	K10635	RNF111;	E3 ubiquitin-protein ligase Arkadia	EC:2.3.2.27
Lsat_1_v5_gn_2_113681.1	K16297	SCPL-II;	serine carboxypeptidase-like clade II	EC:3.4.16.-
Lsat_1_v5_gn_2_113740.1	K04650	NCOR1, N-CoR;	nuclear receptor co-repressor 1
Lsat_1_v5_gn_2_113780.1	K06065	NCOR2, SMRT;	nuclear receptor co-repressor 2
Lsat_1_v5_gn_2_114100.1	K09539	DNAJC19;	DnaJ homolog subfamily C member 19
Lsat_1_v5_gn_2_114260.1	K02152	ATPeV1G, ATP6G;	V-type H+-transporting ATPase subunit G
Lsat_1_v5_gn_2_114381.1	K01736	aroC;	chorismate synthase	EC:4.2.3.5
Lsat_1_v5_gn_2_114681.1	K09580	PDIA1, P4HB;	protein disulfide-isomerase A1	EC:5.3.4.1
Lsat_1_v5_gn_2_114861.1	K09872	PIP;	aquaporin PIP
Lsat_1_v5_gn_2_115281.1	K00799	GST, gst;	glutathione S-transferase	EC:2.5.1.18
Lsat_1_v5_gn_2_115321.1	K00995	pgsA, PGS1;	CDP-diacylglycerol--glycerol-3-phosphate 3-phosphatidyltransferase	EC:2.7.8.5
Lsat_1_v5_gn_2_115441.1	K12129	PRR7;	pseudo-response regulator 7
Lsat_1_v5_gn_2_115481.1	K16546	FGFR10P;	FGFR1 oncogene partner
Lsat_1_v5_gn_2_115560.1	K01728	pel;	pectate lyase	EC:4.2.2.2
Lsat_1_v5_gn_2_115601.1	K02918	RP-L35e, RPL35;	large subunit ribosomal protein L35e
Lsat_1_v5_gn_2_115701.1	K01956	carA, CPA1;	carbamoyl-phosphate synthase small subunit	EC:6.3.5.5
Lsat_1_v5_gn_2_115920.1	K14800	TSR2;	pre-rRNA-processing protein TSR2
Lsat_1_v5_gn_2_115940.1	K02893	RP-L23Ae, RPL23A;	large subunit ribosomal protein L23Ae
Lsat_1_v5_gn_2_115960.1	K05658	ABCB1;	ATP-binding cassette, subfamily B (MDR/TAP), member 1	EC:3.6.3.44
Lsat_1_v5_gn_2_116181.1	K10643	CNOT4, NOT4, MOT2;	CCR4-NOT transcription complex subunit 4	EC:2.3.2.27
Lsat_1_v5_gn_2_116520.1	K13124	MORG1;	mitogen-activated protein kinase organizer 1
Lsat_1_v5_gn_2_116541.1	K00013	hisD;	histidinol dehydrogenase	EC:1.1.1.23
Lsat_1_v5_gn_2_116621.1	K10575	UBE2G1, UBC7;	ubiquitin-conjugating enzyme E2 G1	EC:2.3.2.23
Lsat_1_v5_gn_2_116640.1	K03283	HSPA1_8;	heat shock 70kDa protein 1/8
Lsat_1_v5_gn_2_116700.1	K15694	RNF43;	RING finger protein 43	EC:2.3.2.27
Lsat_1_v5_gn_2_117041.1	K02991	RP-S6e, RPS6;	small subunit ribosomal protein S6e
Lsat_1_v5_gn_2_117061.1	K02991	RP-S6e, RPS6;	small subunit ribosomal protein S6e
Lsat_1_v5_gn_2_117260.1	K07905	RAB11B;	Ras-related protein Rab-11B
Lsat_1_v5_gn_2_117360.1	K06269	PPP1C;	serine/threonine-protein phosphatase PP1 catalytic subunit	EC:3.1.3.16
Lsat_1_v5_gn_2_117820.1	K12657	ALDH18A1, P5CS;	delta-1-pyrroline-5-carboxylate synthetase	EC:1.2.1.41
Lsat_1_v5_gn_2_117820.1	K12657	ALDH18A1, P5CS;	delta-1-pyrroline-5-carboxylate synthetase	EC:2.7.2.11
Lsat_1_v5_gn_2_117921.1	K00966	GMPP;	mannose-1-phosphate guanylyltransferase	EC:2.7.7.13
Lsat_1_v5_gn_2_117981.1	K14848	RRB1, GRWD1;	ribosome assembly protein RRB1
Lsat_1_v5_gn_2_118200.1	K11982	RNF115_126;	E3 ubiquitin-protein ligase RNF115/126	EC:2.3.2.27
Lsat_1_v5_gn_2_118280.1	K16283	SDIR1;	E3 ubiquitin-protein ligase SDIR1	EC:2.3.2.27
Lsat_1_v5_gn_2_118301.1	K01802		peptidylprolyl isomerase	EC:5.2.1.8
Lsat_1_v5_gn_2_118601.1	K14497	PP2C;	protein phosphatase 2C	EC:3.1.3.16
Lsat_1_v5_gn_2_11861.1	K01785	galM, GALM;	aldose 1-epimerase	EC:5.1.3.3
Lsat_1_v5_gn_2_11881.1	K05929	NMT;	phosphoethanolamine N-methyltransferase	EC:2.1.1.103
Lsat_1_v5_gn_2_118821.1	K17943	PUM;	pumilio RNA-binding family
Lsat_1_v5_gn_2_118960.1	K02889	RP-L21e, RPL21;	large subunit ribosomal protein L21e
Lsat_1_v5_gn_2_119101.1	K00729	ALG5;	dolichyl-phosphate beta-glucosyltransferase	EC:2.4.1.117
Lsat_1_v5_gn_2_119240.1	K12900	FUSIP1;	FUS-interacting serine-arginine-rich protein 1
Lsat_1_v5_gn_2_119361.1	K10258	TER, TSC13, CER10;	very-long-chain enoyl-CoA reductase	EC:1.3.1.93
Lsat_1_v5_gn_2_119400.1	K13161	HNRNPR;	heterogeneous nuclear ribonucleoprotein R
Lsat_1_v5_gn_2_11960.1	K15544	SSU72;	RNA polymerase II subunit A C-terminal domain phosphatase SSU72	EC:3.1.3.16
Lsat_1_v5_gn_2_119720.1	K11713	PGTB1;	geranylgeranyl transferase type-1 subunit beta	EC:2.5.1.59
Lsat_1_v5_gn_2_11981.1	K12398	AP3M;	AP-3 complex subunit mu
Lsat_1_v5_gn_2_119980.1	K13493	UGT76C1_2;	cytokinin-N-glucosyltransferase	EC:2.4.1.-
Lsat_1_v5_gn_2_120060.1	K13993	HSP20;	HSP20 family protein
Lsat_1_v5_gn_2_120081.1	K13993	HSP20;	HSP20 family protein
Lsat_1_v5_gn_2_120221.1	K09422	MYBP;	myb proto-oncogene protein, plant
Lsat_1_v5_gn_2_120360.1	K02917	RP-L35Ae, RPL35A;	large subunit ribosomal protein L35Ae
Lsat_1_v5_gn_2_121140.1	K00854	xylB, XYLB;	xylulokinase	EC:2.7.1.17
Lsat_1_v5_gn_2_121160.1	K13428	EFR;	LRR receptor-like serine/threonine-protein kinase EFR	EC:2.7.11.1
Lsat_1_v5_gn_2_121301.1	K13946	AUX1, LAX;	auxin influx carrier (AUX1 LAX family)
Lsat_1_v5_gn_2_121360.1	K02941	RP-LP0, RPLP0;	large subunit ribosomal protein LP0
Lsat_1_v5_gn_2_121440.1	K09872	PIP;	aquaporin PIP
Lsat_1_v5_gn_2_121480.1	K09872	PIP;	aquaporin PIP
Lsat_1_v5_gn_2_121520.1	K09872	PIP;	aquaporin PIP
Lsat_1_v5_gn_2_121560.1	K03249	EIF3F;	translation initiation factor 3 subunit F
Lsat_1_v5_gn_2_121880.1	K13354	SLC25A17, PMP34;	solute carrier family 25 (peroxisomal adenine nucleotide transporter), member 17
Lsat_1_v5_gn_2_122000.1	K13463	COI-1;	coronatine-insensitive protein 1
Lsat_1_v5_gn_2_122560.1	K01079	serB, PSPH;	phosphoserine phosphatase	EC:3.1.3.3
Lsat_1_v5_gn_2_122641.1	K01100		sedoheptulose-bisphosphatase	EC:3.1.3.37
Lsat_1_v5_gn_2_122660.1	K01756	purB, ADSL;	adenylosuccinate lyase	EC:4.3.2.2
Lsat_1_v5_gn_2_122780.1	K00685	ATE1, ate1;	arginine-tRNA-protein transferase	EC:2.3.2.8
Lsat_1_v5_gn_2_122921.1	K14318	NUP88;	nuclear pore complex protein Nup88
Lsat_1_v5_gn_2_12320.1	K07151	STT3;	dolichyl-diphosphooligosaccharide--protein glycosyltransferase	EC:2.4.99.18
Lsat_1_v5_gn_2_123380.1	K05857	PLCD;	phosphatidylinositol phospholipase C, delta	EC:3.1.4.11
Lsat_1_v5_gn_2_123400.1	K05857	PLCD;	phosphatidylinositol phospholipase C, delta	EC:3.1.4.11
Lsat_1_v5_gn_2_123440.1	K15683	NFXL1, OZFP;	NF-X1-type zinc finger protein NFXL1
Lsat_1_v5_gn_2_123641.1	K02867	RP-L11, MRPL11, rplK;	large subunit ribosomal protein L11
Lsat_1_v5_gn_2_12381.1	K14486	ARF;	auxin response factor
Lsat_1_v5_gn_2_123940.1	K01892	HARS, hisS;	histidyl-tRNA synthetase	EC:6.1.1.21
Lsat_1_v5_gn_2_124101.1	K03844	ALG11;	alpha-1,2-mannosyltransferase	EC:2.4.1.131
Lsat_1_v5_gn_2_124121.1	K04646	CLTC;	clathrin heavy chain
Lsat_1_v5_gn_2_124241.1	K07277	SAM50, TOB55, bamA;	outer membrane protein insertion porin family
Lsat_1_v5_gn_2_124260.1	K16296	SCPL-I;	serine carboxypeptidase-like clade I	EC:3.4.16.-
Lsat_1_v5_gn_2_124440.1	K10799	TNKS;	tankyrase	EC:2.4.2.30
Lsat_1_v5_gn_2_124481.1	K00522	FTH1;	ferritin heavy chain	EC:1.16.3.2
Lsat_1_v5_gn_2_124500.1	K03348	APC1;	anaphase-promoting complex subunit 1
Lsat_1_v5_gn_2_124580.1	K10257	FAD3, FAD7, FAD8, desB;	acyl-lipid omega-3 desaturase	EC:1.14.19.25
Lsat_1_v5_gn_2_124580.1	K10257	FAD3, FAD7, FAD8, desB;	acyl-lipid omega-3 desaturase	EC:1.14.19.35
Lsat_1_v5_gn_2_124580.1	K10257	FAD3, FAD7, FAD8, desB;	acyl-lipid omega-3 desaturase	EC:1.14.19.36
Lsat_1_v5_gn_2_125000.1	K04564	SOD2;	superoxide dismutase, Fe-Mn family	EC:1.15.1.1
Lsat_1_v5_gn_2_125021.1	K00555	TRMT1, trm1;	tRNA (guanine26-N2/guanine27-N2)-dimethyltransferase	EC:2.1.1.215
Lsat_1_v5_gn_2_125021.1	K00555	TRMT1, trm1;	tRNA (guanine26-N2/guanine27-N2)-dimethyltransferase	EC:2.1.1.216
Lsat_1_v5_gn_2_125300.1	K03549	kup;	KUP system potassium uptake protein
Lsat_1_v5_gn_2_125341.1	K06901	pbuG;	putative MFS transporter, AGZA family, xanthine/uracil permease
Lsat_1_v5_gn_2_125401.1	K01599	hemE, UROD;	uroporphyrinogen decarboxylase	EC:4.1.1.37
Lsat_1_v5_gn_2_125521.1	K01227		mannosyl-glycoprotein endo-beta-N-acetylglucosaminidase	EC:3.2.1.96
Lsat_1_v5_gn_2_125581.1	K14496	PYL;	abscisic acid receptor PYR/PYL family
Lsat_1_v5_gn_2_125961.1	K14840	NOP53, GLTSCR2;	nucleolar protein 53
Lsat_1_v5_gn_2_126021.1	K10523	SPOP;	speckle-type POZ protein
Lsat_1_v5_gn_2_12620.1	K00924			E2.7.1.-
Lsat_1_v5_gn_2_126320.1	K15437	AIMP1, ARC1;	aminoacyl tRNA synthase complex-interacting multifunctional protein 1
Lsat_1_v5_gn_2_126340.1	K14492	ARR-A;	two-component response regulator ARR-A family
Lsat_1_v5_gn_2_126361.1	K08876	SCYL1;	SCY1-like protein 1
Lsat_1_v5_gn_2_126721.1	K08869	ADCK, ABC1;	aarF domain-containing kinase
Lsat_1_v5_gn_2_126741.1	K15025	EIF1AD;	probable RNA-binding protein EIF1AD
Lsat_1_v5_gn_2_126780.1	K15710	SHPRH;	E3 ubiquitin-protein ligase SHPRH	EC:2.3.2.27
Lsat_1_v5_gn_2_126780.1	K15710	SHPRH;	E3 ubiquitin-protein ligase SHPRH	EC:3.6.4.-
Lsat_1_v5_gn_2_126800.1	K03145	TFIIS;	transcription elongation factor S-II
Lsat_1_v5_gn_2_127120.1	K12877	MAGOH;	protein mago nashi
Lsat_1_v5_gn_2_127360.1	K01069	gloB;	hydroxyacylglutathione hydrolase	EC:3.1.2.6
Lsat_1_v5_gn_2_127741.1	K04715	CERK;	ceramide kinase	EC:2.7.1.138
Lsat_1_v5_gn_2_127761.1	K01444	AGA, aspG;	N4-(beta-N-acetylglucosaminyl)-L-asparaginase	EC:3.5.1.26
Lsat_1_v5_gn_2_128100.1	K00344	qor, CRYZ;	NADPH2:quinone reductase	EC:1.6.5.5
Lsat_1_v5_gn_2_128161.1	K00344	qor, CRYZ;	NADPH2:quinone reductase	EC:1.6.5.5
Lsat_1_v5_gn_2_128201.1	K00344	qor, CRYZ;	NADPH2:quinone reductase	EC:1.6.5.5
Lsat_1_v5_gn_2_128341.1	K00344	qor, CRYZ;	NADPH2:quinone reductase	EC:1.6.5.5
Lsat_1_v5_gn_2_128380.1	K00344	qor, CRYZ;	NADPH2:quinone reductase	EC:1.6.5.5
Lsat_1_v5_gn_2_128480.1	K00344	qor, CRYZ;	NADPH2:quinone reductase	EC:1.6.5.5
Lsat_1_v5_gn_2_128500.1	K13095	SF1;	splicing factor 1
Lsat_1_v5_gn_2_128581.1	K00344	qor, CRYZ;	NADPH2:quinone reductase	EC:1.6.5.5
Lsat_1_v5_gn_2_128640.1	K09873	TIP;	aquaporin TIP
Lsat_1_v5_gn_2_128800.1	K13800	CMPK1, UMPK;	UMP-CMP kinase	EC:2.7.4.-
Lsat_1_v5_gn_2_128800.1	K13800	CMPK1, UMPK;	UMP-CMP kinase	EC:2.7.4.14
Lsat_1_v5_gn_2_128920.1	K01051		pectinesterase	EC:3.1.1.11
Lsat_1_v5_gn_2_128981.1	K01193	sacA;	beta-fructofuranosidase	EC:3.2.1.26
Lsat_1_v5_gn_2_129041.1	K01087	otsB;	trehalose 6-phosphate phosphatase	EC:3.1.3.12
Lsat_1_v5_gn_2_129181.1	K10636	AMFR, GP78;	autocrine motility factor receptor	EC:2.3.2.27
Lsat_1_v5_gn_2_129281.1	K13783	SLC37A1_2;	MFS transporter, OPA family, solute carrier family 37 (glycerol-3-phosphate transporter), member 1/2
Lsat_1_v5_gn_2_129361.1	K13448	CML;	calcium-binding protein CML
Lsat_1_v5_gn_2_129481.1	K01689	ENO, eno;	enolase	EC:4.2.1.11
Lsat_1_v5_gn_2_129741.1	K13458	RAR1;	disease resistance protein
Lsat_1_v5_gn_2_129840.1	K16911	DDX21;	ATP-dependent RNA helicase DDX21	EC:3.6.4.13
Lsat_1_v5_gn_2_1300.1	K01802		peptidylprolyl isomerase	EC:5.2.1.8
Lsat_1_v5_gn_2_130100.1	K00847	scrK;	fructokinase	EC:2.7.1.4
Lsat_1_v5_gn_2_130521.1	K00008	SORD, gutB;	L-iditol 2-dehydrogenase	EC:1.1.1.14
Lsat_1_v5_gn_2_130560.1	K00008	SORD, gutB;	L-iditol 2-dehydrogenase	EC:1.1.1.14
Lsat_1_v5_gn_2_130641.1	K09286	EREBP;	EREBP-like factor
Lsat_1_v5_gn_2_131140.1	K01881	PARS, proS;	prolyl-tRNA synthetase	EC:6.1.1.15
Lsat_1_v5_gn_2_131360.1	K04079	htpG, HSP90A;	molecular chaperone HtpG
Lsat_1_v5_gn_2_131381.1	K02947	RP-S10e, RPS10;	small subunit ribosomal protein S10e
Lsat_1_v5_gn_2_131500.1	K03949	NDUFA5;	NADH dehydrogenase (ubiquinone) 1 alpha subcomplex subunit 5
Lsat_1_v5_gn_2_131520.1	K12795	SUGT1, SGT1;	suppressor of G2 allele of SKP1
Lsat_1_v5_gn_2_131641.1	K02896	RP-L24e, RPL24;	large subunit ribosomal protein L24e
Lsat_1_v5_gn_2_131801.1	K17278	PGRMC1_2;	membrane-associated progesterone receptor component
Lsat_1_v5_gn_2_131840.1	K14397	NUDT21, CPSF5, CFIM25;	cleavage and polyadenylation specificity factor subunit 5
Lsat_1_v5_gn_2_131860.1	K09422	MYBP;	myb proto-oncogene protein, plant
Lsat_1_v5_gn_2_131881.1	K08517	SEC22;	vesicle transport protein SEC22
Lsat_1_v5_gn_2_132281.1	K05765	CFL;	cofilin
Lsat_1_v5_gn_2_132660.1	K14402	CPSF2, CFT2;	cleavage and polyadenylation specificity factor subunit 2
Lsat_1_v5_gn_2_132700.1	K00472		prolyl 4-hydroxylase	EC:1.14.11.2
Lsat_1_v5_gn_2_132740.1	K10403	KIF22;	kinesin family member 22
Lsat_1_v5_gn_2_133341.1	K03327	TC.MATE, SLC47A, norM, mdtK, dinF;	multidrug resistance protein, MATE family
Lsat_1_v5_gn_2_133660.1	K00873	PK, pyk;	pyruvate kinase	EC:2.7.1.40
Lsat_1_v5_gn_2_133681.1	K01183		chitinase	EC:3.2.1.14
Lsat_1_v5_gn_2_133880.1	K09419	HSFF;	heat shock transcription factor, other eukaryote
Lsat_1_v5_gn_2_134221.1	K01930	FPGS;	folylpolyglutamate synthase	EC:6.3.2.17
Lsat_1_v5_gn_2_134241.1	K15119	SLC25A39_40;	solute carrier family 25, member 39/40
Lsat_1_v5_gn_2_134540.1	K01183		chitinase	EC:3.2.1.14
Lsat_1_v5_gn_2_134680.1	K14496	PYL;	abscisic acid receptor PYR/PYL family
Lsat_1_v5_gn_2_134881.1	K03626	EGD2, NACA;	nascent polypeptide-associated complex subunit alpha
Lsat_1_v5_gn_2_134960.1	K13066	COMT;	caffeic acid 3-O-methyltransferase	EC:2.1.1.68
Lsat_1_v5_gn_2_135140.1	K18466	VPS26;	vacuolar protein sorting-associated protein 26
Lsat_1_v5_gn_2_135240.1	K09122		uncharacterized protein
Lsat_1_v5_gn_2_135361.1	K01139	spoT, HDDC3;	guanosine-3',5'-bis(diphosphate) 3'-pyrophosphohydrolase	EC:3.1.7.2
Lsat_1_v5_gn_2_135821.1	K17501	PPM1E, POPX1;	protein phosphatase 1E	EC:3.1.3.16
Lsat_1_v5_gn_2_135880.1	K05391	CNGF;	cyclic nucleotide gated channel, other eukaryote
Lsat_1_v5_gn_2_135900.1	K00873	PK, pyk;	pyruvate kinase	EC:2.7.1.40
Lsat_1_v5_gn_2_135921.1	K00797	speE, SRM;	spermidine synthase	EC:2.5.1.16
Lsat_1_v5_gn_2_1360.1	K11980	RNF11;	E3 ubiquitin-protein ligase RNF11
Lsat_1_v5_gn_2_136101.1	K03544	clpX, CLPX;	ATP-dependent Clp protease ATP-binding subunit ClpX
Lsat_1_v5_gn_2_136800.1	K08331	ATG13;	autophagy-related protein 13
Lsat_1_v5_gn_2_136980.1	K02518	infA;	translation initiation factor IF-1
Lsat_1_v5_gn_2_14120.1	K03000	RPA12, ZNRD1;	DNA-directed RNA polymerase I subunit RPA12
Lsat_1_v5_gn_2_14440.1	K02935	RP-L7, MRPL12, rplL;	large subunit ribosomal protein L7/L12
Lsat_1_v5_gn_2_14960.1	K13947	PIN;	auxin efflux carrier family
Lsat_1_v5_gn_2_15241.1	K02325	POLE2;	DNA polymerase epsilon subunit 2	EC:2.7.7.7
Lsat_1_v5_gn_2_15261.1	K01580	gadB, gadA, GAD;	glutamate decarboxylase	EC:4.1.1.15
Lsat_1_v5_gn_2_15421.1	K00517			E1.14.-.-
Lsat_1_v5_gn_2_15441.1	K03320	amt, AMT, MEP;	ammonium transporter, Amt family
Lsat_1_v5_gn_2_15461.1	K03320	amt, AMT, MEP;	ammonium transporter, Amt family
Lsat_1_v5_gn_2_15600.1	K02693	psaE;	photosystem I subunit IV
Lsat_1_v5_gn_2_15881.1	K10779	ATRX;	transcriptional regulator ATRX	EC:3.6.4.12
Lsat_1_v5_gn_2_16021.1	K00222	TM7SF2, ERG24;	Delta14-sterol reductase	EC:1.3.1.70
Lsat_1_v5_gn_2_16301.1	K01867	WARS, trpS;	tryptophanyl-tRNA synthetase	EC:6.1.1.2
Lsat_1_v5_gn_2_16321.1	K15747	LUT5, CYP97A3;	beta-ring hydroxylase	EC:1.14.-.-
Lsat_1_v5_gn_2_1641.1	K02108	ATPF0A, atpB;	F-type H+-transporting ATPase subunit a
Lsat_1_v5_gn_2_17061.1	K09602	OTUB1;	ubiquitin thioesterase protein OTUB1	EC:3.4.19.12
Lsat_1_v5_gn_2_17401.1	K03850	ALG10;	alpha-1,2-glucosyltransferase	EC:2.4.1.256
Lsat_1_v5_gn_2_17440.1	K13152	ZMAT5;	U11/U12 small nuclear ribonucleoprotein 20 kDa protein
Lsat_1_v5_gn_2_17480.1	K03671	trxA;	thioredoxin 1
Lsat_1_v5_gn_2_17540.1	K01823	idi, IDI;	isopentenyl-diphosphate delta-isomerase	EC:5.3.3.2
Lsat_1_v5_gn_2_17881.1	K16223	FT;	protein FLOWERING LOCUS T
Lsat_1_v5_gn_2_18081.1	K08057	CALR;	calreticulin
Lsat_1_v5_gn_2_18221.1	K18045	SIW14, OCA3;	tyrosine-protein phosphatase SIW14	EC:3.1.3.48
Lsat_1_v5_gn_2_18340.1	K09646	SCPEP1;	serine carboxypeptidase 1	EC:3.4.16.-
Lsat_1_v5_gn_2_18380.1	K09646	SCPEP1;	serine carboxypeptidase 1	EC:3.4.16.-
Lsat_1_v5_gn_2_19401.1	K14753	RACK1;	guanine nucleotide-binding protein subunit beta-2-like 1 protein
Lsat_1_v5_gn_2_19760.1	K11593	ELF2C, AGO;	eukaryotic translation initiation factor 2C
Lsat_1_v5_gn_2_20221.1	K03267	ERF3, GSPT;	peptide chain release factor subunit 3
Lsat_1_v5_gn_2_20341.1	K05391	CNGF;	cyclic nucleotide gated channel, other eukaryote
Lsat_1_v5_gn_2_20401.1	K03457	TC.NCS1;	nucleobase:cation symporter-1, NCS1 family
Lsat_1_v5_gn_2_20620.1	K02950	RP-S12, MRPS12, rpsL;	small subunit ribosomal protein S12
Lsat_1_v5_gn_2_21280.1	K01623	ALDO;	fructose-bisphosphate aldolase, class I	EC:4.1.2.13
Lsat_1_v5_gn_2_21361.1	K14400	PCF11;	pre-mRNA cleavage complex 2 protein Pcf11
Lsat_1_v5_gn_2_21380.1	K14510	CTR1;	serine/threonine-protein kinase CTR1	EC:2.7.11.1
Lsat_1_v5_gn_2_21421.1	K12836	U2AF1;	splicing factor U2AF 35 kDa subunit
Lsat_1_v5_gn_2_21500.1	K01689	ENO, eno;	enolase	EC:4.2.1.11
Lsat_1_v5_gn_2_21541.1	K13680	CSLA;	beta-mannan synthase	EC:2.4.1.32
Lsat_1_v5_gn_2_21620.1	K13680	CSLA;	beta-mannan synthase	EC:2.4.1.32
Lsat_1_v5_gn_2_21840.1	K00873	PK, pyk;	pyruvate kinase	EC:2.7.1.40
Lsat_1_v5_gn_2_22081.1	K00517			E1.14.-.-
Lsat_1_v5_gn_2_22600.1	K12873	BUD31, G10;	bud site selection protein 31
Lsat_1_v5_gn_2_22661.1	K09540	SEC63, DNAJC23;	translocation protein SEC63
Lsat_1_v5_gn_2_22981.1	K01240	URH1;	uridine nucleosidase	EC:3.2.2.3
Lsat_1_v5_gn_2_24180.1	K00700	glgB;	1,4-alpha-glucan branching enzyme	EC:2.4.1.18
Lsat_1_v5_gn_2_24941.1	K14985	CYP18A1;	26-hydroxylase	EC:1.14.-.-
Lsat_1_v5_gn_2_25161.1	K17969	FIS1, TTC11, MDV2;	mitochondrial fission 1 protein
Lsat_1_v5_gn_2_25321.1	K05359	ADT, PDT;	arogenate/prephenate dehydratase	EC:4.2.1.51
Lsat_1_v5_gn_2_25321.1	K05359	ADT, PDT;	arogenate/prephenate dehydratase	EC:4.2.1.91
Lsat_1_v5_gn_2_25701.1	K15322	TSEN2;	tRNA-splicing endonuclease subunit Sen2	EC:3.1.27.9
Lsat_1_v5_gn_2_26681.1	K00507	SCD, desC;	stearoyl-CoA desaturase (Delta-9 desaturase)	EC:1.14.19.1
Lsat_1_v5_gn_2_2721.1	K01113	phoD;	alkaline phosphatase D	EC:3.1.3.1
Lsat_1_v5_gn_2_27520.1	K06669	SMC3, CSPG6;	structural maintenance of chromosome 3 (chondroitin sulfate proteoglycan 6)
Lsat_1_v5_gn_2_27601.1	K16569	TUBGCP2, GCP2;	gamma-tubulin complex component 2
Lsat_1_v5_gn_2_27661.1	K06669	SMC3, CSPG6;	structural maintenance of chromosome 3 (chondroitin sulfate proteoglycan 6)
Lsat_1_v5_gn_2_28000.1	K13993	HSP20;	HSP20 family protein
Lsat_1_v5_gn_2_28080.1	K13993	HSP20;	HSP20 family protein
Lsat_1_v5_gn_2_28100.1	K13993	HSP20;	HSP20 family protein
Lsat_1_v5_gn_2_28120.1	K13993	HSP20;	HSP20 family protein
Lsat_1_v5_gn_2_28381.1	K12833	SF3B14;	pre-mRNA branch site protein p14
Lsat_1_v5_gn_2_29001.1	K11812	CYP79B1_2;	tryptophan N-monooxygenase	EC:1.14.13.125
Lsat_1_v5_gn_2_29221.1	K14184	TPS21;	alpha-humulene/beta-caryophyllene synthase	EC:4.2.3.104
Lsat_1_v5_gn_2_29221.1	K14184	TPS21;	alpha-humulene/beta-caryophyllene synthase	EC:4.2.3.57
Lsat_1_v5_gn_2_29261.1	K06963	TAN1, THUMPD1;	tRNA acetyltransferase TAN1
Lsat_1_v5_gn_2_29320.1	K06688	UBE2C, UBC11;	ubiquitin-conjugating enzyme E2 C	EC:2.3.2.23
Lsat_1_v5_gn_2_29401.1	K01183		chitinase	EC:3.2.1.14
Lsat_1_v5_gn_2_29420.1	K16329	psuG;	pseudouridylate synthase	EC:4.2.1.70
Lsat_1_v5_gn_2_29601.1	K00392	sir;	sulfite reductase (ferredoxin)	EC:1.8.7.1
Lsat_1_v5_gn_2_29841.1	K06874		zinc finger protein
Lsat_1_v5_gn_2_30041.1	K00858	ppnK, NADK;	NAD+ kinase	EC:2.7.1.23
Lsat_1_v5_gn_2_30141.1	K03678	RRP45, EXOSC9;	exosome complex component RRP45
Lsat_1_v5_gn_2_30721.1	K15691	RFWD3;	E3 ubiquitin-protein ligase RFWD3	EC:2.3.2.27
Lsat_1_v5_gn_2_30841.1	K10532	HGSNAT;	heparan-alpha-glucosaminide N-acetyltransferase	EC:2.3.1.78
Lsat_1_v5_gn_2_31060.1	K12275	SEC62;	translocation protein SEC62
Lsat_1_v5_gn_2_3121.1	K16290	XCP;	xylem cysteine proteinase	EC:3.4.22.-
Lsat_1_v5_gn_2_31440.1	K14431	TGA;	transcription factor TGA
Lsat_1_v5_gn_2_31480.1	K01693	hisB;	imidazoleglycerol-phosphate dehydratase	EC:4.2.1.19
Lsat_1_v5_gn_2_3161.1	K00895	pfp, pfk;	pyrophosphate--fructose-6-phosphate 1-phosphotransferase	EC:2.7.1.90
Lsat_1_v5_gn_2_31860.1	K09422	MYBP;	myb proto-oncogene protein, plant
Lsat_1_v5_gn_2_3201.1	K02178	BUB1;	checkpoint serine/threonine-protein kinase	EC:2.7.11.1
Lsat_1_v5_gn_2_32020.1	K13412	CPK;	calcium-dependent protein kinase	EC:2.7.11.1
Lsat_1_v5_gn_2_32160.1	K03241	EIF2B3;	translation initiation factor eIF-2B subunit gamma
Lsat_1_v5_gn_2_3220.1	K14172	LHCB7;	light-harvesting complex II chlorophyll a/b binding protein 7
Lsat_1_v5_gn_2_32401.1	K00943	tmk, DTYMK;	dTMP kinase	EC:2.7.4.9
Lsat_1_v5_gn_2_32501.1	K02881	RP-L18, MRPL18, rplR;	large subunit ribosomal protein L18
Lsat_1_v5_gn_2_32760.1	K15455	KTI11, DPH3;	diphthamide biosynthesis protein 3
Lsat_1_v5_gn_2_33000.1	K16912	LAS1;	ribosomal biogenesis protein LAS1
Lsat_1_v5_gn_2_33141.1	K01640	HMGCL, hmgL;	hydroxymethylglutaryl-CoA lyase	EC:4.1.3.4
Lsat_1_v5_gn_2_34361.1	K01802		peptidylprolyl isomerase	EC:5.2.1.8
Lsat_1_v5_gn_2_34381.1	K17866	DPH2;	diphthamide biosynthesis protein 2
Lsat_1_v5_gn_2_3461.1	K00354		NADPH2 dehydrogenase	EC:1.6.99.1
Lsat_1_v5_gn_2_3480.1	K11723	BRD7_9;	bromodomain-containing protein 7/9
Lsat_1_v5_gn_2_34800.1	K02705	psbC;	photosystem II CP43 chlorophyll apoprotein
Lsat_1_v5_gn_2_35221.1	K11835	USP4_11_15, UBP12;	ubiquitin carboxyl-terminal hydrolase 4/11/15	EC:3.4.19.12
Lsat_1_v5_gn_2_35440.1	K14539	LSG1;	large subunit GTPase 1	EC:3.6.1.-
Lsat_1_v5_gn_2_35880.1	K14514	EIN3;	ethylene-insensitive protein 3
Lsat_1_v5_gn_2_35961.1	K06620	E2F3;	transcription factor E2F3
Lsat_1_v5_gn_2_36161.1	K18158	NCA2;	nuclear control of ATPase protein 2
Lsat_1_v5_gn_2_36221.1	K00919	ispE;	4-diphosphocytidyl-2-C-methyl-D-erythritol kinase	EC:2.7.1.148
Lsat_1_v5_gn_2_36480.1	K05732	GRLF1;	glucocorticoid receptor DNA-binding factor 1
Lsat_1_v5_gn_2_36520.1	K14409	SMG7, EST1C;	protein SMG7
Lsat_1_v5_gn_2_36961.1	K01772	hemH, FECH;	ferrochelatase	EC:4.99.1.1
Lsat_1_v5_gn_2_3700.1	K16615	PARP7;	actin-related protein 7, plant
Lsat_1_v5_gn_2_37261.1	K09580	PDIA1, P4HB;	protein disulfide-isomerase A1	EC:5.3.4.1
Lsat_1_v5_gn_2_37361.1	K15340	DCLRE1A, SNM1A, PSO2;	DNA cross-link repair 1A protein
Lsat_1_v5_gn_2_37381.1	K11229	BCK1;	mitogen-activated protein kinase kinase kinase	EC:2.7.11.1
Lsat_1_v5_gn_2_37481.1	K12741	HNRNPA1_3;	heterogeneous nuclear ribonucleoprotein A1/A3
Lsat_1_v5_gn_2_37520.1	K15376	GPHN;	gephyrin	EC:2.10.1.1
Lsat_1_v5_gn_2_37520.1	K15376	GPHN;	gephyrin	EC:2.7.7.75
Lsat_1_v5_gn_2_38240.1	K11367	CHD1;	chromodomain-helicase-DNA-binding protein 1	EC:3.6.4.12
Lsat_1_v5_gn_2_38321.1	K02183	CALM;	calmodulin
Lsat_1_v5_gn_2_38521.1	K18757	LARP1;	la-related protein 1
Lsat_1_v5_gn_2_38680.1	K10523	SPOP;	speckle-type POZ protein
Lsat_1_v5_gn_2_3881.1	K08332	VAC8;	vacuolar protein 8
Lsat_1_v5_gn_2_38821.1	K03245	EIF3J;	translation initiation factor 3 subunit J
Lsat_1_v5_gn_2_38920.1	K10400	KIF15;	kinesin family member 15
Lsat_1_v5_gn_2_3900.1	K05868	CCNB;	cyclin B
Lsat_1_v5_gn_2_39021.1	K04078	groES, HSPE1;	chaperonin GroES
Lsat_1_v5_gn_2_39360.1	K17362	ACOT13;	acyl-coenzyme A thioesterase 13	EC:3.1.2.-
Lsat_1_v5_gn_2_39381.1	K14329	ACT;	agmatine coumaroyltransferase	EC:2.3.1.-
Lsat_1_v5_gn_2_39381.1	K14329	ACT;	agmatine coumaroyltransferase	EC:2.3.1.64
Lsat_1_v5_gn_2_39740.1	K17756	FAO3;	long-chain-alcohol oxidase	EC:1.1.3.20
Lsat_1_v5_gn_2_39781.1	K17756	FAO3;	long-chain-alcohol oxidase	EC:1.1.3.20
Lsat_1_v5_gn_2_4001.1	K11088	SNRPD3, SMD3;	small nuclear ribonucleoprotein D3
Lsat_1_v5_gn_2_40220.1	K17361	ACOT9;	acyl-coenzyme A thioesterase 9	EC:3.1.2.-
Lsat_1_v5_gn_2_40361.1	K15178	RTF1;	RNA polymerase-associated protein RTF1
Lsat_1_v5_gn_2_41141.1	K11353	NDUFA13;	NADH dehydrogenase (ubiquinone) 1 alpha subcomplex subunit 13
Lsat_1_v5_gn_2_41240.1	K01703	leuC;	3-isopropylmalate/(R)-2-methylmalate dehydratase large subunit	EC:4.2.1.33
Lsat_1_v5_gn_2_41240.1	K01703	leuC;	3-isopropylmalate/(R)-2-methylmalate dehydratase large subunit	EC:4.2.1.35
Lsat_1_v5_gn_2_41521.1	K13448	CML;	calcium-binding protein CML
Lsat_1_v5_gn_2_41661.1	K11420	EHMT;	euchromatic histone-lysine N-methyltransferase	EC:2.1.1.43
Lsat_1_v5_gn_2_41820.1	K11816	YUCCA;	indole-3-pyruvate monooxygenase	EC:1.14.13.168
Lsat_1_v5_gn_2_41880.1	K11353	NDUFA13;	NADH dehydrogenase (ubiquinone) 1 alpha subcomplex subunit 13
Lsat_1_v5_gn_2_42041.1	K14805	DDX24, MAK5;	ATP-dependent RNA helicase DDX24/MAK5	EC:3.6.4.13
Lsat_1_v5_gn_2_42760.1	K05275		pyridoxine 4-dehydrogenase	EC:1.1.1.65
Lsat_1_v5_gn_2_42860.1	K16233	pks18;	alpha-pyrone synthase
Lsat_1_v5_gn_2_42941.1	K16167	bpsA, srsA, pks11, pks10;	alkylresorcinol/alkylpyrone synthase
Lsat_1_v5_gn_2_43080.1	K06126	COQ6;	ubiquinone biosynthesis monooxygenase Coq6	EC:1.14.13.-
Lsat_1_v5_gn_2_43101.1	K08869	ADCK, ABC1;	aarF domain-containing kinase
Lsat_1_v5_gn_2_43281.1	K04422	MAP3K13, LZK;	mitogen-activated protein kinase kinase kinase 13	EC:2.7.11.25
Lsat_1_v5_gn_2_43400.1	K01728	pel;	pectate lyase	EC:4.2.2.2
Lsat_1_v5_gn_2_43780.1	K16233	pks18;	alpha-pyrone synthase
Lsat_1_v5_gn_2_43901.1	K02707	psbE;	photosystem II cytochrome b559 subunit alpha
Lsat_1_v5_gn_2_43920.1	K02640	petG;	cytochrome b6-f complex subunit 5
Lsat_1_v5_gn_2_44560.1	K08513	VAMP4;	vesicle-associated membrane protein 4
Lsat_1_v5_gn_2_44980.1	K11765	ARID2;	AT-rich interactive domain-containing protein 2
Lsat_1_v5_gn_2_45581.1	K17108	GBA2;	non-lysosomal glucosylceramidase	EC:3.2.1.45
Lsat_1_v5_gn_2_4580.1	K12385	NPC1;	Niemann-Pick C1 protein
Lsat_1_v5_gn_2_45920.1	K08235		xyloglucan:xyloglucosyl transferase	EC:2.4.1.207
Lsat_1_v5_gn_2_46140.1	K10949	KDELR;	ER lumen protein retaining receptor
Lsat_1_v5_gn_2_46281.1	K14767	UTP3, SAS10;	U3 small nucleolar RNA-associated protein 3
Lsat_1_v5_gn_2_46341.1	K01874	MARS, metG;	methionyl-tRNA synthetase	EC:6.1.1.10
Lsat_1_v5_gn_2_46361.1	K00696		sucrose-phosphate synthase	EC:2.4.1.14
Lsat_1_v5_gn_2_47461.1	K08679		UDP-glucuronate 4-epimerase	EC:5.1.3.6
Lsat_1_v5_gn_2_47601.1	K00600	glyA, SHMT;	glycine hydroxymethyltransferase	EC:2.1.2.1
Lsat_1_v5_gn_2_47620.1	K01251	ahcY;	adenosylhomocysteinase	EC:3.3.1.1
Lsat_1_v5_gn_2_47780.1	K16587	HAUS4;	HAUS augmin-like complex subunit 4
Lsat_1_v5_gn_2_48100.1	K00167	BCKDHB, bkdA2;	2-oxoisovalerate dehydrogenase E1 component beta subunit	EC:1.2.4.4
Lsat_1_v5_gn_2_48240.1	K15744	Z-ISO;	zeta-carotene isomerase	EC:5.2.1.12
Lsat_1_v5_gn_2_48420.1	K14488	SAUR;	SAUR family protein
Lsat_1_v5_gn_2_48600.1	K14488	SAUR;	SAUR family protein
Lsat_1_v5_gn_2_48640.1	K14488	SAUR;	SAUR family protein
Lsat_1_v5_gn_2_48680.1	K14488	SAUR;	SAUR family protein
Lsat_1_v5_gn_2_49000.1	K14835	NOP2;	ribosomal RNA methyltransferase Nop2	EC:2.1.1.-
Lsat_1_v5_gn_2_49101.1	K14006	SEC23;	protein transport protein SEC23
Lsat_1_v5_gn_2_49120.1	K09667	OGT;	protein O-GlcNAc transferase	EC:2.4.1.255
Lsat_1_v5_gn_2_49140.1	K03165	TOP3;	DNA topoisomerase III	EC:5.99.1.2
Lsat_1_v5_gn_2_49201.1	K07904	RAB11A;	Ras-related protein Rab-11A
Lsat_1_v5_gn_2_49221.1	K16904	DCTPP1;	dCTP diphosphatase	EC:3.6.1.12
Lsat_1_v5_gn_2_50300.1	K07437	CYP26A;	cytochrome P450, family 26, subfamily A
Lsat_1_v5_gn_2_50320.1	K00517			E1.14.-.-
Lsat_1_v5_gn_2_50361.1	K04077	groEL, HSPD1;	chaperonin GroEL
Lsat_1_v5_gn_2_5041.1	K14799	TSR1;	pre-rRNA-processing protein TSR1
Lsat_1_v5_gn_2_50580.1	K00423		L-ascorbate oxidase	EC:1.10.3.3
Lsat_1_v5_gn_2_50720.1	K11982	RNF115_126;	E3 ubiquitin-protein ligase RNF115/126	EC:2.3.2.27
Lsat_1_v5_gn_2_50780.1	K02706	psbD;	photosystem II P680 reaction center D2 protein
Lsat_1_v5_gn_2_50821.1	K00873	PK, pyk;	pyruvate kinase	EC:2.7.1.40
Lsat_1_v5_gn_2_50861.1	K08288	PRKCSH;	protein kinase C substrate 80K-H
Lsat_1_v5_gn_2_50980.1	K17815	EXO5;	exonuclease V	EC:3.1.-.-
Lsat_1_v5_gn_2_51000.1	K14843	PES1, NOP7;	pescadillo
Lsat_1_v5_gn_2_51020.1	K02704	psbB;	photosystem II CP47 chlorophyll apoprotein
Lsat_1_v5_gn_2_51220.1	K13412	CPK;	calcium-dependent protein kinase	EC:2.7.11.1
Lsat_1_v5_gn_2_51240.1	K08150	SLC2A13, ITR;	MFS transporter, SP family, solute carrier family 2 (myo-inositol transporter), member 13
Lsat_1_v5_gn_2_52041.1	K01012	bioB;	biotin synthase	EC:2.8.1.6
Lsat_1_v5_gn_2_52200.1	K01568	pdc;	pyruvate decarboxylase	EC:4.1.1.1
Lsat_1_v5_gn_2_52260.1	K01568	pdc;	pyruvate decarboxylase	EC:4.1.1.1
Lsat_1_v5_gn_2_52280.1	K01568	pdc;	pyruvate decarboxylase	EC:4.1.1.1
Lsat_1_v5_gn_2_52320.1	K01568	pdc;	pyruvate decarboxylase	EC:4.1.1.1
Lsat_1_v5_gn_2_52420.1	K15104	SLC25A11, OGC;	solute carrier family 25 (mitochondrial oxoglutarate transporter), member 11
Lsat_1_v5_gn_2_52561.1	K14769	UTP11;	U3 small nucleolar RNA-associated protein 11
Lsat_1_v5_gn_2_52961.1	K17946	CYP23A;	cytochrome P450, family 23, subfamily A
Lsat_1_v5_gn_2_53461.1	K12900	FUSIP1;	FUS-interacting serine-arginine-rich protein 1
Lsat_1_v5_gn_2_54080.1	K08487	STX11;	syntaxin 11
Lsat_1_v5_gn_2_54120.1	K07437	CYP26A;	cytochrome P450, family 26, subfamily A
Lsat_1_v5_gn_2_54180.1	K00517			E1.14.-.-
Lsat_1_v5_gn_2_54221.1	K04382	PPP2C;	serine/threonine-protein phosphatase 2A catalytic subunit	EC:3.1.3.16
Lsat_1_v5_gn_2_54241.1	K08064	NFYA;	nuclear transcription factor Y, alpha
Lsat_1_v5_gn_2_54280.1	K13947	PIN;	auxin efflux carrier family
Lsat_1_v5_gn_2_54741.1	K14664	ILR1;	IAA-amino acid hydrolase	EC:3.5.1.-
Lsat_1_v5_gn_2_54780.1	K02962	RP-S17e, RPS17;	small subunit ribosomal protein S17e
Lsat_1_v5_gn_2_55000.1	K12581	CNOT7_8, CAF1, POP2;	CCR4-NOT transcription complex subunit 7/8
Lsat_1_v5_gn_2_55280.1	K17338	REEP1_2_3_4;	receptor expression-enhancing protein 1/2/3/4
Lsat_1_v5_gn_2_55341.1	K06620	E2F3;	transcription factor E2F3
Lsat_1_v5_gn_2_5561.1	K06173	truA, PUS1;	tRNA pseudouridine38-40 synthase	EC:5.4.99.12
Lsat_1_v5_gn_2_5601.1	K05582	ndhK;	NAD(P)H-quinone oxidoreductase subunit K	EC:1.6.5.3
Lsat_1_v5_gn_2_56480.1	K12733	PPIL1;	peptidyl-prolyl cis-trans isomerase-like 1	EC:5.2.1.8
Lsat_1_v5_gn_2_56521.1	K02889	RP-L21e, RPL21;	large subunit ribosomal protein L21e
Lsat_1_v5_gn_2_57360.1	K11594	DDX3X, bel;	ATP-dependent RNA helicase DDX3X	EC:3.6.4.13
Lsat_1_v5_gn_2_57540.1	K04730	IRAK1;	interleukin-1 receptor-associated kinase 1	EC:2.7.11.1
Lsat_1_v5_gn_2_57620.1	K00261	GLUD1_2, gdhA;	glutamate dehydrogenase (NAD(P)+)	EC:1.4.1.3
Lsat_1_v5_gn_2_57861.1	K12580	CNOT3, NOT3;	CCR4-NOT transcription complex subunit 3
Lsat_1_v5_gn_2_58000.1	K14792	RRP5, PDCD11;	rRNA biogenesis protein RRP5
Lsat_1_v5_gn_2_58060.1	K12830	SF3B3, SAP130, RSE1;	splicing factor 3B subunit 3
Lsat_1_v5_gn_2_58341.1	K04565	SOD1;	superoxide dismutase, Cu-Zn family	EC:1.15.1.1
Lsat_1_v5_gn_2_58360.1	K07374	TUBA;	tubulin alpha
Lsat_1_v5_gn_2_58480.1	K02989	RP-S5e, RPS5;	small subunit ribosomal protein S5e
Lsat_1_v5_gn_2_58980.1	K00507	SCD, desC;	stearoyl-CoA desaturase (Delta-9 desaturase)	EC:1.14.19.1
Lsat_1_v5_gn_2_5900.1	K01803	TPI, tpiA;	triosephosphate isomerase (TIM)	EC:5.3.1.1
Lsat_1_v5_gn_2_59100.1	K15139	MED22;	mediator of RNA polymerase II transcription subunit 22
Lsat_1_v5_gn_2_5921.1	K07583	PUS10;	tRNA pseudouridine synthase 10	EC:5.4.99.-
Lsat_1_v5_gn_2_59321.1	K08515	VAMP7;	vesicle-associated membrane protein 7
Lsat_1_v5_gn_2_59441.1	K02326	POLE3;	DNA polymerase epsilon subunit 3	EC:2.7.7.7
Lsat_1_v5_gn_2_59481.1	K01937	pyrG, CTPS;	CTP synthase	EC:6.3.4.2
Lsat_1_v5_gn_2_59641.1	K00430		peroxidase	EC:1.11.1.7
Lsat_1_v5_gn_2_59780.1	K01246	tag;	DNA-3-methyladenine glycosylase I	EC:3.2.2.20
Lsat_1_v5_gn_2_6000.1	K14500	BSK;	BR-signaling kinase	EC:2.7.11.1
Lsat_1_v5_gn_2_60141.1	K03509	POLH;	DNA polymerase eta	EC:2.7.7.7
Lsat_1_v5_gn_2_6021.1	K03798	ftsH, hflB;	cell division protease FtsH	EC:3.4.24.-
Lsat_1_v5_gn_2_60241.1	K17790	TIM22;	mitochondrial import inner membrane translocase subunit TIM22
Lsat_1_v5_gn_2_60361.1	K03859	PIGC, GPI2;	phosphatidylinositol glycan, class C
Lsat_1_v5_gn_2_60380.1	K01183		chitinase	EC:3.2.1.14
Lsat_1_v5_gn_2_60861.1	K00968	PCYT1;	choline-phosphate cytidylyltransferase	EC:2.7.7.15
Lsat_1_v5_gn_2_61101.1	K00972	UAP1;	UDP-N-acetylglucosamine/UDP-N-acetylgalactosamine diphosphorylase	EC:2.7.7.23
Lsat_1_v5_gn_2_61101.1	K00972	UAP1;	UDP-N-acetylglucosamine/UDP-N-acetylgalactosamine diphosphorylase	EC:2.7.7.83
Lsat_1_v5_gn_2_61700.1	K08884		serine/threonine protein kinase, bacterial	EC:2.7.11.1
Lsat_1_v5_gn_2_61861.1	K08884		serine/threonine protein kinase, bacterial	EC:2.7.11.1
Lsat_1_v5_gn_2_62380.1	K03549	kup;	KUP system potassium uptake protein
Lsat_1_v5_gn_2_62900.1	K08906	petJ;	cytochrome c6
Lsat_1_v5_gn_2_63381.1	K02156	AUB, PIWI;	aubergine
Lsat_1_v5_gn_2_63440.1	K11253	H3;	histone H3
Lsat_1_v5_gn_2_63520.1	K02685	PRI2;	DNA primase large subunit	EC:2.7.7.-
Lsat_1_v5_gn_2_63561.1	K01491	folD;	methylenetetrahydrofolate dehydrogenase (NADP+) / methenyltetrahydrofolate cyclohydrolase	EC:1.5.1.5
Lsat_1_v5_gn_2_63561.1	K01491	folD;	methylenetetrahydrofolate dehydrogenase (NADP+) / methenyltetrahydrofolate cyclohydrolase	EC:3.5.4.9
Lsat_1_v5_gn_2_63701.1	K02437	gcvH, GCSH;	glycine cleavage system H protein
Lsat_1_v5_gn_2_63781.1	K11252	H2B;	histone H2B
Lsat_1_v5_gn_2_641.1	K05387	GRIP;	glutamate receptor, ionotropic, plant
Lsat_1_v5_gn_2_64140.1	K12948	SPCS3, SPC3;	signal peptidase complex subunit 3	EC:3.4.-.-
Lsat_1_v5_gn_2_64201.1	K08066	NFYC;	nuclear transcription factor Y, gamma
Lsat_1_v5_gn_2_64281.1	K16871	POP2;	4-aminobutyrate---pyruvate transaminase	EC:2.6.1.96
Lsat_1_v5_gn_2_64341.1	K01920	gshB, GSS;	glutathione synthase	EC:6.3.2.3
Lsat_1_v5_gn_2_64361.1	K00869	MVK, mvaK1;	mevalonate kinase	EC:2.7.1.36
Lsat_1_v5_gn_2_64381.1	K01190	lacZ;	beta-galactosidase	EC:3.2.1.23
Lsat_1_v5_gn_2_64400.1	K17413	MRPS35;	small subunit ribosomal protein S35
Lsat_1_v5_gn_2_6441.1	K12871	CCDC12;	coiled-coil domain-containing protein 12
Lsat_1_v5_gn_2_64500.1	K02469	gyrA;	DNA gyrase subunit A	EC:5.99.1.3
Lsat_1_v5_gn_2_64920.1	K14289	XPO5;	exportin-5
Lsat_1_v5_gn_2_65001.1	K14493	GID1;	gibberellin receptor GID1	EC:3.-.-.-
Lsat_1_v5_gn_2_65401.1	K12169	KPC1, RNF123;	Kip1 ubiquitination-promoting complex protein 1	EC:2.3.2.27
Lsat_1_v5_gn_2_65680.1	K17301	COPB1, SEC26;	coatomer, subunit beta
Lsat_1_v5_gn_2_65701.1	K00924			E2.7.1.-
Lsat_1_v5_gn_2_65820.1	K03327	TC.MATE, SLC47A, norM, mdtK, dinF;	multidrug resistance protein, MATE family
Lsat_1_v5_gn_2_65981.1	K06630	YWHAE;	14-3-3 protein epsilon
Lsat_1_v5_gn_2_66140.1	K10891	FANCD2;	fanconi anemia group D2 protein
Lsat_1_v5_gn_2_66161.1	K00430		peroxidase	EC:1.11.1.7
Lsat_1_v5_gn_2_66201.1	K07904	RAB11A;	Ras-related protein Rab-11A
Lsat_1_v5_gn_2_66260.1	K00514	ZDS, crtQ;	zeta-carotene desaturase	EC:1.3.5.6
Lsat_1_v5_gn_2_66341.1	K01800	maiA, GSTZ1;	maleylacetoacetate isomerase	EC:5.2.1.2
Lsat_1_v5_gn_2_66660.1	K13091	RBM39, RNPC2;	RNA-binding protein 39
Lsat_1_v5_gn_2_66680.1	K08331	ATG13;	autophagy-related protein 13
Lsat_1_v5_gn_2_66701.1	K08884		serine/threonine protein kinase, bacterial	EC:2.7.11.1
Lsat_1_v5_gn_2_66741.1	K08857	NEK;	NIMA (never in mitosis gene a)-related kinase	EC:2.7.11.1
Lsat_1_v5_gn_2_6701.1	K15361	WDR48, UAF1;	WD repeat-containing protein 48
Lsat_1_v5_gn_2_67020.1	K14802	DRS2, ATP8A;	phospholipid-transporting ATPase	EC:3.6.3.1
Lsat_1_v5_gn_2_67140.1	K14801	TSR4;	pre-rRNA-processing protein TSR4
Lsat_1_v5_gn_2_67161.1	K03012	RPB4, POLR2D;	DNA-directed RNA polymerase II subunit RPB4
Lsat_1_v5_gn_2_67320.1	K10807	RRM1;	ribonucleoside-diphosphate reductase subunit M1	EC:1.17.4.1
Lsat_1_v5_gn_2_67341.1	K11851	USP30;	ubiquitin carboxyl-terminal hydrolase 30	EC:3.4.19.12
Lsat_1_v5_gn_2_67361.1	K00705	malQ;	4-alpha-glucanotransferase	EC:2.4.1.25
Lsat_1_v5_gn_2_6741.1	K00472		prolyl 4-hydroxylase	EC:1.14.11.2
Lsat_1_v5_gn_2_67440.1	K01889	FARSA, pheS;	phenylalanyl-tRNA synthetase alpha chain	EC:6.1.1.20
Lsat_1_v5_gn_2_67460.1	K07870	RHOT1, ARHT1;	Ras homolog gene family, member T1
Lsat_1_v5_gn_2_67520.1	K10849	ERCC1;	DNA excision repair protein ERCC-1
Lsat_1_v5_gn_2_67580.1	K00827	AGXT2;	alanine-glyoxylate transaminase / (R)-3-amino-2-methylpropionate-pyruvate transaminase	EC:2.6.1.40
Lsat_1_v5_gn_2_67580.1	K00827	AGXT2;	alanine-glyoxylate transaminase / (R)-3-amino-2-methylpropionate-pyruvate transaminase	EC:2.6.1.44
Lsat_1_v5_gn_2_67741.1	K12875	ACIN1, ACINUS;	apoptotic chromatin condensation inducer in the nucleus
Lsat_1_v5_gn_2_67761.1	K09140	TSR3;	pre-rRNA-processing protein TSR3
Lsat_1_v5_gn_2_67821.1	K02930	RP-L4e, RPL4;	large subunit ribosomal protein L4e
Lsat_1_v5_gn_2_67861.1	K12619	XRN2, RAT1;	5'-3' exoribonuclease 2	EC:3.1.13.-
Lsat_1_v5_gn_2_68241.1	K04952	CNGB1;	cyclic nucleotide gated channel beta 1
Lsat_1_v5_gn_2_68300.1	K17675	SUPV3L1, SUV3;	ATP-dependent RNA helicase SUPV3L1/SUV3	EC:3.6.4.13
Lsat_1_v5_gn_2_68360.1	K04955	HCN2;	hyperpolarization activated cyclic nucleotide-gated potassium channel 2
Lsat_1_v5_gn_2_68520.1	K01915	glnA, GLUL;	glutamine synthetase	EC:6.3.1.2
Lsat_1_v5_gn_2_68621.1	K01915	glnA, GLUL;	glutamine synthetase	EC:6.3.1.2
Lsat_1_v5_gn_2_68700.1	K06678	YCG1, CAPG;	condensin complex subunit 3
Lsat_1_v5_gn_2_68820.1	K07766		diphosphoinositol-polyphosphate diphosphatase	EC:3.6.1.52
Lsat_1_v5_gn_2_69001.1	K12881	THOC4, ALY;	THO complex subunit 4
Lsat_1_v5_gn_2_69340.1	K10838	XPC;	xeroderma pigmentosum group C-complementing protein
Lsat_1_v5_gn_2_69481.1	K14494	DELLA;	DELLA protein
Lsat_1_v5_gn_2_69560.1	K00083		cinnamyl-alcohol dehydrogenase	EC:1.1.1.195
Lsat_1_v5_gn_2_69640.1	K00083		cinnamyl-alcohol dehydrogenase	EC:1.1.1.195
Lsat_1_v5_gn_2_69721.1	K10406	KIFC2_3;	kinesin family member C2/C3
Lsat_1_v5_gn_2_6980.1	K03018	RPC1, POLR3A;	DNA-directed RNA polymerase III subunit RPC1	EC:2.7.7.6
Lsat_1_v5_gn_2_70541.1	K01601	rbcL;	ribulose-bisphosphate carboxylase large chain	EC:4.1.1.39
Lsat_1_v5_gn_2_70580.1	K10703	PHS1, PAS2;	very-long-chain (3R)-3-hydroxyacyl-CoA dehydratase	EC:4.2.1.134
Lsat_1_v5_gn_2_70621.1	K17255	GDI1_2;	Rab GDP dissociation inhibitor
Lsat_1_v5_gn_2_70900.1	K15104	SLC25A11, OGC;	solute carrier family 25 (mitochondrial oxoglutarate transporter), member 11
Lsat_1_v5_gn_2_71120.1	K08884		serine/threonine protein kinase, bacterial	EC:2.7.11.1
Lsat_1_v5_gn_2_71200.1	K04730	IRAK1;	interleukin-1 receptor-associated kinase 1	EC:2.7.11.1
Lsat_1_v5_gn_2_71220.1	K04730	IRAK1;	interleukin-1 receptor-associated kinase 1	EC:2.7.11.1
Lsat_1_v5_gn_2_71561.1	K01580	gadB, gadA, GAD;	glutamate decarboxylase	EC:4.1.1.15
Lsat_1_v5_gn_2_71681.1	K00031	IDH1, IDH2, icd;	isocitrate dehydrogenase	EC:1.1.1.42
Lsat_1_v5_gn_2_71841.1	K00695		sucrose synthase	EC:2.4.1.13
Lsat_1_v5_gn_2_71880.1	K02291	crtB;	phytoene synthase	EC:2.5.1.32
Lsat_1_v5_gn_2_71900.1	K07889	RAB5C;	Ras-related protein Rab-5C
Lsat_1_v5_gn_2_71921.1	K10706	SETX, ALS4;	senataxin	EC:3.6.4.-
Lsat_1_v5_gn_2_720.1	K08852	ERN1;	serine/threonine-protein kinase/endoribonuclease IRE1	EC:2.7.11.1
Lsat_1_v5_gn_2_720.1	K08852	ERN1;	serine/threonine-protein kinase/endoribonuclease IRE1	EC:3.1.26.-
Lsat_1_v5_gn_2_72001.1	K10706	SETX, ALS4;	senataxin	EC:3.6.4.-
Lsat_1_v5_gn_2_72121.1	K00799	GST, gst;	glutathione S-transferase	EC:2.5.1.18
Lsat_1_v5_gn_2_72161.1	K00799	GST, gst;	glutathione S-transferase	EC:2.5.1.18
Lsat_1_v5_gn_2_72240.1	K03798	ftsH, hflB;	cell division protease FtsH	EC:3.4.24.-
Lsat_1_v5_gn_2_72320.1	K00666		fatty-acyl-CoA synthase	EC:6.2.1.-
Lsat_1_v5_gn_2_72581.1	K04730	IRAK1;	interleukin-1 receptor-associated kinase 1	EC:2.7.11.1
Lsat_1_v5_gn_2_72681.1	K04730	IRAK1;	interleukin-1 receptor-associated kinase 1	EC:2.7.11.1
Lsat_1_v5_gn_2_72940.1	K11160	DGAT2;	diacylglycerol O-acyltransferase 2	EC:2.3.1.20
Lsat_1_v5_gn_2_72940.1	K11160	DGAT2;	diacylglycerol O-acyltransferase 2	EC:2.3.1.75
Lsat_1_v5_gn_2_73301.1	K13679	WAXY;	granule-bound starch synthase	EC:2.4.1.242
Lsat_1_v5_gn_2_73381.1	K14947	ESRP1_2;	epithelial splicing regulatory protein 1/2
Lsat_1_v5_gn_2_73420.1	K11778	DHDDS, RER2, SRT1;	ditrans,polycis-polyprenyl diphosphate synthase	EC:2.5.1.87
Lsat_1_v5_gn_2_73501.1	K04523	UBQLN, DSK2;	ubiquilin
Lsat_1_v5_gn_2_73640.1	K06928	NTPCR;	nucleoside-triphosphatase	EC:3.6.1.15
Lsat_1_v5_gn_2_73681.1	K08739	MLH3;	DNA mismatch repair protein MLH3
Lsat_1_v5_gn_2_73761.1	K14209	SLC36A, PAT;	solute carrier family 36 (proton-coupled amino acid transporter)
Lsat_1_v5_gn_2_73801.1	K14803	PTC2_3;	protein phosphatase PTC2/3	EC:3.1.3.16
Lsat_1_v5_gn_2_73820.1	K05387	GRIP;	glutamate receptor, ionotropic, plant
Lsat_1_v5_gn_2_73880.1	K05387	GRIP;	glutamate receptor, ionotropic, plant
Lsat_1_v5_gn_2_73920.1	K12585	DIS3, RRP44;	exosome complex exonuclease DIS3/RRP44	EC:3.1.13.-
Lsat_1_v5_gn_2_73941.1	K07088		uncharacterized protein
Lsat_1_v5_gn_2_73961.1	K07088		uncharacterized protein
Lsat_1_v5_gn_2_74080.1	K16273	ZNRF3;	E3 ubiquitin-protein ligase ZNRF3	EC:2.3.2.27
Lsat_1_v5_gn_2_74261.1	K00021	HMGCR;	hydroxymethylglutaryl-CoA reductase (NADPH)	EC:1.1.1.34
Lsat_1_v5_gn_2_74341.1	K05868	CCNB;	cyclin B
Lsat_1_v5_gn_2_74441.1	K00640	cysE;	serine O-acetyltransferase	EC:2.3.1.30
Lsat_1_v5_gn_2_74480.1	K00030	IDH3;	isocitrate dehydrogenase (NAD+)	EC:1.1.1.41
Lsat_1_v5_gn_2_74800.1	K14327	UPF2, RENT2;	regulator of nonsense transcripts 2
Lsat_1_v5_gn_2_75300.1	K12897	TRA2;	transformer-2 protein
Lsat_1_v5_gn_2_75361.1	K01115	PLD1_2;	phospholipase D1/2	EC:3.1.4.4
Lsat_1_v5_gn_2_75420.1	K00472		prolyl 4-hydroxylase	EC:1.14.11.2
Lsat_1_v5_gn_2_75441.1	K01681	ACO, acnA;	aconitate hydratase	EC:4.2.1.3
Lsat_1_v5_gn_2_75581.1	K18757	LARP1;	la-related protein 1
Lsat_1_v5_gn_2_75721.1	K04392	RAC1;	Ras-related C3 botulinum toxin substrate 1
Lsat_1_v5_gn_2_75740.1	K00161	PDHA, pdhA;	pyruvate dehydrogenase E1 component alpha subunit	EC:1.2.4.1
Lsat_1_v5_gn_2_75881.1	K14962	WDR82, SWD2, CPS35;	COMPASS component SWD2
Lsat_1_v5_gn_2_75940.1	K08874	TRRAP;	transformation/transcription domain-associated protein
Lsat_1_v5_gn_2_75980.1	K13412	CPK;	calcium-dependent protein kinase	EC:2.7.11.1
Lsat_1_v5_gn_2_76281.1	K06287	maf;	septum formation protein
Lsat_1_v5_gn_2_76580.1	K00540			E1.-.-.-
Lsat_1_v5_gn_2_76601.1	K11093	SNRP70;	U1 small nuclear ribonucleoprotein 70kDa
Lsat_1_v5_gn_2_76621.1	K03114	SWE1;	mitosis inhibitor protein kinase SWE1	EC:2.7.11.1
Lsat_1_v5_gn_2_76701.1	K07222		putative flavoprotein involved in K+ transport
Lsat_1_v5_gn_2_76880.1	K00660	CHS;	chalcone synthase	EC:2.3.1.74
Lsat_1_v5_gn_2_77221.1	K02201		pantetheine-phosphate adenylyltransferase	EC:2.7.7.3
Lsat_1_v5_gn_2_77240.1	K01507	ppa;	inorganic pyrophosphatase	EC:3.6.1.1
Lsat_1_v5_gn_2_77261.1	K13082	DFR;	bifunctional dihydroflavonol 4-reductase/flavanone 4-reductase	EC:1.1.1.219
Lsat_1_v5_gn_2_77261.1	K13082	DFR;	bifunctional dihydroflavonol 4-reductase/flavanone 4-reductase	EC:1.1.1.234
Lsat_1_v5_gn_2_77400.1	K03595	era;	GTPase
Lsat_1_v5_gn_2_7780.1	K18757	LARP1;	la-related protein 1
Lsat_1_v5_gn_2_78060.1	K02935	RP-L7, MRPL12, rplL;	large subunit ribosomal protein L7/L12
Lsat_1_v5_gn_2_78080.1	K15115	SLC25A32, MFT;	solute carrier family 25 (mitochondrial folate transporter), member 32
Lsat_1_v5_gn_2_78101.1	K10688	UBE2W, UBC16;	ubiquitin-conjugating enzyme E2 W	EC:2.3.2.25
Lsat_1_v5_gn_2_78121.1	K18204	AtD-2HGDH;	D-2-hydroxyglutarate dehydrogenase	EC:1.1.99.39
Lsat_1_v5_gn_2_78280.1	K11674	MCRS1, INO80Q;	microspherule protein 1
Lsat_1_v5_gn_2_78480.1	K01623	ALDO;	fructose-bisphosphate aldolase, class I	EC:4.1.2.13
Lsat_1_v5_gn_2_78600.1	K11498	CENPE;	centromeric protein E
Lsat_1_v5_gn_2_78761.1	K09578	PIN1;	peptidyl-prolyl cis-trans isomerase NIMA-interacting 1	EC:5.2.1.8
Lsat_1_v5_gn_2_79040.1	K12356	UGT72E;	coniferyl-alcohol glucosyltransferase	EC:2.4.1.111
Lsat_1_v5_gn_2_79261.1	K12356	UGT72E;	coniferyl-alcohol glucosyltransferase	EC:2.4.1.111
Lsat_1_v5_gn_2_79380.1	K00227	SC5DL, ERG3;	Delta7-sterol 5-desaturase	EC:1.14.19.20
Lsat_1_v5_gn_2_79481.1	K01602	rbcS;	ribulose-bisphosphate carboxylase small chain	EC:4.1.1.39
Lsat_1_v5_gn_2_79501.1	K01602	rbcS;	ribulose-bisphosphate carboxylase small chain	EC:4.1.1.39
Lsat_1_v5_gn_2_79541.1	K01602	rbcS;	ribulose-bisphosphate carboxylase small chain	EC:4.1.1.39
Lsat_1_v5_gn_2_79581.1	K01602	rbcS;	ribulose-bisphosphate carboxylase small chain	EC:4.1.1.39
Lsat_1_v5_gn_2_79600.1	K01602	rbcS;	ribulose-bisphosphate carboxylase small chain	EC:4.1.1.39
Lsat_1_v5_gn_2_79740.1	K10579	UBE2M, UBC12;	ubiquitin-conjugating enzyme E2 M
Lsat_1_v5_gn_2_79760.1	K14503	BZR1_2;	brassinosteroid resistant 1/2
Lsat_1_v5_gn_2_79920.1	K00847	scrK;	fructokinase	EC:2.7.1.4
Lsat_1_v5_gn_2_79940.1	K13448	CML;	calcium-binding protein CML
Lsat_1_v5_gn_2_79980.1	K02440	GLPF;	glycerol uptake facilitator protein
Lsat_1_v5_gn_2_80001.1	K01886	QARS, glnS;	glutaminyl-tRNA synthetase	EC:6.1.1.18
Lsat_1_v5_gn_2_80100.1	K00511	SQLE, ERG1;	squalene monooxygenase	EC:1.14.14.17
Lsat_1_v5_gn_2_80380.1	K08235		xyloglucan:xyloglucosyl transferase	EC:2.4.1.207
Lsat_1_v5_gn_2_80401.1	K10606	FANCL, PHF9;	E3 ubiquitin-protein ligase FANCL	EC:2.3.2.27
Lsat_1_v5_gn_2_80541.1	K01762	ACS;	1-aminocyclopropane-1-carboxylate synthase	EC:4.4.1.14
Lsat_1_v5_gn_2_80860.1	K12261	HACL1;	2-hydroxyacyl-CoA lyase 1	EC:4.1.-.-
Lsat_1_v5_gn_2_80921.1	K02898	RP-L26e, RPL26;	large subunit ribosomal protein L26e
Lsat_1_v5_gn_2_80941.1	K18693	DPP1;	diacylglycerol diphosphate phosphatase / phosphatidate phosphatase	EC:3.1.3.4
Lsat_1_v5_gn_2_80941.1	K18693	DPP1;	diacylglycerol diphosphate phosphatase / phosphatidate phosphatase	EC:3.1.3.81
Lsat_1_v5_gn_2_81541.1	K04487	iscS, NFS1;	cysteine desulfurase	EC:2.8.1.7
Lsat_1_v5_gn_2_81581.1	K02266	COX6A;	cytochrome c oxidase subunit 6a
Lsat_1_v5_gn_2_81981.1	K14963	WDR5, SWD3, CPS30;	COMPASS component SWD3
Lsat_1_v5_gn_2_82001.1	K01610	pckA;	phosphoenolpyruvate carboxykinase (ATP)	EC:4.1.1.49
Lsat_1_v5_gn_2_82020.1	K05543	DUS2;	tRNA-dihydrouridine synthase 2	EC:1.3.1.91
Lsat_1_v5_gn_2_82261.1	K01414	prlC;	oligopeptidase A	EC:3.4.24.70
Lsat_1_v5_gn_2_82660.1	K14682	argAB;	amino-acid N-acetyltransferase	EC:2.3.1.1
Lsat_1_v5_gn_2_82701.1	K07955	ARL8;	ADP-ribosylation factor-like protein 8
Lsat_1_v5_gn_2_82860.1	K01455		formamidase	EC:3.5.1.49
Lsat_1_v5_gn_2_82920.1	K03097	CSNK2A;	casein kinase II subunit alpha	EC:2.7.11.1
Lsat_1_v5_gn_2_8321.1	K13811	PAPSS;	3'-phosphoadenosine 5'-phosphosulfate synthase	EC:2.7.1.25
Lsat_1_v5_gn_2_8321.1	K13811	PAPSS;	3'-phosphoadenosine 5'-phosphosulfate synthase	EC:2.7.7.4
Lsat_1_v5_gn_2_83261.1	K01537		Ca2+-transporting ATPase	EC:3.6.3.8
Lsat_1_v5_gn_2_83321.1	K00860	cysC;	adenylylsulfate kinase	EC:2.7.1.25
Lsat_1_v5_gn_2_83381.1	K15040	VDAC2;	voltage-dependent anion channel protein 2
Lsat_1_v5_gn_2_8340.1	K12619	XRN2, RAT1;	5'-3' exoribonuclease 2	EC:3.1.13.-
Lsat_1_v5_gn_2_83661.1	K01102	PDP;	pyruvate dehydrogenase phosphatase	EC:3.1.3.43
Lsat_1_v5_gn_2_83681.1	K03097	CSNK2A;	casein kinase II subunit alpha	EC:2.7.11.1
Lsat_1_v5_gn_2_83840.1	K00430		peroxidase	EC:1.11.1.7
Lsat_1_v5_gn_2_83940.1	K00588		caffeoyl-CoA O-methyltransferase	EC:2.1.1.104
Lsat_1_v5_gn_2_84101.1	K13168	SFRS16;	splicing factor, arginine/serine-rich 16
Lsat_1_v5_gn_2_84140.1	K13545	RCCR, ACD2;	red chlorophyll catabolite reductase	EC:1.3.7.12
Lsat_1_v5_gn_2_84581.1	K01386	: No such data.
Lsat_1_v5_gn_2_84960.1	K02320	POLA1;	DNA polymerase alpha subunit A	EC:2.7.7.7
Lsat_1_v5_gn_2_84981.1	K00763	pncB, NAPRT1;	nicotinate phosphoribosyltransferase	EC:6.3.4.21
Lsat_1_v5_gn_2_85000.1	K00588		caffeoyl-CoA O-methyltransferase	EC:2.1.1.104
Lsat_1_v5_gn_2_85040.1	K00588		caffeoyl-CoA O-methyltransferase	EC:2.1.1.104
Lsat_1_v5_gn_2_85100.1	K00588		caffeoyl-CoA O-methyltransferase	EC:2.1.1.104
Lsat_1_v5_gn_2_85140.1	K00588		caffeoyl-CoA O-methyltransferase	EC:2.1.1.104
Lsat_1_v5_gn_2_85160.1	K00588		caffeoyl-CoA O-methyltransferase	EC:2.1.1.104
Lsat_1_v5_gn_2_85181.1	K12625	LSM6;	U6 snRNA-associated Sm-like protein LSm6
Lsat_1_v5_gn_2_85201.1	K17451	EZH1;	histone-lysine N-methyltransferase EZH1	EC:2.1.1.43
Lsat_1_v5_gn_2_85220.1	K00655	plsC;	1-acyl-sn-glycerol-3-phosphate acyltransferase	EC:2.3.1.51
Lsat_1_v5_gn_2_85480.1	K11339	MORF4L1, MRG15, EAF3;	mortality factor 4-like protein 1
Lsat_1_v5_gn_2_85500.1	K13100	CWC22;	pre-mRNA-splicing factor CWC22
Lsat_1_v5_gn_2_85541.1	K09422	MYBP;	myb proto-oncogene protein, plant
Lsat_1_v5_gn_2_85561.1	K01893	NARS, asnS;	asparaginyl-tRNA synthetase	EC:6.1.1.22
Lsat_1_v5_gn_2_85580.1	K10436	MAPRE;	microtubule-associated protein, RP/EB family
Lsat_1_v5_gn_2_85920.1	K09284	AP2;	AP2-like factor, euAP2 lineage
Lsat_1_v5_gn_2_860.1	K15362	BRIP1, BACH1, FANCJ;	fanconi anemia group J protein	EC:3.6.4.12
Lsat_1_v5_gn_2_8601.1	K00586	DPH5;	diphthine synthase	EC:2.1.1.98
Lsat_1_v5_gn_2_86040.1	K13648	GAUT;	alpha-1,4-galacturonosyltransferase	EC:2.4.1.43
Lsat_1_v5_gn_2_86060.1	K00033	PGD, gnd, gntZ;	6-phosphogluconate dehydrogenase	EC:1.1.1.343
Lsat_1_v5_gn_2_86060.1	K00033	PGD, gnd, gntZ;	6-phosphogluconate dehydrogenase	EC:1.1.1.44
Lsat_1_v5_gn_2_86240.1	K00318	PRODH;	proline dehydrogenase	EC:1.5.-.-
Lsat_1_v5_gn_2_86281.1	K10583	UBE2S, E2EPF;	ubiquitin-conjugating enzyme E2 S	EC:2.3.2.23
Lsat_1_v5_gn_2_86320.1	K01618	: No such data.
Lsat_1_v5_gn_2_86340.1	K06001	trpB;	tryptophan synthase beta chain	EC:4.2.1.20
Lsat_1_v5_gn_2_86700.1	K08360	CYB561;	cytochrome b-561	EC:1.16.5.1
Lsat_1_v5_gn_2_86720.1	K14773	UTP23;	U3 small nucleolar RNA-associated protein 23
Lsat_1_v5_gn_2_87221.1	K02716	psbO;	photosystem II oxygen-evolving enhancer protein 1
Lsat_1_v5_gn_2_87640.1	K11131	DKC1, NOLA4, CBF5;	H/ACA ribonucleoprotein complex subunit 4	EC:5.4.99.-
Lsat_1_v5_gn_2_87680.1	K01875	SARS, serS;	seryl-tRNA synthetase	EC:6.1.1.11
Lsat_1_v5_gn_2_87700.1	K00012	UGDH, ugd;	UDPglucose 6-dehydrogenase	EC:1.1.1.22
Lsat_1_v5_gn_2_87760.1	K13648	GAUT;	alpha-1,4-galacturonosyltransferase	EC:2.4.1.43
Lsat_1_v5_gn_2_87921.1	K03695	clpB;	ATP-dependent Clp protease ATP-binding subunit ClpB
Lsat_1_v5_gn_2_88180.1	K01850		chorismate mutase	EC:5.4.99.5
Lsat_1_v5_gn_2_88340.1	K01627	kdsA;	2-dehydro-3-deoxyphosphooctonate aldolase (KDO 8-P synthase)	EC:2.5.1.55
Lsat_1_v5_gn_2_88360.1	K00703	glgA;	starch synthase	EC:2.4.1.21
Lsat_1_v5_gn_2_88561.1	K15040	VDAC2;	voltage-dependent anion channel protein 2
Lsat_1_v5_gn_2_88600.1	K01728	pel;	pectate lyase	EC:4.2.2.2
Lsat_1_v5_gn_2_88641.1	K09272	SSRP1;	structure-specific recognition protein 1
Lsat_1_v5_gn_2_88720.1	K00699	UGT;	glucuronosyltransferase	EC:2.4.1.17
Lsat_1_v5_gn_2_88741.1	K02146	ATPeV0D, ATP6D;	V-type H+-transporting ATPase subunit d
Lsat_1_v5_gn_2_88760.1	K10712	ADO;	cysteamine dioxygenase	EC:1.13.11.19
Lsat_1_v5_gn_2_88820.1	K10573	UBE2A, UBC2, RAD6A;	ubiquitin-conjugating enzyme E2 A	EC:2.3.2.23
Lsat_1_v5_gn_2_88881.1	K18467	VPS29;	vacuolar protein sorting-associated protein 29
Lsat_1_v5_gn_2_89101.1	K05658	ABCB1;	ATP-binding cassette, subfamily B (MDR/TAP), member 1	EC:3.6.3.44
Lsat_1_v5_gn_2_89140.1	K03869	CUL3;	cullin 3
Lsat_1_v5_gn_2_89281.1	K18443	GBF1;	golgi-specific brefeldin A-resistance guanine nucleotide exchange factor 1
Lsat_1_v5_gn_2_89321.1	K07198	PRKAA, AMPK;	5'-AMP-activated protein kinase, catalytic alpha subunit	EC:2.7.11.11
Lsat_1_v5_gn_2_89421.1	K09422	MYBP;	myb proto-oncogene protein, plant
Lsat_1_v5_gn_2_89540.1	K15030	EIF3M;	translation initiation factor 3 subunit M
Lsat_1_v5_gn_2_89640.1	K13379	RGP, UTM;	reversibly glycosylated polypeptide / UDP-arabinopyranose mutase	EC:2.4.1.-
Lsat_1_v5_gn_2_89640.1	K13379	RGP, UTM;	reversibly glycosylated polypeptide / UDP-arabinopyranose mutase	EC:5.4.99.30
Lsat_1_v5_gn_2_89661.1	K00555	TRMT1, trm1;	tRNA (guanine26-N2/guanine27-N2)-dimethyltransferase	EC:2.1.1.215
Lsat_1_v5_gn_2_89661.1	K00555	TRMT1, trm1;	tRNA (guanine26-N2/guanine27-N2)-dimethyltransferase	EC:2.1.1.216
Lsat_1_v5_gn_2_89801.1	K01601	rbcL;	ribulose-bisphosphate carboxylase large chain	EC:4.1.1.39
Lsat_1_v5_gn_2_89820.1	K02112	ATPF1B, atpD;	F-type H+-transporting ATPase subunit beta	EC:3.6.3.14
Lsat_1_v5_gn_2_90160.1	K14649	TAF8;	transcription initiation factor TFIID subunit 8
Lsat_1_v5_gn_2_90281.1	K09264		MADS-box transcription factor, plant
Lsat_1_v5_gn_2_90501.1	K03671	trxA;	thioredoxin 1
Lsat_1_v5_gn_2_90540.1	K00472		prolyl 4-hydroxylase	EC:1.14.11.2
Lsat_1_v5_gn_2_90600.1	K01099		phosphatidylinositol-bisphosphatase	EC:3.1.3.36
Lsat_1_v5_gn_2_90660.1	K05658	ABCB1;	ATP-binding cassette, subfamily B (MDR/TAP), member 1	EC:3.6.3.44
Lsat_1_v5_gn_2_90700.1	K05658	ABCB1;	ATP-binding cassette, subfamily B (MDR/TAP), member 1	EC:3.6.3.44
Lsat_1_v5_gn_2_90740.1	K11644	SIN3A;	paired amphipathic helix protein Sin3a
Lsat_1_v5_gn_2_90780.1	K01231	MAN2;	alpha-mannosidase II	EC:3.2.1.114
Lsat_1_v5_gn_2_9080.1	K05658	ABCB1;	ATP-binding cassette, subfamily B (MDR/TAP), member 1	EC:3.6.3.44
Lsat_1_v5_gn_2_90800.1	K11599	POMP, UMP1;	proteasome maturation protein
Lsat_1_v5_gn_2_90820.1	K00699	UGT;	glucuronosyltransferase	EC:2.4.1.17
Lsat_1_v5_gn_2_90841.1	K10683	BARD1;	BRCA1-associated RING domain protein 1
Lsat_1_v5_gn_2_90941.1	K10683	BARD1;	BRCA1-associated RING domain protein 1
Lsat_1_v5_gn_2_91041.1	K11294	NCL, NSR1;	nucleolin
Lsat_1_v5_gn_2_91101.1	K16280	RGLG;	E3 ubiquitin-protein ligase RGLG	EC:2.3.2.27
Lsat_1_v5_gn_2_91280.1	K00737	MGAT3;	beta-1,4-mannosyl-glycoprotein beta-1,4-N-acetylglucosaminyltransferase	EC:2.4.1.144
Lsat_1_v5_gn_2_9140.1	K05309	PTGES2;	microsomal prostaglandin-E synthase 2	EC:5.3.99.3
Lsat_1_v5_gn_2_91441.1	K08286		protein-serine/threonine kinase	EC:2.7.11.-
Lsat_1_v5_gn_2_91520.1	K13192	RBM26;	RNA-binding protein 26
Lsat_1_v5_gn_2_91541.1	K02575	NRT, narK, nrtP, nasA;	MFS transporter, NNP family, nitrate/nitrite transporter
Lsat_1_v5_gn_2_91600.1	K15283	SLC35E1;	solute carrier family 35, member E1
Lsat_1_v5_gn_2_91621.1	K12823	DDX5, DBP2;	ATP-dependent RNA helicase DDX5/DBP2	EC:3.6.4.13
Lsat_1_v5_gn_2_91641.1	K03083	GSK3B;	glycogen synthase kinase 3 beta	EC:2.7.11.26
Lsat_1_v5_gn_2_91661.1	K03083	GSK3B;	glycogen synthase kinase 3 beta	EC:2.7.11.26
Lsat_1_v5_gn_2_91720.1	K08232		monodehydroascorbate reductase (NADH)	EC:1.6.5.4
Lsat_1_v5_gn_2_91740.1	K02935	RP-L7, MRPL12, rplL;	large subunit ribosomal protein L7/L12
Lsat_1_v5_gn_2_91880.1	K11877	PSMG3, PAC3;	proteasome assembly chaperone 3
Lsat_1_v5_gn_2_91901.1	K08835	OXSR1, STK39;	serine/threonine-protein kinase OSR1/STK39	EC:2.7.11.1
Lsat_1_v5_gn_2_92060.1	K02874	RP-L14, MRPL14, rplN;	large subunit ribosomal protein L14
Lsat_1_v5_gn_2_92181.1	K05954	FNTB;	protein farnesyltransferase subunit beta	EC:2.5.1.58
Lsat_1_v5_gn_2_92220.1	K00122	FDH;	formate dehydrogenase	EC:1.2.1.2
Lsat_1_v5_gn_2_92280.1	K07466	RFA1, RPA1, rpa;	replication factor A1
Lsat_1_v5_gn_2_92340.1	K00699	UGT;	glucuronosyltransferase	EC:2.4.1.17
Lsat_1_v5_gn_2_92421.1	K00128		aldehyde dehydrogenase (NAD+)	EC:1.2.1.3
Lsat_1_v5_gn_2_92580.1	K10846	ERCC5, XPG, RAD2;	DNA excision repair protein ERCC-5
Lsat_1_v5_gn_2_92600.1	K10529	DOX1;	alpha-dioxygenase	EC:1.-.-.-
Lsat_1_v5_gn_2_92620.1	K00509	PTGS1, COX1;	prostaglandin-endoperoxide synthase 1	EC:1.14.99.1
Lsat_1_v5_gn_2_92781.1	K00430		peroxidase	EC:1.11.1.7
Lsat_1_v5_gn_2_92941.1	K00387	SUOX;	sulfite oxidase	EC:1.8.3.1
Lsat_1_v5_gn_2_93100.1	K10808	RRM2;	ribonucleoside-diphosphate reductase subunit M2	EC:1.17.4.1
Lsat_1_v5_gn_2_93120.1	K02899	RP-L27, MRPL27, rpmA;	large subunit ribosomal protein L27
Lsat_1_v5_gn_2_93141.1	K07342	SEC61G, SSS1, secE;	protein transport protein SEC61 subunit gamma and related proteins
Lsat_1_v5_gn_2_93361.1	K01728	pel;	pectate lyase	EC:4.2.2.2
Lsat_1_v5_gn_2_93621.1	K11584	PPP2R5;	serine/threonine-protein phosphatase 2A regulatory subunit B'
Lsat_1_v5_gn_2_93661.1	K17080	PHB1;	prohibitin 1
Lsat_1_v5_gn_2_93681.1	K14801	TSR4;	pre-rRNA-processing protein TSR4
Lsat_1_v5_gn_2_93800.1	K00943	tmk, DTYMK;	dTMP kinase	EC:2.7.4.9
Lsat_1_v5_gn_2_93861.1	K00413	CYC1, CYT1, petC;	ubiquinol-cytochrome c reductase cytochrome c1 subunit
Lsat_1_v5_gn_2_93881.1	K00413	CYC1, CYT1, petC;	ubiquinol-cytochrome c reductase cytochrome c1 subunit
Lsat_1_v5_gn_2_93901.1	K00413	CYC1, CYT1, petC;	ubiquinol-cytochrome c reductase cytochrome c1 subunit
Lsat_1_v5_gn_2_93941.1	K12177	COPS3, CSN3;	COP9 signalosome complex subunit 3
Lsat_1_v5_gn_2_93961.1	K16296	SCPL-I;	serine carboxypeptidase-like clade I	EC:3.4.16.-
Lsat_1_v5_gn_2_94120.1	K00876	udk, UCK;	uridine kinase	EC:2.7.1.48
Lsat_1_v5_gn_2_94200.1	K01728	pel;	pectate lyase	EC:4.2.2.2
Lsat_1_v5_gn_2_94280.1	K02979	RP-S28e, RPS28;	small subunit ribosomal protein S28e
Lsat_1_v5_gn_2_94360.1	K17260	ACTR2, ARP2;	actin-related protein 2
Lsat_1_v5_gn_2_94401.1	K15559	RTT103;	regulator of Ty1 transposition protein 103
Lsat_1_v5_gn_2_94540.1	K15102	SLC25A3, PHC, PIC;	solute carrier family 25 (mitochondrial phosphate transporter), member 3
Lsat_1_v5_gn_2_94800.1	K11650	SMARCD;	SWI/SNF-related matrix-associated actin-dependent regulator of chromatin subfamily D
Lsat_1_v5_gn_2_94981.1	K00928	lysC;	aspartate kinase	EC:2.7.2.4
Lsat_1_v5_gn_2_95040.1	K02865	RP-L10Ae, RPL10A;	large subunit ribosomal protein L10Ae
Lsat_1_v5_gn_2_95140.1	K07390	grxD, GLRX5;	monothiol glutaredoxin
Lsat_1_v5_gn_2_95161.1	K01895	ACSS, acs;	acetyl-CoA synthetase	EC:6.2.1.1
Lsat_1_v5_gn_2_95200.1	K11805	WDR68, HAN11;	WD repeat-containing protein 68
Lsat_1_v5_gn_2_95461.1	K05359	ADT, PDT;	arogenate/prephenate dehydratase	EC:4.2.1.51
Lsat_1_v5_gn_2_95461.1	K05359	ADT, PDT;	arogenate/prephenate dehydratase	EC:4.2.1.91
Lsat_1_v5_gn_2_95861.1	K02943	RP-LP2, RPLP2;	large subunit ribosomal protein LP2
Lsat_1_v5_gn_2_95881.1	K14565	NOP58;	nucleolar protein 58
Lsat_1_v5_gn_2_95941.1	K13356	FAR;	alcohol-forming fatty acyl-CoA reductase	EC:1.2.1.84
Lsat_1_v5_gn_2_96001.1	K13356	FAR;	alcohol-forming fatty acyl-CoA reductase	EC:1.2.1.84
Lsat_1_v5_gn_2_9641.1	K07375	TUBB;	tubulin beta
Lsat_1_v5_gn_2_96600.1	K13680	CSLA;	beta-mannan synthase	EC:2.4.1.32
Lsat_1_v5_gn_2_96621.1	K11824	AP2A;	AP-2 complex subunit alpha
Lsat_1_v5_gn_2_96681.1	K13289	CTSA, CPY;	cathepsin A (carboxypeptidase C)	EC:3.4.16.5
Lsat_1_v5_gn_2_96721.1	K00457	HPD, hppD;	4-hydroxyphenylpyruvate dioxygenase	EC:1.13.11.27
Lsat_1_v5_gn_2_96761.1	K12449	AXS;	UDP-apiose/xylose synthase
Lsat_1_v5_gn_2_96780.1	K00679		phospholipid:diacylglycerol acyltransferase	EC:2.3.1.158
Lsat_1_v5_gn_2_96860.1	K16075	MRS2, MFM1;	magnesium transporter
Lsat_1_v5_gn_2_96881.1	K08832	SRPK3, STK23;	serine/threonine-protein kinase SRPK3	EC:2.7.11.1
Lsat_1_v5_gn_2_96961.1	K03108	SRP72;	signal recognition particle subunit SRP72
Lsat_1_v5_gn_2_97481.1	K00106	XDH;	xanthine dehydrogenase/oxidase	EC:1.17.1.4
Lsat_1_v5_gn_2_97481.1	K00106	XDH;	xanthine dehydrogenase/oxidase	EC:1.17.3.2
Lsat_1_v5_gn_2_97521.1	K00106	XDH;	xanthine dehydrogenase/oxidase	EC:1.17.1.4
Lsat_1_v5_gn_2_97521.1	K00106	XDH;	xanthine dehydrogenase/oxidase	EC:1.17.3.2
Lsat_1_v5_gn_2_97601.1	K02603	ORC1;	origin recognition complex subunit 1
Lsat_1_v5_gn_2_97681.1	K00128		aldehyde dehydrogenase (NAD+)	EC:1.2.1.3
Lsat_1_v5_gn_2_97721.1	K00566	mnmA, trmU, TRMU;	tRNA-specific 2-thiouridylase	EC:2.8.1.-
Lsat_1_v5_gn_2_97800.1	K08064	NFYA;	nuclear transcription factor Y, alpha
Lsat_1_v5_gn_2_97861.1	K03231	EEF1A;	elongation factor 1-alpha
Lsat_1_v5_gn_2_97920.1	K00253	IVD, ivd;	isovaleryl-CoA dehydrogenase	EC:1.3.8.4
Lsat_1_v5_gn_2_97980.1	K00253	IVD, ivd;	isovaleryl-CoA dehydrogenase	EC:1.3.8.4
Lsat_1_v5_gn_2_98340.1	K04499	RUVBL1, RVB1, INO80H;	RuvB-like protein 1 (pontin 52)
Lsat_1_v5_gn_2_98360.1	K03526	gcpE, ispG;	(E)-4-hydroxy-3-methylbut-2-enyl-diphosphate synthase	EC:1.17.7.1
Lsat_1_v5_gn_2_98360.1	K03526	gcpE, ispG;	(E)-4-hydroxy-3-methylbut-2-enyl-diphosphate synthase	EC:1.17.7.3
Lsat_1_v5_gn_2_98501.1	K09580	PDIA1, P4HB;	protein disulfide-isomerase A1	EC:5.3.4.1
Lsat_1_v5_gn_2_98541.1	K09872	PIP;	aquaporin PIP
Lsat_1_v5_gn_2_98721.1	K12587	MTR3, EXOSC6;	exosome complex component MTR3
Lsat_1_v5_gn_2_98981.1	K00924			E2.7.1.-
Lsat_1_v5_gn_2_99080.1	K00430		peroxidase	EC:1.11.1.7
Lsat_1_v5_gn_2_99200.1	K12447	USP;	UDP-sugar pyrophosphorylase	EC:2.7.7.64
Lsat_1_v5_gn_2_99360.1	K16298	SCPL-IV;	serine carboxypeptidase-like clade IV	EC:3.4.16.-
Lsat_1_v5_gn_2_99561.1	K05715	2PGK;	2-phosphoglycerate kinase	EC:2.7.2.-
Lsat_1_v5_gn_2_99761.1	K01551	arsA, ASNA1;	arsenite-transporting ATPase	EC:3.6.3.16
Lsat_1_v5_gn_3_1001.1	K13336	PEX3;	peroxin-3
Lsat_1_v5_gn_3_100120.1	K15015	SLC32A, VGAT;	solute carrier family 32 (vesicular inhibitory amino acid transporter)
Lsat_1_v5_gn_3_100161.1	K17822	DCUN1D1_2;	DCN1-like protein 1/2
Lsat_1_v5_gn_3_100900.1	K07374	TUBA;	tubulin alpha
Lsat_1_v5_gn_3_101601.1	K06675	SMC4;	structural maintenance of chromosome 4
Lsat_1_v5_gn_3_10161.1	K14684	SLC25A23S;	solute carrier family 25 (mitochondrial phosphate transporter), member 23/24/25/41
Lsat_1_v5_gn_3_101980.1	K01535	PMA1, PMA2;	H+-transporting ATPase	EC:3.6.3.6
Lsat_1_v5_gn_3_102101.1	K10573	UBE2A, UBC2, RAD6A;	ubiquitin-conjugating enzyme E2 A	EC:2.3.2.23
Lsat_1_v5_gn_3_102160.1	K02146	ATPeV0D, ATP6D;	V-type H+-transporting ATPase subunit d
Lsat_1_v5_gn_3_102241.1	K13178	DDX17;	ATP-dependent RNA helicase DDX17	EC:3.6.4.13
Lsat_1_v5_gn_3_102300.1	K07007		uncharacterized protein
Lsat_1_v5_gn_3_102381.1	K12879	THOC2;	THO complex subunit 2
Lsat_1_v5_gn_3_10260.1	K09273	UBTF;	upstream-binding transcription factor
Lsat_1_v5_gn_3_102601.1	K00430		peroxidase	EC:1.11.1.7
Lsat_1_v5_gn_3_102761.1	K01802		peptidylprolyl isomerase	EC:5.2.1.8
Lsat_1_v5_gn_3_10281.1	K16719	KANSL3, RCD1;	regulatory NSL complex subunit 3
Lsat_1_v5_gn_3_103280.1	K02437	gcvH, GCSH;	glycine cleavage system H protein
Lsat_1_v5_gn_3_103380.1	K15436	TRPO3, MTR10;	transportin-3
Lsat_1_v5_gn_3_103521.1	K01937	pyrG, CTPS;	CTP synthase	EC:6.3.4.2
Lsat_1_v5_gn_3_103621.1	K01246	tag;	DNA-3-methyladenine glycosylase I	EC:3.2.2.20
Lsat_1_v5_gn_3_10421.1	K14496	PYL;	abscisic acid receptor PYR/PYL family
Lsat_1_v5_gn_3_104380.1	K12619	XRN2, RAT1;	5'-3' exoribonuclease 2	EC:3.1.13.-
Lsat_1_v5_gn_3_104701.1	K09422	MYBP;	myb proto-oncogene protein, plant
Lsat_1_v5_gn_3_104800.1	K00411	UQCRFS1, RIP1, petA;	ubiquinol-cytochrome c reductase iron-sulfur subunit	EC:1.10.2.2
Lsat_1_v5_gn_3_105260.1	K01895	ACSS, acs;	acetyl-CoA synthetase	EC:6.2.1.1
Lsat_1_v5_gn_3_105401.1	K04710	CERS;	ceramide synthetase	EC:2.3.1.24
Lsat_1_v5_gn_3_105561.1	K11352	NDUFA12;	NADH dehydrogenase (ubiquinone) 1 alpha subcomplex subunit 12
Lsat_1_v5_gn_3_10601.1	K03217	yidC, spoIIIJ, OXA1;	YidC/Oxa1 family membrane protein insertase
Lsat_1_v5_gn_3_106121.1	K12116	FKF1;	flavin-binding kelch repeat F-box protein 1
Lsat_1_v5_gn_3_106460.1	K11420	EHMT;	euchromatic histone-lysine N-methyltransferase	EC:2.1.1.43
Lsat_1_v5_gn_3_107180.1	K13237	DECR2;	peroxisomal 2,4-dienoyl-CoA reductase	EC:1.3.1.34
Lsat_1_v5_gn_3_10761.1	K17435	MRPL54;	large subunit ribosomal protein L54
Lsat_1_v5_gn_3_107840.1	K00850	pfkA, PFK;	6-phosphofructokinase 1	EC:2.7.1.11
Lsat_1_v5_gn_3_108001.1	K03549	kup;	KUP system potassium uptake protein
Lsat_1_v5_gn_3_108200.1	K00342	nuoM;	NADH-quinone oxidoreductase subunit M	EC:1.6.5.3
Lsat_1_v5_gn_3_10900.1	K00940	ndk, NME;	nucleoside-diphosphate kinase	EC:2.7.4.6
Lsat_1_v5_gn_3_109020.1	K17613	CABIN1;	calcineurin-binding protein cabin-1
Lsat_1_v5_gn_3_10960.1	K01784	galE, GALE;	UDP-glucose 4-epimerase	EC:5.1.3.2
Lsat_1_v5_gn_3_109941.1	K01069	gloB;	hydroxyacylglutathione hydrolase	EC:3.1.2.6
Lsat_1_v5_gn_3_110020.1	K01464	DPYS, dht, hydA;	dihydropyrimidinase	EC:3.5.2.2
Lsat_1_v5_gn_3_110060.1	K14765	NGDN, LCP5;	U3 small nucleolar ribonucleoprotein protein LCP5
Lsat_1_v5_gn_3_11020.1	K02606	ORC4;	origin recognition complex subunit 4
Lsat_1_v5_gn_3_110400.1	K13412	CPK;	calcium-dependent protein kinase	EC:2.7.11.1
Lsat_1_v5_gn_3_110460.1	K11584	PPP2R5;	serine/threonine-protein phosphatase 2A regulatory subunit B'
Lsat_1_v5_gn_3_110841.1	K03265	ETF1, ERF1;	peptide chain release factor subunit 1
Lsat_1_v5_gn_3_110861.1	K10595	HERC2;	E3 ubiquitin-protein ligase HERC2	EC:2.3.2.26
Lsat_1_v5_gn_3_110980.1	K00472		prolyl 4-hydroxylase	EC:1.14.11.2
Lsat_1_v5_gn_3_111220.1	K11812	CYP79B1_2;	tryptophan N-monooxygenase	EC:1.14.13.125
Lsat_1_v5_gn_3_111240.1	K00228	CPOX, hemF;	coproporphyrinogen III oxidase	EC:1.3.3.3
Lsat_1_v5_gn_3_111280.1	K00430		peroxidase	EC:1.11.1.7
Lsat_1_v5_gn_3_11141.1	K06268	PPP3R, CNB;	serine/threonine-protein phosphatase 2B regulatory subunit
Lsat_1_v5_gn_3_111580.1	K13448	CML;	calcium-binding protein CML
Lsat_1_v5_gn_3_11160.1	K02692	psaD;	photosystem I subunit II
Lsat_1_v5_gn_3_111601.1	K05982	nfi;	deoxyribonuclease V	EC:3.1.21.7
Lsat_1_v5_gn_3_11180.1	K17781	TIM13;	mitochondrial import inner membrane translocase subunit TIM13
Lsat_1_v5_gn_3_111920.1	K06911		uncharacterized protein
Lsat_1_v5_gn_3_111940.1	K01640	HMGCL, hmgL;	hydroxymethylglutaryl-CoA lyase	EC:4.1.3.4
Lsat_1_v5_gn_3_113201.1	K13412	CPK;	calcium-dependent protein kinase	EC:2.7.11.1
Lsat_1_v5_gn_3_11340.1	K17479	GRXCR1;	glutaredoxin domain-containing cysteine-rich protein 1
Lsat_1_v5_gn_3_113400.1	K02183	CALM;	calmodulin
Lsat_1_v5_gn_3_113460.1	K10523	SPOP;	speckle-type POZ protein
Lsat_1_v5_gn_3_113801.1	K08101		phytochromobilin:ferredoxin oxidoreductase	EC:1.3.7.4
Lsat_1_v5_gn_3_114081.1	K12861	BCAS2;	pre-mRNA-splicing factor SPF27
Lsat_1_v5_gn_3_114561.1	K08864	TLK;	tousled-like kinase	EC:2.7.11.1
Lsat_1_v5_gn_3_114641.1	K01866	YARS, tyrS;	tyrosyl-tRNA synthetase	EC:6.1.1.1
Lsat_1_v5_gn_3_114740.1	K02949	RP-S11e, RPS11;	small subunit ribosomal protein S11e
Lsat_1_v5_gn_3_114781.1	K09528	DNAJC8;	DnaJ homolog subfamily C member 8
Lsat_1_v5_gn_3_114940.1	K13412	CPK;	calcium-dependent protein kinase	EC:2.7.11.1
Lsat_1_v5_gn_3_11501.1	K04706	PIAS1;	E3 SUMO-protein ligase PIAS1
Lsat_1_v5_gn_3_115260.1	K15032	MTERFD;	mTERF domain-containing protein, mitochondrial
Lsat_1_v5_gn_3_115420.1	K16196	EIF2AK4;	eukaryotic translation initiation factor 2-alpha kinase 4	EC:2.7.11.1
Lsat_1_v5_gn_3_115521.1	K00924			E2.7.1.-
Lsat_1_v5_gn_3_115620.1	K11593	ELF2C, AGO;	eukaryotic translation initiation factor 2C
Lsat_1_v5_gn_3_115720.1	K15161	CCNC, SSN8;	cyclin C
Lsat_1_v5_gn_3_115940.1	K00088	guaB;	IMP dehydrogenase	EC:1.1.1.205
Lsat_1_v5_gn_3_1160.1	K14827	IPI1, TEX10;	pre-rRNA-processing protein IPI1
Lsat_1_v5_gn_3_116161.1	K11593	ELF2C, AGO;	eukaryotic translation initiation factor 2C
Lsat_1_v5_gn_3_11620.1	K13447	RBOH;	respiratory burst oxidase	EC:1.11.1.-
Lsat_1_v5_gn_3_11620.1	K13447	RBOH;	respiratory burst oxidase	EC:1.6.3.-
Lsat_1_v5_gn_3_117060.1	K05868	CCNB;	cyclin B
Lsat_1_v5_gn_3_117240.1	K13035	NIT4;	beta-cyano-L-alanine hydratase/nitrilase	EC:3.5.5.4
Lsat_1_v5_gn_3_117240.1	K13035	NIT4;	beta-cyano-L-alanine hydratase/nitrilase	EC:4.2.1.65
Lsat_1_v5_gn_3_1181.1	K01433	purU;	formyltetrahydrofolate deformylase	EC:3.5.1.10
Lsat_1_v5_gn_3_118541.1	K08176	PHO84;	MFS transporter, PHS family, inorganic phosphate transporter
Lsat_1_v5_gn_3_118661.1	K08176	PHO84;	MFS transporter, PHS family, inorganic phosphate transporter
Lsat_1_v5_gn_3_118940.1	K00699	UGT;	glucuronosyltransferase	EC:2.4.1.17
Lsat_1_v5_gn_3_119140.1	K08176	PHO84;	MFS transporter, PHS family, inorganic phosphate transporter
Lsat_1_v5_gn_3_119200.1	K08176	PHO84;	MFS transporter, PHS family, inorganic phosphate transporter
Lsat_1_v5_gn_3_11961.1	K14985	CYP18A1;	26-hydroxylase	EC:1.14.-.-
Lsat_1_v5_gn_3_1200.1	K08740	MSH4;	DNA mismatch repair protein MSH4
Lsat_1_v5_gn_3_120281.1	K03538	POP4, RPP29;	ribonuclease P protein subunit POP4	EC:3.1.26.5
Lsat_1_v5_gn_3_120400.1	K12119	CRY2;	cryptochrome 2
Lsat_1_v5_gn_3_120420.1	K11344	EAF6;	chromatin modification-related protein EAF6
Lsat_1_v5_gn_3_120520.1	K09422	MYBP;	myb proto-oncogene protein, plant
Lsat_1_v5_gn_3_120581.1	K00025	MDH1;	malate dehydrogenase	EC:1.1.1.37
Lsat_1_v5_gn_3_121341.1	K11673	ACTR8, ARP8, INO80N;	actin-related protein 8
Lsat_1_v5_gn_3_121441.1	K14807	DDX51, DBP6;	ATP-dependent RNA helicase DDX51/DBP6	EC:3.6.4.13
Lsat_1_v5_gn_3_121781.1	K12870	ISY1;	pre-mRNA-splicing factor ISY1
Lsat_1_v5_gn_3_122280.1	K15505	RAD5;	DNA repair protein RAD5	EC:3.6.4.-
Lsat_1_v5_gn_3_122401.1	K14509	ETR, ERS;	ethylene receptor	EC:2.7.13.-
Lsat_1_v5_gn_3_122920.1	K10886	XRCC4;	DNA-repair protein XRCC4
Lsat_1_v5_gn_3_123380.1	K08486	STX1B_2_3;	syntaxin 1B/2/3
Lsat_1_v5_gn_3_123820.1	K15397	KCS;	3-ketoacyl-CoA synthase	EC:2.3.1.199
Lsat_1_v5_gn_3_123981.1	K10046	GME;	GDP-D-mannose 3', 5'-epimerase	EC:5.1.3.-
Lsat_1_v5_gn_3_123981.1	K10046	GME;	GDP-D-mannose 3', 5'-epimerase	EC:5.1.3.18
Lsat_1_v5_gn_3_1241.1	K13095	SF1;	splicing factor 1
Lsat_1_v5_gn_3_125341.1	K07999	MMP20;	matrix metalloproteinase-20 (enamelysin)	EC:3.4.24.-
Lsat_1_v5_gn_3_125361.1	K10290	FBXO3;	F-box protein 3
Lsat_1_v5_gn_3_125540.1	K02958	RP-S15e, RPS15;	small subunit ribosomal protein S15e
Lsat_1_v5_gn_3_125580.1	K16253	NRPD7, NRPE7;	DNA-directed RNA polymerase IV and V subunit 7
Lsat_1_v5_gn_3_125620.1	K16253	NRPD7, NRPE7;	DNA-directed RNA polymerase IV and V subunit 7
Lsat_1_v5_gn_3_125660.1	K01735	aroB;	3-dehydroquinate synthase	EC:4.2.3.4
Lsat_1_v5_gn_3_125741.1	K14484	IAA;	auxin-responsive protein IAA
Lsat_1_v5_gn_3_125760.1	K07999	MMP20;	matrix metalloproteinase-20 (enamelysin)	EC:3.4.24.-
Lsat_1_v5_gn_3_126020.1	K12619	XRN2, RAT1;	5'-3' exoribonuclease 2	EC:3.1.13.-
Lsat_1_v5_gn_3_12621.1	K01194	TREH, treA, treF;	alpha,alpha-trehalase	EC:3.2.1.28
Lsat_1_v5_gn_3_126460.1	K02942	RP-LP1, RPLP1;	large subunit ribosomal protein LP1
Lsat_1_v5_gn_3_126721.1	K03495	gidA, mnmG, MTO1;	tRNA uridine 5-carboxymethylaminomethyl modification enzyme
Lsat_1_v5_gn_3_126840.1	K07874	RAB1A;	Ras-related protein Rab-1A
Lsat_1_v5_gn_3_126861.1	K13199	SERBP1;	plasminogen activator inhibitor 1 RNA-binding protein
Lsat_1_v5_gn_3_126900.1	K10640	RNF25, AO7;	E3 ubiquitin-protein ligase RNF25	EC:2.3.2.27
Lsat_1_v5_gn_3_127241.1	K15451	PPM2, LCMT2, TYW4;	tRNA wybutosine-synthesizing protein 4	EC:2.1.1.290
Lsat_1_v5_gn_3_127241.1	K15451	PPM2, LCMT2, TYW4;	tRNA wybutosine-synthesizing protein 4	EC:2.3.1.231
Lsat_1_v5_gn_3_12780.1	K03105	SRP19;	signal recognition particle subunit SRP19
Lsat_1_v5_gn_3_12881.1	K03031	PSMD8, RPN12;	26S proteasome regulatory subunit N12
Lsat_1_v5_gn_3_129161.1	K10707	VAPB, ALS8;	vesicle-associated membrane protein-associated protein B
Lsat_1_v5_gn_3_129240.1	K03135	TAF11;	transcription initiation factor TFIID subunit 11
Lsat_1_v5_gn_3_129500.1	K05605	HIBCH;	3-hydroxyisobutyryl-CoA hydrolase	EC:3.1.2.4
Lsat_1_v5_gn_3_129561.1	K17796	TIM21;	mitochondrial import inner membrane translocase subunit TIM21
Lsat_1_v5_gn_3_130581.1	K00464	diox1;	all-trans-8'-apo-beta-carotenal 15,15'-oxygenase	EC:1.13.11.75
Lsat_1_v5_gn_3_130781.1	K17912	CCD7;	9-cis-beta-carotene 9',10'-cleaving dioxygenase	EC:1.13.11.68
Lsat_1_v5_gn_3_131160.1	K03686	dnaJ;	molecular chaperone DnaJ
Lsat_1_v5_gn_3_131620.1	K01535	PMA1, PMA2;	H+-transporting ATPase	EC:3.6.3.6
Lsat_1_v5_gn_3_131740.1	K01074	PPT;	palmitoyl-protein thioesterase	EC:3.1.2.22
Lsat_1_v5_gn_3_131760.1	K01074	PPT;	palmitoyl-protein thioesterase	EC:3.1.2.22
Lsat_1_v5_gn_3_132000.1	K02732	PSMB1;	20S proteasome subunit beta 6	EC:3.4.25.1
Lsat_1_v5_gn_3_13220.1	K09874	NIP;	aquaporin NIP
Lsat_1_v5_gn_3_132201.1	K08679		UDP-glucuronate 4-epimerase	EC:5.1.3.6
Lsat_1_v5_gn_3_132321.1	K00615	tktA, tktB;	transketolase	EC:2.2.1.1
Lsat_1_v5_gn_3_13280.1	K09874	NIP;	aquaporin NIP
Lsat_1_v5_gn_3_132801.1	K15172	SUPT5H, SPT5;	transcription elongation factor SPT5
Lsat_1_v5_gn_3_133341.1	K12734	PPIL3;	peptidyl-prolyl cis-trans isomerase-like 3	EC:5.2.1.8
Lsat_1_v5_gn_3_133761.1	K10256	FAD2;	omega-6 fatty acid desaturase / acyl-lipid omega-6 desaturase (Delta-12 desaturase)	EC:1.14.19.22
Lsat_1_v5_gn_3_133761.1	K10256	FAD2;	omega-6 fatty acid desaturase / acyl-lipid omega-6 desaturase (Delta-12 desaturase)	EC:1.14.19.6
Lsat_1_v5_gn_3_133881.1	K10256	FAD2;	omega-6 fatty acid desaturase / acyl-lipid omega-6 desaturase (Delta-12 desaturase)	EC:1.14.19.22
Lsat_1_v5_gn_3_133881.1	K10256	FAD2;	omega-6 fatty acid desaturase / acyl-lipid omega-6 desaturase (Delta-12 desaturase)	EC:1.14.19.6
Lsat_1_v5_gn_3_133940.1	K10256	FAD2;	omega-6 fatty acid desaturase / acyl-lipid omega-6 desaturase (Delta-12 desaturase)	EC:1.14.19.22
Lsat_1_v5_gn_3_133940.1	K10256	FAD2;	omega-6 fatty acid desaturase / acyl-lipid omega-6 desaturase (Delta-12 desaturase)	EC:1.14.19.6
Lsat_1_v5_gn_3_134240.1	K03331	DCXR;	L-xylulose reductase	EC:1.1.1.10
Lsat_1_v5_gn_3_134300.1	K10256	FAD2;	omega-6 fatty acid desaturase / acyl-lipid omega-6 desaturase (Delta-12 desaturase)	EC:1.14.19.22
Lsat_1_v5_gn_3_134300.1	K10256	FAD2;	omega-6 fatty acid desaturase / acyl-lipid omega-6 desaturase (Delta-12 desaturase)	EC:1.14.19.6
Lsat_1_v5_gn_3_134681.1	K09264		MADS-box transcription factor, plant
Lsat_1_v5_gn_3_134960.1	K01551	arsA, ASNA1;	arsenite-transporting ATPase	EC:3.6.3.16
Lsat_1_v5_gn_3_135001.1	K01115	PLD1_2;	phospholipase D1/2	EC:3.1.4.4
Lsat_1_v5_gn_3_135180.1	K15277	SLC35B3, PAPST2;	solute carrier family 35 (adenosine 3'-phospho 5'-phosphosulfate transporter), member B3
Lsat_1_v5_gn_3_135300.1	K13648	GAUT;	alpha-1,4-galacturonosyltransferase	EC:2.4.1.43
Lsat_1_v5_gn_3_135541.1	K15001	CYP4;	cytochrome P450, family 4	EC:1.14.-.-
Lsat_1_v5_gn_3_135660.1	K15338	GEN1, GEN;	flap endonuclease GEN	EC:3.1.-.-
Lsat_1_v5_gn_3_135801.1	K03110	ftsY;	fused signal recognition particle receptor
Lsat_1_v5_gn_3_136140.1	K00924			E2.7.1.-
Lsat_1_v5_gn_3_136520.1	K01885	EARS, gltX;	glutamyl-tRNA synthetase	EC:6.1.1.17
Lsat_1_v5_gn_3_136540.1	K14397	NUDT21, CPSF5, CFIM25;	cleavage and polyadenylation specificity factor subunit 5
Lsat_1_v5_gn_3_136560.1	K12614	DDX6, RCK, DHH1;	ATP-dependent RNA helicase DDX6/DHH1	EC:3.6.4.13
Lsat_1_v5_gn_3_136600.1	K09422	MYBP;	myb proto-oncogene protein, plant
Lsat_1_v5_gn_3_136981.1	K02206	CDK2;	cyclin-dependent kinase 2	EC:2.7.11.22
Lsat_1_v5_gn_3_137040.1	K14500	BSK;	BR-signaling kinase	EC:2.7.11.1
Lsat_1_v5_gn_3_137320.1	K13508	GPAT;	glycerol-3-phosphate acyltransferase	EC:2.3.1.15
Lsat_1_v5_gn_3_137680.1	K04371	MAPK1_3;	mitogen-activated protein kinase 1/3	EC:2.7.11.24
Lsat_1_v5_gn_3_138061.1	K03104	SRP14;	signal recognition particle subunit SRP14
Lsat_1_v5_gn_3_138360.1	K07029	dagK;	diacylglycerol kinase (ATP)	EC:2.7.1.107
Lsat_1_v5_gn_3_138401.1	K04371	MAPK1_3;	mitogen-activated protein kinase 1/3	EC:2.7.11.24
Lsat_1_v5_gn_3_139040.1	K09060	GBF;	plant G-box-binding factor
Lsat_1_v5_gn_3_139060.1	K15119	SLC25A39_40;	solute carrier family 25, member 39/40
Lsat_1_v5_gn_3_139161.1	K15272	SLC35A1_2_3;	solute carrier family 35 (UDP-sugar transporter), member A1/2/3
Lsat_1_v5_gn_3_139220.1	K14780	DHX37, DHR1;	ATP-dependent RNA helicase DHX37/DHR1	EC:3.6.4.13
Lsat_1_v5_gn_3_139520.1	K14496	PYL;	abscisic acid receptor PYR/PYL family
Lsat_1_v5_gn_3_139600.1	K17525	CHID1;	chitinase domain-containing protein 1
[truncated: 5,909 more rows]
