# Supplementary material for: Genome assembly with in vitro proximity ligation data and whole-genome triplication in lettuce
Source: Nat Commun. 2017 Apr 12;8:14953. doi: 10.1038/ncomms14953 (PMC5394340; doi:10.1038/ncomms14953)
Supplement: Supplementary Data 10 — List of miRNA genes and coordinates in Lettuce genome. The annotation was based on miRBase version 20. [file ncomms14953-s11.xlsx]

## Sheet: SuppData10_LettucemiRNA
Supplementary Data 10. List of miRNA genes and coordinates in Lettuce genome. The annotation was based on miRBase version 20.
Precursor_id	Annotation	Hi-Rise superscaffolds				Pseudomolecules				Mature sequence (5'-3')	len	hits	Abundance
		SuperScaffold	Start	End	Strand	LG Name	Start	End	Strand
lsa-m1053	lsa-miR156a	Lsat_1_v7_s_3_23	3629532	3629667	+	Lsat_1_v8_lg_3	31047586	31047721	+	TGACAGAAGAGAGTGAGCAC	20	8	86678
lsa-m1054	lsa-miR156b	Lsat_1_v7_s_3_23	3788239	3788374	+	Lsat_1_v8_lg_3	30888879	30889014	+	TGACAGAAGAGAGTGAGCAC	20	8	86678
lsa-m1546	lsa-miR156c	Lsat_1_v7_s_5_304	113805	113946	+	Lsat_1_v8_lg_5	175902882	175903023	+	TGACAGAAGAGAGTGAGCAC	20	8	86678
lsa-m6424	lsa-miR156d	Lsat_1_v7_s_8_99	391237	391374	+	Lsat_1_v8_lg_8	88819399	88819536	+	TGACAGAAGAGAGTGAGCAC	20	8	86678
lsa-m7301	lsa-miR156e	Lsat_1_v7_s_7_60	397332	397507	-	Lsat_1_v8_lg_7	89054664	89054839	-	TGACAGAAGAGAGTGAGCAC	20	8	86678
lsa-m7302	lsa-miR156f	Lsat_1_v7_s_7_60	397438	397623	-	Lsat_1_v8_lg_7	89054770	89054955	-	TGACAGAAGAGAGTGAGCAC	20	8	86678
lsa-m7303	lsa-miR156g	Lsat_1_v7_s_7_60	397553	397700	-	Lsat_1_v8_lg_7	89054885	89055032	-	TGACAGAAGAGAGTGAGCAC	20	8	86678
lsa-m8081	lsa-miR156h	Lsat_1_v7_s_6_148	153962	154098	-	Lsat_1_v8_lg_6	127435312	127435448	-	TGACAGAAGAGAGTGAGCAC	20	8	86678
lsa-m3878	lsa-miR156i	Lsat_1_v7_s_5_347	280631	280768	+	Lsat_1_v8_lg_5	201000780	201000917	+	TGCTCACTTCTCTTGCTGTCAGC	23	2	4677
lsa-m0588	lsa-miR157a	Lsat_1_v7_s_3_110	734397	734530	-	Lsat_1_v8_lg_3	113207176	113207309	-	TTGACAGAAGATAGAGAGCAC	21	4	66618
lsa-m5352	lsa-miR157b	Lsat_1_v7_s_4_353	865308	865445	-	Lsat_1_v8_lg_4	307184685	307184822	-	TTGACAGAAGATAGAGAGCAC	21	4	66618
lsa-m5353	lsa-miR157c	Lsat_1_v7_s_4_353	865661	865798	-	Lsat_1_v8_lg_4	307184332	307184469	-	TTGACAGAAGATAGAGAGCAC	21	4	66618
lsa-m5354	lsa-miR157d	Lsat_1_v7_s_4_353	866042	866179	-	Lsat_1_v8_lg_4	307183951	307184088	-	TTGACAGAAGATAGAGAGCAC	21	4	66618
lsa-m7926	lsa-miR157e	Lsat_1_v7_s_0_1	1302472	1302606	+	NA	NA	NA	NA	TGACAGAAGATAGAGAGCAC	20	5	1497
lsa-m5901	lsa-miR159	Lsat_1_v7_s_8_1	110199	110411	-	Lsat_1_v8_lg_8	111199	111411	-	TTTGGATTGAAGGGAGCTCTA	21	1	656946
lsa-m0486	lsa-miR160a	Lsat_1_v7_s_2_253	495588	495720	-	Lsat_1_v8_lg_2	192332419	192332551	-	TGCCTGGCTCCCTGTATGCCA	21	2	10690
lsa-m7427	lsa-miR160b	Lsat_1_v7_s_9_69	2112217	2112348	-	Lsat_1_v8_lg_9	87894846	87894977	-	TGCCTGGCTCCCTGTATGCCA	21	2	10690
lsa-m6061	lsa-miR162	Lsat_1_v7_s_1_20	1097656	1097866	-	Lsat_1_v8_lg_1	17965421	17965631	-	TCGATAAACCTCTGCATCCAG	21	1	28640
lsa-m3719	lsa-miR166a	Lsat_1_v7_s_3_255	2651044	2651133	-	Lsat_1_v8_lg_3	209673198	209673287	-	TCGGACCAGGCTTCATTCCCC	21	6	1550356
lsa-m5890	lsa-miR166b	Lsat_1_v7_s_5_438	67829	67936	+	Lsat_1_v8_lg_5	329817284	329817391	+	TCGGACCAGGCTTCATTCCCC	21	6	1550356
lsa-m7023	lsa-miR166c	Lsat_1_v7_s_6_12	323237	323525	-	Lsat_1_v8_lg_6	11597655	11597943	-	TCGGACCAGGCTTCATTCCCC	21	6	1550356
lsa-m8768	lsa-miR166d	Lsat_1_v7_s_6_158	1183697	1183913	-	Lsat_1_v8_lg_6	136335042	136335258	-	TCGGACCAGGCTTCATTCCCC	21	6	1550356
lsa-m9761	lsa-miR166e	Lsat_1_v7_s_3_16	906235	906455	+	Lsat_1_v8_lg_3	18764488	18764708	+	TCGGACCAGGCTTCATTCCCC	21	6	1550356
lsa-m11281	lsa-miR166f	Lsat_1_v7_s_2_273	464912	465073	+	Lsat_1_v8_lg_2	215647292	215647453	+	TCGGACCAGGCTTCATTCCCC	21	6	1550356
lsa-m10741	lsa-miR166g	Lsat_1_v7_s_1_73	137475	137588	+	Lsat_1_v8_lg_1	65785176	65785289	+	TCTCGGACCAGGCTTCATTCT	21	1	191352
lsa-m8756	lsa-miR166h	Lsat_1_v7_s_5_356	29296	29445	-	Lsat_1_v8_lg_5	224665655	224665804	-	TCGGACCAGGCTTCATTCCTC	21	1	536367
lsa-m4528	lsa-miR166i	Lsat_1_v7_s_7_161	152184	152342	-	Lsat_1_v8_lg_7	130036796	130036954	-	TCGGACCAGGCTTCATTCCTT	21	3	190629
lsa-m4744	lsa-miR166j	Lsat_1_v7_s_9_243	160761	160894	+	Lsat_1_v8_lg_9	192076539	192076672	+	TCGGACCAGGCTTCATTCCTT	21	3	190629
lsa-m10075	lsa-miR166k	Lsat_1_v7_s_3_40	621988	622078	+	Lsat_1_v8_lg_3	56340377	56340467	+	TCGGACCAGGCTTCATTCCTT	21	3	190629
lsa-m7866	lsa-miR167a	Lsat_1_v7_s_9_15	1226081	1226195	+	Lsat_1_v8_lg_9	9994177	9994291	+	TGAAGCTGCCAGCATGATCTA	21	3	3754
lsa-m9676	lsa-miR167b	Lsat_1_v7_s_2_205	1858717	1858961	+	Lsat_1_v8_lg_2	134015075	134015319	+	TGAAGCTGCCAGCATGATCTG	21	2	20994
lsa-m10513	lsa-miR167c	Lsat_1_v7_s_3_208	131595	131814	+	Lsat_1_v8_lg_3	177277326	177277545	+	TGAAGCTGCCAGCATGATCTG	21	2	20994
lsa-m8522	lsa-miR168a	Lsat_1_v7_s_3_19	509243	509424	-	Lsat_1_v8_lg_3	27466682	27466863	-	TCGCTTGGTGCAGGTCGGGAA	21	1	21042
lsa-m8448	lsa-miR168b	Lsat_1_v7_s_6_146	1031854	1032027	+	Lsat_1_v8_lg_6	124956310	124956483	+	TCGCTTGGTACAGGTCGGGAA	21	1	4813
lsa-m3323	lsa-miR169a	Lsat_1_v7_s_2_221	23789	23902	+	Lsat_1_v8_lg_2	152723365	152723478	+	TAGCCAAGGATGACTTGCCT	20	12	646
lsa-m3532	lsa-miR169b	Lsat_1_v7_s_1_76	5254138	5254246	+	Lsat_1_v8_lg_1	71923949	71924057	+	TAGCCAAGGATGACTTGCCT	20	12	646
lsa-m3534	lsa-miR169c	Lsat_1_v7_s_1_76	5288239	5288379	+	Lsat_1_v8_lg_1	71889816	71889956	+	TAGCCAAGGATGACTTGCCT	20	12	646
lsa-m3535	lsa-miR169d	Lsat_1_v7_s_1_76	5311599	5311708	+	Lsat_1_v8_lg_1	71866487	71866596	+	TAGCCAAGGATGACTTGCCT	20	12	646
lsa-m3537	lsa-miR169e	Lsat_1_v7_s_1_76	5338175	5338281	+	Lsat_1_v8_lg_1	71839914	71840020	+	TAGCCAAGGATGACTTGCCT	20	12	646
lsa-m3538	lsa-miR169f	Lsat_1_v7_s_1_76	5389349	5389589	+	Lsat_1_v8_lg_1	71788606	71788846	+	TAGCCAAGGATGACTTGCCT	20	12	646
lsa-m3539	lsa-miR169g	Lsat_1_v7_s_1_76	5420708	5420817	+	Lsat_1_v8_lg_1	71757378	71757487	+	TAGCCAAGGATGACTTGCCT	20	12	646
lsa-m3540	lsa-miR169h	Lsat_1_v7_s_1_76	5435093	5435202	+	Lsat_1_v8_lg_1	71742993	71743102	+	TAGCCAAGGATGACTTGCCT	20	12	646
lsa-m4185	lsa-miR169i	Lsat_1_v7_s_4_112	5978958	5979085	+	Lsat_1_v8_lg_4	134242926	134243053	+	TAGCCAAGGATGACTTGCCT	20	12	646
lsa-m4186	lsa-miR169j	Lsat_1_v7_s_4_112	5986228	5986354	+	Lsat_1_v8_lg_4	134250196	134250322	+	TAGCCAAGGATGACTTGCCT	20	12	646
lsa-m6761	lsa-miR169k	Lsat_1_v7_s_4_338	81282	81444	-	Lsat_1_v8_lg_4	291167908	291168070	-	TAGCCAAGGATGACTTGCCT	20	12	646
lsa-m0617	lsa-miR170	Lsat_1_v7_s_4_323	1141188	1141307	+	Lsat_1_v8_lg_4	278390612	278390731	+	TATTGGCCTGGTTCACTCAGA	21	1	4793
lsa-m0585	lsa-miR319	Lsat_1_v7_s_6_13	1409476	1409664	-	Lsat_1_v8_lg_6	13536209	13536397	-	TTGGACTGAAGGGAGCTCCCT	21	6	33036
lsa-m0039	lsa-miR390a	Lsat_1_v7_s_9_22	509692	509836	-	Lsat_1_v8_lg_9	19714462	19714606	-	AAGCTCAGGAGGGATAGCGCC	21	2	4021
lsa-m7076	lsa-miR390b	Lsat_1_v7_s_5_423	3138718	3138864	+	Lsat_1_v8_lg_5	317416780	317416926	+	AAGCTCAGGAGGGATAGCGCC	21	2	4021
lsa-m10074	lsa-miR393	Lsat_1_v7_s_8_17	3477552	3477636	-	Lsat_1_v8_lg_8	18182160	18182244	-	TCCAAAGGGATCGCATTGATCC	22	3	2410
lsa-m5135	lsa-miR394a	Lsat_1_v7_s_9_50	1404389	1404600	-	Lsat_1_v8_lg_9	50667722	50667933	-	TTGGCATTCTGTCCACCTCC	20	3	6350
lsa-m9227	lsa-miR394b	Lsat_1_v7_s_8_38	3728582	3728836	+	Lsat_1_v8_lg_8	35790120	35790374	+	TTGGCATTCTGTCCACCTCC	20	3	6350
lsa-m2191	lsa-miR396a	Lsat_1_v7_s_5_348	1273413	1273538	+	Lsat_1_v8_lg_5	206672195	206672320	+	TTCCACAGCTTTCTTGAACTG	21	2	85177
lsa-m6268	lsa-miR396b	Lsat_1_v7_s_8_97	550939	551077	-	Lsat_1_v8_lg_8	85457500	85457638	-	TTCCACAGCTTTCTTGAACTG	21	2	85177
lsa-m10697	lsa-miR396c	Lsat_1_v7_s_7_41	971989	972128	-	Lsat_1_v8_lg_7	61642002	61642141	-	TTCCACGGCTTTCTTGAACTG	21	1	237801
lsa-m2193	lsa-miR396d	Lsat_1_v7_s_5_348	1214379	1214548	-	Lsat_1_v8_lg_5	206731185	206731354	-	TTCCACAGCTTTCTTGAACTT	21	2	80096
lsa-m3437	lsa-miR396e	Lsat_1_v7_s_1_34	1788309	1788464	-	Lsat_1_v8_lg_1	38334208	38334363	-	TTCCACAGCTTTCTTGAACTT	21	2	80096
lsa-m9295	lsa-miR397	Lsat_1_v7_s_9_209	1486072	1486191	-	Lsat_1_v8_lg_9	150708530	150708649	-	TCATTGAGTGCAGCGTTGATG	21	1	6577
lsa-m2585	lsa-miR398	Lsat_1_v7_s_5_155	305985	306077	-	Lsat_1_v8_lg_5	96622362	96622454	-	TGTGTTCTCAGGTCGCCCCTG	21	1	32263
lsa-m4289	lsa-miR403	Lsat_1_v7_s_9_5	815403	815558	+	Lsat_1_v8_lg_9	3378707	3378862	+	TTAGATTCACGCACAAACTCG	21	1	26702
lsa-m9145	lsa-miR482a	Lsat_1_v7_s_3_63	1514986	1515098	-	Lsat_1_v8_lg_3	72587846	72587958	-	TTTCCAATTCCACCCATGCCGC	22	1	162219
lsa-m9143	lsa-miR482b	Lsat_1_v7_s_3_63	1491292	1491442	-	Lsat_1_v8_lg_3	72564152	72564302	-	TTCCGAGACCACCCATTCCAAT	22	1	58855
lsa-m0700	lsa-miR7122	Lsat_1_v7_s_0_24	261818	261957	+	NA	NA	NA	NA	TTAAACAGAGAAATCGCGGTTG	22	1	40316
lsa-m9583	novel	Lsat_1_v7_s_5_150	13505	13688	-	Lsat_1_v8_lg_5	93020784	93020967	-	ATAGAACTTGGAATGACATCA	21	1	238593
lsa-m1604	novel	Lsat_1_v7_s_9_37	98859	99004	+	Lsat_1_v8_lg_9	31850438	31850583	+	TCACCTCTGAAACTCAAGAACA	22	2	179111
lsa-m1608	novel	Lsat_1_v7_s_9_37	112594	112707	-	Lsat_1_v8_lg_9	31836735	31836848	-	TCACCTCTGAAACTCAAGAACA	22	2	179111
lsa-m5672	novel	Lsat_1_v7_s_5_100	2345266	2345401	+	Lsat_1_v8_lg_5	51937062	51937197	+	TACCAAAGGAGTATACATCGGA	22	1	178971
lsa-m1606	novel	Lsat_1_v7_s_9_37	91785	91920	-	Lsat_1_v8_lg_9	31857522	31857657	-	TCGCCTCTAAAACTTAAGAAGA	22	2	59446
lsa-m1607	novel	Lsat_1_v7_s_9_37	106938	107074	-	Lsat_1_v8_lg_9	31842368	31842504	-	TCGCCTCTAAAACTTAAGAAGA	22	2	59446
lsa-m1057	novel	Lsat_1_v7_s_3_23	4146479	4146653	+	Lsat_1_v8_lg_3	30530600	30530774	+	TCGGGCAGCACCAATGCATATC	22	1	30731
lsa-m11652	novel	Lsat_1_v7_s_7_21	203421	203508	-	Lsat_1_v8_lg_7	27103915	27104002	-	TGCCGAGGTTCGTTTTGGATC	21	1	21964
lsa-m1603	novel	Lsat_1_v7_s_9_37	98727	98835	+	Lsat_1_v8_lg_9	31850607	31850715	+	TAAAACTGAGAAAAACATCGTG	22	1	5650
lsa-m7173	novel	Lsat_1_v7_s_3_235	312494	312639	+	Lsat_1_v8_lg_3	193826128	193826273	+	ATTTGGCAACAACACTTGATCA	22	1	3272
lsa-m5136	novel	Lsat_1_v7_s_9_50	1494433	1494541	-	Lsat_1_v8_lg_9	50577781	50577889	-	AATGGCTCTGATACCATGTTGGAT	24	1	3088
lsa-m11651	novel	Lsat_1_v7_s_7_21	185391	185478	-	Lsat_1_v8_lg_7	27085885	27085972	-	TGCAGAGGTTCGTTTTGGATC	21	1	3075
lsa-m9999	novel	Lsat_1_v7_s_5_141	31338	31509	+	Lsat_1_v8_lg_5	85851944	85852115	+	AGACAACGAGGGATGGTTCCT	21	1	2900
lsa-m3466	novel	Lsat_1_v7_s_7_171	4061402	4061540	+	Lsat_1_v8_lg_7	150278012	150278150	+	GTACGAGACATTAATATCATCAGA	24	1	2584
lsa-m1307	novel	Lsat_1_v7_s_8_281	1771220	1771454	-	Lsat_1_v8_lg_8	208980245	208980479	-	TAATGGCGTCTTTTGTGGAGG	21	5	1857
lsa-m0080	novel	Lsat_1_v7_s_6_53	4094409	4094549	-	Lsat_1_v8_lg_6	69839785	69839925	-	TCGGCGTTGTCGTTGCACCAC	21	1	1727
lsa-m8288	novel	Lsat_1_v7_s_5_336	1115506	1115637	-	Lsat_1_v8_lg_5	188814355	188814486	-	TTACTCTATGAAATACCATCT	21	1	1471
lsa-m11135	novel	Lsat_1_v7_s_1_116	1256347	1256564	-	Lsat_1_v8_lg_1	125813991	125814208	-	TTGTGTTGTCTAAGAATTACG	21	1	1345
lsa-m9144	novel	Lsat_1_v7_s_3_63	1514979	1515105	-	Lsat_1_v8_lg_3	72587839	72587965	-	TTATTACTTGTGGATTCTTCCC	22	1	1282
lsa-m9908	novel	Lsat_1_v7_s_8_265	255184	255278	-	Lsat_1_v8_lg_8	191040544	191040638	-	TGGTGCCACGCTGTGTGCGTC	21	1	1117
lsa-m3272	novel	Lsat_1_v7_s_6_33	1671412	1671640	-	Lsat_1_v8_lg_6	32302360	32302588	-	TCAACTACGGAGATCGTTAGT	21	1	736
lsa-m3966	novel	Lsat_1_v7_s_7_2	2078081	2078208	-	Lsat_1_v8_lg_7	2594544	2594671	-	CATCTCTCCCTCAAAGACTTCT	22	1	556
lsa-m0943	novel	Lsat_1_v7_s_6_147	850900	851083	-	Lsat_1_v8_lg_6	126840236	126840419	-	TTATGTTACGATTTAAGACT	20	1	554
