# Supplementary material for: Genome assembly with in vitro proximity ligation data and whole-genome triplication in lettuce
Source: Nat Commun. 2017 Apr 12;8:14953. doi: 10.1038/ncomms14953 (PMC5394340; doi:10.1038/ncomms14953)
Supplement: Supplementary Data 11 — PARE-validated miRNA targets (at a P-value < 0.05) [file ncomms14953-s12.xlsx]

## Sheet: SuppData11_PAREValidatedmiRNAT
Supplementary Data 11. PARE-validated miRNA targets (at a P-value < 0.05)
Precursor_id	miRNA annotation	Target gene id	Predicted function
lsa-m1053	lsa-miR156a	Lsat_1_v5_gn_1_14560	Unknown
lsa-m1053	lsa-miR156a	Lsat_1_v5_gn_4_81541	SBP domain
lsa-m1053	lsa-miR156a	Lsat_1_v5_gn_4_113241	SBP domain
lsa-m1053	lsa-miR156a	Lsat_1_v5_gn_8_134640	SBP domain
lsa-m1053	lsa-miR156a	Lsat_1_v5_gn_4_1141	SBP domain
lsa-m1053	lsa-miR156a	Lsat_1_v5_gn_7_11040	SBP domain
lsa-m1053	lsa-miR156a	Lsat_1_v5_gn_9_28021	SBP domain
lsa-m1053	lsa-miR156a	Lsat_1_v5_gn_3_31000	SBP domain
lsa-m1053	lsa-miR156a	Lsat_1_v5_gn_5_12360	SBP domain
lsa-m1053	lsa-miR156a	Lsat_1_v5_gn_4_421	SBP domain
lsa-m1053	lsa-miR156a	Lsat_1_v5_gn_8_78080	Unknown
lsa-m1053	lsa-miR156a	Lsat_1_v5_gn_4_139200	Ring finger domain
lsa-m1053	lsa-miR156a	Lsat_1_v5_gn_1_128400	SBP domain
lsa-m0588	lsa-miR157a	Lsat_1_v5_gn_4_1141	SBP domain
lsa-m0588	lsa-miR157a	Lsat_1_v5_gn_7_11040	SBP domain
lsa-m0588	lsa-miR157a	Lsat_1_v5_gn_5_12360	SBP domain
lsa-m0588	lsa-miR157a	Lsat_1_v5_gn_9_28021	SBP domain
lsa-m0588	lsa-miR157a	Lsat_1_v5_gn_3_31000	SBP domain
lsa-m0588	lsa-miR157a	Lsat_1_v5_gn_4_421	SBP domain
lsa-m0588	lsa-miR157a	Lsat_1_v5_gn_1_14560	Unknown
lsa-m0588	lsa-miR157a	Lsat_1_v5_gn_4_113241	SBP domain
lsa-m0588	lsa-miR157a	Lsat_1_v5_gn_8_134640	SBP domain
lsa-m0588	lsa-miR157a	Lsat_1_v5_gn_4_81541	SBP domain
lsa-m0588	lsa-miR157a	Lsat_1_v5_gn_2_134361	Leucine Rich repeats (2 copies)
lsa-m5901	lsa-miR159a	Lsat_1_v5_gn_7_103061	Unknown
lsa-m5901	lsa-miR159a	Lsat_1_v5_gn_5_129201	Plant transcription factor NOZZLE
lsa-m5901	lsa-miR159a	Lsat_1_v5_gn_0_39281	Unknown
lsa-m5901	lsa-miR159a	Lsat_1_v5_gn_7_92401	Myb-like DNA-binding domain
lsa-m5901	lsa-miR159a	Lsat_1_v5_gn_9_27440	AP2 domain
lsa-m0486	lsa-miR160a	Lsat_1_v5_gn_6_30741	Auxin response factor
lsa-m0486	lsa-miR160a	Lsat_1_v5_gn_9_69060	Auxin response factor
lsa-m0486	lsa-miR160a	Lsat_1_v5_gn_2_112381	AUX/IAA family
lsa-m0486	lsa-miR160a	Lsat_1_v5_gn_8_20161	Auxin response factor
lsa-m0486	lsa-miR160a	Lsat_1_v5_gn_3_130460	TPR repeat
lsa-m6061	lsa-miR162a	Lsat_1_v5_gn_0_16600	G protein beta WD-40 repeat signature
lsa-m6061	lsa-miR162a	Lsat_1_v5_gn_5_13720	ThiF family
lsa-m3719	lsa-miR166a	Lsat_1_v5_gn_1_75020	IQ calmodulin-binding motif
lsa-m3719	lsa-miR166a	Lsat_1_v5_gn_8_18361	Domain of unknown function (DUF4378)
lsa-m10741	lsa-miR166f	Lsat_1_v5_gn_5_184280	Protein of unknown function (DUF581)
lsa-m10741	lsa-miR166f	Lsat_1_v5_gn_9_22420	Core histone H2A/H2B/H3/H4
lsa-m4528	lsa-miR166n	Lsat_1_v5_gn_2_28580	Disease resistance protein signature
lsa-m7866	lsa-miR167a	Lsat_1_v5_gn_5_1841	Anti-sense to fibroblast growth factor protein GFG signature
lsa-m9676	lsa-miR167d	Lsat_1_v5_gn_7_27300	AUX/IAA family
lsa-m9676	lsa-miR167d	Lsat_1_v5_gn_7_7481	Ankyrin repeats (many copies)
lsa-m9676	lsa-miR167d	Lsat_1_v5_gn_3_121660	2OG-Fe(II) oxygenase superfamily
lsa-m9676	lsa-miR167d	Lsat_1_v5_gn_3_121740	2OG-Fe(II) oxygenase superfamily
lsa-m8522	lsa-miR168a	Lsat_1_v5_gn_8_261	Domain of unknown function (DUF1785)
lsa-m8522	lsa-miR168a	Lsat_1_v5_gn_9_106101	Unknown
lsa-m8448	lsa-miR168a	Lsat_1_v5_gn_2_19760	Domain of unknown function (DUF1785)
lsa-m8448	lsa-miR168a	Lsat_1_v5_gn_5_124440	Glycosyl hydrolases family 17
lsa-m8448	lsa-miR168a	Lsat_1_v5_gn_3_118880	UDP-glucoronosyl and UDP-glucosyl transferase
lsa-m3323	lsa-miR169k	Lsat_1_v5_gn_1_37160	CCAAT-Binding transcription Factor
lsa-m3323	lsa-miR169k	Lsat_1_v5_gn_7_34841	CCAAT-Binding transcription Factor
lsa-m3323	lsa-miR169k	Lsat_1_v5_gn_6_47121	CCAAT-Binding transcription Factor
lsa-m3323	lsa-miR169k	Lsat_1_v5_gn_2_54241	CCAAT-Binding transcription Factor
lsa-m3323	lsa-miR169k	Lsat_1_v5_gn_2_97800	CCAAT-Binding transcription Factor
lsa-m3323	lsa-miR169k	Lsat_1_v5_gn_4_31560	CCAAT-Binding transcription Factor
lsa-m3323	lsa-miR169k	Lsat_1_v5_gn_5_29260	UDP-glucoronosyl and UDP-glucosyl transferase
lsa-m0617	lsa-miR170	Lsat_1_v5_gn_3_114020	F-box-like
lsa-m0585	lsa-miR319a	Lsat_1_v5_gn_7_23540	TCP family transcription factor
lsa-m0585	lsa-miR319a	Lsat_1_v5_gn_7_27781	TCP family transcription factor
lsa-m0039	lsa-miR390a	Lsat_1_v5_gn_6_63460	Leucine rich repeat N-terminal domain
lsa-m0039	lsa-miR390a	Lsat_1_v5_gn_4_85941	Protein tyrosine kinase
lsa-m10074	lsa-miR393a	Lsat_1_v5_gn_1_126900	F-box-like
lsa-m10074	lsa-miR393a	Lsat_1_v5_gn_9_4820	A Receptor for Ubiquitination Targets
lsa-m10074	lsa-miR393a	Lsat_1_v5_gn_0_45201	Unknown
lsa-m10074	lsa-miR393a	Lsat_1_v5_gn_5_188920	A Receptor for Ubiquitination Targets
lsa-m10074	lsa-miR393a	Lsat_1_v5_gn_8_54220	A Receptor for Ubiquitination Targets
lsa-m10074	lsa-miR393a	Lsat_1_v5_gn_1_70060	helix loop helix domain
lsa-m10074	lsa-miR393a	Lsat_1_v5_gn_8_2721	Unknown
lsa-m10074	lsa-miR393a	Lsat_1_v5_gn_2_72761	Unknown
lsa-m10074	lsa-miR393a	Lsat_1_v5_gn_6_13521	Cytochrome b5-like Heme/Steroid binding domain
lsa-m5135	lsa-miR394a	Lsat_1_v5_gn_3_30801	A Receptor for Ubiquitination Targets
lsa-m5135	lsa-miR394a	Lsat_1_v5_gn_8_147861	F-box domain
lsa-m5135	lsa-miR394a	Lsat_1_v5_gn_6_60760	Methionyl-tRNA synthetase signature
lsa-m5135	lsa-miR394a	Lsat_1_v5_gn_3_92740	Cytochrome P450
lsa-m5135	lsa-miR394a	Lsat_1_v5_gn_3_92680	Cytochrome P450
lsa-m5135	lsa-miR394a	Lsat_1_v5_gn_1_31320	DEAD-like helicases superfamily
lsa-m5135	lsa-miR394a	Lsat_1_v5_gn_7_35121	Unknown
lsa-m5135	lsa-miR394a	Lsat_1_v5_gn_6_110501	Putative S-adenosyl-L-methionine-dependent methyltransferase
lsa-m2191	lsa-miR396a	Lsat_1_v5_gn_5_72841	Plus-3 domain
lsa-m2191	lsa-miR396a	Lsat_1_v5_gn_8_75100	mTERF
lsa-m2191	lsa-miR396a	Lsat_1_v5_gn_2_135541	QLQ
lsa-m2191	lsa-miR396a	Lsat_1_v5_gn_3_25221	DNA binding domain
lsa-m2191	lsa-miR396a	Lsat_1_v5_gn_1_83120	MatE
lsa-m2191	lsa-miR396a	Lsat_1_v5_gn_1_83080	MatE
lsa-m2191	lsa-miR396a	Lsat_1_v5_gn_6_65880	Pyridoxal-phosphate dependent enzyme
lsa-m2191	lsa-miR396a	Lsat_1_v5_gn_7_87800	Cyclophilin peptidyl-prolyl cis-trans isomerase signature
lsa-m2191	lsa-miR396a	Lsat_1_v5_gn_3_72001	PLAC8 family
lsa-m10697	lsa-miR396a	Lsat_1_v5_gn_5_141200	QLQ
lsa-m10697	lsa-miR396a	Lsat_1_v5_gn_9_78540	QLQ
lsa-m10697	lsa-miR396a	Lsat_1_v5_gn_6_75441	QLQ
lsa-m10697	lsa-miR396a	Lsat_1_v5_gn_3_14660	QLQ
lsa-m10697	lsa-miR396a	Lsat_1_v5_gn_3_133500	WRC
lsa-m10697	lsa-miR396a	Lsat_1_v5_gn_4_159961	QLQ
lsa-m10697	lsa-miR396a	Lsat_1_v5_gn_6_17460	QLQ
lsa-m10697	lsa-miR396a	Lsat_1_v5_gn_6_70601	QLQ
lsa-m10697	lsa-miR396a	Lsat_1_v5_gn_4_92941	QLQ
lsa-m10697	lsa-miR396a	Lsat_1_v5_gn_8_86361	QLQ
lsa-m10697	lsa-miR396a	Lsat_1_v5_gn_6_18661	Unknown
lsa-m10697	lsa-miR396a	Lsat_1_v5_gn_3_82701	Unknown
lsa-m10697	lsa-miR396a	Lsat_1_v5_gn_6_81681	QLQ
lsa-m10697	lsa-miR396a	Lsat_1_v5_gn_9_76560	FKBP-type peptidyl-prolyl cis-trans isomerase
lsa-m2193	lsa-miR396b	Lsat_1_v5_gn_1_39361	Protein of unknown function (DUF1666)
lsa-m2193	lsa-miR396b	Lsat_1_v5_gn_3_85521	QLQ
lsa-m2193	lsa-miR396b	Lsat_1_v5_gn_7_20480	A domain family that is part of the cupin metalloenzyme superfamily.
lsa-m2193	lsa-miR396b	Lsat_1_v5_gn_9_90140	Disease resistance protein signature
lsa-m2193	lsa-miR396b	Lsat_1_v5_gn_4_31100	alpha/beta hydrolase fold
lsa-m9295	lsa-miR397a	Lsat_1_v5_gn_5_71020	Multicopper oxidase
lsa-m9295	lsa-miR397a	Lsat_1_v5_gn_5_71000	Multicopper oxidase
lsa-m9295	lsa-miR397a	Lsat_1_v5_gn_9_24380	Multicopper oxidase
lsa-m9295	lsa-miR397a	Lsat_1_v5_gn_9_18180	Multicopper oxidase
lsa-m9295	lsa-miR397a	Lsat_1_v5_gn_9_24560	Multicopper oxidase
lsa-m9295	lsa-miR397a	Lsat_1_v5_gn_9_24581	Multicopper oxidase
lsa-m9295	lsa-miR397a	Lsat_1_v5_gn_3_76141	Multicopper oxidase
lsa-m9295	lsa-miR397a	Lsat_1_v5_gn_3_76181	Multicopper oxidase
lsa-m9295	lsa-miR397a	Lsat_1_v5_gn_6_15681	Multicopper oxidase
lsa-m2585	lsa-miR398b	Lsat_1_v5_gn_8_37740	Plant transposase (Ptta/En/Spm family)
lsa-m4289	lsa-miR403	Lsat_1_v5_gn_4_22040	Domain of unknown function (DUF1785)
lsa-m4289	lsa-miR403	Lsat_1_v5_gn_4_22000	Domain of unknown function (DUF1785)
lsa-m4289	lsa-miR403	Lsat_1_v5_gn_8_93841	Methyltransferase domain
lsa-m9143	lsa-miR482a	Lsat_1_v5_gn_2_69520	LisH
lsa-m9145	lsa-miR482a	Lsat_1_v5_gn_3_112400	NB-ARC domain
lsa-m9143	lsa-miR482a	Lsat_1_v5_gn_0_33481	Unknown
lsa-m9143	lsa-miR482a	Lsat_1_v5_gn_3_84440	Leucine rich repeat N-terminal domain
lsa-m9145	lsa-miR482a	Lsat_1_v5_gn_2_5621	Disease resistance protein signature
lsa-m9145	lsa-miR482a	Lsat_1_v5_gn_2_7260	NB-ARC domain
lsa-m9145	lsa-miR482a	Lsat_1_v5_gn_1_77280	Disease resistance protein signature
lsa-m9145	lsa-miR482a	Lsat_1_v5_gn_7_46620	Disease resistance protein signature
lsa-m9145	lsa-miR482a	Lsat_1_v5_gn_7_66420	Disease resistance protein signature
lsa-m9145	lsa-miR482a	Lsat_1_v5_gn_8_10841	Unknown
lsa-m9143	lsa-miR482a	Lsat_1_v5_gn_2_68321	Unknown
lsa-m9145	lsa-miR482a	Lsat_1_v5_gn_8_121240	Disease resistance protein signature
lsa-m9145	lsa-miR482a	Lsat_1_v5_gn_8_119380	Disease resistance protein signature
lsa-m9143	lsa-miR482a	Lsat_1_v5_gn_0_1041	Alcohol dehydrogenase GroES-like domain
lsa-m9145	lsa-miR482a	Lsat_1_v5_gn_7_48240	Disease resistance protein signature
lsa-m0700	lsa-miR7122a	Lsat_1_v5_gn_1_86720	Unknown
lsa-m1604	novel	Lsat_1_v5_gn_4_148421	Disease resistance protein signature
lsa-m9908	novel	Lsat_1_v5_gn_2_41901	Unknown
lsa-m5672	novel	Lsat_1_v5_gn_5_54441	Cyclic nucleotide-binding domain
lsa-m1606	novel	Lsat_1_v5_gn_6_74641	Disease resistance protein signature
lsa-m1606	novel	Lsat_1_v5_gn_7_48220	Disease resistance protein signature
lsa-m5672	novel	Lsat_1_v5_gn_6_74680	Protein tyrosine kinase
lsa-m7173	novel	Lsat_1_v5_gn_3_111640	PPR repeat family
lsa-m7173	novel	Lsat_1_v5_gn_3_111521	PPR repeat family
lsa-m7173	novel	Lsat_1_v5_gn_3_111261	PPR repeat family
lsa-m7173	novel	Lsat_1_v5_gn_3_111360	PPR repeat family
lsa-m9583	novel	Lsat_1_v5_gn_8_157881	Leucine rich repeat N-terminal domain
lsa-m7173	novel	Lsat_1_v5_gn_3_111320	PPR repeat family
lsa-m1307	novel	Lsat_1_v5_gn_5_151480	Unknown
lsa-m1057	novel	Lsat_1_v5_gn_2_119480	Jacalin-like lectin domain
lsa-m1057	novel	Lsat_1_v5_gn_7_62740	Protein tyrosine kinase
lsa-m1057	novel	Lsat_1_v5_gn_7_62580	Protein tyrosine kinase
lsa-m1606	novel	Lsat_1_v5_gn_9_123641	Disease resistance protein signature
lsa-m1606	novel	Lsat_1_v5_gn_5_101660	Disease resistance protein signature
lsa-m1606	novel	Lsat_1_v5_gn_1_80300	Unknown
lsa-m1606	novel	Lsat_1_v5_gn_4_147280	Disease resistance protein signature
lsa-m1606	novel	Lsat_1_v5_gn_9_14781	Disease resistance protein signature
lsa-m1604	novel	Lsat_1_v5_gn_9_92980	Disease resistance protein signature
lsa-m1604	novel	Lsat_1_v5_gn_4_150441	Disease resistance protein signature
lsa-m1604	novel	Lsat_1_v5_gn_9_93340	Disease resistance protein signature
lsa-m1604	novel	Lsat_1_v5_gn_5_39581	Disease resistance protein signature
lsa-m1606	novel	Lsat_1_v5_gn_9_90700	Disease resistance protein signature
lsa-m1604	novel	Lsat_1_v5_gn_5_39440	Disease resistance protein signature
lsa-m1604	novel	Lsat_1_v5_gn_9_92740	Disease resistance protein signature
lsa-m3466	novel	Lsat_1_v5_gn_6_9501	Ring finger domain
lsa-m9144	novel	Lsat_1_v5_gn_6_22860	Unknown
lsa-m5672	novel	Lsat_1_v5_gn_5_58161	Phloem protein 2
lsa-m5672	novel	Lsat_1_v5_gn_1_86101	Disease resistance protein signature
lsa-m5672	novel	Lsat_1_v5_gn_1_86860	Protein kinase domain
lsa-m5672	novel	Lsat_1_v5_gn_9_120221	Protein kinase domain
lsa-m5672	novel	Lsat_1_v5_gn_5_54521	Protein kinase domain
lsa-m0943	novel	Lsat_1_v5_gn_9_122720	Phloem protein 2
lsa-m0943	novel	Lsat_1_v5_gn_5_99841	Glycosyl hydrolases family 17
lsa-m5672	novel	Lsat_1_v5_gn_7_62960	Protein tyrosine kinase
lsa-m5672	novel	Lsat_1_v5_gn_9_120080	Protein kinase domain
lsa-m5672	novel	Lsat_1_v5_gn_1_90341	Protein kinase domain
lsa-m5672	novel	Lsat_1_v5_gn_5_57100	Protein kinase domain
lsa-m5672	novel	Lsat_1_v5_gn_2_119420	Jacalin-like lectin domain
lsa-m5672	novel	Lsat_1_v5_gn_5_54880	Cyclic nucleotide-binding domain
lsa-m1604	novel	Lsat_1_v5_gn_9_92720	Disease resistance protein signature
lsa-m5672	novel	Lsat_1_v5_gn_3_124440	Unknown
lsa-m1604	novel	Lsat_1_v5_gn_4_145880	TIR domain
lsa-m1604	novel	Lsat_1_v5_gn_4_148360	Disease resistance protein signature
lsa-m1604	novel	Lsat_1_v5_gn_2_5001	TIR domain
lsa-m11652	novel	Lsat_1_v5_gn_8_95180	Unknown
lsa-m1604	novel	Lsat_1_v5_gn_5_27220	Disease resistance protein signature
lsa-m1057	novel	Lsat_1_v5_gn_3_25621	Phloem protein 2
lsa-m8288	novel	Lsat_1_v5_gn_2_126920	DNA binding domain
lsa-m1057	novel	Lsat_1_v5_gn_3_38200	Phloem protein 2
lsa-m1057	novel	Lsat_1_v5_gn_7_63340	Protein kinase domain
lsa-m1606	novel	Lsat_1_v5_gn_7_48041	Disease resistance protein signature
lsa-m1606	novel	Lsat_1_v5_gn_1_77600	Toll - interleukin 1 - resistance
lsa-m1606	novel	Lsat_1_v5_gn_7_35540	Disease resistance protein signature
lsa-m1606	novel	Lsat_1_v5_gn_2_31321	Toll - interleukin 1 - resistance
lsa-m1606	novel	Lsat_1_v5_gn_1_101561	Disease resistance protein signature
lsa-m1606	novel	Lsat_1_v5_gn_2_13161	Disease resistance protein signature
lsa-m1606	novel	Lsat_1_v5_gn_2_14340	Disease resistance protein signature
lsa-m1606	novel	Lsat_1_v5_gn_2_13121	Disease resistance protein signature
lsa-m1606	novel	Lsat_1_v5_gn_9_58521	Disease resistance protein signature
lsa-m1606	novel	Lsat_1_v5_gn_1_91840	Disease resistance protein signature
lsa-m1606	novel	Lsat_1_v5_gn_1_94121	Disease resistance protein signature
lsa-m1606	novel	Lsat_1_v5_gn_1_91940	Disease resistance protein signature
lsa-m1606	novel	Lsat_1_v5_gn_1_94481	Disease resistance protein signature
lsa-m1606	novel	Lsat_1_v5_gn_1_91860	Disease resistance protein signature
lsa-m5672	novel	Lsat_1_v5_gn_6_17600	Phloem protein 2
lsa-m5672	novel	Lsat_1_v5_gn_1_86061	Protein kinase domain
lsa-m5672	novel	Lsat_1_v5_gn_5_54160	Protein kinase domain
lsa-m5672	novel	Lsat_1_v5_gn_5_54521	Protein kinase domain
lsa-m5672	novel	Lsat_1_v5_gn_1_86441	Protein kinase domain
lsa-m5672	novel	Lsat_1_v5_gn_5_54000	Phloem protein 2
lsa-m5672	novel	Lsat_1_v5_gn_5_32641	Protein tyrosine kinase
lsa-m5672	novel	Lsat_1_v5_gn_8_47041	Not1 N-terminal domain, CCR4-Not complex component
lsa-m5672	novel	Lsat_1_v5_gn_8_48940	Protein kinase domain
lsa-m5672	novel	Lsat_1_v5_gn_4_173121	Carbohydrate-binding protein of the ER
lsa-m5672	novel	Lsat_1_v5_gn_4_162920	Carbohydrate-binding protein of the ER
lsa-m1606	novel	Lsat_1_v5_gn_9_61740	TIR domain
lsa-m1606	novel	Lsat_1_v5_gn_5_78281	Calmodulin binding protein-like
lsa-m1606	novel	Lsat_1_v5_gn_9_61900	Disease resistance protein signature
lsa-m1606	novel	Lsat_1_v5_gn_1_102280	Disease resistance protein signature
lsa-m1606	novel	Lsat_1_v5_gn_1_102200	Disease resistance protein signature
lsa-m1606	novel	Lsat_1_v5_gn_9_123601	Arabidopsis broad-spectrum mildew resistance protein RPW8
lsa-m1606	novel	Lsat_1_v5_gn_7_44820	TIR domain
lsa-m11651	novel	Lsat_1_v5_gn_5_67060	Photosystem II 10 kDa phosphoprotein
lsa-m1604	novel	Lsat_1_v5_gn_2_13281	TIR domain
lsa-m5672	novel	Lsat_1_v5_gn_4_173760	Carbohydrate-binding protein of the ER
lsa-m5672	novel	Lsat_1_v5_gn_4_167221	Protein kinase domain
lsa-m1604	novel	Lsat_1_v5_gn_2_15901	Disease resistance protein signature
lsa-m5672	novel	Lsat_1_v5_gn_1_86480	Protein kinase domain
lsa-m5672	novel	Lsat_1_v5_gn_1_36260	Protein kinase domain
lsa-m5672	novel	Lsat_1_v5_gn_1_89060	Armadillo/beta-catenin-like repeat
lsa-m5672	novel	Lsat_1_v5_gn_8_72700	Protein phosphatase 2C
lsa-m5672	novel	Lsat_1_v5_gn_4_162541	Carbohydrate-binding protein of the ER
lsa-m5672	novel	Lsat_1_v5_gn_4_162681	Carbohydrate-binding protein of the ER
lsa-m5672	novel	Lsat_1_v5_gn_6_74900	Phloem protein 2
lsa-m9144	novel	Lsat_1_v5_gn_3_55001	Carboxypeptidase C serine protease (S10) family signature
lsa-m5672	novel	Lsat_1_v5_gn_1_88321	Kinesin-associated protein (KAP)
lsa-m5672	novel	Lsat_1_v5_gn_7_95041	TIR domain
lsa-m5672	novel	Lsat_1_v5_gn_1_89180	Protein kinase domain
lsa-m5672	novel	Lsat_1_v5_gn_9_95821	Carbohydrate-binding protein of the ER
lsa-m0080	novel	Lsat_1_v5_gn_1_20440	RNA recognition motif
lsa-m9583	novel	Lsat_1_v5_gn_2_132241	Leucine rich repeat N-terminal domain
lsa-m1606	novel	Lsat_1_v5_gn_7_48140	Disease resistance protein signature
lsa-m1606	novel	Lsat_1_v5_gn_8_48760	Disease resistance protein signature
lsa-m1603	novel	Lsat_1_v5_gn_2_6800	PPR repeat family
lsa-m1606	novel	Lsat_1_v5_gn_2_134840	Unknown
lsa-m1307	novel	Lsat_1_v5_gn_7_24861	F-box domain
lsa-m1057	novel	Lsat_1_v5_gn_4_138740	Protein kinase domain
lsa-m1606	novel	Lsat_1_v5_gn_7_48101	Disease resistance protein signature
lsa-m5672	novel	Lsat_1_v5_gn_8_2701	Protein tyrosine kinase
lsa-m11135	novel	Lsat_1_v5_gn_0_25401	Ankyrin repeats (3 copies)
lsa-m11135	novel	Lsat_1_v5_gn_0_25501	Domain of unknown function
lsa-m5672	novel	Lsat_1_v5_gn_2_46521	Protein kinase domain
lsa-m5672	novel	Lsat_1_v5_gn_9_114900	Legume lectin domain
lsa-m1603	novel	Lsat_1_v5_gn_6_107880	Seed dormancy control
lsa-m11135	novel	Lsat_1_v5_gn_2_75101	Domain of unknown function (DUF1990)
lsa-m5672	novel	Lsat_1_v5_gn_6_58800	Armadillo/beta-catenin-like repeat
lsa-m5672	novel	Lsat_1_v5_gn_5_80600	Protein kinase domain
lsa-m5672	novel	Lsat_1_v5_gn_5_80580	Protein tyrosine kinase
lsa-m5672	novel	Lsat_1_v5_gn_5_80540	Protein tyrosine kinase
lsa-m5672	novel	Lsat_1_v5_gn_1_104440	Protein kinase domain
lsa-m5672	novel	Lsat_1_v5_gn_5_43240	Unknown
lsa-m9583	novel	Lsat_1_v5_gn_8_158040	Leucine rich repeat
lsa-m5672	novel	Lsat_1_v5_gn_1_22141	Leucine rich repeat
lsa-m5672	novel	Lsat_1_v5_gn_4_162500	Carbohydrate-binding protein of the ER
lsa-m5672	novel	Lsat_1_v5_gn_1_87900	Kinesin-associated protein (KAP)
lsa-m5672	novel	Lsat_1_v5_gn_1_88661	Armadillo/beta-catenin-like repeat
lsa-m5672	novel	Lsat_1_v5_gn_1_89461	DIL domain
lsa-m5672	novel	Lsat_1_v5_gn_1_88221	Protein kinase domain
lsa-m5672	novel	Lsat_1_v5_gn_4_155100	Dof domain, zinc finger
lsa-m11135	novel	Lsat_1_v5_gn_3_106100	Dynamin, GTPase
lsa-m5672	novel	Lsat_1_v5_gn_4_162801	Carbohydrate-binding protein of the ER
lsa-m5672	novel	Lsat_1_v5_gn_4_162700	Carbohydrate-binding protein of the ER
lsa-m7173	novel	Lsat_1_v5_gn_6_46781	Fasciclin domain
lsa-m9144	novel	Lsat_1_v5_gn_7_40580	Helix-turn-helix
lsa-m5672	novel	Lsat_1_v5_gn_9_12880	Leucine rich repeat
lsa-m5672	novel	Lsat_1_v5_gn_9_107881	Carbohydrate-binding protein of the ER
lsa-m5672	novel	Lsat_1_v5_gn_7_62580	Protein tyrosine kinase
lsa-m5672	novel	Lsat_1_v5_gn_8_47061	Protein kinase domain
lsa-m1603	novel	Lsat_1_v5_gn_8_50541	Disease resistance protein signature
lsa-m5672	novel	Lsat_1_v5_gn_5_63761	Protein kinase domain
lsa-m3966	novel	Lsat_1_v5_gn_1_115801	MULE transposase domain
lsa-m8288	novel	Lsat_1_v5_gn_7_102080	Di-glucose binding within endoplasmic reticulum
lsa-m9583	novel	Lsat_1_v5_gn_4_29681	Aminotransferase class-III
lsa-m9583	novel	Lsat_1_v5_gn_2_132081	Leucine rich repeat
lsa-m9908	novel	Lsat_1_v5_gn_0_44400	Unknown
lsa-m3466	novel	Lsat_1_v5_gn_6_81481	START domain
lsa-m1307	novel	Lsat_1_v5_gn_8_131700	Unknown
