# Supplementary material for: Genome assembly with in vitro proximity ligation data and whole-genome triplication in lettuce
Source: Nat Commun. 2017 Apr 12;8:14953. doi: 10.1038/ncomms14953 (PMC5394340; doi:10.1038/ncomms14953)
Supplement: Supplementary Data 12 — PHAS loci identified in lettuce [file ncomms14953-s13.xlsx]

## Sheet: SuppData12_PHASLoci
Supplemental Data 12. PHAS loci identified in lettuce
PHAS Loci	Hi-Rise superscaffolds			Pseudomolecules			Category (gene type)	BLASTX Annotation
	SuperScaffold	Start	End	LG Name	Start	End
chr1035:9354..9667	Lsat_1_v7_s_4_352	3727707	3728020	Lsat_1_v8_lg_4	300275175	300275488	Disease resistance	Nematode resistance-like protein (Fragment)(8e-33)
chr1035:17325..17549	Lsat_1_v7_s_4_352	3719825	3720049	Lsat_1_v8_lg_4	300283146	300283370	Disease-resistance	Disease-resistance protein NRSA1(4e-43)
chr1035:99463..99727	Lsat_1_v7_s_4_352	3637647	3637911	Lsat_1_v8_lg_4	300365284	300365548	Disease-resistance	Disease-resistance protein NRSA1(6e-34)
chr1035:176315..176698	Lsat_1_v7_s_4_352	3560676	3561059	Lsat_1_v8_lg_4	300442136	300442519	Disease-resistance	Disease-resistance protein NRSA1(4e-54)
chr1035:459555..459835	Lsat_1_v7_s_4_352	3277539	3277819	Lsat_1_v8_lg_4	300725376	300725656	Disease-resistance	Disease-resistance protein NRSA1(5e-47)
chr1035:467139..467560	Lsat_1_v7_s_4_352	3269814	3270235	Lsat_1_v8_lg_4	300732960	300733381	Disease-resistance	Disease-resistance protein NRSA1(3e-42)
chr1035:499067..499397	Lsat_1_v7_s_4_352	3237977	3238307	Lsat_1_v8_lg_4	300764888	300765218	Disease-resistance	Disease-resistance protein NRSA1(8e-47)
chr108:1416383..1417054	Lsat_1_v7_s_9_22	622810	623481	Lsat_1_v8_lg_9	19600817	19601488	Disease-resistance	TMV resistance protein N, putative(3e-60)
chr1119:23724..23867	Lsat_1_v7_s_3_242	551816	551959	Lsat_1_v8_lg_3	198294601	198294744	Disease-resistance	NBS-LRR resistance-like protein RGC260(4e-23)
chr1158:117825..118222	Lsat_1_v7_s_2_89	682868	683265	Lsat_1_v8_lg_2	61917356	61917753	Disease-resistance	Leucine-rich repeat-containing protein 2, lrrc2, putative(5e-16)
chr1158:178881..179031	Lsat_1_v7_s_2_89	743924	744074	Lsat_1_v8_lg_2	61978412	61978562	Disease-resistance	NBS-LRR resistance-like protein (Fragment)(6e-45)
chr1158:223428..223844	Lsat_1_v7_s_2_89	788471	788887	Lsat_1_v8_lg_2	62022959	62023375	Disease-resistance	NBS-LRR resistance-like protein (Fragment)(8e-91)
chr117:980805..981306	Lsat_1_v7_s_7_43	984897	985398	Lsat_1_v8_lg_7	65858888	65859389	Disease-resistance	tir-nbs resistance protein(1e-49)
chr117:1100804..1101196	Lsat_1_v7_s_7_43	1104896	1105288	Lsat_1_v8_lg_7	65738998	65739390	Disease-resistance	Leucine-rich repeat-containing protein, putative(2e-51)
chr117:1114662..1115886	Lsat_1_v7_s_7_43	1118754	1119978	Lsat_1_v8_lg_7	65724308	65725532	Disease-resistance	PREDICTED: TMV resistance protein N-like(1e-59)
chr117:1197102..1197616	Lsat_1_v7_s_7_43	1201194	1201708	Lsat_1_v8_lg_7	65642578	65643092	Disease-resistance	predicted protein(1e-48)
chr117:1290755..1292067	Lsat_1_v7_s_7_43	1294847	1296159	Lsat_1_v8_lg_7	65548127	65549439	Disease-resistance	HD domain class transcription factor(7e-80)
chr11722:847..2643	Lsat_1_v7_s_0_1353	847	2643	NA	NA	NA	Disease-resistance	LRR receptor-like serine/threonine-protein kinase GSO1(4e-82)
chr121:1331162..1331368	Lsat_1_v7_s_3_242	1230445	1230651	Lsat_1_v8_lg_3	198973230	198973436	Disease-resistance	NBS-LRR resistance-like protein RGC1A (Fragment)(2e-46)
chr1220:148870..149359	Lsat_1_v7_s_9_206	398638	399127	Lsat_1_v8_lg_9	143339362	143339851	Disease-resistance	Disease-resistance protein NRSA1(8e-59)
chr1228:167518..168012	Lsat_1_v7_s_2_6	376551	377045	Lsat_1_v8_lg_2	2536981	2537475	Disease-resistance	Resistance protein RGC2 (Fragment)(2e-51)
chr1228:242284..242672	Lsat_1_v7_s_2_6	451317	451705	Lsat_1_v8_lg_2	2611747	2612135	Disease-resistance	Resistance protein candidate RGC2(2e-31)
chr1254:327497..327845	Lsat_1_v7_s_2_52	327497	327845	Lsat_1_v8_lg_2	31029833	31030181	Disease-resistance	PREDICTED: putative adenylate cyclase regulatory protein-like(1e-10)
chr1295:515745..516828	Lsat_1_v7_s_2_199	515745	516828	Lsat_1_v8_lg_2	128665478	128666561	Disease-resistance	TIR-NBS-LRR resistance-like protein RGC151(2e-107)
chr1336:32264..32421	Lsat_1_v7_s_2_22	480632	480789	Lsat_1_v8_lg_2	10285180	10285337	Disease-resistance	Resistance protein candidate RGC2K(7e-48)
chr1366:157574..158046	Lsat_1_v7_s_2_44	1313151	1313623	Lsat_1_v8_lg_2	24859959	24860431	Disease-resistance	Resistance gene analog NBS7 (Fragment)(1e-60)
chr1366:234091..234567	Lsat_1_v7_s_2_44	1236630	1237106	Lsat_1_v8_lg_2	24783438	24783914	Disease-resistance	Resistance gene analog NBS7 (Fragment)(5e-60)
chr1463:59277..61441	Lsat_1_v7_s_9_207	1415542	1417706	Lsat_1_v8_lg_9	145633233	145635397	Disease-resistance	PREDICTED: TMV resistance protein N-like(1e-96)
chr1463:179682..180054	Lsat_1_v7_s_9_207	1296929	1297301	Lsat_1_v8_lg_9	145514620	145514992	Disease-resistance	Disease-resistance protein NRSA1(6e-57)
chr1463:233848..234449	Lsat_1_v7_s_9_207	1242534	1243135	Lsat_1_v8_lg_9	145460225	145460826	Disease-resistance	Disease-resistance protein NRSA1(7e-56)
chr1463:249064..249361	Lsat_1_v7_s_9_207	1227622	1227919	Lsat_1_v8_lg_9	145445313	145445610	Disease-resistance	Disease-resistance protein NRSA1(2e-43)
chr1463:300374..300814	Lsat_1_v7_s_9_207	1176169	1176609	Lsat_1_v8_lg_9	145393860	145394300	Disease-resistance	NBS-LRR resistance protein RS6-8 (Fragment)(6e-25)
chr1463:322032..323752	Lsat_1_v7_s_9_207	1153231	1154951	Lsat_1_v8_lg_9	145370922	145372642	Disease-resistance	ATP binding protein, putative(1e-83)
chr1463:327970..331185	Lsat_1_v7_s_9_207	1145798	1149013	Lsat_1_v8_lg_9	145363489	145366704	Disease-resistance	TMV resistance protein N, putative(8e-75)
chr148:950825..951013	Lsat_1_v7_s_0_4	1611332	1611520	NA	NA	NA	Disease-resistance	NBS-LRR resistance-like protein (Fragment)(3e-43)
chr149:458831..459934	Lsat_1_v7_s_1_89	4457000	4458103	Lsat_1_v8_lg_1	96119779	96120882	Disease-resistance	TIR-NBS-LRR resistance-like protein RGC151(4e-112)
chr149:660691..661498	Lsat_1_v7_s_1_89	4255436	4256243	Lsat_1_v8_lg_1	95918215	95919022	Disease-resistance	TIR-NBS-LRR resistance-like protein RGC151(8e-56)
chr149:995864..997533	Lsat_1_v7_s_1_89	3919401	3921070	Lsat_1_v8_lg_1	95582180	95583849	Disease-resistance	TIR-NBS-LRR resistance-like protein RGC151(2e-136)
chr15:82480..82850	Lsat_1_v7_s_1_140	1766027	1766397	Lsat_1_v8_lg_1	139377938	139378308	Disease-resistance	TIR-NBS-LRR resistance-like protein RGC151(6e-53)
chr15:182856..183161	Lsat_1_v7_s_1_140	1866403	1866708	Lsat_1_v8_lg_1	139478314	139478619	Disease-resistance	TIR-NBS-LRR resistance-like protein RGC151(2e-46)
chr15:277970..278271	Lsat_1_v7_s_1_140	1961517	1961818	Lsat_1_v8_lg_1	139573428	139573729	Disease-resistance	TIR-NBS-LRR resistance-like protein RGC151(4e-46)
chr15:379916..380110	Lsat_1_v7_s_1_140	2063463	2063657	Lsat_1_v8_lg_1	139675374	139675568	Disease-resistance	TIR-NBS-LRR resistance-like protein RGC151(1e-36)
chr15:756993..758701	Lsat_1_v7_s_1_140	2440540	2442248	Lsat_1_v8_lg_1	140052451	140054159	Disease-resistance	TIR-NBS-LRR resistance-like protein RGC151(1e-145)
chr15:900304..900536	Lsat_1_v7_s_1_140	2583851	2584083	Lsat_1_v8_lg_1	140195762	140195994	Disease-resistance	TIR-NBS-LRR resistance-like protein RGC151(7e-37)
chr15:1135879..1136057	Lsat_1_v7_s_1_140	2819426	2819604	Lsat_1_v8_lg_1	140431337	140431515	Disease-resistance	TIR-NBS-LRR resistance-like protein RGC151(3e-22)
chr15:1274966..1275178	Lsat_1_v7_s_1_140	2958513	2958725	Lsat_1_v8_lg_1	140570424	140570636	Disease-resistance	TIR-NBS-LRR resistance-like protein RGC151(3e-31)
chr15:1433667..1433996	Lsat_1_v7_s_1_140	3117214	3117543	Lsat_1_v8_lg_1	140729125	140729454	Disease-resistance	TIR-NBS-LRR resistance-like protein RGC151(1e-50)
chr15:1632373..1632507	Lsat_1_v7_s_1_140	3315920	3316054	Lsat_1_v8_lg_1	140927831	140927965	Disease-resistance	TIR-NBS-LRR resistance-like protein RGC151(5e-25)
chr15:1694526..1694878	Lsat_1_v7_s_1_140	3378073	3378425	Lsat_1_v8_lg_1	140989984	140990336	Disease-resistance	TIR-NBS-LRR resistance-like protein RGC151(1e-53)
chr15:1841333..1841683	Lsat_1_v7_s_1_140	3524880	3525230	Lsat_1_v8_lg_1	141136791	141137141	Disease-resistance	TIR-NBS-LRR resistance-like protein RGC151(2e-48)
chr15:1886675..1887152	Lsat_1_v7_s_1_140	3570222	3570699	Lsat_1_v8_lg_1	141182133	141182610	Disease-resistance	TIR-NBS-LRR resistance-like protein RGC151(2e-65)
chr15:1949934..1950158	Lsat_1_v7_s_1_140	3633481	3633705	Lsat_1_v8_lg_1	141245392	141245616	Disease-resistance	TIR-NBS-LRR resistance-like protein RGC151(9e-39)
chr152:609601..609885	Lsat_1_v7_s_8_17	4113038	4113322	Lsat_1_v8_lg_8	18817646	18817930	Disease-resistance	Resistance gene analog NBS7 (Fragment)(1e-59)
chr1539:361263..362124	Lsat_1_v7_s_9_70	99501	100362	Lsat_1_v8_lg_9	90116694	90117555	Disease-resistance	Resistance gene analog NBS7 (Fragment)(3e-29)
chr1547:217035..217401	Lsat_1_v7_s_5_406	705164	705530	Lsat_1_v8_lg_5	298746267	298746633	Disease-resistance	Nematode resistance-like protein (Fragment)(1e-48)
chr1550:61867..63333	Lsat_1_v7_s_2_79	65414	66880	Lsat_1_v8_lg_2	52640393	52641859	Disease-resistance	Resistance protein candidate RGC2S(0.0)
chr1590:176614..179290	Lsat_1_v7_s_3_238	667869	670545	Lsat_1_v8_lg_3	195324886	195327562	Disease-resistance	NBS-LRR resistance-like protein RGC260(0.0)
chr1590:309664..310333	Lsat_1_v7_s_3_238	800919	801588	Lsat_1_v8_lg_3	195193843	195194512	Disease-resistance	NBS-LRR resistance-like protein RGC1F (Fragment)(9e-104)
chr1590:402397..402819	Lsat_1_v7_s_3_238	893652	894074	Lsat_1_v8_lg_3	195101357	195101779	Disease-resistance	CC-NBS-LRR RGA (Fragment)(4e-48)
chr1590:412789..413125	Lsat_1_v7_s_3_238	904044	904380	Lsat_1_v8_lg_3	195091051	195091387	Disease-resistance	CC-NBS-LRR-like protein (Fragment)(7e-47)
chr1612:319153..319397	Lsat_1_v7_s_1_127	133194	133438	Lsat_1_v8_lg_1	135868383	135868627	Disease-resistance	TIR-NBS-LRR resistance-like protein RGC151(3e-40)
chr1612:365523..365880	Lsat_1_v7_s_1_127	86711	87068	Lsat_1_v8_lg_1	135821900	135822257	Disease-resistance	Resistance protein candidate (Fragment)(1e-25)
chr167:746191..746575	Lsat_1_v7_s_4_333	1161075	1161459	Lsat_1_v8_lg_4	286463572	286463956	Disease-resistance	Disease-resistance protein NRSA1(7e-42)
chr1882:3433..5984	Lsat_1_v7_s_3_237	390701	393252	Lsat_1_v8_lg_3	194721496	194724047	Disease-resistance	NBS-LRR resistance-like protein RGC260(0.0)
chr1906:26790..27087	Lsat_1_v7_s_1_122	698174	698471	Lsat_1_v8_lg_1	133158677	133158974	Disease-resistance	NBS-LRR resistance-like protein RGC1J (Fragment)(1e-47)
chr1906:256882..257071	Lsat_1_v7_s_1_122	468190	468379	Lsat_1_v8_lg_1	132928693	132928882	Disease-resistance	cc-nbs-lrr resistance protein(3e-20)
chr1925:324269..324406	Lsat_1_v7_s_2_20	324269	324406	Lsat_1_v8_lg_2	8498234	8498371	Disease-resistance	Resistance protein candidate RGC2C (Fragment)(4e-47)
chr1925:332560..332829	Lsat_1_v7_s_2_20	332560	332829	Lsat_1_v8_lg_2	8506525	8506794	Disease-resistance	Resistance protein candidate RGC2S(5e-71)
chr193:524693..525022	Lsat_1_v7_s_1_114	526001	526330	Lsat_1_v8_lg_1	123893302	123893631	Disease-resistance	TIR-NBS-LRR resistance-like protein RGC151(2e-53)
chr193:560429..560843	Lsat_1_v7_s_1_114	561737	562151	Lsat_1_v8_lg_1	123929038	123929452	Disease-resistance	TIR-NBS-LRR resistance-like protein RGC151(5e-65)
chr193:626608..626797	Lsat_1_v7_s_1_114	627916	628105	Lsat_1_v8_lg_1	123995217	123995406	Disease-resistance	TIR-NBS-LRR resistance-like protein RGC151(8e-34)
chr1982:87015..89396	Lsat_1_v7_s_2_40	87015	89396	Lsat_1_v8_lg_2	20251260	20253641	Disease-resistance	Resistance protein candidate RGC20 (Fragment)(0.0)
chr1990:11515..12015	Lsat_1_v7_s_4_347	209518	210018	Lsat_1_v8_lg_4	296497118	296497618	Disease-resistance	Disease-resistance protein NRSA1(1e-58)
chr1990:46331..46711	Lsat_1_v7_s_4_347	244334	244714	Lsat_1_v8_lg_4	296531934	296532314	Disease-resistance	Disease-resistance protein NRSA1(8e-57)
chr1990:135362..135640	Lsat_1_v7_s_4_347	333365	333643	Lsat_1_v8_lg_4	296620965	296621243	Disease-resistance	Disease-resistance protein NRSA1(1e-36)
chr1990:181629..182006	Lsat_1_v7_s_4_347	379632	380009	Lsat_1_v8_lg_4	296667232	296667609	Disease-resistance	Disease-resistance protein NRSA1(1e-43)
chr202:706546..707169	Lsat_1_v7_s_9_212	466041	466664	Lsat_1_v8_lg_9	153082773	153083396	Disease-resistance	HD domain class transcription factor(9e-40)
chr2031:47429..47724	Lsat_1_v7_s_9_205	1333461	1333756	Lsat_1_v8_lg_9	141605969	141606264	Disease-resistance	Nematode resistance-like protein (Fragment)(5e-36)
chr2031:151327..151704	Lsat_1_v7_s_9_205	1229481	1229858	Lsat_1_v8_lg_9	141709867	141710244	Disease-resistance	Disease-resistance protein NRSA1(2e-38)
chr2031:166981..167303	Lsat_1_v7_s_9_205	1213882	1214204	Lsat_1_v8_lg_9	141725521	141725843	Disease-resistance	Disease-resistance protein NRSA1(2e-44)
chr2031:273109..273357	Lsat_1_v7_s_9_205	1107828	1108076	Lsat_1_v8_lg_9	141831649	141831897	Disease-resistance	Disease-resistance protein NRSA1(5e-42)
chr2031:292009..292155	Lsat_1_v7_s_9_205	1089030	1089176	Lsat_1_v8_lg_9	141850549	141850695	Disease-resistance	Disease-resistance protein NRSA1(2e-26)
chr2031:328943..329297	Lsat_1_v7_s_9_205	1051888	1052242	Lsat_1_v8_lg_9	141887483	141887837	Disease-resistance	Leucine-rich repeat-containing protein, putative(8e-48)
chr2085:138178..141140	Lsat_1_v7_s_3_242	715570	718532	Lsat_1_v8_lg_3	198458355	198461317	Disease-resistance	NBS-LRR resistance-like protein RGC260(0.0)
chr2085:323349..324007	Lsat_1_v7_s_3_242	900741	901399	Lsat_1_v8_lg_3	198643526	198644184	Disease-resistance	NBS-LRR resistance-like protein RGC1A (Fragment)(3e-138)
chr2180:72714..73170	Lsat_1_v7_s_3_320	1464374	1464830	Lsat_1_v8_lg_3	238853031	238853487	Disease-resistance	PREDICTED: putative disease resistance protein At1g50180-like(1e-85)
chr2184:264387..264832	Lsat_1_v7_s_7_43	1635461	1635906	Lsat_1_v8_lg_7	65208380	65208825	Disease-resistance	tir-nbs resistance protein(2e-51)
chr2184:306493..306875	Lsat_1_v7_s_7_43	1677567	1677949	Lsat_1_v8_lg_7	65166337	65166719	Disease-resistance	Leucine-rich repeat-containing protein, putative(9e-41)
chr2268:24468..24596	Lsat_1_v7_s_9_206	577123	577251	Lsat_1_v8_lg_9	143517847	143517975	Disease-resistance	PREDICTED: TMV resistance protein N-like(2e-09)
chr2268:83476..83877	Lsat_1_v7_s_9_206	636131	636532	Lsat_1_v8_lg_9	143576855	143577256	Disease-resistance	Disease-resistance protein NRSA1(4e-59)
chr2268:108012..108420	Lsat_1_v7_s_9_206	660667	661075	Lsat_1_v8_lg_9	143601391	143601799	Disease-resistance	Disease-resistance protein NRSA1(4e-59)
chr2268:253639..254044	Lsat_1_v7_s_9_206	806294	806699	Lsat_1_v8_lg_9	143747018	143747423	Disease-resistance	Disease-resistance protein NRSA1(2e-57)
chr232:1031736..1032096	Lsat_1_v7_s_9_257	76723	77083	Lsat_1_v8_lg_9	199947062	199947422	Disease-resistance	predicted protein(4e-49)
chr232:1092506..1093044	Lsat_1_v7_s_9_257	15775	16313	Lsat_1_v8_lg_9	200007832	200008370	Disease-resistance	predicted protein(5e-52)
chr2325:128910..129035	Lsat_1_v7_s_2_52	740660	740785	Lsat_1_v8_lg_2	31442996	31443121	Disease-resistance	Disease-resistance protein NRSA1(1e-26)
chr2325:176652..178588	Lsat_1_v7_s_2_52	691107	693043	Lsat_1_v8_lg_2	31393443	31395379	Disease-resistance	Resistance gene analog PU3 (Fragment)(1e-141)
chr2339:233674..235361	Lsat_1_v7_s_1_122	97496	99183	Lsat_1_v8_lg_1	132557999	132559686	Disease-resistance	NBS-LRR resistance-like protein RGC260(2e-145)
chr2351:200635..201093	Lsat_1_v7_s_8_241	493419	493877	Lsat_1_v8_lg_8	173042277	173042735	Disease-resistance	TIR-NBS-LRR resistance-like protein RGC151(9e-48)
chr2351:227307..227489	Lsat_1_v7_s_8_241	467023	467205	Lsat_1_v8_lg_8	173015881	173016063	Disease-resistance	TIR-NBS-LRR resistance-like protein RGC151(1e-31)
chr2351:258309..258604	Lsat_1_v7_s_8_241	435908	436203	Lsat_1_v8_lg_8	172984766	172985061	Disease-resistance	PREDICTED: TMV resistance protein N-like(1e-32)
chr2356:73773..74156	Lsat_1_v7_s_6_146	1954503	1954886	Lsat_1_v8_lg_6	124033451	124033834	Disease-resistance	Nematode resistance-like protein (Fragment)(2e-32)
chr24:1089787..1090225	Lsat_1_v7_s_7_36	931490	931928	Lsat_1_v8_lg_7	48746668	48747106	Disease-resistance	TIR/NBS/LRR protein (Fragment)(1e-49)
chr2435:128162..129956	Lsat_1_v7_s_2_181	129497	131291	Lsat_1_v8_lg_2	101162255	101164049	Disease-resistance	NBS-LRR resistance-like protein RGC260(0.0)
chr2469:29232..32563	Lsat_1_v7_s_3_238	1224227	1227558	Lsat_1_v8_lg_3	194767873	194771204	Disease-resistance	NBS-LRR resistance-like protein RGC260(0.0)
chr2469:186643..186842	Lsat_1_v7_s_3_238	1069948	1070147	Lsat_1_v8_lg_3	194925284	194925483	Disease-resistance	NBS-LRR resistance-like protein RGC1A (Fragment)(6e-33)
chr2469:248431..248742	Lsat_1_v7_s_3_238	1008048	1008359	Lsat_1_v8_lg_3	194987072	194987383	Disease-resistance	NBS-LRR resistance-like protein RGC1F (Fragment)(6e-72)
chr2521:113164..114213	Lsat_1_v7_s_1_149	392518	393567	Lsat_1_v8_lg_1	145710316	145711365	Disease-resistance	Resistance protein candidate RGC2S(5e-56)
chr2549:195105..195424	Lsat_1_v7_s_7_42	2254599	2254918	Lsat_1_v8_lg_7	62773988	62774307	Disease-resistance	PREDICTED: TMV resistance protein N-like(3e-39)
chr2549:218757..219128	Lsat_1_v7_s_7_42	2230895	2231266	Lsat_1_v8_lg_7	62797640	62798011	Disease-resistance	PREDICTED: TMV resistance protein N-like(2e-49)
chr2619:108961..109931	Lsat_1_v7_s_8_266	1444271	1445241	Lsat_1_v8_lg_8	191456853	191457823	Disease-resistance	PREDICTED: putative disease resistance protein At1g50180-like(4e-107)
chr2619:118899..121013	Lsat_1_v7_s_8_266	1433189	1435303	Lsat_1_v8_lg_8	191466791	191468905	Disease-resistance	PREDICTED: putative late blight resistance protein homolog R1B-16-like(2e-102)
chr2619:126573..127669	Lsat_1_v7_s_8_266	1426533	1427629	Lsat_1_v8_lg_8	191474465	191475561	Disease-resistance	PREDICTED: putative disease resistance protein At1g50180-like(5e-102)
chr2631:117909..119118	Lsat_1_v7_s_2_95	281930	283139	Lsat_1_v8_lg_2	65057362	65058571	Disease-resistance	Cc-nbs-lrr resistance protein, putative(3e-91)
chr2631:257617..257863	Lsat_1_v7_s_2_95	421638	421884	Lsat_1_v8_lg_2	65197070	65197316	Disease-resistance	NBS-LRR resistance-like protein (Fragment)(1e-47)
chr2701:126933..127354	Lsat_1_v7_s_1_89	2597785	2598206	Lsat_1_v8_lg_1	94260564	94260985	Disease-resistance	TIR-NBS-LRR resistance-like protein RGC151(2e-47)
chr2706:186647..187230	Lsat_1_v7_s_2_104	186647	187230	Lsat_1_v8_lg_2	72131901	72132484	Disease-resistance	tir-nbs-lrr resistance protein(0.062)
chr2735:76848..77288	Lsat_1_v7_s_5_294	1278976	1279416	Lsat_1_v8_lg_5	159522926	159523366	Disease-resistance	Resistance gene analog NBS7 (Fragment)(1e-55)
chr2803:240555..241130	Lsat_1_v7_s_9_206	1032629	1033204	Lsat_1_v8_lg_9	143973353	143973928	Disease-resistance	Disease-resistance protein NRSA1(4e-63)
chr2839:126194..129257	Lsat_1_v7_s_3_244	146782	149845	Lsat_1_v8_lg_3	200473016	200476079	Disease-resistance	NBS-LRR resistance-like protein RGC260(0.0)
chr2868:105823..106062	Lsat_1_v7_s_1_122	831183	831422	Lsat_1_v8_lg_1	133291686	133291925	Disease-resistance	NBS-LRR resistance-like protein (Fragment)(2e-28)
chr2868:184609..184836	Lsat_1_v7_s_1_122	909969	910196	Lsat_1_v8_lg_1	133370472	133370699	Disease-resistance	PREDICTED: putative disease resistance RPP13-like protein 1-like(4e-23)
chr2914:143066..144136	Lsat_1_v7_s_8_73	124481	125551	Lsat_1_v8_lg_8	67659893	67660963	Disease-resistance	NBS-LRR resistance-like protein 4V (Fragment)(6e-122)
chr3029:154719..156341	Lsat_1_v7_s_2_29	154719	156341	Lsat_1_v8_lg_2	15041084	15042706	Disease-resistance	LRR and NB-ARC domains-containing disease resistance protein, putative(3e-50)
chr3056:157001..157475	Lsat_1_v7_s_8_237	2269503	2269977	Lsat_1_v8_lg_8	170909448	170909922	Disease-resistance	TIR-NBS-LRR resistance-like protein RGC151(7e-49)
chr3056:190846..191217	Lsat_1_v7_s_8_237	2235761	2236132	Lsat_1_v8_lg_8	170875706	170876077	Disease-resistance	TIR-NBS-LRR resistance-like protein RGC151(3e-41)
chr3056:233956..235748	Lsat_1_v7_s_8_237	2191230	2193022	Lsat_1_v8_lg_8	170831175	170832967	Disease-resistance	TIR-NBS-LRR resistance-like protein RGC151(2e-127)
chr3188:122798..123032	Lsat_1_v7_s_2_99	122798	123032	Lsat_1_v8_lg_2	69034944	69035178	Disease-resistance	PREDICTED: TMV resistance protein N-like(1e-46)
chr324:295490..295954	Lsat_1_v7_s_2_25	972216	972680	Lsat_1_v8_lg_2	12771841	12772305	Disease-resistance	Resistance protein candidate RGC2S(6e-84)
chr3342:28292..28529	Lsat_1_v7_s_8_77	204132	204369	Lsat_1_v8_lg_8	69202164	69202401	Disease-resistance	NBS-LRR resistance protein RS6-8 (Fragment)(1e-40)
chr336:805172..805706	Lsat_1_v7_s_1_89	2001424	2001958	Lsat_1_v8_lg_1	93664203	93664737	Disease-resistance	TIR/NBS/LRR protein (Fragment)(6e-43)
chr336:819700..820195	Lsat_1_v7_s_1_89	2015952	2016447	Lsat_1_v8_lg_1	93678731	93679226	Disease-resistance	PREDICTED: TMV resistance protein N-like(3e-17)
chr337:124692..124946	Lsat_1_v7_s_1_140	1558502	1558756	Lsat_1_v8_lg_1	139170413	139170667	Disease-resistance	TIR-NBS-LRR resistance-like protein RGC151(1e-37)
chr337:164543..164661	Lsat_1_v7_s_1_140	1518787	1518905	Lsat_1_v8_lg_1	139130698	139130816	Disease-resistance	TIR-NBS-LRR resistance-like protein RGC151(4e-14)
chr3398:96226..96667	Lsat_1_v7_s_1_116	96226	96667	Lsat_1_v8_lg_1	124653870	124654311	Disease-resistance	TIR-NBS-LRR resistance-like protein RGC151(2e-54)
chr3398:180280..180608	Lsat_1_v7_s_1_116	180280	180608	Lsat_1_v8_lg_1	124737924	124738252	Disease-resistance	TIR-NBS-LRR resistance-like protein RGC151(6e-47)
chr3438:134806..135080	Lsat_1_v7_s_1_116	467065	467339	Lsat_1_v8_lg_1	125024709	125024983	Disease-resistance	TIR-NBS-LRR resistance-like protein RGC151(4e-43)
chr3438:178551..178767	Lsat_1_v7_s_1_116	510810	511026	Lsat_1_v8_lg_1	125068454	125068670	Disease-resistance	TIR-NBS-LRR resistance-like protein RGC151(4e-34)
chr3438:223857..224026	Lsat_1_v7_s_1_116	556116	556285	Lsat_1_v8_lg_1	125113760	125113929	Disease-resistance	TIR-NBS-LRR resistance-like protein RGC151(1e-29)
chr3448:26602..27807	Lsat_1_v7_s_2_5	456493	457698	Lsat_1_v8_lg_2	1962832	1964037	Disease-resistance	Resistance protein RGC2 (Fragment)(4e-127)
chr3533:86497..87161	Lsat_1_v7_s_0_67	129351	130015	NA	NA	NA	Disease-resistance	NBS-LRR resistance-like protein RGC1A (Fragment)(1e-70)
chr3548:158532..158818	Lsat_1_v7_s_4_163	610897	611183	Lsat_1_v8_lg_4	193190889	193191175	Disease-resistance	Disease-resistance protein NRSA1(6e-39)
chr3656:169686..170017	Lsat_1_v7_s_8_75	884205	884536	Lsat_1_v8_lg_8	68701370	68701701	Disease-resistance	Resistance gene analog NBS7 (Fragment)(7e-70)
chr3708:178364..180079	Lsat_1_v7_s_8_254	1039257	1040972	Lsat_1_v8_lg_8	183983523	183985238	Disease-resistance	PREDICTED: putative disease resistance protein At1g50180-like(2e-94)
chr38:1434477..1434757	Lsat_1_v7_s_4_45	777762	778042	Lsat_1_v8_lg_4	55939747	55940027	Disease-resistance	Putative disease resistance protein; 28811-33581(2e-09)
chr3826:128000..128598	Lsat_1_v7_s_2_1	67055	67653	Lsat_1_v8_lg_2	68055	68653	Disease-resistance	Resistance protein candidate (Fragment)(3e-67)
chr3826:187180..187607	Lsat_1_v7_s_2_1	8046	8473	Lsat_1_v8_lg_2	9046	9473	Disease-resistance	Resistance protein RGC2 (Fragment)(2e-49)
chr3826:194993..195291	Lsat_1_v7_s_2_1	362	660	Lsat_1_v8_lg_2	1362	1660	Disease-resistance	Resistance protein candidate RGC2(4e-26)
chr389:209666..209854	Lsat_1_v7_s_1_90	586295	586483	Lsat_1_v8_lg_1	97307050	97307238	Disease-resistance	TIR-NBS-LRR resistance-like protein RGC151(2e-37)
chr389:907746..908312	Lsat_1_v7_s_1_90	1284375	1284941	Lsat_1_v8_lg_1	98005130	98005696	Disease-resistance	Resistance protein candidate (Fragment)(3e-21)
chr3938:177660..178903	Lsat_1_v7_s_1_102	177660	178903	Lsat_1_v8_lg_1	113103029	113104272	Disease-resistance	NBS-LRR resistance-like protein RGC1A (Fragment)(2e-124)
chr4005:59489..60046	Lsat_1_v7_s_1_153	330377	330934	Lsat_1_v8_lg_1	148625658	148626215	Disease-resistance	TIR-NBS-LRR resistance-like protein RGC151(2e-44)
chr4087:15883..17070	Lsat_1_v7_s_1_112	160710	161897	Lsat_1_v8_lg_1	122225947	122227134	Disease-resistance	PREDICTED: TMV resistance protein N-like(1e-61)
chr4108:84557..86687	Lsat_1_v7_s_3_242	1067268	1069398	Lsat_1_v8_lg_3	198810053	198812183	Disease-resistance	NBS-LRR resistance-like protein RGC1A (Fragment)(0.0)
chr4108:102219..102458	Lsat_1_v7_s_3_242	1051497	1051736	Lsat_1_v8_lg_3	198794282	198794521	Disease-resistance	CC-NBS-LRR-like protein (Fragment)(7e-37)
chr42:1540132..1540439	Lsat_1_v7_s_1_77	1540132	1540439	Lsat_1_v8_lg_1	78728326	78728633	Disease-resistance	TIR-NBS-LRR resistance-like protein RGC151(9e-49)
chr430:541913..542026	Lsat_1_v7_s_7_69	990987	991100	Lsat_1_v8_lg_7	100155854	100155967	Disease-resistance	PREDICTED: TMV resistance protein N-like(8e-18)
chr4507:133012..133191	Lsat_1_v7_s_9_58	17719	17898	Lsat_1_v8_lg_9	69348572	69348751	Disease-resistance	TIR-NBS-LRR resistance-like protein RGC151(1e-24)
chr4651:28178..28577	Lsat_1_v7_s_4_341	114653	115052	Lsat_1_v8_lg_4	293558081	293558480	Disease-resistance	Disease-resistance protein NRSA1(3e-52)
chr4651:57634..59624	Lsat_1_v7_s_4_341	83606	85596	Lsat_1_v8_lg_4	293527034	293529024	Disease-resistance	PREDICTED: TMV resistance protein N-like(1e-107)
chr472:242973..243202	Lsat_1_v7_s_4_352	265955	266184	Lsat_1_v8_lg_4	303737011	303737240	Disease-resistance	Disease-resistance protein NRSA1(6e-27)
chr4728:32113..32323	Lsat_1_v7_s_8_75	1060848	1061058	Lsat_1_v8_lg_8	68878013	68878223	Disease-resistance	Resistance gene analog NBS7 (Fragment)(7e-42)
chr4728:48746..49218	Lsat_1_v7_s_8_75	1077481	1077953	Lsat_1_v8_lg_8	68894646	68895118	Disease-resistance	Resistance gene analog NBS7 (Fragment)(1e-64)
chr4728:117265..117634	Lsat_1_v7_s_8_75	1146000	1146369	Lsat_1_v8_lg_8	68963165	68963534	Disease-resistance	Resistance gene analog NBS7 (Fragment)(1e-68)
chr481:749710..750757	Lsat_1_v7_s_8_420	108690	109737	Lsat_1_v8_lg_8	274335066	274336113	Disease-resistance	LRR receptor-like serine/threonine-protein kinase GSO1(1e-54)
chr493:478159..478578	Lsat_1_v7_s_8_72	478159	478578	Lsat_1_v8_lg_8	66760384	66760803	Disease-resistance	Resistance gene analog NBS7 (Fragment)(5e-79)
chr493:496473..496864	Lsat_1_v7_s_8_72	496473	496864	Lsat_1_v8_lg_8	66778698	66779089	Disease-resistance	Resistance gene analog NBS7 (Fragment)(8e-71)
chr493:564108..564437	Lsat_1_v7_s_8_72	564108	564437	Lsat_1_v8_lg_8	66846333	66846662	Disease-resistance	Resistance gene analog NBS7 (Fragment)(2e-63)
chr4987:56784..56983	Lsat_1_v7_s_4_347	68465	68664	Lsat_1_v8_lg_4	296356065	296356264	Disease-resistance	Nematode resistance-like protein(3e-34)
chr5228:11306..11467	Lsat_1_v7_s_8_75	299564	299725	Lsat_1_v8_lg_8	68116729	68116890	Disease-resistance	Resistance gene analog NBS7 (Fragment)(6e-34)
chr5288:79489..79688	Lsat_1_v7_s_8_75	85417	85616	Lsat_1_v8_lg_8	67902582	67902781	Disease-resistance	TIR-NBS-LRR resistance gene candidate protein RGC1.24 (Fragment)(3e-18)
chr5288:106362..106655	Lsat_1_v7_s_8_75	112290	112583	Lsat_1_v8_lg_8	67929455	67929748	Disease-resistance	TIR_3(2e-18)
chr5293:83260..84537	Lsat_1_v7_s_3_244	372200	373477	Lsat_1_v8_lg_3	200698434	200699711	Disease-resistance	NBS-LRR resistance-like protein RGC1A (Fragment)(0.0)
chr5355:22136..22535	Lsat_1_v7_s_4_330	85999	86398	Lsat_1_v8_lg_4	284510967	284511366	Disease-resistance	Disease-resistance protein NRSA1(4e-51)
chr537:357811..357952	Lsat_1_v7_s_1_123	516270	516411	Lsat_1_v8_lg_1	133852838	133852979	Disease-resistance	TIR-NBS-LRR resistance-like protein RGC151(3e-05)
chr5412:7717..7918	Lsat_1_v7_s_8_77	362110	362311	Lsat_1_v8_lg_8	69360142	69360343	Disease-resistance	NBS-LRR resistance protein RS6-8 (Fragment)(2e-38)
chr5412:87659..88155	Lsat_1_v7_s_8_77	281873	282369	Lsat_1_v8_lg_8	69279905	69280401	Disease-resistance	Resistance gene analog NBS7 (Fragment)(7e-67)
chr5515:69976..70115	Lsat_1_v7_s_3_240	878358	878497	Lsat_1_v8_lg_3	197545387	197545526	Disease-resistance	NBS-LRR resistance-like protein RGC1A (Fragment)(4e-25)
chr5574:3838..4260	Lsat_1_v7_s_5_138	441537	441959	Lsat_1_v8_lg_5	84525540	84525962	Disease-resistance	Disease-resistance protein NRSA1(4e-51)
chr5574:22118..22584	Lsat_1_v7_s_5_138	459817	460283	Lsat_1_v8_lg_5	84507216	84507682	Disease-resistance	Disease-resistance protein NRSA1(6e-56)
chr5574:36767..37097	Lsat_1_v7_s_5_138	474466	474796	Lsat_1_v8_lg_5	84492703	84493033	Disease-resistance	Disease-resistance protein NRSA1(2e-32)
chr5574:71319..71750	Lsat_1_v7_s_5_138	509018	509449	Lsat_1_v8_lg_5	84458050	84458481	Disease-resistance	Nematode resistance-like protein (Fragment)(2e-42)
chr5623:11154..13025	Lsat_1_v7_s_8_265	59475	61346	Lsat_1_v8_lg_8	191234476	191236347	Disease-resistance	PREDICTED: putative disease resistance protein At1g50180-like(2e-108)
chr5626:29301..29434	Lsat_1_v7_s_1_50	592419	592552	Lsat_1_v8_lg_1	48055750	48055883	Disease-resistance	PREDICTED: TMV resistance protein N-like(8e-26)
chr571:63456..65791	Lsat_1_v7_s_1_101	767418	769753	Lsat_1_v8_lg_1	112446365	112448700	Disease-resistance	CC-NBS-LRR(0.0)
chr5811:21623..22048	Lsat_1_v7_s_7_43	1746842	1747267	Lsat_1_v8_lg_7	65097019	65097444	Disease-resistance	predicted protein, partial(3e-44)
chr5820:56590..57172	Lsat_1_v7_s_9_206	961852	962434	Lsat_1_v8_lg_9	143902576	143903158	Disease-resistance	Resistance protein candidate(1e-04)
chr607:534644..535069	Lsat_1_v7_s_1_89	3030257	3030682	Lsat_1_v8_lg_1	94693036	94693461	Disease-resistance	TIR-NBS-LRR-type disease resistance-like protein(4e-37)
chr6170:47896..48538	Lsat_1_v7_s_8_301	1199328	1199970	Lsat_1_v8_lg_8	225146579	225147221	Disease-resistance	PREDICTED: LRR receptor-like serine/threonine-protein kinase FLS2-like(9e-22)
chr62:449659..450077	Lsat_1_v7_s_9_61	1175948	1176366	Lsat_1_v8_lg_9	73787464	73787882	Disease-resistance	predicted protein(2e-46)
chr62:520004..520425	Lsat_1_v7_s_9_61	1246293	1246714	Lsat_1_v8_lg_9	73857809	73858230	Disease-resistance	predicted protein, partial(3e-51)
chr62:592072..592539	Lsat_1_v7_s_9_61	1318361	1318828	Lsat_1_v8_lg_9	73929877	73930344	Disease-resistance	tir-nbs resistance protein(2e-51)
chr6239:52074..52224	Lsat_1_v7_s_8_400	21472	21622	Lsat_1_v8_lg_8	267700583	267700733	Disease-resistance	TIR-NBS-LRR resistance-like protein RGC151(9e-23)
chr6267:23662..23873	Lsat_1_v7_s_2_24	398194	398405	Lsat_1_v8_lg_2	11677364	11677575	Disease-resistance	Disease-resistance protein NRSA1(5e-27)
chr634:565627..565803	Lsat_1_v7_s_8_241	970408	970584	Lsat_1_v8_lg_8	173519266	173519442	Disease-resistance	TIR-NBS-LRR resistance-like protein RGC151(4e-23)
chr634:720650..720803	Lsat_1_v7_s_8_241	815408	815561	Lsat_1_v8_lg_8	173364266	173364419	Disease-resistance	TIR-NBS-LRR resistance-like protein RGC151(2e-24)
chr6355:31910..32419	Lsat_1_v7_s_4_347	160078	160587	Lsat_1_v8_lg_4	296447678	296448187	Disease-resistance	Disease-resistance protein NRSA1(1e-49)
chr6355:55330..55668	Lsat_1_v7_s_4_347	183498	183836	Lsat_1_v8_lg_4	296471098	296471436	Disease-resistance	Disease-resistance protein NRSA1(7e-51)
chr663:367353..368231	Lsat_1_v7_s_3_319	1448380	1449258	Lsat_1_v8_lg_3	235938400	235939278	Disease-resistance	PREDICTED: putative disease resistance protein At1g50180-like(6e-152)
chr673147:72143..72781	Lsat_1_v7_s_5_145	1392	2030	Lsat_1_v8_lg_5	89438388	89439026	Disease-resistance	Resistance protein candidate RGC2(6e-05)
chr673261:9846..12012	Lsat_1_v7_s_8_254	1074249	1076415	Lsat_1_v8_lg_8	183948080	183950246	Disease-resistance	PREDICTED: putative late blight resistance protein homolog R1B-16-like(3e-117)
chr673279:20441..20596	Lsat_1_v7_s_9_205	1401725	1401880	Lsat_1_v8_lg_9	141537845	141538000	Disease-resistance	Disease-resistance protein NRSA1(3e-33)
chr673346:89129..90777	Lsat_1_v7_s_5_307	89129	90777	Lsat_1_v8_lg_5	176394466	176396114	Disease-resistance	TMV resistance protein N, putative(4e-109)
chr673346:140164..140549	Lsat_1_v7_s_5_307	140164	140549	Lsat_1_v8_lg_5	176445501	176445886	Disease-resistance	PREDICTED: TMV resistance protein N-like(2e-25)
chr673373:203985..204483	Lsat_1_v7_s_8_77	640089	640587	Lsat_1_v8_lg_8	69638121	69638619	Disease-resistance	Resistance gene analog NBS7 (Fragment)(3e-75)
chr673373:220527..220805	Lsat_1_v7_s_8_77	623767	624045	Lsat_1_v8_lg_8	69621799	69622077	Disease-resistance	Resistance gene analog NBS7 (Fragment)(5e-65)
chr673373:341535..342265	Lsat_1_v7_s_8_77	502307	503037	Lsat_1_v8_lg_8	69500339	69501069	Disease-resistance	Resistance gene analog NBS7 (Fragment)(5e-63)
chr673374:333786..334971	Lsat_1_v7_s_3_234	213170	214355	Lsat_1_v8_lg_3	192549079	192550264	Disease-resistance	NBS-LRR resistance-like protein RGC1A (Fragment)(1e-95)
chr6906:33390..34068	Lsat_1_v7_s_8_266	1587691	1588369	Lsat_1_v8_lg_8	191313725	191314403	Disease-resistance	PREDICTED: putative disease resistance protein At1g50180-like(1e-60)
chr695:53601..53709	Lsat_1_v7_s_1_116	1244816	1244924	Lsat_1_v8_lg_1	125802460	125802568	Disease-resistance	TIR-NBS-LRR resistance-like protein RGC151(9e-14)
chr695:186361..186783	Lsat_1_v7_s_1_116	1111742	1112164	Lsat_1_v8_lg_1	125669386	125669808	Disease-resistance	TIR-NBS-LRR resistance-like protein RGC151(1e-62)
chr695:206959..207753	Lsat_1_v7_s_1_116	1090772	1091566	Lsat_1_v8_lg_1	125648416	125649210	Disease-resistance	TIR-NBS-LRR resistance-like protein RGC151(2e-82)
chr695:227141..228244	Lsat_1_v7_s_1_116	1070281	1071384	Lsat_1_v8_lg_1	125627925	125629028	Disease-resistance	TIR-NBS-LRR resistance-like protein RGC151(5e-100)
chr695:287719..288135	Lsat_1_v7_s_1_116	1010390	1010806	Lsat_1_v8_lg_1	125568034	125568450	Disease-resistance	TIR-NBS-LRR resistance-like protein RGC151(2e-63)
chr695:329207..329638	Lsat_1_v7_s_1_116	968887	969318	Lsat_1_v8_lg_1	125526531	125526962	Disease-resistance	TIR-NBS-LRR resistance-like protein RGC151(7e-63)
chr695:355765..355894	Lsat_1_v7_s_1_116	942631	942760	Lsat_1_v8_lg_1	125500275	125500404	Disease-resistance	TIR-NBS-LRR resistance-like protein RGC151(1e-07)
chr695:392145..392576	Lsat_1_v7_s_1_116	905949	906380	Lsat_1_v8_lg_1	125463593	125464024	Disease-resistance	TIR-NBS-LRR resistance-like protein RGC151(5e-64)
chr695:404982..405822	Lsat_1_v7_s_1_116	892703	893543	Lsat_1_v8_lg_1	125450347	125451187	Disease-resistance	TIR-NBS-LRR resistance-like protein RGC151(4e-71)
chr695:417470..417888	Lsat_1_v7_s_1_116	880637	881055	Lsat_1_v8_lg_1	125438281	125438699	Disease-resistance	TIR-NBS-LRR resistance-like protein RGC151(2e-64)
chr695:541974..542202	Lsat_1_v7_s_1_116	756323	756551	Lsat_1_v8_lg_1	125313967	125314195	Disease-resistance	TIR-NBS-LRR resistance-like protein RGC151(7e-33)
chr695:679436..679825	Lsat_1_v7_s_1_116	618700	619089	Lsat_1_v8_lg_1	125176344	125176733	Disease-resistance	TIR-NBS-LRR resistance-like protein RGC151(4e-57)
chr7008:32068..33102	Lsat_1_v7_s_8_265	32068	33102	Lsat_1_v8_lg_8	191262720	191263754	Disease-resistance	PREDICTED: putative disease resistance protein At1g50180-like(4e-99)
chr7018:23597..24053	Lsat_1_v7_s_3_242	1181833	1182289	Lsat_1_v8_lg_3	198924618	198925074	Disease-resistance	NBS-LRR resistance-like protein RGC1A (Fragment)(3e-82)
chr7408:3977..4772	Lsat_1_v7_s_8_86	3785021	3785816	Lsat_1_v8_lg_8	72681363	72682158	Disease-resistance	Disease resistance family protein / LRR family protein, putative(1e-62)
chr7497:16947..17198	Lsat_1_v7_s_2_6	785761	786012	Lsat_1_v8_lg_2	2946191	2946442	Disease-resistance	Resistance protein RGC2 (Fragment)(2e-39)
chr767:104835..105126	Lsat_1_v7_s_6_49	4123241	4123532	Lsat_1_v8_lg_6	58354467	58354758	Disease-resistance	PREDICTED: receptor-like protein 12-like(4e-34)
chr776:670206..670569	Lsat_1_v7_s_6_53	3796191	3796554	Lsat_1_v8_lg_6	70137780	70138143	Disease-resistance	Disease resistance family protein / LRR family protein, putative(4e-35)
chr791:295977..296959	Lsat_1_v7_s_6_53	2668625	2669607	Lsat_1_v8_lg_6	71264727	71265709	Disease-resistance	PREDICTED: receptor-like protein 12-like(8e-95)
chr805:677656..678497	Lsat_1_v7_s_3_226	677656	678497	Lsat_1_v8_lg_3	188449474	188450315	Disease-resistance	PREDICTED: TMV resistance protein N-like(5e-39)
chr806:586736..587224	Lsat_1_v7_s_2_44	1923353	1923841	Lsat_1_v8_lg_2	25470161	25470649	Disease-resistance	HD domain class transcription factor(6e-58)
chr806:685203..685375	Lsat_1_v7_s_2_44	1825202	1825374	Lsat_1_v8_lg_2	25372010	25372182	Disease-resistance	NBS-LRR resistance protein RAS5-1 (Fragment)(5e-35)
chr810:91559..92721	Lsat_1_v7_s_3_215	701374	702536	Lsat_1_v8_lg_3	180791512	180792674	Disease-resistance	NBS-LRR resistance-like protein RGC1A (Fragment)(2e-176)
chr8262:19036..19241	Lsat_1_v7_s_2_3	717493	717698	Lsat_1_v8_lg_2	561061	561266	Disease-resistance	Resistance protein candidate RGC20 (Fragment)(2e-14)
chr8464:151..940	Lsat_1_v7_s_8_84	151	940	Lsat_1_v8_lg_8	72629590	72630379	Disease-resistance	Disease resistance family protein / LRR family protein, putative(5e-29)
chr880:403734..404090	Lsat_1_v7_s_8_21	670518	670874	Lsat_1_v8_lg_8	23230398	23230754	Disease-resistance	NBS-LRR resistance-like protein 4U (Fragment)(2e-63)
chr894:517890..518139	Lsat_1_v7_s_8_162	141715	141964	Lsat_1_v8_lg_8	118150652	118150901	Disease-resistance	Disease-resistance protein NRSA1(3e-45)
chr913:321427..322178	Lsat_1_v7_s_7_159	326163	326914	Lsat_1_v8_lg_7	127946965	127947716	Disease-resistance	NBS-LRR resistance-like protein RGC1F (Fragment)(1e-79)
chr9390:4988..5393	Lsat_1_v7_s_9_206	900969	901374	Lsat_1_v8_lg_9	143841693	143842098	Disease-resistance	Disease-resistance protein NRSA1(1e-57)
chr944:52121..52512	Lsat_1_v7_s_2_230	1635590	1635981	Lsat_1_v8_lg_2	163933508	163933899	Disease-resistance	NB-LRR resistance-like protein RC82 (Fragment)(3e-48)
chr99:305754..306145	Lsat_1_v7_s_1_105	502359	502750	Lsat_1_v8_lg_1	119719966	119720357	Disease-resistance	TIR-NBS-LRR resistance-like protein RGC151(1e-58)
chr99:333339..333696	Lsat_1_v7_s_1_105	529944	530301	Lsat_1_v8_lg_1	119692415	119692772	Disease-resistance	TIR-NBS-LRR resistance-like protein RGC151(6e-54)
chr99:385853..386225	Lsat_1_v7_s_1_105	582458	582830	Lsat_1_v8_lg_1	119639886	119640258	Disease-resistance	TIR-NBS-LRR resistance-like protein RGC151(6e-58)
chr99:406607..406888	Lsat_1_v7_s_1_105	603212	603493	Lsat_1_v8_lg_1	119619223	119619504	Disease-resistance	TIR-NBS-LRR resistance-like protein RGC151(2e-38)
chr99:421364..421845	Lsat_1_v7_s_1_105	617969	618450	Lsat_1_v8_lg_1	119604266	119604747	Disease-resistance	TIR-NBS-LRR resistance-like protein RGC151(2e-64)
chr99:495640..496057	Lsat_1_v7_s_1_105	692245	692662	Lsat_1_v8_lg_1	119530054	119530471	Disease-resistance	TIR-NBS-LRR resistance-like protein RGC151(6e-66)
chr99:510588..510966	Lsat_1_v7_s_1_105	707193	707571	Lsat_1_v8_lg_1	119515145	119515523	Disease-resistance	TIR-NBS-LRR resistance-like protein RGC151(3e-58)
chr99:580580..580733	Lsat_1_v7_s_1_105	777185	777338	Lsat_1_v8_lg_1	119445378	119445531	Disease-resistance	TIR-NBS-LRR resistance-like protein RGC151(4e-29)
chr1:2566133..2567244	Lsat_1_v7_s_9_59	2566133	2567244	Lsat_1_v8_lg_9	70018978	70020089	Kinase	PREDICTED: receptor-like protein 12-like(1e-06)
chr1021:25212..25668	Lsat_1_v7_s_9_256	838276	838732	Lsat_1_v8_lg_9	196577436	196577892	Kinase	Kinase, putative(3e-27)
chr1021:50978..51331	Lsat_1_v7_s_9_256	812613	812966	Lsat_1_v8_lg_9	196603202	196603555	Kinase	PREDICTED: receptor-like protein kinase FERONIA-like(2e-27)
chr1025:449142..449396	Lsat_1_v7_s_5_327	455181	455435	Lsat_1_v8_lg_5	184213802	184214056	Kinase	Pto disease resistance protein(9e-29)
chr1071:35668..35909	Lsat_1_v7_s_3_56	2922471	2922712	Lsat_1_v8_lg_3	61834380	61834621	Kinase	Cysteine-rich RLK (RECEPTOR-like protein kinase) 8(4e-32)
chr1144:208347..208520	Lsat_1_v7_s_7_176	2003551	2003724	Lsat_1_v8_lg_7	166055370	166055543	Kinase	Receptor like protein 6, putative(5e-12)
chr1175:355929..356453	Lsat_1_v7_s_5_251	873722	874246	Lsat_1_v8_lg_5	130421842	130422366	Kinase	Malectin/receptor-like protein kinase family protein, putative(1e-48)
chr1175:402330..402834	Lsat_1_v7_s_5_251	920123	920627	Lsat_1_v8_lg_5	130468243	130468747	Kinase	Malectin/receptor-like protein kinase family protein, putative(1e-48)
chr1230:505355..506160	Lsat_1_v7_s_6_147	835777	836582	Lsat_1_v8_lg_6	126825113	126825918	Kinase	Malectin/receptor-like protein kinase family protein, putative(1e-51)
chr12572:2081..2258	Lsat_1_v7_s_0_1776	263	440	NA	NA	NA	Kinase	LRR receptor-like serine/threonine-protein kinase FLS2(2e-18)
chr1320:437692..437973	Lsat_1_v7_s_1_104	437692	437973	Lsat_1_v8_lg_1	115978651	115978932	Kinase	Ser/Thr protein kinase (Fragment)(8e-37)
chr1320:480871..481081	Lsat_1_v7_s_1_104	480871	481081	Lsat_1_v8_lg_1	116021830	116022040	Kinase	Malectin/receptor-like protein kinase family protein, putative(1e-11)
chr139:1010364..1011070	Lsat_1_v7_s_6_61	302189	302895	Lsat_1_v8_lg_6	82799912	82800618	Kinase	Pto-like serine/threonine kinase (Fragment)(1e-62)
chr1395:99855..100158	Lsat_1_v7_s_5_255	397525	397828	Lsat_1_v8_lg_5	132899684	132899987	Kinase	PREDICTED: probable LRR receptor-like serine/threonine-protein kinase At1g06840-like(8e-25)
chr1395:485412..486423	Lsat_1_v7_s_5_255	11260	12271	Lsat_1_v8_lg_5	132513419	132514430	Kinase	PREDICTED: receptor-like protein kinase HERK 1-like(2e-07)
chr1425:148770..149365	Lsat_1_v7_s_4_163	1092694	1093289	Lsat_1_v8_lg_4	193672686	193673281	Kinase	Pto-like kinase OGw family protein(2e-56)
chr143:1255532..1255766	Lsat_1_v7_s_1_27	1255532	1255766	Lsat_1_v8_lg_1	29794852	29795086	Kinase	Cytokinin-regulated kinase 1(2e-32)
chr1521:446426..447551	Lsat_1_v7_s_8_315	451925	453050	Lsat_1_v8_lg_8	232426386	232427511	Kinase	Disease resistance family protein / LRR family protein, putative(6e-12)
chr1525:106976..107209	Lsat_1_v7_s_4_379	1096283	1096516	Lsat_1_v8_lg_4	327416044	327416277	Kinase	PREDICTED: receptor-like protein kinase FERONIA-like(4e-26)
chr1525:217803..218094	Lsat_1_v7_s_4_379	1207110	1207401	Lsat_1_v8_lg_4	327526871	327527162	Kinase	PREDICTED: receptor-like protein kinase FERONIA-like(4e-18)
chr1580:154854..155575	Lsat_1_v7_s_5_257	1652537	1653258	Lsat_1_v8_lg_5	134485236	134485957	Kinase	Malectin/receptor-like protein kinase family protein, putative(2e-51)
chr1580:232105..232659	Lsat_1_v7_s_5_257	1729788	1730342	Lsat_1_v8_lg_5	134408152	134408706	Kinase	Malectin/receptor-like protein kinase family protein, putative(2e-39)
chr16:1276633..1278167	Lsat_1_v7_s_5_263	1575365	1576899	Lsat_1_v8_lg_5	140607844	140609378	Kinase	PREDICTED: receptor-like protein kinase FERONIA-like(2e-68)
chr16:1313836..1314742	Lsat_1_v7_s_5_263	1538790	1539696	Lsat_1_v8_lg_5	140571269	140572175	Kinase	Putative receptor-like protein kinase At5g39000(1e-75)
chr1650:100721..101178	Lsat_1_v7_s_6_25	378200	378657	Lsat_1_v8_lg_6	22481462	22481919	Kinase	Malectin/receptor protein kinase family protein(2e-23)
chr1714:177932..178621	Lsat_1_v7_s_5_155	177932	178621	Lsat_1_v8_lg_5	96494309	96494998	Kinase	PREDICTED: leucine-rich repeat receptor protein kinase EXS-like(8e-28)
chr172:49859..50589	Lsat_1_v7_s_2_257	1176509	1177239	Lsat_1_v8_lg_2	198400356	198401086	Kinase	Malectin/receptor-like protein kinase family protein, putative(6e-52)
chr172:86890..88323	Lsat_1_v7_s_2_257	1138775	1140208	Lsat_1_v8_lg_2	198437387	198438820	Kinase	Malectin/receptor-like protein kinase family protein, putative(2e-68)
chr1766:228314..228497	Lsat_1_v7_s_4_148	186813	186996	Lsat_1_v8_lg_4	176293412	176293595	Kinase	Serine-threonine protein kinase, plant-type, putative(1e-09)
chr1822:340833..341142	Lsat_1_v7_s_6_49	5113292	5113601	Lsat_1_v8_lg_6	57364398	57364707	Kinase	PREDICTED: receptor-like protein 12-like(8e-25)
chr1822:358936..359269	Lsat_1_v7_s_6_49	5131395	5131728	Lsat_1_v8_lg_6	57346271	57346604	Kinase	predicted protein(2e-17)
chr1822:398552..399792	Lsat_1_v7_s_6_49	5171011	5172251	Lsat_1_v8_lg_6	57305748	57306988	Kinase	Disease resistance family protein / LRR family protein, putative(3e-84)
chr1826:186373..186813	Lsat_1_v7_s_5_111	186373	186813	Lsat_1_v8_lg_5	69640974	69641414	Kinase	Malectin/receptor-like protein kinase family protein, putative(2e-38)
chr1864:97242..97948	Lsat_1_v7_s_4_114	254323	255029	Lsat_1_v8_lg_4	141714511	141715217	Kinase	PREDICTED: G-type lectin S-receptor-like serine/threonine-protein kinase SD2-5-like(1e-98)
chr1993:152907..153585	Lsat_1_v7_s_3_261	226067	226745	Lsat_1_v8_lg_3	211816998	211817676	Kinase	PREDICTED: probable receptor-like protein kinase At5g61350-like(1e-06)
chr2:1325604..1326150	Lsat_1_v7_s_6_36	1442064	1442610	Lsat_1_v8_lg_6	40309222	40309768	Kinase	PREDICTED: serine/threonine-protein kinase-like protein CCR1-like(7e-71)
chr2048:56086..56911	Lsat_1_v7_s_7_61	59382	60207	Lsat_1_v8_lg_7	90308732	90309557	Kinase	Malectin/receptor-like protein kinase family protein, putative(2e-73)
chr2049:70452..70875	Lsat_1_v7_s_7_63	672842	673265	Lsat_1_v8_lg_7	91497125	91497548	Kinase	Malectin/receptor-like protein kinase family protein, putative(1e-46)
chr2059:57267..57824	Lsat_1_v7_s_8_216	980612	981169	Lsat_1_v8_lg_8	152223199	152223756	Kinase	PTH-2 (Fragment)(2e-58)
chr2060:333236..333772	Lsat_1_v7_s_1_226	38670	39206	Lsat_1_v8_lg_1	173687868	173688404	Kinase	Protein kinase family protein(6e-06)
chr22:619044..619225	Lsat_1_v7_s_0_2	1594017	1594198	NA	NA	NA	Kinase	PREDICTED: G-type lectin S-receptor-like serine/threonine-protein kinase SD2-5-like(4e-21)
chr2222:202737..202901	Lsat_1_v7_s_6_146	2231495	2231659	Lsat_1_v8_lg_6	123756678	123756842	Kinase	Kinase-like protein(8e-27)
chr2224:167392..167900	Lsat_1_v7_s_5_251	181611	182119	Lsat_1_v8_lg_5	129729731	129730239	Kinase	Malectin/receptor-like protein kinase family protein, putative(2e-40)
chr2242:263571..264275	Lsat_1_v7_s_1_103	82777	83481	Lsat_1_v8_lg_1	113196441	113197145	Kinase	Protein kinase-coding resistance protein (Fragment)(3e-60)
chr2356:51428..52338	Lsat_1_v7_s_6_146	1976321	1977231	Lsat_1_v8_lg_6	124011106	124012016	Kinase	Pto-like protein(3e-74)
chr2356:204309..204430	Lsat_1_v7_s_6_146	1824229	1824350	Lsat_1_v8_lg_6	124163987	124164108	Kinase	Kinase-like protein pac.pt.4.11 (Fragment)(1e-19)
chr2459:258059..258552	Lsat_1_v7_s_6_145	58787	59280	Lsat_1_v8_lg_6	123329634	123330127	Kinase	Malectin/receptor-like protein kinase family protein, putative(2e-41)
chr246:979149..979647	Lsat_1_v7_s_2_212	103137	103635	Lsat_1_v8_lg_2	138808626	138809124	Kinase	F15P11.4 protein(0.61)
chr2542:57093..57515	Lsat_1_v7_s_7_176	1733914	1734336	Lsat_1_v8_lg_7	165785733	165786155	Kinase	PREDICTED: receptor-like protein 12-like(1e-28)
chr2542:266821..267429	Lsat_1_v7_s_7_176	1524000	1524608	Lsat_1_v8_lg_7	165575819	165576427	Kinase	Leucine-rich repeat family protein(5e-35)
chr2549:14708..15199	Lsat_1_v7_s_7_42	2434824	2435315	Lsat_1_v8_lg_7	62593591	62594082	Kinase	Malectin/receptor-like protein kinase family protein, putative(7e-53)
chr2596:266117..266490	Lsat_1_v7_s_2_272	2252167	2252540	Lsat_1_v8_lg_2	212928841	212929214	Kinase	Leucine-rich repeat receptor protein kinase exs, putative(3e-50)
chr2664:46155..46995	Lsat_1_v7_s_5_244	588559	589399	Lsat_1_v8_lg_5	125532737	125533577	Kinase	Malectin/receptor-like protein kinase family protein, putative(9e-51)
chr275:18920..19151	Lsat_1_v7_s_1_103	877964	878195	Lsat_1_v8_lg_1	113991628	113991859	Kinase	Ser/Thr protein kinase (Fragment)(1e-26)
chr280:286284..287079	Lsat_1_v7_s_5_209	868132	868927	Lsat_1_v8_lg_5	111608215	111609010	Kinase	Malectin/receptor-like protein kinase family protein, putative(9e-69)
chr2935:211558..212101	Lsat_1_v7_s_8_33	875936	876479	Lsat_1_v8_lg_8	33804053	33804596	Kinase	PREDICTED: receptor-like protein kinase FERONIA-like(5e-49)
chr2965:53177..53733	Lsat_1_v7_s_5_264	245364	245920	Lsat_1_v8_lg_5	142248396	142248952	Kinase	Malectin/receptor-like protein kinase family protein, putative(7e-47)
chr3025:52064..52407	Lsat_1_v7_s_5_245	569240	569583	Lsat_1_v8_lg_5	126149971	126150314	Kinase	Malectin/receptor-like protein kinase family protein, putative(6e-26)
chr3025:253968..254893	Lsat_1_v7_s_5_245	771144	772069	Lsat_1_v8_lg_5	126351875	126352800	Kinase	Malectin/receptor-like protein kinase family protein, putative(7e-66)
chr3050:19677..19970	Lsat_1_v7_s_8_86	3726107	3726400	Lsat_1_v8_lg_8	72740779	72741072	Kinase	Disease resistance family protein / LRR family protein, putative(3e-09)
chr3216:7149..7732	Lsat_1_v7_s_4_159	1079428	1080011	Lsat_1_v8_lg_4	188825949	188826532	Kinase	predicted protein(4e-21)
chr3291:131557..132296	Lsat_1_v7_s_5_240	122236	122975	Lsat_1_v8_lg_5	123798947	123799686	Kinase	Malectin/receptor-like protein kinase family protein, putative(1e-58)
chr3291:196877..197375	Lsat_1_v7_s_5_240	187556	188054	Lsat_1_v8_lg_5	123864267	123864765	Kinase	Malectin/receptor-like protein kinase family protein, putative(1e-49)
chr3309:10655..11301	Lsat_1_v7_s_7_63	10655	11301	Lsat_1_v8_lg_7	90834938	90835584	Kinase	Malectin/receptor-like protein kinase family protein, putative(2e-64)
chr332:264797..265092	Lsat_1_v7_s_5_37	719435	719730	Lsat_1_v8_lg_5	12701488	12701783	Kinase	Kinase family protein(2e-55)
chr3372:42278..42509	Lsat_1_v7_s_3_23	186565	186796	Lsat_1_v8_lg_3	34490457	34490688	Kinase	Malectin/receptor protein kinase family protein(2e-16)
chr3438:75596..76412	Lsat_1_v7_s_1_116	407855	408671	Lsat_1_v8_lg_1	124965499	124966315	Kinase	Serine-threonine protein kinase, plant-type, putative(3e-17)
chr3665:144296..145142	Lsat_1_v7_s_9_263	295263	296109	Lsat_1_v8_lg_9	202444060	202444906	Kinase	Malectin/receptor-like protein kinase family protein, putative(9e-43)
chr3798:78950..79496	Lsat_1_v7_s_7_62	117398	117944	Lsat_1_v8_lg_7	90743788	90744334	Kinase	PREDICTED: probable receptor-like protein kinase At2g23200-like(1e-56)
chr3818:38812..39060	Lsat_1_v7_s_3_266	285091	285339	Lsat_1_v8_lg_3	215508325	215508573	Kinase	Serine/threonine-protein kinase(0.096)
chr39:1356198..1356892	Lsat_1_v7_s_7_64	4359449	4360143	Lsat_1_v8_lg_7	92052179	92052873	Kinase	Kinase, putative(4e-70)
chr3967:92050..92441	Lsat_1_v7_s_5_238	93264	93655	Lsat_1_v8_lg_5	122852405	122852796	Kinase	Malectin/receptor-like protein kinase family protein, putative(1e-37)
chr404:908685..909022	Lsat_1_v7_s_8_32	1055758	1056095	Lsat_1_v8_lg_8	33734142	33734479	Kinase	Malectin/receptor-like protein kinase family protein, putative(2e-47)
chr412:282460..282981	Lsat_1_v7_s_2_259	984421	984942	Lsat_1_v8_lg_2	201788378	201788899	Kinase	predicted protein, partial(1e-15)
chr4158:16525..16695	Lsat_1_v7_s_8_286	156469	156639	Lsat_1_v8_lg_8	213182021	213182191	Kinase	Disease resistance family protein / LRR family protein(0.002)
chr4304:13574..13764	Lsat_1_v7_s_1_54	222401	222591	Lsat_1_v8_lg_1	50376036	50376226	Kinase	Malectin/receptor-like protein kinase family protein, putative(2e-20)
chr4304:46658..46996	Lsat_1_v7_s_1_54	189169	189507	Lsat_1_v8_lg_1	50342804	50343142	Kinase	Malectin/receptor-like protein kinase family protein, putative(2e-33)
chr4304:75286..75477	Lsat_1_v7_s_1_54	160688	160879	Lsat_1_v8_lg_1	50314323	50314514	Kinase	Malectin/receptor-like protein kinase family protein, putative(2e-17)
chr4356:149626..149798	Lsat_1_v7_s_8_60	2065526	2065698	Lsat_1_v8_lg_8	56762132	56762304	Kinase	Leucine-rich repeat protein kinase family protein(5e-41)
chr44:56912..57393	Lsat_1_v7_s_8_314	462791	463272	Lsat_1_v8_lg_8	231694676	231695157	Kinase	LRR receptor-like serine/threonine-protein kinase GSO1(8e-25)
chr4513:94571..94933	Lsat_1_v7_s_1_143	55728	56090	Lsat_1_v8_lg_1	142742680	142743042	Kinase	Pto-like kinase OGw family protein(2e-34)
chr4903:118015..118161	Lsat_1_v7_s_0_113	11547	11693	NA	NA	NA	Kinase	Malectin/receptor-like protein kinase family protein, putative(1e-09)
chr493:420038..420381	Lsat_1_v7_s_8_72	420038	420381	Lsat_1_v8_lg_8	66702263	66702606	Kinase	PREDICTED: receptor-like protein kinase FERONIA-like(4e-13)
chr4939:87611..87866	Lsat_1_v7_s_2_7	179395	179650	Lsat_1_v8_lg_2	3143783	3144038	Kinase	Serine/threonine protein kinase/endoribonuclease IRE1 (Fragment)(2e-22)
chr508:770375..770930	Lsat_1_v7_s_3_170	107848	108403	Lsat_1_v8_lg_3	165794554	165795109	Kinase	Kinase family protein(3e-15)
chr5100:101721..103810	Lsat_1_v7_s_6_49	5230408	5232497	Lsat_1_v8_lg_6	57245502	57247591	Kinase	Disease resistance family protein / LRR family protein, putative(6e-168)
chr571:133629..134234	Lsat_1_v7_s_1_101	698975	699580	Lsat_1_v8_lg_1	112377922	112378527	Kinase	PREDICTED: receptor-like protein kinase FERONIA-like isoform X1(2e-44)
chr571:355156..355373	Lsat_1_v7_s_1_101	477836	478053	Lsat_1_v8_lg_1	112156783	112157000	Kinase	Malectin/receptor-like protein kinase family protein, putative(8e-22)
chr66:232785..233028	Lsat_1_v7_s_2_207	438944	439187	Lsat_1_v8_lg_2	137704489	137704732	Kinase	CLL4B clavata1-like receptor S/T protein kinase protein(5e-08)
chr673187:19484..20164	Lsat_1_v7_s_1_94	266953	267633	Lsat_1_v8_lg_1	107894971	107895651	Kinase	Malectin/receptor protein kinase family protein(1e-40)
chr673405:321876..322055	Lsat_1_v7_s_1_73	321876	322055	Lsat_1_v8_lg_1	65969577	65969756	Kinase	Malectin/receptor-like protein kinase family protein, putative(2e-30)
chr673406:271910..272398	Lsat_1_v7_s_4_393	1067252	1067740	Lsat_1_v8_lg_4	340342699	340343187	Kinase	Malectin/receptor-like protein kinase family protein, putative(1e-40)
chr673406:292761..292990	Lsat_1_v7_s_4_393	1046660	1046889	Lsat_1_v8_lg_4	340322107	340322336	Kinase	Malectin/receptor-like protein kinase family protein, putative(2e-36)
chr673425:1342987..1343422	Lsat_1_v7_s_6_45	1358478	1358913	Lsat_1_v8_lg_6	51252991	51253426	Kinase	Leucine-rich repeat protein(2e-18)
chr673429:106679..106847	Lsat_1_v7_s_1_94	3701501	3701669	Lsat_1_v8_lg_1	104460935	104461103	Kinase	PREDICTED: receptor-like protein kinase ANXUR2-like(3e-23)
chr673430:2170631..2170763	Lsat_1_v7_s_6_49	3811304	3811436	Lsat_1_v8_lg_6	58666563	58666695	Kinase	PREDICTED: probable LRR receptor-like serine/threonine-protein kinase At4g36180(6e-10)
chr6903:39126..39483	Lsat_1_v7_s_2_97	1001064	1001421	Lsat_1_v8_lg_2	65597455	65597812	Kinase	Pto-like kinase OGw family protein(2e-41)
chr705:20814..21227	Lsat_1_v7_s_1_53	20814	21227	Lsat_1_v8_lg_1	49438536	49438949	Kinase	Malectin/receptor protein kinase family protein(1e-33)
chr705:26148..26703	Lsat_1_v7_s_1_53	26148	26703	Lsat_1_v8_lg_1	49443870	49444425	Kinase	PREDICTED: probable receptor-like protein kinase At2g23200-like(2e-22)
chr718:12159..13790	Lsat_1_v7_s_8_81	13389	15020	Lsat_1_v8_lg_8	72585579	72587210	Kinase	LRR receptor-like serine/threonine-protein kinase GSO1(2e-75)
chr719:154207..155255	Lsat_1_v7_s_3_260	785968	787016	Lsat_1_v8_lg_3	211018541	211019589	Kinase	Putative DUF26-domain receptor-like protein kinase family protein(3e-08)
chr729:559040..559463	Lsat_1_v7_s_5_265	159395	159818	Lsat_1_v8_lg_5	143121905	143122328	Kinase	Pto disease resistance protein(3e-36)
chr729:612872..613172	Lsat_1_v7_s_5_265	105686	105986	Lsat_1_v8_lg_5	143068196	143068496	Kinase	Malectin/receptor-like protein kinase family protein, putative(5e-31)
chr749:559417..559973	Lsat_1_v7_s_5_355	1316808	1317364	Lsat_1_v8_lg_5	223317996	223318552	Kinase	Receptor-like protein kinase FERONIA(5e-52)
chr749:635069..635598	Lsat_1_v7_s_5_355	1241183	1241712	Lsat_1_v8_lg_5	223393648	223394177	Kinase	Malectin/receptor-like protein kinase family protein, putative(3e-46)
chr758:695487..696210	Lsat_1_v7_s_5_257	3052726	3053449	Lsat_1_v8_lg_5	133085045	133085768	Kinase	Receptor-like protein kinase HERK 1(2e-06)
chr767:104035..104382	Lsat_1_v7_s_6_49	4122441	4122788	Lsat_1_v8_lg_6	58355211	58355558	Kinase	PREDICTED: receptor-like protein kinase 2-like(1e-13)
chr791:241975..242085	Lsat_1_v7_s_6_53	2614623	2614733	Lsat_1_v8_lg_6	71319601	71319711	Kinase	PREDICTED: leucine-rich repeat receptor protein kinase EXS-like(3.1)
chr791:302405..302939	Lsat_1_v7_s_6_53	2675053	2675587	Lsat_1_v8_lg_6	71258747	71259281	Kinase	Disease resistance family protein / LRR family protein, putative(2e-24)
chr8219:17605..18056	Lsat_1_v7_s_8_54	1973	2424	Lsat_1_v8_lg_8	49375375	49375826	Kinase	Disease resistance family protein / LRR family protein, putative(8e-20)
chr908:559395..559987	Lsat_1_v7_s_4_45	4687958	4688550	Lsat_1_v8_lg_4	52029239	52029831	Kinase	predicted protein(6e-19)
chr911:416262..417128	Lsat_1_v7_s_9_253	386242	387108	Lsat_1_v8_lg_9	195592939	195593805	Kinase	Putative receptor-like protein kinase At5g39000(1e-68)
chr911:548929..549863	Lsat_1_v7_s_9_253	253507	254441	Lsat_1_v8_lg_9	195460204	195461138	Kinase	Nodulation receptor kinase, putative(5e-65)
chr931:460167..460843	Lsat_1_v7_s_7_42	1555157	1555833	Lsat_1_v8_lg_7	63473073	63473749	Kinase	Putative receptor-like protein kinase(2.1)
chr966:238404..239525	Lsat_1_v7_s_7_52	2518370	2519491	Lsat_1_v8_lg_7	76890931	76892052	Kinase	Putative receptor-like protein kinase(4e-77)
chr9966:1163..2444	Lsat_1_v7_s_0_662	4410	5691	NA	NA	NA	Kinase	Hcr2-0B(1e-39)
chr119:480232..480416	Lsat_1_v7_s_2_217	481889	482073	Lsat_1_v8_lg_2	148921977	148922161	ankyrin	Ankyrin repeat-containing protein(7e-09)
chr196:224987..225198	Lsat_1_v7_s_8_269	954951	955162	Lsat_1_v8_lg_8	194858994	194859205	ankyrin	Serine/threonine protein phosphatase 6 regulatory ankyrin repeat subunit A(4e-06)
chr2196:319115..319281	Lsat_1_v7_s_8_226	496738	496904	Lsat_1_v8_lg_8	160040465	160040631	ankyrin	PREDICTED: ankyrin repeat-containing protein At3g12360-like(7e-20)
chr2549:80136..80380	Lsat_1_v7_s_7_42	2369643	2369887	Lsat_1_v8_lg_7	62659019	62659263	ankyrin	PREDICTED: ankyrin repeat-containing protein At3g12360-like(3e-26)
chr29:1919122..1919350	Lsat_1_v7_s_7_36	3987373	3987601	Lsat_1_v8_lg_7	51802551	51802779	ankyrin	PREDICTED: ankyrin repeat-containing protein At5g02620-like(2e-22)
chr353:259135..260505	Lsat_1_v7_s_7_45	2441512	2442882	Lsat_1_v8_lg_7	67608283	67609653	ankyrin	Ankyrin repeat-containing-like protein(2e-74)
chr4175:122919..123146	Lsat_1_v7_s_7_49	133862	134089	Lsat_1_v8_lg_7	71642842	71643069	ankyrin	Piso0_002590 protein(3.8)
chr4304:135934..136372	Lsat_1_v7_s_1_54	99793	100231	Lsat_1_v8_lg_1	50253428	50253866	ankyrin	PREDICTED: ankyrin repeat-containing protein At3g12360-like(2e-19)
chr5519:48889..49145	Lsat_1_v7_s_7_38	6869266	6869522	Lsat_1_v8_lg_7	52668832	52669088	ankyrin	predicted protein(1e-08)
chr566:580383..580541	Lsat_1_v7_s_8_270	3392689	3392847	Lsat_1_v8_lg_8	200331850	200332008	ankyrin	Ankyrin repeat-containing-like protein(5e-25)
chr643:266269..266948	Lsat_1_v7_s_3_40	509709	510388	Lsat_1_v8_lg_3	56228098	56228777	ankyrin	PREDICTED: ankyrin repeat-containing protein At3g12360-like(6e-11)
chr673409:705874..706559	Lsat_1_v7_s_8_246	1239261	1239946	Lsat_1_v8_lg_8	178948851	178949536	ankyrin	PREDICTED: ankyrin repeat-containing protein At3g12360-like(3e-21)
chr8379:10792..11025	Lsat_1_v7_s_2_177	906331	906564	Lsat_1_v8_lg_2	96512485	96512718	ankyrin	Ankyrin repeat-containing protein, putative(2e-06)
chr937:366582..366685	Lsat_1_v7_s_5_307	1478333	1478436	Lsat_1_v8_lg_5	177783670	177783773	ankyrin	PREDICTED: ankyrin repeat-containing protein At3g12360-like(4e-18)
chr949:595261..595402	Lsat_1_v7_s_2_212	4648840	4648981	Lsat_1_v8_lg_2	143354329	143354470	ankyrin	PREDICTED: ankyrin repeat-containing protein At3g12360-like(2e-13)
chr1143:172971..173304	Lsat_1_v7_s_3_255	2173564	2173897	Lsat_1_v8_lg_3	209195718	209196051	E3	E3 ubiquitin-protein ligase(5e-09)
chr1143:179869..180106	Lsat_1_v7_s_3_255	2166762	2166999	Lsat_1_v8_lg_3	209188916	209189153	E3	E3 ubiquitin-protein ligase(6e-06)
chr119:1146855..1147067	Lsat_1_v7_s_2_217	1148512	1148724	Lsat_1_v8_lg_2	149588600	149588812	E3	Phosphotransferase enzyme family(1.5)
chr1513:366912..367161	Lsat_1_v7_s_9_27	99677	99926	Lsat_1_v8_lg_9	21545777	21546026	E3	E3 ubiquitin-protein ligase(1e-09)
chr196:151066..151881	Lsat_1_v7_s_8_269	1028268	1029083	Lsat_1_v8_lg_8	194785073	194785888	E3	E3 ubiquitin-protein ligase(0.10)
chr198:87067..87376	Lsat_1_v7_s_6_27	533563	533872	Lsat_1_v8_lg_6	23625552	23625861	E3	E3 ubiquitin-protein ligase(3e-08)
chr2323:230301..230559	Lsat_1_v7_s_8_210	1858001	1858259	Lsat_1_v8_lg_8	147650762	147651020	E3	E3 ubiquitin-protein ligase(8e-04)
chr2645:33148..33389	Lsat_1_v7_s_5_413	2265432	2265673	Lsat_1_v8_lg_5	306714398	306714639	E3	E3 ubiquitin-protein ligase(1e-09)
chr3688:36950..37152	Lsat_1_v7_s_3_142	170865	171067	Lsat_1_v8_lg_3	145605828	145606030	E3	E3 ubiquitin-protein ligase(0.001)
chr4080:45927..46177	Lsat_1_v7_s_9_18	1023676	1023926	Lsat_1_v8_lg_9	15715327	15715577	E3	E3 ubiquitin-protein ligase(4e-08)
chr5088:116963..117232	Lsat_1_v7_s_5_428	129146	129415	Lsat_1_v8_lg_5	321419491	321419760	E3	E3 ubiquitin-protein ligase(5e-08)
chr60:1268254..1268499	Lsat_1_v7_s_3_16	1268254	1268499	Lsat_1_v8_lg_3	19126507	19126752	E3	E3 ubiquitin-protein ligase(2e-09)
chr1369:480505..481191	Lsat_1_v7_s_1_298	380365	381051	Lsat_1_v8_lg_1	209306054	209306740	F-box	TRANSPORT INHIBITOR RESPONSE 1 protein, putative(9e-62)
chr1580:230910..231137	Lsat_1_v7_s_5_257	1728593	1728820	Lsat_1_v8_lg_5	134409674	134409901	F-box	Phloem protein 2-B15, putative(9e-06)
chr1650:103823..104128	Lsat_1_v7_s_6_25	375250	375555	Lsat_1_v8_lg_6	22484564	22484869	F-box	PREDICTED: putative F-box protein PP2-B12-like(3e-07)
chr2664:47401..47688	Lsat_1_v7_s_5_244	587866	588153	Lsat_1_v8_lg_5	125532044	125532331	F-box	F-box protein At2g02240(0.026)
chr3372:41396..41546	Lsat_1_v7_s_3_23	187528	187678	Lsat_1_v8_lg_3	34489575	34489725	F-box	PREDICTED: F-box protein PP2-B11-like(0.029)
chr911:547100..547470	Lsat_1_v7_s_9_253	255900	256270	Lsat_1_v8_lg_9	195462597	195462967	F-box	Phloem protein 2-B2(3e-07)
chr2452:129340..129690	Lsat_1_v7_s_9_1	194542	194892	Lsat_1_v8_lg_9	195542	195892	F-box	Transport inhibitor response 1 (Fragment)(1e-49)
chr11253:10..427	Lsat_1_v7_s_0_1157	3388	3805	NA	NA	NA	F-box	Transport inhibitor response 1 (Fragment)(1e-51)
chr1104:376812..377291	Lsat_1_v7_s_5_443	1633201	1633680	Lsat_1_v8_lg_5	337178222	337178701	F-box	Transport inhibitor response 1 (Fragment)(1e-59)
chr2435:63632..63944	Lsat_1_v7_s_2_181	64967	65279	Lsat_1_v8_lg_2	101097725	101098037	Other known	30S ribosomal protein S18 (Fragment)(5e-20)
chr2268:110512..111000	Lsat_1_v7_s_9_206	663167	663655	Lsat_1_v8_lg_9	143603891	143604379	Other known	Adenylate cyclase regulatory protein-like protein(4e-07)
chr1080:515940..516261	Lsat_1_v7_s_2_62	1035955	1036276	Lsat_1_v8_lg_2	40880211	40880532	Other known	AGO1A(3e-26)
chr2001:9180..9628	Lsat_1_v7_s_6_45	5204965	5205413	Lsat_1_v8_lg_6	55099478	55099926	Other known	AT4g17250/dl4660w(5e-19)
chr5166:90741..91155	Lsat_1_v7_s_6_45	5241060	5241474	Lsat_1_v8_lg_6	55135573	55135987	Other known	AT5g47580/MNJ7_17(2e-06)
chr3423:100505..101009	Lsat_1_v7_s_3_107	196485	196989	Lsat_1_v8_lg_3	108378207	108378711	Other known	AT5g47580/MNJ7_17(3e-29)
chr873:2656..3502	Lsat_1_v7_s_6_39	697670	698516	Lsat_1_v8_lg_6	45715296	45716142	Other known	AT5g47580/MNJ7_17(3e-52)
chr739:206640..206828	Lsat_1_v7_s_6_45	4629616	4629804	Lsat_1_v8_lg_6	54524129	54524317	Other known	AT5g47580/MNJ7_17(4e-07)
chr739:53275..53391	Lsat_1_v7_s_6_45	4783053	4783169	Lsat_1_v8_lg_6	54677566	54677682	Other known	AT5g47580/MNJ7_17(9e-05)
chr2544:43620..43844	Lsat_1_v7_s_0_1	1913566	1913790	NA	NA	NA	Other known	ATP binding protein, putative(4e-08)
chr693:450244..450377	Lsat_1_v7_s_5_336	752334	752467	Lsat_1_v8_lg_5	188451183	188451316	Other known	Auto-inhibited Ca2+-transporting ATPase 10(3e-08)
chr1485:419267..420189	Lsat_1_v7_s_1_73	901377	902299	Lsat_1_v8_lg_1	66549078	66550000	Other known	Auxilin-like protein(5e-34)
chr957:509922..510272	Lsat_1_v7_s_1_22	286218	286568	Lsat_1_v8_lg_1	26568565	26568915	Other known	Cysteine protease-1(1e-62)
chr957:464706..465047	Lsat_1_v7_s_1_22	331443	331784	Lsat_1_v8_lg_1	26523349	26523690	Other known	Cysteine protease-1(2e-62)
chr957:411327..411589	Lsat_1_v7_s_1_22	384901	385163	Lsat_1_v8_lg_1	26469970	26470232	Other known	Cysteine protease-1(5e-52)
chr2284:263026..263337	Lsat_1_v7_s_2_97	882985	883296	Lsat_1_v8_lg_2	65715580	65715891	Other known	Electron transporter, putative(1e-37)
chr4939:86251..86450	Lsat_1_v7_s_2_7	180811	181010	Lsat_1_v8_lg_2	3145199	3145398	Other known	Endoribonuclease/protein kinase IRE1-like, putative isoform 1(6e-29)
chr1158:560096..560253	Lsat_1_v7_s_2_89	1125139	1125296	Lsat_1_v8_lg_2	62359627	62359784	Other known	Fom-2 family protein(5e-04)
chr1720:137656..138889	Lsat_1_v7_s_5_144	137656	138889	Lsat_1_v8_lg_5	89149419	89150652	Other known	Glutaredoxin family protein, putative(2e-49)
chr2242:263129..263371	Lsat_1_v7_s_1_103	83681	83923	Lsat_1_v8_lg_1	113197345	113197587	Other known	Myosin 2 isoform 1(1e-19)
chr3938:58350..58641	Lsat_1_v7_s_1_102	58350	58641	Lsat_1_v8_lg_1	112983719	112984010	Other known	Myosin 2 isoform 1(3e-19)
chr4081:102257..102438	Lsat_1_v7_s_1_25	75651	75832	Lsat_1_v8_lg_1	26975526	26975707	Other known	NADH-ubiquinone oxidoreductase chain 3(3e-47)
chr7346:31324..31547	Lsat_1_v7_s_7_48	579935	580158	Lsat_1_v8_lg_7	70948701	70948924	Other known	Polyprotein(2e-09)
chr353:262006..262985	Lsat_1_v7_s_7_45	2444383	2445362	Lsat_1_v8_lg_7	67605803	67606782	Other known	Polyprotein(4e-08)
chr4304:134481..135202	Lsat_1_v7_s_1_54	100963	101684	Lsat_1_v8_lg_1	50254598	50255319	Other known	PREDICTED: ankyrin repeat-containing protein At3g12360-like(2e-80)
chr430:543123..544023	Lsat_1_v7_s_7_69	988990	989890	Lsat_1_v8_lg_7	100153857	100154757	Other known	PREDICTED: TMV resistance protein N-like(1e-62)
chr524:714680..714853	Lsat_1_v7_s_8_122	1376900	1377073	Lsat_1_v8_lg_8	106587347	106587520	Other known	Probable protein phosphatase 2C 24(5e-14)
chr2276:51662..51975	Lsat_1_v7_s_4_29	703507	703820	Lsat_1_v8_lg_4	17938166	17938479	Other known	Ribosomal protein L20 (Fragment)(5e-07)
chr1075:153342..154035	Lsat_1_v7_s_3_117	263751	264444	Lsat_1_v8_lg_3	121273818	121274511	Other known	Sentrin-specific protease, putative(3e-05)
chr600:254861..255063	Lsat_1_v7_s_8_270	6928669	6928871	Lsat_1_v8_lg_8	196795826	196796028	Other known	SLACS reverse transcriptase(3e-04)
chr139:1011303..1011901	Lsat_1_v7_s_6_61	301358	301956	Lsat_1_v8_lg_6	82800851	82801449	Other known	Spotted leaf protein, putative(2e-82)
chr1312:14292..14657	Lsat_1_v7_s_5_298	2128212	2128577	Lsat_1_v8_lg_5	169381749	169382114	Other known	Wall-associated kinase 2, putative(2e-16)
chr1075:156429..156606	Lsat_1_v7_s_3_117	266838	267015	Lsat_1_v8_lg_3	121276905	121277082	unknown
chr1226:330005..330231	Lsat_1_v7_s_2_190	6703924	6704150	Lsat_1_v8_lg_2	111532916	111533142	unknown
chr1249:86594..86989	Lsat_1_v7_s_1_223	456688	457083	Lsat_1_v8_lg_1	172162741	172163136	unknown
chr128:1124697..1124864	Lsat_1_v7_s_4_41	214218	214385	Lsat_1_v8_lg_4	38180756	38180923	unknown
chr139:652180..652656	Lsat_1_v7_s_6_61	660603	661079	Lsat_1_v8_lg_6	82441728	82442204	unknown
chr146:820780..821520	Lsat_1_v7_s_4_36	1937512	1938252	Lsat_1_v8_lg_4	30293142	30293882	unknown
chr1485:420401..420776	Lsat_1_v7_s_1_73	900790	901165	Lsat_1_v8_lg_1	66548491	66548866	unknown
chr1573:358037..358470	Lsat_1_v7_s_2_35	526754	527187	Lsat_1_v8_lg_2	16348564	16348997	unknown
chr1650:103394..103515	Lsat_1_v7_s_6_25	375863	375984	Lsat_1_v8_lg_6	22484135	22484256	unknown
chr1678:400578..400742	Lsat_1_v7_s_5_121	400578	400742	Lsat_1_v8_lg_5	77326072	77326236	unknown
chr1689:405943..406223	Lsat_1_v7_s_2_35	405943	406223	Lsat_1_v8_lg_2	16227753	16228033	unknown
chr1826:185850..186111	Lsat_1_v7_s_5_111	185850	186111	Lsat_1_v8_lg_5	69641676	69641937	unknown
chr1873:211361..212246	Lsat_1_v7_s_1_74	218149	219034	Lsat_1_v8_lg_1	69724046	69724931	unknown
chr1906:97550..97702	Lsat_1_v7_s_1_122	627559	627711	Lsat_1_v8_lg_1	133088062	133088214	unknown
chr1934:282115..282303	Lsat_1_v7_s_3_15	664940	665128	Lsat_1_v8_lg_3	17187330	17187518	unknown
chr196:150527..150798	Lsat_1_v7_s_8_269	1029351	1029622	Lsat_1_v8_lg_8	194784534	194784805	unknown
chr1990:12192..12469	Lsat_1_v7_s_4_347	210195	210472	Lsat_1_v8_lg_4	296497795	296498072	unknown
chr2001:354800..354932	Lsat_1_v7_s_6_45	4859661	4859793	Lsat_1_v8_lg_6	54754174	54754306	unknown
chr2017:247807..247966	Lsat_1_v7_s_2_36	247807	247966	Lsat_1_v8_lg_2	17434371	17434530	unknown
chr2115:356897..357315	Lsat_1_v7_s_9_215	3448463	3448881	Lsat_1_v8_lg_9	154991368	154991786	unknown
chr2142:94078..94905	Lsat_1_v7_s_8_57	275983	276810	Lsat_1_v8_lg_8	53687849	53688676	unknown
chr219:385836..386253	Lsat_1_v7_s_7_45	1398895	1399312	Lsat_1_v8_lg_7	68651853	68652270	unknown
chr225:776921..777081	Lsat_1_v7_s_6_38	2586154	2586314	Lsat_1_v8_lg_6	42421313	42421473	unknown
chr2275:275970..276187	Lsat_1_v7_s_4_112	6187100	6187317	Lsat_1_v8_lg_4	134451068	134451285	unknown
chr2452:130358..130599	Lsat_1_v7_s_9_1	193633	193874	Lsat_1_v8_lg_9	194633	194874	unknown
chr2465:106420..106639	Lsat_1_v7_s_1_241	211711	211930	Lsat_1_v8_lg_1	179631929	179632148	unknown
chr25:217287..217576	Lsat_1_v7_s_8_120	217287	217576	Lsat_1_v8_lg_8	104017801	104018090	unknown
chr261:114677..114818	Lsat_1_v7_s_4_353	3931118	3931259	Lsat_1_v8_lg_4	304118871	304119012	unknown
chr273:984186..984623	Lsat_1_v7_s_9_65	984186	984623	Lsat_1_v8_lg_9	82896037	82896474	unknown
chr280:285556..285982	Lsat_1_v7_s_5_209	867404	867830	Lsat_1_v8_lg_5	111609312	111609738	unknown
chr2818:274684..275522	Lsat_1_v7_s_4_202	352680	353518	Lsat_1_v8_lg_4	217631327	217632165	unknown
chr2862:272367..272498	Lsat_1_v7_s_4_54	90165	90296	Lsat_1_v8_lg_4	62615666	62615797	unknown
chr3077:16209..16421	Lsat_1_v7_s_8_265	1461093	1461305	Lsat_1_v8_lg_8	189834517	189834729	unknown
chr3217:16509..16681	Lsat_1_v7_s_5_294	2938298	2938470	Lsat_1_v8_lg_5	161182248	161182420	unknown
chr3217:33392..33564	Lsat_1_v7_s_5_294	2921415	2921587	Lsat_1_v8_lg_5	161165365	161165537	unknown
chr3253:76230..76419	Lsat_1_v7_s_7_17	5387069	5387258	Lsat_1_v8_lg_7	21827050	21827239	unknown
chr3258:136269..136457	Lsat_1_v7_s_4_410	1006217	1006405	Lsat_1_v8_lg_4	350607732	350607920	unknown
chr3291:203323..203728	Lsat_1_v7_s_5_240	194002	194407	Lsat_1_v8_lg_5	123870713	123871118	unknown
chr3377:73867..74564	Lsat_1_v7_s_8_25	220145	220842	Lsat_1_v8_lg_8	28986776	28987473	unknown
chr338:209694..210735	Lsat_1_v7_s_1_105	3027146	3028187	Lsat_1_v8_lg_1	117194529	117195570	unknown
chr338:630147..630981	Lsat_1_v7_s_1_105	2606900	2607734	Lsat_1_v8_lg_1	117614982	117615816	unknown
chr383:167895..168080	Lsat_1_v7_s_4_34	650026	650211	Lsat_1_v8_lg_4	22897344	22897529	unknown
chr3855:183023..183353	Lsat_1_v7_s_1_48	187305	187635	Lsat_1_v8_lg_1	46388891	46389221	unknown
chr4069:86883..87472	Lsat_1_v7_s_6_194	4810987	4811576	Lsat_1_v8_lg_6	190802839	190803428	unknown
chr408:345742..346576	Lsat_1_v7_s_8_294	345742	346576	Lsat_1_v8_lg_8	217725231	217726065	unknown
chr416:788332..788499	Lsat_1_v7_s_8_66	456358	456525	Lsat_1_v8_lg_8	63674886	63675053	unknown
chr417:407957..408057	Lsat_1_v7_s_6_7	407957	408057	Lsat_1_v8_lg_6	6155863	6155963	unknown
chr4289:3227..3683	Lsat_1_v7_s_4_352	892409	892865	Lsat_1_v8_lg_4	303110330	303110786	unknown
chr484:799240..799657	Lsat_1_v7_s_4_34	4350406	4350823	Lsat_1_v8_lg_4	26597724	26598141	unknown
chr500:474964..475334	Lsat_1_v7_s_3_142	683080	683450	Lsat_1_v8_lg_3	146118043	146118413	unknown
chr546:317507..318005	Lsat_1_v7_s_8_38	3304063	3304561	Lsat_1_v8_lg_8	36214395	36214893	unknown
chr546:587369..587833	Lsat_1_v7_s_8_38	3573925	3574389	Lsat_1_v8_lg_8	35944567	35945031	unknown
chr5567:83102..83341	Lsat_1_v7_s_2_212	2738165	2738404	Lsat_1_v8_lg_2	141443654	141443893	unknown
chr5581:42903..43211	Lsat_1_v7_s_8_108	54634	54942	Lsat_1_v8_lg_8	91358027	91358335	unknown
chr56:561216..561956	Lsat_1_v7_s_9_199	1643853	1644593	Lsat_1_v8_lg_9	131282645	131283385	unknown
chr560:775152..775281	Lsat_1_v7_s_4_101	2212768	2212897	Lsat_1_v8_lg_4	122790693	122790822	unknown
chr578:438737..438952	Lsat_1_v7_s_2_205	1428445	1428660	Lsat_1_v8_lg_2	134445376	134445591	unknown
chr617:21230..21544	Lsat_1_v7_s_4_88	2478951	2479265	Lsat_1_v8_lg_4	100157207	100157521	unknown
chr6188:25613..25946	Lsat_1_v7_s_8_110	734970	735303	Lsat_1_v8_lg_8	92892975	92893308	unknown
chr62:25913..26077	Lsat_1_v7_s_9_61	752202	752366	Lsat_1_v8_lg_9	73363718	73363882	unknown
chr673278:22621..22918	Lsat_1_v7_s_1_83	543134	543431	Lsat_1_v8_lg_1	81317724	81318021	unknown
chr673348:37992..38162	Lsat_1_v7_s_4_317	448840	449010	Lsat_1_v8_lg_4	274183611	274183781	unknown
chr673367:97339..98068	Lsat_1_v7_s_6_66	97339	98068	Lsat_1_v8_lg_6	86037781	86038510	unknown
chr673419:274695..275293	Lsat_1_v7_s_7_38	2567156	2567754	Lsat_1_v8_lg_7	56970600	56971198	unknown
chr717:634726..635117	Lsat_1_v7_s_9_226	645596	645987	Lsat_1_v8_lg_9	171498512	171498903	unknown
chr7189:14518..14661	Lsat_1_v7_s_4_249	14518	14661	Lsat_1_v8_lg_4	247838013	247838156	unknown
chr73:1242178..1242349	Lsat_1_v7_s_4_86	315774	315945	Lsat_1_v8_lg_4	95021436	95021607	unknown
chr739:206130..206570	Lsat_1_v7_s_6_45	4629874	4630314	Lsat_1_v8_lg_6	54524387	54524827	unknown
chr7407:18043..18396	Lsat_1_v7_s_6_189	3263330	3263683	Lsat_1_v8_lg_6	180481996	180482349	unknown
chr748:334608..334740	Lsat_1_v7_s_1_296	719637	719769	Lsat_1_v8_lg_1	205673329	205673461	unknown
chr766:596694..596823	Lsat_1_v7_s_5_281	616481	616610	Lsat_1_v8_lg_5	152790037	152790166	unknown
chr779:661253..661555	Lsat_1_v7_s_7_155	1130620	1130922	Lsat_1_v8_lg_7	122508131	122508433	unknown
chr833:562121..562523	Lsat_1_v7_s_1_223	730867	731269	Lsat_1_v8_lg_1	172436920	172437322	unknown
chr833:607257..607495	Lsat_1_v7_s_1_223	685895	686133	Lsat_1_v8_lg_1	172391948	172392186	unknown
chr911:548312..548785	Lsat_1_v7_s_9_253	254585	255058	Lsat_1_v8_lg_9	195461282	195461755	unknown
chr960:332603..332819	Lsat_1_v7_s_8_9	317517	317733	Lsat_1_v8_lg_8	9085168	9085384	unknown
chr1337:463382..463991	Lsat_1_v7_s_8_237	1619789	1620398	Lsat_1_v8_lg_8	170259734	170260343	unknown
chr3771:134910..135501	Lsat_1_v7_s_8_154	65307	65898	Lsat_1_v8_lg_8	115650514	115651105	unknown
chr184:261828..262521	Lsat_1_v7_s_7_24	996704	997397	Lsat_1_v8_lg_7	31407753	31408446	unknown
chr1572:167290..167889	Lsat_1_v7_s_9_209	2748137	2748736	Lsat_1_v8_lg_9	149445985	149446584	unknown
chr1440:134064..134567	Lsat_1_v7_s_5_346	265430	265933	Lsat_1_v8_lg_5	200453217	200453720	unknown
chr1387:119054..119494	Lsat_1_v7_s_1_156	379942	380382	Lsat_1_v8_lg_1	152317765	152318205	unknown
chr3190:3720..4219	Lsat_1_v7_s_5_394	17510	18009	Lsat_1_v8_lg_5	288031873	288032372	unknown
chr146:311107..311675	Lsat_1_v7_s_4_36	2447357	2447925	Lsat_1_v8_lg_4	30802987	30803555	unknown
chr3715:168414..168651	Lsat_1_v7_s_1_120	2292949	2293186	Lsat_1_v8_lg_1	129628196	129628433	unknown
chr7592:31896..32066	Lsat_1_v7_s_2_202	1039	1209	Lsat_1_v8_lg_2	130424585	130424755	unknown
chr4520:105612..105727	Lsat_1_v7_s_3_17	485558	485673	Lsat_1_v8_lg_3	23022993	23023108	unknown
chr643:265868..265984	Lsat_1_v7_s_3_40	510673	510789	Lsat_1_v8_lg_3	56229062	56229178	unknown
chr1566:420462..420754	Lsat_1_v7_s_1_22	5326404	5326696	Lsat_1_v8_lg_1	21528437	21528729	unknown
chr186:882462..882756	Lsat_1_v7_s_4_138	882462	882756	Lsat_1_v8_lg_4	169212788	169213082	unknown
chr2045:217617..217790	Lsat_1_v7_s_6_158	2851323	2851496	Lsat_1_v8_lg_6	134667459	134667632	unknown
chr51:496149..496311	Lsat_1_v7_s_5_390	2507760	2507922	Lsat_1_v8_lg_5	282650761	282650923	unknown
chr833:606648..607194	Lsat_1_v7_s_1_223	686196	686742	Lsat_1_v8_lg_1	172392249	172392795	unknown
chr178:1005359..1005603	Lsat_1_v7_s_8_224	2507950	2508194	Lsat_1_v8_lg_8	159320034	159320278	unknown
chr5056:3909..4083	Lsat_1_v7_s_8_226	1040042	1040216	Lsat_1_v8_lg_8	160583769	160583943	unknown
chr28:329290..329397	Lsat_1_v7_s_4_28	3147312	3147419	Lsat_1_v8_lg_4	16544505	16544612	unknown
chr31:1616520..1616677	Lsat_1_v7_s_3_69	2743819	2743976	Lsat_1_v8_lg_3	77041015	77041172	unknown
chr370:103631..103807	Lsat_1_v7_s_5_352	3617114	3617290	Lsat_1_v8_lg_5	215208030	215208206	unknown
chr673422:1097693..1097804	Lsat_1_v7_s_2_53	3630506	3630617	Lsat_1_v8_lg_2	35203536	35203647	unknown
chr192:614324..614560	Lsat_1_v7_s_9_241	2665937	2666173	Lsat_1_v8_lg_9	188661153	188661389	unknown
chr5456:40645..40926	Lsat_1_v7_s_8_21	63114	63395	Lsat_1_v8_lg_8	22622994	22623275	unknown
chr3645:93023..93491	Lsat_1_v7_s_1_120	1954862	1955330	Lsat_1_v8_lg_1	129966052	129966520	unknown
chr1801:105147..105306	Lsat_1_v7_s_5_119	1004757	1004916	Lsat_1_v8_lg_5	75107065	75107224	unknown
chr1407:69516..70101	Lsat_1_v7_s_6_159	424457	425042	Lsat_1_v8_lg_6	137953411	137953996	unknown
chr223:1121400..1122029	Lsat_1_v7_s_9_12	1237896	1238525	Lsat_1_v8_lg_9	7034355	7034984	unknown
chr973:207398..208205	Lsat_1_v7_s_1_84	2643204	2644011	Lsat_1_v8_lg_1	82260415	82261222	unknown
chr2154:263612..263756	Lsat_1_v7_s_4_119	355482	355626	Lsat_1_v8_lg_4	145817575	145817719	unknown
chr2965:57854..58401	Lsat_1_v7_s_5_264	250041	250588	Lsat_1_v8_lg_5	142253073	142253620	unknown
chr3020:28855..29393	Lsat_1_v7_s_1_78	229340	229878	Lsat_1_v8_lg_1	79465806	79466344	unknown
chr3645:16065..16231	Lsat_1_v7_s_1_120	1877904	1878070	Lsat_1_v8_lg_1	130043312	130043478	unknown
chr60:372461..372639	Lsat_1_v7_s_3_16	372461	372639	Lsat_1_v8_lg_3	18230714	18230892	unknown
chr3448:29903..30094	Lsat_1_v7_s_2_5	459794	459985	Lsat_1_v8_lg_2	1966133	1966324	unknown
chr37:1542114..1542303	Lsat_1_v7_s_2_245	870963	871152	Lsat_1_v8_lg_2	180072596	180072785	unknown
chr466:129075..129368	Lsat_1_v7_s_4_246	1716331	1716624	Lsat_1_v8_lg_4	243812791	243813084	unknown
chr3785:190360..190698	Lsat_1_v7_s_5_107	144670	145008	Lsat_1_v8_lg_5	59925684	59926022	unknown
chr973:7790..8780	Lsat_1_v7_s_1_84	2842629	2843619	Lsat_1_v8_lg_1	82060807	82061797	unknown
chr198:93676..93804	Lsat_1_v7_s_6_27	540172	540300	Lsat_1_v8_lg_6	23632161	23632289	unknown
chr2039:28792..28979	Lsat_1_v7_s_4_388	266086	266273	Lsat_1_v8_lg_4	336705437	336705624	unknown
chr1573:358536..358720	Lsat_1_v7_s_2_35	526504	526688	Lsat_1_v8_lg_2	16348314	16348498	unknown
chr963:561962..562138	Lsat_1_v7_s_5_367	5635194	5635370	Lsat_1_v8_lg_5	239000683	239000859	unknown
chr1492:183906..184068	Lsat_1_v7_s_4_142	288854	289016	Lsat_1_v8_lg_4	172991287	172991449	unknown
chr3612:200340..200500	Lsat_1_v7_s_5_395	1245645	1245805	Lsat_1_v8_lg_5	289522245	289522405	unknown
chr2173:317040..317184	Lsat_1_v7_s_5_263	403523	403667	Lsat_1_v8_lg_5	139436002	139436146	unknown
chr182:504970..505247	Lsat_1_v7_s_1_84	1718727	1719004	Lsat_1_v8_lg_1	83185422	83185699	unknown
chr19:2012310..2012785	Lsat_1_v7_s_7_174	62864	63339	Lsat_1_v8_lg_7	159380432	159380907	unknown
chr190:475083..475245	Lsat_1_v7_s_5_358	687261	687423	Lsat_1_v8_lg_5	226890269	226890431	unknown
chr1021:28093..28238	Lsat_1_v7_s_9_256	835706	835851	Lsat_1_v8_lg_9	196580317	196580462	unknown
chr1035:496693..496847	Lsat_1_v7_s_4_352	3240527	3240681	Lsat_1_v8_lg_4	300762514	300762668	unknown
chr673377:84294..84427	Lsat_1_v7_s_2_75	424619	424752	Lsat_1_v8_lg_2	47349088	47349221	unknown
chr44:210552..210761	Lsat_1_v7_s_8_314	309423	309632	Lsat_1_v8_lg_8	231541308	231541517	unknown
chr29:1921245..1921431	Lsat_1_v7_s_7_36	3989496	3989682	Lsat_1_v8_lg_7	51804674	51804860	unknown
chr139:652870..653104	Lsat_1_v7_s_6_61	660155	660389	Lsat_1_v8_lg_6	82442418	82442652	unknown
chr139:817740..817854	Lsat_1_v7_s_6_61	495405	495519	Lsat_1_v8_lg_6	82607288	82607402	unknown
chr555:188824..189062	Lsat_1_v7_s_9_236	734861	735099	Lsat_1_v8_lg_9	183797863	183798101	unknown
chr536:429877..430151	Lsat_1_v7_s_2_181	715718	715992	Lsat_1_v8_lg_2	101748476	101748750	unknown
