# Supplementary material for: Genome assembly with in vitro proximity ligation data and whole-genome triplication in lettuce
Source: Nat Commun. 2017 Apr 12;8:14953. doi: 10.1038/ncomms14953 (PMC5394340; doi:10.1038/ncomms14953)
Supplement: Supplementary Data 13 — Results of OrthoMCL clustering of predicted proteomes for L. sativa and 9 other published plant genomes [file ncomms14953-s14.xlsx]

## Sheet: SuppData13_ClusterInformation
Supplementary Data 13. Results of OrthoMCL clustering of predicted proteomes for L. sativa and 9 other published plant genomes
Orthogroup ID	# of Genes into	# of Species into	Species	A. thaliana		B. rapa		C. sinensis		F. vesca		L. sativa		M. guttatus		P. trichocarpa		S. lycopersicum		T. cacao		V. vinifera		BLAST2GO annotation	GO Terms associated
				Num Genes	GeneIDs	Num Genes	GeneIDs	Num Genes	GeneIDs	Num Genes	GeneIDs	Num Genes	GeneIDs	Num Genes	GeneIDs	Num Genes	GeneIDs	Num Genes	GeneIDs	Num Genes	GeneIDs	Num Genes	GeneIDs
Lettuce_CrossTaxa100000	376	1	Slyc	0	---	0	---	0	---	0	---	0	---	0	---	0	---	376	Solyc00g005130.1.1,Solyc00g007290.1.1,Solyc00g032940.1.1,Solyc00g097760.1.1,Solyc00g166490.1.1,Solyc00g175240.1.1,Solyc01g010630.1.1,Solyc01g011130.1.1,Solyc01g012620.1.1,Solyc01g014340.1.1,Solyc01g014870.1.1,Solyc01g034130.1.1,Solyc01g045570.1.1,Solyc01g060330.1.1,Solyc01g066170.1.1,Solyc02g021110.1.1,Solyc02g021740.1.1,Solyc02g021750.1.1,Solyc02g032530.2.1,Solyc02g037620.1.1,Solyc02g050120.1.1,…	0	---	0	---	PF02902	N/A
Lettuce_CrossTaxa100001	371	10	Csin,Fves,Lsat,Mgut,Ptri,Slyc,Tcac,Vviv,Atha,Brap	2	AT3G14460.1,AT3G14470.1	2	Bra027333,Bra027332	87	orange1.1g000427m,orange1.1g000471m,orange1.1g000527m,orange1.1g000559m,orange1.1g000568m,orange1.1g000594m,orange1.1g000660m,orange1.1g000692m,orange1.1g000782m,orange1.1g000803m,orange1.1g000887m,orange1.1g001281m,orange1.1g001849m,orange1.1g002156m,orange1.1g002284m,orange1.1g005813m,orange1.1g006296m,orange1.1g006531m,orange1.1g007138m,orange1.1g008856m,orange1.1g035550m,orange1.1g035579m,ora…	12	mrna34114.1-v1.0-hybrid,mrna34116.1-v1.0-hybrid,mrna34119.1-v1.0-hybrid,mrna34123.1-v1.0-hybrid,mrna34124.1-v1.0-hybrid,mrna35140.1-v1.0-hybrid,mrna35143.1-v1.0-hybrid,mrna35179.1-v1.0-hybrid,mrna34552.1-v1.0-hybrid,mrna35142.1-v1.0-hybrid,mrna06642.1-v1.0-hybrid,mrna14309.1-v1.0-hybrid	52	Lsat_1_v5_gn_0_30981.1,Lsat_1_v5_gn_0_19660.1,Lsat_1_v5_gn_0_19800.1,Lsat_1_v5_gn_0_19860.1,Lsat_1_v5_gn_0_19880.1,Lsat_1_v5_gn_0_19921.1,Lsat_1_v5_gn_0_20061.1,Lsat_1_v5_gn_0_23641.1,Lsat_1_v5_gn_0_43420.1,Lsat_1_v5_gn_1_101001.1,Lsat_1_v5_gn_1_85921.1,Lsat_1_v5_gn_1_86321.1,Lsat_1_v5_gn_1_88300.1,Lsat_1_v5_gn_1_90121.1,Lsat_1_v5_gn_1_90240.1,Lsat_1_v5_gn_1_90261.1,Lsat_1_v5_gn_1_98241.1,Lsat_1_…	25	Migut.A00563.1.p,Migut.A00564.1.p,Migut.A00566.1.p,Migut.A00573.1.p,Migut.A00574.1.p,Migut.A00591.1.p,Migut.A00593.1.p,Migut.A00594.1.p,Migut.A00596.1.p,Migut.A00634.1.p,Migut.A00635.1.p,Migut.A00636.1.p,Migut.C00022.1.p,Migut.C00346.1.p,Migut.D01602.1.p,Migut.D01649.1.p,Migut.E01043.1.p,Migut.E01267.1.p,Migut.F01416.1.p,Migut.H01203.1.p,Migut.H01202.1.p,Migut.L00485.1.p,Migut.L00489.1.p,Migut.L0…	71	Potri.001G025400.1,Potri.001G029300.1,Potri.001G261300.1,Potri.001G261600.1,Potri.001G379700.1,Potri.004G196100.1,Potri.005G007000.1,Potri.017G121500.1,Potri.017G121700.1,Potri.017G121900.1,Potri.017G127200.1,Potri.017G127800.1,Potri.017G128000.1,Potri.017G133700.1,Potri.T096100.1,Potri.T116200.1,Potri.001G033100.1,Potri.003G055600.1,Potri.003G198900.1,Potri.003G199100.1,Potri.003G199400.1,Potri.…	15	Solyc03g078300.1.1,Solyc08g007630.1.1,Solyc11g064770.1.1,Solyc11g068360.1.1,Solyc11g069620.1.1,Solyc11g069990.1.1,Solyc11g071420.1.1,Solyc11g071430.1.1,Solyc11g069660.1.1,Solyc08g075630.2.1,Solyc08g075640.2.1,Solyc08g076000.2.1,Solyc09g064610.2.1,Solyc01g106410.1.1,Solyc01g088060.2.1	60	Thecc1EG005805t2,Thecc1EG005823t1,Thecc1EG005825t1,Thecc1EG005826t1,Thecc1EG005828t1,Thecc1EG005832t1,Thecc1EG005833t1,Thecc1EG005915t1,Thecc1EG032200t1,Thecc1EG032203t1,Thecc1EG032220t1,Thecc1EG040705t1,Thecc1EG042380t1,Thecc1EG043228t1,Thecc1EG045050t1,Thecc1EG045134t1,Thecc1EG045137t1,Thecc1EG045149t1,Thecc1EG005809t1,Thecc1EG011164t1,Thecc1EG019334t1,Thecc1EG019335t1,Thecc1EG019336t1,Thecc1EG…	45	GSVIVT01000639001,GSVIVT01000646001,GSVIVT01001446001,GSVIVT01003817001,GSVIVT01013533001,GSVIVT01032189001,GSVIVT01032210001,GSVIVT01001429001,GSVIVT01027276001,GSVIVT01034675001,GSVIVT01000842001,GSVIVT01000871001,GSVIVT01013307001,GSVIVT01023011001,GSVIVT01004021001,GSVIVT01012407001,GSVIVT01012421001,GSVIVT01031991001,GSVIVT01031998001,GSVIVT01009146001,GSVIVT01011193001,GSVIVT01022941001,GSV…	PF00931;PTHR23155:SF138;PTHR23155:SF276;PTHR23155:SF37;PTHR23155:SF104;PF00560	GO:0043531
Lettuce_CrossTaxa100002	340	10	Atha,Brap,Csin,Fves,Lsat,Mgut,Ptri,Slyc,Tcac,Vviv	7	AT1G65800.1,AT1G11340.1,AT1G11410.1,AT4G21380.1,AT1G65790.1,AT4G27290.1,AT4G27300.1	17	Bra000261,Bra004130,Bra004131,Bra013522,Bra017016,Bra019059,Bra019854,Bra026363,Bra033474,Bra040589,Bra001630,Bra016836,Bra019863,Bra019855,Bra019856,Bra026362,Bra004129	28	orange1.1g002969m,orange1.1g003092m,orange1.1g003254m,orange1.1g003264m,orange1.1g003272m,orange1.1g003288m,orange1.1g003391m,orange1.1g003786m,orange1.1g003832m,orange1.1g004521m,orange1.1g005236m,orange1.1g038934m,orange1.1g040413m,orange1.1g003274m,orange1.1g003280m,orange1.1g004264m,orange1.1g003237m,orange1.1g005933m,orange1.1g039318m,orange1.1g041312m,orange1.1g036419m,orange1.1g040910m,ora…	29	mrna00249.1-v1.0-hybrid,mrna23312.1-v1.0-hybrid,mrna30640.1-v1.0-hybrid,mrna30642.1-v1.0-hybrid,mrna30650.1-v1.0-hybrid,mrna30651.1-v1.0-hybrid,mrna30652.1-v1.0-hybrid,mrna30657.1-v1.0-hybrid,mrna30658.1-v1.0-hybrid,mrna30659.1-v1.0-hybrid,mrna30660.1-v1.0-hybrid,mrna30662.1-v1.0-hybrid,mrna03254.1-v1.0-hybrid,mrna18767.1-v1.0-hybrid,mrna10452.1-v1.0-hybrid,mrna10460.1-v1.0-hybrid,mrna25028.1-v1.…	48	Lsat_1_v5_gn_1_113320.1,Lsat_1_v5_gn_2_113341.1,Lsat_1_v5_gn_2_113361.1,Lsat_1_v5_gn_2_113421.1,Lsat_1_v5_gn_2_113481.1,Lsat_1_v5_gn_2_113521.1,Lsat_1_v5_gn_2_114941.1,Lsat_1_v5_gn_2_115021.1,Lsat_1_v5_gn_3_33700.1,Lsat_1_v5_gn_5_49520.1,Lsat_1_v5_gn_5_49640.1,Lsat_1_v5_gn_5_5541.1,Lsat_1_v5_gn_7_105821.1,Lsat_1_v5_gn_7_106841.1,Lsat_1_v5_gn_7_107001.1,Lsat_1_v5_gn_7_107541.1,Lsat_1_v5_gn_7_49320…	22	Migut.A00940.1.p,Migut.A00980.1.p,Migut.A00981.1.p,Migut.M01842.1.p,Migut.H01882.1.p,Migut.H01883.1.p,Migut.H01887.1.p,Migut.H01891.1.p,Migut.H01892.1.p,Migut.H02122.1.p,Migut.M01240.1.p,Migut.M01241.1.p,Migut.M01243.1.p,Migut.M01843.1.p,Migut.N03079.1.p,Migut.N03080.1.p,Migut.O00793.1.p,Migut.H01069.1.p,Migut.I00459.1.p,Migut.H01884.1.p,Migut.H01886.1.p,Migut.M01242.1.p	106	Potri.004G028000.1,Potri.005G014800.1,Potri.011G033400.1,Potri.011G035600.1,Potri.011G037100.1,Potri.011G125100.1,Potri.001G409300.1,Potri.001G410800.1,Potri.001G411000.1,Potri.001G411100.1,Potri.001G411300.1,Potri.001G411400.1,Potri.001G411700.1,Potri.001G412000.1,Potri.001G412100.1,Potri.001G412200.1,Potri.001G412300.1,Potri.001G412400.1,Potri.001G412700.1,Potri.001G413000.1,Potri.001G413300.1,…	23	Solyc02g030300.2.1,Solyc02g079590.2.1,Solyc03g006770.2.1,Solyc04g077270.2.1,Solyc04g077340.2.1,Solyc04g077360.2.1,Solyc04g077370.1.1,Solyc04g077390.2.1,Solyc05g008310.2.1,Solyc07g063700.1.1,Solyc07g063710.1.1,Solyc07g063720.1.1,Solyc07g063730.1.1,Solyc07g063750.2.1,Solyc07g063770.2.1,Solyc07g063780.1.1,Solyc07g063800.1.1,Solyc07g063820.2.1,Solyc10g006710.2.1,Solyc10g006720.2.1,Solyc12g005290.1.1,…	41	Thecc1EG030035t1,Thecc1EG030040t1,Thecc1EG031144t1,Thecc1EG031169t1,Thecc1EG031233t1,Thecc1EG031269t1,Thecc1EG031277t1,Thecc1EG031282t1,Thecc1EG031411t1,Thecc1EG031674t1,Thecc1EG030045t1,Thecc1EG031254t1,Thecc1EG046867t1,Thecc1EG030038t1,Thecc1EG030043t1,Thecc1EG030044t1,Thecc1EG031250t1,Thecc1EG031251t1,Thecc1EG031256t1,Thecc1EG031257t1,Thecc1EG031272t1,Thecc1EG031279t1,Thecc1EG031409t1,Thecc1EG…	19	GSVIVT01005713001,GSVIVT01005714001,GSVIVT01006982001,GSVIVT01006478001,GSVIVT01007137001,GSVIVT01014499001,GSVIVT01014501001,GSVIVT01014512001,GSVIVT01014520001,GSVIVT01014529001,GSVIVT01014500001,GSVIVT01006353001,GSVIVT01006480001,GSVIVT01014538001,GSVIVT01014534001,GSVIVT01014537001,GSVIVT01014504001,GSVIVT01014524001,GSVIVT01014532001	PF08276;PF00954;PTHR24420:SF126;PF07714;PF01453;PTHR11795:SF72;PF11883	GO:0048544,GO:0004672,GO:0006468,GO:0004674
Lettuce_CrossTaxa100003	253	6	Atha,Brap,Fves,Slyc,Tcac,Ptri	3	AT1G40390.1,AT1G43760.1,AT5G42905.1	7	Bra008978,Bra020642,Bra028797,Bra030904,Bra032440,Bra032513,Bra033839	0	---	75	mrna00367.1-v1.0-hybrid,mrna00474.1-v1.0-hybrid,mrna03919.1-v1.0-hybrid,mrna13923.1-v1.0-hybrid,mrna21816.1-v1.0-hybrid,mrna28850.1-v1.0-hybrid,mrna10208.1-v1.0-hybrid,mrna01108.1-v1.0-hybrid,mrna05119.1-v1.0-hybrid,mrna08791.1-v1.0-hybrid,mrna12267.1-v1.0-hybrid,mrna15344.1-v1.0-hybrid,mrna15775.1-v1.0-hybrid,mrna18408.1-v1.0-hybrid,mrna26566.1-v1.0-hybrid,mrna27467.1-v1.0-hybrid,mrna28892.1-v1.…	0	---	0	---	1	Potri.003G179300.1	8	Solyc00g012310.1.1,Solyc06g036750.1.1,Solyc06g033980.2.1,Solyc10g047890.1.1,Solyc01g057940.1.1,Solyc06g033970.1.1,Solyc08g023250.1.1,Solyc01g056820.1.1	159	Thecc1EG000001t1,Thecc1EG003642t1,Thecc1EG011922t1,Thecc1EG012582t1,Thecc1EG016754t1,Thecc1EG016772t1,Thecc1EG021519t1,Thecc1EG028230t1,Thecc1EG030494t1,Thecc1EG032655t1,Thecc1EG035322t1,Thecc1EG036083t1,Thecc1EG038318t1,Thecc1EG039863t1,Thecc1EG043834t1,Thecc1EG015967t1,Thecc1EG043289t1,Thecc1EG002383t1,Thecc1EG006880t1,Thecc1EG012107t1,Thecc1EG017273t1,Thecc1EG002766t1,Thecc1EG003564t1,Thecc1EG…	0	---	N/A	N/A
Lettuce_CrossTaxa100004	251	10	Atha,Brap,Csin,Fves,Lsat,Mgut,Ptri,Slyc,Tcac,Vviv	16	AT1G15210.1,AT1G15520.1,AT1G59870.1,AT1G66950.1,AT2G26910.1,AT2G29940.1,AT2G36380.1,AT2G37280.1,AT3G16340.1,AT3G30842.1,AT3G53480.1,AT4G15215.1,AT4G15230.1,AT4G15233.2,AT4G15236.1,AT5G55740.1	21	Bra000469,Bra003137,Bra003527,Bra005207,Bra005208,Bra012797,Bra016669,Bra017198,Bra017241,Bra021173,Bra021598,Bra023065,Bra025424,Bra026124,Bra026156,Bra026157,Bra027171,Bra034314,Bra037088,Bra007347,Bra002877	32	orange1.1g000506m,orange1.1g000512m,orange1.1g000517m,orange1.1g000524m,orange1.1g000529m,orange1.1g000540m,orange1.1g000541m,orange1.1g000555m,orange1.1g000562m,orange1.1g000576m,orange1.1g000615m,orange1.1g000760m,orange1.1g000808m,orange1.1g000838m,orange1.1g000853m,orange1.1g000860m,orange1.1g000865m,orange1.1g000872m,orange1.1g001048m,orange1.1g037155m,orange1.1g038815m,orange1.1g043954m,ora…	17	mrna01287.1-v1.0-hybrid,mrna01288.1-v1.0-hybrid,mrna07892.1-v1.0-hybrid,mrna22926.1-v1.0-hybrid,mrna22971.1-v1.0-hybrid,mrna23175.1-v1.0-hybrid,mrna23176.1-v1.0-hybrid,mrna34714.1-v1.0-hybrid,mrna34715.1-v1.0-hybrid,mrna23498.1-v1.0-hybrid,mrna22891.1-v1.0-hybrid,mrna23495.1-v1.0-hybrid,mrna23502.1-v1.0-hybrid,mrna30234.1-v1.0-hybrid,mrna25739.1-v1.0-hybrid,mrna25738.1-v1.0-hybrid,mrna30952.1-v1.…	34	Lsat_1_v5_gn_0_7421.1,Lsat_1_v5_gn_2_104821.1,Lsat_1_v5_gn_2_104861.1,Lsat_1_v5_gn_8_24501.1,Lsat_1_v5_gn_0_7441.1,Lsat_1_v5_gn_1_33901.1,Lsat_1_v5_gn_1_33941.1,Lsat_1_v5_gn_1_34040.1,Lsat_1_v5_gn_1_43161.1,Lsat_1_v5_gn_2_104801.1,Lsat_1_v5_gn_2_22620.1,Lsat_1_v5_gn_4_104160.1,Lsat_1_v5_gn_4_120860.1,Lsat_1_v5_gn_4_99441.1,Lsat_1_v5_gn_4_99501.1,Lsat_1_v5_gn_4_99521.1,Lsat_1_v5_gn_4_99760.1,Lsat_…	20	Migut.A00280.1.p,Migut.A00290.1.p,Migut.B00872.1.p,Migut.D00994.1.p,Migut.D02340.1.p,Migut.E01461.1.p,Migut.E01462.1.p,Migut.F00897.1.p,Migut.F01640.1.p,Migut.I00816.1.p,Migut.I00817.1.p,Migut.I00819.1.p,Migut.I00823.1.p,Migut.K00468.1.p,Migut.L00262.1.p,Migut.L01766.1.p,Migut.N00795.1.p,Migut.N00966.1.p,Migut.O00647.1.p,Migut.L00261.1.p	28	Potri.001G048700.1,Potri.001G048800.1,Potri.001G048900.1,Potri.001G049000.1,Potri.001G175700.1,Potri.001G189500.1,Potri.001G251100.1,Potri.002G188900.1,Potri.002G189100.1,Potri.003G049600.1,Potri.003G057300.1,Potri.003G178900.1,Potri.003G179000.1,Potri.003G183200.1,Potri.006G115000.1,Potri.006G248500.1,Potri.008G024400.1,Potri.008G098800.1,Potri.008G099000.1,Potri.009G147100.1,Potri.010G153600.1,…	25	Solyc01g101070.2.1,Solyc02g081870.2.1,Solyc03g120980.2.1,Solyc05g018510.2.1,Solyc05g053570.2.1,Solyc05g053590.2.1,Solyc05g053600.2.1,Solyc05g053610.2.1,Solyc05g055330.2.1,Solyc06g065670.2.1,Solyc06g076930.1.1,Solyc08g067610.2.1,Solyc08g067620.2.1,Solyc09g091660.2.1,Solyc09g091670.2.1,Solyc11g007280.1.1,Solyc11g007290.1.1,Solyc11g007300.1.1,Solyc11g067000.1.1,Solyc12g019620.1.1,Solyc12g019640.1.1,…	26	Thecc1EG004917t1,Thecc1EG004918t1,Thecc1EG004921t1,Thecc1EG021478t1,Thecc1EG021479t1,Thecc1EG021480t1,Thecc1EG022498t1,Thecc1EG026825t1,Thecc1EG026826t1,Thecc1EG027690t1,Thecc1EG028484t1,Thecc1EG028881t1,Thecc1EG037956t1,Thecc1EG037965t1,Thecc1EG038454t1,Thecc1EG041486t1,Thecc1EG041628t1,Thecc1EG028072t1,Thecc1EG028448t1,Thecc1EG028498t1,Thecc1EG028878t1,Thecc1EG038349t1,Thecc1EG043756t1,Thecc1EG…	32	GSVIVT01015456001,GSVIVT01015461001,GSVIVT01016993001,GSVIVT01016998001,GSVIVT01016999001,GSVIVT01017184001,GSVIVT01017185001,GSVIVT01017187001,GSVIVT01017188001,GSVIVT01017196001,GSVIVT01017198001,GSVIVT01017201001,GSVIVT01017202001,GSVIVT01017204001,GSVIVT01017676001,GSVIVT01024743001,GSVIVT01031314001,GSVIVT01031377001,GSVIVT01031378001,GSVIVT01031380001,GSVIVT01033804001,GSVIVT01034741001,GSV…	PF08370;PTHR24015:SF169;PF00005;PTHR19241:SF78;PTHR19241:SF10;PF01061	GO:0016887,GO:0005524,GO:0016020
Lettuce_CrossTaxa100005	235	10	Atha,Brap,Csin,Fves,Lsat,Mgut,Ptri,Slyc,Tcac,Vviv	8	AT5G18010.1,AT5G18020.1,AT5G18030.1,AT5G18050.1,AT5G18060.1,AT5G18080.1,AT2G21200.1,AT4G38840.1	22	Bra002120,Bra002124,Bra002125,Bra002127,Bra002131,Bra006433,Bra006435,Bra023657,Bra023659,Bra023663,Bra026598,Bra006430,Bra002126,Bra002130,Bra023654,Bra023653,Bra006432,Bra011891,Bra033579,Bra023656,Bra023661,Bra006438	10	orange1.1g034523m,orange1.1g042279m,orange1.1g047875m,orange1.1g036136m,orange1.1g039975m,orange1.1g036909m,orange1.1g039906m,orange1.1g043742m,orange1.1g046390m,orange1.1g039405m	13	mrna01695.1-v1.0-hybrid,mrna13768.1-v1.0-hybrid,mrna13769.1-v1.0-hybrid,mrna13918.1-v1.0-hybrid,mrna13766.1-v1.0-hybrid,mrna13767.1-v1.0-hybrid,mrna13906.1-v1.0-hybrid,mrna13907.1-v1.0-hybrid,mrna13915.1-v1.0-hybrid,mrna13914.1-v1.0-hybrid,mrna19880.1-v1.0-hybrid,mrna13908.1-v1.0-hybrid,mrna01693.1-v1.0-hybrid	35	Lsat_1_v5_gn_2_48401.1,Lsat_1_v5_gn_2_48420.1,Lsat_1_v5_gn_2_48461.1,Lsat_1_v5_gn_2_48560.1,Lsat_1_v5_gn_2_48581.1,Lsat_1_v5_gn_2_48600.1,Lsat_1_v5_gn_2_48621.1,Lsat_1_v5_gn_2_48640.1,Lsat_1_v5_gn_2_48661.1,Lsat_1_v5_gn_2_48680.1,Lsat_1_v5_gn_2_48700.1,Lsat_1_v5_gn_5_60241.1,Lsat_1_v5_gn_5_60261.1,Lsat_1_v5_gn_5_60281.1,Lsat_1_v5_gn_8_127321.1,Lsat_1_v5_gn_8_127361.1,Lsat_1_v5_gn_8_127480.1,Lsat_…	75	Migut.B00131.1.p,Migut.B00132.1.p,Migut.B00133.1.p,Migut.B00134.1.p,Migut.B00138.1.p,Migut.B00140.1.p,Migut.B00141.1.p,Migut.B00142.1.p,Migut.B00143.1.p,Migut.B00144.1.p,Migut.B00146.1.p,Migut.B00147.1.p,Migut.B00148.1.p,Migut.B00149.1.p,Migut.B00150.1.p,Migut.B00151.1.p,Migut.B00152.1.p,Migut.B00154.1.p,Migut.B00155.1.p,Migut.C00034.1.p,Migut.C00036.1.p,Migut.C00038.1.p,Migut.F01307.1.p,Migut.F0…	13	Potri.004G164600.1,Potri.009G126500.1,Potri.004G164800.1,Potri.004G165000.1,Potri.004G165200.1,Potri.004G165300.1,Potri.009G126900.1,Potri.009G126300.1,Potri.009G126400.1,Potri.009G126700.1,Potri.004G164700.1,Potri.004G165600.1,Potri.009G126800.1	22	Solyc01g110630.2.1,Solyc01g110670.2.1,Solyc01g110680.2.1,Solyc01g110710.2.1,Solyc01g110720.2.1,Solyc01g110730.2.1,Solyc01g110770.2.1,Solyc01g110780.1.1,Solyc01g110790.2.1,Solyc01g110800.2.1,Solyc01g110920.2.1,Solyc01g110930.1.1,Solyc01g110940.2.1,Solyc01g111000.2.1,Solyc10g052580.1.1,Solyc11g011650.1.1,Solyc11g011700.1.1,Solyc04g052970.1.1,Solyc11g011720.1.1,Solyc04g053000.1.1,Solyc10g052540.1.1,…	18	Thecc1EG006735t1,Thecc1EG006736t1,Thecc1EG006737t1,Thecc1EG006738t1,Thecc1EG006739t1,Thecc1EG006740t1,Thecc1EG006741t1,Thecc1EG006743t1,Thecc1EG006751t1,Thecc1EG006744t1,Thecc1EG006748t1,Thecc1EG006749t1,Thecc1EG006746t1,Thecc1EG006747t1,Thecc1EG006753t1,Thecc1EG006742t1,Thecc1EG006754t1,Thecc1EG006752t1	19	GSVIVT01019095001,GSVIVT01019096001,GSVIVT01019101001,GSVIVT01019103001,GSVIVT01024122001,GSVIVT01024130001,GSVIVT01024135001,GSVIVT01024123001,GSVIVT01024127001,GSVIVT01024131001,GSVIVT01024134001,GSVIVT01024136001,GSVIVT01024125001,GSVIVT01024133001,GSVIVT01024138001,GSVIVT01024126001,GSVIVT01024128001,GSVIVT01024120001,GSVIVT01019094001	PF02519	N/A
Lettuce_CrossTaxa100006	222	10	Atha,Brap,Csin,Fves,Lsat,Mgut,Ptri,Slyc,Tcac,Vviv	21	AT1G02520.1,AT1G02530.1,AT1G10680.1,AT1G27940.1,AT1G28010.1,AT2G36910.1,AT2G47000.1,AT3G28345.1,AT3G28360.1,AT3G28380.1,AT3G28390.1,AT3G28415.1,AT3G28860.1,AT3G62150.1,AT4G01820.1,AT4G01830.1,AT4G18050.1,AT4G25960.1,AT5G46540.1,AT2G39480.1,AT3G55320.1	28	Bra000136,Bra005036,Bra014756,Bra002094,Bra003445,Bra003490,Bra004484,Bra012621,Bra013936,Bra017216,Bra017539,Bra019135,Bra019907,Bra023087,Bra025326,Bra025328,Bra025331,Bra025359,Bra025425,Bra027534,Bra030503,Bra032856,Bra032864,Bra033043,Bra033331,Bra039042,Bra039055,Bra040475	18	orange1.1g000406m,orange1.1g000687m,orange1.1g000777m,orange1.1g000789m,orange1.1g000830m,orange1.1g000846m,orange1.1g000851m,orange1.1g000856m,orange1.1g000909m,orange1.1g040099m,orange1.1g041277m,orange1.1g047171m,orange1.1g048639m,orange1.1g005314m,orange1.1g048556m,orange1.1g006496m,orange1.1g040875m,orange1.1g000750m	27	mrna01322.1-v1.0-hybrid,mrna01323.1-v1.0-hybrid,mrna02215.1-v1.0-hybrid,mrna03178.1-v1.0-hybrid,mrna03853.1-v1.0-hybrid,mrna04915.1-v1.0-hybrid,mrna05398.1-v1.0-hybrid,mrna09601.1-v1.0-hybrid,mrna11293.1-v1.0-hybrid,mrna15558.1-v1.0-hybrid,mrna16793.1-v1.0-hybrid,mrna22798.1-v1.0-hybrid,mrna22799.1-v1.0-hybrid,mrna22892.1-v1.0-hybrid,mrna22893.1-v1.0-hybrid,mrna24469.1-v1.0-hybrid,mrna24864.1-v1.…	23	Lsat_1_v5_gn_0_6901.1,Lsat_1_v5_gn_0_9640.1,Lsat_1_v5_gn_1_28620.1,Lsat_1_v5_gn_1_37740.1,Lsat_1_v5_gn_1_52361.1,Lsat_1_v5_gn_2_107041.1,Lsat_1_v5_gn_2_89101.1,Lsat_1_v5_gn_2_90660.1,Lsat_1_v5_gn_2_90700.1,Lsat_1_v5_gn_2_9080.1,Lsat_1_v5_gn_3_18820.1,Lsat_1_v5_gn_4_178061.1,Lsat_1_v5_gn_4_78421.1,Lsat_1_v5_gn_4_91260.1,Lsat_1_v5_gn_6_69660.1,Lsat_1_v5_gn_7_40461.1,Lsat_1_v5_gn_8_153641.1,Lsat_1_v…	22	Migut.A01013.1.p,Migut.B01327.1.p,Migut.D00017.1.p,Migut.D00018.1.p,Migut.D00631.1.p,Migut.H01855.1.p,Migut.I01113.1.p,Migut.K00630.1.p,Migut.L01707.1.p,Migut.M00963.1.p,Migut.M00964.1.p,Migut.N00919.1.p,Migut.N00920.1.p,Migut.N02347.1.p,Migut.B01329.1.p,Migut.D00249.1.p,Migut.F00117.1.p,Migut.H00869.1.p,Migut.H00909.1.p,Migut.J00652.1.p,Migut.J01102.1.p,Migut.F01521.1.p	28	Potri.001G139600.1,Potri.001G139700.1,Potri.001G165000.1,Potri.001G354900.1,Potri.001G417600.1,Potri.002G019600.1,Potri.002G187400.1,Potri.002G187500.1,Potri.003G094400.1,Potri.006G123900.1,Potri.010G003000.1,Potri.011G133800.1,Potri.014G113000.1,Potri.014G113100.1,Potri.014G113200.1,Potri.014G113500.1,Potri.015G000200.1,Potri.016G093600.1,Potri.017G074000.1,Potri.017G081100.1,Potri.017G085000.1,…	21	Solyc02g071340.1.1,Solyc02g071350.2.1,Solyc02g087410.2.1,Solyc02g087870.2.1,Solyc03g005860.2.1,Solyc03g093650.2.1,Solyc05g013890.1.1,Solyc06g009280.1.1,Solyc06g009290.2.1,Solyc06g072960.1.1,Solyc07g018130.1.1,Solyc07g064120.1.1,Solyc08g076720.2.1,Solyc11g067300.1.1,Solyc11g067310.1.1,Solyc12g098840.1.1,Solyc12g098870.1.1,Solyc09g008240.2.1,Solyc04g010310.2.1,Solyc03g122050.1.1,Solyc03g122070.1.1	16	Thecc1EG004938t2,Thecc1EG004939t1,Thecc1EG007638t1,Thecc1EG010651t1,Thecc1EG016555t1,Thecc1EG018162t1,Thecc1EG018479t1,Thecc1EG021505t1,Thecc1EG022244t1,Thecc1EG029206t1,Thecc1EG029573t2,Thecc1EG031084t1,Thecc1EG034256t1,Thecc1EG037795t1,Thecc1EG039494t1,Thecc1EG042896t3	18	GSVIVT01000580001,GSVIVT01007586001,GSVIVT01014625001,GSVIVT01015306001,GSVIVT01036801001,GSVIVT01016706001,GSVIVT01032578001,GSVIVT01009946001,GSVIVT01011381001,GSVIVT01017696001,GSVIVT01021365001,GSVIVT01021366001,GSVIVT01028256001,GSVIVT01038687001,GSVIVT01013125001,GSVIVT01033645001,GSVIVT01016617001,GSVIVT01025040001	PTHR24222:SF3;PF00005;PTHR24221:SF24;PF00664	GO:0016887,GO:0005524,GO:0042626,GO:0006810,GO:0055085,GO:0016021,GO:0005524
Lettuce_CrossTaxa100007	210	10	Atha,Brap,Csin,Fves,Lsat,Mgut,Ptri,Slyc,Tcac,Vviv	13	AT1G07650.2,AT1G29720.1,AT1G29730.1,AT1G29740.1,AT1G29750.2,AT1G53420.1,AT1G53430.1,AT1G53440.1,AT1G56120.1,AT1G56130.1,AT1G56140.1,AT1G56145.2,AT3G14840.2	33	Bra001566,Bra001567,Bra018693,Bra021579,Bra027302,Bra027306,Bra027307,Bra030167,Bra030174,Bra030813,Bra032332,Bra038124,Bra007909,Bra033670,Bra003333,Bra007907,Bra007908,Bra016226,Bra030815,Bra033958,Bra035966,Bra010815,Bra032333,Bra010816,Bra010817,Bra028415,Bra030161,Bra030166,Bra030168,Bra034418,Bra032331,Bra030169,Bra030170	12	orange1.1g001658m,orange1.1g001767m,orange1.1g002562m,orange1.1g002581m,orange1.1g002566m,orange1.1g004155m,orange1.1g040398m,orange1.1g040908m,orange1.1g043333m,orange1.1g038019m,orange1.1g045835m,orange1.1g045177m	7	mrna27321.1-v1.0-hybrid,mrna27326.1-v1.0-hybrid,mrna27328.1-v1.0-hybrid,mrna27329.1-v1.0-hybrid,mrna16334.1-v1.0-hybrid,mrna28050.1-v1.0-hybrid,mrna30033.1-v1.0-hybrid	16	Lsat_1_v5_gn_1_112541.1,Lsat_1_v5_gn_4_26820.1,Lsat_1_v5_gn_4_37761.1,Lsat_1_v5_gn_4_37780.1,Lsat_1_v5_gn_5_125941.1,Lsat_1_v5_gn_7_102060.1,Lsat_1_v5_gn_7_102080.1,Lsat_1_v5_gn_7_111801.1,Lsat_1_v5_gn_7_111881.1,Lsat_1_v5_gn_7_26661.1,Lsat_1_v5_gn_7_26780.1,Lsat_1_v5_gn_7_26820.1,Lsat_1_v5_gn_6_48121.1,Lsat_1_v5_gn_6_48141.1,Lsat_1_v5_gn_7_111781.1,Lsat_1_v5_gn_7_111841.1	10	Migut.H01401.1.p,Migut.H01678.1.p,Migut.H02115.1.p,Migut.M00697.1.p,Migut.M00698.1.p,Migut.M00700.1.p,Migut.M00701.1.p,Migut.M00992.1.p,Migut.M00993.1.p,Migut.M01539.1.p	62	Potri.001G082900.1,Potri.001G385200.1,Potri.001G385300.1,Potri.001G385400.1,Potri.001G385900.1,Potri.001G386500.1,Potri.003G025600.1,Potri.003G025800.1,Potri.003G148000.1,Potri.004G063200.1,Potri.004G063500.1,Potri.004G135500.1,Potri.007G067900.1,Potri.011G072300.1,Potri.011G075400.1,Potri.011G106400.1,Potri.019G005300.1,Potri.019G007900.1,Potri.001G308600.1,Potri.001G384700.1,Potri.001G385600.1,…	9	Solyc02g071800.2.1,Solyc07g055810.2.1,Solyc12g014350.1.1,Solyc02g071810.2.1,Solyc02g071820.2.1,Solyc02g071860.2.1,Solyc02g071870.2.1,Solyc02g071880.2.1,Solyc07g066550.2.1	17	Thecc1EG001799t1,Thecc1EG029298t1,Thecc1EG029299t1,Thecc1EG029302t1,Thecc1EG029304t1,Thecc1EG029606t1,Thecc1EG029608t1,Thecc1EG029610t1,Thecc1EG029616t1,Thecc1EG029617t1,Thecc1EG029618t1,Thecc1EG032036t1,Thecc1EG032041t1,Thecc1EG032047t1,Thecc1EG032050t1,Thecc1EG032072t1,Thecc1EG032666t1	31	GSVIVT01013608001,GSVIVT01013612001,GSVIVT01013621001,GSVIVT01014113001,GSVIVT01014134001,GSVIVT01014138001,GSVIVT01014145001,GSVIVT01014147001,GSVIVT01014150001,GSVIVT01020786001,GSVIVT01021291001,GSVIVT01029718001,GSVIVT01029720001,GSVIVT01037982001,GSVIVT01037993001,GSVIVT01038011001,GSVIVT01021286001,GSVIVT01014110001,GSVIVT01014117001,GSVIVT01014128001,GSVIVT01021289001,GSVIVT01014149001,GSV…	PTHR24420:SF91;PTHR24420:SF71;PF11721;PTHR24420:SF85;PTHR24420:SF84;PF07714;PTHR24420:SF87;PTHR24420:SF86;PF00560	GO:0004672,GO:0006468
Lettuce_CrossTaxa100008	209	10	Atha,Brap,Csin,Fves,Lsat,Mgut,Ptri,Slyc,Tcac,Vviv	17	AT2G21480.1,AT3G46290.1,AT4G39110.1,AT5G54380.1,AT5G59700.1,AT5G61350.1,AT2G39360.1,AT3G04690.1,AT3G51550.1,AT5G28680.1,AT5G24010.1,AT5G38990.1,AT5G39000.1,AT5G39020.1,AT5G39030.1,AT1G30570.1,AT2G23200.1	27	Bra000130,Bra018214,Bra002541,Bra002993,Bra010704,Bra011875,Bra030296,Bra033598,Bra033826,Bra035934,Bra029027,Bra026926,Bra006873,Bra012850,Bra028219,Bra028220,Bra028425,Bra036791,Bra009888,Bra025488,Bra010006,Bra020618,Bra038906,Bra032171,Bra039190,Bra032404,Bra009722	13	orange1.1g002533m,orange1.1g036624m,orange1.1g041565m,orange1.1g042216m,orange1.1g003139m,orange1.1g003341m,orange1.1g003436m,orange1.1g037607m,orange1.1g047215m,orange1.1g047569m,orange1.1g042150m,orange1.1g039107m,orange1.1g048439m	20	mrna04244.1-v1.0-hybrid,mrna04245.1-v1.0-hybrid,mrna04246.1-v1.0-hybrid,mrna04247.1-v1.0-hybrid,mrna04250.1-v1.0-hybrid,mrna05124.1-v1.0-hybrid,mrna13568.1-v1.0-hybrid,mrna16583.1-v1.0-hybrid,mrna13200.1-v1.0-hybrid,mrna14010.1-v1.0-hybrid,mrna17333.1-v1.0-hybrid,mrna21850.1-v1.0-hybrid,mrna26704.1-v1.0-hybrid,mrna23363.1-v1.0-hybrid,mrna25018.1-v1.0-hybrid,mrna26060.1-v1.0-hybrid,mrna24016.1-v1.…	23	Lsat_1_v5_gn_0_16380.1,Lsat_1_v5_gn_3_135201.1,Lsat_1_v5_gn_4_162541.1,Lsat_1_v5_gn_4_162681.1,Lsat_1_v5_gn_4_162920.1,Lsat_1_v5_gn_4_172801.1,Lsat_1_v5_gn_4_173121.1,Lsat_1_v5_gn_4_173760.1,Lsat_1_v5_gn_9_39720.1,Lsat_1_v5_gn_2_117520.1,Lsat_1_v5_gn_5_159001.1,Lsat_1_v5_gn_5_7061.1,Lsat_1_v5_gn_9_107881.1,Lsat_1_v5_gn_9_95821.1,Lsat_1_v5_gn_2_131260.1,Lsat_1_v5_gn_4_109081.1,Lsat_1_v5_gn_4_16250…	12	Migut.D00069.1.p,Migut.N00929.1.p,Migut.D01758.1.p,Migut.N01262.1.p,Migut.F00297.1.p,Migut.F01089.1.p,Migut.J00023.1.p,Migut.M01900.1.p,Migut.N00043.1.p,Migut.H00389.1.p,Migut.N02648.1.p,Migut.H00605.1.p	40	Potri.001G234200.1,Potri.001G405500.1,Potri.004G079700.1,Potri.004G158700.1,Potri.005G143200.1,Potri.009G026600.1,Potri.009G120400.1,Potri.010G213200.1,Potri.011G128000.1,Potri.015G061700.1,Potri.017G143000.1,Potri.T061100.1,Potri.001G467000.1,Potri.006G110000.1,Potri.008G105500.1,Potri.010G145600.1,Potri.011G164700.1,Potri.016G138700.1,Potri.005G055200.1,Potri.013G042500.1,Potri.017G095900.1,Pot…	16	Solyc01g059910.2.1,Solyc06g009540.1.1,Solyc07g008400.1.1,Solyc09g015830.1.1,Solyc01g109950.2.1,Solyc03g115710.1.1,Solyc05g054680.1.1,Solyc10g006870.1.1,Solyc10g054050.1.1,Solyc11g072910.1.1,Solyc05g054860.1.1,Solyc06g005230.1.1,Solyc02g069970.2.1,Solyc02g089090.2.1,Solyc03g059070.2.1,Solyc03g044160.1.1	31	Thecc1EG000704t1,Thecc1EG000707t1,Thecc1EG000708t1,Thecc1EG000709t1,Thecc1EG015238t1,Thecc1EG041936t1,Thecc1EG006831t1,Thecc1EG014109t1,Thecc1EG031346t1,Thecc1EG042894t1,Thecc1EG011463t1,Thecc1EG011465t1,Thecc1EG011464t1,Thecc1EG019677t1,Thecc1EG011467t1,Thecc1EG011469t1,Thecc1EG018841t1,Thecc1EG018849t1,Thecc1EG018852t1,Thecc1EG018915t1,Thecc1EG018902t1,Thecc1EG018919t1,Thecc1EG018925t1,Thecc1EG…	10	GSVIVT01000200001,GSVIVT01000210001,GSVIVT01000211001,GSVIVT01000212001,GSVIVT01032879001,GSVIVT01032888001,GSVIVT01034992001,GSVIVT01032883001,GSVIVT01021662001,GSVIVT01025061001	PTHR24420:SF259;PTHR24420:SF310;PF11721;PTHR24420:SF235;PF07714;PTHR24420:SF250	GO:0004672,GO:0006468
Lettuce_CrossTaxa100009	208	10	Atha,Brap,Csin,Fves,Lsat,Mgut,Ptri,Slyc,Tcac,Vviv	17	AT1G08590.1,AT4G28650.1,AT5G61480.1,AT1G09970.2,AT3G19700.1,AT5G49660.1,AT1G28440.1,AT4G28490.1,AT5G65710.1,AT1G75820.1,AT3G49670.1,AT4G20270.1,AT5G65700.1,AT5G25910.1,AT5G25930.1,AT1G72180.1,AT5G51350.1	24	Bra003889,Bra016081,Bra009869,Bra009871,Bra010867,Bra020518,Bra011033,Bra024413,Bra030098,Bra032909,Bra037825,Bra011046,Bra012952,Bra030734,Bra012925,Bra013451,Bra015812,Bra020928,Bra038810,Bra018468,Bra019971,Bra031693,Bra038228,Bra040495	18	orange1.1g001706m,orange1.1g001778m,orange1.1g001867m,orange1.1g001752m,orange1.1g001816m,orange1.1g037197m,orange1.1g043136m,orange1.1g001922m,orange1.1g002010m,orange1.1g005401m,orange1.1g039922m,orange1.1g046055m,orange1.1g002063m,orange1.1g002250m,orange1.1g012213m,orange1.1g003199m,orange1.1g002186m,orange1.1g012103m	18	mrna29764.1-v1.0-hybrid,mrna05608.1-v1.0-hybrid,mrna08337.1-v1.0-hybrid,mrna08548.1-v1.0-hybrid,mrna16693.1-v1.0-hybrid,mrna19913.1-v1.0-hybrid,mrna21196.1-v1.0-hybrid,mrna29591.1-v1.0-hybrid,mrna09010.1-v1.0-hybrid,mrna11302.1-v1.0-hybrid,mrna11306.1-v1.0-hybrid,mrna11311.1-v1.0-hybrid,mrna12633.1-v1.0-hybrid,mrna24687.1-v1.0-hybrid,mrna26903.1-v1.0-hybrid,mrna26905.1-v1.0-hybrid,mrna07735.1-v1.…	28	Lsat_1_v5_gn_2_12620.1,Lsat_1_v5_gn_2_81641.1,Lsat_1_v5_gn_3_85401.1,Lsat_1_v5_gn_4_159241.1,Lsat_1_v5_gn_7_76261.1,Lsat_1_v5_gn_8_107600.1,Lsat_1_v5_gn_8_30001.1,Lsat_1_v5_gn_8_30160.1,Lsat_1_v5_gn_2_128681.1,Lsat_1_v5_gn_5_181240.1,Lsat_1_v5_gn_8_10241.1,Lsat_1_v5_gn_8_2560.1,Lsat_1_v5_gn_3_109121.1,Lsat_1_v5_gn_6_7820.1,Lsat_1_v5_gn_6_8820.1,Lsat_1_v5_gn_8_98240.1,Lsat_1_v5_gn_8_98420.1,Lsat_1…	24	Migut.B00768.1.p,Migut.C00856.1.p,Migut.L00440.1.p,Migut.N00840.1.p,Migut.N03171.1.p,Migut.C01278.1.p,Migut.N02824.1.p,Migut.D00478.1.p,Migut.F00488.1.p,Migut.F02057.1.p,Migut.N02232.1.p,Migut.E01540.1.p,Migut.K00544.1.p,Migut.H00309.1.p,Migut.L00439.1.p,Migut.M00362.1.p,Migut.M00363.1.p,Migut.H01468.1.p,Migut.M00157.1.p,Migut.M01104.1.p,Migut.K00363.1.p,Migut.K00657.1.p,Migut.K00662.1.p,Migut.N0…	26	Potri.001G073600.1,Potri.001G126100.1,Potri.002G019900.1,Potri.002G256500.1,Potri.003G107600.1,Potri.003G157300.1,Potri.004G223900.1,Potri.005G241500.1,Potri.007G009200.1,Potri.013G048800.1,Potri.019G021700.1,Potri.006G189000.1,Potri.018G113000.1,Potri.002G106800.1,Potri.002G111700.1,Potri.004G049100.1,Potri.009G081800.1,Potri.011G058100.1,Potri.019G078400.1,Potri.006G235500.1,Potri.006G235800.1,…	20	Solyc01g080770.2.1,Solyc01g103530.2.1,Solyc02g091840.2.1,Solyc04g081590.2.1,Solyc09g064520.2.1,Solyc02g077630.2.1,Solyc02g091860.2.1,Solyc03g006300.1.1,Solyc07g053600.2.1,Solyc08g066210.2.1,Solyc03g093330.2.1,Solyc05g051640.2.1,Solyc04g050170.2.1,Solyc06g065260.2.1,Solyc11g020280.1.1,Solyc12g008500.1.1,Solyc04g077010.2.1,Solyc07g005010.2.1,Solyc01g106500.2.1,Solyc04g076990.2.1	19	Thecc1EG000886t1,Thecc1EG008226t1,Thecc1EG029800t2,Thecc1EG000890t1,Thecc1EG003902t1,Thecc1EG005962t1,Thecc1EG006166t1,Thecc1EG014901t1,Thecc1EG026139t1,Thecc1EG034252t1,Thecc1EG006352t1,Thecc1EG034601t1,Thecc1EG034604t1,Thecc1EG036548t1,Thecc1EG037119t1,Thecc1EG036529t1,Thecc1EG037228t1,Thecc1EG037781t1,Thecc1EG037782t1	14	GSVIVT01006471001,GSVIVT01006472001,GSVIVT01019259001,GSVIVT01035303001,GSVIVT01035367001,GSVIVT01035304001,GSVIVT01021118001,GSVIVT01026000001,GSVIVT01004465001,GSVIVT01009941001,GSVIVT01001044001,GSVIVT01014037001,GSVIVT01023246001,GSVIVT01015298001	PTHR24420:SF313;PTHR24420:SF151;PTHR24420:SF136;PF08263;PTHR24420:SF358;PF00069;PTHR24420:SF397;PTHR24420:SF425;PTHR24420:SF357;PF00560	GO:0005524,GO:0004672,GO:0006468
Lettuce_CrossTaxa100010	208	9	Atha,Brap,Csin,Fves,Lsat,Ptri,Slyc,Tcac,Vviv	13	AT2G17060.1,AT3G51570.1,AT4G12010.1,AT4G19530.1,AT4G36150.1,AT5G17880.1,AT5G44870.1,AT5G45060.1,AT5G45200.1,AT5G45230.1,AT5G45250.1,AT4G19510.1,AT5G17680.1	13	Bra000759,Bra011666,Bra012541,Bra027599,Bra029431,Bra036790,Bra010552,Bra021953,Bra021956,Bra013959,Bra023631,Bra030158,Bra034352	49	orange1.1g001161m,orange1.1g002125m,orange1.1g002299m,orange1.1g037173m,orange1.1g000780m,orange1.1g000874m,orange1.1g000922m,orange1.1g001326m,orange1.1g001348m,orange1.1g002220m,orange1.1g037332m,orange1.1g044535m,orange1.1g044579m,orange1.1g046314m,orange1.1g046888m,orange1.1g047103m,orange1.1g047214m,orange1.1g000802m,orange1.1g000943m,orange1.1g001277m,orange1.1g001458m,orange1.1g003683m,ora…	5	mrna34024.1-v1.0-hybrid,mrna34976.1-v1.0-hybrid,mrna35167.1-v1.0-hybrid,mrna35168.1-v1.0-hybrid,mrna30588.1-v1.0-hybrid	10	Lsat_1_v5_gn_2_11741.1,Lsat_1_v5_gn_2_13121.1,Lsat_1_v5_gn_2_13161.1,Lsat_1_v5_gn_2_14321.1,Lsat_1_v5_gn_2_14340.1,Lsat_1_v5_gn_2_14581.1,Lsat_1_v5_gn_5_128960.1,Lsat_1_v5_gn_2_86861.1,Lsat_1_v5_gn_5_104140.1,Lsat_1_v5_gn_9_45360.1	0	---	85	Potri.012G135700.1,Potri.001G307300.1,Potri.019G002500.1,Potri.019G002600.1,Potri.019G001600.1,Potri.019G001700.1,Potri.T127900.1,Potri.T128200.1,Potri.019G069500.1,Potri.019G069900.1,Potri.T077400.1,Potri.008G220200.1,Potri.013G097800.1,Potri.013G097900.1,Potri.013G098000.1,Potri.014G063900.1,Potri.014G064100.1,Potri.014G064300.1,Potri.014G064500.1,Potri.017G102900.1,Potri.017G103300.1,Potri.017…	11	Solyc01g008800.1.1,Solyc01g066020.1.1,Solyc05g007850.1.1,Solyc08g005510.1.1,Solyc11g011080.1.1,Solyc11g011090.1.1,Solyc11g011350.1.1,Solyc02g082050.2.1,Solyc04g007320.1.1,Solyc04g056570.2.1,Solyc07g055380.1.1	8	Thecc1EG019035t1,Thecc1EG019038t1,Thecc1EG019048t1,Thecc1EG027121t1,Thecc1EG027123t1,Thecc1EG027131t1,Thecc1EG027133t1,Thecc1EG046819t1	14	GSVIVT01004867001,GSVIVT01004877001,GSVIVT01012762001,GSVIVT01026003001,GSVIVT01036408001,GSVIVT01036400001,GSVIVT01020964001,GSVIVT01023025001,GSVIVT01023028001,GSVIVT01036294001,GSVIVT01025918001,GSVIVT01026094001,GSVIVT01026099001,GSVIVT01036354001	PF00931;PTHR11017:SF130;PF00560;PF07725;PF01582	GO:0043531,GO:0005515,GO:0007165
Lettuce_CrossTaxa100011	198	10	Atha,Brap,Csin,Fves,Lsat,Mgut,Ptri,Slyc,Tcac,Vviv	2	AT1G35710.1,AT4G08850.1	2	Bra000657,Bra034404	36	orange1.1g001440m,orange1.1g001494m,orange1.1g002069m,orange1.1g002679m,orange1.1g005864m,orange1.1g037111m,orange1.1g038003m,orange1.1g038671m,orange1.1g039137m,orange1.1g039322m,orange1.1g039344m,orange1.1g039595m,orange1.1g041178m,orange1.1g041438m,orange1.1g042086m,orange1.1g042123m,orange1.1g042958m,orange1.1g043316m,orange1.1g043943m,orange1.1g044366m,orange1.1g045493m,orange1.1g047901m,ora…	17	mrna08310.1-v1.0-hybrid,mrna08313.1-v1.0-hybrid,mrna08315.1-v1.0-hybrid,mrna11927.1-v1.0-hybrid,mrna16840.1-v1.0-hybrid,mrna19693.1-v1.0-hybrid,mrna30002.1-v1.0-hybrid,mrna30003.1-v1.0-hybrid,mrna30005.1-v1.0-hybrid,mrna10361.1-v1.0-hybrid,mrna10371.1-v1.0-hybrid,mrna11574.1-v1.0-hybrid,mrna22117.1-v1.0-hybrid,mrna22139.1-v1.0-hybrid,mrna22140.1-v1.0-hybrid,mrna30004.1-v1.0-hybrid,mrna28692.1-v1.…	40	Lsat_1_v5_gn_1_101201.1,Lsat_1_v5_gn_1_101841.1,Lsat_1_v5_gn_1_11701.1,Lsat_1_v5_gn_1_11741.1,Lsat_1_v5_gn_1_81560.1,Lsat_1_v5_gn_3_116040.1,Lsat_1_v5_gn_3_58541.1,Lsat_1_v5_gn_3_58681.1,Lsat_1_v5_gn_3_60121.1,Lsat_1_v5_gn_3_60280.1,Lsat_1_v5_gn_3_60340.1,Lsat_1_v5_gn_3_60400.1,Lsat_1_v5_gn_3_60520.1,Lsat_1_v5_gn_3_60720.1,Lsat_1_v5_gn_3_60800.1,Lsat_1_v5_gn_3_60940.1,Lsat_1_v5_gn_3_60980.1,Lsat_…	6	Migut.E00640.1.p,Migut.E00641.1.p,Migut.E00733.1.p,Migut.E01654.1.p,Migut.N02223.1.p,Migut.N02224.1.p	50	Potri.002G007900.1,Potri.002G008000.1,Potri.002G008100.1,Potri.002G008400.1,Potri.T102800.1,Potri.T102900.1,Potri.T103000.1,Potri.T103200.1,Potri.002G258000.1,Potri.002G258100.1,Potri.002G258200.1,Potri.002G258400.1,Potri.014G195100.1,Potri.014G195200.1,Potri.015G123800.1,Potri.019G120700.1,Potri.019G121000.1,Potri.019G122900.1,Potri.019G127200.1,Potri.019G129100.1,Potri.003G108200.1,Potri.012G12…	6	Solyc04g074000.2.1,Solyc04g074020.2.1,Solyc04g074030.2.1,Solyc04g074050.2.1,Solyc09g072810.2.1,Solyc04g071680.1.1	20	Thecc1EG001754t1,Thecc1EG014912t1,Thecc1EG021031t1,Thecc1EG034915t1,Thecc1EG037047t1,Thecc1EG037050t1,Thecc1EG044844t1,Thecc1EG044848t1,Thecc1EG044853t1,Thecc1EG044855t1,Thecc1EG045025t1,Thecc1EG003942t1,Thecc1EG003947t1,Thecc1EG044562t1,Thecc1EG005643t1,Thecc1EG005644t1,Thecc1EG005649t1,Thecc1EG018496t1,Thecc1EG037044t1,Thecc1EG034916t1	19	GSVIVT01011375001,GSVIVT01026187001,GSVIVT01026196001,GSVIVT01022823001,GSVIVT01023362001,GSVIVT01023369001,GSVIVT01023665001,GSVIVT01023677001,GSVIVT01038764001,GSVIVT01038768001,GSVIVT01023365001,GSVIVT01023382001,GSVIVT01023666001,GSVIVT01023681001,GSVIVT01036637001,GSVIVT01026205001,GSVIVT01028400001,GSVIVT01036639001,GSVIVT01008436001	PF13855;PF08263;PF00069;PTHR24420:SF68;PF00560	GO:0006468,GO:0005524,GO:0004672
Lettuce_CrossTaxa100012	197	1	Tcac	0	---	0	---	0	---	0	---	0	---	0	---	0	---	0	---	197	Thecc1EG000537t1,Thecc1EG001153t1,Thecc1EG001756t1,Thecc1EG003565t1,Thecc1EG004128t1,Thecc1EG006266t1,Thecc1EG007413t1,Thecc1EG007835t1,Thecc1EG008262t1,Thecc1EG008293t1,Thecc1EG008400t1,Thecc1EG009399t1,Thecc1EG010468t1,Thecc1EG011196t1,Thecc1EG011367t1,Thecc1EG011476t1,Thecc1EG012118t1,Thecc1EG014846t1,Thecc1EG014929t1,Thecc1EG015759t1,Thecc1EG016783t1,Thecc1EG017252t1,Thecc1EG018555t1,Thecc1EG…	0	---	N/A	N/A
Lettuce_CrossTaxa100013	195	10	Atha,Brap,Csin,Fves,Lsat,Mgut,Ptri,Slyc,Tcac,Vviv	15	AT1G04120.1,AT1G30400.1,AT1G30410.1,AT1G30420.1,AT2G34660.1,AT2G47800.1,AT3G13080.1,AT3G13090.1,AT3G13100.1,AT3G21250.2,AT3G59140.1,AT3G60160.1,AT3G60970.1,AT3G62700.1,AT2G07680.1	21	Bra001488,Bra001490,Bra003402,Bra005402,Bra007434,Bra007695,Bra010773,Bra015291,Bra018722,Bra023893,Bra031267,Bra032248,Bra032385,Bra034706,Bra036682,Bra039348,Bra039368,Bra039369,Bra014879,Bra032386,Bra012617	19	orange1.1g000351m,orange1.1g000432m,orange1.1g000438m,orange1.1g000452m,orange1.1g000475m,orange1.1g000497m,orange1.1g000702m,orange1.1g000746m,orange1.1g039402m,orange1.1g000481m,orange1.1g000713m,orange1.1g000755m,orange1.1g000845m,orange1.1g037346m,orange1.1g011281m,orange1.1g011713m,orange1.1g044927m,orange1.1g000901m,orange1.1g046229m	20	mrna00122.1-v1.0-hybrid,mrna00123.1-v1.0-hybrid,mrna01019.1-v1.0-hybrid,mrna01020.1-v1.0-hybrid,mrna10588.1-v1.0-hybrid,mrna08352.1-v1.0-hybrid,mrna03018.1-v1.0-hybrid,mrna05678.1-v1.0-hybrid,mrna13126.1-v1.0-hybrid,mrna21684.1-v1.0-hybrid,mrna21745.1-v1.0-hybrid,mrna23095.1-v1.0-hybrid,mrna24420.1-v1.0-hybrid,mrna32012.1-v1.0-hybrid,mrna32014.1-v1.0-hybrid,mrna32015.1-v1.0-hybrid,mrna24421.1-v1.…	22	Lsat_1_v5_gn_0_42660.1,Lsat_1_v5_gn_1_110140.1,Lsat_1_v5_gn_1_36141.1,Lsat_1_v5_gn_1_93181.1,Lsat_1_v5_gn_2_134420.1,Lsat_1_v5_gn_3_57720.1,Lsat_1_v5_gn_4_95560.1,Lsat_1_v5_gn_5_181080.1,Lsat_1_v5_gn_5_191480.1,Lsat_1_v5_gn_5_31221.1,Lsat_1_v5_gn_6_85540.1,Lsat_1_v5_gn_6_85620.1,Lsat_1_v5_gn_6_86240.1,Lsat_1_v5_gn_7_31941.1,Lsat_1_v5_gn_8_151721.1,Lsat_1_v5_gn_9_5880.1,Lsat_1_v5_gn_9_90160.1,Lsat…	13	Migut.D00206.1.p,Migut.D00484.1.p,Migut.D01104.1.p,Migut.I01011.1.p,Migut.K00689.1.p,Migut.M01669.1.p,Migut.M01670.1.p,Migut.M01880.1.p,Migut.M01881.1.p,Migut.N01705.1.p,Migut.N02234.1.p,Migut.F00253.1.p,Migut.I00691.1.p	27	Potri.001G095600.1,Potri.001G362200.1,Potri.001G362300.1,Potri.002G205500.1,Potri.002G255800.1,Potri.003G034700.1,Potri.003G135800.1,Potri.003G197300.1,Potri.003G198400.1,Potri.004G034800.1,Potri.008G179500.1,Potri.010G055200.1,Potri.011G043100.1,Potri.011G091200.1,Potri.012G033400.1,Potri.012G033500.1,Potri.012G033600.1,Potri.014G130500.1,Potri.014G180100.1,Potri.014G193400.1,Potri.015G023800.1,…	17	Solyc00g283010.1.1,Solyc03g007530.2.1,Solyc06g036490.1.1,Solyc08g081890.2.1,Solyc11g065710.1.1,Solyc01g080640.2.1,Solyc03g117540.2.1,Solyc07g065320.2.1,Solyc08g006880.2.1,Solyc09g064440.2.1,Solyc09g075020.2.1,Solyc10g024420.1.1,Solyc12g044820.1.1,Solyc10g019270.1.1,Solyc11g065720.1.1,Solyc05g014380.2.1,Solyc12g036140.1.1	17	Thecc1EG003892t1,Thecc1EG004638t1,Thecc1EG006080t1,Thecc1EG006083t1,Thecc1EG010753t1,Thecc1EG015319t1,Thecc1EG015324t1,Thecc1EG016387t1,Thecc1EG016389t1,Thecc1EG025790t1,Thecc1EG029022t1,Thecc1EG030692t1,Thecc1EG030693t1,Thecc1EG042344t1,Thecc1EG005991t1,Thecc1EG029023t1,Thecc1EG027457t1	24	GSVIVT01010326001,GSVIVT01014628001,GSVIVT01014629001,GSVIVT01014632001,GSVIVT01014633001,GSVIVT01016879001,GSVIVT01016880001,GSVIVT01018403001,GSVIVT01019475001,GSVIVT01027990001,GSVIVT01028440001,GSVIVT01028722001,GSVIVT01037789001,GSVIVT01014631001,GSVIVT01019467001,GSVIVT01019473001,GSVIVT01028744001,GSVIVT01019469001,GSVIVT01019476001,GSVIVT01019471001,GSVIVT01021589001,GSVIVT01021594001,GSV…	PTHR24223:SF5;PTHR24223:SF108;PTHR24223:SF106;PTHR24223:SF107;PF00005;PTHR24223:SF110;PF00664	GO:0005524,GO:0016887,GO:0005524,GO:0055085,GO:0016021,GO:0042626,GO:0006810
Lettuce_CrossTaxa100014	193	10	Atha,Brap,Csin,Fves,Lsat,Mgut,Ptri,Slyc,Tcac,Vviv	5	AT3G47090.1,AT3G47110.1,AT3G47570.1,AT3G47580.1,AT5G20480.1	21	Bra002305,Bra005562,Bra005563,Bra006560,Bra006717,Bra007256,Bra014313,Bra015204,Bra018128,Bra018164,Bra021289,Bra022422,Bra027572,Bra027938,Bra029191,Bra035694,Bra035695,Bra036778,Bra037076,Bra039531,Bra039532	35	orange1.1g001738m,orange1.1g001782m,orange1.1g001858m,orange1.1g001908m,orange1.1g001974m,orange1.1g002760m,orange1.1g002883m,orange1.1g002897m,orange1.1g003368m,orange1.1g037275m,orange1.1g039720m,orange1.1g040925m,orange1.1g041089m,orange1.1g042075m,orange1.1g042766m,orange1.1g043388m,orange1.1g043900m,orange1.1g043932m,orange1.1g045798m,orange1.1g046598m,orange1.1g047768m,orange1.1g048668m,ora…	7	mrna19276.1-v1.0-hybrid,mrna19304.1-v1.0-hybrid,mrna21189.1-v1.0-hybrid,mrna21216.1-v1.0-hybrid,mrna23558.1-v1.0-hybrid,mrna30199.1-v1.0-hybrid,mrna22546.1-v1.0-hybrid	25	Lsat_1_v5_gn_1_43621.1,Lsat_1_v5_gn_1_43641.1,Lsat_1_v5_gn_2_107620.1,Lsat_1_v5_gn_2_117861.1,Lsat_1_v5_gn_2_120461.1,Lsat_1_v5_gn_2_120781.1,Lsat_1_v5_gn_2_120861.1,Lsat_1_v5_gn_2_120901.1,Lsat_1_v5_gn_2_121060.1,Lsat_1_v5_gn_2_121160.1,Lsat_1_v5_gn_2_122160.1,Lsat_1_v5_gn_2_122340.1,Lsat_1_v5_gn_2_122720.1,Lsat_1_v5_gn_2_38141.1,Lsat_1_v5_gn_2_44620.1,Lsat_1_v5_gn_2_55441.1,Lsat_1_v5_gn_3_11081…	33	Migut.A00955.1.p,Migut.B00959.1.p,Migut.E01653.1.p,Migut.G00814.1.p,Migut.G00815.1.p,Migut.G00816.1.p,Migut.G01044.1.p,Migut.G01045.1.p,Migut.G01046.1.p,Migut.G01048.1.p,Migut.G01050.1.p,Migut.G01051.1.p,Migut.G01056.1.p,Migut.G01058.1.p,Migut.G01059.1.p,Migut.G01063.1.p,Migut.G01090.1.p,Migut.G01209.1.p,Migut.G01210.1.p,Migut.G01211.1.p,Migut.G01213.1.p,Migut.G01215.1.p,Migut.G01216.1.p,Migut.G0…	34	Potri.004G060100.1,Potri.005G037400.1,Potri.005G080000.1,Potri.006G099100.1,Potri.008G033700.1,Potri.008G033900.1,Potri.008G034000.1,Potri.010G228200.1,Potri.011G102700.1,Potri.011G102800.1,Potri.011G102900.1,Potri.012G044500.1,Potri.015G037400.1,Potri.017G115900.1,Potri.017G145200.1,Potri.017G151400.1,Potri.017G152200.1,Potri.017G152500.1,Potri.018G020000.1,Potri.019G100900.1,Potri.005G030800.1,…	8	Solyc03g019980.1.1,Solyc03g096190.1.1,Solyc03g098400.1.1,Solyc04g009040.2.1,Solyc06g076910.1.1,Solyc07g018190.2.1,Solyc10g085120.1.1,Solyc07g018180.1.1	20	Thecc1EG019542t1,Thecc1EG021718t1,Thecc1EG021719t1,Thecc1EG024506t1,Thecc1EG026283t1,Thecc1EG041642t1,Thecc1EG042542t1,Thecc1EG042545t1,Thecc1EG042548t1,Thecc1EG042561t1,Thecc1EG047097t1,Thecc1EG020423t1,Thecc1EG020424t1,Thecc1EG020426t1,Thecc1EG021879t1,Thecc1EG034758t1,Thecc1EG042547t1,Thecc1EG042549t1,Thecc1EG042556t1,Thecc1EG042555t1	5	GSVIVT01000055001,GSVIVT01000058001,GSVIVT01009394001,GSVIVT01020897001,GSVIVT01032848001	PTHR24420:SF44;PF08263;PF00069;PF00560	GO:0005524,GO:0004672,GO:0006468
Lettuce_CrossTaxa100015	190	10	Atha,Brap,Csin,Fves,Lsat,Mgut,Ptri,Slyc,Tcac,Vviv	16	AT1G31740.1,AT1G45130.1,AT2G28470.1,AT2G32810.1,AT3G13750.1,AT4G26140.1,AT4G36360.1,AT5G20710.1,AT1G77410.1,AT3G52840.1,AT5G56870.1,AT5G63800.1,AT5G63810.1,AT2G16730.1,AT4G35010.1,AT4G38590.2	26	Bra000493,Bra002325,Bra006850,Bra011577,Bra011677,Bra011946,Bra013052,Bra013956,Bra014036,Bra018721,Bra019120,Bra019644,Bra021506,Bra021814,Bra024238,Bra027403,Bra029200,Bra035634,Bra036334,Bra001991,Bra017687,Bra033571,Bra015236,Bra003128,Bra003370,Bra021198	21	orange1.1g002867m,orange1.1g003044m,orange1.1g003076m,orange1.1g003095m,orange1.1g003612m,orange1.1g004219m,orange1.1g004525m,orange1.1g005160m,orange1.1g035496m,orange1.1g036343m,orange1.1g037832m,orange1.1g037925m,orange1.1g038226m,orange1.1g045037m,orange1.1g046146m,orange1.1g046585m,orange1.1g039348m,orange1.1g045354m,orange1.1g004533m,orange1.1g006301m,orange1.1g041957m	17	mrna24562.1-v1.0-hybrid,mrna04817.1-v1.0-hybrid,mrna06055.1-v1.0-hybrid,mrna07651.1-v1.0-hybrid,mrna11229.1-v1.0-hybrid,mrna12626.1-v1.0-hybrid,mrna12627.1-v1.0-hybrid,mrna12914.1-v1.0-hybrid,mrna12920.1-v1.0-hybrid,mrna14907.1-v1.0-hybrid,mrna21868.1-v1.0-hybrid,mrna23065.1-v1.0-hybrid,mrna30476.1-v1.0-hybrid,mrna24180.1-v1.0-hybrid,mrna15210.1-v1.0-hybrid,mrna24183.1-v1.0-hybrid,mrna06527.1-v1.…	17	Lsat_1_v5_gn_1_16721.1,Lsat_1_v5_gn_2_78140.1,Lsat_1_v5_gn_3_126140.1,Lsat_1_v5_gn_3_46781.1,Lsat_1_v5_gn_3_75160.1,Lsat_1_v5_gn_4_136340.1,Lsat_1_v5_gn_4_151720.1,Lsat_1_v5_gn_4_57360.1,Lsat_1_v5_gn_4_57380.1,Lsat_1_v5_gn_4_95281.1,Lsat_1_v5_gn_5_135361.1,Lsat_1_v5_gn_5_139760.1,Lsat_1_v5_gn_5_142340.1,Lsat_1_v5_gn_6_46900.1,Lsat_1_v5_gn_6_60680.1,Lsat_1_v5_gn_7_91720.1,Lsat_1_v5_gn_8_75520.1	24	Migut.B00086.1.p,Migut.C00775.1.p,Migut.C01113.1.p,Migut.D02204.1.p,Migut.D02205.1.p,Migut.D02206.1.p,Migut.G00744.1.p,Migut.I01021.1.p,Migut.J00616.1.p,Migut.L00030.1.p,Migut.M01198.1.p,Migut.N01317.1.p,Migut.O00283.1.p,Migut.O00653.1.p,Migut.D00972.1.p,Migut.D02207.1.p,Migut.F01997.1.p,Migut.H02501.1.p,Migut.J00486.1.p,Migut.J00903.1.p,Migut.L01491.1.p,Migut.N01264.1.p,Migut.N02607.1.p,Migut.I0…	21	Potri.001G025700.1,Potri.001G025800.1,Potri.001G200400.1,Potri.002G080700.1,Potri.003G038500.1,Potri.004G159800.1,Potri.005G232600.1,Potri.006G139100.1,Potri.006G144500.1,Potri.007G018100.1,Potri.007G099800.1,Potri.009G012400.1,Potri.011G044300.1,Potri.017G057900.1,Potri.018G062800.1,Potri.T154000.1,Potri.004G174800.1,Potri.005G069200.1,Potri.005G180600.1,Potri.009G134400.1,Potri.013G105100.1	16	Solyc01g110000.2.1,Solyc02g078950.2.1,Solyc02g084720.2.1,Solyc03g019890.2.1,Solyc03g121540.2.1,Solyc04g080840.1.1,Solyc06g062580.2.1,Solyc07g042220.1.1,Solyc09g092160.2.1,Solyc11g018490.1.1,Solyc11g018500.1.1,Solyc11g069270.1.1,Solyc12g008840.1.1,Solyc12g044880.1.1,Solyc01g111540.2.1,Solyc10g055470.1.1	18	Thecc1EG000280t1,Thecc1EG001592t1,Thecc1EG001594t1,Thecc1EG006632t1,Thecc1EG006823t1,Thecc1EG016665t1,Thecc1EG020268t1,Thecc1EG026970t1,Thecc1EG029031t1,Thecc1EG029965t1,Thecc1EG034124t1,Thecc1EG035164t1,Thecc1EG035165t1,Thecc1EG037490t1,Thecc1EG037665t1,Thecc1EG041048t2,Thecc1EG001590t1,Thecc1EG036552t1	14	GSVIVT01008834001,GSVIVT01008835001,GSVIVT01009791001,GSVIVT01015038001,GSVIVT01015203001,GSVIVT01016849001,GSVIVT01018853001,GSVIVT01022339001,GSVIVT01022353001,GSVIVT01024031001,GSVIVT01024221001,GSVIVT01025170001,GSVIVT01033736001,GSVIVT01020995001	PF01301;PTHR23421:SF2;PF02140	GO:0005975,GO:0004553,GO:0030246
Lettuce_CrossTaxa100016	182	9	Atha,Brap,Csin,Lsat,Ptri,Slyc,Tcac,Vviv,Mgut	9	AT1G54470.2,AT1G74180.1,AT1G74190.1,AT2G25470.1,AT1G58190.2,AT1G74170.1,AT3G53240.1,AT5G49290.1,AT1G07390.3	11	Bra003124,Bra015929,Bra025673,Bra003729,Bra003815,Bra003816,Bra008138,Bra015930,Bra032058,Bra031572,Bra034253	54	orange1.1g001036m,orange1.1g001313m,orange1.1g001653m,orange1.1g001719m,orange1.1g003888m,orange1.1g004005m,orange1.1g004617m,orange1.1g007762m,orange1.1g037315m,orange1.1g038273m,orange1.1g038858m,orange1.1g039739m,orange1.1g040184m,orange1.1g040297m,orange1.1g040699m,orange1.1g041867m,orange1.1g042603m,orange1.1g044158m,orange1.1g044724m,orange1.1g044924m,orange1.1g045291m,orange1.1g045323m,ora…	0	---	10	Lsat_1_v5_gn_1_29681.1,Lsat_1_v5_gn_1_29701.1,Lsat_1_v5_gn_1_29741.1,Lsat_1_v5_gn_1_31140.1,Lsat_1_v5_gn_1_31421.1,Lsat_1_v5_gn_1_31461.1,Lsat_1_v5_gn_1_31481.1,Lsat_1_v5_gn_1_35981.1,Lsat_1_v5_gn_8_33880.1,Lsat_1_v5_gn_1_31441.1	1	Migut.J01208.1.p	73	Potri.001G063300.1,Potri.001G063700.1,Potri.001G063900.1,Potri.001G064100.1,Potri.001G064500.1,Potri.001G064600.1,Potri.001G064900.1,Potri.001G065300.1,Potri.003G041400.1,Potri.003G041600.1,Potri.003G041700.1,Potri.003G041900.1,Potri.003G042500.1,Potri.006G061000.1,Potri.006G061200.1,Potri.006G061300.1,Potri.018G124400.1,Potri.018G144300.1,Potri.018G144600.1,Potri.018G144700.1,Potri.018G144800.1,…	5	Solyc04g014400.2.1,Solyc08g016210.2.1,Solyc08g016270.1.1,Solyc08g016310.2.1,Solyc11g011180.1.1	5	Thecc1EG027065t1,Thecc1EG027070t1,Thecc1EG045041t1,Thecc1EG045037t1,Thecc1EG038208t2	14	GSVIVT01012819001,GSVIVT01016019001,GSVIVT01015972001,GSVIVT01017419001,GSVIVT01017385001,GSVIVT01017390001,GSVIVT01017396001,GSVIVT01017399001,GSVIVT01017404001,GSVIVT01017407001,GSVIVT01034276001,GSVIVT01034283001,GSVIVT01034291001,GSVIVT01017416001	PF08263;PTHR24420:SF474;PF00560	N/A
Lettuce_CrossTaxa100017	177	10	Atha,Brap,Csin,Fves,Lsat,Mgut,Ptri,Slyc,Tcac,Vviv	18	AT1G12300.1,AT1G12620.1,AT1G12700.1,AT1G12775.1,AT1G62590.1,AT1G62670.1,AT1G62910.1,AT1G62930.1,AT1G63080.1,AT1G63130.1,AT1G63150.1,AT1G63330.1,AT3G22470.1,AT1G62914.1,AT1G63070.1,AT1G63400.1,AT1G12770.1,AT1G62680.1	12	Bra016758,Bra016762,Bra026882,Bra026884,Bra026954,Bra026957,Bra026958,Bra026971,Bra028267,Bra027026,Bra036651,Bra027658	16	orange1.1g011362m,orange1.1g035749m,orange1.1g036461m,orange1.1g036577m,orange1.1g038914m,orange1.1g040027m,orange1.1g040367m,orange1.1g042039m,orange1.1g044044m,orange1.1g047932m,orange1.1g015811m,orange1.1g040261m,orange1.1g041816m,orange1.1g043191m,orange1.1g037409m,orange1.1g008602m	12	mrna33848.1-v1.0-hybrid,mrna33991.1-v1.0-hybrid,mrna34082.1-v1.0-hybrid,mrna34481.1-v1.0-hybrid,mrna34526.1-v1.0-hybrid,mrna34529.1-v1.0-hybrid,mrna34532.1-v1.0-hybrid,mrna34668.1-v1.0-hybrid,mrna34669.1-v1.0-hybrid,mrna34672.1-v1.0-hybrid,mrna35047.1-v1.0-hybrid,mrna23692.1-v1.0-hybrid	16	Lsat_1_v5_gn_0_17660.1,Lsat_1_v5_gn_2_126841.1,Lsat_1_v5_gn_3_109840.1,Lsat_1_v5_gn_3_111001.1,Lsat_1_v5_gn_3_111041.1,Lsat_1_v5_gn_3_111261.1,Lsat_1_v5_gn_3_111320.1,Lsat_1_v5_gn_3_111340.1,Lsat_1_v5_gn_3_111360.1,Lsat_1_v5_gn_3_111521.1,Lsat_1_v5_gn_3_123361.1,Lsat_1_v5_gn_0_27560.1,Lsat_1_v5_gn_2_107460.1,Lsat_1_v5_gn_8_22501.1,Lsat_1_v5_gn_3_111660.1,Lsat_1_v5_gn_6_7001.1	51	Migut.A01141.1.p,Migut.A01142.1.p,Migut.G00713.1.p,Migut.G00829.1.p,Migut.G00830.1.p,Migut.G00831.1.p,Migut.G00832.1.p,Migut.G00851.1.p,Migut.G01052.1.p,Migut.G01156.1.p,Migut.G01161.1.p,Migut.G01162.1.p,Migut.G01163.1.p,Migut.G01164.1.p,Migut.G01166.1.p,Migut.G01168.1.p,Migut.G01170.1.p,Migut.G01171.1.p,Migut.G01172.1.p,Migut.G01173.1.p,Migut.G01180.1.p,Migut.G01181.1.p,Migut.G01182.1.p,Migut.G0…	33	Potri.004G074500.1,Potri.004G074700.1,Potri.006G242200.1,Potri.006G242500.1,Potri.006G257300.1,Potri.006G271200.1,Potri.006G271400.1,Potri.013G149800.1,Potri.013G150100.1,Potri.017G032100.1,Potri.018G038300.1,Potri.019G021200.1,Potri.T120800.1,Potri.005G038400.1,Potri.005G045000.1,Potri.005G046000.1,Potri.005G046100.1,Potri.005G046200.1,Potri.005G047400.1,Potri.005G050100.1,Potri.005G050200.1,Pot…	7	Solyc04g080120.1.1,Solyc06g007300.1.1,Solyc06g007740.1.1,Solyc06g005220.2.1,Solyc06g007850.2.1,Solyc06g007810.1.1,Solyc08g080550.1.1	10	Thecc1EG025137t1,Thecc1EG025147t1,Thecc1EG025208t1,Thecc1EG026124t1,Thecc1EG026734t1,Thecc1EG026736t1,Thecc1EG026322t1,Thecc1EG026733t1,Thecc1EG046812t1,Thecc1EG016200t1	2	GSVIVT01036255001,GSVIVT01036273001	PTHR24031:SF114;PF01535;PF13041;PTHR24015:SF0	N/A
Lettuce_CrossTaxa100018	177	10	Atha,Brap,Csin,Fves,Lsat,Mgut,Ptri,Slyc,Tcac,Vviv	13	AT2G24710.1,AT2G24720.1,AT2G29100.1,AT2G29110.1,AT2G29120.1,AT4G31710.1,AT5G11210.1,AT5G27100.1,AT3G04110.1,AT3G07520.1,AT5G48400.2,AT5G48410.1,AT5G11180.1	16	Bra015817,Bra018409,Bra023313,Bra023989,Bra032063,Bra032072,Bra040761,Bra040758,Bra040760,Bra020701,Bra020702,Bra020703,Bra036174,Bra036175,Bra037487,Bra040147	11	orange1.1g002352m,orange1.1g003054m,orange1.1g036525m,orange1.1g037841m,orange1.1g043276m,orange1.1g037761m,orange1.1g040871m,orange1.1g041608m,orange1.1g047109m,orange1.1g044527m,orange1.1g005717m	24	mrna02680.1-v1.0-hybrid,mrna02681.1-v1.0-hybrid,mrna08662.1-v1.0-hybrid,mrna08666.1-v1.0-hybrid,mrna25614.1-v1.0-hybrid,mrna26123.1-v1.0-hybrid,mrna03026.1-v1.0-hybrid,mrna03314.1-v1.0-hybrid,mrna03400.1-v1.0-hybrid,mrna08667.1-v1.0-hybrid,mrna08669.1-v1.0-hybrid,mrna25613.1-v1.0-hybrid,mrna07468.1-v1.0-hybrid,mrna07475.1-v1.0-hybrid,mrna07476.1-v1.0-hybrid,mrna07477.1-v1.0-hybrid,mrna08664.1-v1.…	13	Lsat_1_v5_gn_6_28900.1,Lsat_1_v5_gn_9_16601.1,Lsat_1_v5_gn_9_16721.1,Lsat_1_v5_gn_9_16761.1,Lsat_1_v5_gn_9_16821.1,Lsat_1_v5_gn_9_16841.1,Lsat_1_v5_gn_9_17540.1,Lsat_1_v5_gn_9_17580.1,Lsat_1_v5_gn_9_17620.1,Lsat_1_v5_gn_6_99280.1,Lsat_1_v5_gn_6_99320.1,Lsat_1_v5_gn_6_99401.1,Lsat_1_v5_gn_9_17420.1	32	Migut.A00409.1.p,Migut.A00411.1.p,Migut.A00412.1.p,Migut.A00413.1.p,Migut.A00414.1.p,Migut.A00415.1.p,Migut.D00895.1.p,Migut.D01614.1.p,Migut.D01676.1.p,Migut.I01168.1.p,Migut.I01170.1.p,Migut.I01173.1.p,Migut.O00914.1.p,Migut.A00410.1.p,Migut.D01613.1.p,Migut.I01157.1.p,Migut.D00748.1.p,Migut.D00749.1.p,Migut.I01158.1.p,Migut.I01160.1.p,Migut.I01161.1.p,Migut.I01162.1.p,Migut.I01163.1.p,Migut.I0…	35	Potri.006G171800.1,Potri.006G172100.1,Potri.006G172700.1,Potri.006G172900.1,Potri.006G173300.1,Potri.006G174100.1,Potri.006G174600.1,Potri.006G268400.1,Potri.006G268700.1,Potri.006G269100.1,Potri.006G269400.1,Potri.018G010000.1,Potri.018G010200.1,Potri.018G010400.1,Potri.018G010700.1,Potri.018G012000.1,Potri.018G012100.1,Potri.018G012300.1,Potri.018G012600.1,Potri.018G012900.1,Potri.018G013000.1,…	6	Solyc06g063170.2.1,Solyc06g063180.1.1,Solyc06g063190.2.1,Solyc06g063200.1.1,Solyc06g063210.2.1,Solyc08g006500.2.1	12	Thecc1EG002626t1,Thecc1EG002627t1,Thecc1EG036849t1,Thecc1EG036854t1,Thecc1EG009437t1,Thecc1EG036850t1,Thecc1EG038866t1,Thecc1EG036848t1,Thecc1EG036851t1,Thecc1EG046345t1,Thecc1EG046331t1,Thecc1EG046900t1	15	GSVIVT01029195001,GSVIVT01029198001,GSVIVT01033121001,GSVIVT01033127001,GSVIVT01033131001,GSVIVT01033137001,GSVIVT01033142001,GSVIVT01033151001,GSVIVT01033156001,GSVIVT01033160001,GSVIVT01033163001,GSVIVT01033129001,GSVIVT01033132001,GSVIVT01033150001,GSVIVT01033133001	PF01094;PF00060;PF00497;PTHR18966:SF6	GO:0016020,GO:0004970,GO:0005234,GO:0005215,GO:0006810,GO:0030288
Lettuce_CrossTaxa100019	176	10	Atha,Brap,Csin,Fves,Lsat,Mgut,Ptri,Slyc,Tcac,Vviv	22	AT1G35670.1,AT2G17290.1,AT2G38910.1,AT3G10660.1,AT4G09570.1,AT4G35310.1,AT4G38230.2,AT5G04870.1,AT5G23580.1,AT1G50700.1,AT1G61950.1,AT1G76040.2,AT3G20410.1,AT4G04720.1,AT4G21940.2,AT4G23650.1,AT5G12180.1,AT5G19360.1,AT4G04695.1,AT4G04700.1,AT4G04710.1,AT4G04740.2	32	Bra000105,Bra000684,Bra001373,Bra005824,Bra009420,Bra009653,Bra009697,Bra011605,Bra026489,Bra029859,Bra033557,Bra034407,Bra037277,Bra002324,Bra029378,Bra002231,Bra006142,Bra008910,Bra020035,Bra023367,Bra001789,Bra013575,Bra013719,Bra015796,Bra018504,Bra019281,Bra019284,Bra029376,Bra029377,Bra019282,Bra021305,Bra029513	17	orange1.1g006259m,orange1.1g007353m,orange1.1g007895m,orange1.1g010806m,orange1.1g009658m,orange1.1g010013m,orange1.1g009091m,orange1.1g009382m,orange1.1g009561m,orange1.1g010164m,orange1.1g010263m,orange1.1g010756m,orange1.1g040917m,orange1.1g047606m,orange1.1g042977m,orange1.1g018604m,orange1.1g014949m	11	mrna03391.1-v1.0-hybrid,mrna08576.1-v1.0-hybrid,mrna19615.1-v1.0-hybrid,mrna31992.1-v1.0-hybrid,mrna05409.1-v1.0-hybrid,mrna17341.1-v1.0-hybrid,mrna18135.1-v1.0-hybrid,mrna18254.1-v1.0-hybrid,mrna23668.1-v1.0-hybrid,mrna27440.1-v1.0-hybrid,mrna15357.1-v1.0-hybrid	20	Lsat_1_v5_gn_0_21020.1,Lsat_1_v5_gn_1_10461.1,Lsat_1_v5_gn_1_56760.1,Lsat_1_v5_gn_1_58540.1,Lsat_1_v5_gn_1_78600.1,Lsat_1_v5_gn_2_101780.1,Lsat_1_v5_gn_2_102040.1,Lsat_1_v5_gn_2_106341.1,Lsat_1_v5_gn_2_32020.1,Lsat_1_v5_gn_3_110400.1,Lsat_1_v5_gn_3_114940.1,Lsat_1_v5_gn_3_48441.1,Lsat_1_v5_gn_4_71301.1,Lsat_1_v5_gn_6_34661.1,Lsat_1_v5_gn_8_120901.1,Lsat_1_v5_gn_5_3921.1,Lsat_1_v5_gn_6_9921.1,Lsat…	14	Migut.A00699.1.p,Migut.D00670.1.p,Migut.M01759.1.p,Migut.N02376.1.p,Migut.C00893.1.p,Migut.H01571.1.p,Migut.C01255.1.p,Migut.F00828.1.p,Migut.H02537.1.p,Migut.J00729.1.p,Migut.L00021.1.p,Migut.L01841.1.p,Migut.L01850.1.p,Migut.N01362.1.p	19	Potri.001G097400.1,Potri.001G274700.1,Potri.003G134000.1,Potri.004G015500.1,Potri.009G069200.1,Potri.011G003400.1,Potri.002G017000.1,Potri.005G245000.1,Potri.004G207300.1,Potri.006G199400.1,Potri.006G200600.1,Potri.008G014700.1,Potri.009G168600.1,Potri.010G244800.1,Potri.013G112500.1,Potri.016G065700.1,Potri.016G066700.1,Potri.019G083200.1,Potri.T012800.1	21	Solyc01g006730.2.1,Solyc01g006840.2.1,Solyc01g112250.2.1,Solyc04g009800.2.1,Solyc04g049160.2.1,Solyc05g056570.2.1,Solyc06g065380.2.1,Solyc10g074570.1.1,Solyc10g076900.1.1,Solyc10g081640.1.1,Solyc10g081740.1.1,Solyc11g006370.1.1,Solyc11g018610.1.1,Solyc01g008740.1.1,Solyc03g031670.2.1,Solyc04g081910.2.1,Solyc07g064610.2.1,Solyc08g008170.2.1,Solyc11g064900.1.1,Solyc12g099790.1.1,Solyc02g032820.2.1	11	Thecc1EG001677t2,Thecc1EG007580t2,Thecc1EG023099t1,Thecc1EG036367t1,Thecc1EG044380t1,Thecc1EG040893t1,Thecc1EG016367t1,Thecc1EG030220t1,Thecc1EG030876t1,Thecc1EG034291t1,Thecc1EG034289t1	9	GSVIVT01008749001,GSVIVT01012730001,GSVIVT01037295001,GSVIVT01022524001,GSVIVT01022606001,GSVIVT01023866001,GSVIVT01019446001,GSVIVT01001931001,GSVIVT01000238001	SM00054;PF00036;PTHR24349:SF23;PF00069	GO:0005509,GO:0004672,GO:0006468,GO:0005524
Lettuce_CrossTaxa100020	170	10	Atha,Brap,Csin,Fves,Lsat,Mgut,Ptri,Slyc,Tcac,Vviv	16	AT1G02730.1,AT1G32180.1,AT2G21770.1,AT2G25540.1,AT2G33100.1,AT3G03050.1,AT4G18780.1,AT4G32410.1,AT4G38190.1,AT4G39350.1,AT5G05170.1,AT5G09870.1,AT5G16910.1,AT5G17420.1,AT5G64740.1,AT5G44030.1	23	Bra005524,Bra005845,Bra006036,Bra006407,Bra008583,Bra011345,Bra011865,Bra011900,Bra012578,Bra021377,Bra021827,Bra023588,Bra023952,Bra024324,Bra028768,Bra029874,Bra031904,Bra032022,Bra033344,Bra033554,Bra033849,Bra037793,Bra033714	14	orange1.1g001071m,orange1.1g001213m,orange1.1g001369m,orange1.1g001373m,orange1.1g001399m,orange1.1g001413m,orange1.1g002020m,orange1.1g003243m,orange1.1g036064m,orange1.1g039060m,orange1.1g039678m,orange1.1g042084m,orange1.1g045222m,orange1.1g001574m	13	mrna08114.1-v1.0-hybrid,mrna08316.1-v1.0-hybrid,mrna10109.1-v1.0-hybrid,mrna11665.1-v1.0-hybrid,mrna12575.1-v1.0-hybrid,mrna13721.1-v1.0-hybrid,mrna13726.1-v1.0-hybrid,mrna17115.1-v1.0-hybrid,mrna17852.1-v1.0-hybrid,mrna26807.1-v1.0-hybrid,mrna29320.1-v1.0-hybrid,mrna29698.1-v1.0-hybrid,mrna29895.1-v1.0-hybrid	15	Lsat_1_v5_gn_1_45081.1,Lsat_1_v5_gn_1_6300.1,Lsat_1_v5_gn_3_19161.1,Lsat_1_v5_gn_4_31641.1,Lsat_1_v5_gn_5_30421.1,Lsat_1_v5_gn_6_100640.1,Lsat_1_v5_gn_6_36881.1,Lsat_1_v5_gn_6_61521.1,Lsat_1_v5_gn_7_24220.1,Lsat_1_v5_gn_7_35600.1,Lsat_1_v5_gn_8_63861.1,Lsat_1_v5_gn_9_11301.1,Lsat_1_v5_gn_9_27001.1,Lsat_1_v5_gn_9_41220.1,Lsat_1_v5_gn_9_47581.1	14	Migut.C00978.1.p,Migut.D00114.1.p,Migut.D00465.1.p,Migut.E00738.1.p,Migut.E01791.1.p,Migut.F00094.1.p,Migut.F00941.1.p,Migut.F02137.1.p,Migut.G00645.1.p,Migut.H02466.1.p,Migut.J01374.1.p,Migut.M01014.1.p,Migut.N01600.1.p,Migut.N03206.1.p	28	Potri.001G050200.1,Potri.001G136200.1,Potri.001G266400.1,Potri.001G449300.1,Potri.002G200300.1,Potri.003G097100.1,Potri.003G177800.1,Potri.004G059600.1,Potri.004G208800.1,Potri.005G027600.1,Potri.006G052600.1,Potri.006G181900.1,Potri.006G251900.1,Potri.009G060800.1,Potri.009G170000.1,Potri.011G069600.1,Potri.013G019800.1,Potri.013G082200.1,Potri.014G125100.1,Potri.016G054900.1,Potri.018G029400.1,…	17	Solyc01g067520.2.1,Solyc01g087210.2.1,Solyc02g072240.2.1,Solyc03g097050.2.1,Solyc04g071650.2.1,Solyc04g072790.1.1,Solyc05g053560.2.1,Solyc07g005840.2.1,Solyc08g005280.1.1,Solyc08g061100.2.1,Solyc08g076320.2.1,Solyc09g075550.2.1,Solyc10g074620.1.1,Solyc11g005560.1.1,Solyc12g056580.1.1,Solyc09g072820.2.1,Solyc00g027990.1.1	14	Thecc1EG001310t1,Thecc1EG003941t1,Thecc1EG004744t1,Thecc1EG005879t1,Thecc1EG007604t1,Thecc1EG016602t1,Thecc1EG020367t1,Thecc1EG024713t1,Thecc1EG025462t1,Thecc1EG029661t1,Thecc1EG034785t1,Thecc1EG035642t1,Thecc1EG038394t1,Thecc1EG038407t1	16	GSVIVT01013057001,GSVIVT01021798001,GSVIVT01023850001,GSVIVT01024398001,GSVIVT01028071001,GSVIVT01013471001,GSVIVT01021248001,GSVIVT01022285001,GSVIVT01023643001,GSVIVT01023837001,GSVIVT01028234001,GSVIVT01028402001,GSVIVT01032096001,GSVIVT01033297001,GSVIVT01034552001,GSVIVT01035830001	PTHR13301:SF21;PF03552;PTHR32287:SF8;PTHR32287:SF4;PTHR32287:SF5	GO:0016760,GO:0016020,GO:0030244
Lettuce_CrossTaxa100021	169	8	Atha,Brap,Csin,Lsat,Ptri,Slyc,Tcac,Vviv	2	AT1G45616.1,AT1G47890.1	5	Bra001992,Bra007453,Bra020706,Bra037254,Bra002085	15	orange1.1g002167m,orange1.1g002771m,orange1.1g005267m,orange1.1g008628m,orange1.1g048289m,orange1.1g002435m,orange1.1g038037m,orange1.1g040113m,orange1.1g041782m,orange1.1g047985m,orange1.1g003488m,orange1.1g040206m,orange1.1g040154m,orange1.1g041976m,orange1.1g045967m	0	---	13	Lsat_1_v5_gn_1_60601.1,Lsat_1_v5_gn_1_60701.1,Lsat_1_v5_gn_1_60901.1,Lsat_1_v5_gn_1_60921.1,Lsat_1_v5_gn_7_93161.1,Lsat_1_v5_gn_7_97581.1,Lsat_1_v5_gn_7_97721.1,Lsat_1_v5_gn_7_97781.1,Lsat_1_v5_gn_7_97821.1,Lsat_1_v5_gn_7_98221.1,Lsat_1_v5_gn_7_98860.1,Lsat_1_v5_gn_8_138440.1,Lsat_1_v5_gn_7_98841.1	0	---	63	Potri.006G046400.1,Potri.011G104700.1,Potri.009G112000.1,Potri.010G010100.1,Potri.011G054500.1,Potri.011G055000.1,Potri.011G055200.1,Potri.011G104900.1,Potri.011G105000.1,Potri.011G105100.1,Potri.012G005600.1,Potri.012G005700.1,Potri.012G009200.1,Potri.012G009400.1,Potri.012G009900.1,Potri.012G010100.1,Potri.012G010300.1,Potri.012G010600.1,Potri.012G020600.1,Potri.012G025100.1,Potri.012G025300.1,…	32	Solyc01g005720.2.1,Solyc01g005730.2.1,Solyc01g005760.2.1,Solyc01g005780.1.1,Solyc01g006550.2.1,Solyc01g008390.1.1,Solyc01g008410.1.1,Solyc01g009690.1.1,Solyc01g009700.1.1,Solyc01g009930.1.1,Solyc01g016370.1.1,Solyc03g082780.1.1,Solyc01g005870.1.1,Solyc12g099950.1.1,Solyc12g100010.1.1,Solyc12g100020.1.1,Solyc01g098370.1.1,Solyc12g009510.1.1,Solyc12g009520.1.1,Solyc12g009780.1.1,Solyc12g013680.1.1,…	35	Thecc1EG019545t1,Thecc1EG019546t1,Thecc1EG019574t1,Thecc1EG044531t1,Thecc1EG044741t1,Thecc1EG044742t1,Thecc1EG045328t1,Thecc1EG025238t1,Thecc1EG030697t1,Thecc1EG032524t1,Thecc1EG030700t1,Thecc1EG031847t1,Thecc1EG031917t1,Thecc1EG031926t1,Thecc1EG032507t1,Thecc1EG032520t1,Thecc1EG045334t1,Thecc1EG046011t1,Thecc1EG046015t1,Thecc1EG031842t1,Thecc1EG031781t1,Thecc1EG031783t1,Thecc1EG032035t1,Thecc1EG…	4	GSVIVT01036792001,GSVIVT01015659001,GSVIVT01029712001,GSVIVT01020334001	PF08263;PTHR24420:SF480;PF00560	N/A
Lettuce_CrossTaxa100022	160	1	Fves	0	---	0	---	0	---	160	mrna01381.1-v1.0-hybrid,mrna33918.1-v1.0-hybrid,mrna33920.1-v1.0-hybrid,mrna33921.1-v1.0-hybrid,mrna33930.1-v1.0-hybrid,mrna34108.1-v1.0-hybrid,mrna34111.1-v1.0-hybrid,mrna34396.1-v1.0-hybrid,mrna34746.1-v1.0-hybrid,mrna35184.1-v1.0-hybrid,mrna35185.1-v1.0-hybrid,mrna35189.1-v1.0-hybrid,mrna01582.1-v1.0-hybrid,mrna33827.1-v1.0-hybrid,mrna33914.1-v1.0-hybrid,mrna33931.1-v1.0-hybrid,mrna34022.1-v1.…	0	---	0	---	0	---	0	---	0	---	0	---	N/A	N/A
Lettuce_CrossTaxa100023	159	10	Atha,Brap,Csin,Fves,Lsat,Mgut,Ptri,Slyc,Tcac,Vviv	13	AT1G31120.1,AT2G35060.2,AT4G19960.1,AT1G60160.1,AT4G13420.1,AT4G33530.1,AT5G09400.1,AT1G70300.1,AT2G30070.1,AT2G40540.1,AT3G02050.1,AT4G23640.1,AT5G14880.1	12	Bra005370,Bra038410,Bra006020,Bra011451,Bra031523,Bra007910,Bra016225,Bra023490,Bra013718,Bra016986,Bra040706,Bra003195	15	orange1.1g003207m,orange1.1g003514m,orange1.1g003689m,orange1.1g004023m,orange1.1g003815m,orange1.1g004007m,orange1.1g040213m,orange1.1g041332m,orange1.1g004397m,orange1.1g004065m,orange1.1g004722m,orange1.1g005583m,orange1.1g040260m,orange1.1g042124m,orange1.1g003089m	12	mrna00129.1-v1.0-hybrid,mrna00202.1-v1.0-hybrid,mrna11894.1-v1.0-hybrid,mrna24907.1-v1.0-hybrid,mrna00675.1-v1.0-hybrid,mrna01406.1-v1.0-hybrid,mrna09346.1-v1.0-hybrid,mrna20008.1-v1.0-hybrid,mrna21341.1-v1.0-hybrid,mrna27457.1-v1.0-hybrid,mrna28386.1-v1.0-hybrid,mrna20009.1-v1.0-hybrid	15	Lsat_1_v5_gn_0_12340.1,Lsat_1_v5_gn_2_125300.1,Lsat_1_v5_gn_6_69800.1,Lsat_1_v5_gn_8_13561.1,Lsat_1_v5_gn_8_159581.1,Lsat_1_v5_gn_9_18980.1,Lsat_1_v5_gn_1_40820.1,Lsat_1_v5_gn_2_62380.1,Lsat_1_v5_gn_3_108001.1,Lsat_1_v5_gn_3_48061.1,Lsat_1_v5_gn_8_118021.1,Lsat_1_v5_gn_5_107340.1,Lsat_1_v5_gn_9_117201.1,Lsat_1_v5_gn_9_2460.1,Lsat_1_v5_gn_9_3221.1	13	Migut.D00752.1.p,Migut.D00753.1.p,Migut.N01405.1.p,Migut.E00154.1.p,Migut.F01257.1.p,Migut.G00911.1.p,Migut.H00138.1.p,Migut.L01396.1.p,Migut.M01990.1.p,Migut.N03017.1.p,Migut.B00611.1.p,Migut.L01397.1.p,Migut.K01130.1.p	26	Potri.001G045200.1,Potri.001G069600.1,Potri.001G069800.1,Potri.008G147400.1,Potri.010G094300.1,Potri.010G094400.1,Potri.014G132500.1,Potri.T133800.1,Potri.T134000.1,Potri.001G123700.1,Potri.001G123800.1,Potri.002G237500.1,Potri.003G109700.1,Potri.003G109800.1,Potri.014G144900.1,Potri.001G205500.1,Potri.003G023900.1,Potri.008G147300.1,Potri.003G133900.1,Potri.003G148200.1,Potri.005G095900.1,Potri.…	19	Solyc01g105150.2.1,Solyc04g025990.2.1,Solyc05g005720.2.1,Solyc10g047270.1.1,Solyc02g031840.2.1,Solyc02g068590.2.1,Solyc05g005740.2.1,Solyc06g050170.2.1,Solyc08g015680.1.1,Solyc12g017910.1.1,Solyc12g096580.1.1,Solyc02g087000.2.1,Solyc03g097860.1.1,Solyc04g025880.2.1,Solyc09g074790.1.1,Solyc09g074800.2.1,Solyc12g005670.1.1,Solyc12g005680.1.1,Solyc09g074820.2.1	17	Thecc1EG004417t1,Thecc1EG004579t1,Thecc1EG004580t1,Thecc1EG004577t1,Thecc1EG006029t1,Thecc1EG008264t1,Thecc1EG010269t1,Thecc1EG010271t1,Thecc1EG016852t1,Thecc1EG017384t4,Thecc1EG042171t2,Thecc1EG045548t5,Thecc1EG007485t2,Thecc1EG012983t1,Thecc1EG016366t2,Thecc1EG029308t1,Thecc1EG032570t1	17	GSVIVT01008480001,GSVIVT01020217001,GSVIVT01032503001,GSVIVT01032701001,GSVIVT01010949001,GSVIVT01010950001,GSVIVT01010951001,GSVIVT01010956001,GSVIVT01011951001,GSVIVT01012114001,GSVIVT01020219001,GSVIVT01013617001,GSVIVT01019445001,GSVIVT01020263001,GSVIVT01024703001,GSVIVT01032959001,GSVIVT01038736001	PF02705;PTHR30540:SF0	GO:0015079,GO:0016020,GO:0071805
Lettuce_CrossTaxa100024	157	10	Atha,Brap,Csin,Fves,Lsat,Mgut,Ptri,Slyc,Tcac,Vviv	7	AT1G17420.1,AT1G55020.1,AT1G67560.1,AT1G72520.1,AT3G22400.1,AT3G45140.1,AT1G67500.2	15	Bra003526,Bra004057,Bra004058,Bra004059,Bra004060,Bra004081,Bra008037,Bra016602,Bra022535,Bra030988,Bra033991,Bra021322,Bra023829,Bra039948,Bra004084	14	orange1.1g002417m,orange1.1g002617m,orange1.1g002644m,orange1.1g002649m,orange1.1g002670m,orange1.1g002672m,orange1.1g002706m,orange1.1g002776m,orange1.1g002839m,orange1.1g047131m,orange1.1g003050m,orange1.1g040723m,orange1.1g007688m,orange1.1g000501m	14	mrna05232.1-v1.0-hybrid,mrna05824.1-v1.0-hybrid,mrna17386.1-v1.0-hybrid,mrna22518.1-v1.0-hybrid,mrna22519.1-v1.0-hybrid,mrna20644.1-v1.0-hybrid,mrna20645.1-v1.0-hybrid,mrna26944.1-v1.0-hybrid,mrna26947.1-v1.0-hybrid,mrna26949.1-v1.0-hybrid,mrna29184.1-v1.0-hybrid,mrna32226.1-v1.0-hybrid,mrna05306.1-v1.0-hybrid,mrna02388.1-v1.0-hybrid	22	Lsat_1_v5_gn_1_38321.1,Lsat_1_v5_gn_1_53540.1,Lsat_1_v5_gn_1_53600.1,Lsat_1_v5_gn_1_66921.1,Lsat_1_v5_gn_1_66961.1,Lsat_1_v5_gn_3_29601.1,Lsat_1_v5_gn_4_53121.1,Lsat_1_v5_gn_4_93560.1,Lsat_1_v5_gn_5_148821.1,Lsat_1_v5_gn_6_49560.1,Lsat_1_v5_gn_6_49680.1,Lsat_1_v5_gn_6_50520.1,Lsat_1_v5_gn_9_123300.1,Lsat_1_v5_gn_9_86441.1,Lsat_1_v5_gn_9_86541.1,Lsat_1_v5_gn_9_86780.1,Lsat_1_v5_gn_6_49500.1,Lsat_1…	13	Migut.D00552.1.p,Migut.D00553.1.p,Migut.D00554.1.p,Migut.D00555.1.p,Migut.D00556.1.p,Migut.D00557.1.p,Migut.I01086.1.p,Migut.K00706.1.p,Migut.N02059.1.p,Migut.N02072.1.p,Migut.G00326.1.p,Migut.N02062.1.p,Migut.N02070.1.p	21	Potri.001G015300.1,Potri.001G015400.1,Potri.001G015500.1,Potri.001G015600.1,Potri.001G167700.1,Potri.003G067600.1,Potri.005G032400.1,Potri.005G032700.1,Potri.008G178000.1,Potri.009G022400.1,Potri.010G057100.1,Potri.010G089500.1,Potri.013G022000.1,Potri.017G046200.1,Potri.005G032800.1,Potri.008G151500.1,Potri.005G032600.1,Potri.013G022100.1,Potri.014G018200.1,Potri.014G177200.1,Potri.013G022200.1	18	Solyc01g006540.2.1,Solyc01g006560.2.1,Solyc01g009680.2.1,Solyc01g099160.2.1,Solyc01g099180.2.1,Solyc01g099190.2.1,Solyc01g099200.2.1,Solyc01g099210.2.1,Solyc03g122340.2.1,Solyc05g014790.2.1,Solyc08g014000.2.1,Solyc08g029000.2.1,Solyc12g011040.1.1,Solyc01g099150.2.1,Solyc09g075860.2.1,Solyc09g075870.1.1,Solyc01g099220.2.1,Solyc09g055900.2.1	18	Thecc1EG010775t1,Thecc1EG026538t1,Thecc1EG026540t1,Thecc1EG026543t1,Thecc1EG026544t1,Thecc1EG026546t1,Thecc1EG029150t1,Thecc1EG029861t2,Thecc1EG029862t1,Thecc1EG029865t1,Thecc1EG040462t1,Thecc1EG040468t1,Thecc1EG040483t1,Thecc1EG040491t1,Thecc1EG020589t1,Thecc1EG025229t1,Thecc1EG026537t1,Thecc1EG002658t1	15	GSVIVT01000083001,GSVIVT01000084001,GSVIVT01017943001,GSVIVT01010359001,GSVIVT01016738001,GSVIVT01025339001,GSVIVT01025340001,GSVIVT01025341001,GSVIVT01003798001,GSVIVT01005730001,GSVIVT01005215001,GSVIVT01025342001,GSVIVT01032029001,GSVIVT01032028001,GSVIVT01000087001	PTHR10322:SF5;PF00305;PF01477;PTHR11771:SF2	GO:0055114,GO:0016702,GO:0046872,GO:0005515
Lettuce_CrossTaxa100025	146	1	Lsat	0	---	0	---	0	---	0	---	146	Lsat_1_v5_gn_0_15061.1,Lsat_1_v5_gn_0_960.1,Lsat_1_v5_gn_1_114721.1,Lsat_1_v5_gn_1_15481.1,Lsat_1_v5_gn_1_31001.1,Lsat_1_v5_gn_1_47520.1,Lsat_1_v5_gn_1_51800.1,Lsat_1_v5_gn_1_65041.1,Lsat_1_v5_gn_1_67940.1,Lsat_1_v5_gn_1_75280.1,Lsat_1_v5_gn_1_9300.1,Lsat_1_v5_gn_2_12041.1,Lsat_1_v5_gn_2_124920.1,Lsat_1_v5_gn_2_126760.1,Lsat_1_v5_gn_2_130020.1,Lsat_1_v5_gn_2_13360.1,Lsat_1_v5_gn_2_49501.1,Lsat_1_…	0	---	0	---	0	---	0	---	0	---	PF00076;SM00360	GO:0003676,GO:0003676
Lettuce_CrossTaxa100026	145	3	Atha,Brap,Ptri	57	AT1G31540.2,AT4G08450.1,AT4G16890.1,AT5G17970.1,AT5G22690.1,AT5G40060.1,AT5G44510.1,AT5G46260.1,AT5G46270.1,AT5G46450.1,AT5G46470.1,AT5G46490.2,AT5G46510.1,AT5G46520.1,AT5G51630.1,AT1G56510.1,AT1G56520.2,AT1G56540.1,AT1G63730.1,AT1G63740.1,AT1G63750.3,AT1G63860.1,AT1G63870.1,AT1G63880.1,AT1G64070.1,AT1G65850.2,AT2G16870.1,AT3G44400.1,AT3G44670.1,AT4G11170.1,AT4G14370.1,AT5G18360.1,AT5G38340.1,AT5…	72	Bra001160,Bra001161,Bra001162,Bra002117,Bra002153,Bra002154,Bra003997,Bra006094,Bra006146,Bra006452,Bra006556,Bra017807,Bra019273,Bra020861,Bra023647,Bra023670,Bra023710,Bra027510,Bra028499,Bra036417,Bra036799,Bra039798,Bra019410,Bra022039,Bra023671,Bra028500,Bra036413,Bra038872,Bra001175,Bra004192,Bra009141,Bra012688,Bra012689,Bra017542,Bra017544,Bra022034,Bra022036,Bra022037,Bra022071,Bra022850…	0	---	0	---	0	---	0	---	16	Potri.004G088500.1,Potri.005G030700.1,Potri.005G031200.1,Potri.005G031600.1,Potri.005G031900.1,Potri.T047500.1,Potri.T047600.1,Potri.T047700.1,Potri.T047900.1,Potri.T048300.1,Potri.T049700.1,Potri.T050100.1,Potri.T050400.1,Potri.T049000.1,Potri.T049400.1,Potri.T049800.1	0	---	0	---	0	---	PF00931;PF00560;PF07725;PF01582	N/A
Lettuce_CrossTaxa100027	144	8	Csin,Fves,Mgut,Ptri,Slyc,Tcac,Vviv,Lsat	0	---	0	---	45	orange1.1g001544m,orange1.1g001710m,orange1.1g001794m,orange1.1g001838m,orange1.1g001988m,orange1.1g002021m,orange1.1g002214m,orange1.1g002892m,orange1.1g003301m,orange1.1g003855m,orange1.1g005040m,orange1.1g005278m,orange1.1g005760m,orange1.1g036011m,orange1.1g036229m,orange1.1g036342m,orange1.1g036879m,orange1.1g037042m,orange1.1g037488m,orange1.1g038098m,orange1.1g039290m,orange1.1g039514m,ora…	6	mrna07952.1-v1.0-hybrid,mrna29686.1-v1.0-hybrid,mrna29689.1-v1.0-hybrid,mrna29692.1-v1.0-hybrid,mrna28939.1-v1.0-hybrid,mrna29554.1-v1.0-hybrid	1	Lsat_1_v5_gn_7_36640.1	27	Migut.C00379.1.p,Migut.F01482.1.p,Migut.G00800.1.p,Migut.G01003.1.p,Migut.G01178.1.p,Migut.G01323.1.p,Migut.H01425.1.p,Migut.H01441.1.p,Migut.H01442.1.p,Migut.H01444.1.p,Migut.H01446.1.p,Migut.H02068.1.p,Migut.I00376.1.p,Migut.J01463.1.p,Migut.K00582.1.p,Migut.L00320.1.p,Migut.M00257.1.p,Migut.M01018.1.p,Migut.N03331.1.p,Migut.N03333.1.p,Migut.F01481.1.p,Migut.N00640.1.p,Migut.G01081.1.p,Migut.H0…	5	Potri.003G150000.1,Potri.003G150100.1,Potri.011G068500.1,Potri.011G140900.1,Potri.016G029900.1	26	Solyc02g031790.1.1,Solyc02g068820.1.1,Solyc02g068830.1.1,Solyc02g072400.1.1,Solyc02g072470.2.1,Solyc02g072480.2.1,Solyc03g006030.2.1,Solyc03g006080.2.1,Solyc03g006100.2.1,Solyc04g009640.2.1,Solyc04g012100.1.1,Solyc04g015980.2.1,Solyc06g006010.1.1,Solyc06g006040.1.1,Solyc06g048740.1.1,Solyc07g006770.2.1,Solyc08g075590.1.1,Solyc08g075600.1.1,Solyc08g075610.1.1,Solyc12g008400.1.1,Solyc06g005880.2.1,…	24	Thecc1EG014825t1,Thecc1EG033413t1,Thecc1EG036129t1,Thecc1EG026971t1,Thecc1EG029651t1,Thecc1EG029671t1,Thecc1EG031796t1,Thecc1EG031798t1,Thecc1EG031808t1,Thecc1EG031811t1,Thecc1EG031814t1,Thecc1EG031821t1,Thecc1EG031825t1,Thecc1EG031826t1,Thecc1EG031949t1,Thecc1EG031974t1,Thecc1EG031976t1,Thecc1EG031978t1,Thecc1EG031979t1,Thecc1EG031983t1,Thecc1EG036171t1,Thecc1EG043969t1,Thecc1EG031784t1,Thecc1EG…	10	GSVIVT01002253001,GSVIVT01016080001,GSVIVT01020730001,GSVIVT01020735001,GSVIVT01021645001,GSVIVT01021648001,GSVIVT01020729001,GSVIVT01021635001,GSVIVT01020732001,GSVIVT01021647001	PTHR24420:SF44;PF08263;PF07714;PF00069;PF00560	GO:0005524,GO:0004672,GO:0006468
Lettuce_CrossTaxa100028	144	1	Lsat	0	---	0	---	0	---	0	---	144	Lsat_1_v5_gn_0_2520.1,Lsat_1_v5_gn_1_17860.1,Lsat_1_v5_gn_1_18341.1,Lsat_1_v5_gn_1_59601.1,Lsat_1_v5_gn_1_77321.1,Lsat_1_v5_gn_1_9880.1,Lsat_1_v5_gn_2_20760.1,Lsat_1_v5_gn_2_61760.1,Lsat_1_v5_gn_3_123300.1,Lsat_1_v5_gn_3_13460.1,Lsat_1_v5_gn_3_68520.1,Lsat_1_v5_gn_3_8220.1,Lsat_1_v5_gn_4_113081.1,Lsat_1_v5_gn_4_129501.1,Lsat_1_v5_gn_4_136680.1,Lsat_1_v5_gn_4_159080.1,Lsat_1_v5_gn_5_106280.1,Lsat_…	0	---	0	---	0	---	0	---	0	---	---	---
Lettuce_CrossTaxa100029	142	10	Atha,Brap,Csin,Fves,Lsat,Mgut,Ptri,Slyc,Tcac,Vviv	14	AT1G04150.1,AT1G22610.1,AT1G51570.1,AT1G74720.1,AT3G03680.1,AT3G57880.1,AT3G61300.1,AT4G00700.1,AT4G11610.1,AT4G20080.1,AT5G06850.1,AT5G12970.1,AT5G17980.1,AT5G48060.1	17	Bra000963,Bra003302,Bra003788,Bra005915,Bra006172,Bra007594,Bra008528,Bra008867,Bra014445,Bra014601,Bra024523,Bra027570,Bra032527,Bra035212,Bra037512,Bra002118,Bra036443	13	orange1.1g001521m,orange1.1g001696m,orange1.1g001835m,orange1.1g002002m,orange1.1g003882m,orange1.1g003975m,orange1.1g004109m,orange1.1g004127m,orange1.1g004208m,orange1.1g042999m,orange1.1g045058m,orange1.1g045512m,orange1.1g046822m	13	mrna00519.1-v1.0-hybrid,mrna07439.1-v1.0-hybrid,mrna08371.1-v1.0-hybrid,mrna12953.1-v1.0-hybrid,mrna18501.1-v1.0-hybrid,mrna19060.1-v1.0-hybrid,mrna20648.1-v1.0-hybrid,mrna22671.1-v1.0-hybrid,mrna25064.1-v1.0-hybrid,mrna25947.1-v1.0-hybrid,mrna26959.1-v1.0-hybrid,mrna31425.1-v1.0-hybrid,mrna32454.1-v1.0-hybrid	13	Lsat_1_v5_gn_1_56280.1,Lsat_1_v5_gn_2_101101.1,Lsat_1_v5_gn_3_44640.1,Lsat_1_v5_gn_4_46240.1,Lsat_1_v5_gn_4_99581.1,Lsat_1_v5_gn_5_164121.1,Lsat_1_v5_gn_6_112720.1,Lsat_1_v5_gn_8_75561.1,Lsat_1_v5_gn_8_75640.1,Lsat_1_v5_gn_8_79201.1,Lsat_1_v5_gn_6_6340.1,Lsat_1_v5_gn_9_11861.1,Lsat_1_v5_gn_4_36401.1	14	Migut.A00775.1.p,Migut.B01338.1.p,Migut.B01732.1.p,Migut.C01308.1.p,Migut.D00493.1.p,Migut.D00560.1.p,Migut.I00128.1.p,Migut.J00759.1.p,Migut.K00053.1.p,Migut.K00054.1.p,Migut.K00213.1.p,Migut.N01436.1.p,Migut.N01487.1.p,Migut.N03363.1.p	24	Potri.001G015700.1,Potri.001G105400.1,Potri.001G271400.1,Potri.002G158000.1,Potri.002G254400.1,Potri.003G125900.1,Potri.003G210800.1,Potri.004G043000.1,Potri.006G058700.1,Potri.006G058900.1,Potri.006G098700.1,Potri.009G065600.1,Potri.011G052000.1,Potri.013G055500.1,Potri.013G066400.1,Potri.013G066500.1,Potri.013G107700.1,Potri.014G081700.1,Potri.016G049100.1,Potri.016G049300.1,Potri.019G080000.1,…	15	Solyc01g006620.2.1,Solyc01g065500.2.1,Solyc01g086700.2.1,Solyc01g086720.2.1,Solyc01g094410.2.1,Solyc03g077920.1.1,Solyc03g113190.1.1,Solyc08g008020.1.1,Solyc09g064230.1.1,Solyc10g078680.1.1,Solyc10g080420.1.1,Solyc10g080430.1.1,Solyc11g022400.1.1,Solyc01g007170.2.1,Solyc11g022460.1.1	12	Thecc1EG005361t1,Thecc1EG005920t1,Thecc1EG005933t1,Thecc1EG013830t1,Thecc1EG016238t1,Thecc1EG020042t1,Thecc1EG024857t1,Thecc1EG024864t1,Thecc1EG025811t1,Thecc1EG025894t1,Thecc1EG036467t1,Thecc1EG040498t1	7	GSVIVT01028466001,GSVIVT01034469001,GSVIVT01032042001,GSVIVT01033533001,GSVIVT01008058001,GSVIVT01022489001,GSVIVT01026880001	PF08372;PF00168;PTHR10024:SF97;SM00239	GO:0005515,GO:0005515
Lettuce_CrossTaxa100030	141	7	Csin,Fves,Ptri,Slyc,Tcac,Vviv,Lsat	0	---	0	---	46	orange1.1g000128m,orange1.1g000280m,orange1.1g000975m,orange1.1g002313m,orange1.1g046345m,orange1.1g000354m,orange1.1g004895m,orange1.1g005634m,orange1.1g005834m,orange1.1g037851m,orange1.1g037947m,orange1.1g038494m,orange1.1g041988m,orange1.1g042307m,orange1.1g047163m,orange1.1g000635m,orange1.1g000701m,orange1.1g000869m,orange1.1g000945m,orange1.1g001513m,orange1.1g001860m,orange1.1g003192m,ora…	7	mrna08926.1-v1.0-hybrid,mrna13099.1-v1.0-hybrid,mrna12206.1-v1.0-hybrid,mrna25859.1-v1.0-hybrid,mrna30386.1-v1.0-hybrid,mrna30421.1-v1.0-hybrid,mrna32194.1-v1.0-hybrid	1	Lsat_1_v5_gn_0_10760.1	0	---	23	Potri.005G041100.1,Potri.005G041300.1,Potri.005G042200.1,Potri.005G042400.1,Potri.005G042900.1,Potri.005G061900.1,Potri.005G062000.1,Potri.005G062300.1,Potri.013G015700.1,Potri.013G015900.1,Potri.013G016400.1,Potri.013G016600.1,Potri.013G027300.1,Potri.005G042000.1,Potri.T092600.1,Potri.005G041800.1,Potri.013G015800.1,Potri.013G016300.1,Potri.013G016500.1,Potri.005G061800.1,Potri.005G062200.1,Pot…	7	Solyc02g036270.2.1,Solyc04g005540.2.1,Solyc04g005550.1.1,Solyc12g016220.1.1,Solyc12g044180.1.1,Solyc12g044190.1.1,Solyc12g044200.1.1	32	Thecc1EG025285t1,Thecc1EG025286t1,Thecc1EG025292t1,Thecc1EG025302t1,Thecc1EG025304t1,Thecc1EG025584t1,Thecc1EG025600t1,Thecc1EG025620t1,Thecc1EG025867t2,Thecc1EG026471t1,Thecc1EG026473t1,Thecc1EG026478t1,Thecc1EG026484t1,Thecc1EG026489t1,Thecc1EG026495t1,Thecc1EG026500t1,Thecc1EG026502t1,Thecc1EG026712t1,Thecc1EG026718t1,Thecc1EG040861t1,Thecc1EG046053t1,Thecc1EG046056t1,Thecc1EG046226t1,Thecc1EG…	25	GSVIVT01021916001,GSVIVT01021920001,GSVIVT01021921001,GSVIVT01021935001,GSVIVT01021944001,GSVIVT01021948001,GSVIVT01021955001,GSVIVT01021958001,GSVIVT01022047001,GSVIVT01023404001,GSVIVT01023406001,GSVIVT01023432001,GSVIVT01023436001,GSVIVT01023444001,GSVIVT01026162001,GSVIVT01036191001,GSVIVT01023563001,GSVIVT01026152001,GSVIVT01023551001,GSVIVT01023570001,GSVIVT01023579001,GSVIVT01036188001,GSV…	PF00931	GO:0043531
Lettuce_CrossTaxa100031	137	9	Atha,Brap,Csin,Fves,Lsat,Ptri,Tcac,Vviv,Slyc	42	AT1G05700.1,AT1G49100.1,AT1G51790.1,AT1G51800.1,AT1G51805.1,AT1G51850.1,AT1G51860.1,AT1G51880.1,AT2G19190.1,AT2G19210.1,AT2G19230.1,AT2G28990.1,AT3G21340.1,AT4G29990.1,AT1G07550.1,AT1G07560.1,AT1G51810.1,AT1G51820.1,AT1G51830.1,AT1G51870.1,AT1G51890.1,AT1G51910.1,AT2G04300.1,AT2G14440.1,AT2G14510.1,AT2G28960.1,AT2G28970.1,AT2G29000.1,AT3G46330.1,AT3G46340.1,AT3G46350.1,AT3G46370.1,AT3G46400.1,AT3…	36	Bra001827,Bra011156,Bra012169,Bra012171,Bra015587,Bra018213,Bra018933,Bra018934,Bra018935,Bra018936,Bra019608,Bra020298,Bra020299,Bra020300,Bra020301,Bra020303,Bra020918,Bra028386,Bra030411,Bra030412,Bra030414,Bra030416,Bra031276,Bra031584,Bra033825,Bra035657,Bra006700,Bra011111,Bra024158,Bra015449,Bra030622,Bra020304,Bra021250,Bra021253,Bra035231,Bra030417	11	orange1.1g002461m,orange1.1g002688m,orange1.1g002809m,orange1.1g002887m,orange1.1g003114m,orange1.1g004935m,orange1.1g037258m,orange1.1g037623m,orange1.1g043526m,orange1.1g038969m,orange1.1g040922m	7	mrna11357.1-v1.0-hybrid,mrna22902.1-v1.0-hybrid,mrna22908.1-v1.0-hybrid,mrna22909.1-v1.0-hybrid,mrna22907.1-v1.0-hybrid,mrna25622.1-v1.0-hybrid,mrna23070.1-v1.0-hybrid	5	Lsat_1_v5_gn_4_97041.1,Lsat_1_v5_gn_4_97080.1,Lsat_1_v5_gn_4_97120.1,Lsat_1_v5_gn_4_97140.1,Lsat_1_v5_gn_7_38701.1	0	---	14	Potri.019G094200.1,Potri.019G094300.1,Potri.019G094600.1,Potri.019G094700.1,Potri.019G094800.1,Potri.019G109400.1,Potri.019G109600.1,Potri.019G109900.1,Potri.019G110400.1,Potri.019G110600.1,Potri.019G110800.1,Potri.019G111100.1,Potri.019G109800.1,Potri.019G110300.1	2	Solyc03g121230.2.1,Solyc03g093380.1.1	7	Thecc1EG028924t1,Thecc1EG028929t1,Thecc1EG028937t1,Thecc1EG037727t1,Thecc1EG028941t1,Thecc1EG028947t1,Thecc1EG028955t1	13	GSVIVT01016915001,GSVIVT01016917001,GSVIVT01016922001,GSVIVT01016925001,GSVIVT01016933001,GSVIVT01016934001,GSVIVT01016939001,GSVIVT01016943001,GSVIVT01016948001,GSVIVT01016918001,GSVIVT01016919001,GSVIVT01016936001,GSVIVT01016937001	PTHR24420:SF146;PF00069;PF07714;PTHR24420:SF121;PF00560	GO:0006468,GO:0004672,GO:0005524,GO:0006468,GO:0004672
Lettuce_CrossTaxa100032	135	10	Atha,Brap,Csin,Fves,Lsat,Mgut,Ptri,Slyc,Tcac,Vviv	17	AT1G04160.1,AT1G04600.1,AT1G08730.1,AT1G17580.1,AT1G50360.1,AT1G54560.1,AT2G20290.1,AT2G31900.1,AT2G33240.1,AT3G58160.1,AT4G28710.1,AT4G33200.1,AT5G20490.1,AT5G43900.3,AT3G19960.2,AT4G27370.1,AT5G54280.2	26	Bra001768,Bra002998,Bra006561,Bra011053,Bra018844,Bra020105,Bra022708,Bra026355,Bra032526,Bra033704,Bra035834,Bra039641,Bra031394,Bra003324,Bra011426,Bra014582,Bra018605,Bra022871,Bra027512,Bra027968,Bra030576,Bra030739,Bra030993,Bra036460,Bra036688,Bra037016	9	orange1.1g000420m,orange1.1g000421m,orange1.1g000426m,orange1.1g000442m,orange1.1g000467m,orange1.1g001067m,orange1.1g001113m,orange1.1g048174m,orange1.1g000931m	8	mrna00525.1-v1.0-hybrid,mrna08239.1-v1.0-hybrid,mrna08375.1-v1.0-hybrid,mrna12700.1-v1.0-hybrid,mrna15490.1-v1.0-hybrid,mrna16602.1-v1.0-hybrid,mrna00794.1-v1.0-hybrid,mrna24994.1-v1.0-hybrid	13	Lsat_1_v5_gn_1_76180.1,Lsat_1_v5_gn_5_180001.1,Lsat_1_v5_gn_5_181620.1,Lsat_1_v5_gn_7_34020.1,Lsat_1_v5_gn_7_34740.1,Lsat_1_v5_gn_8_24921.1,Lsat_1_v5_gn_8_70581.1,Lsat_1_v5_gn_8_91480.1,Lsat_1_v5_gn_4_27700.1,Lsat_1_v5_gn_5_6781.1,Lsat_1_v5_gn_8_33300.1,Lsat_1_v5_gn_9_95641.1,Lsat_1_v5_gn_6_62221.1	15	Migut.A00068.1.p,Migut.B01415.1.p,Migut.D00402.1.p,Migut.D00494.1.p,Migut.F00822.1.p,Migut.J00369.1.p,Migut.J00962.1.p,Migut.L01536.1.p,Migut.M00222.1.p,Migut.N02193.1.p,Migut.N02239.1.p,Migut.E00682.1.p,Migut.H01902.1.p,Migut.L00868.1.p,Migut.M01858.1.p	15	Potri.001G199200.1,Potri.001G233100.1,Potri.002G041800.1,Potri.002G254300.1,Potri.006G145700.1,Potri.006G220000.1,Potri.008G174500.1,Potri.009G025300.1,Potri.013G043900.1,Potri.019G013800.1,Potri.001G407000.1,Potri.005G089200.1,Potri.007G074800.1,Potri.011G126800.1,Potri.010G062500.1	13	Solyc01g081540.2.1,Solyc06g008090.2.1,Solyc06g008530.1.1,Solyc06g083960.1.1,Solyc07g041150.2.1,Solyc08g061500.1.1,Solyc09g064200.2.1,Solyc09g091080.2.1,Solyc11g006220.1.1,Solyc02g020910.2.1,Solyc07g063590.2.1,Solyc10g006820.2.1,Solyc08g061520.2.1	9	Thecc1EG003802t1,Thecc1EG004131t1,Thecc1EG020471t1,Thecc1EG026259t1,Thecc1EG029097t1,Thecc1EG037396t2,Thecc1EG037586t1,Thecc1EG007681t1,Thecc1EG031309t1	10	GSVIVT01006004001,GSVIVT01015146001,GSVIVT01016822001,GSVIVT01028290001,GSVIVT01028469001,GSVIVT01028990001,GSVIVT01035479001,GSVIVT01036267001,GSVIVT01014437001,GSVIVT01034427001	PF00612;PF00063;PF01843;PTHR13140:SF37;PF02736;PTHR13140:SF36	GO:0005515,GO:0005524,GO:0016459,GO:0003774,GO:0016459,GO:0003774,GO:0005524
Lettuce_CrossTaxa100033	134	10	Atha,Brap,Csin,Fves,Lsat,Mgut,Ptri,Slyc,Tcac,Vviv	9	AT1G09080.1,AT1G16030.1,AT1G56410.1,AT3G09440.1,AT3G12580.1,AT5G02490.1,AT5G02500.1,AT5G28540.1,AT5G42020.1	15	Bra001457,Bra009583,Bra013046,Bra015047,Bra016644,Bra024699,Bra026084,Bra035470,Bra038734,Bra009584,Bra022819,Bra023110,Bra028521,Bra031657,Bra035909	10	orange1.1g005824m,orange1.1g006381m,orange1.1g041815m,orange1.1g048693m,orange1.1g005955m,orange1.1g006194m,orange1.1g038511m,orange1.1g043296m,orange1.1g009246m,orange1.1g043979m	8	mrna10105.1-v1.0-hybrid,mrna26540.1-v1.0-hybrid,mrna26629.1-v1.0-hybrid,mrna26632.1-v1.0-hybrid,mrna32313.1-v1.0-hybrid,mrna34646.1-v1.0-hybrid,mrna26622.1-v1.0-hybrid,mrna26623.1-v1.0-hybrid	43	Lsat_1_v5_gn_1_86621.1,Lsat_1_v5_gn_1_87340.1,Lsat_1_v5_gn_1_90661.1,Lsat_1_v5_gn_1_91141.1,Lsat_1_v5_gn_1_91241.1,Lsat_1_v5_gn_1_91381.1,Lsat_1_v5_gn_1_91700.1,Lsat_1_v5_gn_1_92181.1,Lsat_1_v5_gn_1_93321.1,Lsat_1_v5_gn_2_105720.1,Lsat_1_v5_gn_2_116640.1,Lsat_1_v5_gn_4_50420.1,Lsat_1_v5_gn_4_72580.1,Lsat_1_v5_gn_4_72600.1,Lsat_1_v5_gn_8_104441.1,Lsat_1_v5_gn_8_15681.1,Lsat_1_v5_gn_8_78000.1,Lsat_…	11	Migut.B00659.1.p,Migut.F00194.1.p,Migut.F00790.1.p,Migut.F00793.1.p,Migut.F01016.1.p,Migut.F01497.1.p,Migut.I00680.1.p,Migut.K00309.1.p,Migut.L01935.1.p,Migut.F00767.1.p,Migut.J00342.1.p	14	Potri.001G042600.1,Potri.001G042700.1,Potri.001G087500.1,Potri.003G143600.1,Potri.003G184000.1,Potri.008G054000.1,Potri.008G054600.1,Potri.008G054700.1,Potri.008G054900.1,Potri.010G205700.1,Potri.010G205800.1,Potri.010G206600.1,Potri.012G017600.1,Potri.013G018000.1	12	Solyc01g099660.2.1,Solyc03g082920.2.1,Solyc03g117630.1.1,Solyc04g011440.2.1,Solyc06g052050.2.1,Solyc06g076020.2.1,Solyc07g005820.2.1,Solyc08g082820.2.1,Solyc09g010630.2.1,Solyc10g086410.2.1,Solyc11g066060.1.1,Solyc11g066100.1.1	9	Thecc1EG016516t1,Thecc1EG021961t1,Thecc1EG026644t1,Thecc1EG027507t1,Thecc1EG038404t1,Thecc1EG041862t1,Thecc1EG041868t1,Thecc1EG042785t1,Thecc1EG042793t1	3	GSVIVT01019607001,GSVIVT01031125001,GSVIVT01038580001	PF00012;PTHR19375:SF1	N/A
Lettuce_CrossTaxa100034	130	10	Atha,Brap,Csin,Fves,Lsat,Mgut,Ptri,Slyc,Tcac,Vviv	6	AT2G29130.1,AT5G60020.1,AT2G38080.1,AT5G01190.1,AT5G03260.1,AT5G58910.1	11	Bra002515,Bra006683,Bra018408,Bra020269,Bra002609,Bra005140,Bra009540,Bra017139,Bra028844,Bra028891,Bra034852	12	orange1.1g008085m,orange1.1g008090m,orange1.1g008109m,orange1.1g008592m,orange1.1g008799m,orange1.1g009854m,orange1.1g036540m,orange1.1g040938m,orange1.1g047497m,orange1.1g008484m,orange1.1g009392m,orange1.1g038598m	11	mrna07983.1-v1.0-hybrid,mrna14746.1-v1.0-hybrid,mrna18812.1-v1.0-hybrid,mrna20428.1-v1.0-hybrid,mrna20911.1-v1.0-hybrid,mrna25238.1-v1.0-hybrid,mrna14031.1-v1.0-hybrid,mrna14033.1-v1.0-hybrid,mrna18442.1-v1.0-hybrid,mrna18444.1-v1.0-hybrid,mrna25266.1-v1.0-hybrid	16	Lsat_1_v5_gn_2_76580.1,Lsat_1_v5_gn_3_76141.1,Lsat_1_v5_gn_3_76181.1,Lsat_1_v5_gn_5_152961.1,Lsat_1_v5_gn_8_71281.1,Lsat_1_v5_gn_9_25840.1,Lsat_1_v5_gn_8_12380.1,Lsat_1_v5_gn_9_36021.1,Lsat_1_v5_gn_4_165041.1,Lsat_1_v5_gn_5_71000.1,Lsat_1_v5_gn_5_71020.1,Lsat_1_v5_gn_6_15681.1,Lsat_1_v5_gn_8_73240.1,Lsat_1_v5_gn_9_24380.1,Lsat_1_v5_gn_9_24560.1,Lsat_1_v5_gn_9_24581.1	10	Migut.F01429.1.p,Migut.H00965.1.p,Migut.J00204.1.p,Migut.L01996.1.p,Migut.N01245.1.p,Migut.J00316.1.p,Migut.L01956.1.p,Migut.L01963.1.p,Migut.J00312.1.p,Migut.J00313.1.p	24	Potri.001G054600.1,Potri.001G184300.1,Potri.001G248700.1,Potri.001G341600.1,Potri.001G401100.1,Potri.001G401300.1,Potri.006G087100.1,Potri.006G087500.1,Potri.006G096900.1,Potri.006G097000.1,Potri.006G097100.1,Potri.007G023300.1,Potri.009G034500.1,Potri.009G042500.1,Potri.009G102700.1,Potri.009G156600.1,Potri.009G156800.1,Potri.011G120200.1,Potri.011G120300.1,Potri.016G112000.1,Potri.016G112100.1,…	11	Solyc02g062650.2.1,Solyc02g085110.2.1,Solyc02g085120.2.1,Solyc06g076760.1.1,Solyc09g011970.1.1,Solyc09g014240.2.1,Solyc10g076830.1.1,Solyc10g085090.1.1,Solyc06g076330.2.1,Solyc09g010990.2.1,Solyc09g011960.1.1	14	Thecc1EG000357t1,Thecc1EG006868t1,Thecc1EG021754t1,Thecc1EG021905t1,Thecc1EG022320t1,Thecc1EG041673t1,Thecc1EG041799t1,Thecc1EG041965t1,Thecc1EG042605t1,Thecc1EG046798t1,Thecc1EG046799t1,Thecc1EG041945t1,Thecc1EG032988t1,Thecc1EG021909t2	15	GSVIVT01016372001,GSVIVT01016512001,GSVIVT01018939001,GSVIVT01024795001,GSVIVT01025694001,GSVIVT01033501001,GSVIVT01034003001,GSVIVT01034138001,GSVIVT01034139001,GSVIVT01016490001,GSVIVT01016513001,GSVIVT01025046001,GSVIVT01025077001,GSVIVT01034137001,GSVIVT01034146001	PTHR11709:SF23;PF07732;PF07731;PF00394;PTHR11709:SF25	GO:0005507,GO:0005507,GO:0016491,GO:0055114,GO:0055114,GO:0016491
Lettuce_CrossTaxa100035	129	10	Atha,Brap,Csin,Fves,Lsat,Mgut,Ptri,Slyc,Tcac,Vviv	10	AT1G22150.1,AT1G78000.1,AT4G08620.1,AT1G23090.1,AT3G15990.1,AT3G51895.1,AT1G77990.1,AT5G10180.1,AT4G02700.1,AT5G19600.1	18	Bra001617,Bra006882,Bra012359,Bra012831,Bra019289,Bra021152,Bra024562,Bra027197,Bra006511,Bra020052,Bra008340,Bra015641,Bra022623,Bra031368,Bra036249,Bra009052,Bra015642,Bra028595	9	orange1.1g005883m,orange1.1g006138m,orange1.1g006141m,orange1.1g006183m,orange1.1g006373m,orange1.1g006030m,orange1.1g010524m,orange1.1g006132m,orange1.1g006663m	10	mrna05967.1-v1.0-hybrid,mrna20332.1-v1.0-hybrid,mrna22071.1-v1.0-hybrid,mrna29980.1-v1.0-hybrid,mrna29981.1-v1.0-hybrid,mrna16085.1-v1.0-hybrid,mrna29977.1-v1.0-hybrid,mrna31287.1-v1.0-hybrid,mrna31743.1-v1.0-hybrid,mrna02090.1-v1.0-hybrid	14	Lsat_1_v5_gn_1_34940.1,Lsat_1_v5_gn_4_103621.1,Lsat_1_v5_gn_4_13981.1,Lsat_1_v5_gn_9_6000.1,Lsat_1_v5_gn_9_6020.1,Lsat_1_v5_gn_1_4160.1,Lsat_1_v5_gn_7_81260.1,Lsat_1_v5_gn_7_81360.1,Lsat_1_v5_gn_9_44441.1,Lsat_1_v5_gn_4_159660.1,Lsat_1_v5_gn_5_100940.1,Lsat_1_v5_gn_5_100980.1,Lsat_1_v5_gn_9_44560.1,Lsat_1_v5_gn_9_44640.1	17	Migut.B00628.1.p,Migut.C00180.1.p,Migut.N01056.1.p,Migut.N01057.1.p,Migut.N01058.1.p,Migut.N01060.1.p,Migut.N02923.1.p,Migut.D00336.1.p,Migut.N02028.1.p,Migut.C00181.1.p,Migut.N02922.1.p,Migut.D01035.1.p,Migut.G00376.1.p,Migut.I00861.1.p,Migut.K00461.1.p,Migut.L00356.1.p,Migut.L00596.1.p	16	Potri.001G179400.1,Potri.002G049500.1,Potri.003G056200.1,Potri.005G213500.1,Potri.008G130400.1,Potri.010G082700.1,Potri.002G092500.1,Potri.005G167300.1,Potri.005G169300.1,Potri.006G158900.1,Potri.008G156600.1,Potri.002G092400.1,Potri.005G079000.1,Potri.007G088700.1,Potri.T080000.1,Potri.010G111700.1	13	Solyc03g120250.2.1,Solyc04g072760.2.1,Solyc05g007980.2.1,Solyc09g065560.2.1,Solyc09g082550.2.1,Solyc12g056930.1.1,Solyc04g054730.2.1,Solyc04g072740.2.1,Solyc12g056920.1.1,Solyc10g047170.1.1,Solyc06g084140.2.1,Solyc12g006950.1.1,Solyc12g006960.1.1	9	Thecc1EG001168t1,Thecc1EG034964t1,Thecc1EG047075t1,Thecc1EG004297t1,Thecc1EG010882t1,Thecc1EG020684t1,Thecc1EG028682t1,Thecc1EG037915t1,Thecc1EG007527t2	13	GSVIVT01001196001,GSVIVT01001198001,GSVIVT01008985001,GSVIVT01011744001,GSVIVT01015413001,GSVIVT01017118001,GSVIVT01018027001,GSVIVT01018028001,GSVIVT01015414001,GSVIVT01029766001,GSVIVT01008984001,GSVIVT01022159001,GSVIVT01015412001	PTHR11814:SF46;PF01740;PF00916	GO:0016021,GO:0015116,GO:0008272
Lettuce_CrossTaxa100036	129	10	Atha,Brap,Csin,Fves,Lsat,Mgut,Ptri,Slyc,Tcac,Vviv	11	AT1G27770.1,AT2G22950.1,AT2G41560.1,AT3G21180.1,AT3G22910.1,AT3G57330.1,AT3G63380.1,AT4G29900.1,AT4G37640.1,AT5G57110.1,AT5G53010.1	15	Bra002762,Bra003276,Bra007319,Bra010605,Bra010917,Bra011144,Bra016926,Bra017841,Bra023790,Bra023899,Bra024117,Bra031259,Bra033900,Bra035649,Bra039940	10	orange1.1g001616m,orange1.1g001638m,orange1.1g001743m,orange1.1g001775m,orange1.1g003452m,orange1.1g042091m,orange1.1g043305m,orange1.1g043535m,orange1.1g047874m,orange1.1g044020m	11	mrna02564.1-v1.0-hybrid,mrna05668.1-v1.0-hybrid,mrna05747.1-v1.0-hybrid,mrna14414.1-v1.0-hybrid,mrna20269.1-v1.0-hybrid,mrna21982.1-v1.0-hybrid,mrna28933.1-v1.0-hybrid,mrna29030.1-v1.0-hybrid,mrna29031.1-v1.0-hybrid,mrna29033.1-v1.0-hybrid,mrna12325.1-v1.0-hybrid	13	Lsat_1_v5_gn_1_99900.1,Lsat_1_v5_gn_2_83261.1,Lsat_1_v5_gn_3_86121.1,Lsat_1_v5_gn_4_131720.1,Lsat_1_v5_gn_4_160760.1,Lsat_1_v5_gn_4_88560.1,Lsat_1_v5_gn_5_185301.1,Lsat_1_v5_gn_5_84040.1,Lsat_1_v5_gn_8_68280.1,Lsat_1_v5_gn_8_82040.1,Lsat_1_v5_gn_8_82100.1,Lsat_1_v5_gn_9_30940.1,Lsat_1_v5_gn_9_7821.1	13	Migut.C00489.1.p,Migut.D00352.1.p,Migut.H00353.1.p,Migut.I01179.1.p,Migut.J00781.1.p,Migut.J01730.1.p,Migut.L00212.1.p,Migut.N01812.1.p,Migut.E01283.1.p,Migut.F01296.1.p,Migut.K00652.1.p,Migut.K00667.1.p,Migut.O00376.1.p	22	Potri.001G020600.1,Potri.002G047500.1,Potri.003G204000.1,Potri.005G052700.1,Potri.005G147000.1,Potri.005G215600.1,Potri.006G046500.1,Potri.006G072900.1,Potri.007G055500.1,Potri.008G159100.1,Potri.010G081100.1,Potri.010G250800.1,Potri.013G040200.1,Potri.014G016600.1,Potri.016G043100.1,Potri.018G139800.1,Potri.018G139900.1,Potri.T103500.1,Potri.013G038400.1,Potri.013G038600.1,Potri.008G008100.1,Pot…	8	Solyc02g064680.2.1,Solyc02g092450.2.1,Solyc03g123890.2.1,Solyc04g016260.2.1,Solyc04g077870.2.1,Solyc07g008320.2.1,Solyc10g079300.1.1,Solyc09g082870.1.1	14	Thecc1EG000789t2,Thecc1EG004258t1,Thecc1EG020728t1,Thecc1EG020729t1,Thecc1EG024602t1,Thecc1EG026361t1,Thecc1EG026363t1,Thecc1EG028049t3,Thecc1EG034712t1,Thecc1EG039616t1,Thecc1EG042363t1,Thecc1EG026362t1,Thecc1EG026364t1,Thecc1EG046265t1	12	GSVIVT01001466001,GSVIVT01033238001,GSVIVT01003129001,GSVIVT01018058001,GSVIVT01018061001,GSVIVT01018065001,GSVIVT01016158001,GSVIVT01029283001,GSVIVT01018059001,GSVIVT01021801001,GSVIVT01021804001,GSVIVT01009350001	PF00689;PF00122;PF00702;PF00690;PF12515;PTHR24093:SF0	GO:0046872,GO:0000166,GO:0005516
Lettuce_CrossTaxa100037	129	1	Fves	0	---	0	---	0	---	129	mrna06575.1-v1.0-hybrid,mrna14107.1-v1.0-hybrid,mrna15881.1-v1.0-hybrid,mrna31458.1-v1.0-hybrid,mrna14382.1-v1.0-hybrid,mrna01607.1-v1.0-hybrid,mrna05022.1-v1.0-hybrid,mrna06836.1-v1.0-hybrid,mrna10843.1-v1.0-hybrid,mrna26802.1-v1.0-hybrid,mrna02188.1-v1.0-hybrid,mrna31530.1-v1.0-hybrid,mrna03467.1-v1.0-hybrid,mrna05706.1-v1.0-hybrid,mrna06131.1-v1.0-hybrid,mrna07961.1-v1.0-hybrid,mrna11277.1-v1.…	0	---	0	---	0	---	0	---	0	---	0	---	N/A	N/A
Lettuce_CrossTaxa100038	128	10	Atha,Brap,Csin,Fves,Lsat,Mgut,Ptri,Slyc,Tcac,Vviv	16	AT1G01340.2,AT1G19780.1,AT2G23980.1,AT2G24610.1,AT2G28260.1,AT2G46430.1,AT2G46440.1,AT2G46450.1,AT4G01010.1,AT4G30360.1,AT4G30560.1,AT5G53130.1,AT5G57940.1,AT1G15990.1,AT3G48010.1,AT5G14870.1	17	Bra000937,Bra003081,Bra004537,Bra007839,Bra020402,Bra022632,Bra024067,Bra032081,Bra032132,Bra034281,Bra039221,Bra011186,Bra011963,Bra003323,Bra008733,Bra018089,Bra026086	12	orange1.1g002414m,orange1.1g005199m,orange1.1g004506m,orange1.1g004711m,orange1.1g004940m,orange1.1g005042m,orange1.1g005173m,orange1.1g005422m,orange1.1g007059m,orange1.1g035714m,orange1.1g044081m,orange1.1g048288m	9	mrna08734.1-v1.0-hybrid,mrna10088.1-v1.0-hybrid,mrna16123.1-v1.0-hybrid,mrna19203.1-v1.0-hybrid,mrna28387.1-v1.0-hybrid,mrna29635.1-v1.0-hybrid,mrna32223.1-v1.0-hybrid,mrna15829.1-v1.0-hybrid,mrna13093.1-v1.0-hybrid	16	Lsat_1_v5_gn_1_26580.1,Lsat_1_v5_gn_4_181481.1,Lsat_1_v5_gn_5_52840.1,Lsat_1_v5_gn_6_45540.1,Lsat_1_v5_gn_8_63481.1,Lsat_1_v5_gn_8_65501.1,Lsat_1_v5_gn_1_31020.1,Lsat_1_v5_gn_2_135880.1,Lsat_1_v5_gn_3_139900.1,Lsat_1_v5_gn_5_91221.1,Lsat_1_v5_gn_7_49861.1,Lsat_1_v5_gn_4_33200.1,Lsat_1_v5_gn_4_33240.1,Lsat_1_v5_gn_2_98701.1,Lsat_1_v5_gn_6_30821.1,Lsat_1_v5_gn_6_30881.1	11	Migut.B01417.1.p,Migut.D02240.1.p,Migut.E01427.1.p,Migut.F00233.1.p,Migut.F01041.1.p,Migut.H00137.1.p,Migut.J01434.1.p,Migut.K00322.1.p,Migut.N01551.1.p,Migut.E01160.1.p,Migut.J00537.1.p	13	Potri.001G043900.1,Potri.002G170000.1,Potri.003G183000.1,Potri.012G002200.1,Potri.014G097900.1,Potri.015G019100.1,Potri.018G106100.1,Potri.009G010700.1,Potri.018G009200.1,Potri.006G271500.1,Potri.013G108200.1,Potri.017G067000.1,Potri.018G097600.1	14	Solyc01g095770.2.1,Solyc05g050350.1.1,Solyc05g050360.2.1,Solyc05g050380.2.1,Solyc06g051920.2.1,Solyc07g005590.2.1,Solyc07g006510.2.1,Solyc08g069140.2.1,Solyc11g069580.1.1,Solyc12g010010.1.1,Solyc03g114110.2.1,Solyc03g116850.2.1,Solyc09g007840.2.1,Solyc02g086990.2.1	10	Thecc1EG005162t1,Thecc1EG015364t1,Thecc1EG027461t1,Thecc1EG037043t1,Thecc1EG042082t1,Thecc1EG012032t1,Thecc1EG016857t1,Thecc1EG022171t1,Thecc1EG036840t1,Thecc1EG038600t1	10	GSVIVT01007785001,GSVIVT01025208001,GSVIVT01025696001,GSVIVT01028711001,GSVIVT01032309001,GSVIVT01032502001,GSVIVT01033170001,GSVIVT01015970001,GSVIVT01023608001,GSVIVT01027087001	PTHR10217:SF7;PF00520;PF00027	GO:0005216,GO:0006811,GO:0055085,GO:0016020
Lettuce_CrossTaxa100039	128	8	Atha,Csin,Fves,Lsat,Mgut,Tcac,Vviv,Brap	12	AT2G04230.1,AT3G49020.1,AT3G49030.1,AT3G49040.1,AT3G52680.1,AT2G26030.1,AT5G44950.1,AT4G00160.1,AT3G52670.1,AT4G26340.1,AT5G56420.1,AT5G56440.1	7	Bra026446,Bra025097,Bra035620,Bra028926,Bra019703,Bra028923,Bra035619	27	orange1.1g010332m,orange1.1g012533m,orange1.1g013263m,orange1.1g038694m,orange1.1g039738m,orange1.1g040527m,orange1.1g041388m,orange1.1g043817m,orange1.1g044387m,orange1.1g044491m,orange1.1g046658m,orange1.1g047644m,orange1.1g036670m,orange1.1g044035m,orange1.1g045243m,orange1.1g038283m,orange1.1g038991m,orange1.1g041199m,orange1.1g047045m,orange1.1g048811m,orange1.1g047191m,orange1.1g038759m,ora…	23	mrna25307.1-v1.0-hybrid,mrna05914.1-v1.0-hybrid,mrna05917.1-v1.0-hybrid,mrna06488.1-v1.0-hybrid,mrna32471.1-v1.0-hybrid,mrna06489.1-v1.0-hybrid,mrna32462.1-v1.0-hybrid,mrna32463.1-v1.0-hybrid,mrna32464.1-v1.0-hybrid,mrna32465.1-v1.0-hybrid,mrna32472.1-v1.0-hybrid,mrna08681.1-v1.0-hybrid,mrna21274.1-v1.0-hybrid,mrna25290.1-v1.0-hybrid,mrna25291.1-v1.0-hybrid,mrna25310.1-v1.0-hybrid,mrna27352.1-v1.…	5	Lsat_1_v5_gn_0_21100.1,Lsat_1_v5_gn_4_29001.1,Lsat_1_v5_gn_4_29041.1,Lsat_1_v5_gn_7_108981.1,Lsat_1_v5_gn_1_127701.1	48	Migut.G00068.1.p,Migut.G00076.1.p,Migut.G00077.1.p,Migut.G00078.1.p,Migut.L00791.1.p,Migut.M00206.1.p,Migut.M00541.1.p,Migut.M00544.1.p,Migut.M00548.1.p,Migut.M00549.1.p,Migut.M00552.1.p,Migut.M00627.1.p,Migut.M00731.1.p,Migut.M00817.1.p,Migut.M00820.1.p,Migut.M00821.1.p,Migut.M00823.1.p,Migut.M00824.1.p,Migut.M00826.1.p,Migut.M00827.1.p,Migut.M00828.1.p,Migut.M00829.1.p,Migut.M00831.1.p,Migut.M0…	0	---	0	---	4	Thecc1EG031423t1,Thecc1EG031424t1,Thecc1EG031436t1,Thecc1EG019702t1	2	GSVIVT01038063001,GSVIVT01038076001	PF08387;PF00646	GO:0005515
Lettuce_CrossTaxa100040	127	10	Atha,Brap,Csin,Fves,Lsat,Mgut,Ptri,Slyc,Tcac,Vviv	13	AT1G13210.1,AT1G17500.1,AT1G26130.2,AT1G54280.1,AT1G59820.1,AT1G68710.1,AT1G72700.1,AT3G13900.1,AT3G25610.1,AT3G27870.1,AT5G04930.1,AT1G27170.1,AT1G27180.1	21	Bra004020,Bra004332,Bra005828,Bra008042,Bra009410,Bra012469,Bra014364,Bra016040,Bra017897,Bra019818,Bra025150,Bra025307,Bra026515,Bra026919,Bra030991,Bra031711,Bra035422,Bra016311,Bra016314,Bra024651,Bra024652	9	orange1.1g000912m,orange1.1g000986m,orange1.1g001008m,orange1.1g001017m,orange1.1g001823m,orange1.1g001023m,orange1.1g041225m,orange1.1g000630m,orange1.1g035626m	10	mrna00365.1-v1.0-hybrid,mrna04477.1-v1.0-hybrid,mrna07488.1-v1.0-hybrid,mrna13555.1-v1.0-hybrid,mrna26184.1-v1.0-hybrid,mrna28422.1-v1.0-hybrid,mrna00747.1-v1.0-hybrid,mrna00748.1-v1.0-hybrid,mrna00750.1-v1.0-hybrid,mrna20081.1-v1.0-hybrid	13	Lsat_1_v5_gn_0_12940.1,Lsat_1_v5_gn_1_35820.1,Lsat_1_v5_gn_2_67020.1,Lsat_1_v5_gn_3_15521.1,Lsat_1_v5_gn_3_22421.1,Lsat_1_v5_gn_4_17140.1,Lsat_1_v5_gn_4_8120.1,Lsat_1_v5_gn_4_94861.1,Lsat_1_v5_gn_8_162521.1,Lsat_1_v5_gn_8_37961.1,Lsat_1_v5_gn_4_139461.1,Lsat_1_v5_gn_5_152040.1,Lsat_1_v5_gn_5_37840.1	11	Migut.B01145.1.p,Migut.E00125.1.p,Migut.J00030.1.p,Migut.N01881.1.p,Migut.O00434.1.p,Migut.D00957.1.p,Migut.E00278.1.p,Migut.H00110.1.p,Migut.I01041.1.p,Migut.L01116.1.p,Migut.M01952.1.p	17	Potri.001G081200.1,Potri.001G197500.1,Potri.001G349100.1,Potri.003G043300.1,Potri.006G109200.1,Potri.008G111200.1,Potri.008G191400.1,Potri.010G039900.1,Potri.010G132700.1,Potri.012G058000.1,Potri.016G138000.1,Potri.008G014600.1,Potri.010G246200.1,Potri.008G014400.1,Potri.012G053200.1,Potri.015G043500.1,Potri.015G043600.1	14	Solyc01g011100.2.1,Solyc02g086800.2.1,Solyc03g121810.2.1,Solyc04g006940.2.1,Solyc05g006640.2.1,Solyc05g010120.2.1,Solyc06g062780.2.1,Solyc12g044920.1.1,Solyc01g096930.2.1,Solyc10g074940.1.1,Solyc02g069420.2.1,Solyc05g006620.2.1,Solyc05g006630.2.1,Solyc02g069430.2.1	9	Thecc1EG010087t2,Thecc1EG011901t1,Thecc1EG014475t3,Thecc1EG016891t1,Thecc1EG019687t1,Thecc1EG029073t1,Thecc1EG029318t1,Thecc1EG044500t1,Thecc1EG010088t1	10	GSVIVT01008205001,GSVIVT01012005001,GSVIVT01013643001,GSVIVT01016806001,GSVIVT01032462001,GSVIVT01034717001,GSVIVT01027207001,GSVIVT01030172001,GSVIVT01003381001,GSVIVT01020123001	PF00122;PF00702;PTHR24092:SF7;PTHR24092:SF8	GO:0000166,GO:0046872
Lettuce_CrossTaxa100041	127	10	Atha,Brap,Csin,Fves,Lsat,Mgut,Ptri,Tcac,Vviv,Slyc	13	AT3G46840.1,AT3G46850.1,AT5G58820.1,AT5G58830.1,AT5G58840.1,AT5G59090.1,AT5G59100.1,AT5G59120.1,AT5G59130.1,AT5G59190.1,AT4G15040.1,AT4G00230.1,AT5G03620.1	16	Bra002586,Bra006728,Bra006729,Bra018188,Bra020333,Bra020347,Bra020348,Bra020349,Bra020350,Bra020351,Bra024883,Bra024884,Bra036923,Bra002592,Bra037326,Bra028825	11	orange1.1g004503m,orange1.1g045363m,orange1.1g036374m,orange1.1g038474m,orange1.1g040462m,orange1.1g041951m,orange1.1g044745m,orange1.1g037074m,orange1.1g043420m,orange1.1g044427m,orange1.1g044513m	7	mrna01954.1-v1.0-hybrid,mrna01955.1-v1.0-hybrid,mrna14315.1-v1.0-hybrid,mrna20909.1-v1.0-hybrid,mrna23392.1-v1.0-hybrid,mrna18968.1-v1.0-hybrid,mrna32367.1-v1.0-hybrid	9	Lsat_1_v5_gn_2_117181.1,Lsat_1_v5_gn_2_117241.1,Lsat_1_v5_gn_8_115380.1,Lsat_1_v5_gn_8_115421.1,Lsat_1_v5_gn_8_115501.1,Lsat_1_v5_gn_4_12580.1,Lsat_1_v5_gn_4_7680.1,Lsat_1_v5_gn_8_115521.1,Lsat_1_v5_gn_3_135061.1	12	Migut.A00909.1.p,Migut.A00910.1.p,Migut.A00911.1.p,Migut.A00912.1.p,Migut.F00736.1.p,Migut.L01146.1.p,Migut.L01337.1.p,Migut.L01338.1.p,Migut.L01339.1.p,Migut.L01340.1.p,Migut.L01771.1.p,Migut.N01414.1.p	11	Potri.002G151900.1,Potri.014G074500.1,Potri.003G120100.1,Potri.010G196600.1,Potri.010G196700.1,Potri.010G196800.1,Potri.010G196900.1,Potri.012G133200.1,Potri.006G114500.1,Potri.009G037900.1,Potri.009G038000.1	3	Solyc01g091930.2.1,Solyc09g009750.1.1,Solyc03g079890.1.1	17	Thecc1EG005453t1,Thecc1EG022517t1,Thecc1EG041462t1,Thecc1EG016158t1,Thecc1EG016159t1,Thecc1EG042652t1,Thecc1EG042660t2,Thecc1EG046952t1,Thecc1EG046953t1,Thecc1EG042653t1,Thecc1EG041463t1,Thecc1EG041950t1,Thecc1EG041951t1,Thecc1EG041952t1,Thecc1EG041957t1,Thecc1EG042656t1,Thecc1EG042659t1	28	GSVIVT01010668001,GSVIVT01010670001,GSVIVT01016439001,GSVIVT01016442001,GSVIVT01016443001,GSVIVT01016446001,GSVIVT01016447001,GSVIVT01016448001,GSVIVT01016449001,GSVIVT01016451001,GSVIVT01016452001,GSVIVT01016455001,GSVIVT01016456001,GSVIVT01018437001,GSVIVT01018438001,GSVIVT01018442001,GSVIVT01019877001,GSVIVT01024859001,GSVIVT01024948001,GSVIVT01016445001,GSVIVT01024856001,GSVIVT01024857001,GSV…	PF02225;PF00082;PF05922;PTHR10795:SF17	GO:0006508,GO:0004252,GO:0043086,GO:0004252,GO:0042802
Lettuce_CrossTaxa100042	125	1	Lsat	0	---	0	---	0	---	0	---	125	Lsat_1_v5_gn_0_25060.1,Lsat_1_v5_gn_0_37761.1,Lsat_1_v5_gn_1_48360.1,Lsat_1_v5_gn_2_135561.1,Lsat_1_v5_gn_2_136420.1,Lsat_1_v5_gn_2_21640.1,Lsat_1_v5_gn_2_83141.1,Lsat_1_v5_gn_4_128081.1,Lsat_1_v5_gn_4_154041.1,Lsat_1_v5_gn_4_175201.1,Lsat_1_v5_gn_4_44361.1,Lsat_1_v5_gn_4_57880.1,Lsat_1_v5_gn_4_64241.1,Lsat_1_v5_gn_4_72300.1,Lsat_1_v5_gn_4_81000.1,Lsat_1_v5_gn_4_98381.1,Lsat_1_v5_gn_5_165360.1,Ls…	0	---	0	---	0	---	0	---	0	---	---	---
Lettuce_CrossTaxa100043	124	1	Lsat	0	---	0	---	0	---	0	---	124	Lsat_1_v5_gn_0_21600.1,Lsat_1_v5_gn_0_26101.1,Lsat_1_v5_gn_0_37340.1,Lsat_1_v5_gn_1_45420.1,Lsat_1_v5_gn_1_45540.1,Lsat_1_v5_gn_1_45560.1,Lsat_1_v5_gn_1_85960.1,Lsat_1_v5_gn_1_86001.1,Lsat_1_v5_gn_1_86061.1,Lsat_1_v5_gn_1_86361.1,Lsat_1_v5_gn_1_86381.1,Lsat_1_v5_gn_1_86441.1,Lsat_1_v5_gn_1_86480.1,Lsat_1_v5_gn_1_86641.1,Lsat_1_v5_gn_1_86800.1,Lsat_1_v5_gn_1_86860.1,Lsat_1_v5_gn_1_90341.1,Lsat_1_v…	0	---	0	---	0	---	0	---	0	---	PTHR26393:SF40;PTHR26393:SF28;PTHR10217:SF7;PTHR24420:SF270;PF07714;SM00220;PF00069	GO:0004672,GO:0006468,GO:0006468,GO:0005524,GO:0004672,GO:0006468,GO:0005524,GO:0004672
Lettuce_CrossTaxa100044	122	10	Atha,Brap,Csin,Fves,Lsat,Mgut,Ptri,Slyc,Tcac,Vviv	12	AT1G05570.1,AT1G06490.1,AT2G13680.1,AT2G31960.1,AT2G36850.1,AT3G07160.1,AT3G14570.1,AT3G59100.1,AT4G03550.1,AT4G04970.1,AT5G13000.1,AT5G36870.1	16	Bra001239,Bra003364,Bra005239,Bra005624,Bra008864,Bra015436,Bra015504,Bra023386,Bra027328,Bra029541,Bra029628,Bra032416,Bra034218,Bra037213,Bra040364,Bra005620	11	orange1.1g000165m,orange1.1g000171m,orange1.1g000179m,orange1.1g000180m,orange1.1g000258m,orange1.1g000259m,orange1.1g000385m,orange1.1g000585m,orange1.1g001473m,orange1.1g040336m,orange1.1g045737m	10	mrna02397.1-v1.0-hybrid,mrna09912.1-v1.0-hybrid,mrna17710.1-v1.0-hybrid,mrna17912.1-v1.0-hybrid,mrna24408.1-v1.0-hybrid,mrna24411.1-v1.0-hybrid,mrna26782.1-v1.0-hybrid,mrna28728.1-v1.0-hybrid,mrna28731.1-v1.0-hybrid,mrna31360.1-v1.0-hybrid	16	Lsat_1_v5_gn_1_68521.1,Lsat_1_v5_gn_1_87300.1,Lsat_1_v5_gn_2_101300.1,Lsat_1_v5_gn_2_64580.1,Lsat_1_v5_gn_3_34861.1,Lsat_1_v5_gn_3_35021.1,Lsat_1_v5_gn_3_35101.1,Lsat_1_v5_gn_3_37300.1,Lsat_1_v5_gn_3_37501.1,Lsat_1_v5_gn_4_27061.1,Lsat_1_v5_gn_4_79080.1,Lsat_1_v5_gn_5_126020.1,Lsat_1_v5_gn_7_21320.1,Lsat_1_v5_gn_7_35921.1,Lsat_1_v5_gn_8_116700.1,Lsat_1_v5_gn_8_135100.1	11	Migut.B01398.1.p,Migut.D00541.1.p,Migut.H00724.1.p,Migut.H01180.1.p,Migut.I00262.1.p,Migut.L00886.1.p,Migut.M00579.1.p,Migut.M00623.1.p,Migut.M01143.1.p,Migut.N02280.1.p,Migut.N02281.1.p	11	Potri.001G011900.1,Potri.001G012200.1,Potri.001G230000.1,Potri.002G058700.1,Potri.003G214200.1,Potri.005G058300.1,Potri.005G203500.1,Potri.011G052400.1,Potri.011G095100.1,Potri.013G131300.1,Potri.015G089300.1	11	Solyc01g006350.2.1,Solyc01g006370.2.1,Solyc01g073750.2.1,Solyc02g078230.1.1,Solyc03g111570.2.1,Solyc07g053980.2.1,Solyc07g056260.2.1,Solyc07g061920.2.1,Solyc11g005980.1.1,Solyc01g006360.2.1,Solyc03g111560.2.1	14	Thecc1EG001476t1,Thecc1EG001890t1,Thecc1EG001894t1,Thecc1EG002005t1,Thecc1EG008108t1,Thecc1EG014552t2,Thecc1EG020631t1,Thecc1EG029874t1,Thecc1EG032265t1,Thecc1EG040336t1,Thecc1EG040356t1,Thecc1EG040363t1,Thecc1EG045532t1,Thecc1EG040369t1	10	GSVIVT01000622001,GSVIVT01001361001,GSVIVT01005204001,GSVIVT01007560001,GSVIVT01020548001,GSVIVT01020854001,GSVIVT01025362001,GSVIVT01025370001,GSVIVT01026489001,GSVIVT01025372001	PTHR31738:SF0;PF02364;PTHR12741:SF4;PF04652	GO:0003843,GO:0000148,GO:0016020,GO:0006075,GO:0003843
Lettuce_CrossTaxa100045	121	10	Atha,Brap,Csin,Fves,Lsat,Mgut,Ptri,Slyc,Tcac,Vviv	19	AT1G11280.1,AT1G61360.1,AT1G61370.1,AT1G61380.1,AT1G61390.1,AT1G61400.1,AT1G61420.1,AT1G61430.1,AT1G61440.1,AT1G61460.1,AT1G61480.1,AT1G61490.1,AT1G61500.1,AT1G61550.1,AT1G11300.1,AT1G11330.2,AT1G11350.1,AT1G61610.1,AT4G21390.1	27	Bra003030,Bra016839,Bra016842,Bra019862,Bra019864,Bra019866,Bra019867,Bra023032,Bra031764,Bra031765,Bra031766,Bra007792,Bra027084,Bra027088,Bra027089,Bra031429,Bra031433,Bra031434,Bra034257,Bra038579,Bra013523,Bra040544,Bra040972,Bra016844,Bra027085,Bra027087,Bra026537	3	orange1.1g003045m,orange1.1g003489m,orange1.1g003599m	14	mrna23820.1-v1.0-hybrid,mrna25072.1-v1.0-hybrid,mrna30631.1-v1.0-hybrid,mrna30632.1-v1.0-hybrid,mrna30633.1-v1.0-hybrid,mrna30634.1-v1.0-hybrid,mrna30635.1-v1.0-hybrid,mrna30636.1-v1.0-hybrid,mrna30637.1-v1.0-hybrid,mrna30748.1-v1.0-hybrid,mrna30753.1-v1.0-hybrid,mrna30754.1-v1.0-hybrid,mrna31417.1-v1.0-hybrid,mrna30744.1-v1.0-hybrid	4	Lsat_1_v5_gn_7_20181.1,Lsat_1_v5_gn_7_20200.1,Lsat_1_v5_gn_7_20220.1,Lsat_1_v5_gn_1_122540.1	8	Migut.H01070.1.p,Migut.H01531.1.p,Migut.M01232.1.p,Migut.M01235.1.p,Migut.H01534.1.p,Migut.H01535.1.p,Migut.M01233.1.p,Migut.M01234.1.p	22	Potri.001G134900.1,Potri.004G027400.1,Potri.004G027800.1,Potri.005G014700.1,Potri.005G014900.1,Potri.005G018100.1,Potri.011G037300.1,Potri.011G038000.1,Potri.011G038800.1,Potri.011G039100.1,Potri.011G039200.1,Potri.011G039300.1,Potri.011G039400.1,Potri.004G027900.1,Potri.011G037600.1,Potri.004G027300.1,Potri.011G037900.1,Potri.011G038400.1,Potri.011G038700.1,Potri.011G039000.1,Potri.011G037800.1,…	10	Solyc02g079530.2.1,Solyc02g079540.1.1,Solyc02g079550.1.1,Solyc02g079570.2.1,Solyc03g006720.1.1,Solyc03g006730.1.1,Solyc04g008400.1.1,Solyc04g058110.2.1,Solyc10g005440.1.1,Solyc04g008370.1.1	10	Thecc1EG025502t1,Thecc1EG030027t1,Thecc1EG032453t1,Thecc1EG032454t1,Thecc1EG032457t1,Thecc1EG030028t1,Thecc1EG030029t1,Thecc1EG030031t1,Thecc1EG030032t1,Thecc1EG030033t1	4	GSVIVT01006315001,GSVIVT01006351001,GSVIVT01006786001,GSVIVT01006784001	PF08276;PF00069;PF00954;PTHR24420:SF126;PF07714;PF01453;PF11883	GO:0048544,GO:0004672,GO:0006468
Lettuce_CrossTaxa100046	121	10	Atha,Brap,Csin,Fves,Lsat,Mgut,Ptri,Slyc,Tcac,Vviv	6	AT1G22340.1,AT1G22360.1,AT1G22370.2,AT1G22380.1,AT1G22400.1,AT1G78270.1	8	Bra012322,Bra012323,Bra012324,Bra016382,Bra031386,Bra031387,Bra031388,Bra008354	3	orange1.1g010684m,orange1.1g010825m,orange1.1g029508m	8	mrna16276.1-v1.0-hybrid,mrna21496.1-v1.0-hybrid,mrna28033.1-v1.0-hybrid,mrna34573.1-v1.0-hybrid,mrna34574.1-v1.0-hybrid,mrna11947.1-v1.0-hybrid,mrna11945.1-v1.0-hybrid,mrna24319.1-v1.0-hybrid	32	Lsat_1_v5_gn_1_25540.1,Lsat_1_v5_gn_1_25561.1,Lsat_1_v5_gn_1_25581.1,Lsat_1_v5_gn_1_25721.1,Lsat_1_v5_gn_1_25740.1,Lsat_1_v5_gn_1_82941.1,Lsat_1_v5_gn_1_83041.1,Lsat_1_v5_gn_1_89641.1,Lsat_1_v5_gn_1_89661.1,Lsat_1_v5_gn_1_89681.1,Lsat_1_v5_gn_1_89721.1,Lsat_1_v5_gn_1_89761.1,Lsat_1_v5_gn_2_90820.1,Lsat_1_v5_gn_4_130341.1,Lsat_1_v5_gn_6_116920.1,Lsat_1_v5_gn_4_130361.1,Lsat_1_v5_gn_4_130401.1,Lsat…	6	Migut.B00596.1.p,Migut.B00597.1.p,Migut.F00713.1.p,Migut.F00716.1.p,Migut.F00719.1.p,Migut.F01467.1.p	36	Potri.001G312600.1,Potri.001G313000.1,Potri.002G098400.1,Potri.017G052000.1,Potri.017G052100.1,Potri.017G052300.1,Potri.017G052400.1,Potri.002G098300.1,Potri.004G172700.1,Potri.006G023700.1,Potri.007G132400.1,Potri.016G021500.1,Potri.016G022000.1,Potri.016G022100.1,Potri.016G022400.1,Potri.016G022500.1,Potri.005G073800.1,Potri.007G095000.1,Potri.006G022300.1,Potri.006G022500.1,Potri.006G022600.1,…	10	Solyc04g074350.2.1,Solyc04g074360.1.1,Solyc04g074380.2.1,Solyc04g074390.2.1,Solyc12g057060.1.1,Solyc12g057070.1.1,Solyc12g057080.1.1,Solyc03g078500.2.1,Solyc03g078490.2.1,Solyc01g105360.2.1	8	Thecc1EG001080t1,Thecc1EG001084t1,Thecc1EG046679t1,Thecc1EG046680t1,Thecc1EG007440t1,Thecc1EG007442t1,Thecc1EG007477t1,Thecc1EG034879t1	4	GSVIVT01006044001,GSVIVT01006626001,GSVIVT01009062001,GSVIVT01006043001	PTHR11926:SF15;PTHR11926;PF00201	GO:0016758,GO:0008152,GO:0016758,GO:0008152
Lettuce_CrossTaxa100047	119	10	Atha,Brap,Csin,Fves,Lsat,Mgut,Ptri,Slyc,Tcac,Vviv	17	AT1G23160.1,AT1G28130.1,AT1G48660.1,AT5G13320.1,AT5G51470.1,AT1G59500.1,AT2G14960.1,AT2G23170.1,AT2G47750.1,AT4G27260.1,AT4G37390.1,AT5G13370.1,AT5G13380.1,AT5G54510.1,AT1G48670.1,AT5G13350.1,AT5G13360.3	38	Bra000087,Bra002961,Bra019921,Bra027891,Bra031718,Bra031719,Bra031720,Bra034378,Bra008836,Bra019920,Bra019922,Bra022550,Bra029173,Bra036997,Bra036998,Bra040812,Bra004432,Bra030074,Bra032876,Bra040953,Bra006194,Bra016359,Bra018749,Bra018750,Bra018751,Bra023403,Bra006196,Bra008833,Bra023405,Bra023406,Bra039630,Bra019060,Bra022725,Bra026365,Bra029023,Bra039186,Bra039832,Bra041046	7	orange1.1g006862m,orange1.1g007149m,orange1.1g007532m,orange1.1g007558m,orange1.1g007728m,orange1.1g046696m,orange1.1g044130m	6	mrna03265.1-v1.0-hybrid,mrna10566.1-v1.0-hybrid,mrna22838.1-v1.0-hybrid,mrna23026.1-v1.0-hybrid,mrna24005.1-v1.0-hybrid,mrna30702.1-v1.0-hybrid	7	Lsat_1_v5_gn_2_84761.1,Lsat_1_v5_gn_4_162960.1,Lsat_1_v5_gn_5_116820.1,Lsat_1_v5_gn_5_6221.1,Lsat_1_v5_gn_7_107201.1,Lsat_1_v5_gn_9_94760.1,Lsat_1_v5_gn_8_53361.1	7	Migut.B00405.1.p,Migut.D00193.1.p,Migut.H01879.1.p,Migut.L00188.1.p,Migut.M01835.1.p,Migut.N01155.1.p,Migut.N02078.1.p	9	Potri.001G069000.1,Potri.001G298300.1,Potri.001G410400.1,Potri.002G206400.1,Potri.003G161300.1,Potri.007G050300.1,Potri.009G092900.1,Potri.011G129700.1,Potri.013G151100.1	6	Solyc01g107390.2.1,Solyc02g064830.2.1,Solyc02g092820.2.1,Solyc07g063850.2.1,Solyc10g006610.2.1,Solyc12g005310.1.1	17	Thecc1EG000723t1,Thecc1EG004612t1,Thecc1EG007172t1,Thecc1EG007830t1,Thecc1EG008297t1,Thecc1EG031174t1,Thecc1EG007049t1,Thecc1EG008292t1,Thecc1EG031553t1,Thecc1EG031554t1,Thecc1EG031557t1,Thecc1EG031565t1,Thecc1EG031886t1,Thecc1EG032117t1,Thecc1EG032127t1,Thecc1EG031548t1,Thecc1EG031550t1	5	GSVIVT01000176001,GSVIVT01037892001,GSVIVT01001112001,GSVIVT01014545001,GSVIVT01027971001	PTHR31901:SF0;PF03321	N/A
Lettuce_CrossTaxa100048	119	10	Atha,Brap,Csin,Fves,Lsat,Mgut,Ptri,Slyc,Tcac,Vviv	9	AT1G52570.1,AT2G42010.1,AT3G15730.1,AT4G00240.1,AT4G11830.2,AT4G11840.1,AT4G11850.1,AT4G35790.1,AT5G25370.1	16	Bra000752,Bra000753,Bra001854,Bra008515,Bra014871,Bra033225,Bra010512,Bra011638,Bra017730,Bra034939,Bra009836,Bra020497,Bra021132,Bra027209,Bra030375,Bra040960	7	orange1.1g001126m,orange1.1g002960m,orange1.1g003057m,orange1.1g003153m,orange1.1g003523m,orange1.1g004579m,orange1.1g045478m	12	mrna08590.1-v1.0-hybrid,mrna11634.1-v1.0-hybrid,mrna14522.1-v1.0-hybrid,mrna14529.1-v1.0-hybrid,mrna15700.1-v1.0-hybrid,mrna18966.1-v1.0-hybrid,mrna31042.1-v1.0-hybrid,mrna32358.1-v1.0-hybrid,mrna32359.1-v1.0-hybrid,mrna32362.1-v1.0-hybrid,mrna32366.1-v1.0-hybrid,mrna11027.1-v1.0-hybrid	15	Lsat_1_v5_gn_1_33321.1,Lsat_1_v5_gn_1_44721.1,Lsat_1_v5_gn_2_75361.1,Lsat_1_v5_gn_3_135001.1,Lsat_1_v5_gn_3_4061.1,Lsat_1_v5_gn_3_4321.1,Lsat_1_v5_gn_4_143760.1,Lsat_1_v5_gn_4_37201.1,Lsat_1_v5_gn_4_90561.1,Lsat_1_v5_gn_5_132081.1,Lsat_1_v5_gn_5_95680.1,Lsat_1_v5_gn_5_95800.1,Lsat_1_v5_gn_7_6880.1,Lsat_1_v5_gn_8_28580.1,Lsat_1_v5_gn_2_6921.1	18	Migut.A00908.1.p,Migut.B01671.1.p,Migut.C00903.1.p,Migut.D01066.1.p,Migut.E01155.1.p,Migut.E01157.1.p,Migut.E01798.1.p,Migut.G01123.1.p,Migut.G01311.1.p,Migut.H02188.1.p,Migut.I00777.1.p,Migut.K00452.1.p,Migut.N02314.1.p,Migut.N03187.1.p,Migut.H01150.1.p,Migut.E01120.1.p,Migut.K00450.1.p,Migut.K00451.1.p	12	Potri.001G112100.1,Potri.002G152100.1,Potri.014G074700.1,Potri.001G193000.1,Potri.002G016100.1,Potri.003G015000.1,Potri.003G032800.1,Potri.005G105600.1,Potri.005G246000.1,Potri.006G253900.1,Potri.007G060300.1,Potri.018G131200.1	13	Solyc01g091910.2.1,Solyc01g103910.1.1,Solyc02g061850.2.1,Solyc02g083340.2.1,Solyc03g116620.2.1,Solyc04g082000.2.1,Solyc06g068090.2.1,Solyc08g066790.2.1,Solyc08g066800.2.1,Solyc08g080130.2.1,Solyc10g017650.1.1,Solyc10g024370.1.1,Solyc12g011170.1.1	9	Thecc1EG000125t1,Thecc1EG005448t1,Thecc1EG006943t1,Thecc1EG016153t1,Thecc1EG027158t2,Thecc1EG034306t1,Thecc1EG037006t1,Thecc1EG038087t1,Thecc1EG037005t1	8	GSVIVT01005195001,GSVIVT01008734001,GSVIVT01023350001,GSVIVT01019879001,GSVIVT01027587001,GSVIVT01015542001,GSVIVT01015543001,GSVIVT01035853001	PTHR18896:SF11;PTHR18896:SF13;PF00168;PF00614;PTHR18896:SF15;PF12357	GO:0005515,GO:0003824,GO:0008152
Lettuce_CrossTaxa100049	117	10	Atha,Brap,Csin,Fves,Lsat,Mgut,Ptri,Slyc,Tcac,Vviv	8	AT1G02640.1,AT1G78060.1,AT3G19620.1,AT5G09730.1,AT5G10560.1,AT5G49360.1,AT5G64570.1,AT5G09700.1	12	Bra004202,Bra009023,Bra009398,Bra010038,Bra015636,Bra020646,Bra022440,Bra024311,Bra031912,Bra033337,Bra036143,Bra037782	9	orange1.1g003606m,orange1.1g003980m,orange1.1g004054m,orange1.1g004190m,orange1.1g038581m,orange1.1g040836m,orange1.1g047862m,orange1.1g006224m,orange1.1g047621m	8	mrna02314.1-v1.0-hybrid,mrna05164.1-v1.0-hybrid,mrna05562.1-v1.0-hybrid,mrna16004.1-v1.0-hybrid,mrna16059.1-v1.0-hybrid,mrna22107.1-v1.0-hybrid,mrna25563.1-v1.0-hybrid,mrna30561.1-v1.0-hybrid	9	Lsat_1_v5_gn_1_4321.1,Lsat_1_v5_gn_4_158221.1,Lsat_1_v5_gn_5_106761.1,Lsat_1_v5_gn_6_19060.1,Lsat_1_v5_gn_6_78780.1,Lsat_1_v5_gn_9_117881.1,Lsat_1_v5_gn_9_118000.1,Lsat_1_v5_gn_9_2920.1,Lsat_1_v5_gn_9_43681.1	23	Migut.B00635.1.p,Migut.B00636.1.p,Migut.C00002.1.p,Migut.C00003.1.p,Migut.C00004.1.p,Migut.C00005.1.p,Migut.C00006.1.p,Migut.C00008.1.p,Migut.C00237.1.p,Migut.C00238.1.p,Migut.C00240.1.p,Migut.C00282.1.p,Migut.D00090.1.p,Migut.H00296.1.p,Migut.I00548.1.p,Migut.M00931.1.p,Migut.N01010.1.p,Migut.O00453.1.p,Migut.O00673.1.p,Migut.C00001.1.p,Migut.C00235.1.p,Migut.C00241.1.p,Migut.O00935.1.p	14	Potri.001G089100.1,Potri.001G206800.1,Potri.001G294700.1,Potri.002G093900.1,Potri.002G094000.1,Potri.002G197200.1,Potri.003G022900.1,Potri.005G168400.1,Potri.005G168500.1,Potri.008G108100.1,Potri.010G141400.1,Potri.014G122200.1,Potri.007G114300.1,Potri.009G088800.1	8	Solyc01g079570.2.1,Solyc01g104950.2.1,Solyc02g091680.2.1,Solyc04g072850.2.1,Solyc04g072860.2.1,Solyc04g072870.1.1,Solyc10g047030.1.1,Solyc11g044910.1.1	14	Thecc1EG000917t1,Thecc1EG004787t1,Thecc1EG007223t1,Thecc1EG007536t1,Thecc1EG021324t1,Thecc1EG021474t1,Thecc1EG021476t1,Thecc1EG021486t1,Thecc1EG034945t2,Thecc1EG034946t1,Thecc1EG042382t1,Thecc1EG021473t1,Thecc1EG042384t1,Thecc1EG042385t1	12	GSVIVT01006776001,GSVIVT01009003001,GSVIVT01013328001,GSVIVT01022541001,GSVIVT01028104001,GSVIVT01035033001,GSVIVT01037844001,GSVIVT01013347001,GSVIVT01017658001,GSVIVT01017659001,GSVIVT01017660001,GSVIVT01029801001	PTHR30620:SF0;PF00933;PF01915	GO:0004553,GO:0005975,GO:0004553,GO:0005975
Lettuce_CrossTaxa100050	117	10	Atha,Brap,Csin,Fves,Lsat,Ptri,Slyc,Tcac,Mgut,Vviv	26	AT1G70110.1,AT1G70130.1,AT4G29050.1,AT2G37710.1,AT3G53810.1,AT4G02410.1,AT4G02420.1,AT2G43690.1,AT2G43700.1,AT3G59700.1,AT3G59740.1,AT3G59750.1,AT3G45330.1,AT3G45410.1,AT3G45420.1,AT3G45430.1,AT3G45440.1,AT5G60270.1,AT5G60280.1,AT5G60300.3,AT5G60310.1,AT5G60320.1,AT3G59730.1,AT5G59260.1,AT5G59270.1,AT3G55550.1	39	Bra000015,Bra005168,Bra000319,Bra000320,Bra004777,Bra014532,Bra033984,Bra037688,Bra000880,Bra000881,Bra018553,Bra035326,Bra002064,Bra002490,Bra002498,Bra006668,Bra019469,Bra038286,Bra038287,Bra038289,Bra002497,Bra002499,Bra006669,Bra006670,Bra020258,Bra020259,Bra002500,Bra002597,Bra020338,Bra003216,Bra014736,Bra003386,Bra029544,Bra007786,Bra011080,Bra016235,Bra016234,Bra007028,Bra010340	6	orange1.1g005621m,orange1.1g038860m,orange1.1g007869m,orange1.1g036051m,orange1.1g044561m,orange1.1g006112m	3	mrna18464.1-v1.0-hybrid,mrna26334.1-v1.0-hybrid,mrna18466.1-v1.0-hybrid	5	Lsat_1_v5_gn_2_118780.1,Lsat_1_v5_gn_8_14940.1,Lsat_1_v5_gn_4_54841.1,Lsat_1_v5_gn_5_153900.1,Lsat_1_v5_gn_5_156621.1	2	Migut.J00303.1.p,Migut.J00301.1.p	18	Potri.001G244000.1,Potri.009G035400.1,Potri.009G035500.1,Potri.009G035600.1,Potri.009G035700.1,Potri.009G035800.1,Potri.009G036100.1,Potri.009G036300.1,Potri.009G036500.1,Potri.006G088400.1,Potri.006G088600.1,Potri.T083100.1,Potri.T083500.1,Potri.006G088900.1,Potri.008G058400.1,Potri.010G200600.1,Potri.016G101000.1,Potri.003G196600.1	6	Solyc05g053010.1.1,Solyc09g011070.1.1,Solyc09g012000.1.1,Solyc10g084860.1.1,Solyc09g011060.2.1,Solyc09g011990.1.1	10	Thecc1EG021881t1,Thecc1EG021883t1,Thecc1EG021886t1,Thecc1EG042728t1,Thecc1EG041782t1,Thecc1EG041783t1,Thecc1EG041784t1,Thecc1EG021887t1,Thecc1EG021891t1,Thecc1EG021892t1	2	GSVIVT01034126001,GSVIVT01016502001	PTHR24420:SF169;PF00069;PF00139	GO:0005524,GO:0004672,GO:0006468,GO:0030246
Lettuce_CrossTaxa100051	117	7	Csin,Mgut,Ptri,Slyc,Tcac,Vviv,Lsat	0	---	0	---	8	orange1.1g007339m,orange1.1g011568m,orange1.1g036714m,orange1.1g038611m,orange1.1g041519m,orange1.1g042574m,orange1.1g043332m,orange1.1g047027m	0	---	1	Lsat_1_v5_gn_9_86901.1	6	Migut.D01654.1.p,Migut.D01705.1.p,Migut.D01682.1.p,Migut.D01700.1.p,Migut.D01701.1.p,Migut.D01702.1.p	82	Potri.001G305200.1,Potri.018G135400.1,Potri.T025600.1,Potri.T026000.1,Potri.T027000.1,Potri.T052400.1,Potri.001G404800.1,Potri.001G404900.1,Potri.001G405100.1,Potri.001G406000.1,Potri.011G124000.1,Potri.011G124100.1,Potri.011G124400.1,Potri.011G127200.1,Potri.011G127300.1,Potri.018G136300.1,Potri.018G136700.1,Potri.018G137900.1,Potri.019G002800.1,Potri.019G014500.1,Potri.019G020200.1,Potri.019G02…	2	Solyc02g037540.1.1,Solyc10g076440.1.1	15	Thecc1EG012431t1,Thecc1EG031163t1,Thecc1EG031218t1,Thecc1EG031324t1,Thecc1EG031326t1,Thecc1EG031327t1,Thecc1EG031329t1,Thecc1EG031530t1,Thecc1EG031532t1,Thecc1EG031534t1,Thecc1EG032177t1,Thecc1EG032179t1,Thecc1EG031526t1,Thecc1EG031536t1,Thecc1EG032263t1	3	GSVIVT01014155001,GSVIVT01014159001,GSVIVT01014161001	PF00931	GO:0043531
Lettuce_CrossTaxa100052	116	10	Atha,Brap,Csin,Fves,Lsat,Mgut,Ptri,Slyc,Tcac,Vviv	11	AT1G15460.1,AT1G74810.1,AT2G47160.2,AT3G06450.1,AT3G62270.1,AT4G32510.1,AT5G25430.1,AT3G21500.2,AT4G15560.1,AT5G11380.1,AT1G15440.1	14	Bra000442,Bra001198,Bra004476,Bra008167,Bra009840,Bra014404,Bra021386,Bra026129,Bra037053,Bra001832,Bra008967,Bra012779,Bra033495,Bra016657	9	orange1.1g003948m,orange1.1g004923m,orange1.1g004946m,orange1.1g004693m,orange1.1g004855m,orange1.1g005100m,orange1.1g006628m,orange1.1g038577m,orange1.1g042620m	9	mrna06035.1-v1.0-hybrid,mrna11697.1-v1.0-hybrid,mrna23003.1-v1.0-hybrid,mrna24532.1-v1.0-hybrid,mrna06697.1-v1.0-hybrid,mrna11698.1-v1.0-hybrid,mrna20709.1-v1.0-hybrid,mrna32196.1-v1.0-hybrid,mrna05851.1-v1.0-hybrid	11	Lsat_1_v5_gn_1_33641.1,Lsat_1_v5_gn_1_42001.1,Lsat_1_v5_gn_4_104681.1,Lsat_1_v5_gn_4_75041.1,Lsat_1_v5_gn_5_14880.1,Lsat_1_v5_gn_5_32220.1,Lsat_1_v5_gn_9_7340.1,Lsat_1_v5_gn_3_63200.1,Lsat_1_v5_gn_5_50541.1,Lsat_1_v5_gn_7_51781.1,Lsat_1_v5_gn_1_33541.1	9	Migut.A00305.1.p,Migut.G00229.1.p,Migut.H02280.1.p,Migut.J01446.1.p,Migut.A00307.1.p,Migut.D00039.1.p,Migut.E01483.1.p,Migut.O00089.1.p,Migut.I00803.1.p	19	Potri.001G173500.1,Potri.003G060500.1,Potri.001G174500.1,Potri.002G191000.1,Potri.003G059700.1,Potri.006G154700.1,Potri.006G249800.1,Potri.008G100300.1,Potri.012G081800.1,Potri.014G116000.1,Potri.015G077600.1,Potri.018G031700.1,Potri.006G171700.1,Potri.006G173500.1,Potri.006G249700.1,Potri.007G058500.1,Potri.008G196500.1,Potri.010G015200.1,Potri.018G031800.1	9	Solyc01g057770.2.1,Solyc01g079150.2.1,Solyc03g120020.2.1,Solyc06g071500.2.1,Solyc08g066960.2.1,Solyc01g067890.2.1,Solyc08g066950.2.1,Solyc11g010850.1.1,Solyc03g120080.2.1	12	Thecc1EG000964t1,Thecc1EG000965t1,Thecc1EG021107t1,Thecc1EG038364t3,Thecc1EG038842t1,Thecc1EG004891t1,Thecc1EG012083t1,Thecc1EG021453t2,Thecc1EG028405t1,Thecc1EG037993t1,Thecc1EG038366t1,Thecc1EG028352t2	13	GSVIVT01003955001,GSVIVT01017832001,GSVIVT01029109001,GSVIVT01029112001,GSVIVT01029169001,GSVIVT01035799001,GSVIVT01007733001,GSVIVT01015478001,GSVIVT01017223001,GSVIVT01017647001,GSVIVT01028186001,GSVIVT01035800001,GSVIVT01017243001	PTHR11453:SF6;PF02780;PF02779;PF00955;PTHR11624:SF20	GO:0003824,GO:0008152,GO:0016021,GO:0006820
Lettuce_CrossTaxa100053	116	2	Mgut,Slyc	0	---	0	---	0	---	0	---	0	---	115	Migut.A01027.1.p,Migut.A01092.1.p,Migut.C00030.1.p,Migut.C00046.1.p,Migut.F01639.1.p,Migut.G01022.1.p,Migut.G01238.1.p,Migut.G01239.1.p,Migut.G01241.1.p,Migut.G01243.1.p,Migut.G01244.1.p,Migut.G01246.1.p,Migut.G01247.1.p,Migut.G01249.1.p,Migut.G01252.1.p,Migut.G01253.1.p,Migut.G01254.1.p,Migut.G01255.1.p,Migut.G01256.1.p,Migut.G01257.1.p,Migut.G01258.1.p,Migut.G01260.1.p,Migut.G01262.1.p,Migut.G0…	0	---	1	Solyc04g008530.1.1	0	---	0	---	---	---
Lettuce_CrossTaxa100054	116	3	Tcac,Csin,Mgut	0	---	0	---	1	orange1.1g046413m	0	---	0	---	1	Migut.L00920.1.p	0	---	0	---	114	Thecc1EG000857t1,Thecc1EG001059t1,Thecc1EG001845t1,Thecc1EG002234t1,Thecc1EG002388t1,Thecc1EG002471t1,Thecc1EG003795t1,Thecc1EG003960t1,Thecc1EG008095t1,Thecc1EG009636t1,Thecc1EG010324t1,Thecc1EG010343t1,Thecc1EG010344t1,Thecc1EG010830t1,Thecc1EG010930t1,Thecc1EG010942t1,Thecc1EG011048t1,Thecc1EG012142t1,Thecc1EG012700t1,Thecc1EG014028t1,Thecc1EG014557t1,Thecc1EG014964t1,Thecc1EG016087t1,Thecc1EG…	0	---	N/A	N/A
Lettuce_CrossTaxa100055	115	10	Atha,Brap,Csin,Fves,Lsat,Mgut,Ptri,Slyc,Tcac,Vviv	12	AT1G01120.1,AT2G26640.1,AT1G04220.1,AT5G43760.1,AT1G19440.1,AT1G25450.1,AT1G68530.1,AT2G16280.1,AT4G34250.1,AT4G34510.1,AT4G34520.1,AT2G15090.1	18	Bra001974,Bra004034,Bra009413,Bra013081,Bra025738,Bra031081,Bra034634,Bra034635,Bra037304,Bra024749,Bra015296,Bra033694,Bra035992,Bra011513,Bra017641,Bra036405,Bra032621,Bra033283	10	orange1.1g008975m,orange1.1g009598m,orange1.1g009935m,orange1.1g009966m,orange1.1g010193m,orange1.1g010687m,orange1.1g044260m,orange1.1g045558m,orange1.1g046876m,orange1.1g011007m	7	mrna03746.1-v1.0-hybrid,mrna25281.1-v1.0-hybrid,mrna30963.1-v1.0-hybrid,mrna11703.1-v1.0-hybrid,mrna29063.1-v1.0-hybrid,mrna15152.1-v1.0-hybrid,mrna18645.1-v1.0-hybrid	12	Lsat_1_v5_gn_1_18820.1,Lsat_1_v5_gn_3_123820.1,Lsat_1_v5_gn_3_79841.1,Lsat_1_v5_gn_5_118821.1,Lsat_1_v5_gn_5_67800.1,Lsat_1_v5_gn_6_21720.1,Lsat_1_v5_gn_6_21780.1,Lsat_1_v5_gn_9_108501.1,Lsat_1_v5_gn_7_720.1,Lsat_1_v5_gn_4_17680.1,Lsat_1_v5_gn_4_17720.1,Lsat_1_v5_gn_8_39420.1	12	Migut.A00302.1.p,Migut.C00743.1.p,Migut.G00400.1.p,Migut.G00402.1.p,Migut.L00187.1.p,Migut.O00941.1.p,Migut.G00398.1.p,Migut.G00401.1.p,Migut.H00211.1.p,Migut.L00312.1.p,Migut.L01066.1.p,Migut.B01917.1.p	18	Potri.002G178000.1,Potri.006G249200.1,Potri.008G160000.1,Potri.010G079500.1,Potri.010G079700.1,Potri.010G080200.1,Potri.010G080400.1,Potri.014G104300.1,Potri.018G032200.1,Potri.004G155600.1,Potri.008G120300.1,Potri.009G116700.1,Potri.010G079300.1,Potri.010G079400.1,Potri.010G125300.1,Potri.014G196200.1,Potri.006G218000.1,Potri.010G080000.1	13	Solyc02g063140.2.1,Solyc02g085870.2.1,Solyc04g080450.1.1,Solyc05g009270.2.1,Solyc05g009280.2.1,Solyc06g065560.1.1,Solyc08g067410.1.1,Solyc09g083050.2.1,Solyc03g005320.2.1,Solyc05g013220.2.1,Solyc06g053870.2.1,Solyc10g009240.2.1,Solyc12g006820.1.1	11	Thecc1EG005053t1,Thecc1EG020754t1,Thecc1EG020755t1,Thecc1EG037982t1,Thecc1EG038359t1,Thecc1EG006881t1,Thecc1EG009924t1,Thecc1EG020747t1,Thecc1EG034048t1,Thecc1EG020744t1,Thecc1EG020748t1	2	GSVIVT01027424001,GSVIVT01015472001	PF08392;PF08541	GO:0016747,GO:0016020,GO:0006633,GO:0016747,GO:0008610
Lettuce_CrossTaxa100056	113	10	Atha,Brap,Csin,Fves,Lsat,Mgut,Ptri,Slyc,Tcac,Vviv	14	AT1G66960.1,AT1G78500.1,AT1G78950.1,AT1G78955.1,AT1G78960.1,AT1G78970.2,AT2G07050.1,AT3G29255.1,AT3G45130.1,AT4G15340.1,AT4G15370.1,AT5G36150.1,AT5G42600.1,AT5G48010.2	8	Bra003630,Bra013167,Bra014952,Bra026038,Bra032185,Bra035079,Bra035809,Bra039929	3	orange1.1g006042m,orange1.1g043885m,orange1.1g010631m	10	mrna03981.1-v1.0-hybrid,mrna05521.1-v1.0-hybrid,mrna05525.1-v1.0-hybrid,mrna05527.1-v1.0-hybrid,mrna05529.1-v1.0-hybrid,mrna12201.1-v1.0-hybrid,mrna12204.1-v1.0-hybrid,mrna20729.1-v1.0-hybrid,mrna22022.1-v1.0-hybrid,mrna05526.1-v1.0-hybrid	12	Lsat_1_v5_gn_0_13160.1,Lsat_1_v5_gn_1_125261.1,Lsat_1_v5_gn_1_74301.1,Lsat_1_v5_gn_6_80160.1,Lsat_1_v5_gn_7_28400.1,Lsat_1_v5_gn_7_29000.1,Lsat_1_v5_gn_7_34361.1,Lsat_1_v5_gn_8_71901.1,Lsat_1_v5_gn_4_134000.1,Lsat_1_v5_gn_5_80860.1,Lsat_1_v5_gn_6_80201.1,Lsat_1_v5_gn_3_19140.1	9	Migut.B01110.1.p,Migut.D01712.1.p,Migut.J00843.1.p,Migut.J00846.1.p,Migut.L01919.1.p,Migut.L01920.1.p,Migut.M00452.1.p,Migut.M00906.1.p,Migut.N01545.1.p	20	Potri.001G049100.1,Potri.001G049200.1,Potri.004G015600.1,Potri.004G132500.1,Potri.006G079100.1,Potri.006G079200.1,Potri.006G079300.1,Potri.007G002100.1,Potri.007G002200.1,Potri.007G002500.1,Potri.011G085000.1,Potri.014G001300.1,Potri.014G001400.1,Potri.014G001500.1,Potri.014G002400.1,Potri.014G002500.1,Potri.014G002600.1,Potri.018G148800.1,Potri.019G079200.1,Potri.T126100.1	6	Solyc04g070980.2.1,Solyc05g047580.2.1,Solyc07g042630.2.1,Solyc12g006510.1.1,Solyc12g006520.1.1,Solyc12g006530.1.1	9	Thecc1EG027369t1,Thecc1EG027374t1,Thecc1EG027379t1,Thecc1EG027681t1,Thecc1EG029480t1,Thecc1EG036191t1,Thecc1EG040139t1,Thecc1EG046828t1,Thecc1EG038749t1	22	GSVIVT01015994001,GSVIVT01021474001,GSVIVT01021494001,GSVIVT01029468001,GSVIVT01029474001,GSVIVT01029488001,GSVIVT01029489001,GSVIVT01029508001,GSVIVT01029509001,GSVIVT01029510001,GSVIVT01029514001,GSVIVT01029524001,GSVIVT01029525001,GSVIVT01029527001,GSVIVT01032217001,GSVIVT01032285001,GSVIVT01021473001,GSVIVT01021485001,GSVIVT01021495001,GSVIVT01029491001,GSVIVT01029481001,GSVIVT01029482001	PTHR32548:SF6;PF00432	GO:0003824
Lettuce_CrossTaxa100057	113	10	Atha,Brap,Csin,Fves,Lsat,Mgut,Ptri,Slyc,Tcac,Vviv	14	AT3G45860.1,AT4G05200.1,AT4G23130.2,AT4G23140.2,AT4G23160.1,AT4G23270.1,AT4G23280.1,AT4G23180.1,AT4G21400.1,AT4G21410.1,AT4G23150.1,AT4G23230.1,AT4G23310.1,AT4G38830.1	23	Bra012544,Bra013677,Bra013678,Bra019320,Bra019322,Bra019323,Bra023844,Bra038935,Bra040998,Bra041081,Bra013524,Bra038776,Bra013596,Bra013676,Bra013681,Bra013683,Bra019324,Bra019329,Bra020821,Bra013684,Bra032711,Bra029565,Bra033578	7	orange1.1g005846m,orange1.1g006155m,orange1.1g007490m,orange1.1g008238m,orange1.1g010329m,orange1.1g041433m,orange1.1g006317m	14	mrna00306.1-v1.0-hybrid,mrna17154.1-v1.0-hybrid,mrna17155.1-v1.0-hybrid,mrna11718.1-v1.0-hybrid,mrna11720.1-v1.0-hybrid,mrna11721.1-v1.0-hybrid,mrna11725.1-v1.0-hybrid,mrna19522.1-v1.0-hybrid,mrna24649.1-v1.0-hybrid,mrna19524.1-v1.0-hybrid,mrna19525.1-v1.0-hybrid,mrna19528.1-v1.0-hybrid,mrna19526.1-v1.0-hybrid,mrna19532.1-v1.0-hybrid	4	Lsat_1_v5_gn_4_116381.1,Lsat_1_v5_gn_4_57641.1,Lsat_1_v5_gn_7_17880.1,Lsat_1_v5_gn_1_122360.1	10	Migut.C00459.1.p,Migut.E00941.1.p,Migut.M01272.1.p,Migut.M01273.1.p,Migut.M01274.1.p,Migut.M01275.1.p,Migut.H00717.1.p,Migut.H00719.1.p,Migut.H00721.1.p,Migut.M01267.1.p	18	Potri.004G024400.1,Potri.004G024500.1,Potri.004G024600.1,Potri.004G024800.1,Potri.004G025500.1,Potri.004G025700.1,Potri.004G025800.1,Potri.011G028400.1,Potri.004G026100.1,Potri.004G025200.1,Potri.004G025900.1,Potri.011G028600.1,Potri.011G029300.1,Potri.011G030300.1,Potri.011G028800.1,Potri.011G029000.1,Potri.011G029700.1,Potri.011G030000.1	4	Solyc02g079990.2.1,Solyc02g080010.2.1,Solyc02g080070.2.1,Solyc02g080080.2.1	10	Thecc1EG030086t1,Thecc1EG030093t1,Thecc1EG030099t1,Thecc1EG030102t1,Thecc1EG045288t1,Thecc1EG030100t1,Thecc1EG030107t2,Thecc1EG030113t1,Thecc1EG030110t1,Thecc1EG030119t1	9	GSVIVT01005158001,GSVIVT01005163001,GSVIVT01006872001,GSVIVT01006430001,GSVIVT01015799001,GSVIVT01034326001,GSVIVT01036853001,GSVIVT01006683001,GSVIVT01038006001	PF01657;PF00069;PF07714;PTHR24420:SF412	GO:0004672,GO:0005524,GO:0006468,GO:0004672,GO:0006468
Lettuce_CrossTaxa100058	113	6	Fves,Lsat,Mgut,Ptri,Tcac,Slyc	0	---	0	---	0	---	14	mrna03847.1-v1.0-hybrid,mrna04301.1-v1.0-hybrid,mrna04409.1-v1.0-hybrid,mrna04430.1-v1.0-hybrid,mrna04444.1-v1.0-hybrid,mrna06812.1-v1.0-hybrid,mrna09576.1-v1.0-hybrid,mrna09586.1-v1.0-hybrid,mrna18440.1-v1.0-hybrid,mrna18753.1-v1.0-hybrid,mrna18783.1-v1.0-hybrid,mrna18097.1-v1.0-hybrid,mrna18146.1-v1.0-hybrid,mrna19405.1-v1.0-hybrid	27	Lsat_1_v5_gn_0_2980.1,Lsat_1_v5_gn_2_13981.1,Lsat_1_v5_gn_2_14061.1,Lsat_1_v5_gn_2_15281.1,Lsat_1_v5_gn_2_26880.1,Lsat_1_v5_gn_2_26920.1,Lsat_1_v5_gn_2_26980.1,Lsat_1_v5_gn_2_27000.1,Lsat_1_v5_gn_2_27040.1,Lsat_1_v5_gn_2_27060.1,Lsat_1_v5_gn_2_27301.1,Lsat_1_v5_gn_2_27321.1,Lsat_1_v5_gn_2_27381.1,Lsat_1_v5_gn_2_27441.1,Lsat_1_v5_gn_2_27501.1,Lsat_1_v5_gn_2_27540.1,Lsat_1_v5_gn_2_27580.1,Lsat_1_v5…	19	Migut.C00466.1.p,Migut.G00747.1.p,Migut.G00839.1.p,Migut.G00841.1.p,Migut.G00844.1.p,Migut.G00847.1.p,Migut.G00853.1.p,Migut.G00855.1.p,Migut.G00856.1.p,Migut.G00955.1.p,Migut.G01002.1.p,Migut.G01053.1.p,Migut.G01086.1.p,Migut.G01159.1.p,Migut.G01177.1.p,Migut.G01187.1.p,Migut.G01198.1.p,Migut.G01322.1.p,Migut.M00574.1.p	45	Potri.003G015500.1,Potri.003G017200.1,Potri.003G026900.1,Potri.004G169800.1,Potri.004G170100.1,Potri.004G170200.1,Potri.004G170300.1,Potri.004G170400.1,Potri.004G170700.1,Potri.004G197900.1,Potri.004G198700.1,Potri.004G202700.1,Potri.005G010500.1,Potri.014G001900.1,Potri.014G002000.1,Potri.014G002200.1,Potri.014G002300.1,Potri.014G002900.1,Potri.014G003200.1,Potri.014G003600.1,Potri.014G005400.1,…	1	Solyc10g085460.1.1	7	Thecc1EG019776t1,Thecc1EG019779t1,Thecc1EG019782t1,Thecc1EG019822t1,Thecc1EG019825t1,Thecc1EG019846t1,Thecc1EG019941t1	0	---	PF00931;PTHR23155:SF62	GO:0043531
Lettuce_CrossTaxa100059	111	10	Atha,Brap,Csin,Fves,Lsat,Mgut,Ptri,Slyc,Tcac,Vviv	12	AT1G05230.1,AT2G32370.1,AT3G61150.1,AT4G00730.1,AT4G04890.1,AT4G21750.1,AT1G17920.1,AT1G73360.1,AT5G52170.1,AT4G17710.1,AT5G46880.1,AT1G79840.2	21	Bra000807,Bra029527,Bra038757,Bra003439,Bra004934,Bra015401,Bra020872,Bra032478,Bra037355,Bra003846,Bra015996,Bra016578,Bra025938,Bra005588,Bra021779,Bra013556,Bra017519,Bra021035,Bra024984,Bra028295,Bra003535	7	orange1.1g002869m,orange1.1g003954m,orange1.1g004294m,orange1.1g045292m,orange1.1g006760m,orange1.1g004271m,orange1.1g014681m	8	mrna09297.1-v1.0-hybrid,mrna19130.1-v1.0-hybrid,mrna19572.1-v1.0-hybrid,mrna23926.1-v1.0-hybrid,mrna13306.1-v1.0-hybrid,mrna23937.1-v1.0-hybrid,mrna25833.1-v1.0-hybrid,mrna13751.1-v1.0-hybrid	10	Lsat_1_v5_gn_1_121861.1,Lsat_1_v5_gn_4_36761.1,Lsat_1_v5_gn_4_60501.1,Lsat_1_v5_gn_7_17160.1,Lsat_1_v5_gn_2_131660.1,Lsat_1_v5_gn_8_7020.1,Lsat_1_v5_gn_2_20160.1,Lsat_1_v5_gn_8_781.1,Lsat_1_v5_gn_4_102880.1,Lsat_1_v5_gn_3_19261.1	10	Migut.B01702.1.p,Migut.H01557.1.p,Migut.M01293.1.p,Migut.O00896.1.p,Migut.D02052.1.p,Migut.O00242.1.p,Migut.E00753.1.p,Migut.H01063.1.p,Migut.I00940.1.p,Migut.F00362.1.p	17	Potri.001G137800.1,Potri.003G096000.1,Potri.001G184100.1,Potri.002G154700.1,Potri.003G052400.1,Potri.002G230200.1,Potri.004G020400.1,Potri.011G025000.1,Potri.012G038500.1,Potri.012G139300.1,Potri.014G075200.1,Potri.014G152000.1,Potri.015G034100.1,Potri.015G141800.1,Potri.004G074800.1,Potri.017G144600.1,Potri.T120700.1	10	Solyc01g091630.2.1,Solyc02g080260.2.1,Solyc03g026070.2.1,Solyc03g098200.2.1,Solyc06g072310.2.1,Solyc10g005330.2.1,Solyc12g005830.1.1,Solyc03g031760.2.1,Solyc08g076370.2.1,Solyc03g120620.2.1	8	Thecc1EG005412t1,Thecc1EG011330t1,Thecc1EG015114t1,Thecc1EG028767t1,Thecc1EG030175t2,Thecc1EG044944t1,Thecc1EG016582t1,Thecc1EG017892t1	8	GSVIVT01010600001,GSVIVT01012643001,GSVIVT01027508001,GSVIVT01030605001,GSVIVT01013073001,GSVIVT01029396001,GSVIVT01017073001,GSVIVT01035238001	PF01852;PF00046;PTHR24325:SF0	GO:0006355,GO:0003700,GO:0043565
Lettuce_CrossTaxa100060	111	10	Atha,Brap,Csin,Fves,Lsat,Mgut,Ptri,Slyc,Tcac,Vviv	9	AT1G48410.2,AT2G27880.1,AT5G43810.1,AT1G73370.1,AT3G43190.1,AT4G02280.1,AT5G20830.1,AT5G37180.1,AT5G49190.1	11	Bra002332,Bra003845,Bra006578,Bra015995,Bra036282,Bra037432,Bra039502,Bra011993,Bra014136,Bra032254,Bra033698	13	orange1.1g001466m,orange1.1g001954m,orange1.1g002204m,orange1.1g003630m,orange1.1g008882m,orange1.1g013458m,orange1.1g037086m,orange1.1g002909m,orange1.1g003492m,orange1.1g003661m,orange1.1g003726m,orange1.1g003947m,orange1.1g036539m	10	mrna07050.1-v1.0-hybrid,mrna09290.1-v1.0-hybrid,mrna11077.1-v1.0-hybrid,mrna11429.1-v1.0-hybrid,mrna12940.1-v1.0-hybrid,mrna31666.1-v1.0-hybrid,mrna09291.1-v1.0-hybrid,mrna14489.1-v1.0-hybrid,mrna14490.1-v1.0-hybrid,mrna28930.1-v1.0-hybrid	12	Lsat_1_v5_gn_1_61441.1,Lsat_1_v5_gn_2_19760.1,Lsat_1_v5_gn_8_261.1,Lsat_1_v5_gn_8_58281.1,Lsat_1_v5_gn_9_79920.1,Lsat_1_v5_gn_2_71841.1,Lsat_1_v5_gn_5_119340.1,Lsat_1_v5_gn_5_138880.1,Lsat_1_v5_gn_5_138920.1,Lsat_1_v5_gn_5_190260.1,Lsat_1_v5_gn_6_14301.1,Lsat_1_v5_gn_8_163801.1	8	Migut.D00135.1.p,Migut.D02053.1.p,Migut.J00882.1.p,Migut.K00749.1.p,Migut.D01445.1.p,Migut.D02317.1.p,Migut.G00412.1.p,Migut.O00245.1.p	14	Potri.001G213700.1,Potri.006G118600.1,Potri.008G158800.1,Potri.009G001500.1,Potri.010G081300.1,Potri.012G037100.1,Potri.015G029000.1,Potri.002G202300.1,Potri.004G081300.1,Potri.006G136700.1,Potri.012G037200.1,Potri.015G029100.1,Potri.017G139100.1,Potri.018G063500.1	11	Solyc02g081300.2.1,Solyc03g098290.2.1,Solyc07g042520.2.1,Solyc07g042550.2.1,Solyc09g098590.2.1,Solyc12g009300.1.1,Solyc03g098280.2.1,Solyc06g072300.2.1,Solyc06g074730.2.1,Solyc09g082830.2.1,Solyc12g006790.1.1	12	Thecc1EG001023t1,Thecc1EG001025t1,Thecc1EG013468t1,Thecc1EG020717t1,Thecc1EG037973t1,Thecc1EG041547t1,Thecc1EG004698t1,Thecc1EG013507t1,Thecc1EG017585t2,Thecc1EG021253t1,Thecc1EG037464t1,Thecc1EG037468t1	11	GSVIVT01014252001,GSVIVT01029383001,GSVIVT01015018001,GSVIVT01028043001,GSVIVT01029388001,GSVIVT01035106001,GSVIVT01035210001,GSVIVT01015464001,GSVIVT01018054001,GSVIVT01031430001,GSVIVT01033726001	PF00534;PF00862;PTHR12526:SF27;PF02171;PF02170;PF08699;PTHR22891:SF0	GO:0009058,GO:0005985,GO:0005985,GO:0016157,GO:0005515,GO:0005515
Lettuce_CrossTaxa100061	111	10	Atha,Brap,Csin,Fves,Lsat,Mgut,Ptri,Slyc,Tcac,Vviv	8	AT2G05920.1,AT3G14067.1,AT3G14240.1,AT4G34980.1,AT5G67360.1,AT5G51750.1,AT1G01900.1,AT1G04110.1	17	Bra001542,Bra012157,Bra015172,Bra017684,Bra021529,Bra021614,Bra027353,Bra027376,Bra028274,Bra037112,Bra037113,Bra037115,Bra033113,Bra033226,Bra039051,Bra015290,Bra036803	9	orange1.1g004010m,orange1.1g004261m,orange1.1g004301m,orange1.1g044578m,orange1.1g004242m,orange1.1g005334m,orange1.1g004101m,orange1.1g045236m,orange1.1g040458m	7	mrna02547.1-v1.0-hybrid,mrna02548.1-v1.0-hybrid,mrna12517.1-v1.0-hybrid,mrna23986.1-v1.0-hybrid,mrna13373.1-v1.0-hybrid,mrna05450.1-v1.0-hybrid,mrna24157.1-v1.0-hybrid	13	Lsat_1_v5_gn_2_129920.1,Lsat_1_v5_gn_3_87680.1,Lsat_1_v5_gn_4_129361.1,Lsat_1_v5_gn_4_129401.1,Lsat_1_v5_gn_4_92061.1,Lsat_1_v5_gn_5_136401.1,Lsat_1_v5_gn_5_140441.1,Lsat_1_v5_gn_7_35140.1,Lsat_1_v5_gn_4_129381.1,Lsat_1_v5_gn_4_129461.1,Lsat_1_v5_gn_8_123961.1,Lsat_1_v5_gn_6_8140.1,Lsat_1_v5_gn_5_181140.1	11	Migut.B00093.1.p,Migut.C00500.1.p,Migut.D00129.1.p,Migut.F00408.1.p,Migut.I01088.1.p,Migut.J00919.1.p,Migut.L01570.1.p,Migut.N01309.1.p,Migut.D00480.1.p,Migut.I01125.1.p,Migut.H00373.1.p	14	Potri.001G163600.1,Potri.001G167300.1,Potri.002G120400.1,Potri.003G067000.1,Potri.003G071800.1,Potri.004G173900.1,Potri.005G145300.1,Potri.009G133400.1,Potri.012G131500.1,Potri.014G018900.1,Potri.014G074600.1,Potri.015G133800.1,Potri.002G256300.1,Potri.006G141200.1	14	Solyc01g091920.2.1,Solyc02g092670.1.1,Solyc02g092680.1.1,Solyc03g006970.1.1,Solyc03g123490.1.1,Solyc04g078110.1.1,Solyc06g062950.1.1,Solyc01g111400.2.1,Solyc02g021220.1.1,Solyc03g044150.2.1,Solyc07g041970.2.1,Solyc08g067990.1.1,Solyc06g083720.1.1,Solyc09g064490.1.1	12	Thecc1EG000749t1,Thecc1EG005449t1,Thecc1EG005450t1,Thecc1EG005451t1,Thecc1EG005452t1,Thecc1EG006646t1,Thecc1EG015025t1,Thecc1EG029155t1,Thecc1EG029233t1,Thecc1EG034736t1,Thecc1EG037518t1,Thecc1EG003899t2	6	GSVIVT01024042001,GSVIVT01028051001,GSVIVT01027586001,GSVIVT01015069001,GSVIVT01016682001,GSVIVT01000156001	PTHR10795:SF17;PF02225;PF05922;PF00082	GO:0004252,GO:0043086,GO:0042802,GO:0006508,GO:0004252
Lettuce_CrossTaxa100062	111	3	Csin,Mgut,Slyc	0	---	0	---	4	orange1.1g008452m,orange1.1g009616m,orange1.1g011021m,orange1.1g040471m	0	---	0	---	105	Migut.A00971.1.p,Migut.C00448.1.p,Migut.D00038.1.p,Migut.D00070.1.p,Migut.E00088.1.p,Migut.E00141.1.p,Migut.E00509.1.p,Migut.E00511.1.p,Migut.E00513.1.p,Migut.E00514.1.p,Migut.E00515.1.p,Migut.E00516.1.p,Migut.E00518.1.p,Migut.E00519.1.p,Migut.E00521.1.p,Migut.E00523.1.p,Migut.E00530.1.p,Migut.E00531.1.p,Migut.E00532.1.p,Migut.E00533.1.p,Migut.E00534.1.p,Migut.E00535.1.p,Migut.E00536.1.p,Migut.E0…	0	---	2	Solyc09g072940.1.1,Solyc09g072960.1.1	0	---	0	---	---	---
Lettuce_CrossTaxa100063	111	1	Lsat	0	---	0	---	0	---	0	---	111	Lsat_1_v5_gn_0_14941.1,Lsat_1_v5_gn_0_33721.1,Lsat_1_v5_gn_0_35720.1,Lsat_1_v5_gn_1_22640.1,Lsat_1_v5_gn_1_57440.1,Lsat_1_v5_gn_2_12560.1,Lsat_1_v5_gn_2_65260.1,Lsat_1_v5_gn_2_70441.1,Lsat_1_v5_gn_2_75781.1,Lsat_1_v5_gn_2_9540.1,Lsat_1_v5_gn_2_97661.1,Lsat_1_v5_gn_3_120140.1,Lsat_1_v5_gn_3_121521.1,Lsat_1_v5_gn_3_122121.1,Lsat_1_v5_gn_3_34060.1,Lsat_1_v5_gn_3_5961.1,Lsat_1_v5_gn_3_62760.1,Lsat_1_…	0	---	0	---	0	---	0	---	0	---	PTHR19271:SF0
Lettuce_CrossTaxa100064	111	5	Lsat,Ptri,Slyc,Tcac,Atha	1	AT5G36930.2	0	---	0	---	0	---	3	Lsat_1_v5_gn_5_101660.1,Lsat_1_v5_gn_5_101700.1,Lsat_1_v5_gn_5_103361.1	0	---	88	Potri.001G028700.1,Potri.007G099700.1,Potri.001G066500.1,Potri.003G014200.1,Potri.007G142600.1,Potri.007G143100.1,Potri.007G143300.1,Potri.013G037300.1,Potri.019G052000.1,Potri.T001500.1,Potri.T001700.1,Potri.T002200.1,Potri.T002300.1,Potri.T002400.1,Potri.T002500.1,Potri.T002600.1,Potri.T002900.1,Potri.T003000.1,Potri.T011800.1,Potri.001G363200.1,Potri.011G009400.1,Potri.011G011900.1,Potri.011G0…	5	Solyc01g102850.1.1,Solyc01g102880.1.1,Solyc01g113620.1.1,Solyc09g007710.2.1,Solyc09g092410.2.1	14	Thecc1EG012497t1,Thecc1EG025394t1,Thecc1EG025409t1,Thecc1EG025417t1,Thecc1EG028465t1,Thecc1EG012498t1,Thecc1EG025403t1,Thecc1EG025414t1,Thecc1EG025424t1,Thecc1EG027222t1,Thecc1EG027229t1,Thecc1EG046028t1,Thecc1EG012501t1,Thecc1EG020221t1	0	---	PF00931;PTHR11017:SF130;PF01582;PF00560	GO:0043531,GO:0005515,GO:0007165
Lettuce_CrossTaxa100065	111	2	Slyc,Fves	0	---	0	---	0	---	1	mrna05959.1-v1.0-hybrid	0	---	0	---	0	---	110	Solyc00g005020.1.1,Solyc00g105340.1.1,Solyc01g008750.1.1,Solyc04g015420.1.1,Solyc04g051840.1.1,Solyc04g054620.1.1,Solyc05g019970.1.1,Solyc05g026230.1.1,Solyc06g050580.1.1,Solyc06g069200.1.1,Solyc07g020700.1.1,Solyc08g043220.1.1,Solyc09g047880.1.1,Solyc09g057720.1.1,Solyc09g059350.1.1,Solyc10g051040.1.1,Solyc10g062170.1.1,Solyc10g077140.1.1,Solyc11g020790.1.1,Solyc11g040360.1.1,Solyc12g041970.1.1,…	0	---	0	---	N/A	N/A
Lettuce_CrossTaxa100066	109	5	Csin,Fves,Ptri,Tcac,Vviv	0	---	0	---	1	orange1.1g002024m	15	mrna24741.1-v1.0-hybrid,mrna33936.1-v1.0-hybrid,mrna34033.1-v1.0-hybrid,mrna34034.1-v1.0-hybrid,mrna34084.1-v1.0-hybrid,mrna34085.1-v1.0-hybrid,mrna34163.1-v1.0-hybrid,mrna34169.1-v1.0-hybrid,mrna34331.1-v1.0-hybrid,mrna34870.1-v1.0-hybrid,mrna34992.1-v1.0-hybrid,mrna35133.1-v1.0-hybrid,mrna35134.1-v1.0-hybrid,mrna35135.1-v1.0-hybrid,mrna34180.1-v1.0-hybrid	0	---	0	---	82	Potri.001G419800.1,Potri.001G420000.1,Potri.001G422800.1,Potri.001G425300.1,Potri.001G425500.1,Potri.001G426200.1,Potri.001G426500.1,Potri.001G426600.1,Potri.001G426900.1,Potri.001G427100.1,Potri.001G427500.1,Potri.001G427600.1,Potri.001G427700.1,Potri.001G428100.1,Potri.001G428700.1,Potri.001G429100.1,Potri.001G429600.1,Potri.001G429700.1,Potri.001G429800.1,Potri.001G433500.1,Potri.001G433700.1,…	0	---	8	Thecc1EG024673t1,Thecc1EG030915t1,Thecc1EG030923t1,Thecc1EG030929t1,Thecc1EG030940t1,Thecc1EG044542t1,Thecc1EG030920t1,Thecc1EG030942t1	3	GSVIVT01029290001,GSVIVT01029297001,GSVIVT01029299001	PF00931;N/A	N/A
Lettuce_CrossTaxa100067	108	10	Brap,Fves,Lsat,Mgut,Ptri,Slyc,Tcac,Vviv,Atha,Csin	9	AT1G16480.1,AT2G27610.1,AT3G03580.1,AT3G49170.1,AT3G57430.1,AT3G61170.1,AT3G63370.1,AT4G13650.1,AT4G33170.1	9	Bra011424,Bra034550,Bra016637,Bra034360,Bra031986,Bra018003,Bra007327,Bra007578,Bra032726	10	orange1.1g001852m,orange1.1g046257m,orange1.1g002975m,orange1.1g002772m,orange1.1g003584m,orange1.1g043955m,orange1.1g040643m,orange1.1g002460m,orange1.1g036160m,orange1.1g046775m	12	mrna05321.1-v1.0-hybrid,mrna26541.1-v1.0-hybrid,mrna11407.1-v1.0-hybrid,mrna14347.1-v1.0-hybrid,mrna29741.1-v1.0-hybrid,mrna29951.1-v1.0-hybrid,mrna22056.1-v1.0-hybrid,mrna04186.1-v1.0-hybrid,mrna19952.1-v1.0-hybrid,mrna20268.1-v1.0-hybrid,mrna21729.1-v1.0-hybrid,mrna15482.1-v1.0-hybrid	12	Lsat_1_v5_gn_7_22580.1,Lsat_1_v5_gn_7_22621.1,Lsat_1_v5_gn_7_110600.1,Lsat_1_v5_gn_6_40501.1,Lsat_1_v5_gn_1_85681.1,Lsat_1_v5_gn_2_135941.1,Lsat_1_v5_gn_8_102240.1,Lsat_1_v5_gn_7_5580.1,Lsat_1_v5_gn_5_185321.1,Lsat_1_v5_gn_2_57700.1,Lsat_1_v5_gn_7_59080.1,Lsat_1_v5_gn_9_87481.1	12	Migut.D01667.1.p,Migut.G01112.1.p,Migut.G01148.1.p,Migut.I00330.1.p,Migut.M01533.1.p,Migut.D02351.1.p,Migut.B01435.1.p,Migut.F00229.1.p,Migut.N02366.1.p,Migut.B01704.1.p,Migut.D00354.1.p,Migut.I00574.1.p	11	Potri.002G155100.1,Potri.004G047800.1,Potri.005G215500.1,Potri.013G058900.1,Potri.015G018700.1,Potri.018G067500.1,Potri.004G184800.1,Potri.009G144700.1,Potri.T137000.1,Potri.007G068600.1,Potri.001G075800.1	10	Solyc01g007850.2.1,Solyc04g051480.1.1,Solyc01g081560.2.1,Solyc11g067210.1.1,Solyc01g081290.2.1,Solyc01g097670.2.1,Solyc02g081900.2.1,Solyc01g091610.1.1,Solyc09g065710.1.1,Solyc02g079260.1.1	11	Thecc1EG004262t1,Thecc1EG025711t1,Thecc1EG029817t1,Thecc1EG026455t1,Thecc1EG030800t1,Thecc1EG033029t1,Thecc1EG041450t1,Thecc1EG037698t1,Thecc1EG015369t1,Thecc1EG005983t1,Thecc1EG005409t1	12	GSVIVT01005577001,GSVIVT01006104001,GSVIVT01006121001,GSVIVT01028697001,GSVIVT01036788001,GSVIVT01036169001,GSVIVT01019231001,GSVIVT01012159001,GSVIVT01027504001,GSVIVT01033389001,GSVIVT01035491001,GSVIVT01015233001	PTHR24015:SF58;PTHR24015:SF54;PTHR24015:SF32;PTHR24015:SF15;PTHR24015:SF99;PTHR24015:SF96;PTHR24015:SF130;PTHR24015:SF112;PTHR24015:SF62;PF01535;PF13041;PTHR24015:SF169	N/A
Lettuce_CrossTaxa100068	107	1	Fves	0	---	0	---	0	---	107	mrna00315.1-v1.0-hybrid,mrna34174.1-v1.0-hybrid,mrna34190.1-v1.0-hybrid,mrna34915.1-v1.0-hybrid,mrna35105.1-v1.0-hybrid,mrna00316.1-v1.0-hybrid,mrna24739.1-v1.0-hybrid,mrna35054.1-v1.0-hybrid,mrna23740.1-v1.0-hybrid,mrna33883.1-v1.0-hybrid,mrna34285.1-v1.0-hybrid,mrna34301.1-v1.0-hybrid,mrna34492.1-v1.0-hybrid,mrna34510.1-v1.0-hybrid,mrna34540.1-v1.0-hybrid,mrna34969.1-v1.0-hybrid,mrna33997.1-v1.…	0	---	0	---	0	---	0	---	0	---	0	---	N/A	N/A
Lettuce_CrossTaxa100069	105	10	Atha,Brap,Csin,Fves,Lsat,Mgut,Ptri,Slyc,Tcac,Vviv	11	AT1G17260.1,AT1G80660.1,AT2G07560.1,AT2G18960.1,AT2G24520.1,AT3G42640.1,AT3G47950.1,AT3G60330.1,AT4G30190.2,AT5G57350.1,AT5G62670.1	17	Bra002733,Bra003576,Bra007524,Bra007845,Bra008288,Bra010298,Bra011172,Bra013168,Bra014496,Bra016610,Bra020447,Bra024100,Bra024101,Bra024452,Bra029249,Bra035163,Bra038835	10	orange1.1g002151m,orange1.1g002176m,orange1.1g002203m,orange1.1g002208m,orange1.1g002768m,orange1.1g003313m,orange1.1g005866m,orange1.1g041450m,orange1.1g044543m,orange1.1g010523m	9	mrna01281.1-v1.0-hybrid,mrna04924.1-v1.0-hybrid,mrna05497.1-v1.0-hybrid,mrna08702.1-v1.0-hybrid,mrna09568.1-v1.0-hybrid,mrna10846.1-v1.0-hybrid,mrna15943.1-v1.0-hybrid,mrna17015.1-v1.0-hybrid,mrna30866.1-v1.0-hybrid	9	Lsat_1_v5_gn_1_31841.1,Lsat_1_v5_gn_3_101980.1,Lsat_1_v5_gn_3_131620.1,Lsat_1_v5_gn_4_85900.1,Lsat_1_v5_gn_5_19060.1,Lsat_1_v5_gn_5_85480.1,Lsat_1_v5_gn_5_90761.1,Lsat_1_v5_gn_6_65981.1,Lsat_1_v5_gn_8_68180.1	9	Migut.A00442.1.p,Migut.A01158.1.p,Migut.D01095.1.p,Migut.H00887.1.p,Migut.I00121.1.p,Migut.J01300.1.p,Migut.J01500.1.p,Migut.K00232.1.p,Migut.K00357.1.p	14	Potri.001G048300.1,Potri.001G161400.1,Potri.003G080500.1,Potri.003G179800.1,Potri.006G005900.1,Potri.006G165900.1,Potri.006G188600.1,Potri.006G275000.1,Potri.012G071600.1,Potri.014G046300.1,Potri.015G066000.1,Potri.018G006000.1,Potri.018G090300.1,Potri.018G112400.1	8	Solyc00g257110.2.1,Solyc03g113400.2.1,Solyc03g117150.2.1,Solyc06g071100.2.1,Solyc07g017780.2.1,Solyc08g078200.1.1,Solyc12g010360.1.1,Solyc07g005040.2.1	9	Thecc1EG013793t1,Thecc1EG015905t1,Thecc1EG018330t1,Thecc1EG027390t1,Thecc1EG027391t1,Thecc1EG029267t1,Thecc1EG036815t1,Thecc1EG039126t1,Thecc1EG047085t1	9	GSVIVT01001052001,GSVIVT01008074001,GSVIVT01016652001,GSVIVT01016862001,GSVIVT01018265001,GSVIVT01019734001,GSVIVT01029244001,GSVIVT01032599001,GSVIVT01035525001	PF00122;PTHR24093:SF127;PF00702;PF00690	GO:0046872,GO:0000166
Lettuce_CrossTaxa100070	104	10	Atha,Brap,Csin,Fves,Lsat,Mgut,Ptri,Slyc,Tcac,Vviv	9	AT1G09930.1,AT4G10770.1,AT4G16370.1,AT4G26590.1,AT4G27730.1,AT5G53510.1,AT5G53520.1,AT5G55930.1,AT5G64410.1	13	Bra003050,Bra019098,Bra022658,Bra026311,Bra026419,Bra029064,Bra029065,Bra031688,Bra033168,Bra035279,Bra035596,Bra040573,Bra031920	10	orange1.1g004424m,orange1.1g004659m,orange1.1g004845m,orange1.1g006390m,orange1.1g037378m,orange1.1g037647m,orange1.1g042269m,orange1.1g046125m,orange1.1g009296m,orange1.1g010747m	9	mrna01912.1-v1.0-hybrid,mrna12807.1-v1.0-hybrid,mrna14598.1-v1.0-hybrid,mrna19831.1-v1.0-hybrid,mrna20535.1-v1.0-hybrid,mrna20536.1-v1.0-hybrid,mrna25601.1-v1.0-hybrid,mrna26439.1-v1.0-hybrid,mrna26438.1-v1.0-hybrid	8	Lsat_1_v5_gn_1_130060.1,Lsat_1_v5_gn_3_13640.1,Lsat_1_v5_gn_4_51361.1,Lsat_1_v5_gn_4_64140.1,Lsat_1_v5_gn_6_107180.1,Lsat_1_v5_gn_7_13121.1,Lsat_1_v5_gn_7_84100.1,Lsat_1_v5_gn_9_49320.1	12	Migut.A01021.1.p,Migut.B00525.1.p,Migut.C00289.1.p,Migut.E00637.1.p,Migut.E01301.1.p,Migut.F00178.1.p,Migut.H01744.1.p,Migut.H01745.1.p,Migut.L00696.1.p,Migut.M01440.1.p,Migut.M01452.1.p,Migut.N02837.1.p	13	Potri.001G369700.1,Potri.001G370100.1,Potri.002G109300.1,Potri.003G145500.1,Potri.005G150400.1,Potri.006G003700.1,Potri.006G006000.1,Potri.007G056900.1,Potri.009G079500.1,Potri.012G019500.1,Potri.012G019700.1,Potri.016G004800.1,Potri.016G006500.1	8	Solyc02g083740.1.1,Solyc03g033460.2.1,Solyc03g082700.2.1,Solyc04g076750.1.1,Solyc04g076760.1.1,Solyc04g076780.2.1,Solyc08g082990.2.1,Solyc11g012700.1.1	10	Thecc1EG000190t1,Thecc1EG007319t1,Thecc1EG015466t1,Thecc1EG015669t1,Thecc1EG030433t1,Thecc1EG030457t1,Thecc1EG030598t1,Thecc1EG030600t1,Thecc1EG034556t1,Thecc1EG034558t1	12	GSVIVT01005133001,GSVIVT01009222001,GSVIVT01009223001,GSVIVT01009224001,GSVIVT01014720001,GSVIVT01014721001,GSVIVT01014724001,GSVIVT01018764001,GSVIVT01019633001,GSVIVT01038513001,GSVIVT01038599001,GSVIVT01007176001	PF03169	GO:0055085
Lettuce_CrossTaxa100071	103	10	Atha,Brap,Csin,Fves,Lsat,Mgut,Ptri,Slyc,Tcac,Vviv	11	AT1G03740.1,AT5G44290.1,AT1G09600.1,AT1G57700.1,AT1G33770.1,AT1G71530.1,AT4G10010.1,AT1G53050.1,AT1G54610.2,AT3G05050.1,AT5G50860.1	22	Bra003921,Bra007973,Bra016132,Bra037899,Bra009977,Bra027966,Bra039466,Bra040637,Bra010213,Bra028011,Bra015260,Bra027540,Bra036018,Bra020008,Bra027895,Bra030788,Bra031674,Bra035472,Bra022756,Bra035716,Bra030962,Bra038097	7	orange1.1g004999m,orange1.1g005111m,orange1.1g005582m,orange1.1g006004m,orange1.1g011041m,orange1.1g036122m,orange1.1g015247m	7	mrna06457.1-v1.0-hybrid,mrna06721.1-v1.0-hybrid,mrna16436.1-v1.0-hybrid,mrna17146.1-v1.0-hybrid,mrna17718.1-v1.0-hybrid,mrna29225.1-v1.0-hybrid,mrna27065.1-v1.0-hybrid	9	Lsat_1_v5_gn_3_24900.1,Lsat_1_v5_gn_5_49780.1,Lsat_1_v5_gn_3_37720.1,Lsat_1_v5_gn_4_66541.1,Lsat_1_v5_gn_7_104181.1,Lsat_1_v5_gn_4_83401.1,Lsat_1_v5_gn_5_10481.1,Lsat_1_v5_gn_9_119560.1,Lsat_1_v5_gn_7_75440.1	10	Migut.C01357.1.p,Migut.J01139.1.p,Migut.D01300.1.p,Migut.G00208.1.p,Migut.N00122.1.p,Migut.O00354.1.p,Migut.G00210.1.p,Migut.H01940.1.p,Migut.M00294.1.p,Migut.N00853.1.p	12	Potri.001G399700.1,Potri.004G226900.1,Potri.011G119400.1,Potri.013G032200.1,Potri.013G130000.1,Potri.003G003700.1,Potri.019G073100.1,Potri.005G045500.1,Potri.008G204400.1,Potri.012G103900.1,Potri.015G103300.1,Potri.013G100100.1	9	Solyc01g067640.2.1,Solyc01g098160.2.1,Solyc03g097690.2.1,Solyc07g063130.2.1,Solyc01g103350.2.1,Solyc07g053910.2.1,Solyc11g045610.1.1,Solyc06g064660.2.1,Solyc10g008280.2.1	7	Thecc1EG006129t1,Thecc1EG031517t1,Thecc1EG008121t1,Thecc1EG014717t1,Thecc1EG021134t1,Thecc1EG026444t1,Thecc1EG036222t1	9	GSVIVT01008613001,GSVIVT01017805001,GSVIVT01021907001,GSVIVT01013574001,GSVIVT01014335001,GSVIVT01035260001,GSVIVT01020556001,GSVIVT01023220001,GSVIVT01036431001	PTHR24056:SF39;PF00069	GO:0004672,GO:0006468,GO:0005524
Lettuce_CrossTaxa100072	102	3	Lsat,Mgut,Slyc	0	---	0	---	0	---	0	---	11	Lsat_1_v5_gn_8_119380.1,Lsat_1_v5_gn_8_121240.1,Lsat_1_v5_gn_8_123301.1,Lsat_1_v5_gn_8_124041.1,Lsat_1_v5_gn_8_124080.1,Lsat_1_v5_gn_8_124100.1,Lsat_1_v5_gn_8_124140.1,Lsat_1_v5_gn_8_124601.1,Lsat_1_v5_gn_8_124761.1,Lsat_1_v5_gn_8_124781.1,Lsat_1_v5_gn_9_31181.1	89	Migut.B01128.1.p,Migut.D01303.1.p,Migut.D01484.1.p,Migut.D01502.1.p,Migut.D01503.1.p,Migut.D01507.1.p,Migut.D01510.1.p,Migut.D01513.1.p,Migut.D01518.1.p,Migut.D01519.1.p,Migut.D01522.1.p,Migut.D01526.1.p,Migut.D01535.1.p,Migut.D01537.1.p,Migut.D01641.1.p,Migut.D01643.1.p,Migut.D01718.1.p,Migut.D01735.1.p,Migut.D01736.1.p,Migut.D01749.1.p,Migut.D01766.1.p,Migut.D01772.1.p,Migut.D01781.1.p,Migut.D0…	0	---	2	Solyc10g008240.2.1,Solyc10g008230.1.1	0	---	0	---	PTHR23155:SF94;PTHR23155:SF152
Lettuce_CrossTaxa100073	100	10	Atha,Brap,Csin,Fves,Lsat,Mgut,Ptri,Slyc,Tcac,Vviv	9	AT1G20010.1,AT1G75780.1,AT2G29550.1,AT4G20890.1,AT5G12250.1,AT5G23860.1,AT5G44340.1,AT5G62690.1,AT5G62700.1	16	Bra005395,Bra008903,Bra009710,Bra010114,Bra013481,Bra015815,Bra018184,Bra018379,Bra019493,Bra020912,Bra027544,Bra033737,Bra033796,Bra038795,Bra039506,Bra039987	6	orange1.1g013154m,orange1.1g013165m,orange1.1g013291m,orange1.1g013335m,orange1.1g013391m,orange1.1g013439m	6	mrna07781.1-v1.0-hybrid,mrna08531.1-v1.0-hybrid,mrna09388.1-v1.0-hybrid,mrna13266.1-v1.0-hybrid,mrna20192.1-v1.0-hybrid,mrna32477.1-v1.0-hybrid	11	Lsat_1_v5_gn_2_9641.1,Lsat_1_v5_gn_3_7300.1,Lsat_1_v5_gn_5_111360.1,Lsat_1_v5_gn_5_171060.1,Lsat_1_v5_gn_6_5880.1,Lsat_1_v5_gn_6_6441.1,Lsat_1_v5_gn_8_30681.1,Lsat_1_v5_gn_8_72280.1,Lsat_1_v5_gn_9_25361.1,Lsat_1_v5_gn_9_33260.1,Lsat_1_v5_gn_9_46981.1	9	Migut.A00770.1.p,Migut.C00841.1.p,Migut.E01104.1.p,Migut.F01114.1.p,Migut.H01316.1.p,Migut.J01630.1.p,Migut.K00148.1.p,Migut.N00904.1.p,Migut.N03164.1.p	21	Potri.001G104600.1,Potri.001G106100.1,Potri.001G246900.1,Potri.001G272700.1,Potri.001G272800.1,Potri.001G464400.1,Potri.002G021800.1,Potri.003G125400.1,Potri.003G126800.1,Potri.005G239900.1,Potri.006G035400.1,Potri.006G095000.1,Potri.009G040200.1,Potri.009G067100.1,Potri.009G067200.1,Potri.011G162500.1,Potri.012G047600.1,Potri.015G038800.1,Potri.016G033200.1,Potri.016G107300.1,Potri.016G109300.1	10	Solyc03g025730.2.1,Solyc03g118760.2.1,Solyc04g081490.2.1,Solyc06g005910.2.1,Solyc06g035970.2.1,Solyc06g076640.2.1,Solyc10g080940.1.1,Solyc10g085020.1.1,Solyc10g086760.1.1,Solyc12g089310.1.1	11	Thecc1EG012758t1,Thecc1EG015175t1,Thecc1EG016233t1,Thecc1EG016249t1,Thecc1EG021786t1,Thecc1EG023865t1,Thecc1EG026930t1,Thecc1EG034231t1,Thecc1EG040994t2,Thecc1EG040995t1,Thecc1EG041705t1	1	GSVIVT01019758001	PF00091;PF03953	GO:0051258,GO:0043234,GO:0006184,GO:0051258,GO:0005525,GO:0003924,GO:0043234
Lettuce_CrossTaxa100074	100	10	Atha,Brap,Fves,Lsat,Mgut,Ptri,Slyc,Tcac,Vviv,Csin	8	AT3G14610.1,AT3G14620.1,AT3G14630.1,AT3G14640.1,AT3G14650.1,AT3G14660.1,AT3G14680.1,AT3G14690.1	12	Bra001560,Bra001562,Bra001563,Bra018806,Bra021570,Bra021572,Bra027319,Bra027320,Bra027321,Bra027322,Bra027324,Bra027323	1	orange1.1g046539m	8	mrna08975.1-v1.0-hybrid,mrna10863.1-v1.0-hybrid,mrna27145.1-v1.0-hybrid,mrna27116.1-v1.0-hybrid,mrna27147.1-v1.0-hybrid,mrna27156.1-v1.0-hybrid,mrna31143.1-v1.0-hybrid,mrna27146.1-v1.0-hybrid	17	Lsat_1_v5_gn_2_71421.1,Lsat_1_v5_gn_2_71481.1,Lsat_1_v5_gn_2_71501.1,Lsat_1_v5_gn_3_36180.1,Lsat_1_v5_gn_3_36380.1,Lsat_1_v5_gn_3_36420.1,Lsat_1_v5_gn_3_36440.1,Lsat_1_v5_gn_3_36460.1,Lsat_1_v5_gn_3_36500.1,Lsat_1_v5_gn_8_141000.1,Lsat_1_v5_gn_8_31000.1,Lsat_1_v5_gn_8_31061.1,Lsat_1_v5_gn_8_31081.1,Lsat_1_v5_gn_4_27761.1,Lsat_1_v5_gn_8_139740.1,Lsat_1_v5_gn_8_30980.1,Lsat_1_v5_gn_5_126200.1	6	Migut.E00929.1.p,Migut.M00202.1.p,Migut.H02118.1.p,Migut.H02129.1.p,Migut.M00203.1.p,Migut.M00207.1.p	9	Potri.011G098800.1,Potri.011G099200.1,Potri.011G099400.1,Potri.011G099800.1,Potri.011G100000.1,Potri.011G100500.1,Potri.011G100600.1,Potri.011G101500.1,Potri.011G101700.1	20	Solyc07g006140.2.1,Solyc07g062500.2.1,Solyc10g007880.2.1,Solyc10g007890.2.1,Solyc10g051020.1.1,Solyc07g052070.1.1,Solyc07g055350.2.1,Solyc07g055440.1.1,Solyc07g055450.1.1,Solyc07g055470.2.1,Solyc07g055480.1.1,Solyc07g055490.2.1,Solyc07g055540.2.1,Solyc07g055550.1.1,Solyc07g055560.2.1,Solyc07g062510.2.1,Solyc07g062520.2.1,Solyc07g055460.2.1,Solyc07g055530.2.1,Solyc07g061980.1.1	3	Thecc1EG032241t1,Thecc1EG032242t1,Thecc1EG032245t1	16	GSVIVT01000491001,GSVIVT01000493001,GSVIVT01000494001,GSVIVT01000497001,GSVIVT01000499001,GSVIVT01000506001,GSVIVT01014894001,GSVIVT01014943001,GSVIVT01014890001,GSVIVT01014935001,GSVIVT01014946001,GSVIVT01014958001,GSVIVT01014967001,GSVIVT01014977001,GSVIVT01014978001,GSVIVT01014902001	PF00067;PTHR24282:SF1	GO:0020037,GO:0055114,GO:0005506,GO:0016705,GO:0009055
Lettuce_CrossTaxa100075	99	8	Csin,Fves,Lsat,Mgut,Ptri,Slyc,Tcac,Vviv	0	---	0	---	5	orange1.1g039265m,orange1.1g042259m,orange1.1g045720m,orange1.1g048043m,orange1.1g047896m	4	mrna32339.1-v1.0-hybrid,mrna32341.1-v1.0-hybrid,mrna32342.1-v1.0-hybrid,mrna32343.1-v1.0-hybrid	10	Lsat_1_v5_gn_1_35880.1,Lsat_1_v5_gn_5_139680.1,Lsat_1_v5_gn_6_8160.1,Lsat_1_v5_gn_6_88521.1,Lsat_1_v5_gn_6_91420.1,Lsat_1_v5_gn_6_94201.1,Lsat_1_v5_gn_6_96200.1,Lsat_1_v5_gn_6_96221.1,Lsat_1_v5_gn_6_96240.1,Lsat_1_v5_gn_6_96321.1	44	Migut.A00856.1.p,Migut.A00871.1.p,Migut.A00883.1.p,Migut.A00885.1.p,Migut.A00886.1.p,Migut.E01025.1.p,Migut.E01026.1.p,Migut.L00813.1.p,Migut.L00942.1.p,Migut.A00882.1.p,Migut.A00884.1.p,Migut.A00887.1.p,Migut.A00889.1.p,Migut.A00890.1.p,Migut.A00891.1.p,Migut.A00892.1.p,Migut.E01027.1.p,Migut.A00881.1.p,Migut.E00844.1.p,Migut.E01029.1.p,Migut.E01030.1.p,Migut.E01033.1.p,Migut.E01037.1.p,Migut.E0…	5	Potri.001G113700.1,Potri.003G118500.1,Potri.003G118700.1,Potri.003G118800.1,Potri.T004700.1	28	Solyc02g072280.1.1,Solyc02g072290.1.1,Solyc02g072370.1.1,Solyc08g007600.1.1,Solyc08g007610.1.1,Solyc08g007620.1.1,Solyc08g007670.1.1,Solyc08g007680.1.1,Solyc08g007690.1.1,Solyc08g007700.1.1,Solyc08g079840.1.1,Solyc08g079850.1.1,Solyc08g079860.1.1,Solyc08g079870.1.1,Solyc08g079880.1.1,Solyc08g079890.1.1,Solyc08g079900.1.1,Solyc08g079910.1.1,Solyc08g079920.1.1,Solyc08g079930.1.1,Solyc08g079970.1.1,…	2	Thecc1EG016128t1,Thecc1EG016129t1	1	GSVIVT01019901001	PTHR10795:SF17;PF02225;PF05922;PF00082	GO:0004252,GO:0043086,GO:0042802,GO:0004252,GO:0006508
Lettuce_CrossTaxa100076	98	7	Atha,Brap,Csin,Tcac,Vviv,Fves,Ptri	18	AT1G12210.1,AT1G12220.1,AT1G12280.1,AT1G12290.1,AT1G61180.2,AT1G61190.1,AT1G61310.1,AT1G63350.1,AT1G63360.1,AT4G10780.1,AT5G63020.1,AT1G61300.1,AT1G62630.1,AT5G05400.1,AT5G43730.1,AT1G15890.1,AT1G51480.1,AT5G43740.1	24	Bra002495,Bra016782,Bra016785,Bra019755,Bra026923,Bra026977,Bra026978,Bra026979,Bra015597,Bra026682,Bra026924,Bra016781,Bra019752,Bra019754,Bra026985,Bra018245,Bra036995,Bra018804,Bra018834,Bra018835,Bra018863,Bra027097,Bra030778,Bra030779	37	orange1.1g002538m,orange1.1g002569m,orange1.1g002606m,orange1.1g002655m,orange1.1g002657m,orange1.1g002691m,orange1.1g002700m,orange1.1g002704m,orange1.1g002863m,orange1.1g003265m,orange1.1g003317m,orange1.1g003513m,orange1.1g005367m,orange1.1g035887m,orange1.1g036236m,orange1.1g036761m,orange1.1g037138m,orange1.1g037222m,orange1.1g038105m,orange1.1g038398m,orange1.1g038480m,orange1.1g039262m,ora…	1	mrna04436.1-v1.0-hybrid	0	---	0	---	2	Potri.001G313300.1,Potri.013G007400.1	0	---	11	Thecc1EG026954t1,Thecc1EG026957t1,Thecc1EG026959t1,Thecc1EG027184t1,Thecc1EG027187t1,Thecc1EG027238t1,Thecc1EG028297t1,Thecc1EG028298t1,Thecc1EG028306t1,Thecc1EG046038t1,Thecc1EG027178t1	5	GSVIVT01001564001,GSVIVT01017269001,GSVIVT01038391001,GSVIVT01038404001,GSVIVT01017267001	PF00931;PF00560	N/A
Lettuce_CrossTaxa100077	98	1	Mgut	0	---	0	---	0	---	0	---	0	---	98	Migut.A00418.1.p,Migut.A00420.1.p,Migut.A00421.1.p,Migut.A00424.1.p,Migut.A00941.1.p,Migut.A00943.1.p,Migut.A00949.1.p,Migut.A00951.1.p,Migut.A00952.1.p,Migut.A00987.1.p,Migut.A00989.1.p,Migut.A00990.1.p,Migut.A01104.1.p,Migut.A01123.1.p,Migut.A01132.1.p,Migut.A01148.1.p,Migut.B01139.1.p,Migut.B01140.1.p,Migut.C00161.1.p,Migut.C00201.1.p,Migut.D01486.1.p,Migut.D01633.1.p,Migut.D01634.1.p,Migut.D0…	0	---	0	---	0	---	0	---	---	---
Lettuce_CrossTaxa100078	97	10	Atha,Brap,Csin,Fves,Lsat,Mgut,Ptri,Slyc,Tcac,Vviv	7	AT2G32830.1,AT2G38940.1,AT3G54700.1,AT5G43340.1,AT5G43350.1,AT5G43360.1,AT5G43370.1	22	Bra000107,Bra005069,Bra005070,Bra005071,Bra007090,Bra014798,Bra017093,Bra017275,Bra022925,Bra027463,Bra027486,Bra027487,Bra027488,Bra033673,Bra033675,Bra033676,Bra035976,Bra035977,Bra035978,Bra035981,Bra027491,Bra027490	4	orange1.1g010076m,orange1.1g010190m,orange1.1g046667m,orange1.1g009442m	8	mrna08080.1-v1.0-hybrid,mrna08081.1-v1.0-hybrid,mrna11139.1-v1.0-hybrid,mrna11456.1-v1.0-hybrid,mrna11457.1-v1.0-hybrid,mrna13115.1-v1.0-hybrid,mrna13116.1-v1.0-hybrid,mrna21380.1-v1.0-hybrid	10	Lsat_1_v5_gn_3_118541.1,Lsat_1_v5_gn_3_118661.1,Lsat_1_v5_gn_3_119140.1,Lsat_1_v5_gn_3_119200.1,Lsat_1_v5_gn_5_182500.1,Lsat_1_v5_gn_5_183381.1,Lsat_1_v5_gn_8_92900.1,Lsat_1_v5_gn_9_8561.1,Lsat_1_v5_gn_9_8581.1,Lsat_1_v5_gn_8_5760.1	15	Migut.B00684.1.p,Migut.B00858.1.p,Migut.B00910.1.p,Migut.D00422.1.p,Migut.G00524.1.p,Migut.N02199.1.p,Migut.F01053.1.p,Migut.G00525.1.p,Migut.G00526.1.p,Migut.G00527.1.p,Migut.G00528.1.p,Migut.G00529.1.p,Migut.G00530.1.p,Migut.G00531.1.p,Migut.G00532.1.p	12	Potri.001G318500.1,Potri.002G038900.1,Potri.005G175500.1,Potri.005G175700.1,Potri.005G223500.1,Potri.005G223600.1,Potri.010G071500.1,Potri.010G071600.1,Potri.010G071700.1,Potri.010G072000.1,Potri.015G022800.1,Potri.019G061900.1	8	Solyc03g005530.1.1,Solyc03g005560.1.1,Solyc06g034200.1.1,Solyc09g066410.1.1,Solyc09g090070.1.1,Solyc09g090080.1.1,Solyc06g051850.1.1,Solyc06g051860.1.1	7	Thecc1EG004051t1,Thecc1EG015338t1,Thecc1EG020262t1,Thecc1EG020881t1,Thecc1EG020882t1,Thecc1EG035072t1,Thecc1EG045573t1	4	GSVIVT01027802001,GSVIVT01032651001,GSVIVT01028732001,GSVIVT01028733001	PTHR24064:SF0;PF00083	GO:0016021,GO:0022857,GO:0055085
Lettuce_CrossTaxa100079	95	10	Atha,Brap,Csin,Lsat,Mgut,Ptri,Slyc,Tcac,Vviv,Fves	6	AT1G21210.1,AT1G21230.1,AT1G21240.1,AT1G21250.1,AT1G21270.1,AT3G25490.1	9	Bra012272,Bra012273,Bra016426,Bra016427,Bra016428,Bra025882,Bra025883,Bra025884,Bra025886	4	orange1.1g004702m,orange1.1g036131m,orange1.1g038345m,orange1.1g044785m	2	mrna34322.1-v1.0-hybrid,mrna09032.1-v1.0-hybrid	12	Lsat_1_v5_gn_5_150741.1,Lsat_1_v5_gn_8_101061.1,Lsat_1_v5_gn_8_101081.1,Lsat_1_v5_gn_8_101161.1,Lsat_1_v5_gn_8_101181.1,Lsat_1_v5_gn_9_35061.1,Lsat_1_v5_gn_9_35121.1,Lsat_1_v5_gn_8_32880.1,Lsat_1_v5_gn_8_32960.1,Lsat_1_v5_gn_8_32981.1,Lsat_1_v5_gn_8_33001.1,Lsat_1_v5_gn_9_35021.1	22	Migut.A00210.1.p,Migut.A00212.1.p,Migut.G00761.1.p,Migut.G00762.1.p,Migut.H00751.1.p,Migut.H00752.1.p,Migut.I00920.1.p,Migut.J00137.1.p,Migut.J00138.1.p,Migut.J00139.1.p,Migut.J00140.1.p,Migut.K00970.1.p,Migut.K00973.1.p,Migut.L02029.1.p,Migut.M00225.1.p,Migut.C01289.1.p,Migut.O00684.1.p,Migut.F01432.1.p,Migut.K00972.1.p,Migut.L02030.1.p,Migut.M00228.1.p,Migut.M00226.1.p	22	Potri.003G186000.1,Potri.002G075900.1,Potri.002G076000.1,Potri.002G076100.1,Potri.004G192300.1,Potri.004G192500.1,Potri.004G191400.1,Potri.004G191500.1,Potri.004G191800.1,Potri.004G191900.1,Potri.004G192000.1,Potri.004G192100.1,Potri.004G192400.1,Potri.004G192700.1,Potri.004G192900.1,Potri.004G193100.1,Potri.009G154100.1,Potri.009G154600.1,Potri.T167400.1,Potri.009G155000.1,Potri.009G157200.1,Pot…	7	Solyc09g014710.2.1,Solyc09g014720.1.1,Solyc09g014730.2.1,Solyc09g014740.2.1,Solyc10g076530.1.1,Solyc11g072140.1.1,Solyc09g015240.1.1	5	Thecc1EG035258t1,Thecc1EG035261t1,Thecc1EG035270t1,Thecc1EG035274t1,Thecc1EG035277t1	6	GSVIVT01021671001,GSVIVT01021673001,GSVIVT01021682001,GSVIVT01021686001,GSVIVT01021685001,GSVIVT01008780001	PTHR24420:SF99;PF00069;PF07645	GO:0005524,GO:0004672,GO:0006468,GO:0005509
Lettuce_CrossTaxa100080	95	9	Atha,Brap,Csin,Mgut,Ptri,Slyc,Tcac,Vviv,Fves	7	AT5G38930.1,AT5G38940.1,AT5G39110.1,AT5G39120.1,AT5G39150.1,AT5G39180.1,AT3G05950.1	5	Bra020560,Bra030358,Bra040243,Bra028225,Bra028467	5	orange1.1g027345m,orange1.1g027369m,orange1.1g027381m,orange1.1g027622m,orange1.1g048097m	2	mrna31248.1-v1.0-hybrid,mrna01644.1-v1.0-hybrid	0	---	17	Migut.H00761.1.p,Migut.H00762.1.p,Migut.H00765.1.p,Migut.H00766.1.p,Migut.H00767.1.p,Migut.H00768.1.p,Migut.H00771.1.p,Migut.H00772.1.p,Migut.H00773.1.p,Migut.H00774.1.p,Migut.H00775.1.p,Migut.H00944.1.p,Migut.H00945.1.p,Migut.H00946.1.p,Migut.H00947.1.p,Migut.N00913.1.p,Migut.O00886.1.p	21	Potri.013G051600.1,Potri.013G051700.1,Potri.013G051800.1,Potri.013G063000.1,Potri.013G063100.1,Potri.013G063200.1,Potri.013G063300.1,Potri.013G063500.1,Potri.013G063600.1,Potri.013G063700.1,Potri.013G063800.1,Potri.013G063900.1,Potri.013G064000.1,Potri.013G064100.1,Potri.T151900.1,Potri.013G063400.1,Potri.013G051900.1,Potri.013G052000.1,Potri.013G052100.1,Potri.013G052300.1,Potri.T151800.1	3	Solyc01g102890.2.1,Solyc01g102900.2.1,Solyc01g102910.2.1	14	Thecc1EG025978t1,Thecc1EG026068t1,Thecc1EG026071t1,Thecc1EG026082t1,Thecc1EG026092t1,Thecc1EG026063t1,Thecc1EG026065t1,Thecc1EG026073t1,Thecc1EG026075t1,Thecc1EG026091t2,Thecc1EG026097t1,Thecc1EG026105t1,Thecc1EG026076t1,Thecc1EG026086t1	21	GSVIVT01000060001,GSVIVT01000062001,GSVIVT01000063001,GSVIVT01000066001,GSVIVT01000067001,GSVIVT01000068001,GSVIVT01000070001,GSVIVT01031082001,GSVIVT01000095001,GSVIVT01000097001,GSVIVT01000100001,GSVIVT01000101001,GSVIVT01000102001,GSVIVT01000103001,GSVIVT01031079001,GSVIVT01031080001,GSVIVT01013822001,GSVIVT01030965001,GSVIVT01030967001,GSVIVT01030968001,GSVIVT01000098001	PF00190	N/A
Lettuce_CrossTaxa100081	95	3	Slyc,Tcac,Lsat	0	---	0	---	0	---	0	---	1	Lsat_1_v5_gn_8_151160.1	0	---	0	---	93	Solyc00g027120.1.1,Solyc00g316030.1.1,Solyc00g316730.1.1,Solyc01g010110.1.1,Solyc01g049860.1.1,Solyc01g057890.1.1,Solyc01g058430.1.1,Solyc02g021310.1.1,Solyc02g037580.1.1,Solyc03g044390.1.1,Solyc04g015870.1.1,Solyc04g051530.1.1,Solyc04g071390.1.1,Solyc06g035510.1.1,Solyc07g042060.1.1,Solyc08g008560.1.1,Solyc08g016470.1.1,Solyc08g061040.1.1,Solyc09g014330.1.1,Solyc09g056490.1.1,Solyc09g059680.1.1,…	1	Thecc1EG009685t1	0	---	PTHR31973:SF0;PF04434	N/A
Lettuce_CrossTaxa100082	94	10	Atha,Brap,Csin,Fves,Lsat,Mgut,Ptri,Tcac,Slyc,Vviv	13	AT1G16110.1,AT1G16120.1,AT1G16130.1,AT1G16150.1,AT1G16160.1,AT1G79670.1,AT1G79680.1,AT1G69730.1,AT1G17910.1,AT1G19390.1,AT4G31100.1,AT4G31110.1,AT1G16260.1	10	Bra003598,Bra011245,Bra015361,Bra030595,Bra030596,Bra011247,Bra025736,Bra026732,Bra026731,Bra035134	10	orange1.1g005355m,orange1.1g005492m,orange1.1g014725m,orange1.1g036483m,orange1.1g043157m,orange1.1g047038m,orange1.1g038707m,orange1.1g044312m,orange1.1g017262m,orange1.1g041043m	3	mrna33825.1-v1.0-hybrid,mrna34300.1-v1.0-hybrid,mrna34321.1-v1.0-hybrid	17	Lsat_1_v5_gn_2_30001.1,Lsat_1_v5_gn_2_36780.1,Lsat_1_v5_gn_2_62181.1,Lsat_1_v5_gn_2_62600.1,Lsat_1_v5_gn_2_62621.1,Lsat_1_v5_gn_2_62920.1,Lsat_1_v5_gn_2_62940.1,Lsat_1_v5_gn_2_62960.1,Lsat_1_v5_gn_2_63041.1,Lsat_1_v5_gn_2_63081.1,Lsat_1_v5_gn_2_61700.1,Lsat_1_v5_gn_2_61861.1,Lsat_1_v5_gn_2_62280.1,Lsat_1_v5_gn_2_62541.1,Lsat_1_v5_gn_2_73280.1,Lsat_1_v5_gn_8_118040.1,Lsat_1_v5_gn_8_118101.1	11	Migut.L00649.1.p,Migut.L00655.1.p,Migut.L00656.1.p,Migut.L00657.1.p,Migut.L00750.1.p,Migut.L00751.1.p,Migut.L00752.1.p,Migut.L00753.1.p,Migut.L00754.1.p,Migut.L00824.1.p,Migut.L00825.1.p	23	Potri.001G038300.1,Potri.001G039200.1,Potri.001G039900.1,Potri.001G040000.1,Potri.001G040500.1,Potri.001G040800.1,Potri.001G041100.1,Potri.003G185800.1,Potri.003G186100.1,Potri.003G186200.1,Potri.T080500.1,Potri.T080900.1,Potri.T132700.1,Potri.T132900.1,Potri.T166600.1,Potri.T126700.1,Potri.T132800.1,Potri.001G040900.1,Potri.003G185700.1,Potri.T080600.1,Potri.018G148300.1,Potri.T126500.1,Potri.T1…	1	Solyc02g068660.1.1	4	Thecc1EG020169t1,Thecc1EG020163t1,Thecc1EG021127t1,Thecc1EG021128t1	2	GSVIVT01008432001,GSVIVT01008212001	PTHR24420:SF99;PF00069;PF08488	GO:0005524,GO:0004672,GO:0006468,GO:0016021,GO:0004674
Lettuce_CrossTaxa100083	94	4	Csin,Fves,Vviv,Tcac	0	---	0	---	4	orange1.1g041184m,orange1.1g044487m,orange1.1g035622m,orange1.1g046935m	88	mrna00101.1-v1.0-hybrid,mrna09241.1-v1.0-hybrid,mrna24513.1-v1.0-hybrid,mrna25621.1-v1.0-hybrid,mrna26889.1-v1.0-hybrid,mrna26890.1-v1.0-hybrid,mrna28826.1-v1.0-hybrid,mrna34247.1-v1.0-hybrid,mrna34390.1-v1.0-hybrid,mrna34474.1-v1.0-hybrid,mrna34625.1-v1.0-hybrid,mrna35091.1-v1.0-hybrid,mrna35149.1-v1.0-hybrid,mrna35219.1-v1.0-hybrid,mrna00549.1-v1.0-hybrid,mrna10186.1-v1.0-hybrid,mrna13701.1-v1.…	0	---	0	---	0	---	0	---	1	Thecc1EG046924t1	1	GSVIVT01000866001	N/A	N/A
Lettuce_CrossTaxa100084	93	10	Atha,Brap,Csin,Fves,Lsat,Mgut,Ptri,Slyc,Tcac,Vviv	10	AT1G06390.1,AT2G30980.1,AT3G05840.2,AT4G18710.1,AT5G14640.1,AT5G26751.1,AT1G09840.1,AT1G57870.3,AT4G00720.1,AT3G61160.2	18	Bra000961,Bra001169,Bra006263,Bra037354,Bra039407,Bra009916,Bra021685,Bra036593,Bra040251,Bra003440,Bra007577,Bra006328,Bra012581,Bra013341,Bra019983,Bra020994,Bra030803,Bra018285	7	orange1.1g011138m,orange1.1g014174m,orange1.1g015298m,orange1.1g015632m,orange1.1g014595m,orange1.1g014750m,orange1.1g016950m	7	mrna00297.1-v1.0-hybrid,mrna15782.1-v1.0-hybrid,mrna19129.1-v1.0-hybrid,mrna24522.1-v1.0-hybrid,mrna28439.1-v1.0-hybrid,mrna29693.1-v1.0-hybrid,mrna29593.1-v1.0-hybrid	9	Lsat_1_v5_gn_1_109401.1,Lsat_1_v5_gn_7_24321.1,Lsat_1_v5_gn_2_91641.1,Lsat_1_v5_gn_2_91661.1,Lsat_1_v5_gn_8_167520.1,Lsat_1_v5_gn_7_5601.1,Lsat_1_v5_gn_3_136140.1,Lsat_1_v5_gn_5_104621.1,Lsat_1_v5_gn_9_119740.1	9	Migut.B01703.1.p,Migut.D00037.1.p,Migut.N00962.1.p,Migut.N01421.1.p,Migut.K01381.1.p,Migut.N00846.1.p,Migut.H01424.1.p,Migut.H02143.1.p,Migut.M01017.1.p	10	Potri.002G155000.1,Potri.002G190500.1,Potri.005G005400.1,Potri.013G004700.1,Potri.014G075100.1,Potri.014G115600.1,Potri.003G005900.1,Potri.004G225700.1,Potri.004G059000.1,Potri.011G068600.1	9	Solyc01g091620.2.1,Solyc02g086670.2.1,Solyc05g051050.2.1,Solyc12g062870.1.1,Solyc01g101000.2.1,Solyc02g072300.2.1,Solyc03g006070.2.1,Solyc07g055200.2.1,Solyc01g103430.2.1	7	Thecc1EG001738t1,Thecc1EG004896t2,Thecc1EG016906t3,Thecc1EG026815t2,Thecc1EG029670t2,Thecc1EG005410t1,Thecc1EG006153t2	7	GSVIVT01021239001,GSVIVT01031301001,GSVIVT01032446001,GSVIVT01023235001,GSVIVT01027506001,GSVIVT01028190001,GSVIVT01020741001	PF00069	GO:0004672,GO:0006468,GO:0005524
Lettuce_CrossTaxa100085	93	10	Atha,Brap,Csin,Fves,Lsat,Mgut,Ptri,Tcac,Vviv,Slyc	10	AT2G23190.1,AT2G23220.1,AT3G28740.1,AT4G37370.1,AT4G37320.1,AT4G37330.1,AT4G37340.1,AT4G37360.1,AT5G36220.1,AT5G67310.1	15	Bra000572,Bra039189,Bra011756,Bra017818,Bra011757,Bra017819,Bra039495,Bra012150,Bra012151,Bra012152,Bra037119,Bra039047,Bra025351,Bra033056,Bra010596	4	orange1.1g019895m,orange1.1g020899m,orange1.1g046197m,orange1.1g015593m	3	mrna17830.1-v1.0-hybrid,mrna17831.1-v1.0-hybrid,mrna24009.1-v1.0-hybrid	15	Lsat_1_v5_gn_1_23581.1,Lsat_1_v5_gn_1_23701.1,Lsat_1_v5_gn_1_23721.1,Lsat_1_v5_gn_1_23761.1,Lsat_1_v5_gn_1_23801.1,Lsat_1_v5_gn_1_23821.1,Lsat_1_v5_gn_4_129060.1,Lsat_1_v5_gn_4_129180.1,Lsat_1_v5_gn_4_129800.1,Lsat_1_v5_gn_4_155980.1,Lsat_1_v5_gn_1_7200.1,Lsat_1_v5_gn_1_7841.1,Lsat_1_v5_gn_1_8140.1,Lsat_1_v5_gn_1_7281.1,Lsat_1_v5_gn_1_24061.1	3	Migut.H00384.1.p,Migut.H00386.1.p,Migut.J00394.1.p	20	Potri.002G121100.1,Potri.014G020400.1,Potri.014G020500.1,Potri.014G020600.1,Potri.014G020700.1,Potri.002G121200.1,Potri.002G121400.1,Potri.003G006000.1,Potri.003G007000.1,Potri.003G007400.1,Potri.003G007600.1,Potri.003G007900.1,Potri.003G008200.1,Potri.005G143800.1,Potri.005G143900.1,Potri.007G115500.1,Potri.008G205200.1,Potri.005G144000.1,Potri.007G049900.1,Potri.007G050000.1	2	Solyc02g092860.2.1,Solyc04g078290.2.1	13	Thecc1EG000714t1,Thecc1EG000715t1,Thecc1EG019148t1,Thecc1EG000716t1,Thecc1EG019137t1,Thecc1EG019143t1,Thecc1EG019144t1,Thecc1EG019147t1,Thecc1EG034744t1,Thecc1EG034745t1,Thecc1EG034753t1,Thecc1EG034746t1,Thecc1EG034752t1	8	GSVIVT01000182001,GSVIVT01000184001,GSVIVT01000187001,GSVIVT01000192001,GSVIVT01002378001,GSVIVT01002607001,GSVIVT01009388001,GSVIVT01009390001	PF00067;PTHR25943:SF61	GO:0055114,GO:0009055,GO:0005506,GO:0016705,GO:0020037
Lettuce_CrossTaxa100086	92	10	Atha,Brap,Csin,Fves,Lsat,Mgut,Ptri,Slyc,Tcac,Vviv	8	AT1G17230.1,AT2G33170.1,AT3G24240.1,AT5G48940.1,AT5G63930.1,AT1G34110.1,AT4G26540.1,AT5G56040.2	8	Bra002855,Bra014998,Bra026425,Bra034446,Bra036154,Bra008505,Bra021831,Bra025988	9	orange1.1g001238m,orange1.1g001274m,orange1.1g001426m,orange1.1g001461m,orange1.1g039419m,orange1.1g043053m,orange1.1g001253m,orange1.1g001434m,orange1.1g037946m	9	mrna01491.1-v1.0-hybrid,mrna08126.1-v1.0-hybrid,mrna17561.1-v1.0-hybrid,mrna31782.1-v1.0-hybrid,mrna32673.1-v1.0-hybrid,mrna24365.1-v1.0-hybrid,mrna10374.1-v1.0-hybrid,mrna16719.1-v1.0-hybrid,mrna20751.1-v1.0-hybrid	7	Lsat_1_v5_gn_0_4801.1,Lsat_1_v5_gn_4_76040.1,Lsat_1_v5_gn_5_2281.1,Lsat_1_v5_gn_6_101281.1,Lsat_1_v5_gn_9_12880.1,Lsat_1_v5_gn_5_121160.1,Lsat_1_v5_gn_6_63460.1	9	Migut.C01029.1.p,Migut.D00512.1.p,Migut.D01984.1.p,Migut.M01624.1.p,Migut.N02253.1.p,Migut.N02948.1.p,Migut.O00756.1.p,Migut.M00666.1.p,Migut.N00330.1.p	16	Potri.001G052500.1,Potri.001G467300.1,Potri.002G063300.1,Potri.002G070900.1,Potri.003G175700.1,Potri.005G188700.1,Potri.005G198000.1,Potri.011G164800.1,Potri.012G088100.1,Potri.015G080800.1,Potri.001G053400.1,Potri.003G174900.1,Potri.011G139700.1,Potri.013G051300.1,Potri.019G025500.1,Potri.001G430500.1	10	Solyc00g009090.2.1,Solyc03g112580.2.1,Solyc04g064940.2.1,Solyc07g065860.2.1,Solyc09g061940.1.1,Solyc09g091400.2.1,Solyc12g056730.1.1,Solyc07g056410.2.1,Solyc09g091260.2.1,Solyc12g098100.1.1	10	Thecc1EG003040t1,Thecc1EG012215t1,Thecc1EG020404t2,Thecc1EG030576t2,Thecc1EG035469t1,Thecc1EG035808t2,Thecc1EG020417t1,Thecc1EG020422t1,Thecc1EG026108t1,Thecc1EG020421t1	6	GSVIVT01020514001,GSVIVT01029038001,GSVIVT01010052001,GSVIVT01014750001,GSVIVT01028542001,GSVIVT01013705001	PTHR24420:SF264;PTHR24420:SF64;PF08263;PF00069;PTHR24420:SF134;PTHR24420:SF306;PF00560	GO:0006468,GO:0005524,GO:0004672
Lettuce_CrossTaxa100087	92	1	Brap	0	---	92	Bra000776,Bra029382,Bra029385,Bra029676,Bra037023,Bra038822,Bra040657,Bra036277,Bra001498,Bra002342,Bra002830,Bra002912,Bra003643,Bra007143,Bra007710,Bra007783,Bra010286,Bra010875,Bra012124,Bra012561,Bra012888,Bra013021,Bra013280,Bra013455,Bra013711,Bra013713,Bra014353,Bra014358,Bra014521,Bra014821,Bra014959,Bra015414,Bra017457,Bra017479,Bra018670,Bra020097,Bra020516,Bra021087,Bra021088,Bra021182…	0	---	0	---	0	---	0	---	0	---	0	---	0	---	0	---	PF08646;N/A	N/A
Lettuce_CrossTaxa100088	91	5	Atha,Lsat,Mgut,Slyc,Vviv	2	AT1G52950.1,AT2G05642.1	0	---	0	---	0	---	85	Lsat_1_v5_gn_0_24061.1,Lsat_1_v5_gn_1_124241.1,Lsat_1_v5_gn_1_13461.1,Lsat_1_v5_gn_1_29140.1,Lsat_1_v5_gn_1_81940.1,Lsat_1_v5_gn_2_35760.1,Lsat_1_v5_gn_2_57200.1,Lsat_1_v5_gn_3_140020.1,Lsat_1_v5_gn_3_80740.1,Lsat_1_v5_gn_4_105340.1,Lsat_1_v5_gn_4_125720.1,Lsat_1_v5_gn_4_132180.1,Lsat_1_v5_gn_4_150080.1,Lsat_1_v5_gn_4_174021.1,Lsat_1_v5_gn_4_176480.1,Lsat_1_v5_gn_4_177801.1,Lsat_1_v5_gn_4_43181.1…	2	Migut.F00369.1.p,Migut.F01141.1.p	0	---	1	Solyc03g026150.2.1	0	---	1	GSVIVT01020798001	PF08646;PTHR14155:SF16	N/A
Lettuce_CrossTaxa100089	91	1	Brap	0	---	91	Bra008287,Bra015136,Bra018500,Bra019471,Bra021348,Bra033175,Bra034979,Bra035368,Bra035401,Bra035402,Bra036341,Bra036381,Bra036384,Bra036388,Bra037615,Bra037628,Bra037911,Bra038916,Bra040494,Bra040824,Bra008289,Bra010141,Bra012399,Bra021085,Bra021352,Bra032715,Bra033177,Bra037597,Bra037929,Bra038980,Bra010142,Bra014038,Bra019435,Bra021341,Bra028074,Bra028080,Bra034899,Bra034920,Bra035370,Bra036386…	0	---	0	---	0	---	0	---	0	---	0	---	0	---	0	---	N/A	N/A
Lettuce_CrossTaxa100090	89	10	Atha,Brap,Csin,Fves,Lsat,Mgut,Ptri,Slyc,Tcac,Vviv	9	AT1G48370.1,AT1G65730.1,AT3G17650.1,AT3G27020.1,AT4G24120.1,AT5G24380.1,AT5G41000.1,AT5G53550.1,AT5G40820.1	11	Bra001674,Bra003047,Bra004127,Bra009756,Bra010549,Bra014133,Bra021262,Bra030327,Bra039095,Bra013764,Bra019246	9	orange1.1g005295m,orange1.1g005868m,orange1.1g044922m,orange1.1g047730m,orange1.1g005963m,orange1.1g037863m,orange1.1g044226m,orange1.1g036864m,orange1.1g000134m	6	mrna00824.1-v1.0-hybrid,mrna01345.1-v1.0-hybrid,mrna24151.1-v1.0-hybrid,mrna01902.1-v1.0-hybrid,mrna12771.1-v1.0-hybrid,mrna23751.1-v1.0-hybrid	11	Lsat_1_v5_gn_3_14120.1,Lsat_1_v5_gn_3_35700.1,Lsat_1_v5_gn_3_69821.1,Lsat_1_v5_gn_4_184861.1,Lsat_1_v5_gn_6_9180.1,Lsat_1_v5_gn_8_115201.1,Lsat_1_v5_gn_8_5661.1,Lsat_1_v5_gn_9_50361.1,Lsat_1_v5_gn_3_35680.1,Lsat_1_v5_gn_8_141821.1,Lsat_1_v5_gn_3_6601.1	9	Migut.A01097.1.p,Migut.F00048.1.p,Migut.F00171.1.p,Migut.F01004.1.p,Migut.K01164.1.p,Migut.L00856.1.p,Migut.M01238.1.p,Migut.K01180.1.p,Migut.B00045.1.p	14	Potri.001G082400.1,Potri.001G084400.1,Potri.012G024700.1,Potri.001G327300.1,Potri.004G069200.1,Potri.004G069300.1,Potri.005G093800.1,Potri.017G150500.1,Potri.017G151200.1,Potri.017G151600.1,Potri.017G151800.1,Potri.017G150700.1,Potri.017G151100.1,Potri.004G179000.1	9	Solyc02g005340.2.1,Solyc02g081570.2.1,Solyc03g031920.2.1,Solyc05g053110.1.1,Solyc09g074960.1.1,Solyc02g094280.2.1,Solyc03g082620.2.1,Solyc08g083060.2.1,Solyc01g111870.1.1	6	Thecc1EG007749t1,Thecc1EG015480t1,Thecc1EG017257t1,Thecc1EG025227t1,Thecc1EG015656t1,Thecc1EG006547t1	5	GSVIVT01019645001,GSVIVT01019646001,GSVIVT01033058001,GSVIVT01038611001,GSVIVT01023964001	PTHR31645:SF0;PTHR11139:SF7;PF03169	GO:0055085
Lettuce_CrossTaxa100091	89	10	Atha,Csin,Fves,Lsat,Mgut,Ptri,Slyc,Tcac,Vviv,Brap	4	AT2G17070.1,AT2G17080.1,AT4G35200.1,AT4G35210.1	5	Bra013032,Bra020804,Bra020805,Bra002019,Bra002020	4	orange1.1g041688m,orange1.1g047750m,orange1.1g041838m,orange1.1g048208m	12	mrna17206.1-v1.0-hybrid,mrna17207.1-v1.0-hybrid,mrna17208.1-v1.0-hybrid,mrna17210.1-v1.0-hybrid,mrna17211.1-v1.0-hybrid,mrna17212.1-v1.0-hybrid,mrna17216.1-v1.0-hybrid,mrna17217.1-v1.0-hybrid,mrna17218.1-v1.0-hybrid,mrna17219.1-v1.0-hybrid,mrna17221.1-v1.0-hybrid,mrna17213.1-v1.0-hybrid	10	Lsat_1_v5_gn_3_70040.1,Lsat_1_v5_gn_3_70961.1,Lsat_1_v5_gn_3_71001.1,Lsat_1_v5_gn_3_70901.1,Lsat_1_v5_gn_5_162820.1,Lsat_1_v5_gn_4_71020.1,Lsat_1_v5_gn_4_71060.1,Lsat_1_v5_gn_4_71080.1,Lsat_1_v5_gn_4_71101.1,Lsat_1_v5_gn_4_71121.1	19	Migut.B00025.1.p,Migut.B00026.1.p,Migut.B00027.1.p,Migut.N01345.1.p,Migut.C00930.1.p,Migut.C00931.1.p,Migut.C00932.1.p,Migut.C00933.1.p,Migut.C00934.1.p,Migut.C00935.1.p,Migut.C00936.1.p,Migut.C00938.1.p,Migut.C00939.1.p,Migut.C00940.1.p,Migut.C00941.1.p,Migut.C00942.1.p,Migut.C00943.1.p,Migut.C00944.1.p,Migut.N01346.1.p	15	Potri.002G012100.1,Potri.002G012200.1,Potri.002G012400.1,Potri.005G249000.1,Potri.005G249100.1,Potri.T179200.1,Potri.T179300.1,Potri.004G182200.1,Potri.004G182700.1,Potri.009G142400.1,Potri.009G142600.1,Potri.T150400.1,Potri.004G182400.1,Potri.009G142500.1,Potri.T150300.1	6	Solyc02g083040.1.1,Solyc02g083050.1.1,Solyc02g083090.1.1,Solyc03g032230.1.1,Solyc02g083070.2.1,Solyc02g083100.2.1	8	Thecc1EG006491t1,Thecc1EG006493t1,Thecc1EG006496t1,Thecc1EG006497t1,Thecc1EG006492t1,Thecc1EG006494t1,Thecc1EG006487t1,Thecc1EG034355t1	6	GSVIVT01023923001,GSVIVT01023924001,GSVIVT01023925001,GSVIVT01023927001,GSVIVT01023928001,GSVIVT01023929001	PF03087	N/A
Lettuce_CrossTaxa100092	89	4	Csin,Fves,Mgut,Slyc	0	---	0	---	2	orange1.1g037927m,orange1.1g046204m	71	mrna01450.1-v1.0-hybrid,mrna07826.1-v1.0-hybrid,mrna22101.1-v1.0-hybrid,mrna01459.1-v1.0-hybrid,mrna01506.1-v1.0-hybrid,mrna01508.1-v1.0-hybrid,mrna01514.1-v1.0-hybrid,mrna01524.1-v1.0-hybrid,mrna01525.1-v1.0-hybrid,mrna01526.1-v1.0-hybrid,mrna02529.1-v1.0-hybrid,mrna04336.1-v1.0-hybrid,mrna05000.1-v1.0-hybrid,mrna05576.1-v1.0-hybrid,mrna05657.1-v1.0-hybrid,mrna05663.1-v1.0-hybrid,mrna05740.1-v1.…	0	---	15	Migut.C00028.1.p,Migut.C00029.1.p,Migut.C00044.1.p,Migut.C00045.1.p,Migut.C00199.1.p,Migut.C00202.1.p,Migut.C00203.1.p,Migut.C00204.1.p,Migut.C00205.1.p,Migut.C00206.1.p,Migut.F02031.1.p,Migut.F02032.1.p,Migut.F02033.1.p,Migut.G01259.1.p,Migut.O00490.1.p	0	---	1	Solyc09g092060.1.1	0	---	0	---	PF00646	N/A
Lettuce_CrossTaxa100093	88	10	Atha,Brap,Csin,Fves,Lsat,Mgut,Ptri,Slyc,Tcac,Vviv	8	AT1G05580.1,AT2G31910.1,AT1G64170.1,AT3G17630.1,AT4G23700.1,AT5G41610.1,AT2G13620.1,AT3G53720.1	15	Bra001672,Bra010543,Bra013724,Bra019276,Bra025485,Bra027682,Bra037212,Bra040805,Bra003154,Bra039813,Bra015442,Bra021760,Bra021761,Bra005186,Bra039815	9	orange1.1g003517m,orange1.1g003645m,orange1.1g003702m,orange1.1g043446m,orange1.1g003629m,orange1.1g003979m,orange1.1g040629m,orange1.1g043953m,orange1.1g044080m	6	mrna16197.1-v1.0-hybrid,mrna22767.1-v1.0-hybrid,mrna32004.1-v1.0-hybrid,mrna32005.1-v1.0-hybrid,mrna18232.1-v1.0-hybrid,mrna18233.1-v1.0-hybrid	4	Lsat_1_v5_gn_1_55500.1,Lsat_1_v5_gn_2_111460.1,Lsat_1_v5_gn_3_9480.1,Lsat_1_v5_gn_6_84600.1	8	Migut.A00689.1.p,Migut.A00693.1.p,Migut.A00819.1.p,Migut.E01223.1.p,Migut.E00849.1.p,Migut.E01666.1.p,Migut.M00926.1.p,Migut.L01930.1.p	11	Potri.001G096400.1,Potri.003G134900.1,Potri.006G054700.1,Potri.007G105200.1,Potri.010G004800.1,Potri.010G005200.1,Potri.010G008400.1,Potri.007G102700.1,Potri.010G189100.1,Potri.007G111400.1,Potri.004G131300.1	10	Solyc02g071070.2.1,Solyc06g060630.1.1,Solyc08g008190.2.1,Solyc08g008200.1.1,Solyc08g081810.2.1,Solyc08g081820.2.1,Solyc12g056160.1.1,Solyc08g016160.2.1,Solyc08g078880.2.1,Solyc09g010530.2.1	9	Thecc1EG001511t1,Thecc1EG005806t1,Thecc1EG005807t1,Thecc1EG016378t1,Thecc1EG016379t1,Thecc1EG024760t1,Thecc1EG029516t1,Thecc1EG021973t2,Thecc1EG021975t1	8	GSVIVT01017721001,GSVIVT01019454001,GSVIVT01019458001,GSVIVT01019459001,GSVIVT01034209001,GSVIVT01021420001,GSVIVT01026473001,GSVIVT01034211001	PF00999;PTHR32468:SF2;PTHR32468:SF0	GO:0016021,GO:0015299,GO:0006812,GO:0055085
Lettuce_CrossTaxa100094	87	8	Atha,Brap,Csin,Fves,Lsat,Ptri,Slyc,Tcac	12	AT1G58037.1,AT3G06990.1,AT3G07000.1,AT5G45730.1,AT3G48400.1,AT5G22355.1,AT4G01350.1,AT5G59920.1,AT5G59930.1,AT5G59940.1,AT2G43220.1,AT5G40320.1	6	Bra011134,Bra024127,Bra040143,Bra028463,Bra025591,Bra020274	10	orange1.1g038894m,orange1.1g039635m,orange1.1g047354m,orange1.1g048092m,orange1.1g035553m,orange1.1g046925m,orange1.1g041617m,orange1.1g036302m,orange1.1g038214m,orange1.1g041180m	5	mrna34012.1-v1.0-hybrid,mrna34192.1-v1.0-hybrid,mrna34223.1-v1.0-hybrid,mrna34227.1-v1.0-hybrid,mrna34749.1-v1.0-hybrid	11	Lsat_1_v5_gn_0_33780.1,Lsat_1_v5_gn_2_79821.1,Lsat_1_v5_gn_2_82381.1,Lsat_1_v5_gn_2_82461.1,Lsat_1_v5_gn_6_80480.1,Lsat_1_v5_gn_6_80500.1,Lsat_1_v5_gn_6_80821.1,Lsat_1_v5_gn_6_80861.1,Lsat_1_v5_gn_6_80921.1,Lsat_1_v5_gn_6_80961.1,Lsat_1_v5_gn_6_83280.1	0	---	13	Potri.016G044200.1,Potri.016G044300.1,Potri.016G044600.1,Potri.016G044700.1,Potri.016G044800.1,Potri.016G047000.1,Potri.016G047200.1,Potri.016G047300.1,Potri.016G057800.1,Potri.T110300.1,Potri.T110400.1,Potri.T110500.1,Potri.T110600.1	2	Solyc02g068680.1.1,Solyc08g014370.1.1	28	Thecc1EG020089t1,Thecc1EG020092t1,Thecc1EG020094t1,Thecc1EG020095t1,Thecc1EG020835t2,Thecc1EG024834t1,Thecc1EG025071t1,Thecc1EG026405t1,Thecc1EG036194t1,Thecc1EG036238t1,Thecc1EG036249t1,Thecc1EG042436t1,Thecc1EG042866t1,Thecc1EG042871t1,Thecc1EG042872t1,Thecc1EG042873t1,Thecc1EG042882t1,Thecc1EG042886t1,Thecc1EG043339t1,Thecc1EG043345t1,Thecc1EG043923t1,Thecc1EG043926t1,Thecc1EG042442t1,Thecc1EG…	0	---	PTHR13871:SF2;PF03107;PF07649	GO:0055114,GO:0047134
Lettuce_CrossTaxa100095	87	8	Brap,Fves,Atha,Slyc,Ptri,Csin,Tcac,Vviv	1	AT2G06845.1	3	Bra021633,Bra036505,Bra040556	1	orange1.1g048568m	76	mrna14805.1-v1.0-hybrid,mrna21682.1-v1.0-hybrid,mrna25514.1-v1.0-hybrid,mrna00380.1-v1.0-hybrid,mrna04827.1-v1.0-hybrid,mrna05520.1-v1.0-hybrid,mrna06139.1-v1.0-hybrid,mrna06700.1-v1.0-hybrid,mrna15250.1-v1.0-hybrid,mrna16071.1-v1.0-hybrid,mrna16831.1-v1.0-hybrid,mrna16980.1-v1.0-hybrid,mrna18028.1-v1.0-hybrid,mrna19120.1-v1.0-hybrid,mrna21748.1-v1.0-hybrid,mrna22940.1-v1.0-hybrid,mrna23006.1-v1.…	0	---	0	---	2	Potri.010G043000.1,Potri.002G000400.1	2	Solyc03g078170.1.1,Solyc02g083440.2.1	1	Thecc1EG000141t1	1	GSVIVT01006893001	N/A	N/A
Lettuce_CrossTaxa100096	87	2	Mgut,Brap	0	---	1	Bra012685	0	---	0	---	0	---	86	Migut.C00265.1.p,Migut.C00266.1.p,Migut.C00267.1.p,Migut.C00269.1.p,Migut.E00090.1.p,Migut.E00840.1.p,Migut.E00841.1.p,Migut.E01055.1.p,Migut.E01056.1.p,Migut.E01057.1.p,Migut.E01058.1.p,Migut.E01059.1.p,Migut.E01060.1.p,Migut.E01062.1.p,Migut.E01064.1.p,Migut.E01065.1.p,Migut.E01067.1.p,Migut.E01068.1.p,Migut.E01069.1.p,Migut.E01073.1.p,Migut.E01143.1.p,Migut.E01302.1.p,Migut.E01657.1.p,Migut.F0…	0	---	0	---	0	---	0	---	---	---
Lettuce_CrossTaxa100097	86	10	Atha,Brap,Csin,Fves,Lsat,Mgut,Ptri,Slyc,Tcac,Vviv	8	AT1G01740.1,AT4G00710.1,AT5G41260.1,AT1G63500.1,AT3G54030.1,AT5G59010.1,AT4G35230.1,AT5G46570.1	12	Bra000962,Bra002599,Bra014847,Bra020340,Bra027646,Bra027800,Bra033237,Bra037353,Bra011596,Bra020806,Bra013274,Bra025014	7	orange1.1g009750m,orange1.1g010529m,orange1.1g011068m,orange1.1g011349m,orange1.1g011353m,orange1.1g014478m,orange1.1g010932m	7	mrna07775.1-v1.0-hybrid,mrna18752.1-v1.0-hybrid,mrna32475.1-v1.0-hybrid,mrna08625.1-v1.0-hybrid,mrna17222.1-v1.0-hybrid,mrna19040.1-v1.0-hybrid,mrna10732.1-v1.0-hybrid	10	Lsat_1_v5_gn_2_6000.1,Lsat_1_v5_gn_8_121961.1,Lsat_1_v5_gn_3_137040.1,Lsat_1_v5_gn_3_7321.1,Lsat_1_v5_gn_4_36301.1,Lsat_1_v5_gn_6_87280.1,Lsat_1_v5_gn_8_72341.1,Lsat_1_v5_gn_9_25220.1,Lsat_1_v5_gn_4_41201.1,Lsat_1_v5_gn_7_11700.1	7	Migut.A00771.1.p,Migut.E01095.1.p,Migut.J00250.1.p,Migut.L01981.1.p,Migut.B00024.1.p,Migut.C00946.1.p,Migut.B01463.1.p	14	Potri.001G104700.1,Potri.001G246400.1,Potri.002G158400.1,Potri.003G126700.1,Potri.006G093900.1,Potri.009G039500.1,Potri.014G082400.1,Potri.016G105800.1,Potri.004G182800.1,Potri.002G011800.1,Potri.005G249300.1,Potri.009G142800.1,Potri.003G088900.1,Potri.014G179300.1	7	Solyc04g082260.2.1,Solyc09g011750.2.1,Solyc06g076600.1.1,Solyc10g085000.1.1,Solyc11g064890.1.1,Solyc12g099830.1.1,Solyc01g080880.2.1	7	Thecc1EG005349t1,Thecc1EG016247t4,Thecc1EG021800t1,Thecc1EG041709t1,Thecc1EG006486t1,Thecc1EG034358t1,Thecc1EG042338t1	7	GSVIVT01008685001,GSVIVT01023930001,GSVIVT01024833001,GSVIVT01034043001,GSVIVT01013173001,GSVIVT01019759001,GSVIVT01026892001	PTHR24420:SF455;PTHR24420:SF454;PTHR24420:SF29;PF07714	GO:0006468,GO:0004672
Lettuce_CrossTaxa100098	85	10	Atha,Brap,Csin,Fves,Lsat,Mgut,Ptri,Slyc,Tcac,Vviv	10	AT1G09090.2,AT1G19230.2,AT1G64060.1,AT3G45810.1,AT4G11230.1,AT4G25090.1,AT5G07390.1,AT5G47910.1,AT5G51060.1,AT5G60010.1	13	Bra009266,Bra019189,Bra019191,Bra020270,Bra020724,Bra025721,Bra027764,Bra029194,Bra031070,Bra031658,Bra037520,Bra038274,Bra033151	7	orange1.1g002259m,orange1.1g002525m,orange1.1g002711m,orange1.1g002830m,orange1.1g003558m,orange1.1g042007m,orange1.1g047110m	7	mrna00215.1-v1.0-hybrid,mrna01814.1-v1.0-hybrid,mrna12928.1-v1.0-hybrid,mrna14024.1-v1.0-hybrid,mrna22214.1-v1.0-hybrid,mrna26084.1-v1.0-hybrid,mrna31855.1-v1.0-hybrid	7	Lsat_1_v5_gn_1_29841.1,Lsat_1_v5_gn_1_30481.1,Lsat_1_v5_gn_3_11620.1,Lsat_1_v5_gn_5_9460.1,Lsat_1_v5_gn_8_76441.1,Lsat_1_v5_gn_8_76500.1,Lsat_1_v5_gn_8_85441.1	9	Migut.A00712.1.p,Migut.B01146.1.p,Migut.D01163.1.p,Migut.D01166.1.p,Migut.I00678.1.p,Migut.L01592.1.p,Migut.N02642.1.p,Migut.N02643.1.p,Migut.I00652.1.p	10	Potri.001G070900.1,Potri.001G098300.1,Potri.003G133300.1,Potri.003G159800.1,Potri.005G026200.1,Potri.006G097200.1,Potri.006G137300.1,Potri.012G111600.1,Potri.015G109800.1,Potri.016G112200.1	8	Solyc01g099620.2.1,Solyc03g117980.2.1,Solyc05g025680.1.1,Solyc06g068680.2.1,Solyc06g075570.1.1,Solyc07g042460.1.1,Solyc08g081690.2.1,Solyc11g072800.1.1	7	Thecc1EG014262t1,Thecc1EG014791t1,Thecc1EG016350t1,Thecc1EG026646t1,Thecc1EG034030t1,Thecc1EG037473t1,Thecc1EG041962t1	7	GSVIVT01001122001,GSVIVT01001123001,GSVIVT01014350001,GSVIVT01015025001,GSVIVT01019429001,GSVIVT01025074001,GSVIVT01031128001	PF08030;PF08022;PF01794;PF08414;PTHR11972:SF5	GO:0016491,GO:0055114,GO:0055114,GO:0016491,GO:0050664,GO:0004601,GO:0055114
Lettuce_CrossTaxa100099	85	8	Csin,Fves,Mgut,Slyc,Brap,Vviv,Lsat,Tcac	0	---	1	Bra032780	8	orange1.1g010478m,orange1.1g013600m,orange1.1g014064m,orange1.1g014227m,orange1.1g014317m,orange1.1g016896m,orange1.1g020558m,orange1.1g046273m	8	mrna01981.1-v1.0-hybrid,mrna03207.1-v1.0-hybrid,mrna16668.1-v1.0-hybrid,mrna16728.1-v1.0-hybrid,mrna30934.1-v1.0-hybrid,mrna30936.1-v1.0-hybrid,mrna30938.1-v1.0-hybrid,mrna30939.1-v1.0-hybrid	1	Lsat_1_v5_gn_8_12640.1	63	Migut.B01026.1.p,Migut.B01302.1.p,Migut.C00093.1.p,Migut.D02158.1.p,Migut.E00768.1.p,Migut.E00770.1.p,Migut.E01276.1.p,Migut.F01284.1.p,Migut.G00408.1.p,Migut.G00964.1.p,Migut.G00965.1.p,Migut.G01093.1.p,Migut.G01312.1.p,Migut.G01313.1.p,Migut.G01314.1.p,Migut.H01270.1.p,Migut.J00150.1.p,Migut.J00157.1.p,Migut.J00162.1.p,Migut.J00163.1.p,Migut.J00168.1.p,Migut.J00208.1.p,Migut.J00210.1.p,Migut.J0…	0	---	2	Solyc00g269810.1.1,Solyc00g275310.1.1	1	Thecc1EG010881t1	1	GSVIVT01014322001	---	---
Lettuce_CrossTaxa100100	85	2	Tcac,Fves	0	---	0	---	0	---	1	mrna02471.1-v1.0-hybrid	0	---	0	---	0	---	0	---	84	Thecc1EG001680t1,Thecc1EG045375t1,Thecc1EG002448t1,Thecc1EG018663t1,Thecc1EG044483t1,Thecc1EG002504t1,Thecc1EG007693t1,Thecc1EG008177t1,Thecc1EG010864t1,Thecc1EG013984t1,Thecc1EG018625t1,Thecc1EG022540t1,Thecc1EG024682t1,Thecc1EG027653t1,Thecc1EG027693t1,Thecc1EG030916t1,Thecc1EG032881t1,Thecc1EG033005t1,Thecc1EG035290t1,Thecc1EG035390t1,Thecc1EG039739t1,Thecc1EG043370t1,Thecc1EG043606t1,Thecc1EG…	0	---	PF03108;N/A	N/A
Lettuce_CrossTaxa100101	84	10	Atha,Brap,Csin,Fves,Lsat,Mgut,Ptri,Slyc,Tcac,Vviv	7	AT1G26850.1,AT1G33170.1,AT2G45750.1,AT4G00750.1,AT4G10440.1,AT4G18030.1,AT2G43200.1	13	Bra004933,Bra008529,Bra012437,Bra013282,Bra016293,Bra017538,Bra024678,Bra033172,Bra035476,Bra037916,Bra039319,Bra041005,Bra000296	5	orange1.1g006633m,orange1.1g006834m,orange1.1g006905m,orange1.1g010592m,orange1.1g036725m	5	mrna01830.1-v1.0-hybrid,mrna10517.1-v1.0-hybrid,mrna13310.1-v1.0-hybrid,mrna19136.1-v1.0-hybrid,mrna25993.1-v1.0-hybrid	9	Lsat_1_v5_gn_2_133001.1,Lsat_1_v5_gn_3_15201.1,Lsat_1_v5_gn_4_108320.1,Lsat_1_v5_gn_4_9941.1,Lsat_1_v5_gn_6_88341.1,Lsat_1_v5_gn_7_5661.1,Lsat_1_v5_gn_8_53261.1,Lsat_1_v5_gn_5_20061.1,Lsat_1_v5_gn_6_54820.1	9	Migut.B01698.1.p,Migut.E00096.1.p,Migut.E00772.1.p,Migut.E00910.1.p,Migut.F00366.1.p,Migut.F01139.1.p,Migut.L01301.1.p,Migut.I00172.1.p,Migut.E00799.1.p	12	Potri.001G146400.1,Potri.001G454300.1,Potri.002G154400.1,Potri.003G087600.1,Potri.008G147800.1,Potri.010G094100.1,Potri.011G147600.1,Potri.012G069000.1,Potri.012G137300.1,Potri.014G075700.1,Potri.015G139000.1,Potri.007G123500.1	10	Solyc01g009600.2.1,Solyc01g010870.2.1,Solyc01g091690.2.1,Solyc03g026120.2.1,Solyc05g007490.2.1,Solyc06g035790.2.1,Solyc06g069870.2.1,Solyc08g013740.2.1,Solyc08g077240.2.1,Solyc03g116150.2.1	7	Thecc1EG005417t1,Thecc1EG011720t1,Thecc1EG013952t1,Thecc1EG015106t1,Thecc1EG015565t1,Thecc1EG015782t1,Thecc1EG020099t1	7	GSVIVT01008020001,GSVIVT01010611001,GSVIVT01013233001,GSVIVT01019997001,GSVIVT01027513001,GSVIVT01013577001,GSVIVT01019719001	PF03141;PTHR31608:SF0	GO:0008168
Lettuce_CrossTaxa100102	83	10	Atha,Brap,Csin,Fves,Lsat,Mgut,Ptri,Slyc,Tcac,Vviv	4	AT1G17840.1,AT1G51460.1,AT1G51500.1,AT3G21090.1	5	Bra016584,Bra025944,Bra031249,Bra018911,Bra030437	5	orange1.1g005142m,orange1.1g045930m,orange1.1g046969m,orange1.1g009738m,orange1.1g044030m	9	mrna02443.1-v1.0-hybrid,mrna14806.1-v1.0-hybrid,mrna14801.1-v1.0-hybrid,mrna31536.1-v1.0-hybrid,mrna16254.1-v1.0-hybrid,mrna16256.1-v1.0-hybrid,mrna16257.1-v1.0-hybrid,mrna16265.1-v1.0-hybrid,mrna22715.1-v1.0-hybrid	12	Lsat_1_v5_gn_2_31341.1,Lsat_1_v5_gn_6_25701.1,Lsat_1_v5_gn_6_25741.1,Lsat_1_v5_gn_8_821.1,Lsat_1_v5_gn_5_108460.1,Lsat_1_v5_gn_5_108481.1,Lsat_1_v5_gn_5_108501.1,Lsat_1_v5_gn_5_73901.1,Lsat_1_v5_gn_5_74021.1,Lsat_1_v5_gn_5_74061.1,Lsat_1_v5_gn_5_74161.1,Lsat_1_v5_gn_7_81821.1	8	Migut.B00585.1.p,Migut.L00150.1.p,Migut.L00151.1.p,Migut.D00623.1.p,Migut.D00624.1.p,Migut.L00819.1.p,Migut.N02341.1.p,Migut.O00292.1.p	14	Potri.001G255800.1,Potri.001G255900.1,Potri.009G051200.1,Potri.009G051300.1,Potri.016G056600.1,Potri.016G056700.1,Potri.017G155300.1,Potri.018G152600.1,Potri.001G311300.1,Potri.001G311500.1,Potri.001G312300.1,Potri.005G073100.1,Potri.017G051000.1,Potri.017G051300.1	8	Solyc01g105450.2.1,Solyc05g051530.2.1,Solyc11g009100.1.1,Solyc03g019760.2.1,Solyc06g072090.1.1,Solyc06g072100.1.1,Solyc11g065350.1.1,Solyc11g065360.1.1	7	Thecc1EG001058t1,Thecc1EG001062t2,Thecc1EG007432t1,Thecc1EG013440t1,Thecc1EG040752t1,Thecc1EG040754t1,Thecc1EG024571t1	11	GSVIVT01002136001,GSVIVT01002139001,GSVIVT01002949001,GSVIVT01003413001,GSVIVT01015767001,GSVIVT01015768001,GSVIVT01015771001,GSVIVT01024228001,GSVIVT01002319001,GSVIVT01031528001,GSVIVT01031529001	PF00005;PTHR19241:SF20;PF01061	GO:0005524,GO:0016887,GO:0016020
Lettuce_CrossTaxa100103	83	10	Atha,Brap,Csin,Fves,Lsat,Mgut,Ptri,Slyc,Tcac,Vviv	9	AT1G49240.1,AT2G37620.1,AT2G42100.1,AT3G12110.1,AT3G18780.2,AT3G46520.1,AT3G53750.1,AT5G09810.1,AT5G59370.1	17	Bra000010,Bra002571,Bra005178,Bra006033,Bra006719,Bra007025,Bra009081,Bra014865,Bra017166,Bra018210,Bra019486,Bra020319,Bra028615,Bra033819,Bra034778,Bra022356,Bra037560	6	orange1.1g017081m,orange1.1g017089m,orange1.1g017102m,orange1.1g017124m,orange1.1g017125m,orange1.1g037845m	6	mrna01836.1-v1.0-hybrid,mrna14112.1-v1.0-hybrid,mrna18390.1-v1.0-hybrid,mrna18570.1-v1.0-hybrid,mrna22626.1-v1.0-hybrid,mrna26612.1-v1.0-hybrid	9	Lsat_1_v5_gn_5_107420.1,Lsat_1_v5_gn_5_41281.1,Lsat_1_v5_gn_5_41421.1,Lsat_1_v5_gn_5_42480.1,Lsat_1_v5_gn_8_116260.1,Lsat_1_v5_gn_8_15800.1,Lsat_1_v5_gn_8_82840.1,Lsat_1_v5_gn_5_41341.1,Lsat_1_v5_gn_5_41401.1	7	Migut.F01508.1.p,Migut.H01122.1.p,Migut.J00333.1.p,Migut.J01835.1.p,Migut.K00035.1.p,Migut.L01940.1.p,Migut.N03223.1.p	8	Potri.001G309500.1,Potri.001G453600.1,Potri.006G192700.1,Potri.008G055500.1,Potri.010G204300.1,Potri.011G148000.1,Potri.016G045500.1,Potri.019G010400.1	11	Solyc00g017210.1.1,Solyc01g104770.2.1,Solyc03g078400.2.1,Solyc04g011500.2.1,Solyc04g071260.2.1,Solyc05g054480.2.1,Solyc06g076090.2.1,Solyc10g080500.1.1,Solyc10g086460.1.1,Solyc11g005330.1.1,Solyc11g065990.1.1	7	Thecc1EG001364t1,Thecc1EG006446t1,Thecc1EG015568t1,Thecc1EG021944t1,Thecc1EG024911t1,Thecc1EG041851t2,Thecc1EG042772t2	3	GSVIVT01016550001,GSVIVT01024980001,GSVIVT01026580001	PTHR11937:SF93;PTHR11937:SF78;PF00022	N/A
Lettuce_CrossTaxa100104	83	10	Atha,Brap,Csin,Fves,Lsat,Mgut,Ptri,Slyc,Tcac,Vviv	7	AT1G65780.1,AT1G65810.1,AT4G05540.1,AT5G37140.1,AT5G37150.1,AT5G37160.1,AT5G52090.1	5	Bra004128,Bra033957,Bra028111,Bra029475,Bra034062	9	orange1.1g000038m,orange1.1g000053m,orange1.1g000162m,orange1.1g000228m,orange1.1g035724m,orange1.1g038946m,orange1.1g041971m,orange1.1g048652m,orange1.1g008899m	9	mrna00879.1-v1.0-hybrid,mrna00883.1-v1.0-hybrid,mrna00887.1-v1.0-hybrid,mrna12164.1-v1.0-hybrid,mrna00889.1-v1.0-hybrid,mrna19856.1-v1.0-hybrid,mrna31681.1-v1.0-hybrid,mrna31793.1-v1.0-hybrid,mrna25278.1-v1.0-hybrid	10	Lsat_1_v5_gn_2_72001.1,Lsat_1_v5_gn_3_69580.1,Lsat_1_v5_gn_3_69600.1,Lsat_1_v5_gn_4_107181.1,Lsat_1_v5_gn_8_32740.1,Lsat_1_v5_gn_8_32760.1,Lsat_1_v5_gn_8_34100.1,Lsat_1_v5_gn_8_34120.1,Lsat_1_v5_gn_2_71921.1,Lsat_1_v5_gn_2_72201.1	16	Migut.D01164.1.p,Migut.G00809.1.p,Migut.G00811.1.p,Migut.G00991.1.p,Migut.G00992.1.p,Migut.G00994.1.p,Migut.G00995.1.p,Migut.G01070.1.p,Migut.G01075.1.p,Migut.H01287.1.p,Migut.N02159.1.p,Migut.G00808.1.p,Migut.H02220.1.p,Migut.H02221.1.p,Migut.H02223.1.p,Migut.H02224.1.p	11	Potri.004G077100.1,Potri.004G077500.1,Potri.004G077700.1,Potri.004G077800.1,Potri.017G140200.1,Potri.017G140300.1,Potri.017G140500.1,Potri.004G077600.1,Potri.008G143000.1,Potri.008G143100.1,Potri.008G143400.1	7	Solyc02g081420.2.1,Solyc03g031900.1.1,Solyc03g031910.2.1,Solyc03g006480.1.1,Solyc12g013590.1.1,Solyc12g013600.1.1,Solyc06g010100.1.1	3	Thecc1EG011099t1,Thecc1EG011105t1,Thecc1EG025101t1	6	GSVIVT01010251001,GSVIVT01010254001,GSVIVT01028736001,GSVIVT01028738001,GSVIVT01028739001,GSVIVT01028740001	PTHR10887:SF236	N/A
Lettuce_CrossTaxa100105	83	1	Tcac	0	---	0	---	0	---	0	---	0	---	0	---	0	---	0	---	83	Thecc1EG002384t1,Thecc1EG003082t1,Thecc1EG003791t1,Thecc1EG007556t1,Thecc1EG007817t1,Thecc1EG008373t1,Thecc1EG008506t1,Thecc1EG009201t1,Thecc1EG009557t1,Thecc1EG012661t1,Thecc1EG012960t1,Thecc1EG017418t1,Thecc1EG017861t1,Thecc1EG022792t1,Thecc1EG023016t1,Thecc1EG023117t1,Thecc1EG023155t1,Thecc1EG023422t1,Thecc1EG027657t1,Thecc1EG028185t1,Thecc1EG028455t1,Thecc1EG028459t1,Thecc1EG028587t1,Thecc1EG…	0	---	PF00098;PF03732;N/A	N/A
Lettuce_CrossTaxa100106	82	10	Atha,Brap,Csin,Fves,Lsat,Mgut,Ptri,Slyc,Tcac,Vviv	7	AT1G09880.1,AT1G09890.1,AT1G09910.1,AT2G22620.1,AT4G24430.1,AT4G37950.1,AT4G38030.1	11	Bra003366,Bra010624,Bra010629,Bra010630,Bra011802,Bra019976,Bra019978,Bra038506,Bra013800,Bra019979,Bra030804	8	orange1.1g005706m,orange1.1g006741m,orange1.1g006927m,orange1.1g007269m,orange1.1g037887m,orange1.1g038979m,orange1.1g042458m,orange1.1g047026m	9	mrna05694.1-v1.0-hybrid,mrna24966.1-v1.0-hybrid,mrna26077.1-v1.0-hybrid,mrna26581.1-v1.0-hybrid,mrna31030.1-v1.0-hybrid,mrna31031.1-v1.0-hybrid,mrna26580.1-v1.0-hybrid,mrna26587.1-v1.0-hybrid,mrna19639.1-v1.0-hybrid	5	Lsat_1_v5_gn_1_2021.1,Lsat_1_v5_gn_1_860.1,Lsat_1_v5_gn_1_920.1,Lsat_1_v5_gn_4_142700.1,Lsat_1_v5_gn_4_76140.1	11	Migut.C00073.1.p,Migut.H01575.1.p,Migut.H02267.1.p,Migut.H02269.1.p,Migut.H02271.1.p,Migut.H02272.1.p,Migut.H02274.1.p,Migut.K00893.1.p,Migut.N02843.1.p,Migut.O00658.1.p,Migut.H02273.1.p	9	Potri.002G110000.1,Potri.002G110100.1,Potri.002G110200.1,Potri.002G110300.1,Potri.005G151500.1,Potri.006G218500.1,Potri.006G253600.1,Potri.011G006200.1,Potri.014G004500.1	12	Solyc04g014430.1.1,Solyc04g076630.2.1,Solyc04g076640.1.1,Solyc04g076650.1.1,Solyc04g076660.2.1,Solyc05g051350.1.1,Solyc11g011300.1.1,Solyc11g011310.1.1,Solyc11g011320.1.1,Solyc12g088050.1.1,Solyc04g014450.1.1,Solyc11g011290.1.1	5	Thecc1EG000945t1,Thecc1EG034545t1,Thecc1EG034547t1,Thecc1EG046890t1,Thecc1EG046891t1	5	GSVIVT01006298001,GSVIVT01006302001,GSVIVT01009215001,GSVIVT01006463001,GSVIVT01012710001	PF06045;PTHR32018:SF0	N/A
Lettuce_CrossTaxa100107	81	10	Atha,Brap,Csin,Fves,Lsat,Mgut,Ptri,Slyc,Tcac,Vviv	10	AT1G21850.1,AT1G21860.1,AT1G41830.1,AT1G76160.1,AT4G22010.1,AT4G28090.1,AT4G38420.1,AT2G23630.1,AT4G37160.1,AT5G66920.1	13	Bra008241,Bra013582,Bra015781,Bra022513,Bra025818,Bra033564,Bra034943,Bra011721,Bra017796,Bra032154,Bra012117,Bra036800,Bra037137	6	orange1.1g009054m,orange1.1g009127m,orange1.1g009149m,orange1.1g009242m,orange1.1g009283m,orange1.1g009171m	6	mrna08608.1-v1.0-hybrid,mrna17174.1-v1.0-hybrid,mrna19640.1-v1.0-hybrid,mrna23952.1-v1.0-hybrid,mrna29389.1-v1.0-hybrid,mrna29390.1-v1.0-hybrid	10	Lsat_1_v5_gn_2_86880.1,Lsat_1_v5_gn_4_168161.1,Lsat_1_v5_gn_4_179360.1,Lsat_1_v5_gn_7_16420.1,Lsat_1_v5_gn_7_92500.1,Lsat_1_v5_gn_4_57421.1,Lsat_1_v5_gn_8_122180.1,Lsat_1_v5_gn_8_28181.1,Lsat_1_v5_gn_9_107241.1,Lsat_1_v5_gn_9_46580.1	7	Migut.B00035.1.p,Migut.H00472.1.p,Migut.K00831.1.p,Migut.M01332.1.p,Migut.N03193.1.p,Migut.C00917.1.p,Migut.H00473.1.p	8	Potri.002G013700.1,Potri.002G227600.1,Potri.004G010100.1,Potri.004G180500.1,Potri.005G247700.1,Potri.007G038300.1,Potri.014G154500.1,Potri.007G038200.1	9	Solyc01g111970.2.1,Solyc02g065170.2.1,Solyc02g080670.2.1,Solyc02g090360.2.1,Solyc04g082140.2.1,Solyc07g052230.2.1,Solyc07g052240.2.1,Solyc12g094460.1.1,Solyc12g094470.1.1	6	Thecc1EG000550t1,Thecc1EG000551t2,Thecc1EG006529t1,Thecc1EG011914t1,Thecc1EG030247t3,Thecc1EG034334t1	6	GSVIVT01005054001,GSVIVT01005055001,GSVIVT01008707001,GSVIVT01012709001,GSVIVT01023902001,GSVIVT01030441001	PTHR11709:SF11;PTHR11709:SF26;PF07732;PF07731;PF00394	GO:0005507,GO:0016491,GO:0005507,GO:0055114,GO:0016491,GO:0055114
Lettuce_CrossTaxa100108	81	8	Csin,Fves,Lsat,Mgut,Ptri,Slyc,Tcac,Vviv	0	---	0	---	5	orange1.1g008620m,orange1.1g039366m,orange1.1g041926m,orange1.1g044370m,orange1.1g035568m	13	mrna02063.1-v1.0-hybrid,mrna15568.1-v1.0-hybrid,mrna15663.1-v1.0-hybrid,mrna22207.1-v1.0-hybrid,mrna03269.1-v1.0-hybrid,mrna03857.1-v1.0-hybrid,mrna14193.1-v1.0-hybrid,mrna18872.1-v1.0-hybrid,mrna03784.1-v1.0-hybrid,mrna03858.1-v1.0-hybrid,mrna03859.1-v1.0-hybrid,mrna12094.1-v1.0-hybrid,mrna30965.1-v1.0-hybrid	14	Lsat_1_v5_gn_0_28161.1,Lsat_1_v5_gn_0_8301.1,Lsat_1_v5_gn_1_5141.1,Lsat_1_v5_gn_1_5240.1,Lsat_1_v5_gn_1_84540.1,Lsat_1_v5_gn_6_21340.1,Lsat_1_v5_gn_6_58961.1,Lsat_1_v5_gn_9_20260.1,Lsat_1_v5_gn_9_20320.1,Lsat_1_v5_gn_9_20380.1,Lsat_1_v5_gn_5_42681.1,Lsat_1_v5_gn_6_59741.1,Lsat_1_v5_gn_3_23121.1,Lsat_1_v5_gn_5_40321.1	4	Migut.N00345.1.p,Migut.N00346.1.p,Migut.A00316.1.p,Migut.M01825.1.p	4	Potri.001G415100.1,Potri.015G032100.1,Potri.015G085500.1,Potri.011G142800.1	6	Solyc06g059930.2.1,Solyc06g060180.1.1,Solyc09g092470.2.1,Solyc07g008690.2.1,Solyc07g051940.2.1,Solyc12g006570.1.1	10	Thecc1EG023774t1,Thecc1EG031108t1,Thecc1EG031137t1,Thecc1EG031140t1,Thecc1EG031141t1,Thecc1EG031142t1,Thecc1EG031143t1,Thecc1EG031106t1,Thecc1EG031107t1,Thecc1EG031134t1	25	GSVIVT01014174001,GSVIVT01014175001,GSVIVT01014323001,GSVIVT01014325001,GSVIVT01014557001,GSVIVT01014558001,GSVIVT01014569001,GSVIVT01036308001,GSVIVT01014324001,GSVIVT01036366001,GSVIVT01014566001,GSVIVT01036315001,GSVIVT01036322001,GSVIVT01036343001,GSVIVT01036344001,GSVIVT01036348001,GSVIVT01036360001,GSVIVT01036361001,GSVIVT01014565001,GSVIVT01036312001,GSVIVT01036317001,GSVIVT01036374001,GSV…	PF01397;PF03936	GO:0016829,GO:0010333,GO:0008152,GO:0010333,GO:0000287,GO:0016829
Lettuce_CrossTaxa100109	81	3	Slyc,Tcac,Fves	0	---	0	---	0	---	1	mrna14013.1-v1.0-hybrid	0	---	0	---	0	---	1	Solyc01g056230.1.1	79	Thecc1EG022803t1,Thecc1EG003150t1,Thecc1EG003164t1,Thecc1EG003198t1,Thecc1EG003239t1,Thecc1EG003326t1,Thecc1EG003838t1,Thecc1EG008749t1,Thecc1EG008910t1,Thecc1EG009090t1,Thecc1EG009224t1,Thecc1EG009243t1,Thecc1EG009841t1,Thecc1EG013244t1,Thecc1EG013381t1,Thecc1EG017765t1,Thecc1EG017814t1,Thecc1EG022818t1,Thecc1EG023328t1,Thecc1EG023615t1,Thecc1EG027124t1,Thecc1EG027334t1,Thecc1EG028061t1,Thecc1EG…	0	---	PF08284;PF03732	N/A
Lettuce_CrossTaxa100110	79	10	Atha,Brap,Csin,Fves,Lsat,Mgut,Ptri,Slyc,Tcac,Vviv	7	AT2G27040.1,AT2G32940.1,AT5G21030.1,AT5G21150.1,AT3G03780.1,AT5G17920.1,AT5G20980.1	11	Bra001090,Bra002116,Bra002349,Bra006429,Bra006589,Bra023645,Bra002360,Bra002361,Bra020152,Bra022918,Bra034318	6	orange1.1g002449m,orange1.1g002636m,orange1.1g002661m,orange1.1g036169m,orange1.1g048669m,orange1.1g003819m	9	mrna00394.1-v1.0-hybrid,mrna01157.1-v1.0-hybrid,mrna06591.1-v1.0-hybrid,mrna07657.1-v1.0-hybrid,mrna16926.1-v1.0-hybrid,mrna16928.1-v1.0-hybrid,mrna07680.1-v1.0-hybrid,mrna08023.1-v1.0-hybrid,mrna14995.1-v1.0-hybrid	10	Lsat_1_v5_gn_1_56140.1,Lsat_1_v5_gn_2_103541.1,Lsat_1_v5_gn_2_104041.1,Lsat_1_v5_gn_6_32121.1,Lsat_1_v5_gn_2_63381.1,Lsat_1_v5_gn_2_63400.1,Lsat_1_v5_gn_2_63421.1,Lsat_1_v5_gn_3_115620.1,Lsat_1_v5_gn_3_116161.1,Lsat_1_v5_gn_9_106140.1	8	Migut.D00694.1.p,Migut.M00131.1.p,Migut.M00133.1.p,Migut.N01871.1.p,Migut.O00200.1.p,Migut.J00765.1.p,Migut.L01866.1.p,Migut.N02422.1.p	10	Potri.001G219700.1,Potri.006G025900.1,Potri.008G010500.1,Potri.014G159400.1,Potri.016G024200.1,Potri.004G190900.1,Potri.009G152800.1,Potri.013G061800.1,Potri.019G038200.1,Potri.T070100.1	8	Solyc01g008960.2.1,Solyc01g096750.1.1,Solyc03g111760.2.1,Solyc06g073530.1.1,Solyc06g073540.2.1,Solyc07g049500.2.1,Solyc01g009180.2.1,Solyc10g081510.1.1	4	Thecc1EG002192t2,Thecc1EG042027t1,Thecc1EG025862t2,Thecc1EG041152t1	6	GSVIVT01001941001,GSVIVT01025868001,GSVIVT01030512001,GSVIVT01037488001,GSVIVT01029971001,GSVIVT01037511001	PF08267;PF01717;PF02171;PF02170;PF08699;PTHR22891:SF0	GO:0008652,GO:0008270,GO:0003871,GO:0003871,GO:0009086,GO:0005515,GO:0005515
Lettuce_CrossTaxa100111	79	4	Csin,Ptri,Tcac,Mgut	0	---	0	---	53	orange1.1g001995m,orange1.1g002187m,orange1.1g005407m,orange1.1g036345m,orange1.1g001998m,orange1.1g002044m,orange1.1g002071m,orange1.1g002115m,orange1.1g002132m,orange1.1g002154m,orange1.1g002265m,orange1.1g002308m,orange1.1g002362m,orange1.1g003037m,orange1.1g005860m,orange1.1g035555m,orange1.1g035647m,orange1.1g036323m,orange1.1g038751m,orange1.1g039167m,orange1.1g039885m,orange1.1g042336m,ora…	0	---	0	---	1	Migut.I01092.1.p	20	Potri.008G212200.1,Potri.012G122200.1,Potri.012G123500.1,Potri.015G121800.1,Potri.018G003200.1,Potri.018G004600.1,Potri.T130700.1,Potri.012G121900.1,Potri.012G122600.1,Potri.012G122900.1,Potri.012G123200.1,Potri.012G123400.1,Potri.018G003500.1,Potri.T117700.1,Potri.T118000.1,Potri.T118300.1,Potri.T118400.1,Potri.T169200.1,Potri.018G004900.1,Potri.T130500.1	0	---	5	Thecc1EG027016t1,Thecc1EG028726t1,Thecc1EG028968t1,Thecc1EG028972t1,Thecc1EG028973t2	0	---	PF00931;PF00560	N/A
Lettuce_CrossTaxa100112	79	6	Csin,Lsat,Mgut,Slyc,Tcac,Ptri	0	---	0	---	2	orange1.1g040179m,orange1.1g045824m	0	---	10	Lsat_1_v5_gn_5_81281.1,Lsat_1_v5_gn_5_76600.1,Lsat_1_v5_gn_5_76220.1,Lsat_1_v5_gn_5_76320.1,Lsat_1_v5_gn_5_82000.1,Lsat_1_v5_gn_9_62781.1,Lsat_1_v5_gn_7_65441.1,Lsat_1_v5_gn_6_61461.1,Lsat_1_v5_gn_0_4660.1,Lsat_1_v5_gn_6_63141.1	56	Migut.C00426.1.p,Migut.C00638.1.p,Migut.C00639.1.p,Migut.C00642.1.p,Migut.F01653.1.p,Migut.F01732.1.p,Migut.F01908.1.p,Migut.F01918.1.p,Migut.F01925.1.p,Migut.F01927.1.p,Migut.F01930.1.p,Migut.F01931.1.p,Migut.F01932.1.p,Migut.F01933.1.p,Migut.F01935.1.p,Migut.F01937.1.p,Migut.F01938.1.p,Migut.F01940.1.p,Migut.F01941.1.p,Migut.F01971.1.p,Migut.F01975.1.p,Migut.F01976.1.p,Migut.G00648.1.p,Migut.K0…	1	Potri.016G066900.1	9	Solyc03g025660.1.1,Solyc05g053460.1.1,Solyc09g011100.1.1,Solyc09g091290.1.1,Solyc09g091300.1.1,Solyc09g091310.1.1,Solyc09g091320.1.1,Solyc09g091330.1.1,Solyc09g091340.1.1	1	Thecc1EG003121t1	0	---	PF05938	N/A
Lettuce_CrossTaxa100113	79	1	Fves	0	---	0	---	0	---	79	mrna04950.1-v1.0-hybrid,mrna16906.1-v1.0-hybrid,mrna25715.1-v1.0-hybrid,mrna05558.1-v1.0-hybrid,mrna28694.1-v1.0-hybrid,mrna06134.1-v1.0-hybrid,mrna31409.1-v1.0-hybrid,mrna01656.1-v1.0-hybrid,mrna04909.1-v1.0-hybrid,mrna15902.1-v1.0-hybrid,mrna05748.1-v1.0-hybrid,mrna15510.1-v1.0-hybrid,mrna17306.1-v1.0-hybrid,mrna18771.1-v1.0-hybrid,mrna24468.1-v1.0-hybrid,mrna30322.1-v1.0-hybrid,mrna07062.1-v1.…	0	---	0	---	0	---	0	---	0	---	0	---	N/A	N/A
Lettuce_CrossTaxa100114	78	10	Atha,Brap,Csin,Fves,Lsat,Mgut,Ptri,Slyc,Tcac,Vviv	9	AT1G10900.1,AT1G60890.2,AT3G09920.1,AT1G21980.1,AT1G77740.1,AT2G26420.1,AT2G41210.1,AT3G07960.1,AT3G56960.1	14	Bra000219,Bra001278,Bra003258,Bra004606,Bra007288,Bra007756,Bra008331,Bra014660,Bra016396,Bra040043,Bra019892,Bra027121,Bra029805,Bra031742	5	orange1.1g004035m,orange1.1g005122m,orange1.1g038683m,orange1.1g007182m,orange1.1g040534m	4	mrna11107.1-v1.0-hybrid,mrna14268.1-v1.0-hybrid,mrna09806.1-v1.0-hybrid,mrna10902.1-v1.0-hybrid	9	Lsat_1_v5_gn_1_115601.1,Lsat_1_v5_gn_5_157960.1,Lsat_1_v5_gn_6_109741.1,Lsat_1_v5_gn_7_31880.1,Lsat_1_v5_gn_9_29580.1,Lsat_1_v5_gn_5_105121.1,Lsat_1_v5_gn_6_28461.1,Lsat_1_v5_gn_9_119221.1,Lsat_1_v5_gn_9_119261.1	8	Migut.B00835.1.p,Migut.J00457.1.p,Migut.L01722.1.p,Migut.B01234.1.p,Migut.J01660.1.p,Migut.N01848.1.p,Migut.C01181.1.p,Migut.N03315.1.p	10	Potri.001G027900.1,Potri.002G088100.1,Potri.003G196000.1,Potri.004G139900.1,Potri.005G172800.1,Potri.016G036800.1,Potri.001G211200.1,Potri.003G019100.1,Potri.006G121200.1,Potri.T003100.1	9	Solyc01g096410.2.1,Solyc10g078460.1.1,Solyc11g013180.1.1,Solyc12g019880.1.1,Solyc01g104140.2.1,Solyc09g008480.2.1,Solyc04g015470.2.1,Solyc10g086320.1.1,Solyc10g080750.1.1	5	Thecc1EG006386t1,Thecc1EG022303t1,Thecc1EG024262t1,Thecc1EG035031t1,Thecc1EG045116t1	5	GSVIVT01013483001,GSVIVT01033624001,GSVIVT01022924001,GSVIVT01033689001,GSVIVT01008931001	PF01504;PF02493;SM00698;PTHR23086:SF6	GO:0016307,GO:0046488
Lettuce_CrossTaxa100115	78	4	Atha,Ptri,Slyc,Brap	1	AT1G64255.1	1	Bra018840	0	---	0	---	0	---	0	---	2	Potri.004G066800.1,Potri.005G114200.1	74	Solyc00g007580.1.1,Solyc00g093300.1.1,Solyc00g192150.2.1,Solyc00g306730.1.1,Solyc01g034000.1.1,Solyc01g060000.1.1,Solyc02g065120.1.1,Solyc03g005540.1.1,Solyc03g059440.1.1,Solyc03g083790.1.1,Solyc04g050590.1.1,Solyc04g071910.1.1,Solyc04g074200.1.1,Solyc05g015670.1.1,Solyc05g018670.1.1,Solyc05g045640.1.1,Solyc05g047730.1.1,Solyc06g050670.1.1,Solyc07g021420.1.1,Solyc08g014210.1.1,Solyc08g067110.1.1,…	0	---	0	---	PF10551;N/A	N/A
Lettuce_CrossTaxa100116	78	1	Fves	0	---	0	---	0	---	78	mrna07994.1-v1.0-hybrid,mrna24630.1-v1.0-hybrid,mrna00486.1-v1.0-hybrid,mrna24355.1-v1.0-hybrid,mrna28829.1-v1.0-hybrid,mrna33810.1-v1.0-hybrid,mrna34071.1-v1.0-hybrid,mrna34088.1-v1.0-hybrid,mrna34091.1-v1.0-hybrid,mrna34195.1-v1.0-hybrid,mrna34262.1-v1.0-hybrid,mrna34284.1-v1.0-hybrid,mrna34290.1-v1.0-hybrid,mrna34323.1-v1.0-hybrid,mrna34486.1-v1.0-hybrid,mrna34495.1-v1.0-hybrid,mrna34541.1-v1.…	0	---	0	---	0	---	0	---	0	---	0	---	N/A	N/A
Lettuce_CrossTaxa100117	78	1	Fves	0	---	0	---	0	---	78	mrna00175.1-v1.0-hybrid,mrna26407.1-v1.0-hybrid,mrna26411.1-v1.0-hybrid,mrna27985.1-v1.0-hybrid,mrna00468.1-v1.0-hybrid,mrna27480.1-v1.0-hybrid,mrna10233.1-v1.0-hybrid,mrna10877.1-v1.0-hybrid,mrna18056.1-v1.0-hybrid,mrna20676.1-v1.0-hybrid,mrna05021.1-v1.0-hybrid,mrna27216.1-v1.0-hybrid,mrna05561.1-v1.0-hybrid,mrna14280.1-v1.0-hybrid,mrna32605.1-v1.0-hybrid,mrna05992.1-v1.0-hybrid,mrna11435.1-v1.…	0	---	0	---	0	---	0	---	0	---	0	---	N/A	N/A
Lettuce_CrossTaxa100118	78	1	Fves	0	---	0	---	0	---	78	mrna00245.1-v1.0-hybrid,mrna01930.1-v1.0-hybrid,mrna04912.1-v1.0-hybrid,mrna05819.1-v1.0-hybrid,mrna06511.1-v1.0-hybrid,mrna11836.1-v1.0-hybrid,mrna11933.1-v1.0-hybrid,mrna12041.1-v1.0-hybrid,mrna15933.1-v1.0-hybrid,mrna17374.1-v1.0-hybrid,mrna20681.1-v1.0-hybrid,mrna21648.1-v1.0-hybrid,mrna21650.1-v1.0-hybrid,mrna24366.1-v1.0-hybrid,mrna24367.1-v1.0-hybrid,mrna24936.1-v1.0-hybrid,mrna25533.1-v1.…	0	---	0	---	0	---	0	---	0	---	0	---	N/A	N/A
Lettuce_CrossTaxa100119	78	1	Fves	0	---	0	---	0	---	78	mrna03127.1-v1.0-hybrid,mrna00932.1-v1.0-hybrid,mrna02677.1-v1.0-hybrid,mrna18245.1-v1.0-hybrid,mrna31939.1-v1.0-hybrid,mrna34920.1-v1.0-hybrid,mrna01211.1-v1.0-hybrid,mrna01216.1-v1.0-hybrid,mrna02040.1-v1.0-hybrid,mrna02046.1-v1.0-hybrid,mrna02543.1-v1.0-hybrid,mrna03557.1-v1.0-hybrid,mrna03856.1-v1.0-hybrid,mrna05594.1-v1.0-hybrid,mrna06541.1-v1.0-hybrid,mrna06727.1-v1.0-hybrid,mrna08909.1-v1.…	0	---	0	---	0	---	0	---	0	---	0	---	N/A	N/A
Lettuce_CrossTaxa100120	78	1	Slyc	0	---	0	---	0	---	0	---	0	---	0	---	0	---	78	Solyc00g005110.1.1,Solyc01g056210.1.1,Solyc02g005120.1.1,Solyc02g005220.1.1,Solyc02g014550.1.1,Solyc03g096560.1.1,Solyc04g054630.1.1,Solyc05g014960.1.1,Solyc05g032890.1.1,Solyc06g009310.1.1,Solyc06g035660.1.1,Solyc06g051590.1.1,Solyc07g018330.1.1,Solyc07g039350.1.1,Solyc07g041560.1.1,Solyc08g023560.2.1,Solyc09g014190.1.1,Solyc09g020090.1.1,Solyc10g049220.1.1,Solyc11g021330.1.1,Solyc11g039500.1.1,…	0	---	0	---	N/A	N/A
Lettuce_CrossTaxa100121	78	1	Tcac	0	---	0	---	0	---	0	---	0	---	0	---	0	---	0	---	78	Thecc1EG001602t1,Thecc1EG002293t1,Thecc1EG005763t1,Thecc1EG006372t1,Thecc1EG007472t1,Thecc1EG007473t1,Thecc1EG014994t1,Thecc1EG018517t1,Thecc1EG019668t1,Thecc1EG025216t1,Thecc1EG027788t1,Thecc1EG028723t1,Thecc1EG032459t1,Thecc1EG032496t1,Thecc1EG032890t1,Thecc1EG035241t1,Thecc1EG035350t1,Thecc1EG036033t1,Thecc1EG038703t1,Thecc1EG039247t1,Thecc1EG039345t1,Thecc1EG039370t1,Thecc1EG040241t1,Thecc1EG…	0	---	PF02902;N/A	N/A
Lettuce_CrossTaxa100122	77	10	Atha,Brap,Csin,Fves,Lsat,Mgut,Ptri,Slyc,Tcac,Vviv	8	AT1G18890.1,AT1G74740.1,AT2G41860.1,AT3G51850.1,AT3G57530.1,AT5G12480.1,AT5G19450.1,AT2G31500.1	16	Bra002237,Bra003287,Bra004656,Bra006881,Bra007334,Bra008879,Bra012835,Bra015896,Bra016909,Bra020040,Bra025696,Bra031055,Bra033476,Bra018236,Bra021727,Bra022844	5	orange1.1g008668m,orange1.1g009367m,orange1.1g009594m,orange1.1g009731m,orange1.1g043828m	4	mrna09567.1-v1.0-hybrid,mrna13451.1-v1.0-hybrid,mrna14687.1-v1.0-hybrid,mrna25220.1-v1.0-hybrid	10	Lsat_1_v5_gn_3_113201.1,Lsat_1_v5_gn_4_107261.1,Lsat_1_v5_gn_5_149341.1,Lsat_1_v5_gn_5_162241.1,Lsat_1_v5_gn_6_27140.1,Lsat_1_v5_gn_8_101300.1,Lsat_1_v5_gn_8_79700.1,Lsat_1_v5_gn_9_28600.1,Lsat_1_v5_gn_9_34801.1,Lsat_1_v5_gn_2_51220.1	9	Migut.D00606.1.p,Migut.D01863.1.p,Migut.I00119.1.p,Migut.J00155.1.p,Migut.J01769.1.p,Migut.K00078.1.p,Migut.L02018.1.p,Migut.N02323.1.p,Migut.N03109.1.p	9	Potri.001G257100.1,Potri.006G052900.1,Potri.006G101300.1,Potri.007G127000.1,Potri.009G052700.1,Potri.012G071700.1,Potri.015G066200.1,Potri.016G054600.1,Potri.016G117200.1	6	Solyc01g008440.2.1,Solyc03g113390.2.1,Solyc06g073350.2.1,Solyc09g005550.2.1,Solyc10g079130.1.1,Solyc11g065660.1.1	5	Thecc1EG013784t1,Thecc1EG021684t1,Thecc1EG024724t1,Thecc1EG040717t1,Thecc1EG020113t1	5	GSVIVT01010743001,GSVIVT01025249001,GSVIVT01033306001,GSVIVT01008077001,GSVIVT01011167001	SM00054;PF00069;PTHR24349:SF23;PF00036	GO:0005509,GO:0004672,GO:0006468,GO:0005524
Lettuce_CrossTaxa100123	77	10	Atha,Brap,Csin,Fves,Lsat,Mgut,Ptri,Slyc,Tcac,Vviv	8	AT3G47000.1,AT3G47010.1,AT3G47040.2,AT3G47050.1,AT5G04885.1,AT5G20950.1,AT5G20940.1,AT3G62710.1	10	Bra002346,Bra005825,Bra006587,Bra009417,Bra020139,Bra003508,Bra014397,Bra018172,Bra018177,Bra033795	5	orange1.1g006872m,orange1.1g036635m,orange1.1g038523m,orange1.1g013886m,orange1.1g040637m	7	mrna00353.1-v1.0-hybrid,mrna03614.1-v1.0-hybrid,mrna07689.1-v1.0-hybrid,mrna07690.1-v1.0-hybrid,mrna22192.1-v1.0-hybrid,mrna07985.1-v1.0-hybrid,mrna22463.1-v1.0-hybrid	7	Lsat_1_v5_gn_2_103761.1,Lsat_1_v5_gn_2_103821.1,Lsat_1_v5_gn_2_103841.1,Lsat_1_v5_gn_2_103921.1,Lsat_1_v5_gn_4_133320.1,Lsat_1_v5_gn_5_172380.1,Lsat_1_v5_gn_6_31901.1	9	Migut.B01121.1.p,Migut.D00862.1.p,Migut.J00757.1.p,Migut.J00758.1.p,Migut.K01207.1.p,Migut.L01862.1.p,Migut.L01863.1.p,Migut.N00824.1.p,Migut.D02463.1.p	6	Potri.008G013500.1,Potri.008G013700.1,Potri.009G042800.1,Potri.009G153900.1,Potri.013G055600.1,Potri.019G037400.1	10	Solyc01g009240.2.1,Solyc01g097000.2.1,Solyc04g015560.2.1,Solyc06g005970.2.1,Solyc06g073740.2.1,Solyc06g073750.2.1,Solyc06g073760.2.1,Solyc06g076780.2.1,Solyc11g071640.1.1,Solyc11g071650.1.1	6	Thecc1EG025896t1,Thecc1EG041163t3,Thecc1EG041165t1,Thecc1EG041670t3,Thecc1EG041671t1,Thecc1EG044427t1	9	GSVIVT01012185001,GSVIVT01022483001,GSVIVT01023452001,GSVIVT01023455001,GSVIVT01024793001,GSVIVT01034613001,GSVIVT01037542001,GSVIVT01037543001,GSVIVT01037546001	PF00933;PTHR30620:SF0;PF01915	GO:0004553,GO:0005975,GO:0005975,GO:0004553
Lettuce_CrossTaxa100124	76	10	Atha,Brap,Csin,Fves,Lsat,Mgut,Ptri,Slyc,Tcac,Vviv	8	AT1G18150.2,AT1G73670.1,AT2G42880.1,AT3G18040.1,AT5G19010.1,AT1G53510.1,AT3G14720.1,AT2G01450.1	15	Bra000277,Bra004727,Bra006490,Bra021573,Bra022276,Bra025929,Bra027317,Bra038128,Bra039676,Bra002201,Bra003834,Bra031017,Bra017450,Bra024886,Bra026665	5	orange1.1g007050m,orange1.1g007428m,orange1.1g007541m,orange1.1g008729m,orange1.1g044076m	4	mrna06108.1-v1.0-hybrid,mrna09401.1-v1.0-hybrid,mrna27365.1-v1.0-hybrid,mrna28706.1-v1.0-hybrid	8	Lsat_1_v5_gn_2_19180.1,Lsat_1_v5_gn_7_62441.1,Lsat_1_v5_gn_8_144901.1,Lsat_1_v5_gn_3_55041.1,Lsat_1_v5_gn_7_100380.1,Lsat_1_v5_gn_9_101600.1,Lsat_1_v5_gn_7_64441.1,Lsat_1_v5_gn_7_64461.1	8	Migut.D01568.1.p,Migut.H02100.1.p,Migut.I00448.1.p,Migut.H02031.1.p,Migut.M00501.1.p,Migut.M00687.1.p,Migut.N00143.1.p,Migut.L00838.1.p	10	Potri.001G381300.1,Potri.002G059900.1,Potri.005G201800.1,Potri.008G200800.1,Potri.010G029700.1,Potri.011G102500.1,Potri.012G048600.1,Potri.015G040300.1,Potri.008G130000.1,Potri.010G112200.1	8	Solyc01g080240.2.1,Solyc04g007710.2.1,Solyc06g068990.2.1,Solyc07g056350.2.1,Solyc07g062080.2.1,Solyc10g007500.2.1,Solyc12g040680.1.1,Solyc05g008020.2.1	5	Thecc1EG001868t1,Thecc1EG012710t1,Thecc1EG020486t1,Thecc1EG032167t1,Thecc1EG010874t1	5	GSVIVT01000784001,GSVIVT01014081001,GSVIVT01008408001,GSVIVT01011749001,GSVIVT01017873001	PTHR24055:SF51;PF00069	GO:0006468,GO:0004672,GO:0005524
Lettuce_CrossTaxa100125	75	10	Atha,Brap,Csin,Fves,Lsat,Mgut,Ptri,Slyc,Tcac,Vviv	7	AT1G06410.1,AT1G23870.1,AT1G60140.1,AT1G68020.2,AT1G70290.1,AT2G18700.1,AT4G17770.1	8	Bra004054,Bra007906,Bra012642,Bra016328,Bra017888,Bra030651,Bra031526,Bra038548	6	orange1.1g002958m,orange1.1g002979m,orange1.1g003025m,orange1.1g003042m,orange1.1g044635m,orange1.1g045882m	6	mrna00676.1-v1.0-hybrid,mrna04965.1-v1.0-hybrid,mrna14043.1-v1.0-hybrid,mrna15859.1-v1.0-hybrid,mrna29717.1-v1.0-hybrid,mrna32162.1-v1.0-hybrid	10	Lsat_1_v5_gn_3_18921.1,Lsat_1_v5_gn_4_23560.1,Lsat_1_v5_gn_4_48100.1,Lsat_1_v5_gn_4_64821.1,Lsat_1_v5_gn_4_6701.1,Lsat_1_v5_gn_5_53400.1,Lsat_1_v5_gn_7_52980.1,Lsat_1_v5_gn_8_142361.1,Lsat_1_v5_gn_8_159861.1,Lsat_1_v5_gn_8_65360.1	8	Migut.E00153.1.p,Migut.E00494.1.p,Migut.E00783.1.p,Migut.H02136.1.p,Migut.J01432.1.p,Migut.K00268.1.p,Migut.L01427.1.p,Migut.M00239.1.p	10	Potri.001G139500.1,Potri.003G094500.1,Potri.004G061500.1,Potri.006G175500.1,Potri.008G136500.1,Potri.010G104500.1,Potri.011G070900.1,Potri.012G078500.1,Potri.015G074000.1,Potri.018G097700.1	8	Solyc01g005210.2.1,Solyc02g072150.2.1,Solyc04g025940.2.1,Solyc05g005750.2.1,Solyc07g006500.2.1,Solyc07g055300.2.1,Solyc08g076650.2.1,Solyc10g007950.2.1	6	Thecc1EG010274t1,Thecc1EG011284t1,Thecc1EG012026t1,Thecc1EG016556t1,Thecc1EG029642t1,Thecc1EG038599t1	6	GSVIVT01007789001,GSVIVT01011634001,GSVIVT01020754001,GSVIVT01021260001,GSVIVT01031857001,GSVIVT01020215001	PTHR10788:SF6;PF00982;PF02358	GO:0005992,GO:0003824,GO:0003824,GO:0005992
Lettuce_CrossTaxa100126	75	8	Atha,Brap,Fves,Mgut,Tcac,Vviv,Ptri,Slyc	16	AT1G10920.1,AT1G53350.1,AT5G35450.1,AT5G43470.1,AT5G48620.1,AT1G58390.1,AT1G58400.1,AT1G58410.1,AT1G58602.1,AT1G58807.1,AT1G58848.1,AT1G59124.1,AT1G59218.1,AT1G59620.1,AT1G59780.1,AT1G50180.1	19	Bra005270,Bra005271,Bra005273,Bra005278,Bra013134,Bra013213,Bra018448,Bra027834,Bra029405,Bra035424,Bra036206,Bra037451,Bra037453,Bra040841,Bra005277,Bra040891,Bra027866,Bra027843,Bra014241	0	---	8	mrna03060.1-v1.0-hybrid,mrna03217.1-v1.0-hybrid,mrna05316.1-v1.0-hybrid,mrna12407.1-v1.0-hybrid,mrna19032.1-v1.0-hybrid,mrna19223.1-v1.0-hybrid,mrna28332.1-v1.0-hybrid,mrna19222.1-v1.0-hybrid	0	---	6	Migut.F01651.1.p,Migut.G00637.1.p,Migut.G00639.1.p,Migut.G00640.1.p,Migut.G00642.1.p,Migut.F01425.1.p	1	Potri.018G138500.1	1	Solyc12g096920.1.1	18	Thecc1EG006710t1,Thecc1EG006713t1,Thecc1EG006716t1,Thecc1EG031634t1,Thecc1EG031639t1,Thecc1EG018937t1,Thecc1EG043397t1,Thecc1EG031636t1,Thecc1EG031641t1,Thecc1EG042617t1,Thecc1EG042618t1,Thecc1EG042621t1,Thecc1EG042677t1,Thecc1EG042679t1,Thecc1EG042680t1,Thecc1EG042682t1,Thecc1EG042681t1,Thecc1EG042673t1	6	GSVIVT01024114001,GSVIVT01032828001,GSVIVT01032824001,GSVIVT01032825001,GSVIVT01032827001,GSVIVT01032830001	PF00931	N/A
Lettuce_CrossTaxa100127	75	3	Lsat,Vviv,Csin	0	---	0	---	1	orange1.1g039734m	0	---	73	Lsat_1_v5_gn_2_25261.1,Lsat_1_v5_gn_2_25900.1,Lsat_1_v5_gn_2_25941.1,Lsat_1_v5_gn_2_25961.1,Lsat_1_v5_gn_2_26041.1,Lsat_1_v5_gn_2_26061.1,Lsat_1_v5_gn_2_26101.1,Lsat_1_v5_gn_2_26121.1,Lsat_1_v5_gn_2_26181.1,Lsat_1_v5_gn_2_26361.1,Lsat_1_v5_gn_2_26421.1,Lsat_1_v5_gn_2_26520.1,Lsat_1_v5_gn_2_26560.1,Lsat_1_v5_gn_2_26580.1,Lsat_1_v5_gn_2_28161.1,Lsat_1_v5_gn_4_180081.1,Lsat_1_v5_gn_4_40061.1,Lsat_1_…	0	---	0	---	0	---	0	---	1	GSVIVT01001831001	PF00646	GO:0005515
Lettuce_CrossTaxa100128	75	7	Mgut,Ptri,Slyc,Csin,Tcac,Fves,Vviv	0	---	0	---	1	orange1.1g042144m	1	mrna34249.1-v1.0-hybrid	0	---	9	Migut.H01165.1.p,Migut.O00081.1.p,Migut.O00084.1.p,Migut.O00085.1.p,Migut.O00086.1.p,Migut.O00080.1.p,Migut.O00087.1.p,Migut.L00684.1.p,Migut.L00775.1.p	52	Potri.001G156800.1,Potri.001G180800.1,Potri.001G260400.1,Potri.001G429400.1,Potri.003G006400.1,Potri.003G033900.1,Potri.003G034000.1,Potri.003G044000.1,Potri.004G063700.1,Potri.005G148600.1,Potri.007G072200.1,Potri.008G219600.1,Potri.008G223300.1,Potri.010G000300.1,Potri.011G075700.1,Potri.011G079200.1,Potri.011G093300.1,Potri.014G190100.1,Potri.015G054400.1,Potri.015G065200.1,Potri.017G057600.1,…	4	Solyc06g018070.1.1,Solyc06g036610.1.1,Solyc05g025880.1.1,Solyc12g044210.1.1	7	Thecc1EG008011t1,Thecc1EG032477t1,Thecc1EG012883t1,Thecc1EG018581t1,Thecc1EG044215t1,Thecc1EG028695t1,Thecc1EG043576t1	1	GSVIVT01023474001	N/A	N/A
Lettuce_CrossTaxa100129	75	4	Slyc,Tcac,Fves,Ptri	0	---	0	---	0	---	1	mrna17897.1-v1.0-hybrid	0	---	0	---	1	Potri.011G113200.1	4	Solyc00g007160.1.1,Solyc02g050190.1.1,Solyc11g032040.1.1,Solyc05g018140.1.1	69	Thecc1EG002729t1,Thecc1EG002792t1,Thecc1EG004340t1,Thecc1EG010179t1,Thecc1EG017376t1,Thecc1EG024861t1,Thecc1EG027368t1,Thecc1EG028516t1,Thecc1EG035601t1,Thecc1EG039356t1,Thecc1EG039858t1,Thecc1EG009553t1,Thecc1EG009703t1,Thecc1EG010604t1,Thecc1EG012857t1,Thecc1EG024982t1,Thecc1EG038827t1,Thecc1EG041903t1,Thecc1EG044267t1,Thecc1EG003036t1,Thecc1EG018627t1,Thecc1EG003109t1,Thecc1EG003542t1,Thecc1EG…	0	---	N/A	N/A
Lettuce_CrossTaxa100130	74	10	Atha,Brap,Csin,Fves,Lsat,Mgut,Ptri,Slyc,Tcac,Vviv	5	AT1G07400.1,AT1G59860.1,AT1G53540.1,AT2G29500.1,AT5G59720.1	5	Bra006697,Bra020295,Bra018216,Bra018383,Bra002539	4	orange1.1g031218m,orange1.1g031266m,orange1.1g031365m,orange1.1g037294m	7	mrna07767.1-v1.0-hybrid,mrna07771.1-v1.0-hybrid,mrna07901.1-v1.0-hybrid,mrna14173.1-v1.0-hybrid,mrna20883.1-v1.0-hybrid,mrna20885.1-v1.0-hybrid,mrna20877.1-v1.0-hybrid	9	Lsat_1_v5_gn_2_120040.1,Lsat_1_v5_gn_2_120060.1,Lsat_1_v5_gn_2_28000.1,Lsat_1_v5_gn_2_28080.1,Lsat_1_v5_gn_2_28100.1,Lsat_1_v5_gn_2_28120.1,Lsat_1_v5_gn_5_168220.1,Lsat_1_v5_gn_8_72420.1,Lsat_1_v5_gn_8_72460.1	19	Migut.C00037.1.p,Migut.C00039.1.p,Migut.C00042.1.p,Migut.F01266.1.p,Migut.F01317.1.p,Migut.F01323.1.p,Migut.F01326.1.p,Migut.F01330.1.p,Migut.F01347.1.p,Migut.F01349.1.p,Migut.F01353.1.p,Migut.F01354.1.p,Migut.F01357.1.p,Migut.F01358.1.p,Migut.F01359.1.p,Migut.F01360.1.p,Migut.F01361.1.p,Migut.F01362.1.p,Migut.F00726.1.p	10	Potri.004G187400.1,Potri.009G049800.1,Potri.009G147900.1,Potri.009G148000.1,Potri.008G062300.1,Potri.010G195700.1,Potri.009G049900.1,Potri.019G081200.1,Potri.009G039200.1,Potri.001G238700.1	6	Solyc06g076520.1.1,Solyc06g076540.1.1,Solyc06g076560.1.1,Solyc06g076570.1.1,Solyc09g015020.1.1,Solyc09g015000.2.1	7	Thecc1EG041714t1,Thecc1EG041717t1,Thecc1EG041722t1,Thecc1EG041718t1,Thecc1EG041723t1,Thecc1EG041856t1,Thecc1EG041941t1	2	GSVIVT01016403001,GSVIVT01016429001	PF00011;PTHR11527:SF14	N/A
Lettuce_CrossTaxa100131	74	10	Atha,Brap,Csin,Fves,Lsat,Mgut,Ptri,Slyc,Tcac,Vviv	5	AT1G15750.1,AT1G80490.2,AT3G15880.2,AT3G16830.1,AT5G27030.2	12	Bra001613,Bra003569,Bra006005,Bra009930,Bra020567,Bra021142,Bra021203,Bra022181,Bra026112,Bra026751,Bra028653,Bra006006	6	orange1.1g001159m,orange1.1g001163m,orange1.1g001178m,orange1.1g001190m,orange1.1g001224m,orange1.1g001310m	5	mrna07071.1-v1.0-hybrid,mrna11588.1-v1.0-hybrid,mrna12598.1-v1.0-hybrid,mrna15974.1-v1.0-hybrid,mrna31093.1-v1.0-hybrid	7	Lsat_1_v5_gn_1_31280.1,Lsat_1_v5_gn_4_89941.1,Lsat_1_v5_gn_5_63700.1,Lsat_1_v5_gn_5_8840.1,Lsat_1_v5_gn_5_96921.1,Lsat_1_v5_gn_7_73160.1,Lsat_1_v5_gn_8_62341.1	4	Migut.A00578.1.p,Migut.E01334.1.p,Migut.I00737.1.p,Migut.I00761.1.p	11	Potri.001G200500.1,Potri.003G030000.1,Potri.005G021700.1,Potri.006G066800.1,Potri.006G257900.1,Potri.006G258100.1,Potri.013G012100.1,Potri.013G081300.1,Potri.018G023800.1,Potri.018G023900.1,Potri.018G128000.1	7	Solyc01g100050.2.1,Solyc03g116750.2.1,Solyc03g117360.2.1,Solyc07g008040.2.1,Solyc08g029050.2.1,Solyc08g076030.2.1,Solyc03g117370.2.1	11	Thecc1EG021273t2,Thecc1EG025381t1,Thecc1EG026702t1,Thecc1EG026703t1,Thecc1EG027305t1,Thecc1EG036961t1,Thecc1EG036963t1,Thecc1EG038124t2,Thecc1EG047058t1,Thecc1EG026706t1,Thecc1EG027304t1	6	GSVIVT01015571001,GSVIVT01017343001,GSVIVT01017487001,GSVIVT01024440001,GSVIVT01031186001,GSVIVT01035940001	PTHR22847:SF106;PF00400	GO:0005515
Lettuce_CrossTaxa100132	74	10	Atha,Brap,Csin,Fves,Lsat,Mgut,Ptri,Slyc,Tcac,Vviv	8	AT1G63010.5,AT4G11810.1,AT4G22990.2,AT3G56060.1,AT5G51930.1,AT5G51950.1,AT1G12570.1,AT1G72970.1	15	Bra003862,Bra008061,Bra007212,Bra007213,Bra022570,Bra022571,Bra028286,Bra029151,Bra029152,Bra013668,Bra014869,Bra027004,Bra034426,Bra036635,Bra016766	6	orange1.1g005307m,orange1.1g047440m,orange1.1g008163m,orange1.1g008331m,orange1.1g009241m,orange1.1g007210m	4	mrna13343.1-v1.0-hybrid,mrna32372.1-v1.0-hybrid,mrna18949.1-v1.0-hybrid,mrna23054.1-v1.0-hybrid	7	Lsat_1_v5_gn_3_4120.1,Lsat_1_v5_gn_5_135281.1,Lsat_1_v5_gn_6_12881.1,Lsat_1_v5_gn_3_5980.1,Lsat_1_v5_gn_6_12921.1,Lsat_1_v5_gn_7_8081.1,Lsat_1_v5_gn_2_130341.1	6	Migut.A00915.1.p,Migut.E01150.1.p,Migut.I01025.1.p,Migut.F00390.1.p,Migut.F00391.1.p,Migut.E01149.1.p	6	Potri.001G111400.1,Potri.003G120600.1,Potri.014G078000.1,Potri.001G111500.1,Potri.001G200800.1,Potri.003G039000.1	8	Solyc01g091870.2.1,Solyc08g007800.2.1,Solyc08g080200.2.1,Solyc12g056440.1.1,Solyc03g121600.2.1,Solyc06g062600.2.1,Solyc08g080190.2.1,Solyc06g035580.2.1	9	Thecc1EG005442t1,Thecc1EG016167t2,Thecc1EG015066t1,Thecc1EG015068t1,Thecc1EG016166t1,Thecc1EG025190t1,Thecc1EG025200t1,Thecc1EG025203t1,Thecc1EG029058t1	5	GSVIVT01010650001,GSVIVT01019871001,GSVIVT01016856001,GSVIVT01019870001,GSVIVT01027594001	PF00732;PF07690;PF03105;PF05199;PTHR24003:SF84;PTHR11552:SF14	GO:0050660,GO:0055114,GO:0016614,GO:0016021,GO:0055085,GO:0055114,GO:0016614
Lettuce_CrossTaxa100133	74	6	Mgut,Ptri,Slyc,Tcac,Vviv,Fves	0	---	0	---	0	---	1	mrna33902.1-v1.0-hybrid	0	---	22	Migut.C00055.1.p,Migut.E00869.1.p,Migut.E00899.1.p,Migut.E01188.1.p,Migut.E01614.1.p,Migut.E01705.1.p,Migut.E01711.1.p,Migut.E01729.1.p,Migut.E01732.1.p,Migut.E01740.1.p,Migut.E01747.1.p,Migut.E01755.1.p,Migut.E01756.1.p,Migut.E00863.1.p,Migut.E00879.1.p,Migut.E01735.1.p,Migut.E01751.1.p,Migut.E00877.1.p,Migut.E01621.1.p,Migut.E01746.1.p,Migut.O00363.1.p,Migut.F01040.1.p	29	Potri.004G179400.1,Potri.007G117000.1,Potri.007G141000.1,Potri.007G141400.1,Potri.015G122000.1,Potri.017G008700.1,Potri.017G008900.1,Potri.017G009000.1,Potri.017G009200.1,Potri.017G009600.1,Potri.007G125000.1,Potri.007G125200.1,Potri.007G125800.1,Potri.007G126100.1,Potri.017G035400.1,Potri.007G125400.1,Potri.017G034500.1,Potri.017G008200.1,Potri.017G009500.1,Potri.015G018600.1,Potri.017G008400.1,…	3	Solyc01g008500.2.1,Solyc02g079610.2.1,Solyc03g007210.2.1	17	Thecc1EG012454t1,Thecc1EG012475t1,Thecc1EG012483t1,Thecc1EG032083t1,Thecc1EG032085t1,Thecc1EG032100t1,Thecc1EG032269t1,Thecc1EG032270t1,Thecc1EG032278t1,Thecc1EG032279t1,Thecc1EG032284t1,Thecc1EG032287t1,Thecc1EG032292t1,Thecc1EG015370t1,Thecc1EG015372t1,Thecc1EG032086t1,Thecc1EG032084t1	2	GSVIVT01038718001,GSVIVT01038720001	PF00069	N/A
Lettuce_CrossTaxa100134	73	10	Atha,Brap,Csin,Fves,Lsat,Mgut,Ptri,Slyc,Tcac,Vviv	9	AT1G69710.1,AT1G76950.1,AT3G23270.1,AT4G14368.1,AT5G12350.1,AT5G19420.2,AT5G42140.1,AT3G47660.1,AT1G65920.1	12	Bra002235,Bra003698,Bra006504,Bra007876,Bra008895,Bra015708,Bra016214,Bra023374,Bra023740,Bra014931,Bra019511,Bra038181	7	orange1.1g001236m,orange1.1g001361m,orange1.1g001953m,orange1.1g002602m,orange1.1g002677m,orange1.1g036495m,orange1.1g001683m	4	mrna11472.1-v1.0-hybrid,mrna14297.1-v1.0-hybrid,mrna14633.1-v1.0-hybrid,mrna32658.1-v1.0-hybrid	7	Lsat_1_v5_gn_1_8600.1,Lsat_1_v5_gn_2_33921.1,Lsat_1_v5_gn_3_110861.1,Lsat_1_v5_gn_3_118321.1,Lsat_1_v5_gn_5_64821.1,Lsat_1_v5_gn_6_98720.1,Lsat_1_v5_gn_3_67481.1	6	Migut.C00991.1.p,Migut.H01088.1.p,Migut.L01309.1.p,Migut.N02367.1.p,Migut.N03217.1.p,Migut.I00164.1.p	9	Potri.001G026900.1,Potri.001G276900.1,Potri.002G070300.1,Potri.003G197600.1,Potri.004G080900.1,Potri.005G190000.1,Potri.008G167500.1,Potri.009G071800.1,Potri.017G139600.1	7	Solyc02g036390.1.1,Solyc03g005590.1.1,Solyc04g071040.2.1,Solyc05g007290.1.1,Solyc11g065120.1.1,Solyc12g099740.1.1,Solyc03g116360.1.1	7	Thecc1EG011750t1,Thecc1EG013938t1,Thecc1EG020901t1,Thecc1EG035502t2,Thecc1EG040948t1,Thecc1EG045249t1,Thecc1EG017705t1	5	GSVIVT01035215001,GSVIVT01027823001,GSVIVT01037259001,GSVIVT01013496001,GSVIVT01001675001	PF08381;PTHR22870:SF91;PTHR22870:SF90;PTHR22870:SF86;PTHR22870:SF87;PF01363;PF00415	GO:0046872
Lettuce_CrossTaxa100135	73	10	Brap,Csin,Fves,Lsat,Mgut,Ptri,Slyc,Tcac,Atha,Vviv	1	AT5G60900.1	2	Bra012999,Bra035953	18	orange1.1g003759m,orange1.1g003818m,orange1.1g040134m,orange1.1g047263m,orange1.1g003836m,orange1.1g004312m,orange1.1g038294m,orange1.1g041921m,orange1.1g042262m,orange1.1g044281m,orange1.1g045343m,orange1.1g047292m,orange1.1g037189m,orange1.1g037780m,orange1.1g038905m,orange1.1g043620m,orange1.1g046877m,orange1.1g041576m	5	mrna00174.1-v1.0-hybrid,mrna20664.1-v1.0-hybrid,mrna20630.1-v1.0-hybrid,mrna20631.1-v1.0-hybrid,mrna20632.1-v1.0-hybrid	6	Lsat_1_v5_gn_1_66460.1,Lsat_1_v5_gn_1_66741.1,Lsat_1_v5_gn_1_68160.1,Lsat_1_v5_gn_1_68181.1,Lsat_1_v5_gn_1_66661.1,Lsat_1_v5_gn_1_68080.1	4	Migut.N02288.1.p,Migut.N02289.1.p,Migut.N02290.1.p,Migut.D00548.1.p	21	Potri.001G014100.1,Potri.001G014400.1,Potri.001G014600.1,Potri.001G014700.1,Potri.001G153800.1,Potri.001G228200.1,Potri.001G228300.1,Potri.003G211300.1,Potri.003G211700.1,Potri.003G211800.1,Potri.003G211900.1,Potri.003G212000.1,Potri.T084200.1,Potri.T084300.1,Potri.T084500.1,Potri.T084700.1,Potri.T084800.1,Potri.T084900.1,Potri.T085000.1,Potri.T085100.1,Potri.T084400.1	3	Solyc01g006520.2.1,Solyc01g006530.1.1,Solyc01g006590.1.1	11	Thecc1EG001821t1,Thecc1EG030877t1,Thecc1EG030878t1,Thecc1EG030879t1,Thecc1EG040416t1,Thecc1EG040428t1,Thecc1EG040429t1,Thecc1EG040439t1,Thecc1EG040440t1,Thecc1EG040442t1,Thecc1EG040445t1	2	GSVIVT01025346001,GSVIVT01001399001	PTHR24420:SF367;PF00069;PF01453	GO:0006468,GO:0004672,GO:0005524
Lettuce_CrossTaxa100136	73	1	Lsat	0	---	0	---	0	---	0	---	73	Lsat_1_v5_gn_0_14960.1,Lsat_1_v5_gn_1_76760.1,Lsat_1_v5_gn_2_13060.1,Lsat_1_v5_gn_2_42101.1,Lsat_1_v5_gn_4_105941.1,Lsat_1_v5_gn_5_98680.1,Lsat_1_v5_gn_6_36481.1,Lsat_1_v5_gn_9_122621.1,Lsat_1_v5_gn_0_18740.1,Lsat_1_v5_gn_0_30800.1,Lsat_1_v5_gn_1_10600.1,Lsat_1_v5_gn_1_15781.1,Lsat_1_v5_gn_2_122800.1,Lsat_1_v5_gn_2_38260.1,Lsat_1_v5_gn_2_38481.1,Lsat_1_v5_gn_3_4800.1,Lsat_1_v5_gn_4_104021.1,Lsat_…	0	---	0	---	0	---	0	---	0	---	PTHR11404:SF5
Lettuce_CrossTaxa100137	72	10	Atha,Brap,Csin,Fves,Lsat,Mgut,Ptri,Slyc,Tcac,Vviv	8	AT1G10540.1,AT1G60030.1,AT5G49990.1,AT5G62890.1,AT1G49960.1,AT2G05760.1,AT2G34190.1,AT1G65550.1	10	Bra005445,Bra013170,Bra009839,Bra036544,Bra010129,Bra029239,Bra035409,Bra035875,Bra037944,Bra014228	5	orange1.1g009393m,orange1.1g009582m,orange1.1g037190m,orange1.1g009755m,orange1.1g009837m	5	mrna00692.1-v1.0-hybrid,mrna09466.1-v1.0-hybrid,mrna29687.1-v1.0-hybrid,mrna02596.1-v1.0-hybrid,mrna25443.1-v1.0-hybrid	7	Lsat_1_v5_gn_1_26421.1,Lsat_1_v5_gn_4_72821.1,Lsat_1_v5_gn_5_16921.1,Lsat_1_v5_gn_8_159900.1,Lsat_1_v5_gn_5_116940.1,Lsat_1_v5_gn_7_25121.1,Lsat_1_v5_gn_5_154341.1	8	Migut.B00453.1.p,Migut.L01439.1.p,Migut.D01785.1.p,Migut.I00043.1.p,Migut.H01241.1.p,Migut.M00423.1.p,Migut.M01022.1.p,Migut.N02790.1.p	9	Potri.004G058800.1,Potri.011G068200.1,Potri.014G157800.1,Potri.008G146400.1,Potri.009G086800.1,Potri.010G095500.1,Potri.012G077400.1,Potri.015G072600.1,Potri.014G015100.1	8	Solyc01g106920.2.1,Solyc05g006020.2.1,Solyc10g049280.1.1,Solyc12g026430.1.1,Solyc02g072500.2.1,Solyc07g049320.2.1,Solyc03g114030.2.1,Solyc06g071330.2.1	6	Thecc1EG002164t1,Thecc1EG029673t1,Thecc1EG007245t1,Thecc1EG010231t1,Thecc1EG011998t2,Thecc1EG019285t1	6	GSVIVT01007809001,GSVIVT01009328001,GSVIVT01020164001,GSVIVT01037811001,GSVIVT01021237001,GSVIVT01030497001	PTHR11119:SF8;PF00860	GO:0005215,GO:0055085,GO:0006810,GO:0016020
Lettuce_CrossTaxa100138	72	10	Atha,Brap,Csin,Fves,Lsat,Mgut,Ptri,Slyc,Tcac,Vviv	9	AT1G16760.1,AT1G78940.2,AT2G24370.1,AT3G20200.1,AT4G31230.1,AT5G35380.1,AT2G07020.1,AT5G26150.1,AT5G12000.1	15	Bra007857,Bra008387,Bra016631,Bra024016,Bra026027,Bra026707,Bra032100,Bra035539,Bra035805,Bra035078,Bra008921,Bra020547,Bra023358,Bra013166,Bra040779	4	orange1.1g035604m,orange1.1g040785m,orange1.1g005343m,orange1.1g008365m	8	mrna05537.1-v1.0-hybrid,mrna08740.1-v1.0-hybrid,mrna15995.1-v1.0-hybrid,mrna15432.1-v1.0-hybrid,mrna15729.1-v1.0-hybrid,mrna15730.1-v1.0-hybrid,mrna15816.1-v1.0-hybrid,mrna07499.1-v1.0-hybrid	6	Lsat_1_v5_gn_1_30880.1,Lsat_1_v5_gn_5_8321.1,Lsat_1_v5_gn_2_102701.1,Lsat_1_v5_gn_8_23180.1,Lsat_1_v5_gn_3_26781.1,Lsat_1_v5_gn_4_94760.1	5	Migut.A00449.1.p,Migut.F01781.1.p,Migut.F02006.1.p,Migut.J00840.1.p,Migut.D00411.1.p	10	Potri.001G198300.1,Potri.006G225300.1,Potri.004G170900.1,Potri.007G001900.1,Potri.014G001700.1,Potri.014G002800.1,Potri.018G002400.1,Potri.006G078500.1,Potri.018G061600.1,Potri.006G279500.1	6	Solyc04g049400.2.1,Solyc05g047550.2.1,Solyc08g006140.1.1,Solyc08g069180.2.1,Solyc06g043250.2.1,Solyc12g096010.1.1	5	Thecc1EG027725t2,Thecc1EG036746t1,Thecc1EG037327t1,Thecc1EG039769t1,Thecc1EG029084t1	4	GSVIVT01029530001,GSVIVT01035414001,GSVIVT01016815001,GSVIVT01032261001	PTHR13832:SF160;PTHR24420:SF459;PTHR24420:SF450;PF00069;PF00582;PF07714	GO:0005524,GO:0004672,GO:0006468,GO:0006950,GO:0004672,GO:0006468
Lettuce_CrossTaxa100139	72	10	Atha,Brap,Csin,Fves,Lsat,Mgut,Ptri,Slyc,Tcac,Vviv	12	AT1G19650.1,AT1G75370.2,AT2G21520.2,AT2G16380.1,AT4G34580.1,AT2G16390.1,AT2G21450.1,AT2G18180.1,AT4G36490.1,AT4G39170.1,AT2G21540.1,AT4G39180.1	11	Bra003757,Bra025754,Bra010700,Bra031196,Bra011544,Bra017663,Bra034638,Bra013077,Bra021841,Bra010699,Bra030294	4	orange1.1g006449m,orange1.1g006989m,orange1.1g008520m,orange1.1g011229m	6	mrna14944.1-v1.0-hybrid,mrna31053.1-v1.0-hybrid,mrna15187.1-v1.0-hybrid,mrna21827.1-v1.0-hybrid,mrna21858.1-v1.0-hybrid,mrna21825.1-v1.0-hybrid	7	Lsat_1_v5_gn_5_119461.1,Lsat_1_v5_gn_9_108160.1,Lsat_1_v5_gn_5_120421.1,Lsat_1_v5_gn_9_107821.1,Lsat_1_v5_gn_7_90441.1,Lsat_1_v5_gn_9_108181.1,Lsat_1_v5_gn_1_16840.1	5	Migut.B00216.1.p,Migut.N01259.1.p,Migut.B00217.1.p,Migut.N01254.1.p,Migut.B00205.1.p	10	Potri.002G032600.1,Potri.004G157700.1,Potri.005G230500.1,Potri.009G119500.1,Potri.004G157600.1,Potri.005G119700.1,Potri.007G020300.1,Potri.009G119400.1,Potri.004G159000.1,Potri.009G120700.1	6	Solyc01g109860.2.1,Solyc10g053900.1.1,Solyc11g040280.1.1,Solyc01g109870.2.1,Solyc10g053970.1.1,Solyc01g109970.2.1	5	Thecc1EG000307t1,Thecc1EG006842t1,Thecc1EG006841t3,Thecc1EG034095t1,Thecc1EG006828t3	6	GSVIVT01009759001,GSVIVT01023815001,GSVIVT01018887001,GSVIVT01023814001,GSVIVT01024225001,GSVIVT01024512001	PTHR23324:SF5;PF03765;PTHR10799:SF41;PF00650	N/A
Lettuce_CrossTaxa100140	72	3	Fves,Lsat,Brap	0	---	1	Bra023350	0	---	1	mrna04856.1-v1.0-hybrid	70	Lsat_1_v5_gn_1_101021.1,Lsat_1_v5_gn_1_101181.1,Lsat_1_v5_gn_1_93600.1,Lsat_1_v5_gn_1_93941.1,Lsat_1_v5_gn_1_95000.1,Lsat_1_v5_gn_1_101141.1,Lsat_1_v5_gn_1_101221.1,Lsat_1_v5_gn_1_101561.1,Lsat_1_v5_gn_1_101600.1,Lsat_1_v5_gn_1_101761.1,Lsat_1_v5_gn_1_101861.1,Lsat_1_v5_gn_1_101920.1,Lsat_1_v5_gn_1_101960.1,Lsat_1_v5_gn_1_102000.1,Lsat_1_v5_gn_1_102041.1,Lsat_1_v5_gn_1_102120.1,Lsat_1_v5_gn_1_102…	0	---	0	---	0	---	0	---	0	---	PF00931;SM00255;PTHR11017;PTHR11017:SF130;PF01582	GO:0043531,GO:0007165,GO:0005515,GO:0007165,GO:0005515
Lettuce_CrossTaxa100141	72	5	Ptri,Tcac,Fves,Mgut,Slyc	0	---	0	---	0	---	1	mrna05933.1-v1.0-hybrid	0	---	1	Migut.I00401.1.p	24	Potri.003G024300.1,Potri.005G116000.1,Potri.011G064200.1,Potri.001G228400.1,Potri.001G369800.1,Potri.010G007100.1,Potri.011G094600.1,Potri.014G176700.1,Potri.017G065400.1,Potri.018G037600.1,Potri.001G361000.1,Potri.005G138700.1,Potri.005G184300.1,Potri.019G035400.1,Potri.002G223900.1,Potri.003G032900.1,Potri.003G045100.1,Potri.011G111800.1,Potri.015G042700.1,Potri.019G071500.1,Potri.006G138100.1,…	2	Solyc03g062870.1.1,Solyc00g025650.1.1	44	Thecc1EG010085t1,Thecc1EG017784t1,Thecc1EG019401t1,Thecc1EG022785t1,Thecc1EG036560t1,Thecc1EG038845t1,Thecc1EG040215t1,Thecc1EG043808t1,Thecc1EG012831t1,Thecc1EG018339t1,Thecc1EG022758t1,Thecc1EG038764t1,Thecc1EG040224t1,Thecc1EG044857t1,Thecc1EG003782t1,Thecc1EG035719t1,Thecc1EG035735t1,Thecc1EG008448t1,Thecc1EG008921t1,Thecc1EG009959t1,Thecc1EG017766t1,Thecc1EG018121t1,Thecc1EG022771t1,Thecc1EG…	0	---	N/A	N/A
Lettuce_CrossTaxa100142	71	10	Atha,Brap,Csin,Fves,Lsat,Mgut,Ptri,Slyc,Tcac,Vviv	7	AT1G32490.1,AT2G35340.1,AT2G47250.1,AT3G26560.1,AT3G62310.1,AT4G16680.1,AT5G13010.1	8	Bra000445,Bra003744,Bra007671,Bra010168,Bra025211,Bra038498,Bra023387,Bra040091	8	orange1.1g000790m,orange1.1g001046m,orange1.1g048746m,orange1.1g003721m,orange1.1g004850m,orange1.1g041899m,orange1.1g037717m,orange1.1g035699m	13	mrna08326.1-v1.0-hybrid,mrna20572.1-v1.0-hybrid,mrna11368.1-v1.0-hybrid,mrna11372.1-v1.0-hybrid,mrna17071.1-v1.0-hybrid,mrna18967.1-v1.0-hybrid,mrna24752.1-v1.0-hybrid,mrna25775.1-v1.0-hybrid,mrna17008.1-v1.0-hybrid,mrna28105.1-v1.0-hybrid,mrna28112.1-v1.0-hybrid,mrna29352.1-v1.0-hybrid,mrna19914.1-v1.0-hybrid	6	Lsat_1_v5_gn_1_105061.1,Lsat_1_v5_gn_9_2021.1,Lsat_1_v5_gn_4_3040.1,Lsat_1_v5_gn_7_36800.1,Lsat_1_v5_gn_9_24861.1,Lsat_1_v5_gn_6_69341.1	8	Migut.D00061.1.p,Migut.D01678.1.p,Migut.G00488.1.p,Migut.J00584.1.p,Migut.E00026.1.p,Migut.J01467.1.p,Migut.J01468.1.p,Migut.L01502.1.p	6	Potri.002G192500.1,Potri.012G034200.1,Potri.014G117900.1,Potri.015G008700.1,Potri.015G024400.1,Potri.010G172500.1	7	Solyc01g079250.2.1,Solyc01g110990.2.1,Solyc03g115390.2.1,Solyc07g039550.2.1,Solyc12g017700.1.1,Solyc10g076910.1.1,Solyc12g089010.1.1	5	Thecc1EG004856t3,Thecc1EG034192t1,Thecc1EG014166t2,Thecc1EG036535t1,Thecc1EG032899t1	3	GSVIVT01007911001,GSVIVT01028153001,GSVIVT01029863001	PTHR18934:SF68;PF04408;PF00270;PF00271;PF07717	GO:0004386,GO:0005524,GO:0003676,GO:0008026,GO:0003676,GO:0004386,GO:0005524
Lettuce_CrossTaxa100143	71	10	Atha,Brap,Csin,Fves,Lsat,Mgut,Ptri,Slyc,Tcac,Vviv	7	AT1G74310.1,AT2G25140.1,AT4G14670.1,AT5G15450.1,AT3G48870.1,AT5G50920.1,AT5G51070.1	10	Bra003807,Bra007816,Bra008698,Bra015922,Bra023518,Bra032044,Bra022751,Bra029922,Bra018030,Bra029193	5	orange1.1g002012m,orange1.1g002068m,orange1.1g003094m,orange1.1g046258m,orange1.1g003088m	7	mrna04337.1-v1.0-hybrid,mrna15022.1-v1.0-hybrid,mrna25800.1-v1.0-hybrid,mrna26620.1-v1.0-hybrid,mrna06436.1-v1.0-hybrid,mrna11821.1-v1.0-hybrid,mrna11823.1-v1.0-hybrid	8	Lsat_1_v5_gn_1_27961.1,Lsat_1_v5_gn_3_21960.1,Lsat_1_v5_gn_4_84680.1,Lsat_1_v5_gn_4_85180.1,Lsat_1_v5_gn_5_15861.1,Lsat_1_v5_gn_2_87921.1,Lsat_1_v5_gn_4_110600.1,Lsat_1_v5_gn_4_116120.1	6	Migut.A00002.1.p,Migut.D01695.1.p,Migut.I00611.1.p,Migut.K01291.1.p,Migut.D01192.1.p,Migut.I00650.1.p	9	Potri.004G124800.1,Potri.006G262700.1,Potri.012G105900.1,Potri.015G056900.1,Potri.015G057000.1,Potri.015G105100.1,Potri.017G090600.1,Potri.012G112000.1,Potri.015G110000.1	7	Solyc02g088610.2.1,Solyc03g115230.2.1,Solyc06g011400.2.1,Solyc06g082560.1.1,Solyc03g117950.2.1,Solyc03g118340.2.1,Solyc12g042060.1.1	6	Thecc1EG014230t1,Thecc1EG018702t1,Thecc1EG036923t1,Thecc1EG014739t1,Thecc1EG014795t1,Thecc1EG017334t1	6	GSVIVT01007880001,GSVIVT01011496001,GSVIVT01035900001,GSVIVT01008636001,GSVIVT01014062001,GSVIVT01033000001	PF02861;PF10431;PF00004;PTHR11638:SF19;PTHR11638:SF18;PF07724;PTHR11638:SF12	GO:0019538,GO:0005524,GO:0005524
Lettuce_CrossTaxa100144	71	9	Ptri,Slyc,Atha,Brap,Csin,Mgut,Tcac,Vviv,Fves	2	AT1G43722.1,AT5G41980.1	1	Bra025453	1	orange1.1g015913m	1	mrna03267.1-v1.0-hybrid	0	---	1	Migut.L00099.1.p	57	Potri.008G172900.1,Potri.007G118700.1,Potri.001G339300.1,Potri.001G391500.1,Potri.001G391700.1,Potri.001G393600.1,Potri.003G006600.1,Potri.004G118300.1,Potri.004G168300.1,Potri.005G129900.1,Potri.007G056600.1,Potri.008G209400.1,Potri.010G025600.1,Potri.010G026600.1,Potri.012G065800.1,Potri.012G075200.1,Potri.013G071300.1,Potri.014G092000.1,Potri.014G178400.1,Potri.016G098000.1,Potri.016G108300.1,…	5	Solyc04g049020.1.1,Solyc09g015810.1.1,Solyc10g049530.1.1,Solyc12g039050.1.1,Solyc05g056330.2.1	2	Thecc1EG012889t1,Thecc1EG001656t2	1	GSVIVT01000254001	N/A	N/A
Lettuce_CrossTaxa100145	70	10	Atha,Brap,Csin,Fves,Lsat,Mgut,Ptri,Slyc,Tcac,Vviv	8	AT1G03920.1,AT1G30640.1,AT2G20470.1,AT3G23310.1,AT4G14350.1,AT4G33080.1,AT2G19400.1,AT5G09890.2	12	Bra036473,Bra010763,Bra011411,Bra014937,Bra015279,Bra031123,Bra032411,Bra033489,Bra036723,Bra038998,Bra031468,Bra040471	5	orange1.1g008812m,orange1.1g009650m,orange1.1g010116m,orange1.1g038137m,orange1.1g010119m	5	mrna08269.1-v1.0-hybrid,mrna11481.1-v1.0-hybrid,mrna15428.1-v1.0-hybrid,mrna12688.1-v1.0-hybrid,mrna09104.1-v1.0-hybrid	5	Lsat_1_v5_gn_3_117501.1,Lsat_1_v5_gn_8_92421.1,Lsat_1_v5_gn_9_10540.1,Lsat_1_v5_gn_5_78640.1,Lsat_1_v5_gn_4_126120.1	8	Migut.A00109.1.p,Migut.E01582.1.p,Migut.G00509.1.p,Migut.J00570.1.p,Migut.L01526.1.p,Migut.N00278.1.p,Migut.D00442.1.p,Migut.N02710.1.p	8	Potri.002G036200.1,Potri.005G226700.1,Potri.006G224800.1,Potri.008G167800.1,Potri.011G157000.1,Potri.002G125800.1,Potri.014G028900.1,Potri.006G146900.1	7	Solyc04g078870.2.1,Solyc12g088820.1.1,Solyc06g008330.1.1,Solyc08g062670.2.1,Solyc09g066460.2.1,Solyc09g090200.2.1,Solyc12g009010.1.1	6	Thecc1EG003986t1,Thecc1EG020906t3,Thecc1EG026991t1,Thecc1EG037331t1,Thecc1EG037602t1,Thecc1EG033830t2	6	GSVIVT01015159001,GSVIVT01035418001,GSVIVT01021759001,GSVIVT01027833001,GSVIVT01028361001,GSVIVT01009489001	PF00069;PTHR24358:SF0;PF00433	GO:0006468,GO:0004672,GO:0005524,GO:0005524,GO:0004674,GO:0006468
Lettuce_CrossTaxa100146	70	10	Atha,Brap,Csin,Lsat,Mgut,Ptri,Slyc,Tcac,Vviv,Fves	19	AT1G73270.1,AT1G73280.1,AT1G73290.1,AT1G73300.1,AT1G73310.1,AT2G22920.2,AT3G10450.1,AT5G36180.1,AT2G22970.3,AT2G23010.2,AT2G22980.4,AT2G22990.3,AT2G23000.1,AT3G12220.1,AT3G12230.1,AT3G12240.1,AT1G33540.1,AT3G12203.1,AT5G09640.1	8	Bra025640,Bra029842,Bra023233,Bra016001,Bra012153,Bra032189,Bra023128,Bra009395	3	orange1.1g012205m,orange1.1g012236m,orange1.1g012276m	2	mrna05791.1-v1.0-hybrid,mrna25433.1-v1.0-hybrid	11	Lsat_1_v5_gn_2_124260.1,Lsat_1_v5_gn_5_109840.1,Lsat_1_v5_gn_5_62301.1,Lsat_1_v5_gn_5_62840.1,Lsat_1_v5_gn_5_78901.1,Lsat_1_v5_gn_5_78940.1,Lsat_1_v5_gn_5_89861.1,Lsat_1_v5_gn_5_91281.1,Lsat_1_v5_gn_8_153541.1,Lsat_1_v5_gn_5_62601.1,Lsat_1_v5_gn_2_93961.1	2	Migut.B00457.1.p,Migut.B00458.1.p	8	Potri.001G290800.1,Potri.001G290900.1,Potri.001G291300.1,Potri.001G291700.1,Potri.001G291800.1,Potri.T117600.1,Potri.013G124700.1,Potri.013G124900.1	10	Solyc04g076120.2.1,Solyc04g077630.2.1,Solyc04g077650.2.1,Solyc04g077640.2.1,Solyc04g077670.2.1,Solyc04g079060.2.1,Solyc12g088250.1.1,Solyc04g079070.2.1,Solyc10g049210.1.1,Solyc10g049270.1.1	3	Thecc1EG047072t1,Thecc1EG000820t1,Thecc1EG034676t1	4	GSVIVT01009319001,GSVIVT01037797001,GSVIVT01037793001,GSVIVT01037792001	PF00450;PTHR11802:SF7	GO:0006508,GO:0004185
Lettuce_CrossTaxa100147	70	8	Csin,Fves,Lsat,Mgut,Tcac,Slyc,Ptri,Vviv	0	---	0	---	7	orange1.1g009312m,orange1.1g009481m,orange1.1g009492m,orange1.1g009495m,orange1.1g035745m,orange1.1g043297m,orange1.1g043989m	7	mrna01641.1-v1.0-hybrid,mrna30007.1-v1.0-hybrid,mrna32279.1-v1.0-hybrid,mrna32281.1-v1.0-hybrid,mrna32278.1-v1.0-hybrid,mrna30008.1-v1.0-hybrid,mrna32280.1-v1.0-hybrid	24	Lsat_1_v5_gn_2_24941.1,Lsat_1_v5_gn_3_11961.1,Lsat_1_v5_gn_3_2800.1,Lsat_1_v5_gn_3_2821.1,Lsat_1_v5_gn_3_2841.1,Lsat_1_v5_gn_3_2961.1,Lsat_1_v5_gn_3_2981.1,Lsat_1_v5_gn_5_143140.1,Lsat_1_v5_gn_6_32540.1,Lsat_1_v5_gn_6_4301.1,Lsat_1_v5_gn_6_50980.1,Lsat_1_v5_gn_6_51200.1,Lsat_1_v5_gn_6_51220.1,Lsat_1_v5_gn_6_51260.1,Lsat_1_v5_gn_6_51360.1,Lsat_1_v5_gn_6_89760.1,Lsat_1_v5_gn_6_89780.1,Lsat_1_v5_gn_…	21	Migut.A00827.1.p,Migut.E00859.1.p,Migut.E01706.1.p,Migut.D01898.1.p,Migut.E01616.1.p,Migut.E01712.1.p,Migut.E01718.1.p,Migut.E01752.1.p,Migut.F01433.1.p,Migut.O00364.1.p,Migut.E00820.1.p,Migut.E00861.1.p,Migut.E01183.1.p,Migut.E01184.1.p,Migut.E01713.1.p,Migut.E01714.1.p,Migut.E01720.1.p,Migut.O00464.1.p,Migut.E00870.1.p,Migut.E01721.1.p,Migut.E01737.1.p	2	Potri.001G118400.1,Potri.003G114400.1	1	Solyc08g079420.2.1	6	Thecc1EG014968t1,Thecc1EG014970t1,Thecc1EG014973t1,Thecc1EG047011t1,Thecc1EG016062t1,Thecc1EG016064t1	2	GSVIVT01018547001,GSVIVT01018560001	PF00067;PTHR24298	GO:0009055,GO:0016705,GO:0005506,GO:0020037,GO:0055114
Lettuce_CrossTaxa100148	69	10	Atha,Brap,Csin,Fves,Lsat,Mgut,Ptri,Slyc,Tcac,Vviv	10	AT1G09570.1,AT2G18790.1,AT4G16250.1,AT4G18130.1,AT5G35840.1,AT1G67890.1,AT3G06620.1,AT3G06630.1,AT3G06640.1,AT5G49470.2	10	Bra013286,Bra020013,Bra022192,Bra031672,Bra039485,Bra029593,Bra029594,Bra036141,Bra040281,Bra040282	5	orange1.1g001210m,orange1.1g001215m,orange1.1g001235m,orange1.1g037299m,orange1.1g003963m	6	mrna05110.1-v1.0-hybrid,mrna05117.1-v1.0-hybrid,mrna11383.1-v1.0-hybrid,mrna15519.1-v1.0-hybrid,mrna22948.1-v1.0-hybrid,mrna24884.1-v1.0-hybrid	9	Lsat_1_v5_gn_1_41100.1,Lsat_1_v5_gn_7_30980.1,Lsat_1_v5_gn_7_31000.1,Lsat_1_v5_gn_9_83701.1,Lsat_1_v5_gn_1_41121.1,Lsat_1_v5_gn_1_41201.1,Lsat_1_v5_gn_6_1600.1,Lsat_1_v5_gn_1_41161.1,Lsat_1_v5_gn_1_41340.1	7	Migut.B00907.1.p,Migut.H01285.1.p,Migut.H01380.1.p,Migut.N00041.1.p,Migut.N00986.1.p,Migut.G00064.1.p,Migut.N00040.1.p	5	Potri.008G105100.1,Potri.010G146000.1,Potri.008G105200.1,Potri.010G145900.1,Potri.013G000300.1	7	Solyc01g059860.2.1,Solyc12g099250.1.1,Solyc01g059870.2.1,Solyc02g071260.2.1,Solyc05g053410.2.1,Solyc07g045480.2.1,Solyc10g044670.1.1	5	Thecc1EG002400t1,Thecc1EG021372t1,Thecc1EG029563t1,Thecc1EG047056t1,Thecc1EG021374t1	5	GSVIVT01021381001,GSVIVT01031354001,GSVIVT01034989001,GSVIVT01030081001,GSVIVT01034988001	PF00360;PF02518;PF07714;PF00989;PF00512;PF08446;PF01590;PTHR23257:SF80	GO:0006355,GO:0018298,GO:0009584,GO:0005524,GO:0004672,GO:0006468,GO:0006355,GO:0007165,GO:0000155,GO:0016020,GO:0006355,GO:0005515
Lettuce_CrossTaxa100149	69	10	Atha,Brap,Csin,Fves,Lsat,Mgut,Ptri,Slyc,Tcac,Vviv	8	AT1G49580.1,AT2G41140.1,AT2G46700.1,AT3G19100.1,AT3G50530.2,AT3G56760.1,AT3G49370.1,AT5G24430.1	14	Bra000215,Bra001734,Bra004600,Bra014201,Bra014673,Bra016950,Bra022388,Bra036089,Bra037539,Bra009765,Bra017989,Bra019593,Bra036512,Bra039263	5	orange1.1g007253m,orange1.1g007458m,orange1.1g007498m,orange1.1g007776m,orange1.1g008084m	4	mrna12762.1-v1.0-hybrid,mrna18654.1-v1.0-hybrid,mrna24077.1-v1.0-hybrid,mrna31882.1-v1.0-hybrid	8	Lsat_1_v5_gn_2_84380.1,Lsat_1_v5_gn_3_91700.1,Lsat_1_v5_gn_4_167020.1,Lsat_1_v5_gn_7_620.1,Lsat_1_v5_gn_7_87920.1,Lsat_1_v5_gn_8_4600.1,Lsat_1_v5_gn_9_50240.1,Lsat_1_v5_gn_5_156020.1	6	Migut.B00313.1.p,Migut.H00457.1.p,Migut.B01909.1.p,Migut.F00998.1.p,Migut.K00141.1.p,Migut.K00817.1.p	9	Potri.002G176700.1,Potri.004G143700.1,Potri.005G135900.1,Potri.007G040800.1,Potri.012G023300.1,Potri.014G103500.1,Potri.016G035500.1,Potri.006G040500.1,Potri.009G105700.1	6	Solyc01g096350.2.1,Solyc01g108400.2.1,Solyc02g065070.2.1,Solyc02g090510.2.1,Solyc03g082500.2.1,Solyc10g078390.1.1	5	Thecc1EG000571t1,Thecc1EG005067t1,Thecc1EG007013t1,Thecc1EG015491t1,Thecc1EG024052t1	4	GSVIVT01025745001,GSVIVT01027409001,GSVIVT01031789001,GSVIVT01038623001	PTHR24349:SF23;PF00069	GO:0005524,GO:0006468,GO:0004672
Lettuce_CrossTaxa100150	69	9	Brap,Fves,Lsat,Mgut,Ptri,Slyc,Tcac,Vviv,Atha	2	AT5G09360.1,AT5G48100.1	2	Bra020720,Bra037510	0	---	21	mrna02152.1-v1.0-hybrid,mrna16187.1-v1.0-hybrid,mrna05430.1-v1.0-hybrid,mrna27556.1-v1.0-hybrid,mrna27557.1-v1.0-hybrid,mrna11910.1-v1.0-hybrid,mrna11940.1-v1.0-hybrid,mrna12086.1-v1.0-hybrid,mrna15091.1-v1.0-hybrid,mrna17621.1-v1.0-hybrid,mrna17622.1-v1.0-hybrid,mrna24290.1-v1.0-hybrid,mrna24295.1-v1.0-hybrid,mrna24296.1-v1.0-hybrid,mrna27531.1-v1.0-hybrid,mrna24292.1-v1.0-hybrid,mrna27526.1-v1.…	5	Lsat_1_v5_gn_1_5581.1,Lsat_1_v5_gn_1_5621.1,Lsat_1_v5_gn_9_42801.1,Lsat_1_v5_gn_6_100940.1,Lsat_1_v5_gn_6_100980.1	5	Migut.C00165.1.p,Migut.C00166.1.p,Migut.C00171.1.p,Migut.N02928.1.p,Migut.B00634.1.p	10	Potri.001G206200.1,Potri.005G200500.1,Potri.005G200600.1,Potri.011G071100.1,Potri.005G200700.1,Potri.019G088600.1,Potri.019G088800.1,Potri.019G088900.1,Potri.019G088500.1,Potri.019G088700.1	2	Solyc04g072280.2.1,Solyc12g056820.1.1	5	Thecc1EG002380t1,Thecc1EG036602t1,Thecc1EG046080t1,Thecc1EG036604t1,Thecc1EG036608t1	17	GSVIVT01001603001,GSVIVT01001604001,GSVIVT01001614001,GSVIVT01012329001,GSVIVT01012332001,GSVIVT01012343001,GSVIVT01013689001,GSVIVT01034783001,GSVIVT01034817001,GSVIVT01034842001,GSVIVT01013695001,GSVIVT01013694001,GSVIVT01012346001,GSVIVT01012359001,GSVIVT01034828001,GSVIVT01013687001,GSVIVT01013692001	PTHR11709:SF24;PF07732;PF07731;PF00394	GO:0005507,GO:0055114,GO:0005507,GO:0016491,GO:0055114,GO:0016491
Lettuce_CrossTaxa100151	69	1	Lsat	0	---	0	---	0	---	0	---	69	Lsat_1_v5_gn_0_14400.1,Lsat_1_v5_gn_0_4041.1,Lsat_1_v5_gn_1_105940.1,Lsat_1_v5_gn_1_38460.1,Lsat_1_v5_gn_1_5040.1,Lsat_1_v5_gn_1_68861.1,Lsat_1_v5_gn_2_38980.1,Lsat_1_v5_gn_3_104001.1,Lsat_1_v5_gn_3_51101.1,Lsat_1_v5_gn_3_64441.1,Lsat_1_v5_gn_3_85480.1,Lsat_1_v5_gn_3_88860.1,Lsat_1_v5_gn_4_128361.1,Lsat_1_v5_gn_4_148460.1,Lsat_1_v5_gn_4_178880.1,Lsat_1_v5_gn_4_48840.1,Lsat_1_v5_gn_4_58881.1,Lsat_…	0	---	0	---	0	---	0	---	0	---	---	---
Lettuce_CrossTaxa100152	68	6	Atha,Lsat,Ptri,Tcac,Brap,Mgut	46	AT3G58960.1,AT4G22280.1,AT1G52650.1,AT3G03030.1,AT3G03040.1,AT3G58820.1,AT3G58860.1,AT3G58880.1,AT3G58900.4,AT3G58930.1,AT3G58940.1,AT3G58950.1,AT3G59000.1,AT3G59200.1,AT3G59230.1,AT4G13960.1,AT4G14096.1,AT5G38386.1,AT5G38390.1,AT5G38396.1,AT1G56610.1,AT3G49150.1,AT3G59180.1,AT3G59210.1,AT3G59240.1,AT3G59250.1,AT4G00320.1,AT5G41830.1,AT1G58310.1,AT2G42720.1,AT3G58920.1,AT3G58980.1,AT3G59150.1,AT3…	4	Bra024503,Bra003368,Bra025562,Bra035621	0	---	0	---	6	Lsat_1_v5_gn_7_108801.1,Lsat_1_v5_gn_7_108840.1,Lsat_1_v5_gn_7_108820.1,Lsat_1_v5_gn_7_109361.1,Lsat_1_v5_gn_7_109401.1,Lsat_1_v5_gn_9_94060.1	1	Migut.M01792.1.p	5	Potri.011G024200.1,Potri.011G024300.1,Potri.011G121400.1,Potri.011G121500.1,Potri.014G163700.1	0	---	6	Thecc1EG027481t1,Thecc1EG030981t1,Thecc1EG030983t1,Thecc1EG033738t1,Thecc1EG030985t1,Thecc1EG017197t1	0	---	PF00646;PF07723	GO:0005515
Lettuce_CrossTaxa100153	68	10	Atha,Brap,Csin,Fves,Lsat,Mgut,Ptri,Slyc,Tcac,Vviv	4	AT1G24650.1,AT1G66150.1,AT2G01820.1,AT3G23750.1	10	Bra014977,Bra028342,Bra024852,Bra024858,Bra032313,Bra026631,Bra038581,Bra039015,Bra012495,Bra004149	5	orange1.1g002150m,orange1.1g002238m,orange1.1g041143m,orange1.1g002255m,orange1.1g002346m	4	mrna06588.1-v1.0-hybrid,mrna18324.1-v1.0-hybrid,mrna30354.1-v1.0-hybrid,mrna27058.1-v1.0-hybrid	6	Lsat_1_v5_gn_1_70280.1,Lsat_1_v5_gn_2_46981.1,Lsat_1_v5_gn_2_65701.1,Lsat_1_v5_gn_4_23100.1,Lsat_1_v5_gn_3_104620.1,Lsat_1_v5_gn_2_54440.1	9	Migut.D02367.1.p,Migut.D02395.1.p,Migut.E00505.1.p,Migut.H02235.1.p,Migut.J00704.1.p,Migut.N02458.1.p,Migut.G00784.1.p,Migut.N00428.1.p,Migut.N00644.1.p	12	Potri.001G217700.1,Potri.006G203500.1,Potri.009G020400.1,Potri.016G070500.1,Potri.004G084000.1,Potri.008G137800.1,Potri.010G103000.1,Potri.017G134900.1,Potri.005G049200.1,Potri.013G035900.1,Potri.006G073900.1,Potri.018G141000.1	9	Solyc01g007130.2.1,Solyc01g108840.2.1,Solyc10g081910.1.1,Solyc11g006040.1.1,Solyc01g108850.2.1,Solyc06g074070.2.1,Solyc09g057680.2.1,Solyc12g098570.1.1,Solyc09g092460.2.1	5	Thecc1EG011255t1,Thecc1EG017539t1,Thecc1EG022928t1,Thecc1EG041268t1,Thecc1EG020205t1	4	GSVIVT01037563001,GSVIVT01031618001,GSVIVT01011615001,GSVIVT01031699001	PF08263;PF00069;PTHR24420:SF231;PF00560	GO:0006468,GO:0005524,GO:0004672
Lettuce_CrossTaxa100154	68	8	Csin,Fves,Lsat,Ptri,Slyc,Tcac,Vviv,Mgut	0	---	0	---	11	orange1.1g002514m,orange1.1g002556m,orange1.1g042537m,orange1.1g043041m,orange1.1g046848m,orange1.1g047190m,orange1.1g047797m,orange1.1g048006m,orange1.1g048351m,orange1.1g045139m,orange1.1g047152m	5	mrna06147.1-v1.0-hybrid,mrna24818.1-v1.0-hybrid,mrna19299.1-v1.0-hybrid,mrna15825.1-v1.0-hybrid,mrna10652.1-v1.0-hybrid	28	Lsat_1_v5_gn_0_36620.1,Lsat_1_v5_gn_2_39061.1,Lsat_1_v5_gn_5_162400.1,Lsat_1_v5_gn_6_42181.1,Lsat_1_v5_gn_6_42341.1,Lsat_1_v5_gn_6_42540.1,Lsat_1_v5_gn_6_43080.1,Lsat_1_v5_gn_6_43160.1,Lsat_1_v5_gn_6_44620.1,Lsat_1_v5_gn_6_44800.1,Lsat_1_v5_gn_6_45060.1,Lsat_1_v5_gn_6_45160.1,Lsat_1_v5_gn_6_45200.1,Lsat_1_v5_gn_6_48780.1,Lsat_1_v5_gn_6_48860.1,Lsat_1_v5_gn_6_49001.1,Lsat_1_v5_gn_6_49060.1,Lsat_1_…	2	Migut.E01112.1.p,Migut.M00448.1.p	7	Potri.012G034600.1,Potri.015G024600.1,Potri.015G025200.1,Potri.015G025800.1,Potri.015G028600.1,Potri.015G025100.1,Potri.001G043800.1	5	Solyc07g008590.1.1,Solyc07g008600.1.1,Solyc07g008620.1.1,Solyc07g008630.1.1,Solyc07g008640.1.1	6	Thecc1EG015297t1,Thecc1EG031441t1,Thecc1EG031445t1,Thecc1EG031448t1,Thecc1EG031452t1,Thecc1EG045317t1	4	GSVIVT01018682001,GSVIVT01018692001,GSVIVT01024424001,GSVIVT01028773001	PF13855;PF08263;PTHR24420;PF00560	N/A
Lettuce_CrossTaxa100155	68	2	Ptri,Mgut	0	---	0	---	0	---	0	---	0	---	1	Migut.A01005.1.p	67	Potri.001G193800.1,Potri.001G194600.1,Potri.002G210100.1,Potri.002G225300.1,Potri.003G047000.1,Potri.003G066100.1,Potri.005G146200.1,Potri.006G159500.1,Potri.006G202800.1,Potri.007G061300.1,Potri.008G220500.1,Potri.008G223600.1,Potri.008G223700.1,Potri.008G224200.1,Potri.009G001400.1,Potri.009G001800.1,Potri.011G080200.1,Potri.011G084700.1,Potri.012G053300.1,Potri.012G061200.1,Potri.012G062800.1,…	0	---	0	---	0	---	N/A	N/A
Lettuce_CrossTaxa100156	67	10	Atha,Brap,Csin,Fves,Lsat,Mgut,Ptri,Slyc,Tcac,Vviv	7	AT1G05200.1,AT1G42540.1,AT2G17260.1,AT2G32390.3,AT2G32400.1,AT3G51480.1,AT4G35290.2	9	Bra005589,Bra005591,Bra011603,Bra015398,Bra020812,Bra022887,Bra032480,Bra034931,Bra036795	6	orange1.1g002211m,orange1.1g002267m,orange1.1g002301m,orange1.1g002309m,orange1.1g002505m,orange1.1g003633m	4	mrna13028.1-v1.0-hybrid,mrna17332.1-v1.0-hybrid,mrna23938.1-v1.0-hybrid,mrna31504.1-v1.0-hybrid	12	Lsat_1_v5_gn_2_641.1,Lsat_1_v5_gn_2_73820.1,Lsat_1_v5_gn_2_73880.1,Lsat_1_v5_gn_4_71341.1,Lsat_1_v5_gn_5_125260.1,Lsat_1_v5_gn_7_92121.1,Lsat_1_v5_gn_7_92141.1,Lsat_1_v5_gn_8_112540.1,Lsat_1_v5_gn_8_112560.1,Lsat_1_v5_gn_8_112600.1,Lsat_1_v5_gn_8_112800.1,Lsat_1_v5_gn_8_113201.1	5	Migut.B00713.1.p,Migut.C00369.1.p,Migut.H01226.1.p,Migut.M00414.1.p,Migut.N00866.1.p	8	Potri.002G007400.1,Potri.002G229900.1,Potri.002G230000.1,Potri.005G102600.1,Potri.005G102700.1,Potri.005G253800.1,Potri.009G168300.1,Potri.014G152200.1	5	Solyc02g082480.2.1,Solyc04g082610.2.1,Solyc05g045650.2.1,Solyc07g052390.2.1,Solyc07g052400.2.1	6	Thecc1EG000045t1,Thecc1EG000047t1,Thecc1EG007573t1,Thecc1EG011335t1,Thecc1EG011336t1,Thecc1EG034421t3	5	GSVIVT01013400001,GSVIVT01022297001,GSVIVT01023870001,GSVIVT01030600001,GSVIVT01030602001	PF01094;PF00060;PF00497;PTHR18966:SF7	GO:0005234,GO:0016020,GO:0004970,GO:0006810,GO:0005215,GO:0030288
Lettuce_CrossTaxa100157	67	10	Atha,Brap,Csin,Fves,Lsat,Ptri,Slyc,Tcac,Vviv,Mgut	8	AT2G25630.1,AT2G44450.1,AT3G60130.1,AT5G42260.1,AT5G44640.1,AT3G18070.1,AT3G18080.1,AT2G44480.1	15	Bra003401,Bra004835,Bra004836,Bra007508,Bra007509,Bra014511,Bra019555,Bra027873,Bra037651,Bra039970,Bra004833,Bra007507,Bra037647,Bra021291,Bra021292	6	orange1.1g009780m,orange1.1g036948m,orange1.1g010049m,orange1.1g036937m,orange1.1g040688m,orange1.1g046891m	7	mrna08509.1-v1.0-hybrid,mrna09410.1-v1.0-hybrid,mrna20639.1-v1.0-hybrid,mrna20640.1-v1.0-hybrid,mrna20642.1-v1.0-hybrid,mrna20643.1-v1.0-hybrid,mrna20641.1-v1.0-hybrid	9	Lsat_1_v5_gn_1_17381.1,Lsat_1_v5_gn_1_18701.1,Lsat_1_v5_gn_1_18880.1,Lsat_1_v5_gn_3_13920.1,Lsat_1_v5_gn_4_111480.1,Lsat_1_v5_gn_4_60540.1,Lsat_1_v5_gn_4_60560.1,Lsat_1_v5_gn_6_49701.1,Lsat_1_v5_gn_8_1461.1	2	Migut.D01453.1.p,Migut.D00551.1.p	4	Potri.012G049300.1,Potri.015G041300.1,Potri.004G040700.1,Potri.003G211100.1	2	Solyc03g119080.2.1,Solyc12g040640.1.1	6	Thecc1EG001549t1,Thecc1EG012568t3,Thecc1EG019272t1,Thecc1EG019281t1,Thecc1EG040351t1,Thecc1EG040458t1	8	GSVIVT01008398001,GSVIVT01030881001,GSVIVT01025343001,GSVIVT01025344001,GSVIVT01032004001,GSVIVT01032007001,GSVIVT01032018001,GSVIVT01032023001	PF00232	GO:0004553,GO:0005975
Lettuce_CrossTaxa100158	66	10	Atha,Brap,Csin,Fves,Lsat,Mgut,Ptri,Slyc,Tcac,Vviv	9	AT1G14040.1,AT1G26730.1,AT1G35350.1,AT1G69480.1,AT2G03240.1,AT2G03250.1,AT2G03260.1,AT3G29060.1,AT4G25350.1	19	Bra004383,Bra010468,Bra016284,Bra017394,Bra019686,Bra019690,Bra024691,Bra024782,Bra024783,Bra026863,Bra026864,Bra033080,Bra017395,Bra019688,Bra024784,Bra026565,Bra036222,Bra017393,Bra019689	4	orange1.1g004104m,orange1.1g004804m,orange1.1g005159m,orange1.1g046195m	2	mrna04417.1-v1.0-hybrid,mrna22982.1-v1.0-hybrid	4	Lsat_1_v5_gn_2_89380.1,Lsat_1_v5_gn_2_90021.1,Lsat_1_v5_gn_4_169521.1,Lsat_1_v5_gn_3_51921.1	5	Migut.H00680.1.p,Migut.K01304.1.p,Migut.L01254.1.p,Migut.L01258.1.p,Migut.L01255.1.p	8	Potri.008G090300.1,Potri.008G090400.1,Potri.010G164900.1,Potri.010G165300.1,Potri.010G165800.1,Potri.016G032900.1,Potri.017G086800.1,Potri.T146700.1	4	Solyc02g088220.2.1,Solyc02g088230.2.1,Solyc05g013180.2.1,Solyc08g068240.1.1	5	Thecc1EG011645t1,Thecc1EG011649t1,Thecc1EG018229t1,Thecc1EG018646t1,Thecc1EG033013t1	6	GSVIVT01003219001,GSVIVT01003222001,GSVIVT01003225001,GSVIVT01003226001,GSVIVT01004438001,GSVIVT01011452001	PF03124;PF03105;PTHR10783:SF4	GO:0016021
Lettuce_CrossTaxa100159	66	10	Atha,Brap,Csin,Fves,Lsat,Ptri,Slyc,Tcac,Mgut,Vviv	5	AT1G30760.1,AT2G34790.1,AT5G44380.1,AT5G44390.1,AT5G44400.1	11	Bra005392,Bra014890,Bra021930,Bra023131,Bra006964,Bra027547,Bra033743,Bra027549,Bra033739,Bra027552,Bra027553	6	orange1.1g009399m,orange1.1g009485m,orange1.1g036220m,orange1.1g043814m,orange1.1g046361m,orange1.1g042619m	2	mrna20173.1-v1.0-hybrid,mrna20178.1-v1.0-hybrid	4	Lsat_1_v5_gn_2_1340.1,Lsat_1_v5_gn_7_34661.1,Lsat_1_v5_gn_7_36821.1,Lsat_1_v5_gn_5_143341.1	1	Migut.H01313.1.p	30	Potri.001G462800.1,Potri.001G463100.1,Potri.001G463300.1,Potri.001G463400.1,Potri.006G128900.1,Potri.011G158700.1,Potri.011G159100.1,Potri.011G159200.1,Potri.011G159300.1,Potri.011G159400.1,Potri.011G159500.1,Potri.011G159600.1,Potri.011G159900.1,Potri.011G160200.1,Potri.011G160300.1,Potri.011G160400.1,Potri.011G160500.1,Potri.011G160700.1,Potri.011G160900.1,Potri.011G161100.1,Potri.011G161300.1,…	3	Solyc02g069690.1.1,Solyc09g072660.2.1,Solyc02g070070.1.1	3	Thecc1EG027072t1,Thecc1EG027073t1,Thecc1EG027074t2	1	GSVIVT01021720001	PF01565;PF08031	GO:0008762,GO:0050660,GO:0055114,GO:0016491,GO:0050660,GO:0016491,GO:0055114
Lettuce_CrossTaxa100160	66	10	Atha,Brap,Csin,Fves,Lsat,Mgut,Slyc,Ptri,Tcac,Vviv	6	AT3G48270.1,AT3G48280.1,AT3G48290.2,AT3G48300.1,AT3G48310.1,AT3G48320.1	4	Bra019538,Bra029893,Bra029897,Bra029898	3	orange1.1g010346m,orange1.1g010638m,orange1.1g041964m	5	mrna09982.1-v1.0-hybrid,mrna27568.1-v1.0-hybrid,mrna32508.1-v1.0-hybrid,mrna09984.1-v1.0-hybrid,mrna22676.1-v1.0-hybrid	21	Lsat_1_v5_gn_1_11940.1,Lsat_1_v5_gn_1_12561.1,Lsat_1_v5_gn_1_27281.1,Lsat_1_v5_gn_1_27321.1,Lsat_1_v5_gn_1_28480.1,Lsat_1_v5_gn_1_71080.1,Lsat_1_v5_gn_1_71160.1,Lsat_1_v5_gn_4_45060.1,Lsat_1_v5_gn_5_12760.1,Lsat_1_v5_gn_1_28501.1,Lsat_1_v5_gn_5_14000.1,Lsat_1_v5_gn_5_14040.1,Lsat_1_v5_gn_1_27341.1,Lsat_1_v5_gn_1_36040.1,Lsat_1_v5_gn_1_70900.1,Lsat_1_v5_gn_1_70980.1,Lsat_1_v5_gn_1_28540.1,Lsat_1_v…	14	Migut.D01710.1.p,Migut.D02011.1.p,Migut.D02012.1.p,Migut.D02013.1.p,Migut.D02014.1.p,Migut.D02015.1.p,Migut.D02020.1.p,Migut.D01713.1.p,Migut.O00176.1.p,Migut.O00177.1.p,Migut.O00178.1.p,Migut.K01191.1.p,Migut.K01193.1.p,Migut.O00173.1.p	1	Potri.015G085800.1	10	Solyc03g111920.1.1,Solyc03g111930.2.1,Solyc03g111940.2.1,Solyc03g111950.2.1,Solyc03g111970.2.1,Solyc03g111990.2.1,Solyc03g112010.2.1,Solyc03g112030.1.1,Solyc03g112040.1.1,Solyc03g111880.2.1	1	Thecc1EG014500t1	1	GSVIVT01007618001	PF00067;PTHR25943:SF61;PTHR24298:SF0	GO:0055114,GO:0009055,GO:0016705,GO:0020037,GO:0005506
Lettuce_CrossTaxa100161	65	10	Atha,Brap,Csin,Fves,Lsat,Mgut,Ptri,Slyc,Tcac,Vviv	6	AT1G04820.1,AT1G50010.1,AT1G64740.1,AT4G14960.2,AT5G19770.1,AT5G19780.1	8	Bra002260,Bra002261,Bra006517,Bra014232,Bra018825,Bra020061,Bra020062,Bra039648	6	orange1.1g013037m,orange1.1g013062m,orange1.1g013066m,orange1.1g013113m,orange1.1g037616m,orange1.1g015754m	5	mrna01798.1-v1.0-hybrid,mrna03851.1-v1.0-hybrid,mrna05604.1-v1.0-hybrid,mrna24825.1-v1.0-hybrid,mrna26908.1-v1.0-hybrid	11	Lsat_1_v5_gn_1_59860.1,Lsat_1_v5_gn_1_67340.1,Lsat_1_v5_gn_2_58360.1,Lsat_1_v5_gn_3_100900.1,Lsat_1_v5_gn_3_84540.1,Lsat_1_v5_gn_4_159141.1,Lsat_1_v5_gn_4_178280.1,Lsat_1_v5_gn_6_37540.1,Lsat_1_v5_gn_6_52901.1,Lsat_1_v5_gn_7_84761.1,Lsat_1_v5_gn_9_113301.1	6	Migut.B00472.1.p,Migut.D02584.1.p,Migut.H00910.1.p,Migut.K00010.1.p,Migut.K01325.1.p,Migut.N00561.1.p	8	Potri.001G004600.1,Potri.001G289500.1,Potri.002G111900.1,Potri.003G220300.1,Potri.009G085100.1,Potri.013G056800.1,Potri.017G081000.1,Potri.019G036000.1	4	Solyc02g087880.2.1,Solyc02g091870.2.1,Solyc04g077020.2.1,Solyc08g006890.2.1	6	Thecc1EG000885t1,Thecc1EG007265t1,Thecc1EG018485t1,Thecc1EG025914t1,Thecc1EG034607t1,Thecc1EG040014t1	5	GSVIVT01009258001,GSVIVT01011382001,GSVIVT01037046001,GSVIVT01025462001,GSVIVT01033415001	PF00091;PF03953	GO:0051258,GO:0043234,GO:0005525,GO:0006184,GO:0043234,GO:0003924,GO:0051258
Lettuce_CrossTaxa100162	65	10	Atha,Brap,Csin,Fves,Lsat,Mgut,Ptri,Slyc,Tcac,Vviv	8	AT1G11960.1,AT1G32090.1,AT1G62320.1,AT3G21620.1,AT4G02900.1,AT4G04340.2,AT4G15430.1,AT4G22120.1	11	Bra000789,Bra000855,Bra001837,Bra013587,Bra019731,Bra020857,Bra027052,Bra033858,Bra034495,Bra038083,Bra039550	4	orange1.1g004125m,orange1.1g040696m,orange1.1g048588m,orange1.1g015063m	5	mrna19492.1-v1.0-hybrid,mrna19493.1-v1.0-hybrid,mrna19494.1-v1.0-hybrid,mrna23983.1-v1.0-hybrid,mrna27854.1-v1.0-hybrid	8	Lsat_1_v5_gn_4_61561.1,Lsat_1_v5_gn_6_17801.1,Lsat_1_v5_gn_6_73800.1,Lsat_1_v5_gn_7_15200.1,Lsat_1_v5_gn_7_93080.1,Lsat_1_v5_gn_8_55761.1,Lsat_1_v5_gn_8_55821.1,Lsat_1_v5_gn_9_4420.1	6	Migut.A00585.1.p,Migut.D00264.1.p,Migut.E01331.1.p,Migut.H01585.1.p,Migut.M01375.1.p,Migut.N02153.1.p	9	Potri.001G133800.1,Potri.002G226800.1,Potri.003G099800.1,Potri.004G005900.1,Potri.004G006000.1,Potri.004G006100.1,Potri.011G009900.1,Potri.014G156100.1,Potri.011G009800.1	6	Solyc02g036260.2.1,Solyc02g081030.2.1,Solyc06g084330.2.1,Solyc07g048110.2.1,Solyc08g076310.2.1,Solyc09g064810.2.1	4	Thecc1EG002125t1,Thecc1EG004447t1,Thecc1EG016641t2,Thecc1EG030289t1	4	GSVIVT01011097001,GSVIVT01011543001,GSVIVT01012666001,GSVIVT01030477001	PF02714;PTHR13018:SF5	GO:0016020
Lettuce_CrossTaxa100163	65	10	Atha,Brap,Csin,Fves,Lsat,Mgut,Ptri,Slyc,Tcac,Vviv	7	AT3G08510.1,AT3G55940.1,AT5G58700.1,AT4G38530.1,AT5G58670.1,AT2G40116.1,AT5G58690.1	14	Bra000168,Bra004987,Bra017030,Bra002625,Bra020359,Bra029697,Bra002627,Bra006749,Bra020361,Bra033567,Bra007201,Bra032722,Bra040049,Bra002626	4	orange1.1g007399m,orange1.1g007473m,orange1.1g007887m,orange1.1g042071m	3	mrna07907.1-v1.0-hybrid,mrna20970.1-v1.0-hybrid,mrna07904.1-v1.0-hybrid	8	Lsat_1_v5_gn_2_123380.1,Lsat_1_v5_gn_2_123400.1,Lsat_1_v5_gn_5_171281.1,Lsat_1_v5_gn_8_70921.1,Lsat_1_v5_gn_5_150521.1,Lsat_1_v5_gn_8_12041.1,Lsat_1_v5_gn_9_61520.1,Lsat_1_v5_gn_8_70901.1	5	Migut.F00682.1.p,Migut.F01388.1.p,Migut.L02014.1.p,Migut.N00781.1.p,Migut.F00681.1.p	7	Potri.001G252100.1,Potri.001G252300.1,Potri.008G068300.1,Potri.008G068400.1,Potri.010G188800.1,Potri.010G188900.1,Potri.009G046600.1	5	Solyc05g052760.2.1,Solyc06g007120.2.1,Solyc06g051630.2.1,Solyc10g076710.1.1,Solyc06g051620.2.1	5	Thecc1EG041614t1,Thecc1EG042497t1,Thecc1EG041615t2,Thecc1EG041617t1,Thecc1EG042498t1	7	GSVIVT01011155001,GSVIVT01024732001,GSVIVT01024733001,GSVIVT01032818001,GSVIVT01032819001,GSVIVT01033957001,GSVIVT01024734001	PF09279;PF00387;PF00168;PTHR10336:SF35;PF00388	GO:0006629,GO:0004435,GO:0007165,GO:0035556,GO:0005515
Lettuce_CrossTaxa100164	65	1	Csin	0	---	0	---	65	orange1.1g003154m,orange1.1g003387m,orange1.1g003401m,orange1.1g003890m,orange1.1g007787m,orange1.1g010117m,orange1.1g010381m,orange1.1g015752m,orange1.1g016120m,orange1.1g035853m,orange1.1g036414m,orange1.1g037018m,orange1.1g037494m,orange1.1g037759m,orange1.1g037964m,orange1.1g038685m,orange1.1g038733m,orange1.1g038944m,orange1.1g038996m,orange1.1g039024m,orange1.1g039403m,orange1.1g039772m,ora…	0	---	0	---	0	---	0	---	0	---	0	---	0	---	PF00931;N/A	N/A
Lettuce_CrossTaxa100165	65	4	Fves,Lsat,Ptri,Tcac	0	---	0	---	0	---	57	mrna00167.1-v1.0-hybrid,mrna00169.1-v1.0-hybrid,mrna00172.1-v1.0-hybrid,mrna05370.1-v1.0-hybrid,mrna20661.1-v1.0-hybrid,mrna20665.1-v1.0-hybrid,mrna20666.1-v1.0-hybrid,mrna20669.1-v1.0-hybrid,mrna24736.1-v1.0-hybrid,mrna30799.1-v1.0-hybrid,mrna00709.1-v1.0-hybrid,mrna04177.1-v1.0-hybrid,mrna04210.1-v1.0-hybrid,mrna04211.1-v1.0-hybrid,mrna04212.1-v1.0-hybrid,mrna04213.1-v1.0-hybrid,mrna04214.1-v1.…	3	Lsat_1_v5_gn_5_30901.1,Lsat_1_v5_gn_5_31100.1,Lsat_1_v5_gn_6_92061.1	0	---	4	Potri.009G132300.1,Potri.009G132400.1,Potri.011G000700.1,Potri.011G004800.1	0	---	1	Thecc1EG015661t1	0	---	PTHR31264:SF0;PF00646	N/A
Lettuce_CrossTaxa100166	65	1	Lsat	0	---	0	---	0	---	0	---	65	Lsat_1_v5_gn_0_16120.1,Lsat_1_v5_gn_1_104440.1,Lsat_1_v5_gn_1_117861.1,Lsat_1_v5_gn_1_42601.1,Lsat_1_v5_gn_1_42641.1,Lsat_1_v5_gn_1_42701.1,Lsat_1_v5_gn_1_42741.1,Lsat_1_v5_gn_1_42841.1,Lsat_1_v5_gn_1_80901.1,Lsat_1_v5_gn_1_82140.1,Lsat_1_v5_gn_1_82180.1,Lsat_1_v5_gn_1_82220.1,Lsat_1_v5_gn_1_82240.1,Lsat_1_v5_gn_1_82620.1,Lsat_1_v5_gn_1_83420.1,Lsat_1_v5_gn_1_85181.1,Lsat_1_v5_gn_1_87640.1,Lsat_1…	0	---	0	---	0	---	0	---	0	---	PTHR23213:SF18;SM00220;PF14299;PF00069;PTHR24420;PF07714;PTHR23315:SF36;PTHR32278:SF0	GO:0006468,GO:0005524,GO:0004672,GO:0005524,GO:0004672,GO:0006468,GO:0004672,GO:0006468
Lettuce_CrossTaxa100167	65	1	Slyc	0	---	0	---	0	---	0	---	0	---	0	---	0	---	65	Solyc00g011310.1.1,Solyc00g094850.1.1,Solyc01g015190.1.1,Solyc01g060230.1.1,Solyc01g112360.1.1,Solyc01g113460.1.1,Solyc01g113470.1.1,Solyc02g050220.1.1,Solyc02g094650.1.1,Solyc02g094680.1.1,Solyc04g024370.1.1,Solyc07g021520.1.1,Solyc08g048340.1.1,Solyc09g037160.1.1,Solyc09g042460.1.1,Solyc10g036580.1.1,Solyc10g036700.1.1,Solyc11g030520.1.1,Solyc11g056580.1.1,Solyc12g038320.1.1,Solyc12g041910.1.1,…	0	---	0	---	N/A	N/A
Lettuce_CrossTaxa100168	64	10	Atha,Brap,Csin,Fves,Mgut,Ptri,Slyc,Tcac,Vviv,Lsat	4	AT2G04160.1,AT5G59810.1,AT5G45640.1,AT5G45650.1	4	Bra013212,Bra014350,Bra020285,Bra017598	9	orange1.1g038881m,orange1.1g040503m,orange1.1g042484m,orange1.1g044682m,orange1.1g044993m,orange1.1g047013m,orange1.1g048642m,orange1.1g047417m,orange1.1g004047m	5	mrna01477.1-v1.0-hybrid,mrna01513.1-v1.0-hybrid,mrna25416.1-v1.0-hybrid,mrna24861.1-v1.0-hybrid,mrna26756.1-v1.0-hybrid	2	Lsat_1_v5_gn_5_122520.1,Lsat_1_v5_gn_7_26300.1	8	Migut.M00519.1.p,Migut.M00980.1.p,Migut.M01471.1.p,Migut.M00974.1.p,Migut.M00975.1.p,Migut.M00976.1.p,Migut.M00977.1.p,Migut.M00979.1.p	15	Potri.001G468800.1,Potri.001G468900.1,Potri.001G469000.1,Potri.005G067200.1,Potri.006G001600.1,Potri.007G102100.1,Potri.007G102200.1,Potri.007G102300.1,Potri.011G050000.1,Potri.011G050100.1,Potri.011G050200.1,Potri.011G050300.1,Potri.011G165900.1,Potri.014G171600.1,Potri.011G076700.1	4	Solyc02g071560.2.1,Solyc02g071580.2.1,Solyc07g056170.2.1,Solyc12g011140.1.1	4	Thecc1EG002479t1,Thecc1EG030468t1,Thecc1EG030557t1,Thecc1EG029591t1	9	GSVIVT01002783001,GSVIVT01014788001,GSVIVT01030138001,GSVIVT01006968001,GSVIVT01006970001,GSVIVT01006972001,GSVIVT01006973001,GSVIVT01021314001,GSVIVT01021320001	PF02225;PF00082;PF05922;PTHR10795:SF17	GO:0004252,GO:0006508,GO:0043086,GO:0004252,GO:0042802
Lettuce_CrossTaxa100169	64	10	Atha,Brap,Csin,Fves,Lsat,Mgut,Ptri,Slyc,Tcac,Vviv	4	AT2G24210.1,AT3G25810.1,AT3G25820.1,AT3G25830.1	4	Bra000568,Bra000727,Bra025163,Bra025164	3	orange1.1g006994m,orange1.1g014206m,orange1.1g045043m	3	mrna03792.1-v1.0-hybrid,mrna10245.1-v1.0-hybrid,mrna23880.1-v1.0-hybrid	13	Lsat_1_v5_gn_2_110381.1,Lsat_1_v5_gn_2_30961.1,Lsat_1_v5_gn_6_32141.1,Lsat_1_v5_gn_6_32320.1,Lsat_1_v5_gn_8_142801.1,Lsat_1_v5_gn_8_142860.1,Lsat_1_v5_gn_2_30320.1,Lsat_1_v5_gn_8_143440.1,Lsat_1_v5_gn_8_143701.1,Lsat_1_v5_gn_4_145280.1,Lsat_1_v5_gn_4_145300.1,Lsat_1_v5_gn_4_145381.1,Lsat_1_v5_gn_6_33321.1	10	Migut.A01036.1.p,Migut.B00553.1.p,Migut.B00554.1.p,Migut.I00337.1.p,Migut.B00555.1.p,Migut.F01129.1.p,Migut.M01251.1.p,Migut.M01253.1.p,Migut.M01255.1.p,Migut.M01257.1.p	16	Potri.001G308200.1,Potri.001G308300.1,Potri.019G023000.1,Potri.T000300.1,Potri.T000800.1,Potri.T001000.1,Potri.T072900.1,Potri.T073000.1,Potri.007G118600.1,Potri.017G041700.1,Potri.019G000100.1,Potri.019G000600.1,Potri.019G022900.1,Potri.T001300.1,Potri.T000500.1,Potri.019G046100.1	6	Solyc01g105870.2.1,Solyc01g105880.2.1,Solyc01g105890.2.1,Solyc01g105920.2.1,Solyc01g105900.2.1,Solyc02g079840.1.1	3	Thecc1EG001338t1,Thecc1EG016298t1,Thecc1EG016299t1	2	GSVIVT01013517001,GSVIVT01000401001	PF01397;PF03936	GO:0010333,GO:0016829,GO:0008152,GO:0016829,GO:0010333,GO:0000287
Lettuce_CrossTaxa100170	64	10	Csin,Fves,Lsat,Mgut,Ptri,Slyc,Tcac,Vviv,Atha,Brap	1	AT5G67090.1	1	Bra026561	6	orange1.1g004265m,orange1.1g004809m,orange1.1g004824m,orange1.1g046220m,orange1.1g037455m,orange1.1g047470m	7	mrna09118.1-v1.0-hybrid,mrna16748.1-v1.0-hybrid,mrna16749.1-v1.0-hybrid,mrna23823.1-v1.0-hybrid,mrna09119.1-v1.0-hybrid,mrna09123.1-v1.0-hybrid,mrna09124.1-v1.0-hybrid	3	Lsat_1_v5_gn_1_21620.1,Lsat_1_v5_gn_9_110980.1,Lsat_1_v5_gn_1_21441.1	13	Migut.A01065.1.p,Migut.C00563.1.p,Migut.C00564.1.p,Migut.C00660.1.p,Migut.N02740.1.p,Migut.N02741.1.p,Migut.N02742.1.p,Migut.N02743.1.p,Migut.N02744.1.p,Migut.N02746.1.p,Migut.N02752.1.p,Migut.C00565.1.p,Migut.C00656.1.p	6	Potri.002G124500.1,Potri.007G045100.1,Potri.014G026500.1,Potri.014G026700.1,Potri.009G100500.1,Potri.014G026600.1	15	Solyc01g087740.1.1,Solyc01g087780.2.1,Solyc01g087790.2.1,Solyc01g087800.2.1,Solyc01g087810.2.1,Solyc01g087820.2.1,Solyc01g087840.2.1,Solyc01g087850.2.1,Solyc04g078720.1.1,Solyc04g078730.1.1,Solyc04g078740.2.1,Solyc10g084320.1.1,Solyc10g084560.1.1,Solyc12g088760.1.1,Solyc04g078710.1.1	6	Thecc1EG000640t1,Thecc1EG000641t1,Thecc1EG033809t1,Thecc1EG033810t1,Thecc1EG033805t1,Thecc1EG033806t1	6	GSVIVT01031723001,GSVIVT01031724001,GSVIVT01031725001,GSVIVT01009472001,GSVIVT01029534001,GSVIVT01009471001	PF02225;PF00082;PF05922;PTHR10795:SF17	GO:0004252,GO:0006508,GO:0042802,GO:0004252,GO:0043086
Lettuce_CrossTaxa100171	64	3	Fves,Ptri,Tcac	0	---	0	---	0	---	4	mrna34198.1-v1.0-hybrid,mrna35136.1-v1.0-hybrid,mrna35192.1-v1.0-hybrid,mrna34549.1-v1.0-hybrid	0	---	0	---	59	Potri.001G182200.1,Potri.001G195700.1,Potri.001G236600.1,Potri.001G238000.1,Potri.001G256500.1,Potri.001G297800.1,Potri.001G299100.1,Potri.001G339400.1,Potri.001G391600.1,Potri.001G391800.1,Potri.001G393500.1,Potri.001G402200.1,Potri.002G200700.1,Potri.002G216700.1,Potri.003G006700.1,Potri.004G097600.1,Potri.004G148800.1,Potri.004G168200.1,Potri.005G129200.1,Potri.005G135800.1,Potri.005G144300.1,…	0	---	1	Thecc1EG026397t1	0	---	N/A	N/A
Lettuce_CrossTaxa100172	64	3	Lsat,Mgut,Slyc	0	---	0	---	0	---	0	---	48	Lsat_1_v5_gn_1_42220.1,Lsat_1_v5_gn_1_43181.1,Lsat_1_v5_gn_1_43221.1,Lsat_1_v5_gn_1_46180.1,Lsat_1_v5_gn_1_46240.1,Lsat_1_v5_gn_1_46320.1,Lsat_1_v5_gn_1_46340.1,Lsat_1_v5_gn_1_46400.1,Lsat_1_v5_gn_1_46480.1,Lsat_1_v5_gn_1_46500.1,Lsat_1_v5_gn_1_46560.1,Lsat_1_v5_gn_1_68400.1,Lsat_1_v5_gn_1_87001.1,Lsat_1_v5_gn_1_87081.1,Lsat_1_v5_gn_3_32961.1,Lsat_1_v5_gn_4_115621.1,Lsat_1_v5_gn_6_39401.1,Lsat_1_…	15	Migut.D01648.1.p,Migut.I00444.1.p,Migut.O00099.1.p,Migut.O00101.1.p,Migut.O00102.1.p,Migut.O00103.1.p,Migut.O00106.1.p,Migut.O00107.1.p,Migut.O00109.1.p,Migut.O00110.1.p,Migut.O00111.1.p,Migut.O00112.1.p,Migut.O00113.1.p,Migut.O00108.1.p,Migut.O00100.1.p	0	---	1	Solyc08g078760.1.1	0	---	0	---	---	---
Lettuce_CrossTaxa100173	64	1	Slyc	0	---	0	---	0	---	0	---	0	---	0	---	0	---	64	Solyc00g209560.1.1,Solyc00g324530.1.1,Solyc01g021630.1.1,Solyc03g078850.1.1,Solyc04g025800.1.1,Solyc05g010230.1.1,Solyc05g039930.1.1,Solyc05g045990.1.1,Solyc07g007900.1.1,Solyc08g062740.1.1,Solyc09g025300.1.1,Solyc10g017800.1.1,Solyc10g055500.1.1,Solyc11g022510.1.1,Solyc12g035410.1.1,Solyc12g062380.1.1,Solyc01g044430.1.1,Solyc05g018090.1.1,Solyc06g036270.1.1,Solyc07g066500.1.1,Solyc08g016540.1.1,…	0	---	0	---	PF02902;N/A	N/A
Lettuce_CrossTaxa100174	63	10	Atha,Brap,Csin,Fves,Lsat,Mgut,Ptri,Slyc,Tcac,Vviv	6	AT1G02690.2,AT1G09270.1,AT3G06720.1,AT4G02150.1,AT4G16143.1,AT5G49310.1	9	Bra000891,Bra008559,Bra033534,Bra038043,Bra018570,Bra033342,Bra012741,Bra030765,Bra020649	14	orange1.1g004225m,orange1.1g037562m,orange1.1g009184m,orange1.1g009544m,orange1.1g009679m,orange1.1g009700m,orange1.1g035507m,orange1.1g039940m,orange1.1g042204m,orange1.1g043676m,orange1.1g043950m,orange1.1g013228m,orange1.1g043116m,orange1.1g016714m	4	mrna00228.1-v1.0-hybrid,mrna05174.1-v1.0-hybrid,mrna31556.1-v1.0-hybrid,mrna18970.1-v1.0-hybrid	5	Lsat_1_v5_gn_1_44140.1,Lsat_1_v5_gn_5_102281.1,Lsat_1_v5_gn_6_115300.1,Lsat_1_v5_gn_6_19360.1,Lsat_1_v5_gn_8_59861.1	5	Migut.D00107.1.p,Migut.G00104.1.p,Migut.N00945.1.p,Migut.N02105.1.p,Migut.N02111.1.p	7	Potri.002G199600.1,Potri.005G020400.1,Potri.008G214100.1,Potri.010G001400.1,Potri.013G007300.1,Potri.013G010900.1,Potri.014G124200.1	4	Solyc01g060470.2.1,Solyc01g100720.2.1,Solyc06g009750.2.1,Solyc08g041890.2.1	5	Thecc1EG004757t2,Thecc1EG021307t2,Thecc1EG021414t1,Thecc1EG026737t1,Thecc1EG026786t2	4	GSVIVT01028079001,GSVIVT01031205001,GSVIVT01031260001,GSVIVT01035047001	PF01749;SM00185;PF00514	GO:0005737,GO:0005634,GO:0008565,GO:0006606,GO:0005515,GO:0005515
Lettuce_CrossTaxa100175	63	10	Atha,Brap,Fves,Lsat,Mgut,Ptri,Slyc,Tcac,Vviv,Csin	4	AT1G11950.1,AT1G62310.1,AT3G07610.3,AT4G00990.1	7	Bra000935,Bra037394,Bra000936,Bra016801,Bra027055,Bra034494,Bra029664	4	orange1.1g002333m,orange1.1g006745m,orange1.1g001517m,orange1.1g039227m	5	mrna09210.1-v1.0-hybrid,mrna11798.1-v1.0-hybrid,mrna12874.1-v1.0-hybrid,mrna19156.1-v1.0-hybrid,mrna27692.1-v1.0-hybrid	13	Lsat_1_v5_gn_1_129200.1,Lsat_1_v5_gn_5_69560.1,Lsat_1_v5_gn_7_15260.1,Lsat_1_v5_gn_5_172540.1,Lsat_1_v5_gn_5_69960.1,Lsat_1_v5_gn_5_69640.1,Lsat_1_v5_gn_5_69760.1,Lsat_1_v5_gn_5_69780.1,Lsat_1_v5_gn_5_70100.1,Lsat_1_v5_gn_5_70140.1,Lsat_1_v5_gn_5_71781.1,Lsat_1_v5_gn_5_71801.1,Lsat_1_v5_gn_5_70020.1	9	Migut.A00947.1.p,Migut.A00948.1.p,Migut.H00950.1.p,Migut.K01183.1.p,Migut.K01216.1.p,Migut.K01225.1.p,Migut.F00211.1.p,Migut.M01376.1.p,Migut.O00507.1.p	6	Potri.004G006200.1,Potri.011G009700.1,Potri.T037200.1,Potri.005G082900.1,Potri.005G091200.1,Potri.015G012800.1	5	Solyc04g049140.2.1,Solyc09g091490.1.1,Solyc02g081010.1.1,Solyc02g082400.2.1,Solyc03g083240.2.1	5	Thecc1EG007714t1,Thecc1EG030286t1,Thecc1EG033453t3,Thecc1EG015416t1,Thecc1EG046989t2	5	GSVIVT01012667001,GSVIVT01026208001,GSVIVT01033203001,GSVIVT01027160001,GSVIVT01038553001	PF02373;PTHR12549:SF1	GO:0005515
Lettuce_CrossTaxa100176	63	10	Atha,Brap,Csin,Fves,Lsat,Mgut,Ptri,Slyc,Tcac,Vviv	6	AT1G60800.1,AT2G23950.1,AT3G25560.3,AT5G16000.1,AT4G30520.1,AT5G45780.1	7	Bra006335,Bra008659,Bra024069,Bra025145,Bra032133,Bra031479,Bra025056	5	orange1.1g006907m,orange1.1g036225m,orange1.1g006968m,orange1.1g007025m,orange1.1g039819m	4	mrna04170.1-v1.0-hybrid,mrna04495.1-v1.0-hybrid,mrna27633.1-v1.0-hybrid,mrna29694.1-v1.0-hybrid	7	Lsat_1_v5_gn_3_28600.1,Lsat_1_v5_gn_3_95701.1,Lsat_1_v5_gn_4_175061.1,Lsat_1_v5_gn_4_5201.1,Lsat_1_v5_gn_5_88180.1,Lsat_1_v5_gn_7_24301.1,Lsat_1_v5_gn_8_37761.1	6	Migut.H00564.1.p,Migut.J01402.1.p,Migut.K00295.1.p,Migut.L01130.1.p,Migut.L01467.1.p,Migut.H01423.1.p	10	Potri.004G059100.1,Potri.004G108200.1,Potri.008G188800.1,Potri.010G043200.1,Potri.011G068700.1,Potri.017G108000.1,Potri.006G179400.1,Potri.008G110300.1,Potri.010G134100.1,Potri.018G101300.1	7	Solyc02g089550.2.1,Solyc04g005910.2.1,Solyc04g039730.2.1,Solyc05g005140.2.1,Solyc05g010400.2.1,Solyc07g006110.2.1,Solyc02g072310.2.1	6	Thecc1EG010430t1,Thecc1EG011374t1,Thecc1EG019636t1,Thecc1EG029669t1,Thecc1EG038452t1,Thecc1EG011376t1	5	GSVIVT01010159001,GSVIVT01013787001,GSVIVT01023710001,GSVIVT01036495001,GSVIVT01021240001	PTHR24420:SF362;PTHR24420:SF338;PTHR24420:SF158;PF08263;PF00069;PTHR24420:SF232;PF00560	GO:0006468,GO:0004672,GO:0005524
Lettuce_CrossTaxa100177	63	6	Csin,Mgut,Ptri,Slyc,Tcac,Vviv	0	---	0	---	4	orange1.1g010434m,orange1.1g044497m,orange1.1g048517m,orange1.1g048542m	0	---	0	---	28	Migut.C00057.1.p,Migut.E00866.1.p,Migut.E00868.1.p,Migut.E00873.1.p,Migut.E00875.1.p,Migut.E00878.1.p,Migut.E00898.1.p,Migut.E01187.1.p,Migut.E01610.1.p,Migut.E01623.1.p,Migut.E01625.1.p,Migut.E01701.1.p,Migut.E01703.1.p,Migut.E01707.1.p,Migut.E01724.1.p,Migut.E01726.1.p,Migut.E01730.1.p,Migut.E01733.1.p,Migut.E01745.1.p,Migut.E01753.1.p,Migut.E01758.1.p,Migut.E01759.1.p,Migut.E01762.1.p,Migut.C0…	18	Potri.007G125100.1,Potri.007G125600.1,Potri.007G126200.1,Potri.017G035500.1,Potri.007G125900.1,Potri.012G002800.1,Potri.012G003000.1,Potri.012G003400.1,Potri.012G003500.1,Potri.015G018000.1,Potri.015G018200.1,Potri.017G034700.1,Potri.T136500.1,Potri.T136600.1,Potri.T136400.1,Potri.008G125500.1,Potri.010G118300.1,Potri.015G018100.1	3	Solyc02g081480.2.1,Solyc02g081500.2.1,Solyc03g083470.2.1	9	Thecc1EG012456t1,Thecc1EG012467t1,Thecc1EG015371t1,Thecc1EG015373t1,Thecc1EG043605t1,Thecc1EG043618t1,Thecc1EG043621t1,Thecc1EG011215t1,Thecc1EG025259t1	1	GSVIVT01038721001	PF00069	N/A
Lettuce_CrossTaxa100178	63	7	Csin,Fves,Ptri,Tcac,Vviv,Mgut,Slyc	0	---	0	---	11	orange1.1g017094m,orange1.1g038400m,orange1.1g039007m,orange1.1g036168m,orange1.1g036466m,orange1.1g037039m,orange1.1g038265m,orange1.1g041348m,orange1.1g042863m,orange1.1g046626m,orange1.1g048833m	8	mrna09429.1-v1.0-hybrid,mrna12900.1-v1.0-hybrid,mrna34130.1-v1.0-hybrid,mrna34522.1-v1.0-hybrid,mrna34934.1-v1.0-hybrid,mrna35170.1-v1.0-hybrid,mrna34521.1-v1.0-hybrid,mrna34524.1-v1.0-hybrid	0	---	1	Migut.K00127.1.p	21	Potri.004G076700.1,Potri.013G030600.1,Potri.017G143400.1,Potri.017G143500.1,Potri.017G143800.1,Potri.017G143900.1,Potri.017G144100.1,Potri.017G144200.1,Potri.T060300.1,Potri.T060700.1,Potri.012G032400.1,Potri.T060500.1,Potri.017G140100.1,Potri.017G143600.1,Potri.017G143700.1,Potri.017G144300.1,Potri.017G144400.1,Potri.018G017900.1,Potri.T060400.1,Potri.T174800.1,Potri.017G130900.1	1	Solyc04g039990.2.1	18	Thecc1EG001586t1,Thecc1EG025523t1,Thecc1EG025526t1,Thecc1EG024631t2,Thecc1EG025527t1,Thecc1EG025532t1,Thecc1EG025533t1,Thecc1EG025535t1,Thecc1EG025536t1,Thecc1EG025539t1,Thecc1EG025545t2,Thecc1EG025955t1,Thecc1EG025544t1,Thecc1EG025960t1,Thecc1EG025524t1,Thecc1EG025530t1,Thecc1EG025537t1,Thecc1EG025538t1	3	GSVIVT01000879001,GSVIVT01000882001,GSVIVT01008386001	PF00931;PF00560	N/A
Lettuce_CrossTaxa100179	63	5	Fves,Slyc,Tcac,Brap,Vviv	0	---	1	Bra017917	0	---	3	mrna10543.1-v1.0-hybrid,mrna28906.1-v1.0-hybrid,mrna24242.1-v1.0-hybrid	0	---	0	---	0	---	9	Solyc08g060910.1.1,Solyc10g052420.1.1,Solyc00g131710.1.1,Solyc10g045000.1.1,Solyc10g052630.1.1,Solyc11g017260.1.1,Solyc11g050910.1.1,Solyc09g050010.1.1,Solyc11g020560.1.1	49	Thecc1EG002485t1,Thecc1EG003698t1,Thecc1EG009549t1,Thecc1EG028292t1,Thecc1EG033222t1,Thecc1EG038736t1,Thecc1EG044877t1,Thecc1EG002794t1,Thecc1EG013113t1,Thecc1EG017511t1,Thecc1EG017700t1,Thecc1EG017838t1,Thecc1EG018243t1,Thecc1EG022913t1,Thecc1EG027940t1,Thecc1EG033345t1,Thecc1EG044240t1,Thecc1EG003206t1,Thecc1EG033634t1,Thecc1EG003025t1,Thecc1EG003298t1,Thecc1EG009505t1,Thecc1EG009998t1,Thecc1EG…	1	GSVIVT01018780001	PF08284;PF03732;PF00078;PF00385;PF00665	N/A
Lettuce_CrossTaxa100180	62	10	Atha,Brap,Csin,Fves,Lsat,Mgut,Ptri,Slyc,Tcac,Vviv	6	AT3G25420.1,AT4G12910.1,AT4G12420.1,AT4G25240.1,AT5G48450.1,AT5G51480.1	8	Bra000773,Bra013877,Bra018479,Bra020700,Bra022551,Bra029171,Bra015124,Bra032681	4	orange1.1g007633m,orange1.1g007635m,orange1.1g007735m,orange1.1g010880m	4	mrna16815.1-v1.0-hybrid,mrna17390.1-v1.0-hybrid,mrna21247.1-v1.0-hybrid,mrna32248.1-v1.0-hybrid	8	Lsat_1_v5_gn_2_128961.1,Lsat_1_v5_gn_5_178221.1,Lsat_1_v5_gn_6_2441.1,Lsat_1_v5_gn_6_90281.1,Lsat_1_v5_gn_9_52180.1,Lsat_1_v5_gn_5_176701.1,Lsat_1_v5_gn_5_178201.1,Lsat_1_v5_gn_5_176800.1	7	Migut.D00742.1.p,Migut.E01051.1.p,Migut.E01675.1.p,Migut.F01177.1.p,Migut.F00466.1.p,Migut.F02114.1.p,Migut.N00668.1.p	7	Potri.001G120300.1,Potri.003G112700.1,Potri.012G126400.1,Potri.014G177700.1,Potri.015G127200.1,Potri.014G177500.1,Potri.019G054300.1	7	Solyc03g083900.2.1,Solyc08g079090.2.1,Solyc09g055930.2.1,Solyc06g083020.1.1,Solyc06g083030.2.1,Solyc06g083040.2.1,Solyc06g083050.2.1	5	Thecc1EG002663t1,Thecc1EG025173t1,Thecc1EG002664t1,Thecc1EG014937t1,Thecc1EG016026t1	6	GSVIVT01001270001,GSVIVT01003808001,GSVIVT01018624001,GSVIVT01003805001,GSVIVT01019073001,GSVIVT01019074001	PF00450;PTHR11802:SF7;PF07732;PTHR11709:SF21;PF07731;PF00394	GO:0004185,GO:0006508,GO:0005507,GO:0005507,GO:0055114,GO:0016491,GO:0016491,GO:0055114
Lettuce_CrossTaxa100181	62	10	Atha,Brap,Fves,Lsat,Mgut,Ptri,Tcac,Csin,Slyc,Vviv	2	AT5G10530.1,AT5G65600.1	4	Bra006066,Bra018308,Bra024400,Bra028580	1	orange1.1g042831m	7	mrna00967.1-v1.0-hybrid,mrna03404.1-v1.0-hybrid,mrna07839.1-v1.0-hybrid,mrna24983.1-v1.0-hybrid,mrna25814.1-v1.0-hybrid,mrna24962.1-v1.0-hybrid,mrna24963.1-v1.0-hybrid	16	Lsat_1_v5_gn_2_69761.1,Lsat_1_v5_gn_9_113641.1,Lsat_1_v5_gn_2_79801.1,Lsat_1_v5_gn_2_82280.1,Lsat_1_v5_gn_2_82341.1,Lsat_1_v5_gn_6_77241.1,Lsat_1_v5_gn_6_77321.1,Lsat_1_v5_gn_6_77341.1,Lsat_1_v5_gn_9_114860.1,Lsat_1_v5_gn_9_114900.1,Lsat_1_v5_gn_9_114940.1,Lsat_1_v5_gn_9_114981.1,Lsat_1_v5_gn_9_115041.1,Lsat_1_v5_gn_9_115921.1,Lsat_1_v5_gn_9_117080.1,Lsat_1_v5_gn_7_84180.1	8	Migut.B00528.1.p,Migut.B00529.1.p,Migut.B00531.1.p,Migut.L00451.1.p,Migut.L00452.1.p,Migut.L00453.1.p,Migut.L00455.1.p,Migut.B00532.1.p	9	Potri.001G283200.1,Potri.001G283400.1,Potri.001G283700.1,Potri.001G284200.1,Potri.007G004200.1,Potri.003G094700.1,Potri.007G004300.1,Potri.007G004400.1,Potri.007G004500.1	3	Solyc03g043710.1.1,Solyc01g106160.1.1,Solyc10g047810.1.1	11	Thecc1EG000933t1,Thecc1EG000937t1,Thecc1EG000939t1,Thecc1EG000940t1,Thecc1EG000942t1,Thecc1EG000943t1,Thecc1EG031070t1,Thecc1EG031071t1,Thecc1EG007342t1,Thecc1EG000944t1,Thecc1EG007329t1	1	GSVIVT01001702001	PF00069;PF00139;PTHR24420;PTHR24420:SF30;SM00220	GO:0005524,GO:0004672,GO:0006468,GO:0030246,GO:0004672,GO:0005524,GO:0006468
Lettuce_CrossTaxa100182	62	8	Csin,Fves,Lsat,Mgut,Ptri,Tcac,Vviv,Slyc	0	---	0	---	3	orange1.1g038103m,orange1.1g041821m,orange1.1g040010m	8	mrna00184.1-v1.0-hybrid,mrna08851.1-v1.0-hybrid,mrna09151.1-v1.0-hybrid,mrna18710.1-v1.0-hybrid,mrna18377.1-v1.0-hybrid,mrna32074.1-v1.0-hybrid,mrna18711.1-v1.0-hybrid,mrna32071.1-v1.0-hybrid	18	Lsat_1_v5_gn_1_23220.1,Lsat_1_v5_gn_2_43461.1,Lsat_1_v5_gn_4_128940.1,Lsat_1_v5_gn_4_129640.1,Lsat_1_v5_gn_5_148040.1,Lsat_1_v5_gn_5_153281.1,Lsat_1_v5_gn_5_153341.1,Lsat_1_v5_gn_6_109261.1,Lsat_1_v5_gn_6_110541.1,Lsat_1_v5_gn_6_110580.1,Lsat_1_v5_gn_6_110620.1,Lsat_1_v5_gn_6_110661.1,Lsat_1_v5_gn_9_32440.1,Lsat_1_v5_gn_9_31461.1,Lsat_1_v5_gn_9_31640.1,Lsat_1_v5_gn_9_31681.1,Lsat_1_v5_gn_9_32500.…	2	Migut.J00275.1.p,Migut.J00276.1.p	11	Potri.006G091400.1,Potri.013G086100.1,Potri.013G095800.1,Potri.013G096400.1,Potri.016G102500.1,Potri.016G102600.1,Potri.016G102700.1,Potri.016G102900.1,Potri.013G096000.1,Potri.013G094000.1,Potri.013G096300.1	2	Solyc09g011330.1.1,Solyc04g078410.2.1	9	Thecc1EG021844t1,Thecc1EG021845t1,Thecc1EG021846t1,Thecc1EG021847t1,Thecc1EG022285t1,Thecc1EG034779t1,Thecc1EG034781t2,Thecc1EG043932t1,Thecc1EG033372t1	9	GSVIVT01009410001,GSVIVT01009412001,GSVIVT01009417001,GSVIVT01009421001,GSVIVT01009414001,GSVIVT01009418001,GSVIVT01009413001,GSVIVT01009415001,GSVIVT01034078001	PTHR24420:SF373;SM00220;PF08276;PF00069;PF01453;SM00108;PF00954	GO:0005524,GO:0004672,GO:0006468,GO:0006468,GO:0005524,GO:0004672,GO:0048544
Lettuce_CrossTaxa100183	62	10	Fves,Lsat,Mgut,Ptri,Slyc,Tcac,Vviv,Atha,Brap,Csin	1	AT3G23880.1	2	Bra014991,Bra033319	1	orange1.1g040165m	28	mrna01170.1-v1.0-hybrid,mrna07340.1-v1.0-hybrid,mrna24278.1-v1.0-hybrid,mrna24280.1-v1.0-hybrid,mrna24284.1-v1.0-hybrid,mrna28084.1-v1.0-hybrid,mrna31062.1-v1.0-hybrid,mrna02181.1-v1.0-hybrid,mrna07342.1-v1.0-hybrid,mrna24288.1-v1.0-hybrid,mrna24289.1-v1.0-hybrid,mrna24300.1-v1.0-hybrid,mrna25301.1-v1.0-hybrid,mrna29649.1-v1.0-hybrid,mrna04405.1-v1.0-hybrid,mrna06569.1-v1.0-hybrid,mrna24298.1-v1.…	2	Lsat_1_v5_gn_6_61400.1,Lsat_1_v5_gn_6_61500.1	9	Migut.F01803.1.p,Migut.F01804.1.p,Migut.F01805.1.p,Migut.F01806.1.p,Migut.F01807.1.p,Migut.F01808.1.p,Migut.L00223.1.p,Migut.L00613.1.p,Migut.N02032.1.p	4	Potri.001G318300.1,Potri.001G318400.1,Potri.017G058000.1,Potri.008G199800.1	5	Solyc01g067010.2.1,Solyc09g091690.1.1,Solyc10g008450.1.1,Solyc09g083230.1.1,Solyc09g091710.1.1	4	Thecc1EG021057t1,Thecc1EG021058t1,Thecc1EG021059t1,Thecc1EG021062t1	6	GSVIVT01013538001,GSVIVT01031692001,GSVIVT01026026001,GSVIVT01026027001,GSVIVT01031693001,GSVIVT01031694001	PTHR32133:SF0;PF00646;PF07734	GO:0005515
Lettuce_CrossTaxa100184	61	10	Atha,Brap,Csin,Fves,Lsat,Mgut,Ptri,Slyc,Tcac,Vviv	9	AT1G23480.1,AT1G24070.1,AT2G35650.1,AT3G56000.1,AT4G13410.1,AT5G03760.1,AT5G16190.1,AT5G22740.1,AT4G16590.1	13	Bra002426,Bra005779,Bra006343,Bra006633,Bra007207,Bra008638,Bra009512,Bra012416,Bra020212,Bra024603,Bra017305,Bra023020,Bra012702	4	orange1.1g009761m,orange1.1g040333m,orange1.1g041333m,orange1.1g044519m	3	mrna14456.1-v1.0-hybrid,mrna23579.1-v1.0-hybrid,mrna30129.1-v1.0-hybrid	8	Lsat_1_v5_gn_2_102741.1,Lsat_1_v5_gn_2_21541.1,Lsat_1_v5_gn_2_21580.1,Lsat_1_v5_gn_2_21600.1,Lsat_1_v5_gn_2_21620.1,Lsat_1_v5_gn_2_96600.1,Lsat_1_v5_gn_6_25040.1,Lsat_1_v5_gn_6_42601.1	7	Migut.D02330.1.p,Migut.D02331.1.p,Migut.J00497.1.p,Migut.N02518.1.p,Migut.N02519.1.p,Migut.J00655.1.p,Migut.L01705.1.p	5	Potri.004G189000.1,Potri.006G116900.1,Potri.008G026400.1,Potri.009G149700.1,Potri.010G234100.1	5	Solyc05g055410.1.1,Solyc06g074630.2.1,Solyc10g083670.1.1,Solyc11g007600.1.1,Solyc11g066820.1.1	3	Thecc1EG022423t1,Thecc1EG041521t1,Thecc1EG043600t1	4	GSVIVT01031405001,GSVIVT01033767001,GSVIVT01034719001,GSVIVT01025737001	PF00535;PTHR32044:SF0	N/A
Lettuce_CrossTaxa100185	61	10	Atha,Brap,Csin,Fves,Lsat,Mgut,Ptri,Slyc,Tcac,Vviv	5	AT1G55120.1,AT3G13784.1,AT3G13790.1,AT2G36190.1,AT3G52600.1	7	Bra017257,Bra023053,Bra033419,Bra021508,Bra027397,Bra027398,Bra037980	4	orange1.1g007857m,orange1.1g008242m,orange1.1g008189m,orange1.1g008686m	4	mrna06912.1-v1.0-hybrid,mrna23031.1-v1.0-hybrid,mrna23034.1-v1.0-hybrid,mrna15509.1-v1.0-hybrid	12	Lsat_1_v5_gn_3_23920.1,Lsat_1_v5_gn_3_23940.1,Lsat_1_v5_gn_3_25121.1,Lsat_1_v5_gn_3_25181.1,Lsat_1_v5_gn_3_25201.1,Lsat_1_v5_gn_5_48061.1,Lsat_1_v5_gn_5_164540.1,Lsat_1_v5_gn_5_164560.1,Lsat_1_v5_gn_8_74780.1,Lsat_1_v5_gn_9_21020.1,Lsat_1_v5_gn_6_14020.1,Lsat_1_v5_gn_5_47780.1	5	Migut.J01013.1.p,Migut.J01014.1.p,Migut.J01015.1.p,Migut.L01797.1.p,Migut.E01570.1.p	5	Potri.006G210600.1,Potri.016G077400.1,Potri.016G077500.1,Potri.006G227400.1,Potri.006G227500.1	9	Solyc09g010080.2.1,Solyc09g010090.2.1,Solyc10g083290.1.1,Solyc10g083300.1.1,Solyc10g085360.1.1,Solyc10g085640.1.1,Solyc10g085650.1.1,Solyc06g064620.2.1,Solyc03g121680.1.1	6	Thecc1EG022641t1,Thecc1EG022647t1,Thecc1EG029039t1,Thecc1EG025525t1,Thecc1EG037304t1,Thecc1EG037301t1	4	GSVIVT01035389001,GSVIVT01035390001,GSVIVT01016869001,GSVIVT01033873001	PF00251;PTHR31953:SF0;PF08244	N/A
Lettuce_CrossTaxa100186	60	10	Atha,Brap,Csin,Fves,Lsat,Mgut,Ptri,Tcac,Vviv,Slyc	4	AT1G22540.1,AT1G72140.1,AT1G72130.1,AT3G54450.1	8	Bra003893,Bra003896,Bra003897,Bra008011,Bra016085,Bra003894,Bra024519,Bra007073	3	orange1.1g008632m,orange1.1g045562m,orange1.1g008565m	6	mrna14295.1-v1.0-hybrid,mrna26864.1-v1.0-hybrid,mrna26865.1-v1.0-hybrid,mrna26866.1-v1.0-hybrid,mrna26870.1-v1.0-hybrid,mrna26872.1-v1.0-hybrid	4	Lsat_1_v5_gn_1_26041.1,Lsat_1_v5_gn_1_26061.1,Lsat_1_v5_gn_6_111480.1,Lsat_1_v5_gn_1_115780.1	3	Migut.C01314.1.p,Migut.C01315.1.p,Migut.B01226.1.p	13	Potri.001G027100.1,Potri.003G197400.1,Potri.013G106300.1,Potri.013G106400.1,Potri.013G106500.1,Potri.013G106600.1,Potri.013G106700.1,Potri.013G107000.1,Potri.019G079600.1,Potri.T150700.1,Potri.013G106900.1,Potri.T150600.1,Potri.019G079700.1	1	Solyc06g065020.2.1	7	Thecc1EG036490t2,Thecc1EG036493t1,Thecc1EG036495t1,Thecc1EG036497t1,Thecc1EG036494t1,Thecc1EG046961t1,Thecc1EG046962t1	11	GSVIVT01026059001,GSVIVT01013493001,GSVIVT01026067001,GSVIVT01026058001,GSVIVT01026064001,GSVIVT01026065001,GSVIVT01026066001,GSVIVT01026068001,GSVIVT01026070001,GSVIVT01026071001,GSVIVT01026072001	PF00854;PTHR11654:SF37	GO:0016020,GO:0006810,GO:0005215
Lettuce_CrossTaxa100187	60	10	Atha,Brap,Csin,Fves,Lsat,Mgut,Ptri,Slyc,Tcac,Vviv	5	AT1G30490.1,AT1G52150.2,AT2G34710.1,AT4G32880.1,AT5G60690.1	10	Bra002458,Bra005398,Bra011392,Bra014315,Bra018948,Bra020236,Bra021926,Bra032394,Bra034539,Bra038295	4	orange1.1g003069m,orange1.1g003071m,orange1.1g003250m,orange1.1g048771m	4	mrna08999.1-v1.0-hybrid,mrna21561.1-v1.0-hybrid,mrna25646.1-v1.0-hybrid,mrna28942.1-v1.0-hybrid	7	Lsat_1_v5_gn_1_37081.1,Lsat_1_v5_gn_2_100140.1,Lsat_1_v5_gn_4_100080.1,Lsat_1_v5_gn_5_134441.1,Lsat_1_v5_gn_5_32500.1,Lsat_1_v5_gn_6_22720.1,Lsat_1_v5_gn_6_45641.1	7	Migut.A00196.1.p,Migut.D01005.1.p,Migut.D02228.1.p,Migut.H01331.1.p,Migut.I00906.1.p,Migut.M01891.1.p,Migut.N02597.1.p	8	Potri.001G188800.1,Potri.001G372300.1,Potri.003G050100.1,Potri.004G211300.1,Potri.006G237500.1,Potri.009G014500.1,Potri.011G098300.1,Potri.018G045100.1	6	Solyc02g024070.2.1,Solyc02g069830.2.1,Solyc03g120910.2.1,Solyc08g066500.2.1,Solyc11g069470.1.1,Solyc12g044410.1.1	4	Thecc1EG026907t5,Thecc1EG028866t1,Thecc1EG037207t1,Thecc1EG042062t1	5	GSVIVT01016272001,GSVIVT01017010001,GSVIVT01021625001,GSVIVT01025193001,GSVIVT01035612001	PF01852;PF00046;PTHR24326:SF63;PF08670	GO:0006355,GO:0043565,GO:0003700
Lettuce_CrossTaxa100188	60	10	Brap,Fves,Lsat,Mgut,Ptri,Slyc,Tcac,Vviv,Atha,Csin	2	AT2G38870.1,AT5G43580.1	2	Bra000101,Bra025482	2	orange1.1g035202m,orange1.1g044806m	2	mrna32562.1-v1.0-hybrid,mrna32563.1-v1.0-hybrid	4	Lsat_1_v5_gn_3_122520.1,Lsat_1_v5_gn_3_123400.1,Lsat_1_v5_gn_3_123420.1,Lsat_1_v5_gn_5_186481.1	8	Migut.A00975.1.p,Migut.A00976.1.p,Migut.A00977.1.p,Migut.A00978.1.p,Migut.A00979.1.p,Migut.D00399.1.p,Migut.N02024.1.p,Migut.N02177.1.p	14	Potri.006G212000.1,Potri.006G212200.1,Potri.016G078800.1,Potri.016G078900.1,Potri.016G079000.1,Potri.016G079100.1,Potri.009G028300.1,Potri.010G075200.1,Potri.010G075300.1,Potri.010G075400.1,Potri.010G075500.1,Potri.010G075600.1,Potri.010G075700.1,Potri.010G075800.1	17	Solyc08g080630.2.1,Solyc09g083430.1.1,Solyc09g083440.2.1,Solyc09g084440.2.1,Solyc09g084450.2.1,Solyc09g084460.2.1,Solyc09g084470.2.1,Solyc09g084480.2.1,Solyc09g084490.2.1,Solyc09g089490.2.1,Solyc09g089500.2.1,Solyc09g089510.2.1,Solyc09g089520.2.1,Solyc09g089530.2.1,Solyc09g089540.2.1,Solyc10g086090.1.1,Solyc10g086100.1.1	7	Thecc1EG043194t1,Thecc1EG043196t1,Thecc1EG043198t1,Thecc1EG043201t1,Thecc1EG043202t1,Thecc1EG046959t1,Thecc1EG046960t1	2	GSVIVT01018137001,GSVIVT01018139001	PF00280	GO:0004867,GO:0009611
Lettuce_CrossTaxa100189	60	9	Csin,Fves,Mgut,Ptri,Tcac,Vviv,Atha,Lsat,Slyc	1	AT3G07040.1	0	---	5	orange1.1g002663m,orange1.1g002780m,orange1.1g005181m,orange1.1g047503m,orange1.1g048733m	10	mrna13682.1-v1.0-hybrid,mrna13683.1-v1.0-hybrid,mrna13684.1-v1.0-hybrid,mrna13686.1-v1.0-hybrid,mrna13687.1-v1.0-hybrid,mrna13689.1-v1.0-hybrid,mrna13691.1-v1.0-hybrid,mrna13905.1-v1.0-hybrid,mrna27720.1-v1.0-hybrid,mrna07581.1-v1.0-hybrid	1	Lsat_1_v5_gn_9_103760.1	4	Migut.F01791.1.p,Migut.F01792.1.p,Migut.B01344.1.p,Migut.M01789.1.p	24	Potri.001G134300.1,Potri.001G134400.1,Potri.001G134700.1,Potri.003G098900.1,Potri.003G099000.1,Potri.003G099100.1,Potri.018G013500.1,Potri.T129600.1,Potri.T129700.1,Potri.T129800.1,Potri.T130200.1,Potri.001G134500.1,Potri.T133200.1,Potri.002G216800.1,Potri.005G009100.1,Potri.005G008000.1,Potri.005G009900.1,Potri.T093200.1,Potri.005G034700.1,Potri.005G034900.1,Potri.005G035400.1,Potri.005G035700.1…	2	Solyc08g005440.2.1,Solyc01g086810.2.1	7	Thecc1EG016628t1,Thecc1EG016629t1,Thecc1EG016630t1,Thecc1EG016632t1,Thecc1EG045129t1,Thecc1EG045130t1,Thecc1EG025696t1	6	GSVIVT01012165001,GSVIVT01012167001,GSVIVT01012168001,GSVIVT01012169001,GSVIVT01028624001,GSVIVT01028632001	PF00931;PTHR23155:SF152	GO:0043531
Lettuce_CrossTaxa100190	60	1	Fves	0	---	0	---	0	---	60	mrna00251.1-v1.0-hybrid,mrna02735.1-v1.0-hybrid,mrna03463.1-v1.0-hybrid,mrna03594.1-v1.0-hybrid,mrna04979.1-v1.0-hybrid,mrna07789.1-v1.0-hybrid,mrna10534.1-v1.0-hybrid,mrna12307.1-v1.0-hybrid,mrna14277.1-v1.0-hybrid,mrna17841.1-v1.0-hybrid,mrna20656.1-v1.0-hybrid,mrna21772.1-v1.0-hybrid,mrna22752.1-v1.0-hybrid,mrna26904.1-v1.0-hybrid,mrna29181.1-v1.0-hybrid,mrna02147.1-v1.0-hybrid,mrna05047.1-v1.…	0	---	0	---	0	---	0	---	0	---	0	---	N/A	N/A
Lettuce_CrossTaxa100191	60	1	Lsat	0	---	0	---	0	---	0	---	60	Lsat_1_v5_gn_8_134761.1,Lsat_1_v5_gn_8_67560.1,Lsat_1_v5_gn_0_38741.1,Lsat_1_v5_gn_1_95481.1,Lsat_1_v5_gn_1_97081.1,Lsat_1_v5_gn_2_19900.1,Lsat_1_v5_gn_2_48941.1,Lsat_1_v5_gn_2_66240.1,Lsat_1_v5_gn_3_134641.1,Lsat_1_v5_gn_3_135840.1,Lsat_1_v5_gn_3_93301.1,Lsat_1_v5_gn_4_101700.1,Lsat_1_v5_gn_4_130741.1,Lsat_1_v5_gn_4_146101.1,Lsat_1_v5_gn_4_149281.1,Lsat_1_v5_gn_4_156620.1,Lsat_1_v5_gn_4_173461.1…	0	---	0	---	0	---	0	---	0	---	PTHR18919:SF7
Lettuce_CrossTaxa100192	59	10	Atha,Brap,Csin,Fves,Lsat,Mgut,Ptri,Slyc,Tcac,Vviv	5	AT1G62200.1,AT2G02020.1,AT2G02040.1,AT3G54140.1,AT5G01180.1	9	Bra007050,Bra009631,Bra014838,Bra024838,Bra017427,Bra017428,Bra026201,Bra026817,Bra026620	4	orange1.1g008367m,orange1.1g008623m,orange1.1g008792m,orange1.1g012670m	7	mrna00604.1-v1.0-hybrid,mrna07980.1-v1.0-hybrid,mrna09282.1-v1.0-hybrid,mrna14290.1-v1.0-hybrid,mrna18550.1-v1.0-hybrid,mrna18810.1-v1.0-hybrid,mrna18811.1-v1.0-hybrid	6	Lsat_1_v5_gn_5_170860.1,Lsat_1_v5_gn_5_36660.1,Lsat_1_v5_gn_8_72000.1,Lsat_1_v5_gn_8_72060.1,Lsat_1_v5_gn_8_99920.1,Lsat_1_v5_gn_9_25801.1	6	Migut.E00577.1.p,Migut.J00209.1.p,Migut.J00220.1.p,Migut.L01995.1.p,Migut.N00821.1.p,Migut.N00822.1.p	7	Potri.001G248600.1,Potri.006G096800.1,Potri.009G042400.1,Potri.010G100200.1,Potri.011G120000.1,Potri.016G111800.1,Potri.016G111900.1	7	Solyc02g021240.2.1,Solyc06g076750.2.1,Solyc07g008520.2.1,Solyc09g014220.2.1,Solyc09g014230.1.1,Solyc12g042300.1.1,Solyc09g005380.1.1	5	Thecc1EG011173t1,Thecc1EG021757t1,Thecc1EG041674t1,Thecc1EG041676t1,Thecc1EG021756t1	3	GSVIVT01034004001,GSVIVT01024796001,GSVIVT01011563001	PF00854;PTHR11654:SF37	GO:0006810,GO:0005215,GO:0016020
Lettuce_CrossTaxa100193	59	10	Atha,Brap,Csin,Fves,Lsat,Ptri,Slyc,Tcac,Mgut,Vviv	7	AT1G64900.1,AT1G64930.1,AT1G64940.1,AT1G64950.1,AT2G12190.1,AT5G23890.1,AT5G61320.1	5	Bra008510,Bra023730,Bra023731,Bra009713,Bra026478	6	orange1.1g008732m,orange1.1g010248m,orange1.1g047776m,orange1.1g037361m,orange1.1g002103m,orange1.1g040489m	6	mrna06716.1-v1.0-hybrid,mrna07695.1-v1.0-hybrid,mrna13246.1-v1.0-hybrid,mrna13250.1-v1.0-hybrid,mrna13253.1-v1.0-hybrid,mrna31519.1-v1.0-hybrid	5	Lsat_1_v5_gn_4_25161.1,Lsat_1_v5_gn_4_25281.1,Lsat_1_v5_gn_4_25481.1,Lsat_1_v5_gn_4_25441.1,Lsat_1_v5_gn_9_55340.1	2	Migut.F00928.1.p,Migut.F01109.1.p	16	Potri.001G330500.1,Potri.008G099100.1,Potri.005G079600.1,Potri.007G087800.1,Potri.007G088000.1,Potri.007G088200.1,Potri.013G076500.1,Potri.013G076600.1,Potri.013G076700.1,Potri.T079200.1,Potri.T079300.1,Potri.T079400.1,Potri.015G006100.1,Potri.012G142500.1,Potri.015G145700.1,Potri.T167300.1	4	Solyc03g096980.1.1,Solyc03g096990.2.1,Solyc06g074180.1.1,Solyc03g025530.2.1	6	Thecc1EG025625t1,Thecc1EG025626t1,Thecc1EG025627t1,Thecc1EG025628t1,Thecc1EG025630t1,Thecc1EG015192t1	2	GSVIVT01028918001,GSVIVT01024278001	PF00067	GO:0005506,GO:0020037,GO:0016705,GO:0009055,GO:0055114
Lettuce_CrossTaxa100194	59	10	Atha,Brap,Csin,Fves,Lsat,Mgut,Ptri,Slyc,Tcac,Vviv	6	AT3G26820.1,AT3G26840.1,AT5G41120.1,AT5G41130.2,AT1G54570.1,AT3G02030.1	9	Bra025232,Bra025519,Bra028488,Bra032956,Bra032957,Bra032959,Bra034909,Bra027967,Bra040703	5	orange1.1g004396m,orange1.1g005190m,orange1.1g041641m,orange1.1g005300m,orange1.1g006325m	6	mrna01370.1-v1.0-hybrid,mrna14161.1-v1.0-hybrid,mrna28228.1-v1.0-hybrid,mrna28234.1-v1.0-hybrid,mrna16445.1-v1.0-hybrid,mrna16447.1-v1.0-hybrid	6	Lsat_1_v5_gn_2_64801.1,Lsat_1_v5_gn_2_64821.1,Lsat_1_v5_gn_6_64501.1,Lsat_1_v5_gn_6_79500.1,Lsat_1_v5_gn_6_79440.1,Lsat_1_v5_gn_4_185980.1	6	Migut.A00937.1.p,Migut.F00026.1.p,Migut.D01794.1.p,Migut.D01795.1.p,Migut.D01910.1.p,Migut.D01913.1.p	12	Potri.001G323800.1,Potri.001G324000.1,Potri.001G324200.1,Potri.001G324400.1,Potri.017G062200.1,Potri.005G046600.1,Potri.005G046700.1,Potri.013G033000.1,Potri.013G033100.1,Potri.013G033300.1,Potri.013G033600.1,Potri.005G046800.1	2	Solyc01g098110.2.1,Solyc02g094430.2.1	4	Thecc1EG017292t1,Thecc1EG017293t1,Thecc1EG017294t1,Thecc1EG026437t1	3	GSVIVT01021897001,GSVIVT01033023001,GSVIVT01033025001	PTHR22753:SF5;PF03982	GO:0016747
Lettuce_CrossTaxa100195	59	6	Csin,Fves,Ptri,Slyc,Tcac,Vviv	0	---	0	---	8	orange1.1g006054m,orange1.1g039863m,orange1.1g044093m,orange1.1g008102m,orange1.1g008977m,orange1.1g009805m,orange1.1g045083m,orange1.1g040611m	7	mrna13048.1-v1.0-hybrid,mrna13049.1-v1.0-hybrid,mrna13052.1-v1.0-hybrid,mrna14715.1-v1.0-hybrid,mrna14720.1-v1.0-hybrid,mrna13050.1-v1.0-hybrid,mrna14718.1-v1.0-hybrid	0	---	0	---	18	Potri.019G105700.1,Potri.019G105900.1,Potri.019G106000.1,Potri.019G106200.1,Potri.019G106300.1,Potri.019G107600.1,Potri.019G107700.1,Potri.019G107800.1,Potri.019G108000.1,Potri.019G108200.1,Potri.T155400.1,Potri.T155500.1,Potri.019G107000.1,Potri.019G107300.1,Potri.019G115300.1,Potri.019G115900.1,Potri.019G106700.1,Potri.019G107400.1	3	Solyc07g061740.2.1,Solyc07g061750.2.1,Solyc07g061760.1.1	3	Thecc1EG020783t1,Thecc1EG020784t1,Thecc1EG043006t1	20	GSVIVT01001629001,GSVIVT01013586001,GSVIVT01001631001,GSVIVT01001636001,GSVIVT01027206001,GSVIVT01001633001,GSVIVT01001651001,GSVIVT01013569001,GSVIVT01013597001,GSVIVT01020895001,GSVIVT01020902001,GSVIVT01001649001,GSVIVT01010727001,GSVIVT01010731001,GSVIVT01013591001,GSVIVT01020881001,GSVIVT01020905001,GSVIVT01010730001,GSVIVT01013593001,GSVIVT01013583001	PF00023	N/A
Lettuce_CrossTaxa100196	59	9	Fves,Lsat,Mgut,Ptri,Tcac,Vviv,Atha,Slyc,Brap	4	AT3G09110.1,AT3G09120.1,AT5G01140.1,AT5G01150.1	2	Bra023543,Bra029748	0	---	4	mrna04453.1-v1.0-hybrid,mrna07853.1-v1.0-hybrid,mrna07862.1-v1.0-hybrid,mrna07852.1-v1.0-hybrid	6	Lsat_1_v5_gn_7_103021.1,Lsat_1_v5_gn_9_35601.1,Lsat_1_v5_gn_9_35641.1,Lsat_1_v5_gn_9_35661.1,Lsat_1_v5_gn_9_35741.1,Lsat_1_v5_gn_9_35681.1	35	Migut.B00940.1.p,Migut.C00012.1.p,Migut.C00274.1.p,Migut.F01309.1.p,Migut.F01320.1.p,Migut.F01329.1.p,Migut.H01036.1.p,Migut.M00204.1.p,Migut.M00205.1.p,Migut.M00211.1.p,Migut.M00212.1.p,Migut.M00417.1.p,Migut.M00442.1.p,Migut.M00443.1.p,Migut.M00444.1.p,Migut.M00445.1.p,Migut.M00446.1.p,Migut.M00447.1.p,Migut.M00453.1.p,Migut.M00455.1.p,Migut.M00458.1.p,Migut.M00461.1.p,Migut.M00462.1.p,Migut.M0…	2	Potri.001G247200.1,Potri.001G247300.1	1	Solyc09g011910.2.1	2	Thecc1EG041701t1,Thecc1EG041702t1	3	GSVIVT01010772001,GSVIVT01010776001,GSVIVT01020931001	PF05056;PTHR31683:SF0	N/A
Lettuce_CrossTaxa100197	59	1	Lsat	0	---	0	---	0	---	0	---	59	Lsat_1_v5_gn_0_43840.1,Lsat_1_v5_gn_2_15901.1,Lsat_1_v5_gn_2_15941.1,Lsat_1_v5_gn_2_15981.1,Lsat_1_v5_gn_2_17301.1,Lsat_1_v5_gn_4_111140.1,Lsat_1_v5_gn_4_144921.1,Lsat_1_v5_gn_4_147380.1,Lsat_1_v5_gn_4_147480.1,Lsat_1_v5_gn_4_148140.1,Lsat_1_v5_gn_4_148200.1,Lsat_1_v5_gn_4_148261.1,Lsat_1_v5_gn_4_148360.1,Lsat_1_v5_gn_4_148421.1,Lsat_1_v5_gn_4_150441.1,Lsat_1_v5_gn_4_150461.1,Lsat_1_v5_gn_4_15056…	0	---	0	---	0	---	0	---	0	---	PF00931;SM00255;PTHR11017;PTHR11017:SF130;PTHR23155:SF93;PTHR23155:SF37;PF01582	GO:0043531,GO:0005515,GO:0007165,GO:0005515,GO:0007165
Lettuce_CrossTaxa100198	59	1	Slyc	0	---	0	---	0	---	0	---	0	---	0	---	0	---	59	Solyc00g006570.1.1,Solyc00g008690.1.1,Solyc00g015610.1.1,Solyc00g046980.1.1,Solyc01g014570.1.1,Solyc01g090330.1.1,Solyc03g051750.1.1,Solyc05g016360.1.1,Solyc05g021450.1.1,Solyc06g009720.1.1,Solyc07g025440.1.1,Solyc08g047910.1.1,Solyc08g047980.1.1,Solyc08g048000.1.1,Solyc08g048130.1.1,Solyc09g042440.1.1,Solyc10g045360.1.1,Solyc11g027950.1.1,Solyc11g030440.1.1,Solyc11g030510.1.1,Solyc01g113500.1.1,…	0	---	0	---	N/A	N/A
Lettuce_CrossTaxa100199	58	10	Atha,Brap,Csin,Fves,Lsat,Mgut,Ptri,Tcac,Slyc,Vviv	9	AT1G26380.1,AT1G26390.1,AT1G26400.1,AT1G26410.1,AT1G26420.1,AT4G20800.1,AT1G30710.1,AT1G34575.1,AT1G30700.1	7	Bra013472,Bra013473,Bra024717,Bra024719,Bra014885,Bra023123,Bra023122	5	orange1.1g035812m,orange1.1g040771m,orange1.1g009297m,orange1.1g040700m,orange1.1g015646m	6	mrna20131.1-v1.0-hybrid,mrna20132.1-v1.0-hybrid,mrna20156.1-v1.0-hybrid,mrna20160.1-v1.0-hybrid,mrna20163.1-v1.0-hybrid,mrna20166.1-v1.0-hybrid	6	Lsat_1_v5_gn_3_107501.1,Lsat_1_v5_gn_3_107581.1,Lsat_1_v5_gn_3_107740.1,Lsat_1_v5_gn_3_107800.1,Lsat_1_v5_gn_7_49380.1,Lsat_1_v5_gn_3_68081.1	2	Migut.H01309.1.p,Migut.M01913.1.p	11	Potri.001G459100.1,Potri.001G459200.1,Potri.001G459500.1,Potri.011G155900.1,Potri.011G156000.1,Potri.011G158400.1,Potri.001G462200.1,Potri.001G462400.1,Potri.001G462500.1,Potri.011G158300.1,Potri.001G470100.1	1	Solyc02g070090.1.1	9	Thecc1EG019754t1,Thecc1EG027044t1,Thecc1EG027058t1,Thecc1EG027060t1,Thecc1EG027049t1,Thecc1EG027050t1,Thecc1EG027054t1,Thecc1EG027056t1,Thecc1EG027057t1	2	GSVIVT01021629001,GSVIVT01021726001	PF01565;PF08031	GO:0055114,GO:0008762,GO:0016491,GO:0050660,GO:0050660,GO:0016491,GO:0055114
Lettuce_CrossTaxa100200	58	10	Atha,Brap,Csin,Lsat,Mgut,Ptri,Slyc,Tcac,Vviv,Fves	3	AT1G29450.1,AT1G29500.1,AT1G29420.1	6	Bra010827,Bra032321,Bra032322,Bra010826,Bra010828,Bra032317	7	orange1.1g032077m,orange1.1g039601m,orange1.1g041495m,orange1.1g044019m,orange1.1g044978m,orange1.1g046614m,orange1.1g047136m	1	mrna17660.1-v1.0-hybrid	5	Lsat_1_v5_gn_3_47780.1,Lsat_1_v5_gn_4_70460.1,Lsat_1_v5_gn_8_121760.1,Lsat_1_v5_gn_8_122340.1,Lsat_1_v5_gn_8_122241.1	2	Migut.N01343.1.p,Migut.O00697.1.p	3	Potri.004G181400.1,Potri.009G141100.1,Potri.009G141200.1	20	Solyc04g052890.1.1,Solyc04g052910.1.1,Solyc04g052960.1.1,Solyc04g052980.1.1,Solyc04g052990.1.1,Solyc04g053010.1.1,Solyc04g053020.1.1,Solyc04g053030.1.1,Solyc10g052560.1.1,Solyc10g052570.1.1,Solyc10g052590.1.1,Solyc11g011630.1.1,Solyc11g011640.1.1,Solyc11g011660.1.1,Solyc11g011690.1.1,Solyc11g011710.1.1,Solyc11g011730.1.1,Solyc10g052530.1.1,Solyc11g011670.1.1,Solyc10g052550.1.1	7	Thecc1EG006512t1,Thecc1EG006513t1,Thecc1EG006515t1,Thecc1EG006523t1,Thecc1EG006518t1,Thecc1EG006519t1,Thecc1EG006521t1	4	GSVIVT01023909001,GSVIVT01023912001,GSVIVT01023915001,GSVIVT01023911001	PF02519;PTHR31175:SF0	N/A
Lettuce_CrossTaxa100201	58	10	Atha,Brap,Csin,Fves,Lsat,Mgut,Ptri,Slyc,Tcac,Vviv	4	AT2G25760.2,AT3G03940.1,AT3G13670.1,AT5G18190.1	9	Bra001518,Bra002140,Bra006445,Bra007778,Bra021498,Bra023667,Bra027409,Bra031961,Bra036426	5	orange1.1g005214m,orange1.1g005221m,orange1.1g005420m,orange1.1g005947m,orange1.1g048600m	6	mrna01884.1-v1.0-hybrid,mrna02101.1-v1.0-hybrid,mrna08991.1-v1.0-hybrid,mrna10418.1-v1.0-hybrid,mrna24744.1-v1.0-hybrid,mrna25642.1-v1.0-hybrid	7	Lsat_1_v5_gn_1_59680.1,Lsat_1_v5_gn_1_68240.1,Lsat_1_v5_gn_2_101461.1,Lsat_1_v5_gn_5_32541.1,Lsat_1_v5_gn_6_36980.1,Lsat_1_v5_gn_7_40621.1,Lsat_1_v5_gn_8_93781.1	5	Migut.E01533.1.p,Migut.I00903.1.p,Migut.J01890.1.p,Migut.K00005.1.p,Migut.M00633.1.p	7	Potri.001G009700.1,Potri.001G189100.1,Potri.003G049700.1,Potri.003G215700.1,Potri.006G236600.1,Potri.018G046400.1,Potri.019G034500.1	5	Solyc01g006120.2.1,Solyc10g080700.1.1,Solyc11g070170.1.1,Solyc12g095830.1.1,Solyc12g100310.1.1	5	Thecc1EG026463t1,Thecc1EG028872t1,Thecc1EG037217t1,Thecc1EG037903t1,Thecc1EG040287t1	5	GSVIVT01015403001,GSVIVT01017003001,GSVIVT01025385001,GSVIVT01033400001,GSVIVT01035288001	PF00069;PTHR11909:SF20	GO:0006468,GO:0005524,GO:0004672
Lettuce_CrossTaxa100202	58	10	Csin,Fves,Lsat,Ptri,Tcac,Vviv,Mgut,Slyc,Atha,Brap	2	AT3G54070.1,AT5G35810.1	1	Bra027577	5	orange1.1g037778m,orange1.1g040056m,orange1.1g044420m,orange1.1g045240m,orange1.1g003814m	4	mrna16262.1-v1.0-hybrid,mrna17270.1-v1.0-hybrid,mrna21766.1-v1.0-hybrid,mrna21767.1-v1.0-hybrid	34	Lsat_1_v5_gn_0_29540.1,Lsat_1_v5_gn_1_45601.1,Lsat_1_v5_gn_2_74920.1,Lsat_1_v5_gn_5_79180.1,Lsat_1_v5_gn_8_106541.1,Lsat_1_v5_gn_8_106801.1,Lsat_1_v5_gn_1_45260.1,Lsat_1_v5_gn_1_45340.1,Lsat_1_v5_gn_1_49821.1,Lsat_1_v5_gn_1_61861.1,Lsat_1_v5_gn_2_71081.1,Lsat_1_v5_gn_2_71101.1,Lsat_1_v5_gn_2_74740.1,Lsat_1_v5_gn_4_105500.1,Lsat_1_v5_gn_6_114201.1,Lsat_1_v5_gn_6_29241.1,Lsat_1_v5_gn_8_106600.1,Lsa…	1	Migut.M01987.1.p	3	Potri.006G062700.1,Potri.006G062900.1,Potri.015G125000.1	1	Solyc02g068670.1.1	4	Thecc1EG006048t1,Thecc1EG006049t1,Thecc1EG029348t2,Thecc1EG032859t1	3	GSVIVT01010202001,GSVIVT01010204001,GSVIVT01021602001	PF12796;PF13962;N/A	N/A
Lettuce_CrossTaxa100203	58	1	Slyc	0	---	0	---	0	---	0	---	0	---	0	---	0	---	58	Solyc08g061680.1.1,Solyc08g061690.1.1,Solyc08g061710.1.1,Solyc08g061760.1.1,Solyc11g019860.1.1,Solyc11g019880.1.1,Solyc11g019890.1.1,Solyc11g020380.1.1,Solyc11g020400.1.1,Solyc11g061810.1.1,Solyc11g061830.1.1,Solyc11g061840.1.1,Solyc11g061860.1.1,Solyc11g061870.1.1,Solyc11g061900.1.1,Solyc11g063690.1.1,Solyc11g063710.1.1,Solyc11g063740.1.1,Solyc11g020360.1.1,Solyc11g061820.1.1,Solyc08g061700.1.1,…	0	---	0	---	PF01745;PF01715	N/A
Lettuce_CrossTaxa100204	57	8	Csin,Fves,Ptri,Slyc,Tcac,Brap,Lsat,Mgut	0	---	1	Bra029536	24	orange1.1g035929m,orange1.1g041235m,orange1.1g042926m,orange1.1g036281m,orange1.1g036455m,orange1.1g036621m,orange1.1g037087m,orange1.1g037345m,orange1.1g038188m,orange1.1g038747m,orange1.1g039590m,orange1.1g039662m,orange1.1g041631m,orange1.1g041840m,orange1.1g042454m,orange1.1g044822m,orange1.1g045559m,orange1.1g045569m,orange1.1g045735m,orange1.1g046542m,orange1.1g048178m,orange1.1g048294m,ora…	3	mrna13008.1-v1.0-hybrid,mrna13013.1-v1.0-hybrid,mrna13009.1-v1.0-hybrid	1	Lsat_1_v5_gn_8_141900.1	1	Migut.M00112.1.p	8	Potri.005G114900.1,Potri.006G170300.1,Potri.012G099800.1,Potri.017G011100.1,Potri.017G012200.1,Potri.T135000.1,Potri.010G172200.1,Potri.T135200.1	9	Solyc04g063400.1.1,Solyc04g063440.1.1,Solyc04g064440.1.1,Solyc04g064450.1.1,Solyc04g064460.1.1,Solyc06g059810.1.1,Solyc06g059820.1.1,Solyc04g063430.1.1,Solyc07g044920.1.1	10	Thecc1EG041351t1,Thecc1EG045348t1,Thecc1EG045352t1,Thecc1EG045356t1,Thecc1EG045358t1,Thecc1EG045362t1,Thecc1EG045363t1,Thecc1EG045366t1,Thecc1EG045350t1,Thecc1EG043439t1	0	---	PTHR32133:SF0;PF00646;PF07734	GO:0005515
Lettuce_CrossTaxa100205	56	10	Atha,Brap,Csin,Fves,Lsat,Mgut,Ptri,Slyc,Tcac,Vviv	5	AT1G11670.1,AT1G61890.1,AT4G21903.2,AT4G21910.4,AT3G21690.1	12	Bra001840,Bra023866,Bra023867,Bra031296,Bra031297,Bra020862,Bra020863,Bra038748,Bra038749,Bra027073,Bra028379,Bra031776	3	orange1.1g010025m,orange1.1g010798m,orange1.1g010561m	2	mrna19600.1-v1.0-hybrid,mrna19601.1-v1.0-hybrid	6	Lsat_1_v5_gn_4_59441.1,Lsat_1_v5_gn_4_60721.1,Lsat_1_v5_gn_4_59521.1,Lsat_1_v5_gn_4_60660.1,Lsat_1_v5_gn_7_15900.1,Lsat_1_v5_gn_7_17841.1	5	Migut.M00141.1.p,Migut.M00142.1.p,Migut.M00143.1.p,Migut.M00144.1.p,Migut.M01311.1.p	9	Potri.004G016400.1,Potri.011G002200.1,Potri.011G002400.1,Potri.011G002500.1,Potri.011G002600.1,Potri.011G002700.1,Potri.011G002800.1,Potri.011G002900.1,Potri.014G153100.1	5	Solyc02g032660.2.1,Solyc02g080490.2.1,Solyc02g080480.2.1,Solyc07g052380.2.1,Solyc12g005850.1.1	4	Thecc1EG011340t1,Thecc1EG030211t2,Thecc1EG030212t1,Thecc1EG030213t1	5	GSVIVT01012737001,GSVIVT01012741001,GSVIVT01030589001,GSVIVT01030590001,GSVIVT01030594001	PTHR11206:SF21;PF01554	GO:0016020,GO:0015297,GO:0055085,GO:0015238,GO:0006855
Lettuce_CrossTaxa100206	56	7	Atha,Brap,Ptri,Csin,Tcac,Mgut,Fves	22	AT1G45215.1,AT1G45221.1,AT1G45223.1,AT1G57760.1,AT1G57775.1,AT1G57777.1,AT3G30383.1,AT3G30385.1,AT3G30387.1,AT3G44115.1,AT4G07515.1,AT4G08025.1,AT5G34881.1,AT5G34882.1,AT5G34883.1,AT5G34885.1,AT5G34887.1,AT5G34905.1,AT5G42567.1,AT5G42955.1,AT5G42957.1,AT5G34908.1	3	Bra004150,Bra004151,Bra004152	2	orange1.1g036093m,orange1.1g039266m	1	mrna28094.1-v1.0-hybrid	0	---	1	Migut.F01215.1.p	26	Potri.002G229600.1,Potri.002G229700.1,Potri.004G109000.1,Potri.004G109100.1,Potri.004G109900.1,Potri.004G110000.1,Potri.004G110100.1,Potri.004G110300.1,Potri.004G110500.1,Potri.004G115100.1,Potri.004G115200.1,Potri.004G115300.1,Potri.T017800.1,Potri.T018900.1,Potri.T019000.1,Potri.004G109400.1,Potri.004G109500.1,Potri.004G109600.1,Potri.004G110600.1,Potri.004G110800.1,Potri.004G110900.1,Potri.T01…	0	---	1	Thecc1EG024608t1	0	---	PF05617	N/A
Lettuce_CrossTaxa100207	56	9	Atha,Brap,Csin,Lsat,Ptri,Slyc,Tcac,Vviv,Mgut	2	AT1G52190.1,AT3G16180.1	3	Bra018952,Bra021168,Bra027185	5	orange1.1g007262m,orange1.1g007637m,orange1.1g007910m,orange1.1g008264m,orange1.1g039943m	0	---	7	Lsat_1_v5_gn_1_35361.1,Lsat_1_v5_gn_4_101760.1,Lsat_1_v5_gn_1_47221.1,Lsat_1_v5_gn_1_47261.1,Lsat_1_v5_gn_1_47281.1,Lsat_1_v5_gn_5_131001.1,Lsat_1_v5_gn_8_95941.1	3	Migut.I00933.1.p,Migut.J01143.1.p,Migut.E01519.1.p	15	Potri.006G240000.1,Potri.018G040300.1,Potri.018G040400.1,Potri.018G040500.1,Potri.018G040600.1,Potri.018G040700.1,Potri.018G040800.1,Potri.018G040900.1,Potri.018G041400.1,Potri.018G041500.1,Potri.018G041600.1,Potri.018G041700.1,Potri.018G041800.1,Potri.001G185700.1,Potri.012G087500.1	15	Solyc03g120550.2.1,Solyc03g120560.2.1,Solyc12g044310.1.1,Solyc04g005070.2.1,Solyc05g005910.2.1,Solyc05g005920.2.1,Solyc05g005940.2.1,Solyc05g005950.2.1,Solyc05g005960.2.1,Solyc05g005970.2.1,Solyc05g005980.2.1,Solyc05g006000.2.1,Solyc05g006010.2.1,Solyc12g007220.1.1,Solyc12g095810.1.1	4	Thecc1EG028817t1,Thecc1EG035998t1,Thecc1EG037174t1,Thecc1EG028779t1	2	GSVIVT01035643001,GSVIVT01017052001	PF00854;PTHR11654:SF58	GO:0005215,GO:0016020,GO:0006810
Lettuce_CrossTaxa100208	56	10	Csin,Fves,Ptri,Slyc,Tcac,Atha,Brap,Lsat,Mgut,Vviv	4	AT1G08070.1,AT2G29760.1,AT3G15930.1,AT3G42170.1	4	Bra018658,Bra018357,Bra021146,Bra026146	7	orange1.1g002915m,orange1.1g005485m,orange1.1g005000m,orange1.1g043060m,orange1.1g003746m,orange1.1g005476m,orange1.1g035659m	4	mrna15718.1-v1.0-hybrid,mrna31107.1-v1.0-hybrid,mrna31106.1-v1.0-hybrid,mrna34730.1-v1.0-hybrid	5	Lsat_1_v5_gn_7_42460.1,Lsat_1_v5_gn_5_171441.1,Lsat_1_v5_gn_5_131401.1,Lsat_1_v5_gn_8_137340.1,Lsat_1_v5_gn_4_77281.1	5	Migut.N00112.1.p,Migut.F00089.1.p,Migut.K00427.1.p,Migut.B00933.1.p,Migut.D01084.1.p	12	Potri.001G201800.1,Potri.003G031700.1,Potri.018G126600.1,Potri.010G016100.1,Potri.010G016700.1,Potri.018G126500.1,Potri.009G044700.1,Potri.018G071800.1,Potri.018G073700.1,Potri.018G040100.1,Potri.003G031600.1,Potri.005G011000.1	5	Solyc03g116840.1.1,Solyc06g076900.2.1,Solyc10g080090.1.1,Solyc12g009640.1.1,Solyc01g100790.1.1	5	Thecc1EG027267t1,Thecc1EG038026t1,Thecc1EG041637t1,Thecc1EG038144t1,Thecc1EG027266t1	5	GSVIVT01024761001,GSVIVT01015587001,GSVIVT01031265001,GSVIVT01017365001,GSVIVT01015466001	PTHR24015:SF61;PTHR24015:SF136;PTHR24015:SF78;PF01535;PF05699;PF02892	N/A
Lettuce_CrossTaxa100209	55	9	Atha,Brap,Csin,Lsat,Mgut,Tcac,Vviv,Ptri,Slyc	3	AT1G03495.1,AT1G03940.1,AT3G29635.1	5	Bra025402,Bra033107,Bra030550,Bra036208,Bra030351	2	orange1.1g011670m,orange1.1g012440m	0	---	15	Lsat_1_v5_gn_2_39381.1,Lsat_1_v5_gn_2_39501.1,Lsat_1_v5_gn_2_39521.1,Lsat_1_v5_gn_3_40600.1,Lsat_1_v5_gn_3_46740.1,Lsat_1_v5_gn_8_107560.1,Lsat_1_v5_gn_8_125161.1,Lsat_1_v5_gn_8_126061.1,Lsat_1_v5_gn_8_130860.1,Lsat_1_v5_gn_8_130961.1,Lsat_1_v5_gn_8_131040.1,Lsat_1_v5_gn_8_131420.1,Lsat_1_v5_gn_8_131480.1,Lsat_1_v5_gn_8_138001.1,Lsat_1_v5_gn_8_138200.1	18	Migut.B01649.1.p,Migut.B01650.1.p,Migut.H01012.1.p,Migut.M00341.1.p,Migut.M00344.1.p,Migut.M00347.1.p,Migut.M00348.1.p,Migut.M00352.1.p,Migut.M00353.1.p,Migut.D01942.1.p,Migut.M00342.1.p,Migut.M00343.1.p,Migut.M00354.1.p,Migut.N03038.1.p,Migut.D01940.1.p,Migut.H01019.1.p,Migut.N03033.1.p,Migut.M00345.1.p	1	Potri.019G118000.1	1	Solyc10g008680.1.1	6	Thecc1EG007252t1,Thecc1EG007919t1,Thecc1EG007920t1,Thecc1EG019971t1,Thecc1EG019973t1,Thecc1EG007906t1	4	GSVIVT01000461001,GSVIVT01000468001,GSVIVT01000469001,GSVIVT01000472001	PF02458;PTHR31625;PTHR31625:SF0	GO:0016747
Lettuce_CrossTaxa100210	55	10	Atha,Brap,Csin,Fves,Lsat,Mgut,Ptri,Slyc,Tcac,Vviv	5	AT1G14830.1,AT2G44590.3,AT3G60190.1,AT3G61760.1,AT5G42080.1	8	Bra003469,Bra007513,Bra014507,Bra016679,Bra025448,Bra026801,Bra028525,Bra037643	4	orange1.1g006928m,orange1.1g007054m,orange1.1g007263m,orange1.1g007296m	4	mrna03090.1-v1.0-hybrid,mrna10533.1-v1.0-hybrid,mrna19189.1-v1.0-hybrid,mrna32120.1-v1.0-hybrid	6	Lsat_1_v5_gn_0_4961.1,Lsat_1_v5_gn_3_106100.1,Lsat_1_v5_gn_3_10980.1,Lsat_1_v5_gn_3_140041.1,Lsat_1_v5_gn_4_33080.1,Lsat_1_v5_gn_7_11601.1	5	Migut.B01478.1.p,Migut.B01872.1.p,Migut.E00486.1.p,Migut.N01542.1.p,Migut.N01710.1.p	7	Potri.001G090600.1,Potri.001G147500.1,Potri.002G135100.1,Potri.002G171200.1,Potri.003G141000.1,Potri.010G105900.1,Potri.014G043600.1	6	Solyc01g005310.2.1,Solyc01g088510.2.1,Solyc01g095970.2.1,Solyc05g050600.2.1,Solyc08g077360.2.1,Solyc10g062160.1.1	5	Thecc1EG005147t1,Thecc1EG011058t1,Thecc1EG015794t2,Thecc1EG016478t1,Thecc1EG046942t1	5	GSVIVT01011654001,GSVIVT01013218001,GSVIVT01018380001,GSVIVT01019546001,GSVIVT01027147001	PTHR11566:SF12;PF01031;PF00350;PF02212	GO:0005525,GO:0003924,GO:0005525,GO:0005525,GO:0003924
Lettuce_CrossTaxa100211	55	10	Atha,Brap,Csin,Fves,Lsat,Mgut,Ptri,Slyc,Tcac,Vviv	5	AT1G23080.1,AT1G70940.1,AT1G73590.1,AT2G01420.2,AT5G57090.1	10	Bra002763,Bra006834,Bra015983,Bra035648,Bra003938,Bra012358,Bra016173,Bra008105,Bra016366,Bra026669	4	orange1.1g006199m,orange1.1g007420m,orange1.1g007826m,orange1.1g036474m	4	mrna09384.1-v1.0-hybrid,mrna12314.1-v1.0-hybrid,mrna12312.1-v1.0-hybrid,mrna00469.1-v1.0-hybrid	6	Lsat_1_v5_gn_2_14960.1,Lsat_1_v5_gn_5_155800.1,Lsat_1_v5_gn_8_44041.1,Lsat_1_v5_gn_8_68601.1,Lsat_1_v5_gn_3_54900.1,Lsat_1_v5_gn_4_14360.1	6	Migut.D01545.1.p,Migut.I00299.1.p,Migut.J01508.1.p,Migut.J01639.1.p,Migut.L00994.1.p,Migut.E00429.1.p	7	Potri.006G037000.1,Potri.008G129400.1,Potri.010G112800.1,Potri.012G047200.1,Potri.015G038700.1,Potri.016G035300.1,Potri.018G139400.1	6	Solyc03g118740.2.1,Solyc04g007690.2.1,Solyc07g006900.1.1,Solyc10g078370.1.1,Solyc10g080880.1.1,Solyc05g008060.2.1	4	Thecc1EG010862t1,Thecc1EG012854t1,Thecc1EG023972t1,Thecc1EG039622t1	3	GSVIVT01025748001,GSVIVT01025749001,GSVIVT01029266001	PTHR31752:SF0;PF03547	GO:0016021,GO:0055085
Lettuce_CrossTaxa100212	55	9	Atha,Brap,Fves,Mgut,Ptri,Tcac,Vviv,Csin,Slyc	17	AT1G32940.1,AT1G32950.1,AT1G32960.1,AT1G32970.1,AT1G66210.1,AT1G66220.1,AT4G10510.1,AT4G10520.1,AT4G10530.1,AT4G10540.1,AT4G10550.3,AT4G21323.1,AT4G21326.1,AT4G21630.1,AT4G21640.1,AT4G21650.1,AT5G11940.1	13	Bra004153,Bra004154,Bra013544,Bra022966,Bra023297,Bra023300,Bra023349,Bra033170,Bra037906,Bra038766,Bra038768,Bra038777,Bra038778	2	orange1.1g042478m,orange1.1g006582m	4	mrna01860.1-v1.0-hybrid,mrna01862.1-v1.0-hybrid,mrna01863.1-v1.0-hybrid,mrna01637.1-v1.0-hybrid	0	---	2	Migut.A01067.1.p,Migut.F00154.1.p	5	Potri.001G450600.1,Potri.004G161400.1,Potri.011G150900.1,Potri.011G151200.1,Potri.009G123300.1	1	Solyc03g081260.2.1	5	Thecc1EG006796t3,Thecc1EG015601t1,Thecc1EG015603t1,Thecc1EG047016t1,Thecc1EG015602t1	6	GSVIVT01019686001,GSVIVT01019687001,GSVIVT01038620001,GSVIVT01038641001,GSVIVT01038642001,GSVIVT01024195001	PF05922;PF02225;PF00082	N/A
Lettuce_CrossTaxa100213	55	10	Atha,Brap,Csin,Fves,Mgut,Ptri,Slyc,Tcac,Vviv,Lsat	4	AT5G25120.1,AT5G25130.1,AT5G25140.1,AT5G25180.1	8	Bra003019,Bra009817,Bra009820,Bra013842,Bra020484,Bra020488,Bra020489,Bra036533	6	orange1.1g010699m,orange1.1g011096m,orange1.1g012239m,orange1.1g012366m,orange1.1g038414m,orange1.1g045050m	9	mrna34411.1-v1.0-hybrid,mrna34739.1-v1.0-hybrid,mrna34740.1-v1.0-hybrid,mrna34741.1-v1.0-hybrid,mrna34742.1-v1.0-hybrid,mrna34743.1-v1.0-hybrid,mrna34810.1-v1.0-hybrid,mrna34811.1-v1.0-hybrid,mrna34987.1-v1.0-hybrid	1	Lsat_1_v5_gn_7_113201.1	5	Migut.A00342.1.p,Migut.A00344.1.p,Migut.G00690.1.p,Migut.M01668.1.p,Migut.F02026.1.p	8	Potri.007G074300.1,Potri.007G074900.1,Potri.007G075000.1,Potri.011G130800.1,Potri.T127100.1,Potri.T127300.1,Potri.T127200.1,Potri.008G223500.1	2	Solyc02g092250.2.1,Solyc10g017510.2.1	9	Thecc1EG019307t1,Thecc1EG019311t1,Thecc1EG030678t1,Thecc1EG030679t1,Thecc1EG030680t1,Thecc1EG032800t1,Thecc1EG030676t1,Thecc1EG030683t1,Thecc1EG030674t1	3	GSVIVT01022459001,GSVIVT01037987001,GSVIVT01037975001	PF00067;PTHR24298:SF0	GO:0055114,GO:0016705,GO:0020037,GO:0009055,GO:0005506
Lettuce_CrossTaxa100214	55	2	Lsat,Ptri	0	---	0	---	0	---	0	---	52	Lsat_1_v5_gn_0_36101.1,Lsat_1_v5_gn_0_39741.1,Lsat_1_v5_gn_3_16961.1,Lsat_1_v5_gn_3_93780.1,Lsat_1_v5_gn_4_85720.1,Lsat_1_v5_gn_8_138060.1,Lsat_1_v5_gn_8_138180.1,Lsat_1_v5_gn_0_36121.1,Lsat_1_v5_gn_0_39140.1,Lsat_1_v5_gn_0_43161.1,Lsat_1_v5_gn_3_93840.1,Lsat_1_v5_gn_4_85600.1,Lsat_1_v5_gn_4_85660.1,Lsat_1_v5_gn_5_42060.1,Lsat_1_v5_gn_5_94120.1,Lsat_1_v5_gn_8_132500.1,Lsat_1_v5_gn_8_132621.1,Lsat…	0	---	3	Potri.015G024500.1,Potri.015G024800.1,Potri.015G025300.1	0	---	0	---	0	---	PF13855;PTHR24420:SF44;PF08263;PTHR26393:SF19;PTHR24420:SF474	N/A
Lettuce_CrossTaxa100215	55	2	Ptri,Slyc	0	---	0	---	0	---	0	---	0	---	0	---	2	Potri.005G255800.1,Potri.005G157900.1	53	Solyc00g007560.1.1,Solyc00g066350.1.1,Solyc02g081790.1.1,Solyc03g083810.2.1,Solyc04g050690.1.1,Solyc04g071530.1.1,Solyc05g044530.1.1,Solyc07g021430.1.1,Solyc08g014250.1.1,Solyc08g067010.1.1,Solyc09g015390.1.1,Solyc10g051090.1.1,Solyc11g044440.1.1,Solyc12g056690.1.1,Solyc00g046570.1.1,Solyc03g059450.1.1,Solyc05g044520.1.1,Solyc06g050390.1.1,Solyc07g019610.1.1,Solyc07g043140.1.1,Solyc08g062880.1.1,…	0	---	0	---	PF10536	N/A
Lettuce_CrossTaxa100216	55	1	Tcac	0	---	0	---	0	---	0	---	0	---	0	---	0	---	0	---	55	Thecc1EG001970t1,Thecc1EG002866t1,Thecc1EG003712t1,Thecc1EG011481t1,Thecc1EG013376t1,Thecc1EG013521t1,Thecc1EG013839t1,Thecc1EG017575t1,Thecc1EG022566t1,Thecc1EG023809t1,Thecc1EG024087t1,Thecc1EG024271t1,Thecc1EG024515t1,Thecc1EG032548t1,Thecc1EG035608t1,Thecc1EG035685t1,Thecc1EG039394t1,Thecc1EG039903t1,Thecc1EG040417t1,Thecc1EG043746t1,Thecc1EG044347t1,Thecc1EG046328t1,Thecc1EG003077t1,Thecc1EG…	0	---	N/A	N/A
Lettuce_CrossTaxa100217	54	10	Atha,Brap,Csin,Fves,Lsat,Mgut,Ptri,Slyc,Tcac,Vviv	5	AT1G02500.1,AT2G36880.1,AT3G17390.1,AT4G01850.1,AT5G18525.1	9	Bra000914,Bra001661,Bra005236,Bra017219,Bra021241,Bra023084,Bra036311,Bra041036,Bra002166	4	orange1.1g015873m,orange1.1g044516m,orange1.1g045474m,orange1.1g000316m	5	mrna09668.1-v1.0-hybrid,mrna22927.1-v1.0-hybrid,mrna22974.1-v1.0-hybrid,mrna24556.1-v1.0-hybrid,mrna22981.1-v1.0-hybrid	5	Lsat_1_v5_gn_1_51641.1,Lsat_1_v5_gn_2_107260.1,Lsat_1_v5_gn_6_117861.1,Lsat_1_v5_gn_6_24520.1,Lsat_1_v5_gn_6_71400.1	5	Migut.B00863.1.p,Migut.J00647.1.p,Migut.L01709.1.p,Migut.K01509.1.p,Migut.N00012.1.p	8	Potri.002G189000.1,Potri.002G189200.1,Potri.006G123200.1,Potri.008G099300.1,Potri.010G153500.1,Potri.013G004100.1,Potri.014G114700.1,Potri.010G153300.1	5	Solyc01g101060.2.1,Solyc09g008280.1.1,Solyc10g083970.1.1,Solyc12g099000.1.1,Solyc12g099010.1.1	5	Thecc1EG004913t2,Thecc1EG021477t1,Thecc1EG022268t1,Thecc1EG026823t1,Thecc1EG021471t1	3	GSVIVT01017603001,GSVIVT01017662001,GSVIVT01033651001	PTHR11964:SF0;PF02773;PF02772;PF00438	GO:0006556,GO:0004478,GO:0006556,GO:0004478,GO:0004478,GO:0006556
Lettuce_CrossTaxa100218	54	2	Atha,Brap	21	AT1G43680.1,AT2G13510.1,AT5G25600.1,AT5G35737.1,AT5G36228.1,AT2G02103.1,AT2G13450.1,AT2G13500.1,AT2G16676.1,AT2G17920.1,AT2G41590.1,AT3G31430.1,AT3G47920.1,AT4G02000.1,AT5G18636.1,AT5G25200.1,AT4G04730.1,AT3G24070.1,AT2G31590.1,AT3G42140.1,AT5G51195.1	33	Bra005228,Bra009828,Bra014058,Bra014109,Bra014249,Bra032353,Bra038576,Bra008280,Bra014112,Bra014804,Bra015250,Bra018033,Bra028038,Bra030479,Bra033426,Bra033922,Bra035314,Bra035991,Bra038115,Bra038117,Bra038304,Bra039882,Bra040867,Bra041006,Bra011989,Bra017679,Bra019451,Bra030392,Bra037613,Bra039518,Bra034932,Bra040499,Bra030186	0	---	0	---	0	---	0	---	0	---	0	---	0	---	0	---	N/A	N/A
Lettuce_CrossTaxa100219	54	10	Atha,Brap,Csin,Fves,Lsat,Mgut,Ptri,Slyc,Tcac,Vviv	4	AT1G77690.1,AT2G21050.1,AT2G38120.1,AT5G01240.1	9	Bra000039,Bra000160,Bra000584,Bra003674,Bra005136,Bra008325,Bra009636,Bra017136,Bra031158	4	orange1.1g011022m,orange1.1g011392m,orange1.1g011966m,orange1.1g012371m	4	mrna07619.1-v1.0-hybrid,mrna11123.1-v1.0-hybrid,mrna18832.1-v1.0-hybrid,mrna20938.1-v1.0-hybrid	5	Lsat_1_v5_gn_2_121301.1,Lsat_1_v5_gn_5_155160.1,Lsat_1_v5_gn_8_100100.1,Lsat_1_v5_gn_8_125021.1,Lsat_1_v5_gn_9_63301.1	7	Migut.B00100.1.p,Migut.C01164.1.p,Migut.J00185.1.p,Migut.J00188.1.p,Migut.N01303.1.p,Migut.O00906.1.p,Migut.L02001.1.p	8	Potri.002G087000.1,Potri.004G172800.1,Potri.005G174000.1,Potri.006G098300.1,Potri.008G066400.1,Potri.009G132100.1,Potri.010G191000.1,Potri.016G113600.1	5	Solyc01g111310.2.1,Solyc09g014380.2.1,Solyc10g055260.1.1,Solyc10g076790.1.1,Solyc11g013310.1.1	4	Thecc1EG006657t1,Thecc1EG021727t1,Thecc1EG035054t1,Thecc1EG042567t2	4	GSVIVT01008917001,GSVIVT01024054001,GSVIVT01032855001,GSVIVT01033986001	PF01490;PTHR22950:SF13;PTHR22950:SF3	N/A
Lettuce_CrossTaxa100220	54	10	Atha,Brap,Csin,Fves,Lsat,Mgut,Ptri,Slyc,Tcac,Vviv	4	AT1G79620.1,AT5G49760.1,AT5G49770.1,AT5G49780.1	5	Bra000592,Bra027053,Bra027054,Bra037952,Bra008427	2	orange1.1g002121m,orange1.1g002189m	6	mrna03528.1-v1.0-hybrid,mrna03534.1-v1.0-hybrid,mrna13646.1-v1.0-hybrid,mrna29277.1-v1.0-hybrid,mrna29278.1-v1.0-hybrid,mrna03532.1-v1.0-hybrid	7	Lsat_1_v5_gn_1_96600.1,Lsat_1_v5_gn_7_30600.1,Lsat_1_v5_gn_9_81480.1,Lsat_1_v5_gn_9_81501.1,Lsat_1_v5_gn_9_81561.1,Lsat_1_v5_gn_9_81581.1,Lsat_1_v5_gn_9_81761.1	7	Migut.B00685.1.p,Migut.B00694.1.p,Migut.B00695.1.p,Migut.B00696.1.p,Migut.F01832.1.p,Migut.F02083.1.p,Migut.N00878.1.p	12	Potri.003G046500.1,Potri.004G231700.1,Potri.004G231800.1,Potri.004G232400.1,Potri.004G231200.1,Potri.004G231600.1,Potri.011G128500.1,Potri.004G231300.1,Potri.004G231500.1,Potri.004G232500.1,Potri.006G114400.1,Potri.016G144100.1	4	Solyc01g102680.2.1,Solyc01g102700.2.1,Solyc01g102710.2.1,Solyc10g085670.1.1	5	Thecc1EG027875t1,Thecc1EG027886t2,Thecc1EG027894t1,Thecc1EG036028t2,Thecc1EG027890t2	2	GSVIVT01023113001,GSVIVT01029829001	PTHR24420:SF444;PTHR24420:SF133;PF07714;PF08263;PF00560	GO:0004672,GO:0006468
Lettuce_CrossTaxa100221	54	10	Atha,Brap,Csin,Fves,Lsat,Mgut,Ptri,Slyc,Tcac,Vviv	5	AT2G30210.1,AT2G40370.1,AT5G05390.1,AT5G07130.1,AT5G58450.1	8	Bra004966,Bra009111,Bra017010,Bra018328,Bra021620,Bra028760,Bra009290,Bra002650	4	orange1.1g008066m,orange1.1g039963m,orange1.1g013075m,orange1.1g001799m	5	mrna07465.1-v1.0-hybrid,mrna07472.1-v1.0-hybrid,mrna21281.1-v1.0-hybrid,mrna28184.1-v1.0-hybrid,mrna28183.1-v1.0-hybrid	7	Lsat_1_v5_gn_2_125601.1,Lsat_1_v5_gn_5_173681.1,Lsat_1_v5_gn_8_13161.1,Lsat_1_v5_gn_9_14760.1,Lsat_1_v5_gn_9_18180.1,Lsat_1_v5_gn_9_60720.1,Lsat_1_v5_gn_9_14720.1	4	Migut.F00628.1.p,Migut.F01469.1.p,Migut.N00760.1.p,Migut.N00759.1.p	8	Potri.008G073700.1,Potri.008G073800.1,Potri.010G183500.1,Potri.010G183600.1,Potri.013G152700.1,Potri.019G121700.1,Potri.019G124300.1,Potri.013G152800.1	8	Solyc05g052340.2.1,Solyc05g052390.2.1,Solyc05g052400.2.1,Solyc06g048860.1.1,Solyc06g050530.2.1,Solyc06g082240.2.1,Solyc09g057910.2.1,Solyc09g057920.2.1	3	Thecc1EG042229t1,Thecc1EG042428t1,Thecc1EG042230t1	2	GSVIVT01024634001,GSVIVT01032744001	PTHR22767:SF3;PF07732;PTHR11709:SF22;PF07731;PF00394	GO:0005507,GO:0016491,GO:0055114,GO:0005507,GO:0055114,GO:0016491
Lettuce_CrossTaxa100222	54	10	Atha,Brap,Csin,Fves,Lsat,Mgut,Ptri,Slyc,Tcac,Vviv	4	AT2G37040.1,AT3G10340.1,AT3G53260.1,AT5G04230.2	6	Bra003126,Bra006985,Bra017210,Bra029831,Bra030322,Bra039777	4	orange1.1g004955m,orange1.1g005031m,orange1.1g016039m,orange1.1g037382m	2	mrna09753.1-v1.0-hybrid,mrna23261.1-v1.0-hybrid	5	Lsat_1_v5_gn_2_106520.1,Lsat_1_v5_gn_2_106540.1,Lsat_1_v5_gn_6_31000.1,Lsat_1_v5_gn_6_31080.1,Lsat_1_v5_gn_9_68321.1	3	Migut.F01977.1.p,Migut.J00542.1.p,Migut.L01685.1.p	5	Potri.006G126800.1,Potri.008G038200.1,Potri.010G224100.1,Potri.010G224200.1,Potri.016G091100.1	8	Solyc00g282510.1.1,Solyc03g042560.1.1,Solyc05g056170.2.1,Solyc09g007890.1.1,Solyc09g007900.2.1,Solyc09g007910.2.1,Solyc09g007920.2.1,Solyc10g086180.1.1	3	Thecc1EG022179t1,Thecc1EG042087t1,Thecc1EG043179t1	14	GSVIVT01015124001,GSVIVT01015138001,GSVIVT01024292001,GSVIVT01024306001,GSVIVT01025214001,GSVIVT01016257001,GSVIVT01024293001,GSVIVT01024294001,GSVIVT01024295001,GSVIVT01024299001,GSVIVT01024303001,GSVIVT01024305001,GSVIVT01024315001,GSVIVT01025703001	PF00221;PTHR32364:SF2	GO:0009058,GO:0016841
Lettuce_CrossTaxa100223	54	10	Atha,Brap,Fves,Lsat,Mgut,Ptri,Slyc,Tcac,Vviv,Csin	6	AT3G07820.1,AT3G07830.1,AT3G07840.1,AT5G48140.1,AT3G07850.1,AT3G14040.1	7	Bra001268,Bra001269,Bra040032,Bra040034,Bra040035,Bra020716,Bra029682	2	orange1.1g015254m,orange1.1g045893m	4	mrna01127.1-v1.0-hybrid,mrna14305.1-v1.0-hybrid,mrna21632.1-v1.0-hybrid,mrna21638.1-v1.0-hybrid	8	Lsat_1_v5_gn_5_123220.1,Lsat_1_v5_gn_7_95661.1,Lsat_1_v5_gn_7_95681.1,Lsat_1_v5_gn_7_95741.1,Lsat_1_v5_gn_7_95781.1,Lsat_1_v5_gn_7_95821.1,Lsat_1_v5_gn_7_95961.1,Lsat_1_v5_gn_9_105680.1	6	Migut.M00012.1.p,Migut.M00013.1.p,Migut.M00014.1.p,Migut.M00015.1.p,Migut.M00016.1.p,Migut.M00017.1.p	8	Potri.007G035800.1,Potri.019G066700.1,Potri.019G066800.1,Potri.019G067000.1,Potri.019G067100.1,Potri.019G067200.1,Potri.T177500.1,Potri.014G162300.1	2	Solyc00g030510.2.1,Solyc07g044870.2.1	4	Thecc1EG002289t1,Thecc1EG002294t1,Thecc1EG043174t1,Thecc1EG043175t1	7	GSVIVT01020791001,GSVIVT01020792001,GSVIVT01020794001,GSVIVT01030018001,GSVIVT01030017001,GSVIVT01030023001,GSVIVT01030030001	PF00295;PTHR31375:SF0	GO:0004650,GO:0005975
Lettuce_CrossTaxa100224	54	9	Atha,Csin,Lsat,Ptri,Slyc,Tcac,Vviv,Brap,Mgut	3	AT4G20820.1,AT5G44440.1,AT5G44410.1	2	Bra013475,Bra027555	10	orange1.1g008779m,orange1.1g009115m,orange1.1g038259m,orange1.1g039163m,orange1.1g041546m,orange1.1g046660m,orange1.1g048392m,orange1.1g009342m,orange1.1g042207m,orange1.1g042223m	0	---	2	Lsat_1_v5_gn_5_30360.1,Lsat_1_v5_gn_5_30621.1	2	Migut.M01917.1.p,Migut.C00914.1.p	17	Potri.001G440700.1,Potri.001G461500.1,Potri.001G461700.1,Potri.001G461800.1,Potri.001G461900.1,Potri.001G462000.1,Potri.001G462100.1,Potri.001G462700.1,Potri.001G464700.1,Potri.001G464800.1,Potri.011G157900.1,Potri.011G158000.1,Potri.011G158100.1,Potri.011G162700.1,Potri.011G162800.1,Potri.011G162900.1,Potri.011G163000.1	2	Solyc06g065060.1.1,Solyc06g065070.1.1	14	Thecc1EG011419t1,Thecc1EG027036t1,Thecc1EG027038t1,Thecc1EG027041t1,Thecc1EG015125t1,Thecc1EG015129t1,Thecc1EG015132t1,Thecc1EG015133t1,Thecc1EG015135t1,Thecc1EG015140t1,Thecc1EG015141t1,Thecc1EG020188t1,Thecc1EG020191t1,Thecc1EG044592t1	2	GSVIVT01020745001,GSVIVT01020746001	PF01565;PF08031	GO:0055114,GO:0016491,GO:0050660,GO:0008762,GO:0016491,GO:0050660,GO:0055114
Lettuce_CrossTaxa100225	54	10	Brap,Fves,Lsat,Mgut,Ptri,Slyc,Atha,Csin,Vviv,Tcac	4	AT2G38530.1,AT2G38540.1,AT5G59310.1,AT5G59320.1	7	Bra005098,Bra017112,Bra017113,Bra005099,Bra006721,Bra012848,Bra020322	2	orange1.1g033544m,orange1.1g033151m	2	mrna13868.1-v1.0-hybrid,mrna13870.1-v1.0-hybrid	16	Lsat_1_v5_gn_1_72560.1,Lsat_1_v5_gn_1_72640.1,Lsat_1_v5_gn_1_72700.1,Lsat_1_v5_gn_1_72901.1,Lsat_1_v5_gn_1_72921.1,Lsat_1_v5_gn_1_72941.1,Lsat_1_v5_gn_1_72961.1,Lsat_1_v5_gn_1_82001.1,Lsat_1_v5_gn_9_38580.1,Lsat_1_v5_gn_1_72600.1,Lsat_1_v5_gn_1_72740.1,Lsat_1_v5_gn_1_73001.1,Lsat_1_v5_gn_9_39161.1,Lsat_1_v5_gn_9_39240.1,Lsat_1_v5_gn_5_152461.1,Lsat_1_v5_gn_5_149921.1	6	Migut.G01285.1.p,Migut.G01287.1.p,Migut.G01288.1.p,Migut.J00045.1.p,Migut.J00046.1.p,Migut.J00049.1.p	2	Potri.004G086500.1,Potri.004G086600.1	11	Solyc09g008500.1.1,Solyc10g075150.1.1,Solyc09g018010.2.1,Solyc10g075070.1.1,Solyc10g075100.1.1,Solyc10g075110.1.1,Solyc10g076200.1.1,Solyc10g075050.1.1,Solyc10g075060.1.1,Solyc10g075090.1.1,Solyc08g067510.1.1	3	Thecc1EG019718t1,Thecc1EG019712t2,Thecc1EG019716t1	1	GSVIVT01030190001	PF00234;SM00499	N/A
Lettuce_CrossTaxa100226	54	10	Lsat,Mgut,Ptri,Slyc,Vviv,Atha,Brap,Csin,Fves,Tcac	2	AT1G17180.1,AT1G78380.1	1	Bra003644	2	orange1.1g027727m,orange1.1g027726m	2	mrna10382.1-v1.0-hybrid,mrna10383.1-v1.0-hybrid	7	Lsat_1_v5_gn_5_120301.1,Lsat_1_v5_gn_5_120361.1,Lsat_1_v5_gn_5_121061.1,Lsat_1_v5_gn_5_121081.1,Lsat_1_v5_gn_5_121101.1,Lsat_1_v5_gn_5_121520.1,Lsat_1_v5_gn_7_84721.1	7	Migut.H02061.1.p,Migut.H02062.1.p,Migut.H02063.1.p,Migut.H02064.1.p,Migut.H02065.1.p,Migut.H02066.1.p,Migut.M00665.1.p	14	Potri.001G431300.1,Potri.001G431400.1,Potri.001G431600.1,Potri.001G431700.1,Potri.001G436600.1,Potri.001G436700.1,Potri.001G436800.1,Potri.001G437000.1,Potri.001G437100.1,Potri.001G437200.1,Potri.001G437400.1,Potri.011G140800.1,Potri.011G140400.1,Potri.011G140600.1	8	Solyc07g056420.2.1,Solyc07g056440.2.1,Solyc07g056460.2.1,Solyc07g056470.2.1,Solyc07g056480.2.1,Solyc07g056490.2.1,Solyc07g056500.2.1,Solyc12g011310.1.1	1	Thecc1EG032364t1	10	GSVIVT01014951001,GSVIVT01014953001,GSVIVT01014962001,GSVIVT01014963001,GSVIVT01014973001,GSVIVT01014974001,GSVIVT01038031001,GSVIVT01038035001,GSVIVT01038046001,GSVIVT01038041001	PF00043;PF02798;PTHR11260:SF41	GO:0005515
Lettuce_CrossTaxa100227	54	4	Tcac,Vviv,Lsat,Slyc	0	---	0	---	0	---	0	---	1	Lsat_1_v5_gn_8_153880.1	0	---	0	---	1	Solyc03g077970.1.1	48	Thecc1EG031897t1,Thecc1EG000935t1,Thecc1EG008248t1,Thecc1EG014810t1,Thecc1EG017042t1,Thecc1EG018741t1,Thecc1EG024158t1,Thecc1EG030880t1,Thecc1EG031281t1,Thecc1EG034780t1,Thecc1EG045115t1,Thecc1EG000936t1,Thecc1EG038290t1,Thecc1EG035505t1,Thecc1EG007893t1,Thecc1EG002642t1,Thecc1EG010873t1,Thecc1EG014115t1,Thecc1EG032610t1,Thecc1EG033647t1,Thecc1EG044508t1,Thecc1EG031228t1,Thecc1EG004047t1,Thecc1EG…	4	GSVIVT01032339001,GSVIVT01003937001,GSVIVT01004123001,GSVIVT01004252001	PTHR19446:SF34	N/A
Lettuce_CrossTaxa100228	54	2	Tcac,Vviv	0	---	0	---	0	---	0	---	0	---	0	---	0	---	0	---	3	Thecc1EG007053t1,Thecc1EG017494t1,Thecc1EG004537t1	51	GSVIVT01000313001,GSVIVT01000319001,GSVIVT01000500001,GSVIVT01001707001,GSVIVT01001944001,GSVIVT01003489001,GSVIVT01005229001,GSVIVT01005673001,GSVIVT01005721001,GSVIVT01006092001,GSVIVT01010182001,GSVIVT01010705001,GSVIVT01012273001,GSVIVT01012550001,GSVIVT01012558001,GSVIVT01014980001,GSVIVT01018225001,GSVIVT01018264001,GSVIVT01021857001,GSVIVT01022431001,GSVIVT01022471001,GSVIVT01022672001,GSV…	PF02902	N/A
Lettuce_CrossTaxa100229	53	10	Atha,Brap,Csin,Fves,Lsat,Mgut,Ptri,Slyc,Tcac,Vviv	8	AT1G31670.1,AT1G31690.1,AT1G31710.1,AT4G14940.1,AT1G62810.1,AT3G43670.1,AT4G12290.1,AT4G12270.1	5	Bra018469,Bra034523,Bra038431,Bra038432,Bra036916	6	orange1.1g005872m,orange1.1g006085m,orange1.1g006113m,orange1.1g006235m,orange1.1g040402m,orange1.1g046592m	6	mrna09878.1-v1.0-hybrid,mrna09879.1-v1.0-hybrid,mrna15453.1-v1.0-hybrid,mrna09880.1-v1.0-hybrid,mrna32283.1-v1.0-hybrid,mrna32284.1-v1.0-hybrid	3	Lsat_1_v5_gn_6_89561.1,Lsat_1_v5_gn_6_90041.1,Lsat_1_v5_gn_7_76621.1	3	Migut.A00829.1.p,Migut.O00615.1.p,Migut.G00315.1.p	6	Potri.001G118200.1,Potri.001G118300.1,Potri.008G151900.1,Potri.010G088800.1,Potri.010G088900.1,Potri.010G089000.1	5	Solyc03g005160.2.1,Solyc09g075930.1.1,Solyc09g075940.2.1,Solyc09g090490.1.1,Solyc08g079430.2.1	6	Thecc1EG016065t1,Thecc1EG016066t1,Thecc1EG020609t1,Thecc1EG020602t1,Thecc1EG020603t2,Thecc1EG020608t1	5	GSVIVT01017952001,GSVIVT01017954001,GSVIVT01017958001,GSVIVT01017959001,GSVIVT01019873001	PF02727;PTHR10638:SF12;PF02728;PF01179	GO:0048038,GO:0008131,GO:0009308,GO:0055114,GO:0005507,GO:0048038,GO:0009308,GO:0005507,GO:0055114,GO:0008131,GO:0055114,GO:0009308,GO:0005507,GO:0048038,GO:0008131
Lettuce_CrossTaxa100230	53	10	Atha,Brap,Csin,Fves,Lsat,Mgut,Ptri,Slyc,Tcac,Vviv	6	AT4G26270.1,AT4G29220.1,AT4G32840.1,AT5G56630.1,AT5G61580.1,AT5G07590.1	7	Bra002801,Bra006864,Bra011089,Bra011387,Bra012940,Bra026452,Bra009249	5	orange1.1g009394m,orange1.1g009444m,orange1.1g009804m,orange1.1g012056m,orange1.1g014755m	4	mrna09021.1-v1.0-hybrid,mrna11348.1-v1.0-hybrid,mrna21168.1-v1.0-hybrid,mrna25699.1-v1.0-hybrid	5	Lsat_1_v5_gn_3_107840.1,Lsat_1_v5_gn_6_7721.1,Lsat_1_v5_gn_8_88260.1,Lsat_1_v5_gn_8_9660.1,Lsat_1_v5_gn_8_9600.1	5	Migut.A00175.1.p,Migut.E01545.1.p,Migut.F00525.1.p,Migut.K00561.1.p,Migut.F00523.1.p	6	Potri.001G079100.1,Potri.003G151400.1,Potri.003G151100.1,Potri.006G152600.1,Potri.006G235100.1,Potri.018G069200.1	6	Solyc03g093520.2.1,Solyc04g072580.1.1,Solyc07g045160.2.1,Solyc08g066100.2.1,Solyc12g095880.1.1,Solyc03g093490.2.1	5	Thecc1EG014852t1,Thecc1EG028918t1,Thecc1EG037235t1,Thecc1EG037743t1,Thecc1EG014858t1	4	GSVIVT01013938001,GSVIVT01015271001,GSVIVT01035322001,GSVIVT01013975001	PTHR16220:SF0;PF00365;PTHR13697:SF0	GO:0006096,GO:0003872,GO:0005945
Lettuce_CrossTaxa100231	53	2	Ptri,Brap	0	---	1	Bra030483	0	---	0	---	0	---	0	---	52	Potri.001G000100.1,Potri.001G000200.1,Potri.001G195100.1,Potri.001G473400.1,Potri.003G000100.1,Potri.003G000200.1,Potri.004G000100.1,Potri.004G000200.1,Potri.004G127000.1,Potri.004G127800.1,Potri.005G151300.1,Potri.006G000100.1,Potri.006G162200.1,Potri.006G162600.1,Potri.007G062300.1,Potri.008G001800.1,Potri.008G001900.1,Potri.008G207900.1,Potri.009G000300.1,Potri.009G000700.1,Potri.010G000100.1,…	0	---	0	---	0	---	N/A	N/A
Lettuce_CrossTaxa100232	53	1	Slyc	0	---	0	---	0	---	0	---	0	---	0	---	0	---	53	Solyc00g006650.1.1,Solyc00g007920.1.1,Solyc00g007950.1.1,Solyc00g007980.1.1,Solyc00g008000.1.1,Solyc00g008040.1.1,Solyc00g008050.1.1,Solyc00g008060.1.1,Solyc00g008120.1.1,Solyc00g008140.1.1,Solyc00g008920.1.1,Solyc00g010420.1.1,Solyc00g012800.1.1,Solyc00g014170.1.1,Solyc00g014180.1.1,Solyc00g014190.1.1,Solyc00g016590.1.1,Solyc00g016790.1.1,Solyc01g028980.1.1,Solyc01g038230.1.1,Solyc06g010140.1.1,…	0	---	0	---	N/A	N/A
Lettuce_CrossTaxa100233	52	10	Atha,Brap,Csin,Fves,Lsat,Mgut,Ptri,Slyc,Tcac,Vviv	5	AT1G08090.1,AT1G08100.1,AT3G45060.1,AT5G60770.1,AT5G60780.1	12	Bra002451,Bra002453,Bra018655,Bra020230,Bra030713,Bra031610,Bra031611,Bra037625,Bra037626,Bra038301,Bra038302,Bra018656	2	orange1.1g037413m,orange1.1g040770m	3	mrna07400.1-v1.0-hybrid,mrna16629.1-v1.0-hybrid,mrna28978.1-v1.0-hybrid	11	Lsat_1_v5_gn_0_15821.1,Lsat_1_v5_gn_1_63320.1,Lsat_1_v5_gn_1_63341.1,Lsat_1_v5_gn_6_43581.1,Lsat_1_v5_gn_1_62361.1,Lsat_1_v5_gn_1_62401.1,Lsat_1_v5_gn_1_62441.1,Lsat_1_v5_gn_1_62501.1,Lsat_1_v5_gn_1_63501.1,Lsat_1_v5_gn_1_63521.1,Lsat_1_v5_gn_6_45380.1	8	Migut.D02269.1.p,Migut.D02270.1.p,Migut.D02271.1.p,Migut.D02272.1.p,Migut.D02275.1.p,Migut.N02577.1.p,Migut.N02578.1.p,Migut.O00667.1.p	2	Potri.009G008500.1,Potri.009G008600.1	3	Solyc06g010250.2.1,Solyc11g069750.1.1,Solyc06g074990.1.1	4	Thecc1EG022233t1,Thecc1EG042127t1,Thecc1EG042128t1,Thecc1EG042129t1	2	GSVIVT01025721001,GSVIVT01031518001	PTHR24003:SF321;PF07690	GO:0055085,GO:0016021
Lettuce_CrossTaxa100234	52	10	Atha,Brap,Csin,Fves,Lsat,Mgut,Ptri,Slyc,Tcac,Vviv	3	AT1G63440.1,AT5G44790.1,AT3G07050.1	7	Bra001232,Bra029617,Bra040357,Bra003110,Bra025102,Bra027573,Bra027641	5	orange1.1g001896m,orange1.1g001984m,orange1.1g039776m,orange1.1g042234m,orange1.1g007611m	3	mrna15255.1-v1.0-hybrid,mrna19987.1-v1.0-hybrid,mrna32452.1-v1.0-hybrid	6	Lsat_1_v5_gn_5_179901.1,Lsat_1_v5_gn_8_90060.1,Lsat_1_v5_gn_5_47401.1,Lsat_1_v5_gn_6_47280.1,Lsat_1_v5_gn_6_5920.1,Lsat_1_v5_gn_8_117941.1	6	Migut.A00777.1.p,Migut.A00779.1.p,Migut.D00585.1.p,Migut.M02001.1.p,Migut.D00526.1.p,Migut.N02264.1.p	8	Potri.001G019100.1,Potri.001G105800.1,Potri.001G158900.1,Potri.003G075700.1,Potri.003G125600.1,Potri.003G125700.1,Potri.003G204800.1,Potri.002G241100.1	6	Solyc02g068490.2.1,Solyc08g080870.2.1,Solyc08g080890.2.1,Solyc06g083520.2.1,Solyc09g061430.2.1,Solyc11g062100.1.1	4	Thecc1EG006015t1,Thecc1EG016237t1,Thecc1EG040619t1,Thecc1EG002977t1	4	GSVIVT01012131001,GSVIVT01025299001,GSVIVT01019769001,GSVIVT01028584001	PF00122;PTHR24093:SF42;PF00702;PF00403;PF01926;PTHR11089:SF14	GO:0000166,GO:0046872,GO:0006825,GO:0016021,GO:0043682,GO:0046872,GO:0030001,GO:0005525
Lettuce_CrossTaxa100235	52	10	Atha,Brap,Csin,Fves,Lsat,Mgut,Ptri,Slyc,Tcac,Vviv	5	AT2G24630.1,AT3G07330.1,AT3G28180.1,AT4G07960.1,AT4G31590.1	7	Bra000635,Bra001246,Bra007838,Bra011284,Bra023993,Bra025323,Bra039061	4	orange1.1g005507m,orange1.1g005700m,orange1.1g006104m,orange1.1g041566m	6	mrna02631.1-v1.0-hybrid,mrna08735.1-v1.0-hybrid,mrna17431.1-v1.0-hybrid,mrna26403.1-v1.0-hybrid,mrna28359.1-v1.0-hybrid,mrna05685.1-v1.0-hybrid	5	Lsat_1_v5_gn_0_3541.1,Lsat_1_v5_gn_0_42180.1,Lsat_1_v5_gn_1_620.1,Lsat_1_v5_gn_4_181860.1,Lsat_1_v5_gn_4_88681.1	5	Migut.A00427.1.p,Migut.H00151.1.p,Migut.C00443.1.p,Migut.D02479.1.p,Migut.N02800.1.p	6	Potri.002G114200.1,Potri.002G248400.1,Potri.005G146900.1,Potri.006G270900.1,Potri.018G009300.1,Potri.014G190900.1	5	Solyc02g089640.2.1,Solyc04g077470.2.1,Solyc08g006310.2.1,Solyc09g057640.2.1,Solyc12g088240.1.1	4	Thecc1EG002738t1,Thecc1EG016824t2,Thecc1EG034646t1,Thecc1EG036841t1	5	GSVIVT01002010001,GSVIVT01009290001,GSVIVT01032523001,GSVIVT01016135001,GSVIVT01033168001	PF00535;PTHR32044:SF0	N/A
Lettuce_CrossTaxa100236	52	10	Atha,Brap,Csin,Lsat,Mgut,Ptri,Slyc,Tcac,Fves,Vviv	5	AT3G01300.1,AT5G15080.1,AT3G01310.1,AT5G15070.2,AT3G28690.2	9	Bra001008,Bra006277,Bra008726,Bra040509,Bra006278,Bra039129,Bra040508,Bra033053,Bra039049	4	orange1.1g010432m,orange1.1g011180m,orange1.1g011851m,orange1.1g001636m	3	mrna01269.1-v1.0-hybrid,mrna01282.1-v1.0-hybrid,mrna28322.1-v1.0-hybrid	7	Lsat_1_v5_gn_2_88460.1,Lsat_1_v5_gn_4_179941.1,Lsat_1_v5_gn_3_100261.1,Lsat_1_v5_gn_4_177241.1,Lsat_1_v5_gn_3_51481.1,Lsat_1_v5_gn_4_9261.1,Lsat_1_v5_gn_8_54100.1	5	Migut.E00114.1.p,Migut.L01343.1.p,Migut.H00886.1.p,Migut.K01337.1.p,Migut.H00905.1.p	7	Potri.004G123800.1,Potri.004G129000.1,Potri.008G194700.1,Potri.010G033800.1,Potri.017G077300.1,Potri.004G129900.1,Potri.017G076400.1	5	Solyc01g010780.2.1,Solyc05g007050.2.1,Solyc02g087620.2.1,Solyc03g058950.2.1,Solyc03g058960.1.1	4	Thecc1EG011803t1,Thecc1EG018361t2,Thecc1EG018449t1,Thecc1EG018328t1	3	GSVIVT01020073001,GSVIVT01032598001,GSVIVT01011376001	PTHR24420:SF339;PTHR12750:SF4;PF00328;PF00069	GO:0003993,GO:0005524,GO:0004672,GO:0006468
Lettuce_CrossTaxa100237	52	9	Brap,Csin,Fves,Lsat,Mgut,Ptri,Slyc,Tcac,Atha	1	AT3G16030.1	3	Bra001903,Bra021155,Bra027195	4	orange1.1g005803m,orange1.1g041345m,orange1.1g043278m,orange1.1g046791m	3	mrna18552.1-v1.0-hybrid,mrna30878.1-v1.0-hybrid,mrna32580.1-v1.0-hybrid	10	Lsat_1_v5_gn_1_20100.1,Lsat_1_v5_gn_1_20740.1,Lsat_1_v5_gn_2_67061.1,Lsat_1_v5_gn_5_63420.1,Lsat_1_v5_gn_5_63500.1,Lsat_1_v5_gn_5_63520.1,Lsat_1_v5_gn_5_63541.1,Lsat_1_v5_gn_6_73500.1,Lsat_1_v5_gn_6_73661.1,Lsat_1_v5_gn_6_73741.1	3	Migut.A00580.1.p,Migut.A00581.1.p,Migut.A00582.1.p	21	Potri.001G437900.1,Potri.001G441300.1,Potri.001G441500.1,Potri.001G441700.1,Potri.001G442000.1,Potri.T097300.1,Potri.T097400.1,Potri.T098200.1,Potri.001G441900.1,Potri.T097900.1,Potri.001G441200.1,Potri.001G441400.1,Potri.001G442200.1,Potri.T098100.1,Potri.T118800.1,Potri.001G441800.1,Potri.001G442100.1,Potri.T097800.1,Potri.T097700.1,Potri.001G441600.1,Potri.T097500.1	4	Solyc03g120110.2.1,Solyc12g006840.1.1,Solyc08g076050.2.1,Solyc08g076060.2.1	3	Thecc1EG028733t1,Thecc1EG037893t1,Thecc1EG042371t1	0	---	PTHR24420:SF314;PF08276;PF00069;PTHR24420:SF126;PF07714;PF01453	GO:0006468,GO:0004672,GO:0005524,GO:0006468,GO:0004672
Lettuce_CrossTaxa100238	52	1	Fves	0	---	0	---	0	---	52	mrna20151.1-v1.0-hybrid,mrna22449.1-v1.0-hybrid,mrna23164.1-v1.0-hybrid,mrna23494.1-v1.0-hybrid,mrna24517.1-v1.0-hybrid,mrna00321.1-v1.0-hybrid,mrna00524.1-v1.0-hybrid,mrna00569.1-v1.0-hybrid,mrna02022.1-v1.0-hybrid,mrna14909.1-v1.0-hybrid,mrna18310.1-v1.0-hybrid,mrna19694.1-v1.0-hybrid,mrna25736.1-v1.0-hybrid,mrna29375.1-v1.0-hybrid,mrna32509.1-v1.0-hybrid,mrna08167.1-v1.0-hybrid,mrna09441.1-v1.…	0	---	0	---	0	---	0	---	0	---	0	---	N/A	N/A
Lettuce_CrossTaxa100239	52	7	Fves,Lsat,Mgut,Slyc,Tcac,Csin,Vviv	0	---	0	---	2	orange1.1g022123m,orange1.1g036324m	3	mrna16940.1-v1.0-hybrid,mrna24465.1-v1.0-hybrid,mrna05726.1-v1.0-hybrid	19	Lsat_1_v5_gn_0_27041.1,Lsat_1_v5_gn_1_120901.1,Lsat_1_v5_gn_4_94201.1,Lsat_1_v5_gn_6_62900.1,Lsat_1_v5_gn_1_30180.1,Lsat_1_v5_gn_4_179640.1,Lsat_1_v5_gn_6_26421.1,Lsat_1_v5_gn_6_30960.1,Lsat_1_v5_gn_8_5240.1,Lsat_1_v5_gn_9_14541.1,Lsat_1_v5_gn_1_36861.1,Lsat_1_v5_gn_7_30480.1,Lsat_1_v5_gn_7_34221.1,Lsat_1_v5_gn_5_111160.1,Lsat_1_v5_gn_5_163260.1,Lsat_1_v5_gn_6_55620.1,Lsat_1_v5_gn_7_102880.1,Lsat…	6	Migut.E01618.1.p,Migut.F01383.1.p,Migut.O00952.1.p,Migut.L00416.1.p,Migut.N00931.1.p,Migut.O00810.1.p	0	---	6	Solyc02g021090.2.1,Solyc03g096440.1.1,Solyc09g064290.1.1,Solyc10g017770.1.1,Solyc02g061830.1.1,Solyc03g044940.1.1	15	Thecc1EG004023t1,Thecc1EG004305t1,Thecc1EG010712t1,Thecc1EG012731t1,Thecc1EG032659t1,Thecc1EG036418t1,Thecc1EG041182t1,Thecc1EG004024t1,Thecc1EG014176t1,Thecc1EG017356t1,Thecc1EG029406t1,Thecc1EG043444t1,Thecc1EG007284t1,Thecc1EG022786t1,Thecc1EG035306t1	1	GSVIVT01022336001	PTHR11528:SF34;N/A	N/A
Lettuce_CrossTaxa100240	52	1	Lsat	0	---	0	---	0	---	0	---	52	Lsat_1_v5_gn_1_121260.1,Lsat_1_v5_gn_1_121280.1,Lsat_1_v5_gn_1_126421.1,Lsat_1_v5_gn_3_107780.1,Lsat_1_v5_gn_3_83481.1,Lsat_1_v5_gn_4_11240.1,Lsat_1_v5_gn_7_104001.1,Lsat_1_v5_gn_8_10601.1,Lsat_1_v5_gn_8_162060.1,Lsat_1_v5_gn_3_125520.1,Lsat_1_v5_gn_4_172401.1,Lsat_1_v5_gn_4_175361.1,Lsat_1_v5_gn_8_155961.1,Lsat_1_v5_gn_1_116560.1,Lsat_1_v5_gn_3_34021.1,Lsat_1_v5_gn_3_84460.1,Lsat_1_v5_gn_4_17238…	0	---	0	---	0	---	0	---	0	---	PF02902	GO:0006508,GO:0008234
Lettuce_CrossTaxa100241	51	9	Atha,Brap,Fves,Lsat,Mgut,Ptri,Slyc,Tcac,Csin	4	AT1G29910.1,AT1G29920.1,AT1G29930.1,AT2G34430.1	3	Bra005425,Bra022976,Bra030182	1	orange1.1g024654m	3	mrna34297.1-v1.0-hybrid,mrna34666.1-v1.0-hybrid,mrna34432.1-v1.0-hybrid	9	Lsat_1_v5_gn_1_95341.1,Lsat_1_v5_gn_2_102941.1,Lsat_1_v5_gn_4_28800.1,Lsat_1_v5_gn_4_28820.1,Lsat_1_v5_gn_4_28860.1,Lsat_1_v5_gn_4_28880.1,Lsat_1_v5_gn_7_34481.1,Lsat_1_v5_gn_5_144940.1,Lsat_1_v5_gn_5_144981.1	15	Migut.F01025.1.p,Migut.F01059.1.p,Migut.I00198.1.p,Migut.K01068.1.p,Migut.M00934.1.p,Migut.M00935.1.p,Migut.M00936.1.p,Migut.M00937.1.p,Migut.M00938.1.p,Migut.M00939.1.p,Migut.M00480.1.p,Migut.M00482.1.p,Migut.M00567.1.p,Migut.M00568.1.p,Migut.K00750.1.p	3	Potri.005G239200.1,Potri.005G239300.1,Potri.011G079500.1	11	Solyc02g070940.1.1,Solyc02g070950.1.1,Solyc02g070970.1.1,Solyc02g070980.1.1,Solyc02g070990.1.1,Solyc02g071000.1.1,Solyc02g071010.1.1,Solyc02g071030.1.1,Solyc03g005760.1.1,Solyc03g005770.1.1,Solyc03g005780.1.1	2	Thecc1EG029531t1,Thecc1EG029532t1	0	---	PF00504;PTHR21649:SF0	N/A
Lettuce_CrossTaxa100242	51	10	Atha,Brap,Csin,Fves,Lsat,Mgut,Ptri,Slyc,Tcac,Vviv	3	AT1G55740.1,AT3G57520.1,AT5G20250.4	4	Bra002286,Bra007333,Bra020094,Bra030839	5	orange1.1g003500m,orange1.1g004371m,orange1.1g005843m,orange1.1g039120m,orange1.1g046494m	4	mrna01468.1-v1.0-hybrid,mrna19858.1-v1.0-hybrid,mrna25218.1-v1.0-hybrid,mrna31108.1-v1.0-hybrid	3	Lsat_1_v5_gn_5_162541.1,Lsat_1_v5_gn_5_661.1,Lsat_1_v5_gn_5_92921.1	10	Migut.D02019.1.p,Migut.H01635.1.p,Migut.J01217.1.p,Migut.J01768.1.p,Migut.K00079.1.p,Migut.K00425.1.p,Migut.M01595.1.p,Migut.M01596.1.p,Migut.O00186.1.p,Migut.O00187.1.p	7	Potri.006G052800.1,Potri.006G065700.1,Potri.011G166700.1,Potri.015G086400.1,Potri.016G002300.1,Potri.016G054700.1,Potri.018G126400.1	3	Solyc03g058970.2.1,Solyc07g007930.2.1,Solyc07g065980.2.1	7	Thecc1EG014511t1,Thecc1EG014512t1,Thecc1EG024718t1,Thecc1EG030469t1,Thecc1EG030539t1,Thecc1EG030547t2,Thecc1EG038146t1	5	GSVIVT01002784001,GSVIVT01007597001,GSVIVT01014778001,GSVIVT01033305001,GSVIVT01015589001	PTHR31268:SF0;PF05691	N/A
Lettuce_CrossTaxa100243	51	10	Atha,Brap,Csin,Fves,Lsat,Mgut,Ptri,Slyc,Tcac,Vviv	4	AT1G71010.1,AT3G14270.1,AT4G33240.1,AT1G34260.1	6	Bra001545,Bra007954,Bra011429,Bra016167,Bra021545,Bra028046	4	orange1.1g000222m,orange1.1g000278m,orange1.1g000604m,orange1.1g000298m	3	mrna05459.1-v1.0-hybrid,mrna12959.1-v1.0-hybrid,mrna27507.1-v1.0-hybrid	6	Lsat_1_v5_gn_1_13121.1,Lsat_1_v5_gn_4_135081.1,Lsat_1_v5_gn_1_39180.1,Lsat_1_v5_gn_4_14920.1,Lsat_1_v5_gn_4_75221.1,Lsat_1_v5_gn_8_43581.1	7	Migut.C01203.1.p,Migut.N03335.1.p,Migut.D00913.1.p,Migut.I01127.1.p,Migut.J00876.1.p,Migut.L00981.1.p,Migut.E00417.1.p	6	Potri.001G163200.1,Potri.003G072300.1,Potri.008G128800.1,Potri.010G113700.1,Potri.013G116400.1,Potri.019G087000.1	7	Solyc03g123570.2.1,Solyc04g007650.2.1,Solyc05g008200.2.1,Solyc07g017510.2.1,Solyc12g049590.1.1,Solyc06g065540.2.1,Solyc11g013830.1.1	4	Thecc1EG010843t3,Thecc1EG037451t1,Thecc1EG029244t1,Thecc1EG036637t1	4	GSVIVT01011764001,GSVIVT01016674001,GSVIVT01015004001,GSVIVT01036852001	PF01504;PTHR11353:SF14;PF00118;PF01363	GO:0016307,GO:0046488,GO:0005524,GO:0044267,GO:0046872
Lettuce_CrossTaxa100244	51	9	Atha,Brap,Csin,Fves,Lsat,Ptri,Vviv,Slyc,Tcac	2	AT5G66900.1,AT5G66910.1	6	Bra009882,Bra012114,Bra012116,Bra020568,Bra025290,Bra037139	2	orange1.1g003515m,orange1.1g042541m	18	mrna01228.1-v1.0-hybrid,mrna01229.1-v1.0-hybrid,mrna28347.1-v1.0-hybrid,mrna28348.1-v1.0-hybrid,mrna28349.1-v1.0-hybrid,mrna05732.1-v1.0-hybrid,mrna24117.1-v1.0-hybrid,mrna24118.1-v1.0-hybrid,mrna24119.1-v1.0-hybrid,mrna24122.1-v1.0-hybrid,mrna24123.1-v1.0-hybrid,mrna24126.1-v1.0-hybrid,mrna28346.1-v1.0-hybrid,mrna24089.1-v1.0-hybrid,mrna24108.1-v1.0-hybrid,mrna24127.1-v1.0-hybrid,mrna24116.1-v1.…	2	Lsat_1_v5_gn_4_168440.1,Lsat_1_v5_gn_4_168480.1	0	---	5	Potri.007G038900.1,Potri.007G039000.1,Potri.007G039100.1,Potri.007G039300.1,Potri.007G038700.1	1	Solyc02g090380.2.1	1	Thecc1EG000555t1	14	GSVIVT01003555001,GSVIVT01003562001,GSVIVT01003565001,GSVIVT01003571001,GSVIVT01007143001,GSVIVT01007144001,GSVIVT01007146001,GSVIVT01003563001,GSVIVT01003566001,GSVIVT01003572001,GSVIVT01034428001,GSVIVT01034429001,GSVIVT01034432001,GSVIVT01003568001	PF00931;PTHR23155:SF230;PF05659;PF00560	GO:0043531
Lettuce_CrossTaxa100245	51	1	Brap	0	---	51	Bra007531,Bra009995,Bra011905,Bra014615,Bra015071,Bra015072,Bra017863,Bra017864,Bra018077,Bra021342,Bra021347,Bra022009,Bra028064,Bra028076,Bra032198,Bra035376,Bra036398,Bra037946,Bra038148,Bra038190,Bra038191,Bra040543,Bra037941,Bra038922,Bra040493,Bra010179,Bra035737,Bra031308,Bra038087,Bra038156,Bra039590,Bra040583,Bra033212,Bra040384,Bra040950,Bra015226,Bra032200,Bra039591,Bra018199,Bra036967…	0	---	0	---	0	---	0	---	0	---	0	---	0	---	0	---	N/A	N/A
Lettuce_CrossTaxa100246	51	10	Brap,Csin,Lsat,Ptri,Slyc,Tcac,Vviv,Atha,Fves,Mgut	1	AT3G01680.1	2	Bra040547,Bra040700	5	orange1.1g005245m,orange1.1g044391m,orange1.1g015053m,orange1.1g046837m,orange1.1g008311m	1	mrna10000.1-v1.0-hybrid	7	Lsat_1_v5_gn_2_90981.1,Lsat_1_v5_gn_2_91021.1,Lsat_1_v5_gn_8_140441.1,Lsat_1_v5_gn_9_71080.1,Lsat_1_v5_gn_9_71101.1,Lsat_1_v5_gn_4_3881.1,Lsat_1_v5_gn_5_12800.1	2	Migut.D02031.1.p,Migut.E00219.1.p	15	Potri.001G340200.1,Potri.001G340300.1,Potri.001G340400.1,Potri.001G340500.1,Potri.001G340600.1,Potri.008G183200.1,Potri.010G050300.1,Potri.010G050500.1,Potri.010G050600.1,Potri.010G050800.1,Potri.017G071000.1,Potri.T067300.1,Potri.T123700.1,Potri.T123900.1,Potri.T123500.1	5	Solyc03g111810.2.1,Solyc03g111820.2.1,Solyc04g026020.2.1,Solyc05g013870.2.1,Solyc05g013850.2.1	4	Thecc1EG010641t1,Thecc1EG014515t1,Thecc1EG017019t1,Thecc1EG017020t1	9	GSVIVT01000577001,GSVIVT01000578001,GSVIVT01007594001,GSVIVT01032348001,GSVIVT01032352001,GSVIVT01032353001,GSVIVT01032357001,GSVIVT01032359001,GSVIVT01032360001	PF11594;PTHR13871:SF10	N/A
Lettuce_CrossTaxa100247	51	10	Csin,Fves,Lsat,Mgut,Ptri,Slyc,Tcac,Vviv,Atha,Brap	4	AT1G01040.2,AT3G03300.1,AT3G43920.2,AT5G20320.1	4	Bra033293,Bra031999,Bra019456,Bra002293	5	orange1.1g000379m,orange1.1g000380m,orange1.1g000607m,orange1.1g003062m,orange1.1g000174m	7	mrna05697.1-v1.0-hybrid,mrna21522.1-v1.0-hybrid,mrna15481.1-v1.0-hybrid,mrna17614.1-v1.0-hybrid,mrna18596.1-v1.0-hybrid,mrna19669.1-v1.0-hybrid,mrna30864.1-v1.0-hybrid	7	Lsat_1_v5_gn_0_14701.1,Lsat_1_v5_gn_0_14741.1,Lsat_1_v5_gn_0_18380.1,Lsat_1_v5_gn_5_90720.1,Lsat_1_v5_gn_8_70401.1,Lsat_1_v5_gn_8_70500.1,Lsat_1_v5_gn_3_140760.1	4	Migut.E01470.1.p,Migut.I00117.1.p,Migut.K00362.1.p,Migut.F01854.1.p	5	Potri.002G181400.1,Potri.018G047500.1,Potri.006G188800.1,Potri.008G075900.1,Potri.010G181400.1	7	Solyc06g048960.2.1,Solyc11g008520.1.1,Solyc11g008530.1.1,Solyc11g008540.1.1,Solyc10g005130.2.1,Solyc07g005030.2.1,Solyc08g067210.2.1	4	Thecc1EG005016t1,Thecc1EG037410t1,Thecc1EG025106t1,Thecc1EG037118t1	4	GSVIVT01001045001,GSVIVT01035494001,GSVIVT01027462001,GSVIVT01019052001	PF00636;PF00035;PF00270;PF00271;PTHR14950:SF1;PF02170;PTHR14950:SF13;PF03368;PTHR14950:SF11;PTHR14950:SF4	GO:0006396,GO:0003723,GO:0004525,GO:0003725,GO:0003676,GO:0005524,GO:0008026,GO:0003676,GO:0004386,GO:0005524,GO:0005515,GO:0016891
Lettuce_CrossTaxa100248	51	6	Csin,Fves,Lsat,Mgut,Tcac,Ptri	0	---	0	---	20	orange1.1g001801m,orange1.1g002055m,orange1.1g002360m,orange1.1g003813m,orange1.1g035852m,orange1.1g036642m,orange1.1g037336m,orange1.1g042359m,orange1.1g045210m,orange1.1g002600m,orange1.1g003200m,orange1.1g036216m,orange1.1g048402m,orange1.1g041683m,orange1.1g044353m,orange1.1g046398m,orange1.1g047929m,orange1.1g036265m,orange1.1g042476m,orange1.1g048417m	7	mrna21420.1-v1.0-hybrid,mrna21421.1-v1.0-hybrid,mrna21424.1-v1.0-hybrid,mrna21425.1-v1.0-hybrid,mrna21428.1-v1.0-hybrid,mrna21429.1-v1.0-hybrid,mrna21426.1-v1.0-hybrid	7	Lsat_1_v5_gn_2_127200.1,Lsat_1_v5_gn_2_127221.1,Lsat_1_v5_gn_8_13781.1,Lsat_1_v5_gn_2_127241.1,Lsat_1_v5_gn_8_136581.1,Lsat_1_v5_gn_8_13680.1,Lsat_1_v5_gn_7_51101.1	6	Migut.N02332.1.p,Migut.N02334.1.p,Migut.N02336.1.p,Migut.N02352.1.p,Migut.N02353.1.p,Migut.N02354.1.p	1	Potri.003G196800.1	0	---	10	Thecc1EG014842t1,Thecc1EG014843t1,Thecc1EG020996t1,Thecc1EG020999t1,Thecc1EG021004t1,Thecc1EG026235t1,Thecc1EG026239t1,Thecc1EG026241t1,Thecc1EG021002t1,Thecc1EG026236t1	0	---	PF08263;PF00560	N/A
Lettuce_CrossTaxa100249	51	10	Csin,Fves,Ptri,Atha,Brap,Lsat,Mgut,Slyc,Tcac,Vviv	1	AT1G30480.1	2	Bra010764,Bra032393	18	orange1.1g031151m,orange1.1g031331m,orange1.1g036681m,orange1.1g039731m,orange1.1g040920m,orange1.1g042466m,orange1.1g031540m,orange1.1g043319m,orange1.1g038213m,orange1.1g043195m,orange1.1g043438m,orange1.1g043980m,orange1.1g037752m,orange1.1g038521m,orange1.1g039252m,orange1.1g042984m,orange1.1g044964m,orange1.1g016857m	23	mrna02243.1-v1.0-hybrid,mrna02279.1-v1.0-hybrid,mrna02280.1-v1.0-hybrid,mrna09920.1-v1.0-hybrid,mrna24075.1-v1.0-hybrid,mrna24401.1-v1.0-hybrid,mrna02401.1-v1.0-hybrid,mrna24400.1-v1.0-hybrid,mrna24734.1-v1.0-hybrid,mrna32631.1-v1.0-hybrid,mrna06538.1-v1.0-hybrid,mrna03392.1-v1.0-hybrid,mrna09908.1-v1.0-hybrid,mrna22766.1-v1.0-hybrid,mrna24403.1-v1.0-hybrid,mrna31994.1-v1.0-hybrid,mrna06537.1-v1.…	1	Lsat_1_v5_gn_1_117781.1	1	Migut.H01333.1.p	2	Potri.001G372600.1,Potri.011G098100.1	1	Solyc02g069790.2.1	1	Thecc1EG026902t1	1	GSVIVT01021628001	PTHR13288:SF8;PF01582	N/A
Lettuce_CrossTaxa100250	51	1	Lsat	0	---	0	---	0	---	0	---	51	Lsat_1_v5_gn_1_118581.1,Lsat_1_v5_gn_1_118781.1,Lsat_1_v5_gn_1_119801.1,Lsat_1_v5_gn_1_25621.1,Lsat_1_v5_gn_1_46460.1,Lsat_1_v5_gn_1_81260.1,Lsat_1_v5_gn_1_81341.1,Lsat_1_v5_gn_1_87921.1,Lsat_1_v5_gn_3_59061.1,Lsat_1_v5_gn_3_67000.1,Lsat_1_v5_gn_3_82660.1,Lsat_1_v5_gn_4_111900.1,Lsat_1_v5_gn_4_114181.1,Lsat_1_v5_gn_4_120840.1,Lsat_1_v5_gn_4_172820.1,Lsat_1_v5_gn_4_33981.1,Lsat_1_v5_gn_4_40541.1,L…	0	---	0	---	0	---	0	---	0	---	PF03004	---
Lettuce_CrossTaxa100251	51	8	Lsat,Atha,Csin,Fves,Mgut,Ptri,Slyc,Tcac	5	AT1G09200.1,AT3G27360.1,AT5G10390.1,AT5G10400.1,AT5G65360.1	0	---	4	orange1.1g032661m,orange1.1g032664m,orange1.1g032673m,orange1.1g032676m	6	mrna02245.1-v1.0-hybrid,mrna14164.1-v1.0-hybrid,mrna20633.1-v1.0-hybrid,mrna23941.1-v1.0-hybrid,mrna28235.1-v1.0-hybrid,mrna29776.1-v1.0-hybrid	14	Lsat_1_v5_gn_1_67140.1,Lsat_1_v5_gn_1_9380.1,Lsat_1_v5_gn_5_89880.1,Lsat_1_v5_gn_6_104521.1,Lsat_1_v5_gn_6_41341.1,Lsat_1_v5_gn_6_48661.1,Lsat_1_v5_gn_6_48681.1,Lsat_1_v5_gn_6_48701.1,Lsat_1_v5_gn_6_81961.1,Lsat_1_v5_gn_6_99380.1,Lsat_1_v5_gn_6_99480.1,Lsat_1_v5_gn_6_99500.1,Lsat_1_v5_gn_6_99580.1,Lsat_1_v5_gn_7_10540.1	6	Migut.O00929.1.p,Migut.B00496.1.p,Migut.D00565.1.p,Migut.H01463.1.p,Migut.N01116.1.p,Migut.N02299.1.p	8	Potri.T159500.1,Potri.001G016900.1,Potri.002G028800.1,Potri.003G207700.1,Potri.003G210100.1,Potri.005G233900.1,Potri.014G096900.1,Potri.001G016700.1	7	Solyc01g073970.2.1,Solyc01g074000.2.1,Solyc01g080600.2.1,Solyc01g086820.2.1,Solyc02g077480.1.1,Solyc10g008910.1.1,Solyc12g056540.1.1	1	Thecc1EG040553t1	0	---	SM00428;PF00125;PTHR11426	GO:0000786,GO:0006334,GO:0003677,GO:0003677,GO:0000786,GO:0006334,GO:0003677
Lettuce_CrossTaxa100252	51	7	Mgut,Ptri,Slyc,Csin,Lsat,Tcac,Vviv	0	---	0	---	1	orange1.1g035869m	0	---	1	Lsat_1_v5_gn_9_115301.1	20	Migut.C00431.1.p,Migut.G00685.1.p,Migut.G00688.1.p,Migut.G00810.1.p,Migut.G00928.1.p,Migut.G00993.1.p,Migut.G00996.1.p,Migut.G00998.1.p,Migut.H00707.1.p,Migut.N03029.1.p,Migut.N03035.1.p,Migut.N03037.1.p,Migut.G00686.1.p,Migut.G00923.1.p,Migut.G00924.1.p,Migut.G01200.1.p,Migut.H00711.1.p,Migut.G00926.1.p,Migut.H00706.1.p,Migut.H00708.1.p	13	Potri.004G017600.1,Potri.004G017900.1,Potri.005G028200.1,Potri.005G028500.1,Potri.006G036100.1,Potri.015G127000.1,Potri.006G034100.1,Potri.019G001200.1,Potri.015G126600.1,Potri.017G029300.1,Potri.019G001400.1,Potri.T124500.1,Potri.001G310000.1	14	Solyc01g105550.1.1,Solyc01g105580.1.1,Solyc01g105590.2.1,Solyc02g081770.1.1,Solyc07g008380.1.1,Solyc07g008390.1.1,Solyc07g052060.2.1,Solyc12g005430.1.1,Solyc12g005440.1.1,Solyc12g010980.1.1,Solyc12g088170.1.1,Solyc12g096770.1.1,Solyc12g096790.1.1,Solyc12g096800.1.1	1	Thecc1EG007415t1	1	GSVIVT01015704001	PF02458	GO:0016747
Lettuce_CrossTaxa100253	50	9	Atha,Brap,Lsat,Mgut,Ptri,Slyc,Vviv,Fves,Tcac	4	AT1G05240.1,AT1G05250.1,AT3G01190.1,AT5G15180.1	8	Bra015402,Bra015403,Bra030606,Bra030607,Bra032477,Bra021488,Bra039137,Bra023509	0	---	2	mrna19544.1-v1.0-hybrid,mrna23915.1-v1.0-hybrid	11	Lsat_1_v5_gn_1_121741.1,Lsat_1_v5_gn_1_121761.1,Lsat_1_v5_gn_1_121821.1,Lsat_1_v5_gn_1_126621.1,Lsat_1_v5_gn_1_126661.1,Lsat_1_v5_gn_8_129120.1,Lsat_1_v5_gn_8_129141.1,Lsat_1_v5_gn_8_129161.1,Lsat_1_v5_gn_8_129240.1,Lsat_1_v5_gn_8_129280.1,Lsat_1_v5_gn_8_129300.1	10	Migut.I00227.1.p,Migut.M00401.1.p,Migut.M00402.1.p,Migut.M00403.1.p,Migut.M00404.1.p,Migut.M00405.1.p,Migut.M00406.1.p,Migut.M00407.1.p,Migut.M00408.1.p,Migut.M00400.1.p	8	Potri.004G023100.1,Potri.004G023200.1,Potri.011G027300.1,Potri.019G063200.1,Potri.T089600.1,Potri.T099300.1,Potri.007G122200.1,Potri.007G122300.1	4	Solyc08g075830.2.1,Solyc12g005790.1.1,Solyc12g005370.1.1,Solyc05g046000.2.1	1	Thecc1EG011322t1	2	GSVIVT01030615001,GSVIVT01030616001	PF00141	GO:0004601,GO:0006979,GO:0020037,GO:0055114
Lettuce_CrossTaxa100254	50	10	Atha,Brap,Csin,Lsat,Mgut,Ptri,Slyc,Tcac,Fves,Vviv	3	AT1G07530.1,AT2G29060.1,AT2G37650.1	4	Bra028390,Bra030688,Bra035653,Bra000012	4	orange1.1g004488m,orange1.1g004514m,orange1.1g045051m,orange1.1g046158m	3	mrna34381.1-v1.0-hybrid,mrna26491.1-v1.0-hybrid,mrna18433.1-v1.0-hybrid	7	Lsat_1_v5_gn_2_118380.1,Lsat_1_v5_gn_8_15220.1,Lsat_1_v5_gn_5_154481.1,Lsat_1_v5_gn_8_85281.1,Lsat_1_v5_gn_5_169401.1,Lsat_1_v5_gn_8_73841.1,Lsat_1_v5_gn_9_23680.1	4	Migut.F00778.1.p,Migut.L01952.1.p,Migut.D02079.1.p,Migut.D02076.1.p	11	Potri.001G241700.1,Potri.001G241800.1,Potri.006G086600.1,Potri.009G032700.1,Potri.009G032800.1,Potri.001G242000.1,Potri.001G242100.1,Potri.009G033100.1,Potri.009G033300.1,Potri.008G057400.1,Potri.010G202300.1	4	Solyc05g053090.1.1,Solyc09g010920.1.1,Solyc10g086530.1.1,Solyc06g076280.1.1	6	Thecc1EG021920t1,Thecc1EG042705t1,Thecc1EG041810t1,Thecc1EG041812t1,Thecc1EG041815t1,Thecc1EG041814t1	4	GSVIVT01024933001,GSVIVT01016523001,GSVIVT01024935001,GSVIVT01016521001	PF03514	N/A
Lettuce_CrossTaxa100255	50	9	Atha,Brap,Csin,Mgut,Ptri,Tcac,Slyc,Lsat,Vviv	5	AT1G66910.1,AT1G66930.1,AT1G67000.1,AT5G38260.1,AT1G66920.2	9	Bra004198,Bra004199,Bra019074,Bra034036,Bra034038,Bra038467,Bra034039,Bra025543,Bra028403	3	orange1.1g038768m,orange1.1g040808m,orange1.1g040604m	0	---	2	Lsat_1_v5_gn_4_155920.1,Lsat_1_v5_gn_4_154500.1	15	Migut.H00231.1.p,Migut.L00345.1.p,Migut.L00346.1.p,Migut.L00323.1.p,Migut.L00333.1.p,Migut.L00334.1.p,Migut.L00335.1.p,Migut.L00504.1.p,Migut.L00337.1.p,Migut.L00340.1.p,Migut.L00342.1.p,Migut.L00503.1.p,Migut.L00502.1.p,Migut.L00732.1.p,Migut.L00338.1.p	11	Potri.004G097000.1,Potri.017G117300.1,Potri.017G117500.1,Potri.017G117700.1,Potri.T064600.1,Potri.T065200.1,Potri.017G116900.1,Potri.T064400.1,Potri.017G117100.1,Potri.T065000.1,Potri.T065100.1	1	Solyc02g086210.2.1	3	Thecc1EG019398t1,Thecc1EG031960t1,Thecc1EG019396t1	1	GSVIVT01030995001	PTHR24420:SF368;PF00069;PF07714	GO:0004672,GO:0005524,GO:0006468,GO:0004672,GO:0006468
Lettuce_CrossTaxa100256	50	10	Atha,Brap,Csin,Fves,Lsat,Mgut,Ptri,Slyc,Tcac,Vviv	8	AT2G37360.1,AT2G39350.1,AT3G53510.1,AT3G55090.1,AT3G55100.1,AT3G55110.1,AT3G55130.1,AT5G13580.1	12	Bra003208,Bra005048,Bra005051,Bra007141,Bra008817,Bra014773,Bra014775,Bra014776,Bra017193,Bra035353,Bra014774,Bra007006	4	orange1.1g007474m,orange1.1g036088m,orange1.1g048028m,orange1.1g037973m	2	mrna18128.1-v1.0-hybrid,mrna23360.1-v1.0-hybrid	4	Lsat_1_v5_gn_2_115180.1,Lsat_1_v5_gn_6_33120.1,Lsat_1_v5_gn_8_21421.1,Lsat_1_v5_gn_9_66680.1	4	Migut.F00788.1.p,Migut.F01529.1.p,Migut.F01530.1.p,Migut.J00389.1.p	5	Potri.002G156900.1,Potri.006G215100.1,Potri.008G047900.1,Potri.010G213400.1,Potri.014G080200.1	4	Solyc04g010200.1.1,Solyc04g010210.1.1,Solyc05g054890.2.1,Solyc09g005970.1.1	5	Thecc1EG022035t1,Thecc1EG022036t1,Thecc1EG022037t1,Thecc1EG022038t1,Thecc1EG043012t1	2	GSVIVT01025582001,GSVIVT01032625001	PF00005;PTHR19241:SF20;PF01061	GO:0016887,GO:0005524,GO:0016020
Lettuce_CrossTaxa100257	50	10	Atha,Brap,Csin,Fves,Lsat,Mgut,Ptri,Slyc,Tcac,Vviv	4	AT3G02210.1,AT3G29810.1,AT5G60920.1,AT5G15630.1	8	Bra006313,Bra008684,Bra023528,Bra025406,Bra012996,Bra035951,Bra039163,Bra040587	2	orange1.1g013089m,orange1.1g038127m	4	mrna04234.1-v1.0-hybrid,mrna04239.1-v1.0-hybrid,mrna26112.1-v1.0-hybrid,mrna26113.1-v1.0-hybrid	4	Lsat_1_v5_gn_1_14620.1,Lsat_1_v5_gn_4_173241.1,Lsat_1_v5_gn_2_89561.1,Lsat_1_v5_gn_4_173220.1	6	Migut.D01624.1.p,Migut.H00600.1.p,Migut.H00603.1.p,Migut.H00601.1.p,Migut.O00386.1.p,Migut.O00387.1.p	7	Potri.004G117100.1,Potri.015G060000.1,Potri.017G098600.1,Potri.017G098700.1,Potri.015G060100.1,Potri.015G060200.1,Potri.004G117200.1	6	Solyc02g065770.2.1,Solyc02g089120.2.1,Solyc03g114910.2.1,Solyc02g089130.2.1,Solyc03g070440.2.1,Solyc03g114900.2.1	5	Thecc1EG014305t1,Thecc1EG018949t1,Thecc1EG018950t1,Thecc1EG014307t1,Thecc1EG014311t1	4	GSVIVT01008128001,GSVIVT01036566001,GSVIVT01008129001,GSVIVT01036565001	PTHR31673:SF0;PF04833	N/A
Lettuce_CrossTaxa100258	50	10	Atha,Brap,Fves,Lsat,Mgut,Ptri,Slyc,Tcac,Vviv,Csin	5	AT3G21780.1,AT3G21790.1,AT3G21800.1,AT3G21760.1,AT4G15280.1	7	Bra001845,Bra023863,Bra031307,Bra001846,Bra012795,Bra039557,Bra001847	1	orange1.1g045029m	6	mrna20181.1-v1.0-hybrid,mrna22597.1-v1.0-hybrid,mrna24224.1-v1.0-hybrid,mrna24225.1-v1.0-hybrid,mrna24226.1-v1.0-hybrid,mrna24227.1-v1.0-hybrid	10	Lsat_1_v5_gn_3_118880.1,Lsat_1_v5_gn_3_118940.1,Lsat_1_v5_gn_3_119381.1,Lsat_1_v5_gn_3_119441.1,Lsat_1_v5_gn_3_119721.1,Lsat_1_v5_gn_3_119740.1,Lsat_1_v5_gn_3_119861.1,Lsat_1_v5_gn_3_119900.1,Lsat_1_v5_gn_5_64321.1,Lsat_1_v5_gn_5_65600.1	4	Migut.M00124.1.p,Migut.M00125.1.p,Migut.M00126.1.p,Migut.M00122.1.p	8	Potri.006G007100.1,Potri.006G007200.1,Potri.016G016500.1,Potri.016G017100.1,Potri.016G017200.1,Potri.016G017300.1,Potri.016G017400.1,Potri.016G016000.1	5	Solyc07g043150.1.1,Solyc07g043160.1.1,Solyc09g098080.2.1,Solyc07g043170.2.1,Solyc12g014010.1.1	2	Thecc1EG002049t1,Thecc1EG002134t1	2	GSVIVT01029671001,GSVIVT01029680001	PTHR11926:SF15;PF00201	GO:0008152,GO:0016758
Lettuce_CrossTaxa100259	50	10	Atha,Brap,Csin,Fves,Lsat,Mgut,Ptri,Slyc,Tcac,Vviv	5	AT4G26610.1,AT5G47750.1,AT5G55910.1,AT2G44830.1,AT3G27580.1	8	Bra002868,Bra024918,Bra026417,Bra028955,Bra004872,Bra037631,Bra025288,Bra035592	4	orange1.1g004790m,orange1.1g007260m,orange1.1g007433m,orange1.1g005793m	4	mrna04899.1-v1.0-hybrid,mrna19846.1-v1.0-hybrid,mrna20540.1-v1.0-hybrid,mrna28499.1-v1.0-hybrid	6	Lsat_1_v5_gn_0_11801.1,Lsat_1_v5_gn_2_91441.1,Lsat_1_v5_gn_4_64081.1,Lsat_1_v5_gn_5_1921.1,Lsat_1_v5_gn_7_114220.1,Lsat_1_v5_gn_3_127220.1	6	Migut.H00073.1.p,Migut.K01397.1.p,Migut.H01747.1.p,Migut.M01451.1.p,Migut.M01638.1.p,Migut.N01736.1.p	5	Potri.001G344600.1,Potri.006G003800.1,Potri.016G004900.1,Potri.002G137700.1,Potri.014G047500.1	7	Solyc01g090240.2.1,Solyc04g015130.2.1,Solyc10g005770.2.1,Solyc10g038190.1.1,Solyc02g067830.2.1,Solyc02g093360.2.1,Solyc07g065710.2.1	4	Thecc1EG005712t1,Thecc1EG030455t1,Thecc1EG030604t1,Thecc1EG016973t1	1	GSVIVT01018278001	PTHR24351:SF37;PF00069	GO:0004672,GO:0005524,GO:0006468
Lettuce_CrossTaxa100260	50	10	Brap,Csin,Fves,Lsat,Mgut,Ptri,Slyc,Tcac,Vviv,Atha	4	AT1G31770.1,AT1G31780.1,AT3G25620.2,AT4G27420.1	7	Bra019051,Bra026352,Bra033878,Bra023202,Bra026514,Bra025152,Bra023203	4	orange1.1g005545m,orange1.1g039221m,orange1.1g043666m,orange1.1g046786m	3	mrna04467.1-v1.0-hybrid,mrna08654.1-v1.0-hybrid,mrna31148.1-v1.0-hybrid	6	Lsat_1_v5_gn_3_20200.1,Lsat_1_v5_gn_4_20501.1,Lsat_1_v5_gn_5_6320.1,Lsat_1_v5_gn_5_6401.1,Lsat_1_v5_gn_6_16520.1,Lsat_1_v5_gn_9_124460.1	5	Migut.A00529.1.p,Migut.E01372.1.p,Migut.H01916.1.p,Migut.A00530.1.p,Migut.L01113.1.p	6	Potri.001G404000.1,Potri.004G236500.1,Potri.011G123200.1,Potri.003G046800.1,Potri.010G131900.1,Potri.004G236600.1	7	Solyc04g006960.2.1,Solyc08g005580.2.1,Solyc08g075430.2.1,Solyc07g063400.2.1,Solyc12g013630.1.1,Solyc12g013640.1.1,Solyc08g075440.2.1	4	Thecc1EG011893t1,Thecc1EG016689t1,Thecc1EG016688t1,Thecc1EG031365t1	4	GSVIVT01011981001,GSVIVT01036869001,GSVIVT01013198001,GSVIVT01014402001	PF00005;PTHR19241:SF23;PF01061	GO:0016887,GO:0005524,GO:0016020
Lettuce_CrossTaxa100261	50	8	Csin,Fves,Lsat,Ptri,Slyc,Tcac,Vviv,Mgut	0	---	0	---	4	orange1.1g031431m,orange1.1g036858m,orange1.1g044703m,orange1.1g044920m	17	mrna04962.1-v1.0-hybrid,mrna05122.1-v1.0-hybrid,mrna05123.1-v1.0-hybrid,mrna05185.1-v1.0-hybrid,mrna07064.1-v1.0-hybrid,mrna07065.1-v1.0-hybrid,mrna07080.1-v1.0-hybrid,mrna07081.1-v1.0-hybrid,mrna07082.1-v1.0-hybrid,mrna07083.1-v1.0-hybrid,mrna07084.1-v1.0-hybrid,mrna07085.1-v1.0-hybrid,mrna07086.1-v1.0-hybrid,mrna07087.1-v1.0-hybrid,mrna07088.1-v1.0-hybrid,mrna32299.1-v1.0-hybrid,mrna11094.1-v1.…	7	Lsat_1_v5_gn_1_27700.1,Lsat_1_v5_gn_1_56120.1,Lsat_1_v5_gn_1_58060.1,Lsat_1_v5_gn_1_58100.1,Lsat_1_v5_gn_1_58080.1,Lsat_1_v5_gn_1_58120.1,Lsat_1_v5_gn_1_58140.1	1	Migut.G00116.1.p	13	Potri.004G021100.1,Potri.008G212400.1,Potri.008G212500.1,Potri.008G213100.1,Potri.011G025900.1,Potri.011G026000.1,Potri.011G026100.1,Potri.011G026200.1,Potri.014G152800.1,Potri.016G046500.1,Potri.T111200.1,Potri.010G000200.1,Potri.010G000400.1	2	Solyc03g117450.1.1,Solyc03g117460.1.1	4	Thecc1EG021284t1,Thecc1EG021288t1,Thecc1EG021294t1,Thecc1EG021279t1	2	GSVIVT01035071001,GSVIVT01035072001	PF00407	GO:0006952,GO:0009607
Lettuce_CrossTaxa100262	49	10	Atha,Brap,Csin,Fves,Lsat,Mgut,Ptri,Slyc,Tcac,Vviv	5	AT1G17240.1,AT1G17250.1,AT1G72300.1,AT2G02220.1,AT5G53890.1	7	Bra003026,Bra008027,Bra016068,Bra022679,Bra026610,Bra016611,Bra026823	5	orange1.1g001561m,orange1.1g035998m,orange1.1g038036m,orange1.1g047549m,orange1.1g002673m	8	mrna05337.1-v1.0-hybrid,mrna05431.1-v1.0-hybrid,mrna34869.1-v1.0-hybrid,mrna33829.1-v1.0-hybrid,mrna33830.1-v1.0-hybrid,mrna33831.1-v1.0-hybrid,mrna33832.1-v1.0-hybrid,mrna17112.1-v1.0-hybrid	5	Lsat_1_v5_gn_3_27400.1,Lsat_1_v5_gn_3_27460.1,Lsat_1_v5_gn_4_26261.1,Lsat_1_v5_gn_4_89360.1,Lsat_1_v5_gn_7_104021.1	5	Migut.D00902.1.p,Migut.E00603.1.p,Migut.H01950.1.p,Migut.I01147.1.p,Migut.E00663.1.p	6	Potri.001G161000.1,Potri.001G398500.1,Potri.003G074000.1,Potri.008G144700.1,Potri.010G097700.1,Potri.011G116900.1	3	Solyc01g008140.2.1,Solyc07g063000.2.1,Solyc03g123780.2.1	3	Thecc1EG011306t1,Thecc1EG027585t1,Thecc1EG031592t1	2	GSVIVT01016648001,GSVIVT01014303001	PTHR24420:SF215;PF13855;PF00069;PTHR24420:SF431;PF08263;PTHR24420:SF345;PF00560	GO:0006468,GO:0004672,GO:0005524
Lettuce_CrossTaxa100263	49	10	Atha,Brap,Csin,Fves,Lsat,Mgut,Ptri,Slyc,Tcac,Vviv	5	AT1G22760.1,AT1G71770.1,AT1G49760.1,AT4G34110.1,AT2G23350.1	11	Bra003915,Bra007984,Bra016118,Bra016371,Bra011488,Bra013104,Bra015220,Bra018797,Bra034603,Bra039195,Bra032172	4	orange1.1g006282m,orange1.1g006290m,orange1.1g006641m,orange1.1g010577m	3	mrna09134.1-v1.0-hybrid,mrna26422.1-v1.0-hybrid,mrna27559.1-v1.0-hybrid	4	Lsat_1_v5_gn_0_4140.1,Lsat_1_v5_gn_1_21861.1,Lsat_1_v5_gn_4_126881.1,Lsat_1_v5_gn_5_115801.1	5	Migut.B00368.1.p,Migut.N01177.1.p,Migut.N02737.1.p,Migut.N02738.1.p,Migut.C00155.1.p	6	Potri.001G304000.1,Potri.002G124200.1,Potri.009G099300.1,Potri.014G025400.1,Potri.002G062700.1,Potri.005G198500.1	3	Solyc00g009040.2.1,Solyc12g088720.1.1,Solyc01g107870.2.1	4	Thecc1EG000667t1,Thecc1EG007096t1,Thecc1EG033795t1,Thecc1EG035855t1	4	GSVIVT01009455001,GSVIVT01013699001,GSVIVT01022079001,GSVIVT01031709001	PF00076;SM00360;PTHR24011:SF45;PF00658	GO:0003676,GO:0003676,GO:0003723
Lettuce_CrossTaxa100264	49	10	Atha,Brap,Csin,Fves,Lsat,Mgut,Ptri,Slyc,Tcac,Vviv	7	AT1G30900.1,AT2G14720.1,AT2G14740.1,AT2G30290.2,AT2G34940.1,AT3G52850.1,AT4G20110.2	9	Bra005096,Bra006952,Bra013121,Bra013445,Bra021940,Bra023151,Bra028535,Bra028917,Bra039817	3	orange1.1g006786m,orange1.1g006788m,orange1.1g010010m	3	mrna13885.1-v1.0-hybrid,mrna19938.1-v1.0-hybrid,mrna25556.1-v1.0-hybrid	7	Lsat_1_v5_gn_2_59580.1,Lsat_1_v5_gn_7_85200.1,Lsat_1_v5_gn_8_110480.1,Lsat_1_v5_gn_9_111780.1,Lsat_1_v5_gn_9_38760.1,Lsat_1_v5_gn_5_151981.1,Lsat_1_v5_gn_5_152981.1	4	Migut.B00444.1.p,Migut.I00220.1.p,Migut.J00033.1.p,Migut.M02024.1.p	6	Potri.001G075600.1,Potri.001G294400.1,Potri.003G155200.1,Potri.006G108800.1,Potri.009G088900.1,Potri.016G137300.1	4	Solyc01g107130.2.1,Solyc02g081970.2.1,Solyc09g015670.2.1,Solyc10g074980.1.1	3	Thecc1EG005981t1,Thecc1EG007221t1,Thecc1EG019694t1	3	GSVIVT01012164001,GSVIVT01030177001,GSVIVT01037845001	PF02225;PTHR22765:SF20;PTHR22765:SF17;PTHR22765:SF19	N/A
Lettuce_CrossTaxa100265	49	7	Csin,Fves,Lsat,Ptri,Slyc,Tcac,Vviv	0	---	0	---	7	orange1.1g009347m,orange1.1g009723m,orange1.1g009786m,orange1.1g009844m,orange1.1g046041m,orange1.1g045077m,orange1.1g036916m	5	mrna19164.1-v1.0-hybrid,mrna19165.1-v1.0-hybrid,mrna19179.1-v1.0-hybrid,mrna26481.1-v1.0-hybrid,mrna26500.1-v1.0-hybrid	19	Lsat_1_v5_gn_2_122701.1,Lsat_1_v5_gn_4_108921.1,Lsat_1_v5_gn_4_120041.1,Lsat_1_v5_gn_4_120300.1,Lsat_1_v5_gn_4_120360.1,Lsat_1_v5_gn_4_120601.1,Lsat_1_v5_gn_4_120701.1,Lsat_1_v5_gn_4_120721.1,Lsat_1_v5_gn_4_120941.1,Lsat_1_v5_gn_4_121121.1,Lsat_1_v5_gn_4_121261.1,Lsat_1_v5_gn_4_121381.1,Lsat_1_v5_gn_4_121901.1,Lsat_1_v5_gn_4_122541.1,Lsat_1_v5_gn_4_122561.1,Lsat_1_v5_gn_4_123820.1,Lsat_1_v5_gn_4_…	0	---	7	Potri.014G037400.1,Potri.014G037600.1,Potri.014G037700.1,Potri.014G037800.1,Potri.014G038000.1,Potri.014G038100.1,Potri.014G038200.1	3	Solyc04g079640.2.1,Solyc04g079660.2.1,Solyc04g079680.2.1	7	Thecc1EG033949t1,Thecc1EG033950t1,Thecc1EG033952t1,Thecc1EG033953t1,Thecc1EG033955t1,Thecc1EG033951t1,Thecc1EG033954t1	1	GSVIVT01009608001	PF00067;PTHR24298	GO:0055114,GO:0005506,GO:0016705,GO:0020037,GO:0009055
Lettuce_CrossTaxa100266	49	1	Fves	0	---	0	---	0	---	49	mrna03719.1-v1.0-hybrid,mrna07716.1-v1.0-hybrid,mrna08415.1-v1.0-hybrid,mrna17919.1-v1.0-hybrid,mrna26472.1-v1.0-hybrid,mrna34676.1-v1.0-hybrid,mrna34873.1-v1.0-hybrid,mrna03531.1-v1.0-hybrid,mrna15444.1-v1.0-hybrid,mrna34271.1-v1.0-hybrid,mrna34623.1-v1.0-hybrid,mrna34687.1-v1.0-hybrid,mrna35233.1-v1.0-hybrid,mrna04807.1-v1.0-hybrid,mrna05553.1-v1.0-hybrid,mrna15443.1-v1.0-hybrid,mrna17495.1-v1.…	0	---	0	---	0	---	0	---	0	---	0	---	N/A	N/A
Lettuce_CrossTaxa100267	49	1	Lsat	0	---	0	---	0	---	0	---	49	Lsat_1_v5_gn_0_13900.1,Lsat_1_v5_gn_1_125561.1,Lsat_1_v5_gn_1_68141.1,Lsat_1_v5_gn_1_8101.1,Lsat_1_v5_gn_2_69981.1,Lsat_1_v5_gn_3_103321.1,Lsat_1_v5_gn_3_118600.1,Lsat_1_v5_gn_5_53820.1,Lsat_1_v5_gn_5_58501.1,Lsat_1_v5_gn_5_88040.1,Lsat_1_v5_gn_6_23760.1,Lsat_1_v5_gn_6_28881.1,Lsat_1_v5_gn_6_93261.1,Lsat_1_v5_gn_7_51341.1,Lsat_1_v5_gn_7_87661.1,Lsat_1_v5_gn_7_94160.1,Lsat_1_v5_gn_8_36281.1,Lsat_1…	0	---	0	---	0	---	0	---	0	---	---	---
Lettuce_CrossTaxa100268	49	1	Tcac	0	---	0	---	0	---	0	---	0	---	0	---	0	---	0	---	49	Thecc1EG044456t1,Thecc1EG003268t1,Thecc1EG003446t1,Thecc1EG003732t1,Thecc1EG008835t1,Thecc1EG009171t1,Thecc1EG013607t1,Thecc1EG013618t1,Thecc1EG013625t1,Thecc1EG013758t1,Thecc1EG014105t1,Thecc1EG017799t1,Thecc1EG017881t1,Thecc1EG017883t1,Thecc1EG018447t1,Thecc1EG022480t1,Thecc1EG023563t1,Thecc1EG023820t1,Thecc1EG023896t1,Thecc1EG024025t1,Thecc1EG027902t1,Thecc1EG028499t1,Thecc1EG033157t1,Thecc1EG…	0	---	N/A	N/A
Lettuce_CrossTaxa100269	49	10	Atha,Brap,Csin,Fves,Lsat,Mgut,Ptri,Slyc,Tcac,Vviv	8	AT1G07660.1,AT1G07820.1,AT2G28740.1,AT3G45930.1,AT3G46320.1,AT3G53730.1,AT5G59690.1,AT5G59970.1	9	Bra000481,Bra005185,Bra006699,Bra007023,Bra017178,Bra018691,Bra031594,Bra035673,Bra020297	1	orange1.1g047769m	8	mrna13937.1-v1.0-hybrid,mrna13942.1-v1.0-hybrid,mrna14012.1-v1.0-hybrid,mrna14152.1-v1.0-hybrid,mrna14153.1-v1.0-hybrid,mrna18235.1-v1.0-hybrid,mrna23356.1-v1.0-hybrid,mrna23359.1-v1.0-hybrid	3	Lsat_1_v5_gn_5_167041.1,Lsat_1_v5_gn_8_78900.1,Lsat_1_v5_gn_8_79040.1	9	Migut.D02154.1.p,Migut.F00621.1.p,Migut.H01078.1.p,Migut.H01733.1.p,Migut.J00144.1.p,Migut.J00346.1.p,Migut.L01933.1.p,Migut.L02022.1.p,Migut.M01621.1.p	2	Potri.005G115600.1,Potri.007G012500.1	1	Solyc11g066160.1.1	7	Thecc1EG021970t2,Thecc1EG021971t1,Thecc1EG029291t1,Thecc1EG039116t1,Thecc1EG041880t1,Thecc1EG041939t1,Thecc1EG042812t1	1	GSVIVT01016576001	PF00125	GO:0003677
Lettuce_CrossTaxa100270	48	10	Atha,Brap,Csin,Fves,Lsat,Mgut,Ptri,Slyc,Tcac,Vviv	4	AT1G14670.1,AT2G01970.1,AT5G37310.1,AT4G32250.1	8	Bra011330,Bra040070,Bra040071,Bra016687,Bra016689,Bra026623,Bra038957,Bra017431	2	orange1.1g006772m,orange1.1g006887m	4	mrna00614.1-v1.0-hybrid,mrna09316.1-v1.0-hybrid,mrna11621.1-v1.0-hybrid,mrna15725.1-v1.0-hybrid	6	Lsat_1_v5_gn_0_37161.1,Lsat_1_v5_gn_8_33620.1,Lsat_1_v5_gn_2_71541.1,Lsat_1_v5_gn_8_112041.1,Lsat_1_v5_gn_5_131501.1,Lsat_1_v5_gn_6_21201.1	3	Migut.H02242.1.p,Migut.H02251.1.p,Migut.A00034.1.p	8	Potri.004G075500.1,Potri.012G042300.1,Potri.T059600.1,Potri.T059700.1,Potri.T120300.1,Potri.T120400.1,Potri.006G255700.1,Potri.018G026400.1	5	Solyc01g005030.2.1,Solyc04g014570.2.1,Solyc05g054040.2.1,Solyc11g011910.1.1,Solyc06g048940.2.1	5	Thecc1EG011184t2,Thecc1EG011187t1,Thecc1EG016787t1,Thecc1EG027240t1,Thecc1EG036981t1	3	GSVIVT01017348001,GSVIVT01035870001,GSVIVT01011574001	PTHR22967:SF2;PTHR10766:SF14;PF02990	GO:0016021
Lettuce_CrossTaxa100271	48	10	Atha,Brap,Csin,Lsat,Ptri,Slyc,Tcac,Vviv,Fves,Mgut	6	AT1G30600.1,AT4G20430.1,AT5G44530.1,AT2G19170.1,AT4G30020.1,AT1G62340.1	9	Bra011160,Bra024112,Bra036728,Bra038844,Bra013464,Bra032407,Bra033749,Bra034497,Bra034498	4	orange1.1g003469m,orange1.1g044171m,orange1.1g003005m,orange1.1g003446m	3	mrna20108.1-v1.0-hybrid,mrna19504.1-v1.0-hybrid,mrna17237.1-v1.0-hybrid	5	Lsat_1_v5_gn_5_82881.1,Lsat_1_v5_gn_7_55701.1,Lsat_1_v5_gn_8_69380.1,Lsat_1_v5_gn_4_29981.1,Lsat_1_v5_gn_7_15080.1	4	Migut.M01939.1.p,Migut.M01372.1.p,Migut.L01887.1.p,Migut.H00799.1.p	6	Potri.001G440300.1,Potri.011G155400.1,Potri.006G076200.1,Potri.018G143400.1,Potri.011G010700.1,Potri.001G151100.1	5	Solyc02g030130.2.1,Solyc02g069630.2.1,Solyc07g008900.2.1,Solyc08g077860.2.1,Solyc03g078200.1.1	3	Thecc1EG026974t2,Thecc1EG039425t1,Thecc1EG030299t1	3	GSVIVT01004808001,GSVIVT01010871001,GSVIVT01037948001	PF02225;PF00082;PF05922;PTHR10795:SF17;PF06280	GO:0006508,GO:0004252,GO:0042802,GO:0004252,GO:0043086,GO:0005618,GO:0016020,GO:0004252
Lettuce_CrossTaxa100272	48	10	Atha,Brap,Csin,Fves,Lsat,Mgut,Ptri,Slyc,Tcac,Vviv	5	AT1G55130.1,AT2G24170.1,AT3G13772.1,AT5G10840.1,AT5G25100.2	7	Bra001521,Bra006079,Bra006080,Bra009005,Bra027401,Bra028563,Bra039235	3	orange1.1g006525m,orange1.1g006643m,orange1.1g040848m	7	mrna10086.1-v1.0-hybrid,mrna12634.1-v1.0-hybrid,mrna12635.1-v1.0-hybrid,mrna12636.1-v1.0-hybrid,mrna12637.1-v1.0-hybrid,mrna15006.1-v1.0-hybrid,mrna23058.1-v1.0-hybrid	4	Lsat_1_v5_gn_4_95221.1,Lsat_1_v5_gn_5_135341.1,Lsat_1_v5_gn_5_91201.1,Lsat_1_v5_gn_8_63381.1	6	Migut.A00354.1.p,Migut.D00971.1.p,Migut.I01023.1.p,Migut.J00620.1.p,Migut.J01346.1.p,Migut.K00324.1.p	5	Potri.003G038700.1,Potri.006G184200.1,Potri.006G264500.1,Potri.018G018400.1,Potri.018G106600.1	6	Solyc03g121570.2.1,Solyc05g018870.1.1,Solyc06g062590.2.1,Solyc07g005600.2.1,Solyc08g006820.2.1,Solyc12g044890.1.1	3	Thecc1EG029034t1,Thecc1EG036903t1,Thecc1EG037051t1	2	GSVIVT01016851001,GSVIVT01035970001	PF02990;PTHR10766:SF1	GO:0016021
Lettuce_CrossTaxa100273	48	10	Atha,Brap,Fves,Lsat,Mgut,Ptri,Slyc,Csin,Tcac,Vviv	7	AT1G66970.2,AT1G66980.1,AT3G20520.1,AT4G26690.1,AT5G55480.1,AT5G58050.1,AT5G58170.1	17	Bra000044,Bra002904,Bra004101,Bra019073,Bra019092,Bra026409,Bra028979,Bra034037,Bra034041,Bra035209,Bra035244,Bra001790,Bra035774,Bra002676,Bra006785,Bra020384,Bra020395	2	orange1.1g003550m,orange1.1g005894m	3	mrna14386.1-v1.0-hybrid,mrna19884.1-v1.0-hybrid,mrna10047.1-v1.0-hybrid	4	Lsat_1_v5_gn_0_15481.1,Lsat_1_v5_gn_5_3340.1,Lsat_1_v5_gn_7_113720.1,Lsat_1_v5_gn_5_91421.1	3	Migut.H01780.1.p,Migut.M01693.1.p,Migut.J01322.1.p	4	Potri.001G360700.1,Potri.001G360800.1,Potri.006G187600.1,Potri.018G110600.1	4	Solyc02g014490.2.1,Solyc02g014530.2.1,Solyc07g065120.2.1,Solyc12g014570.1.1	2	Thecc1EG030755t1,Thecc1EG037090t1	2	GSVIVT01037754001,GSVIVT01003731001	PF03009	GO:0006071,GO:0008889
Lettuce_CrossTaxa100274	48	10	Atha,Brap,Csin,Fves,Lsat,Mgut,Ptri,Slyc,Tcac,Vviv	2	AT2G28120.1,AT2G39210.1	5	Bra000124,Bra005059,Bra011976,Bra017085,Bra034390	5	orange1.1g007665m,orange1.1g037996m,orange1.1g039263m,orange1.1g040453m,orange1.1g047229m	6	mrna23435.1-v1.0-hybrid,mrna23436.1-v1.0-hybrid,mrna23442.1-v1.0-hybrid,mrna24595.1-v1.0-hybrid,mrna24594.1-v1.0-hybrid,mrna09678.1-v1.0-hybrid	5	Lsat_1_v5_gn_1_51520.1,Lsat_1_v5_gn_2_19081.1,Lsat_1_v5_gn_8_18701.1,Lsat_1_v5_gn_1_64520.1,Lsat_1_v5_gn_2_99240.1	3	Migut.F01715.1.p,Migut.N02562.1.p,Migut.J00640.1.p	5	Potri.004G215600.1,Potri.006G122400.1,Potri.008G032900.1,Potri.009G006400.1,Potri.002G133900.1	7	Solyc05g055540.1.1,Solyc09g008370.1.1,Solyc10g083940.1.1,Solyc10g083950.1.1,Solyc11g008200.1.1,Solyc06g011590.1.1,Solyc11g066330.1.1	5	Thecc1EG022284t1,Thecc1EG022288t1,Thecc1EG042155t1,Thecc1EG043319t1,Thecc1EG043326t1	5	GSVIVT01016196001,GSVIVT01016197001,GSVIVT01016200001,GSVIVT01033667001,GSVIVT01031480001	PTHR21576:SF8;PF07690;PF06813	GO:0016021,GO:0055085
Lettuce_CrossTaxa100275	48	10	Atha,Brap,Csin,Fves,Lsat,Mgut,Ptri,Slyc,Tcac,Vviv	4	AT2G39800.1,AT3G55610.1,AT3G55410.1,AT5G65750.1	8	Bra000150,Bra005012,Bra007179,Bra014732,Bra017051,Bra003211,Bra024417,Bra027582	4	orange1.1g001713m,orange1.1g002323m,orange1.1g004665m,orange1.1g005131m	5	mrna18372.1-v1.0-hybrid,mrna20854.1-v1.0-hybrid,mrna26674.1-v1.0-hybrid,mrna26661.1-v1.0-hybrid,mrna26673.1-v1.0-hybrid	6	Lsat_1_v5_gn_2_117820.1,Lsat_1_v5_gn_8_14760.1,Lsat_1_v5_gn_8_84340.1,Lsat_1_v5_gn_9_63480.1,Lsat_1_v5_gn_5_95321.1,Lsat_1_v5_gn_8_58500.1	5	Migut.B01245.1.p,Migut.N01857.1.p,Migut.F00741.1.p,Migut.F01286.1.p,Migut.L01967.1.p	5	Potri.008G051600.1,Potri.010G209000.1,Potri.010G209100.1,Potri.008G060200.1,Potri.010G198400.1	4	Solyc04g011350.2.1,Solyc05g054640.2.1,Solyc06g019170.2.1,Solyc08g043170.2.1	4	Thecc1EG021858t1,Thecc1EG042687t1,Thecc1EG042828t1,Thecc1EG042829t1	3	GSVIVT01016467001,GSVIVT01034097001,GSVIVT01016597001	PF00676;PTHR11063:SF2;PF00171;PF02779;PTHR23152:SF0;PF00696	GO:0008152,GO:0016624,GO:0016491,GO:0055114,GO:0008152,GO:0008652
Lettuce_CrossTaxa100276	48	10	Brap,Lsat,Ptri,Slyc,Vviv,Atha,Csin,Fves,Mgut,Tcac	4	AT1G07790.1,AT2G28720.1,AT2G37470.1,AT5G59910.1	5	Bra000483,Bra035677,Bra007018,Bra039810,Bra011930	2	orange1.1g032404m,orange1.1g032181m	5	mrna13945.1-v1.0-hybrid,mrna14163.1-v1.0-hybrid,mrna13950.1-v1.0-hybrid,mrna14159.1-v1.0-hybrid,mrna28081.1-v1.0-hybrid	9	Lsat_1_v5_gn_0_10941.1,Lsat_1_v5_gn_8_22980.1,Lsat_1_v5_gn_1_64700.1,Lsat_1_v5_gn_1_64780.1,Lsat_1_v5_gn_1_64800.1,Lsat_1_v5_gn_8_22960.1,Lsat_1_v5_gn_9_22461.1,Lsat_1_v5_gn_8_77640.1,Lsat_1_v5_gn_8_77660.1	3	Migut.D02296.1.p,Migut.F01680.1.p,Migut.F01910.1.p	7	Potri.008G030400.1,Potri.008G030500.1,Potri.010G230600.1,Potri.010G230800.1,Potri.010G231300.1,Potri.008G029900.1,Potri.008G030600.1	6	Solyc05g055440.1.1,Solyc06g075800.1.1,Solyc11g007920.1.1,Solyc02g038690.1.1,Solyc03g071620.1.1,Solyc12g013510.1.1	4	Thecc1EG041887t1,Thecc1EG043377t1,Thecc1EG041584t1,Thecc1EG021991t1	3	GSVIVT01025021001,GSVIVT01025023001,GSVIVT01025025001	PF00125	GO:0003677
Lettuce_CrossTaxa100277	48	3	Csin,Ptri,Tcac	0	---	0	---	44	orange1.1g008354m,orange1.1g038348m,orange1.1g038719m,orange1.1g039769m,orange1.1g040817m,orange1.1g041270m,orange1.1g043810m,orange1.1g044876m,orange1.1g045230m,orange1.1g031112m,orange1.1g035944m,orange1.1g040992m,orange1.1g043462m,orange1.1g035478m,orange1.1g038054m,orange1.1g038382m,orange1.1g038425m,orange1.1g038445m,orange1.1g039508m,orange1.1g039693m,orange1.1g040892m,orange1.1g041628m,ora…	0	---	0	---	0	---	2	Potri.004G210700.1,Potri.014G131500.1	0	---	2	Thecc1EG013605t1,Thecc1EG015088t1	0	---	PF05699;N/A	N/A
Lettuce_CrossTaxa100278	48	7	Csin,Fves,Mgut,Tcac,Brap,Slyc,Ptri	0	---	1	Bra029965	3	orange1.1g036396m,orange1.1g047947m,orange1.1g045486m	2	mrna05934.1-v1.0-hybrid,mrna18395.1-v1.0-hybrid	0	---	3	Migut.F00764.1.p,Migut.G00569.1.p,Migut.G01342.1.p	1	Potri.007G090800.1	3	Solyc02g036400.1.1,Solyc04g025900.1.1,Solyc04g025890.1.1	35	Thecc1EG002073t1,Thecc1EG002405t1,Thecc1EG010116t1,Thecc1EG010591t1,Thecc1EG014138t1,Thecc1EG015127t1,Thecc1EG019740t1,Thecc1EG025058t1,Thecc1EG028976t1,Thecc1EG032303t1,Thecc1EG032521t1,Thecc1EG033758t1,Thecc1EG041371t1,Thecc1EG004883t1,Thecc1EG010260t1,Thecc1EG010428t1,Thecc1EG010443t1,Thecc1EG031712t1,Thecc1EG046349t1,Thecc1EG002670t1,Thecc1EG017206t1,Thecc1EG017828t1,Thecc1EG019201t1,Thecc1EG…	0	---	PF03732;N/A	N/A
Lettuce_CrossTaxa100279	48	3	Fves,Tcac,Vviv	0	---	0	---	0	---	4	mrna14044.1-v1.0-hybrid,mrna34538.1-v1.0-hybrid,mrna33816.1-v1.0-hybrid,mrna33817.1-v1.0-hybrid	0	---	0	---	0	---	0	---	43	Thecc1EG003737t1,Thecc1EG004093t1,Thecc1EG004328t1,Thecc1EG004724t1,Thecc1EG008034t1,Thecc1EG010987t1,Thecc1EG012620t1,Thecc1EG012814t1,Thecc1EG014031t1,Thecc1EG014079t1,Thecc1EG016264t1,Thecc1EG018975t1,Thecc1EG018990t1,Thecc1EG019238t1,Thecc1EG020600t1,Thecc1EG022674t1,Thecc1EG024700t1,Thecc1EG028282t1,Thecc1EG029732t1,Thecc1EG032605t1,Thecc1EG034704t1,Thecc1EG037531t1,Thecc1EG039866t1,Thecc1EG…	1	GSVIVT01012583001	PF00075;PF00078;PF00665	N/A
Lettuce_CrossTaxa100280	48	1	Lsat	0	---	0	---	0	---	0	---	48	Lsat_1_v5_gn_7_87700.1,Lsat_1_v5_gn_0_2921.1,Lsat_1_v5_gn_3_85460.1,Lsat_1_v5_gn_4_172120.1,Lsat_1_v5_gn_4_17520.1,Lsat_1_v5_gn_6_28000.1,Lsat_1_v5_gn_6_88100.1,Lsat_1_v5_gn_7_107301.1,Lsat_1_v5_gn_8_40601.1,Lsat_1_v5_gn_4_127381.1,Lsat_1_v5_gn_4_53540.1,Lsat_1_v5_gn_8_76720.1,Lsat_1_v5_gn_1_46040.1,Lsat_1_v5_gn_5_70541.1,Lsat_1_v5_gn_5_85181.1,Lsat_1_v5_gn_6_37800.1,Lsat_1_v5_gn_8_106720.1,Lsat_…	0	---	0	---	0	---	0	---	0	---	---	---
Lettuce_CrossTaxa100281	48	9	Lsat,Ptri,Slyc,Atha,Brap,Csin,Fves,Mgut,Tcac	2	AT1G03020.1,AT3G62930.1	5	Bra033366,Bra007714,Bra003515,Bra014382,Bra032563	2	orange1.1g042938m,orange1.1g039608m	1	mrna24937.1-v1.0-hybrid	11	Lsat_1_v5_gn_1_107800.1,Lsat_1_v5_gn_9_2221.1,Lsat_1_v5_gn_9_2261.1,Lsat_1_v5_gn_5_189020.1,Lsat_1_v5_gn_5_189101.1,Lsat_1_v5_gn_5_189141.1,Lsat_1_v5_gn_5_189541.1,Lsat_1_v5_gn_8_54280.1,Lsat_1_v5_gn_9_2281.1,Lsat_1_v5_gn_9_2301.1,Lsat_1_v5_gn_7_26981.1	1	Migut.L00073.1.p	8	Potri.002G208700.1,Potri.002G208900.1,Potri.014G134000.1,Potri.002G209000.1,Potri.002G209300.1,Potri.014G133700.1,Potri.014G133800.1,Potri.014G133900.1	17	Solyc00g028960.1.1,Solyc04g011780.1.1,Solyc04g011790.1.1,Solyc04g011800.1.1,Solyc04g011810.1.1,Solyc04g011830.1.1,Solyc04g011840.1.1,Solyc04g011850.1.1,Solyc04g011860.1.1,Solyc04g011870.1.1,Solyc04g011880.1.1,Solyc04g053110.1.1,Solyc05g051720.1.1,Solyc04g011820.1.1,Solyc05g051730.1.1,Solyc09g074590.1.1,Solyc09g074600.1.1	1	Thecc1EG004554t1	0	---	PF00462;PTHR11871:SF0	GO:0009055,GO:0045454,GO:0015035
Lettuce_CrossTaxa100282	48	9	Lsat,Mgut,Ptri,Slyc,Tcac,Vviv,Atha,Brap,Csin	1	AT5G45890.1	2	Bra021998,Bra025046	2	orange1.1g042468m,orange1.1g047793m	0	---	5	Lsat_1_v5_gn_3_42561.1,Lsat_1_v5_gn_8_116441.1,Lsat_1_v5_gn_8_116461.1,Lsat_1_v5_gn_8_116481.1,Lsat_1_v5_gn_4_50080.1	6	Migut.H01449.1.p,Migut.I00377.1.p,Migut.I00380.1.p,Migut.K01162.1.p,Migut.K01163.1.p,Migut.K01169.1.p	17	Potri.004G055900.1,Potri.004G056000.1,Potri.004G056100.1,Potri.004G056200.1,Potri.004G056300.1,Potri.004G056500.1,Potri.005G088600.1,Potri.005G089100.1,Potri.007G075300.1,Potri.007G075900.1,Potri.007G076000.1,Potri.007G076100.1,Potri.007G075100.1,Potri.013G118200.1,Potri.013G118400.1,Potri.013G126100.1,Potri.011G064900.1	4	Solyc12g056000.1.1,Solyc12g056010.1.1,Solyc12g056020.1.1,Solyc02g076910.2.1	5	Thecc1EG001693t1,Thecc1EG001811t1,Thecc1EG001814t1,Thecc1EG029709t1,Thecc1EG003749t1	6	GSVIVT01020693001,GSVIVT01020694001,GSVIVT01020696001,GSVIVT01020697001,GSVIVT01020698001,GSVIVT01021195001	PF08246;PF00112;PTHR12411:SF44	GO:0008234,GO:0006508
Lettuce_CrossTaxa100283	47	10	Atha,Brap,Csin,Fves,Lsat,Mgut,Ptri,Tcac,Vviv,Slyc	4	AT1G12820.1,AT3G26810.1,AT3G62980.1,AT4G03190.1	8	Bra000842,Bra003518,Bra007720,Bra014378,Bra016754,Bra032954,Bra034191,Bra026953	4	orange1.1g007912m,orange1.1g007916m,orange1.1g008325m,orange1.1g008051m	2	mrna01376.1-v1.0-hybrid,mrna24947.1-v1.0-hybrid	7	Lsat_1_v5_gn_0_45201.1,Lsat_1_v5_gn_1_126900.1,Lsat_1_v5_gn_4_56881.1,Lsat_1_v5_gn_5_188920.1,Lsat_1_v5_gn_8_54220.1,Lsat_1_v5_gn_9_4820.1,Lsat_1_v5_gn_7_19521.1	6	Migut.D00151.1.p,Migut.F00020.1.p,Migut.K01481.1.p,Migut.M01216.1.p,Migut.N01403.1.p,Migut.H01518.1.p	6	Potri.001G323100.1,Potri.002G207800.1,Potri.004G033900.1,Potri.011G042400.1,Potri.014G134800.1,Potri.017G061600.1	2	Solyc09g074520.2.1,Solyc02g079190.2.1	4	Thecc1EG004541t1,Thecc1EG017309t1,Thecc1EG029996t1,Thecc1EG029995t2	4	GSVIVT01010995001,GSVIVT01021910001,GSVIVT01033011001,GSVIVT01003183001	PTHR23125:SF17;N/A	N/A
Lettuce_CrossTaxa100284	47	10	Atha,Brap,Csin,Fves,Lsat,Mgut,Ptri,Slyc,Tcac,Vviv	6	AT1G13170.2,AT2G31020.1,AT4G08180.1,AT4G12460.1,AT4G22540.1,AT2G31030.1	6	Bra000639,Bra000774,Bra013624,Bra019814,Bra020844,Bra039764	4	orange1.1g003654m,orange1.1g003664m,orange1.1g003720m,orange1.1g042453m	2	mrna11108.1-v1.0-hybrid,mrna32229.1-v1.0-hybrid	4	Lsat_1_v5_gn_3_1420.1,Lsat_1_v5_gn_4_134040.1,Lsat_1_v5_gn_4_3621.1,Lsat_1_v5_gn_6_2800.1	5	Migut.C01179.1.p,Migut.E00852.1.p,Migut.E01669.1.p,Migut.K00635.1.p,Migut.N03314.1.p	7	Potri.001G121700.1,Potri.002G088000.1,Potri.003G111600.1,Potri.005G172900.1,Potri.008G182800.1,Potri.010G051400.1,Potri.T003200.1	5	Solyc07g006100.2.1,Solyc11g013190.1.1,Solyc12g010510.1.1,Solyc08g078960.2.1,Solyc05g013960.2.1	3	Thecc1EG010659t2,Thecc1EG016006t1,Thecc1EG035033t1	5	GSVIVT01000586001,GSVIVT01001290001,GSVIVT01008930001,GSVIVT01022401001,GSVIVT01001291001	PF01237;PF00169;PTHR10972:SF8	GO:0005515,GO:0005543
Lettuce_CrossTaxa100285	47	10	Atha,Brap,Csin,Fves,Lsat,Mgut,Ptri,Slyc,Tcac,Vviv	4	AT1G18910.1,AT1G74770.1,AT1G68370.1,AT3G18290.1	6	Bra004301,Bra033942,Bra015894,Bra031056,Bra022310,Bra037592	4	orange1.1g000878m,orange1.1g000881m,orange1.1g000906m,orange1.1g015015m	3	mrna03703.1-v1.0-hybrid,mrna25142.1-v1.0-hybrid,mrna09560.1-v1.0-hybrid	4	Lsat_1_v5_gn_3_57780.1,Lsat_1_v5_gn_4_16180.1,Lsat_1_v5_gn_4_106820.1,Lsat_1_v5_gn_8_40260.1	4	Migut.E00361.1.p,Migut.L01044.1.p,Migut.I00112.1.p,Migut.L01045.1.p	6	Potri.008G123200.1,Potri.010G122300.1,Potri.008G123300.1,Potri.010G122200.1,Potri.012G055100.1,Potri.015G066600.1	6	Solyc03g113350.2.1,Solyc06g071130.2.1,Solyc03g119300.2.1,Solyc05g009150.2.1,Solyc04g007370.2.1,Solyc05g009160.2.1	4	Thecc1EG009598t1,Thecc1EG012374t1,Thecc1EG013773t1,Thecc1EG009622t1	6	GSVIVT01008317001,GSVIVT01011863001,GSVIVT01011864001,GSVIVT01008081001,GSVIVT01011867001,GSVIVT01008082001	PTHR25040:SF71;PF00226;PF01814;PF05495	GO:0008270
Lettuce_CrossTaxa100286	47	10	Atha,Brap,Fves,Lsat,Mgut,Ptri,Slyc,Tcac,Vviv,Csin	7	AT1G52940.1,AT2G18130.1,AT1G56360.1,AT4G36350.1,AT2G16430.2,AT2G27190.1,AT3G46120.1	9	Bra010554,Bra037236,Bra039919,Bra013069,Bra013072,Bra034306,Bra034307,Bra037302,Bra017755	2	orange1.1g046207m,orange1.1g040421m	3	mrna01605.1-v1.0-hybrid,mrna21874.1-v1.0-hybrid,mrna08478.1-v1.0-hybrid	7	Lsat_1_v5_gn_1_16540.1,Lsat_1_v5_gn_5_120280.1,Lsat_1_v5_gn_7_91781.1,Lsat_1_v5_gn_9_107640.1,Lsat_1_v5_gn_1_25300.1,Lsat_1_v5_gn_9_83321.1,Lsat_1_v5_gn_2_78180.1	3	Migut.B00200.1.p,Migut.B00201.1.p,Migut.J00909.1.p	4	Potri.002G029300.1,Potri.004G160100.1,Potri.005G233400.1,Potri.009G121200.1	4	Solyc01g110050.1.1,Solyc01g110060.2.1,Solyc04g080920.1.1,Solyc07g053070.1.1	3	Thecc1EG006820t1,Thecc1EG034133t1,Thecc1EG034134t1	5	GSVIVT01009802001,GSVIVT01009803001,GSVIVT01024212001,GSVIVT01024214001,GSVIVT01024216001	PF00149;PTHR22953:SF0	GO:0016787
Lettuce_CrossTaxa100287	47	10	Atha,Brap,Csin,Fves,Lsat,Mgut,Ptri,Slyc,Tcac,Vviv	5	AT2G29890.3,AT4G30160.2,AT5G57320.1,AT2G41740.1,AT3G57410.1	10	Bra000238,Bra002738,Bra004646,Bra006826,Bra007326,Bra010303,Bra011168,Bra020451,Bra024105,Bra018356	3	orange1.1g002006m,orange1.1g002853m,orange1.1g037000m	3	mrna07882.1-v1.0-hybrid,mrna17029.1-v1.0-hybrid,mrna02491.1-v1.0-hybrid	7	Lsat_1_v5_gn_3_120840.1,Lsat_1_v5_gn_5_161381.1,Lsat_1_v5_gn_8_81241.1,Lsat_1_v5_gn_9_29140.1,Lsat_1_v5_gn_8_68241.1,Lsat_1_v5_gn_5_85781.1,Lsat_1_v5_gn_9_19321.1	4	Migut.J01516.1.p,Migut.J01755.1.p,Migut.K00091.1.p,Migut.K00225.1.p	5	Potri.006G050200.1,Potri.006G165300.1,Potri.009G045000.1,Potri.016G056200.1,Potri.018G089700.1	4	Solyc02g021420.2.1,Solyc04g015830.2.1,Solyc10g079400.1.1,Solyc10g080100.1.1	3	Thecc1EG024630t1,Thecc1EG039301t1,Thecc1EG041634t1	3	GSVIVT01024752001,GSVIVT01029237001,GSVIVT01033261001	PF02209;SM00262;PF00626;PTHR11977:SF9	GO:0007010,GO:0003779,GO:0003779
Lettuce_CrossTaxa100288	47	9	Atha,Brap,Fves,Lsat,Mgut,Slyc,Csin,Tcac,Vviv	3	AT4G05470.1,AT4G05475.1,AT4G05460.1	9	Bra000816,Bra020205,Bra034194,Bra034226,Bra034228,Bra034229,Bra034230,Bra031582,Bra034227	1	orange1.1g021667m	7	mrna00104.1-v1.0-hybrid,mrna00112.1-v1.0-hybrid,mrna02691.1-v1.0-hybrid,mrna07991.1-v1.0-hybrid,mrna07993.1-v1.0-hybrid,mrna00113.1-v1.0-hybrid,mrna02427.1-v1.0-hybrid	17	Lsat_1_v5_gn_1_7501.1,Lsat_1_v5_gn_1_7600.1,Lsat_1_v5_gn_1_7640.1,Lsat_1_v5_gn_2_66360.1,Lsat_1_v5_gn_7_22561.1,Lsat_1_v5_gn_7_29241.1,Lsat_1_v5_gn_7_29301.1,Lsat_1_v5_gn_7_32101.1,Lsat_1_v5_gn_7_32121.1,Lsat_1_v5_gn_7_32261.1,Lsat_1_v5_gn_7_32380.1,Lsat_1_v5_gn_7_32400.1,Lsat_1_v5_gn_7_32500.1,Lsat_1_v5_gn_7_32521.1,Lsat_1_v5_gn_7_32621.1,Lsat_1_v5_gn_7_32661.1,Lsat_1_v5_gn_7_32141.1	5	Migut.C00157.1.p,Migut.F01557.1.p,Migut.F01562.1.p,Migut.H01341.1.p,Migut.F01565.1.p	0	---	3	Solyc08g013800.2.1,Solyc08g013820.2.1,Solyc08g006940.2.1	1	Thecc1EG006073t1	1	GSVIVT01021579001	PTHR23125:SF23;PF00646;PTHR23125	GO:0005515
Lettuce_CrossTaxa100289	47	10	Atha,Brap,Csin,Fves,Lsat,Mgut,Ptri,Slyc,Tcac,Vviv	4	AT4G32920.1,AT5G11700.2,AT5G47020.1,AT4G29210.1	8	Bra006110,Bra008943,Bra011396,Bra017513,Bra024971,Bra037035,Bra011088,Bra024153	5	orange1.1g000495m,orange1.1g000507m,orange1.1g000516m,orange1.1g006865m,orange1.1g006929m	3	mrna09027.1-v1.0-hybrid,mrna10637.1-v1.0-hybrid,mrna11352.1-v1.0-hybrid	6	Lsat_1_v5_gn_5_146280.1,Lsat_1_v5_gn_5_48861.1,Lsat_1_v5_gn_6_69020.1,Lsat_1_v5_gn_6_7660.1,Lsat_1_v5_gn_5_146340.1,Lsat_1_v5_gn_7_38980.1	5	Migut.A00168.1.p,Migut.A01053.1.p,Migut.J01077.1.p,Migut.J01078.1.p,Migut.K00563.1.p	5	Potri.001G148300.1,Potri.003G086200.1,Potri.006G234500.1,Potri.018G058300.1,Potri.018G069600.1	4	Solyc05g026080.2.1,Solyc08g065980.2.1,Solyc08g077430.2.1,Solyc12g008640.1.1	4	Thecc1EG015803t1,Thecc1EG037241t1,Thecc1EG037740t1,Thecc1EG037741t1	3	GSVIVT01013249001,GSVIVT01035328001,GSVIVT01015269001	PF01019;N/A	GO:0006749,GO:0003840
Lettuce_CrossTaxa100290	47	6	Csin,Fves,Ptri,Tcac,Slyc,Vviv	0	---	0	---	7	orange1.1g005156m,orange1.1g006952m,orange1.1g039168m,orange1.1g005893m,orange1.1g006125m,orange1.1g041746m,orange1.1g007239m	5	mrna19533.1-v1.0-hybrid,mrna19539.1-v1.0-hybrid,mrna19540.1-v1.0-hybrid,mrna19534.1-v1.0-hybrid,mrna19541.1-v1.0-hybrid	0	---	0	---	23	Potri.004G023500.1,Potri.T089800.1,Potri.004G023800.1,Potri.004G024100.1,Potri.011G027600.1,Potri.011G027800.1,Potri.011G028100.1,Potri.011G028200.1,Potri.T090300.1,Potri.T128400.1,Potri.T128600.1,Potri.T128800.1,Potri.004G023900.1,Potri.011G028300.1,Potri.T089900.1,Potri.T090100.1,Potri.T090400.1,Potri.004G024000.1,Potri.011G027500.1,Potri.011G027700.1,Potri.T128700.1,Potri.011G027900.1,Potri.T1…	1	Solyc03g111540.1.1	9	Thecc1EG030123t1,Thecc1EG030121t1,Thecc1EG030126t2,Thecc1EG030128t1,Thecc1EG030134t1,Thecc1EG030139t1,Thecc1EG030141t1,Thecc1EG030137t1,Thecc1EG030149t1	2	GSVIVT01012617001,GSVIVT01012618001	PF01657;PF07714;PF00069	N/A
Lettuce_CrossTaxa100291	47	1	Fves	0	---	0	---	0	---	47	mrna01298.1-v1.0-hybrid,mrna10906.1-v1.0-hybrid,mrna22537.1-v1.0-hybrid,mrna30223.1-v1.0-hybrid,mrna04865.1-v1.0-hybrid,mrna11127.1-v1.0-hybrid,mrna20091.1-v1.0-hybrid,mrna29293.1-v1.0-hybrid,mrna05801.1-v1.0-hybrid,mrna06118.1-v1.0-hybrid,mrna06738.1-v1.0-hybrid,mrna12720.1-v1.0-hybrid,mrna12843.1-v1.0-hybrid,mrna13069.1-v1.0-hybrid,mrna14317.1-v1.0-hybrid,mrna15294.1-v1.0-hybrid,mrna17863.1-v1.…	0	---	0	---	0	---	0	---	0	---	0	---	N/A	N/A
Lettuce_CrossTaxa100292	46	10	Atha,Brap,Csin,Fves,Lsat,Mgut,Ptri,Slyc,Tcac,Vviv	5	AT1G01580.1,AT1G01590.1,AT1G23020.2,AT5G23980.1,AT5G23990.1	6	Bra009719,Bra029389,Bra032640,Bra033252,Bra037329,Bra032641	2	orange1.1g005360m,orange1.1g005553m	3	mrna13204.1-v1.0-hybrid,mrna13210.1-v1.0-hybrid,mrna19247.1-v1.0-hybrid	4	Lsat_1_v5_gn_7_3381.1,Lsat_1_v5_gn_7_3401.1,Lsat_1_v5_gn_9_57461.1,Lsat_1_v5_gn_2_131181.1	11	Migut.B01780.1.p,Migut.B01781.1.p,Migut.B01782.1.p,Migut.B01783.1.p,Migut.F00306.1.p,Migut.H00788.1.p,Migut.M00638.1.p,Migut.N01454.1.p,Migut.F00303.1.p,Migut.F00304.1.p,Migut.F00305.1.p	6	Potri.004G079100.1,Potri.004G079200.1,Potri.014G088000.1,Potri.017G142700.1,Potri.017G142800.1,Potri.T061300.1	2	Solyc01g094890.2.1,Solyc01g094910.2.1	3	Thecc1EG005288t1,Thecc1EG015232t1,Thecc1EG015233t1	4	GSVIVT01026991001,GSVIVT01026993001,GSVIVT01028873001,GSVIVT01028874001	PF08030;PF08022;PF01794;PTHR11972:SF3	GO:0055114,GO:0016491,GO:0055114,GO:0016491
Lettuce_CrossTaxa100293	46	10	Atha,Brap,Csin,Fves,Lsat,Mgut,Ptri,Slyc,Tcac,Vviv	3	AT1G02980.1,AT1G43140.1,AT4G02570.1	9	Bra000874,Bra018706,Bra028442,Bra032576,Bra033362,Bra033363,Bra034597,Bra036257,Bra032570	4	orange1.1g003927m,orange1.1g004648m,orange1.1g004666m,orange1.1g043775m	8	mrna03386.1-v1.0-hybrid,mrna03387.1-v1.0-hybrid,mrna10866.1-v1.0-hybrid,mrna24917.1-v1.0-hybrid,mrna10858.1-v1.0-hybrid,mrna10862.1-v1.0-hybrid,mrna10857.1-v1.0-hybrid,mrna10859.1-v1.0-hybrid	3	Lsat_1_v5_gn_3_24140.1,Lsat_1_v5_gn_5_49221.1,Lsat_1_v5_gn_8_54481.1	4	Migut.D00181.1.p,Migut.G00178.1.p,Migut.M00136.1.p,Migut.N00104.1.p	4	Potri.001G117200.1,Potri.003G115500.1,Potri.008G217300.1,Potri.010G023800.1	6	Solyc01g067100.2.1,Solyc01g067210.2.1,Solyc06g008710.1.1,Solyc06g084520.2.1,Solyc09g010050.1.1,Solyc09g074680.2.1	3	Thecc1EG004565t1,Thecc1EG021183t1,Thecc1EG046956t1	2	GSVIVT01010966001,GSVIVT01017738001	PF00888;PF10557;PTHR11932:SF21	GO:0006511,GO:0031625,GO:0031461,GO:0031461,GO:0006511,GO:0031625
Lettuce_CrossTaxa100294	46	10	Atha,Brap,Csin,Fves,Lsat,Mgut,Ptri,Slyc,Tcac,Vviv	4	AT1G04920.1,AT4G10120.1,AT5G11110.1,AT5G20280.1	6	Bra002289,Bra006090,Bra009830,Bra015364,Bra020096,Bra033195	4	orange1.1g001492m,orange1.1g001541m,orange1.1g001557m,orange1.1g001705m	5	mrna04429.1-v1.0-hybrid,mrna06523.1-v1.0-hybrid,mrna11606.1-v1.0-hybrid,mrna31122.1-v1.0-hybrid,mrna31164.1-v1.0-hybrid	5	Lsat_1_v5_gn_2_46361.1,Lsat_1_v5_gn_5_93700.1,Lsat_1_v5_gn_6_109560.1,Lsat_1_v5_gn_6_20261.1,Lsat_1_v5_gn_7_43720.1	4	Migut.C01396.1.p,Migut.E01808.1.p,Migut.G00726.1.p,Migut.J01204.1.p	6	Potri.001G317600.1,Potri.006G064300.1,Potri.013G095500.1,Potri.017G057800.1,Potri.018G025100.1,Potri.018G124700.1	4	Solyc07g007790.2.1,Solyc08g042000.2.1,Solyc09g092130.2.1,Solyc11g045110.1.1	4	Thecc1EG020273t1,Thecc1EG036061t2,Thecc1EG038167t1,Thecc1EG046907t1	4	GSVIVT01012825001,GSVIVT01020928001,GSVIVT01035882001,GSVIVT01037186001	PF00534;PTHR12526:SF28;PF00862;PTHR12526:SF55;PTHR12526:SF56;PF05116	GO:0009058
Lettuce_CrossTaxa100295	46	10	Atha,Brap,Csin,Fves,Mgut,Ptri,Slyc,Tcac,Vviv,Lsat	5	AT1G09170.1,AT2G47500.1,AT5G27000.1,AT3G10310.1,AT3G44730.1	6	Bra004451,Bra009929,Bra030760,Bra036604,Bra037599,Bra029829	4	orange1.1g001334m,orange1.1g001666m,orange1.1g001820m,orange1.1g047843m	4	mrna01489.1-v1.0-hybrid,mrna11095.1-v1.0-hybrid,mrna31548.1-v1.0-hybrid,mrna02455.1-v1.0-hybrid	3	Lsat_1_v5_gn_8_164940.1,Lsat_1_v5_gn_8_81540.1,Lsat_1_v5_gn_5_2260.1	4	Migut.B01000.1.p,Migut.D00120.1.p,Migut.M01620.1.p,Migut.J01742.1.p	7	Potri.001G467600.1,Potri.005G021100.1,Potri.011G165200.1,Potri.013G011500.1,Potri.002G201000.1,Potri.014G125700.1,Potri.006G048600.1	5	Solyc01g100120.2.1,Solyc06g009780.2.1,Solyc07g065880.2.1,Solyc09g075480.2.1,Solyc04g016080.1.1	4	Thecc1EG004734t2,Thecc1EG026726t1,Thecc1EG030573t1,Thecc1EG024583t2	4	GSVIVT01014752001,GSVIVT01028062001,GSVIVT01031197001,GSVIVT01033252001	PF00225;PTHR24115:SF184;PF00307	GO:0005875,GO:0005524,GO:0003777,GO:0007018,GO:0005515
Lettuce_CrossTaxa100296	46	10	Atha,Brap,Csin,Fves,Lsat,Mgut,Ptri,Slyc,Tcac,Vviv	5	AT1G13460.1,AT3G21650.1,AT3G26020.4,AT4G15415.2,AT3G26030.1	8	Bra012790,Bra031294,Bra039553,Bra019720,Bra025178,Bra036352,Bra025179,Bra036351	4	orange1.1g009829m,orange1.1g010504m,orange1.1g010785m,orange1.1g041798m	2	mrna00536.1-v1.0-hybrid,mrna28035.1-v1.0-hybrid	4	Lsat_1_v5_gn_0_17361.1,Lsat_1_v5_gn_2_93621.1,Lsat_1_v5_gn_7_92840.1,Lsat_1_v5_gn_9_106561.1	5	Migut.H00057.1.p,Migut.H00058.1.p,Migut.K00682.1.p,Migut.K01436.1.p,Migut.M00426.1.p	7	Potri.002G226200.1,Potri.008G179900.1,Potri.008G180000.1,Potri.010G054300.1,Potri.010G054400.1,Potri.014G157000.1,Potri.017G070100.1	4	Solyc02g067980.2.1,Solyc02g093800.2.1,Solyc05g014340.2.1,Solyc07g049220.2.1	4	Thecc1EG002146t1,Thecc1EG010741t1,Thecc1EG010743t1,Thecc1EG017073t1	3	GSVIVT01010318001,GSVIVT01030486001,GSVIVT01001852001	PTHR10257:SF3;PF01603	GO:0008601,GO:0000159,GO:0007165
Lettuce_CrossTaxa100297	46	10	Atha,Brap,Fves,Lsat,Mgut,Ptri,Tcac,Vviv,Csin,Slyc	3	AT1G14870.1,AT5G35525.1,AT1G14880.1	3	Bra026181,Bra026796,Bra026794	2	orange1.1g031629m,orange1.1g031916m	2	mrna28585.1-v1.0-hybrid,mrna28586.1-v1.0-hybrid	8	Lsat_1_v5_gn_4_12941.1,Lsat_1_v5_gn_4_12981.1,Lsat_1_v5_gn_4_13080.1,Lsat_1_v5_gn_8_45220.1,Lsat_1_v5_gn_8_45260.1,Lsat_1_v5_gn_8_45301.1,Lsat_1_v5_gn_8_45240.1,Lsat_1_v5_gn_8_45320.1	4	Migut.L00415.1.p,Migut.L00417.1.p,Migut.L00594.1.p,Migut.E00459.1.p	7	Potri.008G132800.1,Potri.010G109100.1,Potri.008G132900.1,Potri.010G108800.1,Potri.010G108900.1,Potri.010G109000.1,Potri.007G042800.1	3	Solyc01g005470.2.1,Solyc04g007900.2.1,Solyc02g090730.2.1	6	Thecc1EG011009t1,Thecc1EG011102t1,Thecc1EG011002t1,Thecc1EG011011t1,Thecc1EG007048t1,Thecc1EG000600t1	8	GSVIVT01011690001,GSVIVT01011692001,GSVIVT01011694001,GSVIVT01031753001,GSVIVT01031754001,GSVIVT01031755001,GSVIVT01011687001,GSVIVT01011689001	PF04749;PTHR31670:SF0	N/A
Lettuce_CrossTaxa100298	46	10	Atha,Brap,Csin,Fves,Lsat,Mgut,Ptri,Slyc,Tcac,Vviv	6	AT1G16710.1,AT1G55970.1,AT1G67220.1,AT1G79000.2,AT3G12980.1,AT1G16720.1	10	Bra001481,Bra008389,Bra016634,Bra026030,Bra026708,Bra035082,Bra039359,Bra004099,Bra034013,Bra026029	3	orange1.1g000262m,orange1.1g000748m,orange1.1g007587m	3	mrna05506.1-v1.0-hybrid,mrna10338.1-v1.0-hybrid,mrna16783.1-v1.0-hybrid	4	Lsat_1_v5_gn_2_86640.1,Lsat_1_v5_gn_4_131340.1,Lsat_1_v5_gn_6_111241.1,Lsat_1_v5_gn_4_106121.1	4	Migut.H00534.1.p,Migut.H01257.1.p,Migut.M00129.1.p,Migut.B00598.1.p	5	Potri.004G104200.1,Potri.007G003400.1,Potri.014G000500.1,Potri.007G003500.1,Potri.014G000400.1	5	Solyc01g008120.2.1,Solyc02g089790.2.1,Solyc04g008610.2.1,Solyc05g006180.2.1,Solyc08g016080.2.1	3	Thecc1EG019538t1,Thecc1EG027598t1,Thecc1EG027599t1	3	GSVIVT01029442001,GSVIVT01031074001,GSVIVT01029443001	PF00569;PF00628;PTHR10366:SF54;PF08214;PF02135	GO:0008270,GO:0005515,GO:0008270,GO:0003712,GO:0004402,GO:0006355,GO:0005634
Lettuce_CrossTaxa100299	46	10	Atha,Brap,Fves,Lsat,Mgut,Ptri,Slyc,Tcac,Vviv,Csin	5	AT1G18670.1,AT1G74330.1,AT3G01085.1,AT5G39420.1,AT5G07740.1	9	Bra001023,Bra028432,Bra039147,Bra041128,Bra005952,Bra009306,Bra028684,Bra015920,Bra016547	3	orange1.1g005119m,orange1.1g001156m,orange1.1g041720m	3	mrna24446.1-v1.0-hybrid,mrna26062.1-v1.0-hybrid,mrna04392.1-v1.0-hybrid	4	Lsat_1_v5_gn_1_13860.1,Lsat_1_v5_gn_5_21360.1,Lsat_1_v5_gn_4_108960.1,Lsat_1_v5_gn_2_88240.1	6	Migut.I00218.1.p,Migut.I00219.1.p,Migut.L00327.1.p,Migut.K01299.1.p,Migut.I00217.1.p,Migut.I00222.1.p	5	Potri.012G067800.1,Potri.015G061400.1,Potri.017G088200.1,Potri.012G067900.1,Potri.015G061000.1	5	Solyc02g088330.2.1,Solyc03g115660.2.1,Solyc03g115670.1.1,Solyc03g115680.2.1,Solyc06g069670.2.1	3	Thecc1EG014116t1,Thecc1EG018668t1,Thecc1EG014113t1	3	GSVIVT01007956001,GSVIVT01011471001,GSVIVT01007958001	PTHR23213:SF18;PF10409;PF00069;PTHR24056:SF39;PF02181	GO:0006468,GO:0004672,GO:0005524
Lettuce_CrossTaxa100300	46	9	Atha,Brap,Lsat,Mgut,Ptri,Slyc,Tcac,Csin,Vviv	3	AT1G19900.1,AT1G75620.1,AT3G57620.1	7	Bra008211,Bra012193,Bra012194,Bra015830,Bra016489,Bra025780,Bra021337	2	orange1.1g009420m,orange1.1g041651m	0	---	13	Lsat_1_v5_gn_1_16200.1,Lsat_1_v5_gn_1_16221.1,Lsat_1_v5_gn_4_114660.1,Lsat_1_v5_gn_4_115220.1,Lsat_1_v5_gn_4_115301.1,Lsat_1_v5_gn_4_115321.1,Lsat_1_v5_gn_4_115341.1,Lsat_1_v5_gn_4_115361.1,Lsat_1_v5_gn_4_115481.1,Lsat_1_v5_gn_5_26180.1,Lsat_1_v5_gn_5_26201.1,Lsat_1_v5_gn_5_26221.1,Lsat_1_v5_gn_3_29761.1	3	Migut.C00801.1.p,Migut.N03137.1.p,Migut.K00485.1.p	6	Potri.002G027000.1,Potri.005G235500.1,Potri.005G235600.1,Potri.005G047700.1,Potri.013G034900.1,Potri.T122300.1	6	Solyc04g081110.1.1,Solyc04g081120.1.1,Solyc04g081130.1.1,Solyc04g081140.1.1,Solyc12g089250.1.1,Solyc07g006660.1.1	4	Thecc1EG026419t1,Thecc1EG034166t1,Thecc1EG034167t1,Thecc1EG034168t1	2	GSVIVT01009837001,GSVIVT01021883001	PF09118;PTHR32208;PF07250;PTHR32208:SF0	N/A
Lettuce_CrossTaxa100301	46	10	Atha,Brap,Csin,Fves,Lsat,Mgut,Ptri,Slyc,Tcac,Vviv	5	AT1G22650.1,AT1G35580.1,AT1G72000.1,AT4G09510.1,AT4G34860.1	8	Bra000681,Bra011567,Bra016091,Bra024527,Bra034413,Bra034659,Bra034661,Bra036761	2	orange1.1g035779m,orange1.1g048475m	4	mrna07379.1-v1.0-hybrid,mrna07792.1-v1.0-hybrid,mrna08524.1-v1.0-hybrid,mrna18695.1-v1.0-hybrid	4	Lsat_1_v5_gn_1_12360.1,Lsat_1_v5_gn_2_9501.1,Lsat_1_v5_gn_3_140360.1,Lsat_1_v5_gn_8_125561.1	5	Migut.B01891.1.p,Migut.C01284.1.p,Migut.N01284.1.p,Migut.N03361.1.p,Migut.C00832.1.p	6	Potri.002G173600.1,Potri.004G167500.1,Potri.005G239400.1,Potri.009G129000.1,Potri.013G110800.1,Potri.019G082000.1	4	Solyc01g111100.2.1,Solyc04g081440.2.1,Solyc06g065210.2.1,Solyc11g020610.1.1	3	Thecc1EG006699t1,Thecc1EG034226t1,Thecc1EG036391t2	5	GSVIVT01009904001,GSVIVT01024105001,GSVIVT01027176001,GSVIVT01034488001,GSVIVT01037430001	PF04853	N/A
Lettuce_CrossTaxa100302	46	10	Atha,Brap,Csin,Lsat,Mgut,Ptri,Slyc,Tcac,Vviv,Fves	5	AT1G34210.1,AT1G71830.1,AT2G13790.1,AT4G33430.2,AT2G13800.1	9	Bra003911,Bra016112,Bra011439,Bra013136,Bra034562,Bra037006,Bra041056,Bra032125,Bra032128	2	orange1.1g007020m,orange1.1g007200m	2	mrna16076.1-v1.0-hybrid,mrna27511.1-v1.0-hybrid	8	Lsat_1_v5_gn_6_100781.1,Lsat_1_v5_gn_7_79861.1,Lsat_1_v5_gn_9_117520.1,Lsat_1_v5_gn_9_117581.1,Lsat_1_v5_gn_9_117621.1,Lsat_1_v5_gn_9_117641.1,Lsat_1_v5_gn_9_42940.1,Lsat_1_v5_gn_9_117561.1	4	Migut.B00633.1.p,Migut.N01009.1.p,Migut.C00175.1.p,Migut.N02924.1.p	6	Potri.001G206700.1,Potri.003G023000.1,Potri.005G083300.1,Potri.007G082400.1,Potri.013G117200.1,Potri.019G087700.1	3	Solyc01g104970.2.1,Solyc04g072570.2.1,Solyc10g047140.1.1	2	Thecc1EG007534t1,Thecc1EG036627t1	5	GSVIVT01001600001,GSVIVT01022209001,GSVIVT01029798001,GSVIVT01029797001,GSVIVT01029816001	PTHR24420:SF92;PF00069;PF08263;PF00560	GO:0006468,GO:0005524,GO:0004672
Lettuce_CrossTaxa100303	46	10	Atha,Brap,Fves,Lsat,Mgut,Ptri,Slyc,Csin,Tcac,Vviv	2	AT2G43870.1,AT3G59850.1	3	Bra000332,Bra037678,Bra007483	1	orange1.1g041993m	3	mrna10145.1-v1.0-hybrid,mrna31694.1-v1.0-hybrid,mrna31695.1-v1.0-hybrid	8	Lsat_1_v5_gn_6_38581.1,Lsat_1_v5_gn_6_39221.1,Lsat_1_v5_gn_6_39241.1,Lsat_1_v5_gn_6_39301.1,Lsat_1_v5_gn_6_39361.1,Lsat_1_v5_gn_6_50420.1,Lsat_1_v5_gn_7_43541.1,Lsat_1_v5_gn_1_74120.1	3	Migut.B00929.1.p,Migut.N03043.1.p,Migut.B00928.1.p	14	Potri.007G144100.1,Potri.010G248200.1,Potri.007G144200.1,Potri.007G144400.1,Potri.008G010700.1,Potri.017G003500.1,Potri.017G004500.1,Potri.017G004700.1,Potri.017G005300.1,Potri.017G005600.1,Potri.017G005800.1,Potri.017G005900.1,Potri.017G006200.1,Potri.T075100.1	9	Solyc02g067630.2.1,Solyc02g067640.2.1,Solyc02g067650.1.1,Solyc12g019180.1.1,Solyc12g019230.1.1,Solyc12g096740.1.1,Solyc12g096750.1.1,Solyc12g096730.1.1,Solyc12g019220.1.1	2	Thecc1EG021547t1,Thecc1EG021548t1	1	GSVIVT01038241001	PF00295;PTHR31375:SF0	GO:0005975,GO:0004650
Lettuce_CrossTaxa100304	46	10	Atha,Brap,Csin,Fves,Lsat,Mgut,Ptri,Slyc,Tcac,Vviv	8	AT3G04050.1,AT3G25960.1,AT3G55650.1,AT3G55810.1,AT4G26390.1,AT5G08570.1,AT5G56350.1,AT5G63680.1	10	Bra001095,Bra002822,Bra006008,Bra007286,Bra009352,Bra028934,Bra031951,Bra036411,Bra037750,Bra038654	3	orange1.1g010443m,orange1.1g010627m,orange1.1g012335m	3	mrna00768.1-v1.0-hybrid,mrna01584.1-v1.0-hybrid,mrna18540.1-v1.0-hybrid	4	Lsat_1_v5_gn_1_69020.1,Lsat_1_v5_gn_2_50821.1,Lsat_1_v5_gn_3_45080.1,Lsat_1_v5_gn_6_56080.1	3	Migut.L00228.1.p,Migut.L00614.1.p,Migut.N00533.1.p	6	Potri.001G001600.1,Potri.003G223100.1,Potri.008G002500.1,Potri.010G254900.1,Potri.013G060400.1,Potri.019G032600.1	2	Solyc01g049650.2.1,Solyc04g008740.2.1	3	Thecc1EG007642t2,Thecc1EG025975t1,Thecc1EG038629t1	4	GSVIVT01025504001,GSVIVT01033379001,GSVIVT01034344001,GSVIVT01029840001	PTHR11817:SF0;PF02887;PF00224	GO:0006096,GO:0030955,GO:0000287,GO:0004743
Lettuce_CrossTaxa100305	46	10	Atha,Brap,Fves,Lsat,Mgut,Ptri,Slyc,Tcac,Vviv,Csin	4	AT3G10410.1,AT3G45010.1,AT5G22980.1,AT3G10380.1	8	Bra001356,Bra029834,Bra034110,Bra001359,Bra019415,Bra029836,Bra006646,Bra020227	2	orange1.1g001602m,orange1.1g010473m	3	mrna02154.1-v1.0-hybrid,mrna23456.1-v1.0-hybrid,mrna23464.1-v1.0-hybrid	7	Lsat_1_v5_gn_2_113081.1,Lsat_1_v5_gn_9_70180.1,Lsat_1_v5_gn_9_70241.1,Lsat_1_v5_gn_2_96681.1,Lsat_1_v5_gn_6_44121.1,Lsat_1_v5_gn_2_99360.1,Lsat_1_v5_gn_2_113061.1	3	Migut.D02284.1.p,Migut.F01951.1.p,Migut.F01955.1.p	5	Potri.004G215400.1,Potri.008G034800.1,Potri.010G227700.1,Potri.008G035300.1,Potri.010G227100.1	6	Solyc05g041540.2.1,Solyc06g017860.1.1,Solyc06g074850.2.1,Solyc11g066250.1.1,Solyc11g008280.1.1,Solyc11g008340.1.1	3	Thecc1EG042149t1,Thecc1EG043300t1,Thecc1EG043278t1	5	GSVIVT01016187001,GSVIVT01016189001,GSVIVT01031488001,GSVIVT01031490001,GSVIVT01016219001	PF00450;PF04048	GO:0006508,GO:0004185,GO:0015031,GO:0006904,GO:0000145
Lettuce_CrossTaxa100306	46	6	Atha,Brap,Csin,Ptri,Tcac,Vviv	14	AT4G11460.1,AT4G11470.1,AT4G11480.1,AT4G11530.1,AT4G23190.1,AT4G23200.1,AT4G23220.1,AT4G23250.1,AT4G23260.1,AT4G23290.2,AT4G11490.1,AT4G23300.1,AT4G23210.3,AT4G23240.1	21	Bra000744,Bra000746,Bra013660,Bra019314,Bra019317,Bra035217,Bra013199,Bra013659,Bra013679,Bra020827,Bra020828,Bra027990,Bra013657,Bra019315,Bra035221,Bra013682,Bra020820,Bra019316,Bra035222,Bra035218,Bra012706	1	orange1.1g044262m	0	---	0	---	0	---	5	Potri.011G029100.1,Potri.011G029200.1,Potri.011G029800.1,Potri.011G030100.1,Potri.011G030200.1	0	---	4	Thecc1EG017108t1,Thecc1EG030104t1,Thecc1EG030105t2,Thecc1EG030101t1	1	GSVIVT01005168001	PF01657;PF07714;PF00069	N/A
Lettuce_CrossTaxa100307	46	5	Csin,Ptri,Vviv,Fves,Tcac	0	---	0	---	4	orange1.1g006264m,orange1.1g047205m,orange1.1g047487m,orange1.1g047649m	1	mrna30896.1-v1.0-hybrid	0	---	0	---	32	Potri.003G064200.1,Potri.015G059200.1,Potri.015G107900.1,Potri.015G113400.1,Potri.015G113600.1,Potri.015G113700.1,Potri.015G113900.1,Potri.015G114200.1,Potri.015G114800.1,Potri.015G115300.1,Potri.015G116100.1,Potri.015G116200.1,Potri.015G116600.1,Potri.T135600.1,Potri.T157600.1,Potri.007G025500.1,Potri.015G107500.1,Potri.015G107800.1,Potri.015G108000.1,Potri.015G112000.1,Potri.015G113800.1,Potri.…	0	---	2	Thecc1EG027053t1,Thecc1EG002357t1	7	GSVIVT01010808001,GSVIVT01010816001,GSVIVT01016759001,GSVIVT01010810001,GSVIVT01016757001,GSVIVT01016754001,GSVIVT01010837001	PF04578	N/A
Lettuce_CrossTaxa100308	46	10	Fves,Atha,Brap,Csin,Lsat,Mgut,Ptri,Slyc,Tcac,Vviv	3	AT1G32420.1,AT5G02710.1,AT5G48550.1	1	Bra009574	2	orange1.1g030452m,orange1.1g042133m	34	mrna00651.1-v1.0-hybrid,mrna00657.1-v1.0-hybrid,mrna02246.1-v1.0-hybrid,mrna04166.1-v1.0-hybrid,mrna04340.1-v1.0-hybrid,mrna06471.1-v1.0-hybrid,mrna07804.1-v1.0-hybrid,mrna08297.1-v1.0-hybrid,mrna10011.1-v1.0-hybrid,mrna10095.1-v1.0-hybrid,mrna10106.1-v1.0-hybrid,mrna10107.1-v1.0-hybrid,mrna10119.1-v1.0-hybrid,mrna10620.1-v1.0-hybrid,mrna13615.1-v1.0-hybrid,mrna13876.1-v1.0-hybrid,mrna13886.1-v1.…	1	Lsat_1_v5_gn_2_111420.1	1	Migut.L01641.1.p	1	Potri.006G215300.1	1	Solyc09g006000.2.1	1	Thecc1EG022040t1	1	GSVIVT01025579001	PF00646;PF08268	N/A
[truncated: 28,411 more rows]
