# Supplementary material for: Genome assembly with in vitro proximity ligation data and whole-genome triplication in lettuce
Source: Nat Commun. 2017 Apr 12;8:14953. doi: 10.1038/ncomms14953 (PMC5394340; doi:10.1038/ncomms14953)
Supplement: Supplementary Data 14 — Estimated sequence divergence of ortologous genes against V. vinifera [file ncomms14953-s15.xlsx]

## Sheet: SuppData14_OrtologDivergenceEs
Supplementary Data 14. Estimated sequence divergence of ortologous genes against V. vinifera
V.vinifera	A. thaliana	kn/ks	kn	ks	B. rapa	kn/ks	kn	ks	C. sinensis	kn/ks	kn	ks	F. vesca	kn/ks	kn	ks	L. sativa	kn/ks	kn	ks	M. guttatus	kn/ks	kn	ks	P. trichocarpa	kn/ks	kn	ks	S. lycopersicum	kn/ks	kn	ks	T. cacao	kn/ks	kn	ks
GSVIVT01000003001	AT5G27390.1	0.0602	0.1338	2.2237	Bra009965	0.0582	0.1313	2.2547	orange1.1g037286m	0.1797	0.2295	1.2774	mrna22304.1-v1.0-hybrid	0.2218	0.1505	0.6784	Lsat_1_v5_gn_8_116001.1	0.0693	0.1443	2.0824	Migut.B01148.1	0.0816	0.1139	1.3953	Potri.013G026500.1	0.105	0.0912	0.868	Solyc08g043180.2.1	0.0368	0.0902	2.4536	Thecc1EG026613t1	0.063	0.0742	1.178
GSVIVT01000016001	AT3G05210.1	0.1193	0.2484	2.0817	Bra039453	0.1273	0.2337	1.8351	orange1.1g017612m	0.2288	0.2619	1.1445	mrna22595.1-v1.0-hybrid	0.165	0.2008	1.2174	Lsat_1_v5_gn_2_67520.1	0.1587	0.2163	1.3634	Migut.F01514.1	0.1182	0.2158	1.8248	Potri.005G036700.1	0.203	0.2143	1.0559	Solyc03g115580.2.1	0.1732	0.2397	1.384	Thecc1EG026595t1	0.1864	0.1702	0.9134
GSVIVT01000027001	AT1G08960.1	0.0921	0.189	2.0524	Bra031650	0.0522	0.1148	2.1996	orange1.1g009779m	0.1357	0.181	1.3341	mrna22585.1-v1.0-hybrid	0.1169	0.1738	1.4863	Lsat_1_v5_gn_2_64181.1	0.0602	0.171	2.8427	Migut.N01950.1	0.0759	0.1817	2.396	Potri.013G025100.1	0.1121	0.1656	1.4764	Solyc01g098800.2.1	0.0552	0.1662	3.0096	Thecc1EG026586t1	0.1382	0.1574	1.1395
GSVIVT01000038001	AT1G54870.1	0.0737	0.245	3.3262	Bra021324	0.0039	0.2511	64.4751	orange1.1g039897m	0.0884	0.2828	3.1985	mrna22570.1-v1.0-hybrid	0.1063	0.2918	2.7448	Lsat_1_v5_gn_5_148381.1	0.0037	0.2378	64.173	Migut.N02000.1	0.0035	0.2361	67.3021	Potri.013G023900.1	0.1052	0.2486	2.3626	Solyc01g098850.2.1	0.1015	0.2282	2.2486	Thecc1EG026573t1	0.102	0.2218	2.1741
GSVIVT01000080001	AT1G54990.1	0.07	0.3156	4.5099	Bra021323	0.0632	0.3467	5.4898	orange1.1g019157m	0.1178	0.2795	2.3727	mrna22530.1-v1.0-hybrid	0.1741	0.3208	1.8429	Lsat_1_v5_gn_9_86761.1	0.0841	0.383	4.553	Migut.N02011.1	0.0743	0.3749	5.0479	Potri.013G021500.1	0.1054	0.2396	2.2736	Solyc01g099120.2.1	0.0522	0.8225	15.7472	Thecc1EG026549t1	0.1164	0.2392	2.0549
GSVIVT01000108001	AT5G67530.1	0.0679	0.1424	2.0978	Bra024442	0.0705	0.1467	2.0803	orange1.1g007574m	0.1157	0.0966	0.8346	mrna05756.1-v1.0-hybrid	0.1229	0.11	0.8956	Lsat_1_v5_gn_3_86200.1	0.0675	0.1109	1.6426	Migut.H00349.1	0.0937	0.14	1.494	Potri.005G148900.1	0.1279	0.1088	0.8502	Solyc02g092380.2.1	0.0752	0.1102	1.4651	Thecc1EG000798t1	0.1034	0.0842	0.8146
GSVIVT01000124001	AT1G64960.1	0.0859	0.4085	4.755	Bra004100	0.1134	0.415	3.6604	orange1.1g000832m	0.3136	0.332	1.0587	mrna25745.1-v1.0-hybrid	0.3151	0.3473	1.1023	Lsat_1_v5_gn_4_160781.1	0.2243	0.3979	1.774	Migut.H00354.1	0.2097	0.3685	1.7568	Potri.007G055400.1	0.2991	0.3206	1.0717	Solyc03g044020.2.1	0.2401	0.3811	1.5873	Thecc1EG000788t1	0.2743	0.279	1.0171
GSVIVT01000126001	AT5G67480.2	0.0981	0.2599	2.6505	Bra024446	0.0835	0.2915	3.4912	orange1.1g037646m	0.198	0.174	0.8789	mrna05736.1-v1.0-hybrid	0.2054	0.2373	1.1555	Lsat_1_v5_gn_4_160860.1	0.1343	0.2608	1.9425	Migut.H00356.1	0.1504	0.2883	1.9171	Potri.007G055100.1	0.2198	0.1834	0.8341	Solyc02g092460.2.1	0.1183	0.2045	1.7292	Thecc1EG000785t1	0.2455	0.1922	0.7829
GSVIVT01000148001	AT4G37510.1	0.0386	0.0739	1.9117	Bra011770	0.037	0.0719	1.9418	orange1.1g009571m	0.0541	0.062	1.1468	mrna01550.1-v1.0-hybrid	0.0729	0.0669	0.9169	Lsat_1_v5_gn_2_83701.1	0.0347	0.0622	1.7909	Migut.H00367.1	0.0401	0.0722	1.7991	Potri.007G053000.1	0.0994	0.0742	0.7468	Solyc10g080040.1.1	0.0668	0.0792	1.1861	Thecc1EG000758t1	0.0759	0.0509	0.6713
GSVIVT01000152001	AT2G23093.1	0.2358	0.3172	1.3454	Bra039944	0.2252	0.3298	1.4641	orange1.1g013096m	0.2142	0.1915	0.8942	mrna01546.1-v1.0-hybrid	0.2335	0.2181	0.9337	Lsat_1_v5_gn_3_88140.1	0.1861	0.2557	1.3741	Migut.L00197.1	0.1888	0.3116	1.6505	Potri.007G052700.1	0.329	0.2721	0.827	Solyc02g092660.2.1	0.1854	0.251	1.3537	Thecc1EG000754t1	0.2312	0.2225	0.9624
GSVIVT01000155001	AT4G37480.1	0.1205	0.289	2.3982	Bra010601	0.1336	0.3013	2.2556	orange1.1g015910m	0.1749	0.1826	1.0444	mrna01542.1-v1.0-hybrid	0.2273	0.2541	1.1177	Lsat_1_v5_gn_3_88261.1	0.1257	0.3172	2.5227	Migut.H00372.1	0.1521	0.3029	1.9916	Potri.007G052400.1	0.1599	0.1781	1.1137	Solyc02g064740.2.1	0.1492	0.2534	1.698	Thecc1EG000750t1	0.2225	0.1765	0.7934
GSVIVT01000163001	AT4G37460.1	0.1102	0.2156	1.9573	Bra011768	0.1072	0.2201	2.0531	orange1.1g001578m	0.1555	0.1297	0.8341	mrna23993.1-v1.0-hybrid	0.1686	0.1509	0.8949	Lsat_1_v5_gn_2_83581.1	0.1441	0.178	1.2355	Migut.H00376.1	0.1424	0.1768	1.242	Potri.007G052200.1	0.145	0.1343	0.9265	Solyc02g092780.1.1	0.1175	0.1557	1.326	Thecc1EG000742t2	0.117	0.1132	0.9674
GSVIVT01000178001	AT4G37380.1	0.1131	0.2853	2.5226	Bra033720	0.1201	0.3248	2.7055	orange1.1g038395m	0.0793	0.1497	1.889	mrna24007.1-v1.0-hybrid	0.116	0.1473	1.2695	Lsat_1_v5_gn_5_128320.1	0.1027	0.2364	2.3027	Migut.B01450.1	0.121	0.219	1.8091	Potri.007G050200.1	0.1042	0.1401	1.3449	Solyc01g081020.1.1	0.0993	0.1926	1.9397	Thecc1EG000719t1	0.1149	0.1351	1.1752
GSVIVT01000261001	AT5G23520.1	0.0886	0.2551	2.8777	Bra009690	0.0777	0.2677	3.4453	orange1.1g014250m	0.1963	0.1756	0.8948	mrna31461.1-v1.0-hybrid	0.2596	0.2583	0.9949	Lsat_1_v5_gn_2_40320.1	0.1419	0.2931	2.0656	Migut.H02558.1	0.189	0.343	1.8147	Potri.T013000.1	0.1779	0.1694	0.9521	Solyc05g056320.2.1	0.2314	0.3324	1.4361	Thecc1EG001646t1	0.1295	0.146	1.1274
GSVIVT01000383001	AT1G18335.1	0.2161	0.4366	2.0201	Bra016559	0.2141	0.3988	1.8627	orange1.1g048770m	0.2478	0.2258	0.9114	mrna09329.1-v1.0-hybrid	0.2217	0.3173	1.4311	Lsat_1_v5_gn_2_11841.1	0.1525	0.3391	2.2235	Migut.I00575.1	0.1891	0.3375	1.7845	Potri.012G041400.1	0.316	0.3065	0.97	Solyc06g072500.2.1	0.2205	0.3565	1.6169	Thecc1EG013199t7	0.2838	0.3114	1.0971
GSVIVT01000389001	AT1G48420.1	0.0776	0.1856	2.3914	Bra018726	0.0991	0.1983	2.0007	orange1.1g019410m	0.1147	0.1536	1.3389	mrna09302.1-v1.0-hybrid	0.1177	0.1233	1.0471	Lsat_1_v5_gn_0_10481.1	0.0839	0.1267	1.5104	Migut.O00239.1	0.0752	0.1524	2.0276	Potri.012G038900.1	0.0969	0.1316	1.3572	Solyc03g098230.2.1	0.1057	0.141	1.3338	Thecc1EG013393t1	0.1226	0.112	0.913
GSVIVT01000394001	AT1G73470.3	0.1125	0.2518	2.2392	Bra008097	0.093	0.2621	2.8176	orange1.1g018537m	0.2022	0.1574	0.7786	mrna09317.1-v1.0-hybrid	0.1879	0.1962	1.044	Lsat_1_v5_gn_2_15080.1	0.1255	0.2085	1.661	Migut.O00232.1	0.1577	0.2564	1.6264	Potri.015G033200.1	0.1745	0.2173	1.2456	Solyc03g098110.2.1	0.1847	0.2716	1.4702	Thecc1EG013300t1	0.2134	0.2194	1.0278
GSVIVT01000421001	AT4G03220.1	0.1483	0.5196	3.5043	Bra018514	0.1451	0.5157	3.5546	orange1.1g043655m	0.1744	0.3194	1.8309	mrna01971.1-v1.0-hybrid	0.1535	0.3416	2.2257	Lsat_1_v5_gn_3_42821.1	0.2535	0.4763	1.8787	Migut.M00375.1	0.1549	0.4853	3.1331	Potri.013G151200.1	0.1654	0.3164	1.9126	Solyc07g053040.1.1	0.1162	0.4091	3.5218	Thecc1EG007829t1	0.1438	0.2733	1.9008
GSVIVT01000441001	AT4G03240.1	0.123	0.3255	2.6456	Bra000839	0.0921	0.3433	3.7268	orange1.1g036786m	0.2004	0.3363	1.6784	mrna02007.1-v1.0-hybrid	0.1765	0.2059	1.1663	Lsat_1_v5_gn_3_41801.1	0.1333	0.2993	2.2453	Migut.F00120.1	0.1254	0.3203	2.554	Potri.013G150400.1	0.1988	0.2677	1.3467	Solyc07g053150.2.1	0.0868	0.2216	2.5541	Thecc1EG007844t1	0.1332	0.2126	1.5958
GSVIVT01000542001	AT1G67840.1	0.1539	0.2892	1.8795	Bra004068	0.1551	0.2849	1.8366	orange1.1g006963m	0.159	0.2048	1.288	mrna22185.1-v1.0-hybrid	0.2115	0.2348	1.1104	Lsat_1_v5_gn_4_4020.1	0.1601	0.2578	1.6098	Migut.K00611.1	0.1568	0.2914	1.8586	Potri.010G047500.1	0.2219	0.2371	1.0683	Solyc05g013670.2.1	0.1895	0.2762	1.458	Thecc1EG010563t1	0.2074	0.2169	1.0456
GSVIVT01000572001	AT1G13120.1	0.1047	0.4422	4.2245	Bra026928	0.1575	0.4587	2.9131	orange1.1g006315m	0.2276	0.269	1.1818	mrna09562.1-v1.0-hybrid	0.1451	0.5156	3.554	Lsat_1_v5_gn_0_32260.1	0.1161	0.3777	3.2522	Migut.K00625.1	0.1893	0.4205	2.2221	Potri.008G183500.1	0.2774	0.3081	1.1104	Solyc05g013790.2.1	0.1427	0.392	2.7471	Thecc1EG010631t1	0.238	0.2617	1.0992
GSVIVT01000576001	AT1G67790.1	0.2706	0.5313	1.9633	Bra004259	0.3343	0.5447	1.629	orange1.1g039432m	0.3253	0.2689	0.8264	mrna07443.1-v1.0-hybrid	0.4186	0.3745	0.8948	Lsat_1_v5_gn_3_30081.1	0.2191	0.4206	1.9197	Migut.E00218.1	0.1814	0.5158	2.8441	Potri.010G050200.1	0.3622	0.3164	0.8735	Solyc05g013860.2.1	0.3637	0.4893	1.3452	Thecc1EG010640t1	0.3917	0.3349	0.855
GSVIVT01000796001	AT3G58800.1	0.1055	0.29	2.7474	Bra007421	0.0612	0.3316	5.415	orange1.1g040989m	0.1882	0.2161	1.1481	mrna28686.1-v1.0-hybrid	0.1826	0.1932	1.0576	Lsat_1_v5_gn_8_32101.1	0.1072	0.244	2.2758	Migut.M00515.1	0.0769	0.248	3.2237	Potri.002G168500.1	0.1914	0.2054	1.0729	Solyc07g055940.1.1	0.148	0.2315	1.5635	Thecc1EG001852t1	0.1564	0.1917	1.2252
GSVIVT01000827001	AT3G07530.1	0.1778	0.3485	1.96	Bra029654	0.18	0.3684	2.0465	orange1.1g005761m	0.2314	0.2591	1.1197	mrna14348.1-v1.0-hybrid	0.2099	0.2667	1.2705	Lsat_1_v5_gn_1_114420.1	0.2389	0.3456	1.4469	Migut.K00935.1	0.2538	0.3746	1.4762	Potri.004G236000.1	0.2541	0.2789	1.0974	Solyc03g097460.2.1	0.2282	0.3546	1.5542	Thecc1EG045378t1	0.2519	0.2584	1.0258
GSVIVT01000839001	AT2G38780.1	0.185	0.4006	2.1658	Bra000092	0.2354	0.4099	1.7412	orange1.1g013807m	0.2952	0.3098	1.0495	mrna11049.1-v1.0-hybrid	0.2596	0.3117	1.2006	Lsat_1_v5_gn_4_30541.1	0.1623	0.3242	1.9974	Migut.B01206.1	0.1714	0.3464	2.0212	Potri.001G024200.1	0.3247	0.3139	0.9667	Solyc01g068470.2.1	0.1718	0.3077	1.7914	Thecc1EG042398t1	0.2882	0.2943	1.0214
GSVIVT01000850001	AT4G30870.1	0.1848	0.3386	1.8324	Bra029467	0.1729	0.3152	1.8235	orange1.1g006771m	0.192	0.1915	0.9972	mrna14444.1-v1.0-hybrid	0.2477	0.2641	1.0663	Lsat_1_v5_gn_9_47141.1	0.1108	0.2632	2.3766	Migut.N01817.1	0.1658	0.2673	1.6124	Potri.003G202300.1	0.1829	0.2178	1.1911	Solyc01g068340.2.1	0.2006	0.3115	1.5529	Thecc1EG042390t1	0.2478	0.2228	0.8993
GSVIVT01000864001	AT4G20740.1	0.1025	0.2539	2.4772	Bra013467	0.0873	0.2725	3.1217	orange1.1g006744m	0.1609	0.2165	1.3452	mrna14401.1-v1.0-hybrid	0.1469	0.1913	1.302	Lsat_1_v5_gn_1_100901.1	0.0909	0.2136	2.3495	Migut.N01822.1	0.0735	0.2395	3.2579	Potri.003G203100.1	0.1333	0.1777	1.3332	Solyc01g068180.2.1	0.0968	0.2007	2.0734	Thecc1EG042374t1	0.1302	0.1824	1.4008
GSVIVT01000865001	AT5G13460.1	0.257	0.5363	2.0863	Bra006201	0.2937	0.5136	1.7489	orange1.1g012650m	0.2662	0.2834	1.0643	mrna14397.1-v1.0-hybrid	0.2764	0.264	0.9553	Lsat_1_v5_gn_4_30301.1	0.1506	0.4525	3.0048	Migut.B01194.1	0.2056	0.4543	2.2092	Potri.001G021000.1	0.346	0.2993	0.8652	Solyc01g088250.2.1	0.2319	0.4318	1.8615	Thecc1EG042368t2	0.332	0.2872	0.8651
GSVIVT01000907001	AT3G02960.1	0.1511	0.5077	3.3603	Bra032026	0.0879	0.5809	6.6081	orange1.1g043253m	0.0049	0.401	82.0019	mrna31209.1-v1.0-hybrid	0.1989	0.5069	2.5485	Lsat_1_v5_gn_8_84581.1	0.0071	0.5445	76.8951	Migut.K01006.1	0.03	0.4266	14.2441	Potri.016G017600.1	0.1061	0.4299	4.0533	Solyc05g009440.1.1	0.0268	0.4151	15.5026	Thecc1EG008612t1	0.1498	0.4033	2.6922
GSVIVT01001075001	AT5G58200.2	0.0141	0.4876	34.5438	Bra020381	0.1127	0.7687	6.8226	orange1.1g018902m	0.2357	0.3135	1.3301	mrna10039.1-v1.0-hybrid	0.0363	0.3665	10.0902	Lsat_1_v5_gn_5_90820.1	0.266	0.4389	1.6499	Migut.K00351.1	0.0128	0.3433	26.7651	Potri.006G188200.1	0.1658	0.3322	2.0039	Solyc07g005120.2.1	0.1382	0.411	2.9747	Thecc1EG037100t1	0.2495	0.3719	1.4909
GSVIVT01001121001	AT1G44960.1	0.1951	0.3144	1.6115	Bra036329	0.1554	0.3021	1.9445	orange1.1g025076m	0.2476	0.2241	0.9054	mrna00211.1-v1.0-hybrid	0.3606	0.5066	1.4049	Lsat_1_v5_gn_3_33201.1	0.1724	0.2362	1.3703	Migut.K01136.1	0.1318	0.2713	2.0575	Potri.001G070800.1	0.2493	0.1835	0.7359	Solyc11g040130.1.1	0.1339	0.2496	1.8638	Thecc1EG003485t1	0.2427	0.2023	0.8335
GSVIVT01001133001	AT2G19640.2	0.0681	0.4768	7.0026	Bra036713	0.0946	0.4956	5.2381	orange1.1g046120m	0.2012	0.4575	2.274	mrna22755.1-v1.0-hybrid	0.184	0.4693	2.551	Lsat_1_v5_gn_3_33341.1	0.1137	0.4464	3.9257	Migut.I00849.1	0.0554	0.4425	7.9832	Potri.001G071700.1	0.1057	0.4381	4.1468	Solyc09g090030.1.1	0.0543	0.4324	7.9666	Thecc1EG021343t1	0.046	0.4183	9.1002
GSVIVT01001139001	AT3G51980.1	0.1006	0.2141	2.128	Bra006889	0.0907	0.2128	2.3474	orange1.1g015496m	0.2115	0.1347	0.6367	mrna22758.1-v1.0-hybrid	0.1328	0.1847	1.3908	Lsat_1_v5_gn_4_1741.1	0.1805	0.219	1.2132	Migut.K01149.1	0.1714	0.2134	1.2451	Potri.001G072200.1	0.1411	0.1551	1.099	Solyc04g009320.2.1	0.2332	0.2717	1.1651	Thecc1EG003143t1	0.1568	0.1353	0.8628
GSVIVT01001154001	AT3G63170.1	0.1037	0.3294	3.1749	Bra040435	0.0265	0.3261	12.311	orange1.1g023433m	0.1594	0.1658	1.0402	mrna27804.1-v1.0-hybrid	0.2672	0.2355	0.881	Lsat_1_v5_gn_5_187880.1	0.1491	0.2243	1.5045	Migut.D00305.1	0.1329	0.2238	1.6838	Potri.002G052200.1	0.2113	0.2063	0.9767	Solyc06g084260.2.1	0.141	0.2336	1.6561	Thecc1EG004360t1	0.2004	0.1862	0.9293
GSVIVT01001156001	AT1G03150.1	0.0155	0.0232	1.5036	Bra033377	0.017	0.0254	1.4929	orange1.1g027933m	0.0191	0.0163	0.8512	mrna20296.1-v1.0-hybrid	0.0309	0.0311	1.0077	Lsat_1_v5_gn_8_56441.1	0.0203	0.0253	1.2467	Migut.N02047.1	0.0193	0.0257	1.3324	Potri.005G210400.1	0.0303	0.0289	0.9524	Solyc06g065230.2.1	0.0386	0.0429	1.1124	Thecc1EG004357t1	0.0168	0.0232	1.3833
GSVIVT01001163001	AT4G02725.1	0.1242	0.3499	2.8171	Bra018531	0.0443	0.2281	5.1477	orange1.1g030472m	0.2294	0.2607	1.1365	mrna20298.1-v1.0-hybrid	0.2038	0.2504	1.2287	Lsat_1_v5_gn_9_3480.1	0.3107	0.437	1.4064	Migut.N02045.1	0.254	0.376	1.4801	Potri.005G210700.1	0.2533	0.2652	1.0468	Solyc09g065300.2.1	0.2269	0.3548	1.5642	Thecc1EG004348t2	0.2301	0.2394	1.0403
GSVIVT01001179001	AT1G65032.1	0.1152	0.2426	2.1053	Bra004231	0.0359	0.2803	7.8131	orange1.1g034650m	0.0827	0.1664	2.0115	mrna09223.1-v1.0-hybrid	0.0614	0.1198	1.9518	Lsat_1_v5_gn_4_40501.1	0.0232	0.1186	5.1035	Migut.J00830.1	0.0832	0.1253	1.5064	Potri.005G094100.1	0.0053	0.1588	29.8343	Solyc01g081120.2.1	0.0902	0.1752	1.9428	Thecc1EG032469t1	0.0534	0.1034	1.9362
GSVIVT01001186001	AT1G03100.1	0.0812	0.2257	2.7796	Bra031836	0.0055	0.4057	73.3667	orange1.1g003946m	0.1824	0.173	0.9485	mrna27102.1-v1.0-hybrid	0.1734	0.1491	0.8598	Lsat_1_v5_gn_7_58800.1	0.1063	0.2123	1.9966	Migut.F01846.1	0.1026	0.2696	2.6286	Potri.005G212400.1	0.1462	0.1275	0.8721	Solyc04g008410.1.1	0.1696	0.2223	1.3111	Thecc1EG004308t1	0.1918	0.1667	0.8693
GSVIVT01001191001	AT4G04614.1	0.1019	0.4334	4.2515	Bra029506	0.0361	0.3911	10.8374	orange1.1g030976m	0.1166	0.2294	1.9668	mrna20328.1-v1.0-hybrid	0.0034	0.266	78.6022	Lsat_1_v5_gn_9_6101.1	0.0841	0.3865	4.5958	Migut.D00331.1	0.0175	0.2302	13.1531	Potri.005G213000.1	0.1491	0.25	1.6768	Solyc09g065510.2.1	0.0995	0.2711	2.7243	Thecc1EG039313t1	0.1708	0.1996	1.1691
GSVIVT01001194001	AT1G03090.2	0.1053	0.1755	1.6668	Bra032557	0.105	0.1856	1.767	orange1.1g041518m	0.1865	0.1514	0.8119	mrna20329.1-v1.0-hybrid	0.152	0.1282	0.8435	Lsat_1_v5_gn_5_186040.1	0.1532	0.1641	1.0712	Migut.D00333.1	0.1173	0.1607	1.3706	Potri.005G213300.1	0.1448	0.1128	0.779	Solyc09g065540.2.1	0.1559	0.1694	1.0862	Thecc1EG004300t1	0.1366	0.1275	0.9331
GSVIVT01001200001	AT3G63290.1	0.1602	0.4248	2.6514	Bra040443	0.0984	0.466	4.7343	orange1.1g013155m	0.2916	0.3016	1.0343	mrna20334.1-v1.0-hybrid	0.2214	0.3662	1.6539	Lsat_1_v5_gn_8_57120.1	0.2237	0.4013	1.7937	Migut.D00338.1	0.1003	0.4403	4.3876	Potri.002G049300.1	0.2751	0.3328	1.2097	Solyc09g065580.2.1	0.1312	0.3392	2.5862	Thecc1EG004293t1	0.2471	0.3505	1.4183
GSVIVT01001267001	AT1G12250.1	0.0211	0.1718	8.133	Bra026982	0.0029	0.1811	61.766	orange1.1g023440m	0.0755	0.1134	1.5024	mrna32252.1-v1.0-hybrid	0.162	0.1668	1.0297	Lsat_1_v5_gn_6_2361.1	0.0898	0.155	1.7257	Migut.A00806.1	0.063	0.1458	2.3149	Potri.003G112900.1	0.0844	0.1288	1.5267	Solyc08g079110.2.1	0.0423	0.1487	3.5165	Thecc1EG016032t1	0.094	0.1309	1.3916
GSVIVT01001305001	AT4G16510.1	0.142	0.2119	1.4918	Bra040736	0.1003	0.1947	1.9416	orange1.1g026816m	0.167	0.2005	1.2003	mrna31758.1-v1.0-hybrid	0.2529	0.2043	0.808	Lsat_1_v5_gn_6_91561.1	0.1316	0.1662	1.263	Migut.A00961.1	0.0834	0.1316	1.5792	Potri.003G111100.1	0.2399	0.1842	0.7678	Solyc08g007410.2.1	0.1599	0.1718	1.0749	Thecc1EG015994t1	0.1922	0.1594	0.8291
GSVIVT01001368001	AT2G44420.1	0.1722	0.3151	1.8298	Bra004830	0.1848	0.3245	1.7561	orange1.1g019099m	0.2172	0.2171	0.9994	mrna26787.1-v1.0-hybrid	0.2211	0.2437	1.1024	Lsat_1_v5_gn_1_110081.1	0.189	0.3382	1.7892	Migut.B01364.1	0.1649	0.2821	1.7104	Potri.009G023200.1	0.2799	0.2744	0.9803	Solyc01g073930.2.1	0.1739	0.256	1.472	Thecc1EG005944t1	0.2808	0.2762	0.9836
GSVIVT01001409001	AT1G71696.2	0.1401	0.2289	1.6343	Bra007970	0.1184	0.2551	2.1544	orange1.1g037202m	0.2164	0.1574	0.7274	mrna27579.1-v1.0-hybrid	0.1847	0.191	1.0341	Lsat_1_v5_gn_1_5181.1	0.1536	0.2339	1.5223	Migut.N02950.1	0.1815	0.2356	1.2982	Potri.005G197000.1	0.181	0.1655	0.914	Solyc04g072010.2.1	0.1203	0.2052	1.7062	Thecc1EG035722t1	0.1957	0.1479	0.756
GSVIVT01001440001	AT2G28420.1	0.016	0.2927	18.3031	Bra011950	0.0372	0.3373	9.0698	orange1.1g047907m	0.0653	0.2257	3.4541	mrna11993.1-v1.0-hybrid	0.167	0.3156	1.8897	Lsat_1_v5_gn_4_32020.1	0.0129	0.2733	21.2577	Migut.N01804.1	0.0368	0.2081	5.655	Potri.009G055500.1	0.1165	0.2346	2.0129	Solyc01g088010.1.1	0.0524	0.3108	5.9333	Thecc1EG005816t1	0.2067	0.3719	1.7994
GSVIVT01001528001	AT5G48390.1	0.1388	0.2699	1.945	Bra037488	0.1511	0.2836	1.8773	orange1.1g004720m	0.2161	0.2211	1.0228	mrna17485.1-v1.0-hybrid	0.1299	0.1897	1.4607	Lsat_1_v5_gn_8_98501.1	0.1143	0.2535	2.2179	Migut.D00772.1	0.1229	0.2611	2.124	Potri.014G175300.1	0.2142	0.2231	1.0418	Solyc09g042760.1.1	0.129	0.278	2.156	Thecc1EG002607t2	0.1937	0.2278	1.1757
GSVIVT01001529001	AT3G07525.2	0.2439	0.4153	1.7025	Bra029653	0.1904	0.4128	2.1676	orange1.1g039401m	0.3109	0.2975	0.957	mrna17487.1-v1.0-hybrid	0.184	0.2971	1.6143	Lsat_1_v5_gn_9_16901.1	0.3292	0.3711	1.1271	Migut.D00774.1	0.2058	0.4001	1.9437	Potri.014G175400.1	0.2954	0.3058	1.0352	Solyc09g047840.2.1	0.2383	0.4056	1.7021	Thecc1EG002612t1	0.2728	0.287	1.0519
GSVIVT01001530001	AT3G25480.1	0.1271	0.3892	3.0612	Bra013218	0.1558	0.4241	2.7226	orange1.1g039798m	0.125	0.2568	2.0544	mrna17486.1-v1.0-hybrid	0.3349	0.3612	1.0782	Lsat_1_v5_gn_9_16941.1	0.1937	0.3355	1.7322	Migut.D00773.1	0.2255	0.3476	1.5415	Potri.002G239800.1	0.2607	0.3109	1.1929	Solyc09g042770.2.1	0.1381	0.2845	2.0596	Thecc1EG002609t1	0.2309	0.3193	1.3825
GSVIVT01001533001	AT4G12830.1	0.0929	0.2042	2.1982	Bra032674	0.1105	0.2126	1.9232	orange1.1g015903m	0.1921	0.1835	0.9552	mrna17489.1-v1.0-hybrid	0.2002	0.2051	1.0245	Lsat_1_v5_gn_8_98461.1	0.1259	0.1805	1.4332	Migut.D00777.1	0.0776	0.1927	2.485	Potri.014G175700.1	0.1549	0.1694	1.0938	Solyc09g047900.1.1	0.1238	0.2102	1.698	Thecc1EG002619t1	0.1375	0.1552	1.1288
GSVIVT01001596001	AT1G34220.1	0.1533	0.3173	2.0693	Bra036745	0.1361	0.3239	2.3804	orange1.1g009857m	0.2466	0.2052	0.8321	mrna27509.1-v1.0-hybrid	0.2047	0.2042	0.9975	Lsat_1_v5_gn_1_4741.1	0.15	0.2413	1.608	Migut.C00220.1	0.1718	0.3368	1.9607	Potri.013G117100.1	0.2879	0.2549	0.8856	Solyc04g072560.2.1	0.2476	0.2999	1.2112	Thecc1EG036628t1	0.2642	0.2008	0.7602
GSVIVT01001666001	AT5G42130.1	0.1248	0.2542	2.0375	Bra015370	0.0511	0.1489	2.9121	orange1.1g016394m	0.1152	0.2225	1.932	mrna32661.1-v1.0-hybrid	0.0751	0.1941	2.5838	Lsat_1_v5_gn_9_40341.1	0.1479	0.2916	1.972	Migut.C00995.1	0.0485	0.2285	4.7163	Potri.005G189600.1	0.0757	0.2104	2.7802	Solyc04g071010.2.1	0.125	0.2661	2.1284	Thecc1EG035498t1	0.1265	0.2142	1.6938
GSVIVT01001717001	AT5G45170.1	0.1809	0.3363	1.8594	Bra025088	0.1869	0.3505	1.8748	orange1.1g017067m	0.2144	0.2465	1.1494	mrna20076.1-v1.0-hybrid	0.2681	0.2846	1.0616	Lsat_1_v5_gn_8_117040.1	0.2619	0.3412	1.3029	Migut.H01302.1	0.1	0.2814	2.8154	Potri.015G112500.1	0.2763	0.2719	0.984	Solyc02g069410.2.1	0.2542	0.2922	1.1495	Thecc1EG029322t1	0.2723	0.2521	0.9259
GSVIVT01001808001	AT5G14180.1	0.0816	0.2624	3.2167	Bra008774	0.0704	0.2589	3.6798	orange1.1g035617m	0.2037	0.2461	1.208	mrna25905.1-v1.0-hybrid	0.197	0.2985	1.5153	Lsat_1_v5_gn_4_185161.1	0.0818	0.2054	2.5121	Migut.K01456.1	0.0967	0.214	2.2131	Potri.001G332300.1	0.1256	0.1496	1.1903	Solyc02g068070.2.1	0.1599	0.2311	1.4447	Thecc1EG017166t1	0.153	0.1785	1.1662
GSVIVT01001816001	AT5G14220.1	0.0905	0.1833	2.0269	Bra008772	0.0955	0.1818	1.9039	orange1.1g013082m	0.1079	0.111	1.0288	mrna25920.1-v1.0-hybrid	0.1325	0.1351	1.019	Lsat_1_v5_gn_4_185401.1	0.1275	0.1819	1.4267	Migut.H00010.1	0.1258	0.1846	1.467	Potri.001G333500.1	0.1211	0.1255	1.0358	Solyc03g005080.2.1	0.1531	0.1843	1.2033	Thecc1EG017112t1	0.101	0.1129	1.1169
GSVIVT01001819001	AT4G14605.1	0.1068	0.2465	2.3077	Bra036876	0.0874	0.258	2.9502	orange1.1g011168m	0.2131	0.1671	0.7841	mrna25925.1-v1.0-hybrid	0.1684	0.1885	1.1196	Lsat_1_v5_gn_4_185440.1	0.1847	0.2937	1.5908	Migut.K01447.1	0.1403	0.1978	1.4091	Potri.017G067600.1	0.1721	0.1562	0.9073	Solyc02g093940.2.1	0.1292	0.1818	1.4064	Thecc1EG035780t1	0.1787	0.1583	0.8861
GSVIVT01001820001	AT5G40840.2	0.2311	0.6328	2.7384	Bra025542	0.2833	0.6737	2.3781	orange1.1g003905m	0.4023	0.5256	1.3064	mrna25928.1-v1.0-hybrid	0.4495	0.625	1.3904	Lsat_1_v5_gn_4_185460.1	0.2558	0.7919	3.0963	Migut.H00012.1	0.3168	0.6143	1.9394	Potri.017G067400.1	0.3803	0.5113	1.3444	Solyc02g093930.2.1	0.3707	0.5635	1.5202	Thecc1EG035789t1	0.4159	0.5355	1.2875
GSVIVT01001825001	AT3G01780.1	0.0543	0.1018	1.8741	Bra022067	0.0648	0.1086	1.6744	orange1.1g001962m	0.0795	0.0818	1.0286	mrna09543.1-v1.0-hybrid	0.0822	0.0859	1.0447	Lsat_1_v5_gn_2_93920.1	0.0714	0.0981	1.3752	Migut.K01445.1	0.0568	0.0852	1.4984	Potri.001G334300.1	0.1031	0.0937	0.9088	Solyc11g068640.1.1	0.0569	0.0789	1.3865	Thecc1EG017104t1	0.0687	0.0758	1.1046
GSVIVT01001855001	AT4G17740.1	0.118	0.1892	1.6028	Bra012644	0.0904	0.171	1.8921	orange1.1g009668m	0.2049	0.1743	0.8508	mrna28308.1-v1.0-hybrid	0.2199	0.1768	0.8041	Lsat_1_v5_gn_1_76140.1	0.1018	0.1677	1.6472	Migut.G00591.1	0.1194	0.2836	2.3744	Potri.008G173900.1	0.1819	0.1622	0.8916	Solyc12g097030.1.1	0.153	0.1959	1.2802	Thecc1EG021046t1	0.2369	0.1639	0.6918
GSVIVT01001907001	AT4G12790.1	0.0926	0.1399	1.5114	Bra040757	0.0676	0.1338	1.9776	orange1.1g023298m	0.1094	0.1001	0.9155	mrna05679.1-v1.0-hybrid	0.0746	0.0764	1.025	Lsat_1_v5_gn_9_17160.1	0.045	0.0717	1.5932	Migut.D00763.1	0.0515	0.0633	1.2307	Potri.014G174200.1	0.0821	0.0786	0.9574	Solyc09g020140.2.1	0.0427	0.0592	1.3855	Thecc1EG002573t2	0.0819	0.0643	0.785
GSVIVT01001915001	AT5G48340.1	0.1488	0.3529	2.3707	Bra037492	0.1192	0.39	3.2722	orange1.1g043187m	0.2001	0.2085	1.0421	mrna25674.1-v1.0-hybrid	0.2144	0.2611	1.218	Lsat_1_v5_gn_5_176300.1	0.1859	0.3112	1.6744	Migut.D00764.1	0.1614	0.2789	1.7277	Potri.014G174300.1	0.1917	0.2458	1.2824	Solyc09g020150.2.1	0.19	0.3284	1.7284	Thecc1EG002575t1	0.188	0.2128	1.1321
GSVIVT01001984001	AT1G50940.1	0.0811	0.1788	2.2059	Bra014258	0.0825	0.1946	2.358	orange1.1g018528m	0.1345	0.1296	0.963	mrna03194.1-v1.0-hybrid	0.1283	0.1476	1.151	Lsat_1_v5_gn_7_65980.1	0.0977	0.1584	1.6212	Migut.M01795.1	0.09	0.1596	1.7731	Potri.011G135600.1	0.082	0.1366	1.6655	Solyc12g005200.1.1	0.1136	0.1616	1.4223	Thecc1EG030993t1	0.1243	0.1441	1.1596
GSVIVT01001989001	AT3G15160.1	0.1007	0.1453	1.4428	Bra001585	0.0901	0.15	1.6647	orange1.1g008398m	0.134	0.1077	0.8033	mrna17265.1-v1.0-hybrid	0.1862	0.1653	0.8876	Lsat_1_v5_gn_5_81640.1	0.1082	0.1496	1.3823	Migut.M01793.1	0.1008	0.147	1.4585	Potri.011G135800.1	0.117	0.0935	0.7991	Solyc10g006410.2.1	0.1282	0.1413	1.102	Thecc1EG030990t1	0.1033	0.092	0.8902
GSVIVT01001999001	AT3G47860.1	0.1326	0.2267	1.7087	Bra019518	0.136	0.2281	1.6774	orange1.1g019361m	0.1591	0.1333	0.8378	mrna03130.1-v1.0-hybrid	0.1409	0.1516	1.0763	Lsat_1_v5_gn_7_109080.1	0.0849	0.163	1.92	Migut.M01786.1	0.1019	0.203	1.9916	Potri.001G420800.1	0.1571	0.1617	1.0296	Solyc12g005180.1.1	0.1277	0.2074	1.6243	Thecc1EG030970t1	0.1298	0.1224	0.9431
GSVIVT01002020001	AT4G04930.1	0.0105	0.118	11.2354	Bra029531	0.0244	0.1072	4.4019	orange1.1g020224m	0.1062	0.1073	1.0104	mrna30403.1-v1.0-hybrid	0.0596	0.0847	1.4202	Lsat_1_v5_gn_1_126041.1	0.065	0.1564	2.4049	Migut.M01155.1	0.0437	0.0844	1.9317	Potri.011G050800.1	0.1025	0.1003	0.9789	Solyc10g009030.2.1	0.0617	0.0707	1.1454	Thecc1EG029899t1	0.0648	0.0682	1.0539
GSVIVT01002334001	AT4G35770.1	0.1762	0.4224	2.3967	Bra011636	0.1851	0.4171	2.254	orange1.1g029759m	0.1819	0.2995	1.6465	mrna14514.1-v1.0-hybrid	0.2928	0.2931	1.0011	Lsat_1_v5_gn_3_70661.1	0.2079	0.3448	1.6588	Migut.L00904.1	0.118	0.3197	2.7101	Potri.005G106400.1	0.2111	0.2711	1.2844	Solyc02g083280.2.1	0.1166	0.3272	2.8047	Thecc1EG000114t1	0.2056	0.2443	1.1883
GSVIVT01002335001	AT4G35760.1	0.2787	0.3762	1.3497	Bra011635	0.2223	0.388	1.7458	orange1.1g017385m	0.3761	0.277	0.7364	mrna14513.1-v1.0-hybrid	0.292	0.3284	1.1248	Lsat_1_v5_gn_2_75281.1	0.2521	0.3169	1.2571	Migut.L00742.1	0.3086	0.3707	1.2012	Potri.005G106500.1	0.2109	0.264	1.2519	Solyc02g083270.2.1	0.2565	0.3017	1.1762	Thecc1EG000113t1	0.2772	0.2817	1.0164
GSVIVT01002450001	AT3G49725.1	0.1556	0.316	2.0305	Bra017959	0.173	0.3271	1.8911	orange1.1g007583m	0.1784	0.1914	1.073	mrna05651.1-v1.0-hybrid	0.2057	0.303	1.4733	Lsat_1_v5_gn_3_85860.1	0.1453	0.2432	1.6734	Migut.H00320.1	0.1207	0.2542	2.1071	Potri.007G007700.1	0.1938	0.2443	1.2605	Solyc02g092010.2.1	0.1437	0.2412	1.6778	Thecc1EG000854t1	0.1679	0.1864	1.1102
GSVIVT01002466001	AT4G39880.1	0.0039	0.2901	74.0301	Bra011825	0.0034	0.2606	75.6861	orange1.1g030915m	0.0744	0.2141	2.8786	mrna16312.1-v1.0-hybrid	0.0395	0.2216	5.6164	Lsat_1_v5_gn_4_141400.1	0.0735	0.1956	2.6634	Migut.H02360.1	0.0027	0.1886	70.7029	Potri.005G075500.1	0.0169	0.2103	12.4164	Solyc11g011140.1.1	0.0579	0.1418	2.449	Thecc1EG001114t1	0.0041	0.2066	49.9623
GSVIVT01002530001	AT3G49710.1	0.0932	0.2579	2.7659	Bra017961	0.0904	0.2774	3.0685	orange1.1g037537m	0.1332	0.2139	1.6062	mrna05653.1-v1.0-hybrid	0.1412	0.1665	1.1793	Lsat_1_v5_gn_3_29801.1	0.1197	0.1987	1.6595	Migut.H00319.1	0.1	0.2375	2.3752	Potri.014G012500.1	0.141	0.1918	1.3604	Solyc01g102690.2.1	0.1293	0.2158	1.6689	Thecc1EG000856t1	0.1568	0.1764	1.1249
GSVIVT01003077001	AT2G13840.1	0.0964	0.2455	2.547	Bra013133	0.0667	0.2319	3.4757	orange1.1g012942m	0.1166	0.1457	1.2495	mrna24141.1-v1.0-hybrid	0.1164	0.1448	1.2434	Lsat_1_v5_gn_7_80840.1	0.1002	0.2156	2.152	Migut.B00617.1	0.0895	0.2065	2.3072	Potri.001G206400.1	0.1213	0.1359	1.1202	Solyc11g044800.1.1	0.1372	0.1736	1.2654	Thecc1EG007504t1	0.119	0.1275	1.0715
GSVIVT01003121001	AT5G19840.2	0.1922	0.2849	1.4823	Bra006520	0.153	0.278	1.8175	orange1.1g009311m	0.242	0.1817	0.7506	mrna20265.1-v1.0-hybrid	0.1861	0.2074	1.1141	Lsat_1_v5_gn_8_93980.1	0.1323	0.2307	1.7437	Migut.D00356.1	0.2175	0.2696	1.2397	Potri.005G215200.1	0.1996	0.1872	0.9382	Solyc09g065690.2.1	0.1669	0.2397	1.4363	Thecc1EG004269t1	0.1664	0.1685	1.0127
GSVIVT01003138001	AT1G03055.1	0.1867	0.4255	2.2786	Bra032560	0.0518	0.4211	8.1366	orange1.1g040644m	0.2227	0.3076	1.3812	mrna20277.1-v1.0-hybrid	0.217	0.2561	1.18	Lsat_1_v5_gn_8_94460.1	0.1937	0.3932	2.0305	Migut.D00346.1	0.1303	0.3103	2.3817	Potri.005G216400.1	0.2243	0.3078	1.3721	Solyc09g065750.2.1	0.1227	0.3102	2.5279	Thecc1EG004236t1	0.1425	0.1911	1.3417
GSVIVT01003148001	AT3G19440.1	0.2346	0.3444	1.4683	Bra022424	0.2033	0.322	1.5841	orange1.1g023907m	0.1998	0.1366	0.6835	mrna26261.1-v1.0-hybrid	0.2929	0.2702	0.9224	Lsat_1_v5_gn_9_111301.1	0.1981	0.2588	1.3065	Migut.N01165.1	0.2326	0.3035	1.3047	Potri.009G095700.1	0.281	0.2338	0.832	Solyc01g107580.2.1	0.2085	0.2681	1.2861	Thecc1EG007143t1	0.3254	0.2671	0.8208
GSVIVT01003209001	AT4G21610.1	0.3153	0.4952	1.5707	Bra020902	0.1681	0.3817	2.2709	orange1.1g033096m	0.2032	0.3146	1.5484	mrna02402.1-v1.0-hybrid	0.2561	0.2888	1.1279	Lsat_1_v5_gn_7_21141.1	0.0065	0.457	70.3589	Migut.H01490.1	0.0079	0.4651	58.6764	Potri.004G043100.1	0.1694	0.3293	1.9442	Solyc02g078270.2.1	0.1414	0.3886	2.7479	Thecc1EG029880t1	0.1717	0.2933	1.7087
GSVIVT01003279001	AT3G07150.1	0.308	0.5753	1.868	Bra029626	0.1956	0.5424	2.7736	orange1.1g027186m	0.1968	0.4455	2.2632	mrna17595.1-v1.0-hybrid	0.2745	0.4989	1.8175	Lsat_1_v5_gn_5_180581.1	0.239	0.4872	2.0388	Migut.D02494.1	0.2196	0.5473	2.4919	Potri.002G244400.1	0.0075	0.473	63.1935	Solyc09g059950.2.1	0.1635	0.5469	3.3445	Thecc1EG002896t1	0.0954	0.3748	3.9273
GSVIVT01003300001	AT2G30920.1	0.1503	0.3502	2.3309	Bra021677	0.1541	0.3389	2.1997	orange1.1g019123m	0.2584	0.2856	1.1051	mrna00582.1-v1.0-hybrid	0.2587	0.3296	1.2741	Lsat_1_v5_gn_8_31981.1	0.1325	0.2782	2.0988	Migut.M00217.1	0.1215	0.29	2.387	Potri.014G093100.1	0.2701	0.3115	1.1531	Solyc07g055850.2.1	0.0995	0.2705	2.7173	Thecc1EG001817t1	0.2971	0.317	1.0669
GSVIVT01003477001	AT5G47760.1	0.0648	0.137	2.114	Bra017467	0.0737	0.1474	1.9993	orange1.1g022007m	0.1423	0.1302	0.9144	mrna19847.1-v1.0-hybrid	0.1101	0.1177	1.0686	Lsat_1_v5_gn_1_130260.1	0.1019	0.1478	1.4512	Migut.O00740.1	0.087	0.1697	1.9499	Potri.016G004200.1	0.0913	0.0993	1.0879	Solyc04g015150.2.1	0.0964	0.2203	2.2852	Thecc1EG030458t1	0.1341	0.1425	1.0632
GSVIVT01003702001	AT3G49660.1	0.0275	0.1541	5.6124	Bra019610	0.0645	0.1788	2.7733	orange1.1g020798m	0.1054	0.1392	1.3203	mrna05613.1-v1.0-hybrid	0.1352	0.1301	0.9624	Lsat_1_v5_gn_2_81981.1	0.0644	0.1231	1.9126	Migut.H00305.1	0.0508	0.1184	2.33	Potri.005G148500.1	0.0875	0.1024	1.1701	Solyc02g091790.2.1	0.0539	0.1105	2.052	Thecc1EG000897t1	0.0704	0.1079	1.5338
GSVIVT01003760001	AT1G65420.1	0.1279	0.2818	2.2043	Bra022480	0.1935	0.3749	1.9374	orange1.1g038044m	0.163	0.1469	0.9018	mrna21529.1-v1.0-hybrid	0.2176	0.205	0.9424	Lsat_1_v5_gn_6_23480.1	0.124	0.2775	2.2373	Migut.F02097.1	0.1547	0.2637	1.704	Potri.008G076900.1	0.2024	0.1424	0.7035	Solyc03g063060.2.1	0.1605	0.2218	1.3823	Thecc1EG025117t1	0.1881	0.1713	0.9103
GSVIVT01003777001	AT4G37200.1	0.0875	0.273	3.1209	Bra011719	0.0663	0.2267	3.4174	orange1.1g024784m	0.2058	0.2166	1.0527	mrna29461.1-v1.0-hybrid	0.1598	0.1521	0.9519	Lsat_1_v5_gn_3_94020.1	0.1098	0.2021	1.8416	Migut.K00840.1	0.0976	0.251	2.5712	Potri.007G034400.1	0.1551	0.1648	1.0627	Solyc07g064940.2.1	0.1403	0.2304	1.6422	Thecc1EG010998t1	0.1865	0.1478	0.7923
GSVIVT01003846001	AT4G37920.1	0.0669	0.2559	3.827	Bra011795	0.0281	0.2385	8.4933	orange1.1g013676m	0.1416	0.2348	1.658	mrna05566.1-v1.0-hybrid	0.091	0.12	1.3181	Lsat_1_v5_gn_2_82221.1	0.1302	0.246	1.8888	Migut.H00292.1	0.0882	0.2223	2.5196	Potri.007G000400.1	0.1662	0.2103	1.2653	Solyc02g091640.2.1	0.1892	0.2215	1.1708	Thecc1EG000921t1	0.1924	0.2223	1.1551
GSVIVT01003866001	AT2G24220.1	0.0587	0.2145	3.6575	Bra039238	0.0647	0.2335	3.6118	orange1.1g017963m	0.0941	0.0987	1.0492	mrna10076.1-v1.0-hybrid	0.1645	0.1355	0.8237	Lsat_1_v5_gn_7_49741.1	0.0965	0.2396	2.4822	Migut.J01339.1	0.044	0.1783	4.0556	Potri.006G184900.1	0.1601	0.148	0.9248	Solyc07g005660.2.1	0.1057	0.1902	1.7997	Thecc1EG037061t1	0.1943	0.134	0.6895
GSVIVT01003912001	AT5G36950.1	0.0684	0.1857	2.7143	Bra028101	0.0919	0.1856	2.0206	orange1.1g007765m	0.1318	0.1624	1.2319	mrna19872.1-v1.0-hybrid	0.1448	0.1965	1.3573	Lsat_1_v5_gn_2_108421.1	0.0837	0.1787	2.1344	Migut.F02074.1	0.0713	0.1499	2.103	Potri.008G079900.1	0.1213	0.1528	1.26	Solyc11g008850.1.1	0.1342	0.1691	1.2597	Thecc1EG024191t1	0.1423	0.155	1.0895
GSVIVT01003939001	AT3G08970.1	0.1334	0.4402	3.3002	Bra029736	0.1871	0.457	2.4427	orange1.1g013319m	0.3097	0.57	1.8404	mrna13475.1-v1.0-hybrid	0.2784	0.3794	1.3629	Lsat_1_v5_gn_8_100801.1	0.123	0.4623	3.7595	Migut.J00133.1	0.2206	0.4427	2.0064	Potri.016G120000.1	0.3815	0.3942	1.0334	Solyc09g005120.2.1	0.1315	0.3915	2.9765	Thecc1EG021655t1	0.2419	0.3312	1.3688
GSVIVT01003941001	AT5G01310.1	0.134	0.2823	2.1057	Bra009639	0.1649	0.2916	1.768	orange1.1g004319m	0.1886	0.1807	0.958	mrna13477.1-v1.0-hybrid	0.1652	0.1998	1.2092	Lsat_1_v5_gn_8_100780.1	0.1353	0.232	1.7151	Migut.J00131.1	0.1548	0.2777	1.7936	Potri.016G120200.1	0.1761	0.1693	0.9613	Solyc09g005100.2.1	0.131	0.2032	1.5515	Thecc1EG021648t1	0.2008	0.2005	0.9989
GSVIVT01003951001	AT4G38020.1	0.1306	0.2998	2.2957	Bra011801	0.164	0.252	1.537	orange1.1g041553m	0.2375	0.249	1.0482	mrna20708.1-v1.0-hybrid	0.2458	0.2311	0.9403	Lsat_1_v5_gn_4_142441.1	0.1642	0.2956	1.7997	Migut.H02278.1	0.1984	0.3413	1.7198	Potri.005G147600.1	0.2599	0.3041	1.1701	Solyc11g010900.1.1	0.1473	0.2829	1.9209	Thecc1EG000961t1	0.2643	0.2491	0.9427
GSVIVT01003968001	AT3G01720.1	0.0892	0.166	1.8609	Bra000993	0.0828	0.1779	2.1489	orange1.1g041794m	0.148	0.1098	0.7417	mrna28017.1-v1.0-hybrid	0.1428	0.129	0.9035	Lsat_1_v5_gn_2_93500.1	0.1069	0.1591	1.4879	Migut.G00516.1	0.0848	0.179	2.1113	Potri.001G336400.1	0.1204	0.1009	0.838	Solyc05g008260.2.1	0.1429	0.1583	1.1079	Thecc1EG017059t1	0.1501	0.1255	0.8358
GSVIVT01003974001	AT5G40660.1	0.0778	0.2136	2.746	Bra025555	0.0645	0.1984	3.0745	orange1.1g020035m	0.1382	0.1763	1.2763	mrna28007.1-v1.0-hybrid	0.1284	0.2335	1.8193	Lsat_1_v5_gn_0_30781.1	0.1142	0.1957	1.7143	Migut.H00045.1	0.1045	0.1881	1.8004	Potri.001G338200.1	0.1655	0.1783	1.0774	Solyc02g093690.2.1	0.0951	0.1676	1.7635	Thecc1EG017065t1	0.1492	0.1517	1.0167
GSVIVT01003989001	AT5G40610.1	0.0685	0.1142	1.6666	Bra028466	0.0746	0.1134	1.5204	orange1.1g014739m	0.0696	0.0808	1.1604	mrna27988.1-v1.0-hybrid	0.1111	0.1029	0.9258	Lsat_1_v5_gn_4_184601.1	0.0348	0.1132	3.2481	Migut.K01420.1	0.0501	0.1134	2.2642	Potri.017G070900.1	0.1267	0.1008	0.7957	Solyc02g067930.2.1	0.083	0.1004	1.2097	Thecc1EG017024t1	0.0778	0.0882	1.1336
GSVIVT01004005001	AT1G65560.1	0.0575	0.1898	3.3032	Bra022471	0.0565	0.1689	2.9918	orange1.1g019012m	0.1527	0.163	1.0674	mrna21546.1-v1.0-hybrid	0.0966	0.119	1.232	Lsat_1_v5_gn_8_3141.1	0.0549	0.1481	2.7002	Migut.F01830.1	0.0892	0.1625	1.8211	Potri.010G177700.1	0.1071	0.126	1.1767	Solyc05g055700.2.1	0.0479	0.147	3.0693	Thecc1EG024183t1	0.1227	0.1646	1.3413
GSVIVT01004085001	AT1G10700.1	0.1034	0.205	1.9835	Bra019905	0.0548	0.1519	2.7725	orange1.1g015926m	0.1855	0.1814	0.9783	mrna03591.1-v1.0-hybrid	0.1479	0.1636	1.1062	Lsat_1_v5_gn_8_150721.1	0.1067	0.1555	1.4582	Migut.E00195.1	0.1043	0.1665	1.5958	Potri.010G045000.1	0.1371	0.1505	1.0976	Solyc04g039620.2.1	0.1215	0.148	1.2185	Thecc1EG010478t1	0.1589	0.1506	0.9478
GSVIVT01004086001	AT1G70570.2	0.0986	0.164	1.6639	Bra007925	0.0952	0.1589	1.6688	orange1.1g007779m	0.1495	0.1173	0.785	mrna03590.1-v1.0-hybrid	0.1282	0.1643	1.282	Lsat_1_v5_gn_8_150700.1	0.0844	0.1615	1.912	Migut.E00194.1	0.0799	0.1306	1.6351	Potri.010G044900.1	0.1483	0.1249	0.8418	Solyc04g025540.2.1	0.1279	0.147	1.1492	Thecc1EG010477t1	0.1412	0.1321	0.9357
GSVIVT01004117001	AT5G57700.3	0.1453	0.2441	1.6803	Bra006806	0.1549	0.2558	1.6513	orange1.1g020796m	0.1973	0.1899	0.9627	mrna29636.1-v1.0-hybrid	0.2194	0.1745	0.795	Lsat_1_v5_gn_8_65460.1	0.0866	0.2049	2.3642	Migut.J01437.1	0.0556	0.1051	1.8906	Potri.018G097100.1	0.2505	0.1784	0.7121	Solyc12g014440.1.1	0.1739	0.203	1.1673	Thecc1EG038608t1	0.2138	0.1896	0.8866
GSVIVT01004448001	AT1G31220.1	0.1581	0.3489	2.2064	Bra023168	0.0042	0.2765	65.1562	orange1.1g022634m	0.1497	0.2009	1.3418	mrna13505.1-v1.0-hybrid	0.1721	0.1841	1.0699	Lsat_1_v5_gn_5_121860.1	0.187	0.2652	1.4184	Migut.M01387.1	0.1322	0.2731	2.0666	Potri.012G107500.1	0.1999	0.2216	1.1088	Solyc11g012100.1.1	0.1683	0.2757	1.6385	Thecc1EG030344t1	0.1947	0.2201	1.1302
GSVIVT01004724001	AT4G16700.1	0.1604	0.2422	1.5099	Bra038501	0.1259	0.2287	1.817	orange1.1g013143m	0.2178	0.1702	0.7813	mrna08910.1-v1.0-hybrid	0.2039	0.1912	0.938	Lsat_1_v5_gn_6_18021.1	0.1208	0.2665	2.2072	Migut.A01119.1	0.1212	0.1941	1.6007	Potri.003G078300.1	0.2079	0.1907	0.9169	Solyc06g060780.2.1	0.1303	0.1801	1.3816	Thecc1EG015941t1	0.1644	0.148	0.9007
GSVIVT01004725001	AT4G17370.1	0.0412	0.117	2.841	Bra012668	0.0389	0.1262	3.2486	orange1.1g017143m	0.0965	0.0883	0.9148	mrna08908.1-v1.0-hybrid	0.0978	0.1003	1.0251	Lsat_1_v5_gn_6_92541.1	0.0391	0.1136	2.9024	Migut.A01121.1	0.0352	0.0815	2.3158	Potri.003G078500.1	0.0633	0.0678	1.0722	Solyc08g078460.2.1	0.0794	0.0973	1.2258	Thecc1EG047018t1	0.0738	0.0834	1.1297
GSVIVT01004793001	AT4G16800.1	0.079	0.2454	3.1056	Bra021079	0.0956	0.5251	5.493	orange1.1g029329m	0.1618	0.1419	0.8772	mrna10833.1-v1.0-hybrid	0.2276	0.3083	1.3546	Lsat_1_v5_gn_6_93941.1	0.0697	0.209	2.9998	Migut.C00200.1	0.0925	0.1993	2.1547	Potri.001G153300.1	0.1527	0.1596	1.045	Solyc08g078130.2.1	0.0879	0.2215	2.5195	Thecc1EG015894t1	0.3155	0.3477	1.1019
GSVIVT01004856001	AT4G39920.1	0.0679	0.4351	6.4047	Bra017873	0.0061	0.4671	76.2367	orange1.1g017913m	0.0739	0.536	7.2552	mrna16289.1-v1.0-hybrid	0.0336	0.3745	11.1595	Lsat_1_v5_gn_8_137181.1	0.0059	0.4574	77.4785	Migut.L00135.1	0.0319	0.4477	14.0221	Potri.005G074700.1	0.0472	0.4276	9.057	Solyc05g052840.1.1	0.1153	0.4161	3.6095	Thecc1EG001104t1	0.1388	0.36	2.5945
GSVIVT01005053001	AT2G23640.1	0.0872	0.5749	6.5912	Bra039207	0.009	0.5592	61.8524	orange1.1g047422m	0.1666	0.4115	2.469	mrna29388.1-v1.0-hybrid	0.2679	0.3952	1.4749	Lsat_1_v5_gn_4_168300.1	0.0799	0.4353	5.4454	Migut.H00471.1	0.1715	0.612	3.568	Potri.007G038500.1	0.3376	0.3617	1.0712	Solyc02g090370.2.1	0.2021	0.623	3.0822	Thecc1EG000552t1	0.29	0.3917	1.3508
GSVIVT01005079001	AT4G37130.1	0.1625	0.2701	1.6625	Bra011723	0.1082	0.2867	2.649	orange1.1g015366m	0.1786	0.1931	1.081	mrna29431.1-v1.0-hybrid	0.184	0.1991	1.0825	Lsat_1_v5_gn_4_179460.1	0.1393	0.2158	1.5496	Migut.H00485.1	0.0914	0.2075	2.27	Potri.007G036600.1	0.157	0.156	0.9933	Solyc02g090230.2.1	0.1259	0.2074	1.6468	Thecc1EG000528t1	0.1658	0.168	1.0133
GSVIVT01005082001	AT2G23530.1	0.1796	0.4859	2.7056	Bra032163	0.2386	0.4893	2.0512	orange1.1g010294m	0.3016	0.3812	1.2641	mrna29435.1-v1.0-hybrid	0.3827	0.4472	1.1686	Lsat_1_v5_gn_3_92201.1	0.1975	0.5073	2.5691	Migut.H00488.1	0.2221	0.4469	2.0124	Potri.007G036200.1	0.2567	0.3819	1.4876	Solyc02g090200.2.1	0.2096	0.4304	2.0531	Thecc1EG000524t1	0.2822	0.4158	1.4732
GSVIVT01005194001	AT2G17705.1	0.0508	0.1559	3.0726	Bra002079	0.0631	0.1316	2.0866	orange1.1g033124m	0.0255	0.156	6.128	mrna14536.1-v1.0-hybrid	0.0117	0.1946	16.6542	Lsat_1_v5_gn_2_75400.1	0.0162	0.1639	10.119	Migut.C00507.1	0.0019	0.16	84.1205	Potri.005G107700.1	0.0314	0.1371	4.3651	Solyc02g083360.1.1	0.0099	0.1598	16.1971	Thecc1EG000130t1	0.0015	0.113	74.9996
GSVIVT01005261001	AT5G62030.1	0.0264	0.2264	8.5773	Bra010051	0.0273	0.2263	8.2936	orange1.1g042576m	0.0039	0.2832	73.0044	mrna02024.1-v1.0-hybrid	0.2082	0.2542	1.2208	Lsat_1_v5_gn_6_73261.1	0.1045	0.2409	2.3052	Migut.A00614.1	0.0893	0.3051	3.4159	Potri.019G041300.1	0.0369	0.2311	6.2586	Solyc06g066300.1.1	0.1388	0.2525	1.8194	Thecc1EG006443t1	0.1044	0.2363	2.2627
GSVIVT01005817001	AT4G17430.1	0.1596	0.2978	1.8655	Bra026251	0.1628	0.3089	1.8973	orange1.1g011001m	0.2325	0.2267	0.9749	mrna08869.1-v1.0-hybrid	0.2614	0.258	0.9869	Lsat_1_v5_gn_6_59361.1	0.1712	0.2836	1.6562	Migut.A01137.1	0.1783	0.2935	1.6461	Potri.003G079400.1	0.2016	0.226	1.1209	Solyc08g078380.2.1	0.1348	0.2508	1.8608	Thecc1EG015927t1	0.2146	0.2173	1.0129
GSVIVT01005841001	AT1G11190.1	0.1037	0.1737	1.6748	Bra031758	0.1288	0.1942	1.5074	orange1.1g022165m	0.1691	0.143	0.8461	mrna30471.1-v1.0-hybrid	0.1313	0.1902	1.4482	Lsat_1_v5_gn_4_56261.1	0.1058	0.1569	1.4826	Migut.M01195.1	0.127	0.1497	1.1789	Potri.011G044500.1	0.1521	0.1618	1.0637	Solyc02g078910.2.1	0.102	0.1688	1.655	Thecc1EG029962t1	0.1388	0.1385	0.9978
GSVIVT01005842001	AT4G21585.1	0.1381	0.1948	1.4102	Bra013541	0.1088	0.1801	1.6552	orange1.1g022813m	0.1523	0.1292	0.8483	mrna30472.1-v1.0-hybrid	0.2269	0.2062	0.9087	Lsat_1_v5_gn_1_124800.1	0.1806	0.2329	1.2892	Migut.M01196.1	0.1601	0.1974	1.233	Potri.011G044400.1	0.176	0.161	0.9145	Solyc02g078920.2.1	0.1703	0.203	1.1922	Thecc1EG029963t1	0.1388	0.1606	1.157
GSVIVT01005847001	AT4G21580.1	0.0533	0.1601	3.0034	Bra013540	0.0556	0.1743	3.1352	orange1.1g019790m	0.1349	0.1323	0.9804	mrna30473.1-v1.0-hybrid	0.1317	0.1552	1.1788	Lsat_1_v5_gn_4_57401.1	0.0435	0.1299	2.9878	Migut.M01197.1	0.093	0.157	1.6888	Potri.004G036100.1	0.1219	0.1261	1.0342	Solyc02g078940.2.1	0.0633	0.12	1.8948	Thecc1EG029964t1	0.116	0.1432	1.2349
GSVIVT01005924001	AT4G13020.3	0.1747	0.2289	1.3104	Bra038825	0.1282	0.242	1.8874	orange1.1g014026m	0.1857	0.1718	0.925	mrna17409.1-v1.0-hybrid	0.2442	0.2123	0.8696	Lsat_1_v5_gn_8_89101.1	0.1978	0.2304	1.1644	Migut.D02516.1	0.212	0.2102	0.9916	Potri.002G247500.1	0.2519	0.1796	0.713	Solyc06g083210.2.1	0.1683	0.1922	1.142	Thecc1EG002758t1	0.1721	0.175	1.0167
GSVIVT01005931001	AT5G10480.3	0.0964	0.1307	1.356	Bra006062	0.0764	0.1298	1.6981	orange1.1g027621m	0.1188	0.0992	0.8353	mrna20810.1-v1.0-hybrid	0.1858	0.1558	0.8384	Lsat_1_v5_gn_2_70580.1	0.1608	0.1861	1.1577	Migut.B00221.1	0.0661	0.2394	3.6232	Potri.007G010900.1	0.1676	0.1112	0.6636	Solyc04g014370.2.1	0.1079	0.1263	1.1707	Thecc1EG000991t2	0.165	0.1627	0.9863
GSVIVT01006029001	AT1G62780.1	0.1201	0.2242	1.8679	Bra027017	0.1224	0.2392	1.9541	orange1.1g026203m	0.1459	0.1519	1.0407	mrna32263.1-v1.0-hybrid	0.1344	0.1578	1.1742	Lsat_1_v5_gn_3_2541.1	0.1229	0.1877	1.5264	Migut.A00866.1	0.1609	0.2625	1.6308	Potri.001G119100.1	0.1739	0.2533	1.4564	Solyc08g079240.2.1	0.1395	0.2095	1.5024	Thecc1EG016050t1	0.1352	0.1471	1.0881
GSVIVT01006035001	AT1G62750.1	0.0465	0.1058	2.2765	Bra027021	0.0527	0.1088	2.0653	orange1.1g004038m	0.0976	0.0916	0.9389	mrna32259.1-v1.0-hybrid	0.076	0.0809	1.0643	Lsat_1_v5_gn_6_90700.1	0.0287	0.1078	3.7548	Migut.A00863.1	0.0239	0.0989	4.1362	Potri.003G113500.1	0.0804	0.0752	0.9345	Solyc08g079180.2.1	0.0792	0.1125	1.421	Thecc1EG016040t1	0.0725	0.07	0.9663
GSVIVT01006258001	AT2G17695.1	0.1023	0.2822	2.7582	Bra024498	0.096	0.2798	2.9142	orange1.1g028245m	0.2902	0.2258	0.7781	mrna14510.1-v1.0-hybrid	0.2899	0.2192	0.7562	Lsat_1_v5_gn_2_75101.1	0.2041	0.2601	1.2739	Migut.L00741.1	0.1351	0.2164	1.6009	Potri.005G105500.1	0.1881	0.3849	2.0462	Solyc02g083180.2.1	0.1098	0.2227	2.0287	Thecc1EG000110t1	0.2125	0.1696	0.798
GSVIVT01006275001	AT5G47400.1	0.1092	0.3343	3.061	Bra024946	0.0182	0.4867	26.6952	orange1.1g003616m	0.1956	0.2031	1.0386	mrna08879.1-v1.0-hybrid	0.2578	0.3068	1.1901	Lsat_1_v5_gn_6_18041.1	0.1877	0.3453	1.84	Migut.A01134.1	0.1638	0.3	1.8317	Potri.001G155800.1	0.2243	0.2049	0.9136	Solyc08g078440.2.1	0.1572	0.2553	1.624	Thecc1EG015931t1	0.1685	0.2037	1.2087
GSVIVT01006513001	AT4G35930.1	0.1709	0.2225	1.3018	Bra017738	0.1313	0.2189	1.6663	orange1.1g024421m	0.1119	0.0899	0.8031	mrna14559.1-v1.0-hybrid	0.1284	0.1067	0.8312	Lsat_1_v5_gn_2_75700.1	0.0347	0.1077	3.1023	Migut.H02183.1	0.069	0.1021	1.48	Potri.005G110200.1	0.1267	0.0971	0.7663	Solyc03g033390.2.1	0.0873	0.1412	1.6171	Thecc1EG000159t1	0.0795	0.0787	0.9899
GSVIVT01006632001	AT5G10320.1	0.051	0.2315	4.5427	Bra009041	0.0563	0.2992	5.3191	orange1.1g021030m	0.2526	1.4626	5.7898	mrna16266.1-v1.0-hybrid	0.2604	0.2169	0.8329	Lsat_1_v5_gn_5_34320.1	0.1121	0.4085	3.6446	Migut.H02345.1	0.0955	0.2773	2.9027	Potri.005G073600.1	0.28	0.238	0.85	Solyc11g009060.1.1	0.1372	0.2096	1.5269	Thecc1EG001073t2	0.1755	0.1587	0.9045
GSVIVT01006715001	AT4G05000.1	0.0246	0.0777	3.156	Bra029546	0.042	0.0948	2.2562	orange1.1g028441m	0.0233	0.0447	1.9214	mrna30688.1-v1.0-hybrid	0.0621	0.0775	1.2467	Lsat_1_v5_gn_2_102821.1	0.0219	0.0739	3.3681	Migut.M01295.1	0.0564	0.0894	1.5854	Potri.004G035500.1	0.0313	0.0337	1.0777	Solyc02g080270.2.1	0.0336	0.0629	1.8695	Thecc1EG029974t1	0.0059	0.0234	3.9763
GSVIVT01006735001	AT2G22530.1	0.1194	0.2247	1.8812	Bra038512	0.1898	0.43	2.2653	orange1.1g042385m	0.2062	0.2107	1.0219	mrna20804.1-v1.0-hybrid	0.1842	0.2303	1.2503	Lsat_1_v5_gn_3_61401.1	0.1331	0.2181	1.6386	Migut.K00792.1	0.1657	0.3661	2.2094	Potri.007G010600.1	0.1469	0.1585	1.0792	Solyc11g010550.1.1	0.1585	0.2083	1.3145	Thecc1EG000994t1	0.1482	0.1832	1.2363
GSVIVT01007131001	AT5G65490.1	0.1368	0.2208	1.6147	Bra024390	0.1085	0.2459	2.2661	orange1.1g008609m	0.1648	0.2794	1.6955	mrna20820.1-v1.0-hybrid	0.1401	0.2669	1.9048	Lsat_1_v5_gn_2_70300.1	0.1683	0.2483	1.475	Migut.K00802.1	0.1242	0.247	1.9886	Potri.006G134400.1	0.1315	0.1908	1.4512	Solyc11g010660.1.1	0.1266	0.2381	1.8805	Thecc1EG000980t1	0.164	0.248	1.5121
GSVIVT01007223001	AT5G66090.1	0.1356	0.2697	1.9894	Bra031804	0.1553	0.2999	1.9308	orange1.1g028129m	0.1271	0.1346	1.0593	mrna14553.1-v1.0-hybrid	0.1808	0.2098	1.16	Lsat_1_v5_gn_3_71540.1	0.0913	0.1715	1.8775	Migut.H00253.1	0.1355	0.268	1.978	Potri.005G109100.1	0.147	0.1795	1.2211	Solyc02g083500.2.1	0.1757	0.1967	1.1199	Thecc1EG000147t1	0.1386	0.168	1.212
GSVIVT01007224001	AT1G63855.3	0.0878	0.1983	2.2571	Bra027665	0.0718	0.2032	2.8315	orange1.1g026274m	0.1952	0.2009	1.0293	mrna14552.1-v1.0-hybrid	0.1784	0.1953	1.0944	Lsat_1_v5_gn_3_71521.1	0.1303	0.138	1.0588	Migut.N00678.1	0.1099	0.2313	2.1047	Potri.005G109000.1	0.1326	0.1604	1.2096	Solyc02g061950.2.1	0.1466	0.1937	1.3214	Thecc1EG000146t2	0.1212	0.1629	1.3441
GSVIVT01007237001	AT4G22300.1	0.1182	0.1761	1.4902	Bra019386	0.1462	0.1835	1.2552	orange1.1g025550m	0.1531	0.1303	0.8515	mrna19751.1-v1.0-hybrid	0.1568	0.1182	0.7538	Lsat_1_v5_gn_0_40241.1	0.1674	0.1992	1.1903	Migut.M01382.1	0.1138	0.1528	1.3428	Potri.011G023000.1	0.2461	0.1742	0.7078	Solyc11g012070.1.1	0.1503	0.1519	1.0108	Thecc1EG030339t1	0.1421	0.1086	0.7638
GSVIVT01007540001	AT3G48470.1	0.1986	0.3193	1.6077	Bra019546	0.1811	0.3106	1.7152	orange1.1g001762m	0.2301	0.213	0.9259	mrna22682.1-v1.0-hybrid	0.2116	0.2126	1.0049	Lsat_1_v5_gn_5_13240.1	0.2188	0.2766	1.2644	Migut.I00475.1	0.1695	0.2795	1.6493	Potri.015G090700.1	0.2348	0.2243	0.9553	Solyc10g006780.2.1	0.2356	0.292	1.2393	Thecc1EG014567t1	0.1978	0.1885	0.9529
GSVIVT01007546001	AT5G63280.1	0.1511	0.2523	1.6695	Bra029232	0.1402	0.2682	1.913	orange1.1g024416m	0.2118	0.1785	0.8427	mrna09921.1-v1.0-hybrid	0.2835	0.4245	1.4974	Lsat_1_v5_gn_5_9541.1	0.1548	0.2129	1.3754	Migut.I00466.1	0.1372	0.2348	1.7115	Potri.015G090300.1	0.1605	0.1973	1.2289	Solyc03g111370.2.1	0.161	0.214	1.3289	Thecc1EG014564t2	0.1997	0.1966	0.9842
GSVIVT01007548001	AT5G50310.1	0.0914	0.1566	1.712	Bra000617	0.0643	0.1459	2.2674	orange1.1g005655m	0.0998	0.1068	1.0693	mrna09919.1-v1.0-hybrid	0.1287	0.1196	0.9292	Lsat_1_v5_gn_4_78900.1	0.0797	0.1374	1.7237	Migut.I00257.1	0.0677	0.1503	2.2202	Potri.015G090100.1	0.0876	0.1033	1.1792	Solyc03g111390.2.1	0.0733	0.1343	1.8338	Thecc1EG014563t1	0.1164	0.1098	0.9436
GSVIVT01007551001	AT5G50300.1	0.038	0.2476	6.5176	Bra037931	0.04	0.2556	6.3909	orange1.1g039363m	0.087	0.168	1.93	mrna09918.1-v1.0-hybrid	0.1329	0.2079	1.5647	Lsat_1_v5_gn_1_29461.1	0.1018	0.29	2.848	Migut.I00258.1	0.0039	0.212	54.6603	Potri.015G090000.1	0.0945	0.1853	1.9618	Solyc03g111400.1.1	0.0333	0.2316	6.9467	Thecc1EG014561t1	0.0737	0.1683	2.2829
GSVIVT01007565001	AT3G48425.1	0.0619	0.1567	2.5296	Bra018061	0.0686	0.1405	2.0487	orange1.1g017771m	0.1412	0.1353	0.9576	mrna09902.1-v1.0-hybrid	0.1201	0.1262	1.0508	Lsat_1_v5_gn_4_78300.1	0.0956	0.1474	1.5418	Migut.I00265.1	0.1177	0.1493	1.2682	Potri.015G088900.1	0.1282	0.1144	0.8925	Solyc03g111600.2.1	0.0942	0.1327	1.4087	Thecc1EG014548t1	0.1627	0.1215	0.7466
GSVIVT01007572001	AT3G48420.1	0.0895	0.1863	2.0821	Bra018062	0.0485	0.1757	3.624	orange1.1g020874m	0.1349	0.1418	1.0513	mrna09901.1-v1.0-hybrid	0.1252	0.1421	1.1355	Lsat_1_v5_gn_5_13101.1	0.066	0.1776	2.6891	Migut.O00226.1	0.0758	0.1588	2.0958	Potri.015G088500.1	0.1097	0.1338	1.2192	Solyc03g111610.2.1	0.1018	0.1696	1.6658	Thecc1EG014547t1	0.1484	0.1592	1.0732
GSVIVT01007574001	AT5G63200.1	0.1594	0.2364	1.483	Bra035851	0.1798	0.2516	1.3987	orange1.1g008818m	0.2067	0.2265	1.0954	mrna09898.1-v1.0-hybrid	0.1811	0.1828	1.0094	Lsat_1_v5_gn_4_78320.1	0.1375	0.2018	1.468	Migut.O00224.1	0.1584	0.2412	1.5222	Potri.012G092000.1	0.1644	0.1896	1.153	Solyc06g071850.2.1	0.1656	0.2151	1.2989	Thecc1EG014545t1	0.1933	0.1548	0.8009
GSVIVT01007576001	AT5G50280.1	0.1274	0.2397	1.8812	Bra000616	0.1232	0.2528	2.0517	orange1.1g044251m	0.1594	0.195	1.2239	mrna09896.1-v1.0-hybrid	0.1917	0.1813	0.9459	Lsat_1_v5_gn_4_78280.1	0.1087	0.2524	2.3226	Migut.D02039.1	0.0583	0.2303	3.9526	Potri.012G091800.1	0.1543	0.18	1.1668	Solyc03g111650.2.1	0.1369	0.2511	1.835	Thecc1EG014542t2	0.184	0.1756	0.9544
GSVIVT01007604001	AT4G24750.1	0.1154	0.2558	2.2176	Bra013830	0.0832	0.2505	3.0122	orange1.1g022409m	0.214	0.2824	1.3195	mrna09986.1-v1.0-hybrid	0.2028	0.1761	0.8685	Lsat_1_v5_gn_1_28561.1	0.0975	0.1037	1.0634	Migut.O00181.1	0.1256	0.1884	1.5005	Potri.015G086100.1	0.1758	0.1809	1.0291	Solyc12g021340.1.1	0.1128	0.2043	1.8104	Thecc1EG014502t1	0.1631	0.2172	1.3318
GSVIVT01007674001	AT1G64310.1	0.1216	0.3299	2.7129	Bra027744	0.1222	0.3548	2.9024	orange1.1g045069m	0.1477	0.2536	1.7171	mrna10714.1-v1.0-hybrid	0.1644	0.2273	1.3822	Lsat_1_v5_gn_5_15280.1	0.1408	0.2621	1.8611	Migut.O00139.1	0.1438	0.3177	2.2104	Potri.015G082400.1	0.1818	0.2016	1.1087	Solyc03g112420.1.1	0.2157	0.2891	1.3403	Thecc1EG006914t1	0.1887	0.2256	1.1956
GSVIVT01007683001	AT3G54170.1	0.101	0.2041	2.0199	Bra007052	0.1488	0.2672	1.7957	orange1.1g019366m	0.137	0.1454	1.0619	mrna31785.1-v1.0-hybrid	0.1587	0.1687	1.0628	Lsat_1_v5_gn_1_28101.1	0.1175	0.1421	1.2097	Migut.G00959.1	0.1185	0.1863	1.5715	Potri.002G197600.1	0.1088	0.1059	0.9736	Solyc03g112520.2.1	0.0965	0.1572	1.6298	Thecc1EG012212t1	0.096	0.1191	1.2404
GSVIVT01007685001	AT1G73720.1	0.0587	0.0756	1.2884	Bra015971	0.0558	0.0706	1.264	orange1.1g010324m	0.0356	0.0339	0.9517	mrna27104.1-v1.0-hybrid	0.0542	0.0582	1.0746	Lsat_1_v5_gn_0_10701.1	0.0287	0.0431	1.4994	Migut.C01340.1	0.0329	0.0407	1.2401	Potri.011G156900.1	0.0406	0.0432	1.0642	Solyc06g064830.2.1	0.0312	0.0376	1.207	Thecc1EG036573t2	0.0491	0.0422	0.8589
GSVIVT01007692001	AT5G63080.1	0.15	0.3085	2.0565	Bra035861	0.1591	0.3344	2.1016	orange1.1g011537m	0.1835	0.2008	1.0942	mrna31779.1-v1.0-hybrid	0.324	0.3111	0.9604	Lsat_1_v5_gn_4_75921.1	0.1409	0.271	1.9239	Migut.O00130.1	0.1789	0.3053	1.7067	Potri.015G080400.1	0.1994	0.2555	1.2814	Solyc03g112600.2.1	0.1112	0.2341	2.1056	Thecc1EG012217t1	0.1935	0.2326	1.2023
GSVIVT01007695001	AT5G63060.1	0.1409	0.249	1.7673	Bra035864	0.1175	0.2164	1.8413	orange1.1g023175m	0.2625	0.2357	0.898	mrna31776.1-v1.0-hybrid	0.1734	0.1724	0.9943	Lsat_1_v5_gn_7_54241.1	0.1283	0.2101	1.6373	Migut.D01982.1	0.1958	0.2442	1.2473	Potri.015G080100.1	0.2061	0.1996	0.9687	Solyc03g112640.2.1	0.1491	0.2052	1.3766	Thecc1EG046734t1	0.1417	0.1375	0.9703
GSVIVT01007732001	AT5G62930.1	0.0752	0.1639	2.1804	Bra010135	0.1084	0.1649	1.5208	orange1.1g025869m	0.1652	0.1399	0.8467	mrna32197.1-v1.0-hybrid	0.2113	0.1498	0.7089	Lsat_1_v5_gn_1_27120.1	0.1514	0.1375	0.9081	Migut.O00092.1	0.1241	0.1981	1.5965	Potri.012G081900.1	0.1312	0.1188	0.9053	Solyc06g071510.2.1	0.1361	0.1684	1.2375	Thecc1EG012084t2	0.1497	0.1171	0.7818
GSVIVT01007737001	AT3G06040.1	0.2757	0.3607	1.3083	Bra020783	0.2296	0.4125	1.7965	orange1.1g029444m	0.3605	0.2862	0.7938	mrna32188.1-v1.0-hybrid	0.2482	0.3522	1.4189	Lsat_1_v5_gn_5_14700.1	0.1829	0.3399	1.8583	Migut.N01934.1	0.0656	0.3399	5.1785	Potri.015G077200.1	0.2081	0.2646	1.2712	Solyc09g010030.1.1	0.155	0.2643	1.7055	Thecc1EG012078t1	0.225	0.2818	1.2524
GSVIVT01007790001	AT1G24450.1	0.2329	0.3551	1.5248	Bra032803	0.1776	0.3323	1.8708	orange1.1g029991m	0.2124	0.2146	1.0105	mrna32161.1-v1.0-hybrid	0.2376	0.2582	1.0866	Lsat_1_v5_gn_1_26521.1	0.177	0.2879	1.6268	Migut.I00040.1	0.0119	0.6774	56.7874	Potri.012G078400.1	0.1623	0.2617	1.6125	Solyc03g114120.2.1	0.0722	0.3478	4.8151	Thecc1EG012025t1	0.2335	0.2674	1.1452
GSVIVT01007814001	AT5G50100.1	0.087	0.2527	2.9033	Bra037942	0.0682	0.1344	1.9724	orange1.1g027420m	0.208	0.1933	0.9294	mrna09478.1-v1.0-hybrid	0.0807	0.239	2.9632	Lsat_1_v5_gn_4_72700.1	0.1411	0.2597	1.8412	Migut.D01790.1	0.1079	0.2126	1.9704	Potri.015G072000.1	0.1434	0.2081	1.4514	Solyc03g113990.2.1	0.1035	0.2215	2.1404	Thecc1EG011990t2	0.2118	0.2108	0.9951
GSVIVT01007819001	AT3G47830.1	0.1376	0.3409	2.4781	Bra033784	0.0986	0.2972	3.0139	orange1.1g023471m	0.2097	0.251	1.197	mrna09484.1-v1.0-hybrid	0.1682	0.2458	1.4611	Lsat_1_v5_gn_4_73321.1	0.183	0.2745	1.4996	Migut.D01914.1	0.1842	0.3073	1.6686	Potri.015G071300.1	0.1708	0.2476	1.4497	Solyc03g113880.2.1	0.178	0.3218	1.8079	Thecc1EG011985t1	0.1795	0.2894	1.6123
GSVIVT01007824001	AT5G50110.1	0.161	0.2902	1.8023	Bra000610	0.1028	0.2103	2.0456	orange1.1g022962m	0.2164	0.1696	0.7839	mrna09489.1-v1.0-hybrid	0.1967	0.2235	1.1365	Lsat_1_v5_gn_4_73480.1	0.2104	0.2262	1.0749	Migut.I00056.1	0.1609	0.2443	1.5186	Potri.012G076100.1	0.1861	0.1794	0.9641	Solyc03g113860.1.1	0.1976	0.2468	1.2491	Thecc1EG011980t1	0.2461	0.2737	1.1122
GSVIVT01007832001	AT1G74900.1	0.1865	0.324	1.7377	Bra015884	0.1766	0.3454	1.9562	orange1.1g011137m	0.2688	0.282	1.0491	mrna09495.1-v1.0-hybrid	0.2532	0.2664	1.0523	Lsat_1_v5_gn_1_11261.1	0.1475	0.262	1.7769	Migut.G00440.1	0.132	0.2855	2.1624	Potri.015G070200.1	0.2254	0.2811	1.2472	Solyc03g113750.1.1	0.1997	0.2727	1.3655	Thecc1EG011967t3	0.1801	0.239	1.3271
GSVIVT01007834001	AT3G48120.1	0.1374	0.4098	2.9829	Bra018083	0.1332	0.4214	3.1641	orange1.1g019677m	0.2364	0.2702	1.1429	mrna09498.1-v1.0-hybrid	0.1491	0.3283	2.2019	Lsat_1_v5_gn_5_18061.1	0.1637	0.2898	1.7703	Migut.I00099.1	0.2165	0.3791	1.7516	Potri.015G070100.1	0.1871	0.255	1.363	Solyc12g027740.1.1	0.0792	0.2585	3.2628	Thecc1EG011964t1	0.1937	0.2757	1.4233
GSVIVT01007844001	AT1G74850.1	0.07	0.1616	2.3094	Bra015889	0.0633	0.1687	2.6662	orange1.1g039342m	0.1022	0.1133	1.1092	mrna09509.1-v1.0-hybrid	0.106	0.1291	1.2173	Lsat_1_v5_gn_4_74540.1	0.0674	0.1838	2.726	Migut.I00075.1	0.0421	0.1331	3.162	Potri.015G069100.1	0.0839	0.1292	1.5395	Solyc03g113630.2.1	0.071	0.1372	1.9325	Thecc1EG011951t1	0.0929	0.1096	1.1794
GSVIVT01007864001	AT2G29900.1	0.0672	0.223	3.3191	Bra018354	0.0173	0.2399	13.8843	orange1.1g013935m	0.1107	0.1646	1.487	mrna26090.1-v1.0-hybrid	0.1106	0.1909	1.7271	Lsat_1_v5_gn_4_111120.1	0.0806	0.2012	2.4968	Migut.I00332.1	0.1251	0.1971	1.5763	Potri.015G058300.1	0.136	0.1476	1.0847	Solyc03g115080.2.1	0.1889	0.3541	1.8746	Thecc1EG014267t1	0.1421	0.1538	1.0823
GSVIVT01007867001	AT1G18640.2	0.0675	0.1839	2.7238	Bra025675	0.094	0.2244	2.3864	orange1.1g025042m	0.1507	0.1422	0.9431	mrna26085.1-v1.0-hybrid	0.232	0.2022	0.8717	Lsat_1_v5_gn_2_122560.1	0.1291	0.1814	1.4052	Migut.D01657.1	0.1307	0.1678	1.2842	Potri.012G066200.1	0.1762	0.1259	0.715	Solyc06g076510.2.1	0.125	0.161	1.2877	Thecc1EG014263t1	0.1396	0.1163	0.8331
GSVIVT01007955001	AT1G18680.1	0.0695	0.1851	2.6641	Bra031039	0.0526	0.2041	3.8838	orange1.1g029699m	0.1732	0.1654	0.9552	mrna26063.1-v1.0-hybrid	0.1235	0.1024	0.8291	Lsat_1_v5_gn_5_21340.1	0.0651	0.1254	1.9278	Migut.I00223.1	0.0584	0.1176	2.0124	Potri.012G067700.1	0.1071	0.1588	1.4821	Solyc12g036250.1.1	0.1013	0.1603	1.5822	Thecc1EG014117t2	0.1231	0.0975	0.7923
GSVIVT01007980001	AT1G18700.4	0.1734	0.3334	1.9229	Bra031040	0.1877	0.3465	1.8458	orange1.1g005374m	0.2504	0.2312	0.9232	mrna26046.1-v1.0-hybrid	0.2523	0.2435	0.9654	Lsat_1_v5_gn_5_21460.1	0.2266	0.3114	1.3743	Migut.I00201.1	0.1683	0.3064	1.8205	Potri.017G112200.1	0.2517	0.2357	0.9365	Solyc03g115840.2.1	0.1685	0.2778	1.6487	Thecc1EG014092t1	0.2628	0.2395	0.9112
GSVIVT01007990001	AT3G29010.1	0.0577	0.2559	4.4357	Bra025371	0.0517	0.2732	5.2865	orange1.1g028411m	0.2108	0.2672	1.2675	mrna09271.1-v1.0-hybrid	0.2037	0.1916	0.9408	Lsat_1_v5_gn_9_27040.1	0.1963	0.231	1.1766	Migut.L00264.1	0.1279	0.2239	1.7506	Potri.017G085100.1	0.1938	0.2346	1.2103	Solyc06g065310.2.1	0.1545	0.2491	1.6126	Thecc1EG014047t1	0.2272	0.1701	0.7489
GSVIVT01008006001	AT1G74640.1	0.0792	0.1994	2.5182	Bra008159	0.0898	0.2196	2.4464	orange1.1g017180m	0.1541	0.1348	0.8748	mrna26006.1-v1.0-hybrid	0.1321	0.1381	1.0458	Lsat_1_v5_gn_5_20140.1	0.0908	0.1809	1.9929	Migut.D01821.1	0.0032	0.1963	60.6631	Potri.017G115100.1	0.1458	0.2097	1.4386	Solyc03g116110.2.1	0.0812	0.1871	2.3049	Thecc1EG013969t1	0.1369	0.1623	1.1859
GSVIVT01008016001	AT1G74580.1	0.1108	0.2265	2.0445	Bra015902	0.092	0.2666	2.8982	orange1.1g004352m	0.1122	0.1407	1.2543	mrna25998.1-v1.0-hybrid	0.1315	0.1523	1.1585	Lsat_1_v5_gn_1_13300.1	0.0981	0.2223	2.2656	Migut.I00174.1	0.0773	0.2235	2.8923	Potri.010G234500.1	0.1421	0.1556	1.095	Solyc12g035170.1.1	0.1338	0.2462	1.8402	Thecc1EG013957t1	0.1136	0.1487	1.3086
GSVIVT01008019001	AT3G47610.1	0.1067	0.2732	2.5605	Bra018127	0.1053	0.2669	2.5354	orange1.1g015323m	0.1803	0.1605	0.8899	mrna25997.1-v1.0-hybrid	0.1673	0.2098	1.254	Lsat_1_v5_gn_1_13281.1	0.1267	0.2539	2.0037	Migut.I00173.1	0.1232	0.2546	2.0657	Potri.012G068900.1	0.1696	0.1932	1.139	Solyc03g116140.2.1	0.138	0.2436	1.7655	Thecc1EG013953t1	0.1388	0.1543	1.1119
GSVIVT01008024001	AT1G74530.3	0.1294	0.2495	1.9273	Bra015903	0.1388	0.2548	1.8364	orange1.1g020850m	0.1361	0.1808	1.3282	mrna25984.1-v1.0-hybrid	0.2169	0.2645	1.2196	Lsat_1_v5_gn_5_19401.1	0.1542	0.2902	1.882	Migut.D01830.1	0.1188	0.2345	1.9744	Potri.018G047400.1	0.2183	0.177	0.8109	Solyc03g116330.2.1	0.125	0.218	1.7445	Thecc1EG013941t1	0.187	0.1688	0.9026
GSVIVT01008031001	AT3G47700.1	0.2324	0.3568	1.5351	Bra018119	0.2105	0.3677	1.7469	orange1.1g003707m	0.3024	0.2768	0.9152	mrna25978.1-v1.0-hybrid	0.2706	0.2986	1.1035	Lsat_1_v5_gn_5_18780.1	0.166	0.3213	1.9353	Migut.I00154.1	0.1755	0.3394	1.9336	Potri.015G063100.1	0.2645	0.2769	1.0469	Solyc03g113000.2.1	0.1577	0.3071	1.9466	Thecc1EG013921t1	0.2367	0.2731	1.1534
GSVIVT01008049001	AT1G18850.1	0.1222	0.4125	3.3754	Bra025691	0.0063	0.4402	69.6361	orange1.1g016426m	0.2507	0.3376	1.3467	mrna25955.1-v1.0-hybrid	0.1895	0.3595	1.8971	Lsat_1_v5_gn_1_10961.1	0.1961	0.4284	2.1844	Migut.I00134.1	0.2046	0.4754	2.3239	Potri.015G064300.1	0.1553	0.3156	2.0325	Solyc06g071010.2.1	0.1489	0.5078	3.4112	Thecc1EG013856t1	0.2104	0.3483	1.6559
GSVIVT01008050001	AT1G74700.1	0.0849	0.1411	1.6627	Bra008164	0.0783	0.1648	2.1062	orange1.1g023022m	0.1834	0.1818	0.9915	mrna25954.1-v1.0-hybrid	0.1519	0.2341	1.5413	Lsat_1_v5_gn_4_107600.1	0.0807	0.1285	1.5921	Migut.I00132.1	0.1239	0.1919	1.549	Potri.015G064400.1	0.1291	0.1711	1.3255	Solyc03g113140.2.1	0.1188	0.1686	1.4193	Thecc1EG031111t1	0.1005	0.1424	1.4174
GSVIVT01008051001	AT5G62760.1	0.1882	0.3929	2.088	Bra010121	0.1541	0.3732	2.4222	orange1.1g009432m	0.2498	0.3422	1.3702	mrna25951.1-v1.0-hybrid	0.2379	0.3454	1.4519	Lsat_1_v5_gn_1_10941.1	0.3081	0.4342	1.4094	Migut.I00131.1	0.2285	0.3803	1.6644	Potri.015G064600.1	0.2507	0.2971	1.1849	Solyc06g071040.2.1	0.1995	0.3739	1.8746	Thecc1EG013845t1	0.2321	0.326	1.405
GSVIVT01008066001	AT5G62720.1	0.0839	0.2701	3.2206	Bra035883	0.082	0.3297	4.0191	orange1.1g025435m	0.185	0.2063	1.1156	mrna25940.1-v1.0-hybrid	0.1466	0.213	1.4531	Lsat_1_v5_gn_1_10700.1	0.1064	0.2623	2.4648	Migut.D01857.1	0.1854	0.2379	1.2832	Potri.015G065500.1	0.2414	0.2	0.8289	Solyc03g113280.2.1	0.1049	0.2329	2.2211	Thecc1EG013819t1	0.2027	0.183	0.9031
GSVIVT01008091001	AT3G47850.1	0.1944	0.4199	2.1605	Bra018104	0.2265	0.4294	1.8955	orange1.1g017821m	0.2111	0.3453	1.6358	mrna09545.1-v1.0-hybrid	0.3103	0.341	1.0991	Lsat_1_v5_gn_5_17580.1	0.2291	0.4689	2.0469	Migut.I00102.1	0.2483	0.4243	1.7087	Potri.012G072600.1	0.2002	0.3357	1.6763	Solyc06g071170.2.1	0.3548	0.441	1.2431	Thecc1EG045716t1	0.2635	0.2911	1.1049
GSVIVT01008095001	AT5G13050.1	0.138	0.2464	1.7854	Bra008861	0.1018	0.2357	2.3149	orange1.1g025859m	0.2096	0.1736	0.8285	mrna09529.1-v1.0-hybrid	0.168	0.1824	1.0857	Lsat_1_v5_gn_1_11380.1	0.17	0.1985	1.1675	Migut.I00071.1	0.11	0.232	2.1084	Potri.012G072800.1	0.2146	0.1861	0.8671	Solyc03g113590.2.1	0.1419	0.232	1.6354	Thecc1EG045750t1	0.2111	0.1893	0.8969
GSVIVT01008106001	AT5G08050.1	0.04	0.2083	5.2044	Bra005964	0.0579	0.2019	3.4886	orange1.1g028863m	0.1116	0.1886	1.6894	mrna26098.1-v1.0-hybrid	0.1714	0.2208	1.2886	Lsat_1_v5_gn_5_22381.1	0.0384	0.1973	5.1453	Migut.D01637.1	0.1343	0.2764	2.058	Potri.015G058600.1	0.0893	0.1118	1.2521	Solyc03g115020.2.1	0.0227	0.1833	8.0787	Thecc1EG014279t1	0.0923	0.1285	1.392
GSVIVT01008125001	AT5G60960.1	0.084	0.2672	3.1827	Bra012992	0.1046	0.2478	2.3681	orange1.1g042598m	0.104	0.219	2.1065	mrna11805.1-v1.0-hybrid	0.1286	0.2296	1.7849	Lsat_1_v5_gn_5_23641.1	0.0436	0.2096	4.8052	Migut.B00504.1	0.0329	0.2406	7.3231	Potri.017G133400.1	0.0834	0.2143	2.5697	Solyc03g114920.1.1	0.0743	0.2422	3.2579	Thecc1EG014302t1	0.1086	0.2137	1.9679
GSVIVT01008151001	AT5G08110.1	0.1992	0.3422	1.7182	Bra009320	0.1754	0.3286	1.8729	orange1.1g002135m	0.2354	0.2144	0.9108	mrna26131.1-v1.0-hybrid	0.3004	0.2931	0.9755	Lsat_1_v5_gn_4_113721.1	0.1808	0.2617	1.4471	Migut.I00363.1	0.1597	0.269	1.6851	Potri.012G063500.1	0.2593	0.2568	0.9905	Solyc03g114780.2.1	0.192	0.2604	1.3564	Thecc1EG014362t1	0.2505	0.2329	0.9297
GSVIVT01008152001	AT2G03800.1	0.0052	0.2117	40.3956	Bra025135	0.076	0.2099	2.7626	orange1.1g021113m	0.149	0.1694	1.137	mrna04539.1-v1.0-hybrid	0.1377	0.2081	1.5114	Lsat_1_v5_gn_5_23401.1	0.1188	0.1617	1.3617	Migut.D01616.1	0.1649	0.1764	1.0697	Potri.015G048700.1	0.1758	0.1738	0.9886	Solyc06g069390.2.1	0.1272	0.163	1.2813	Thecc1EG011445t1	0.1335	0.1899	1.4226
GSVIVT01008154001	AT5G08120.1	0.1676	0.4188	2.499	Bra009321	0.0553	0.4217	7.6317	orange1.1g018954m	0.1876	0.2187	1.1656	mrna26133.1-v1.0-hybrid	0.26	0.2642	1.0162	Lsat_1_v5_gn_5_23380.1	0.1778	0.2885	1.6221	Migut.D01615.1	0.2039	0.2982	1.4627	Potri.004G107000.1	0.1915	0.2552	1.3321	Solyc03g114760.2.1	0.2868	0.3119	1.0876	Thecc1EG014370t2	0.1954	0.2106	1.0775
GSVIVT01008158001	AT5G22110.1	0.1002	0.1867	1.8624	Bra000520	0.1076	0.201	1.8685	orange1.1g009713m	0.1231	0.1219	0.9903	mrna09309.1-v1.0-hybrid	0.1741	0.1896	1.0888	Lsat_1_v5_gn_2_15241.1	0.1562	0.223	1.4275	Migut.O00238.1	0.1121	0.1431	1.2766	Potri.012G039300.1	0.1194	0.1288	1.0782	Solyc03g098250.2.1	0.1013	0.1309	1.2929	Thecc1EG013360t1	0.1101	0.1304	1.1851
GSVIVT01008170001	AT3G42660.1	0.1215	0.283	2.3293	Bra034949	0.144	0.2877	1.9983	orange1.1g002266m	0.1922	0.1708	0.8886	mrna26146.1-v1.0-hybrid	0.2018	0.2219	1.0997	Lsat_1_v5_gn_4_112460.1	0.118	0.2029	1.7198	Migut.D01493.1	0.1324	0.1868	1.4103	Potri.012G065200.1	0.1952	0.1924	0.9858	Solyc03g114690.2.1	0.1473	0.2037	1.3831	Thecc1EG014403t1	0.1826	0.1966	1.0768
GSVIVT01008172001	AT5G60840.1	0.1635	0.8642	5.2842	Bra013004	0.2863	0.7939	2.7731	orange1.1g044645m	0.3499	0.5216	1.4907	mrna26149.1-v1.0-hybrid	0.415	0.6548	1.5779	Lsat_1_v5_gn_4_112541.1	0.1723	0.8197	4.7574	Migut.G00548.1	0.3485	0.6416	1.8408	Potri.012G065400.1	0.477	0.7186	1.5066	Solyc03g114670.2.1	0.3509	0.788	2.2458	Thecc1EG014408t1	0.2503	0.4732	1.8905
GSVIVT01008199001	AT5G23040.1	0.0691	0.2086	3.0179	Bra029358	0.0358	0.2861	7.9814	orange1.1g025418m	0.1762	0.1677	0.9517	mrna26179.1-v1.0-hybrid	0.138	0.16	1.1593	Lsat_1_v5_gn_5_24121.1	0.1385	0.198	1.4295	Migut.D01488.1	0.1245	0.177	1.4213	Potri.012G057700.1	0.159	0.1623	1.0208	Solyc03g114470.2.1	0.1766	0.1971	1.1158	Thecc1EG014463t1	0.1535	0.1566	1.0201
GSVIVT01008201001	AT5G23060.1	0.109	0.2363	2.1686	Bra013013	0.0892	0.2419	2.7126	orange1.1g016309m	0.2299	0.1995	0.8677	mrna26181.1-v1.0-hybrid	0.258	0.2266	0.8785	Lsat_1_v5_gn_4_111701.1	0.1584	0.2737	1.7276	Migut.D01490.1	0.1455	0.216	1.4838	Potri.015G052200.1	0.1847	0.1882	1.0192	Solyc03g114450.2.1	0.1704	0.2673	1.5687	Thecc1EG014468t1	0.2606	0.2226	0.854
GSVIVT01008221001	AT1G48950.1	0.1565	0.4068	2.5996	Bra014163	0.1969	0.4174	2.12	orange1.1g005957m	0.3112	0.3674	1.1808	mrna26192.1-v1.0-hybrid	0.3493	0.3842	1.0999	Lsat_1_v5_gn_4_112060.1	0.3168	0.3981	1.2566	Migut.I00399.1	0.347	0.5395	1.5546	Potri.015G052400.1	0.2733	0.3064	1.1212	Solyc03g119870.2.1	0.3201	0.4663	1.4567	Thecc1EG012237t1	0.3133	0.3506	1.1189
GSVIVT01008222001	AT1G74070.1	0.1457	0.3347	2.2974	Bra008130	0.0913	0.3379	3.7022	orange1.1g020718m	0.1236	0.1969	1.5926	mrna26193.1-v1.0-hybrid	0.1911	0.2369	1.2394	Lsat_1_v5_gn_4_112081.1	0.0872	0.2857	3.2762	Migut.I00400.1	0.1065	0.3269	3.0684	Potri.012G058700.1	0.1696	0.2781	1.6399	Solyc03g119860.2.1	0.1441	0.2549	1.7692	Thecc1EG012238t1	0.1335	0.2007	1.5039
GSVIVT01008230001	AT1G73960.1	0.1406	0.2121	1.508	Bra015951	0.1514	0.2181	1.4411	orange1.1g001111m	0.1302	0.114	0.8756	mrna26210.1-v1.0-hybrid	0.1281	0.1339	1.0452	Lsat_1_v5_gn_5_25060.1	0.1068	0.1601	1.4988	Migut.J01004.1	0.1098	0.1613	1.4695	Potri.015G050800.1	0.1469	0.1362	0.927	Solyc03g119780.2.1	0.1191	0.1476	1.2399	Thecc1EG012249t1	0.1583	0.1425	0.9002
GSVIVT01008235001	AT3G18524.1	0.0428	0.145	3.3891	Bra001709	0.0391	0.1472	3.7612	orange1.1g002306m	0.1175	0.0838	0.7131	mrna26212.1-v1.0-hybrid	0.1015	0.0936	0.9226	Lsat_1_v5_gn_5_25080.1	0.0775	0.1154	1.4897	Migut.I00396.1	0.0713	0.0987	1.3838	Potri.012G060000.1	0.114	0.0855	0.7498	Solyc06g069230.2.1	0.0804	0.1041	1.2944	Thecc1EG012253t1	0.1096	0.0932	0.8504
GSVIVT01008257001	AT1G18440.1	0.1095	0.2293	2.0946	Bra025905	0.09	0.2594	2.8812	orange1.1g029635m	0.1472	0.2067	1.4044	mrna26232.1-v1.0-hybrid	0.222	0.1905	0.858	Lsat_1_v5_gn_9_46301.1	0.1364	0.22	1.6125	Migut.I00375.1	0.1837	0.2662	1.4491	Potri.012G061100.1	0.133	0.1911	1.4366	Solyc12g037970.1.1	0.2384	0.2639	1.1072	Thecc1EG012279t1	0.1206	0.159	1.3181
GSVIVT01008286001	AT1G50910.1	0.2256	0.4702	2.0837	Bra018877	0.2759	0.4884	1.7698	orange1.1g025706m	0.3966	0.4029	1.0159	mrna03129.1-v1.0-hybrid	0.3178	0.4433	1.3948	Lsat_1_v5_gn_7_109101.1	0.2275	0.3526	1.55	Migut.H01843.1	0.179	0.3386	1.8919	Potri.011G136400.1	0.2444	0.3196	1.3076	Solyc07g064300.2.1	0.1426	0.3181	2.2297	Thecc1EG030972t1	0.2689	0.3283	1.2207
GSVIVT01008311001	AT5G65720.1	0.0404	0.1478	3.6556	Bra037826	0.0469	0.1442	3.078	orange1.1g040741m	0.0511	0.1096	2.1439	mrna05598.1-v1.0-hybrid	0.0388	0.0965	2.4843	Lsat_1_v5_gn_2_81541.1	0.0298	0.1099	3.6846	Migut.H00312.1	0.0712	0.1779	2.4982	Potri.007G000600.1	0.0358	0.0952	2.6587	Solyc02g091900.2.1	0.0752	0.2138	2.8426	Thecc1EG000875t1	0.035	0.0929	2.6519
GSVIVT01008335001	AT3G18270.1	0.0597	0.2157	3.6123	Bra022307	0.0086	0.1878	21.8014	orange1.1g014886m	0.1205	0.1212	1.0057	mrna09454.1-v1.0-hybrid	0.0867	0.1097	1.2655	Lsat_1_v5_gn_8_143241.1	0.0746	0.1185	1.5877	Migut.I00409.1	0.0618	0.1321	2.139	Potri.012G054200.1	0.1182	0.1379	1.1661	Solyc03g119200.2.1	0.0989	0.1319	1.3344	Thecc1EG012436t1	0.097	0.1083	1.1166
GSVIVT01008360001	AT5G40400.1	0.1235	0.3527	2.8567	Bra025578	0.1654	0.3652	2.2084	orange1.1g037911m	0.2302	0.2417	1.0501	mrna26875.1-v1.0-hybrid	0.2183	0.2832	1.2974	Lsat_1_v5_gn_3_20581.1	0.2165	0.3342	1.5439	Migut.F01873.1	0.1983	0.3856	1.9443	Potri.017G071600.1	0.2454	0.2729	1.1121	Solyc03g007390.2.1	0.1604	0.3307	2.0618	Thecc1EG047032t1	0.1215	0.1663	1.3691
GSVIVT01008414001	AT1G18170.1	0.0646	0.2278	3.5255	Bra031018	0.0837	0.2661	3.1796	orange1.1g042997m	0.1048	0.1213	1.1573	mrna09399.1-v1.0-hybrid	0.1336	0.2278	1.7054	Lsat_1_v5_gn_8_144020.1	0.07	0.156	2.2295	Migut.I00447.1	0.1014	0.1803	1.7771	Potri.012G048300.1	0.1559	0.1448	0.929	Solyc03g119150.2.1	0.0944	0.1338	1.4174	Thecc1EG012717t1	0.114	0.1134	0.9947
GSVIVT01008450001	AT3G17940.1	0.0508	0.1223	2.4091	Bra021285	0.0493	0.1354	2.7467	orange1.1g019518m	0.0737	0.0785	1.0655	mrna09368.1-v1.0-hybrid	0.0839	0.1144	1.3628	Lsat_1_v5_gn_2_11861.1	0.0922	0.1726	1.8726	Migut.D01501.1	0.061	0.1304	2.1364	Potri.006G037300.1	0.0933	0.0976	1.0463	Solyc03g118650.2.1	0.091	0.1379	1.5162	Thecc1EG012789t1	0.0993	0.0878	0.8844
GSVIVT01008451001	AT4G30720.1	0.1131	0.2015	1.781	Bra024046	0.0925	0.2141	2.3147	orange1.1g005273m	0.203	0.161	0.7929	mrna10111.1-v1.0-hybrid	0.179	0.1731	0.9667	Lsat_1_v5_gn_5_89421.1	0.1214	0.1683	1.386	Migut.J01382.1	0.1273	0.198	1.5558	Potri.018G103700.1	0.1585	0.152	0.9589	Solyc07g005870.2.1	0.1242	0.1987	1.5996	Thecc1EG038410t1	0.1719	0.1587	0.923
GSVIVT01008459001	AT3G17930.1	0.1842	0.4029	2.1871	Bra022262	0.1705	0.3537	2.0744	orange1.1g028601m	0.2679	0.2197	0.8201	mrna09364.1-v1.0-hybrid	0.196	0.1965	1.0023	Lsat_1_v5_gn_8_115881.1	0.1845	0.2707	1.4674	Migut.I00268.1	0.1669	0.3139	1.8808	Potri.015G036500.1	0.2668	0.1882	0.7055	Solyc05g006440.2.1	0.2918	0.3017	1.034	Thecc1EG012901t1	0.2285	0.2429	1.0628
GSVIVT01008461001	AT1G18270.3	0.1107	0.1673	1.5117	Bra025920	0.1058	0.1703	1.6094	orange1.1g001973m	0.1521	0.1348	0.8861	mrna09367.1-v1.0-hybrid	0.1449	0.1371	0.946	Lsat_1_v5_gn_8_141761.1	0.1036	0.1331	1.2852	Migut.I00270.1	0.1014	0.1622	1.5998	Potri.015G037000.1	0.1335	0.1193	0.8941	Solyc03g118640.2.1	0.1136	0.1322	1.1641	Thecc1EG012876t2	0.1485	0.1229	0.8274
GSVIVT01008471001	AT3G17830.1	0.1403	0.3269	2.3294	Bra022249	0.1423	0.321	2.2562	orange1.1g010330m	0.277	0.2739	0.9887	mrna09353.1-v1.0-hybrid	0.2884	0.3917	1.3585	Lsat_1_v5_gn_5_78461.1	0.1919	0.3355	1.7482	Migut.D01199.1	0.2107	0.3862	1.8326	Potri.015G035300.1	0.2412	0.2676	1.1097	Solyc03g118500.2.1	0.1778	0.3082	1.7334	Thecc1EG046739t1	0.3088	0.2896	0.9378
GSVIVT01008474001	AT1G77405.1	0.1162	0.2805	2.4128	Bra026332	0.1048	0.3073	2.9335	orange1.1g013010m	0.1538	0.2101	1.366	mrna11235.1-v1.0-hybrid	0.1013	0.1697	1.675	Lsat_1_v5_gn_4_117540.1	0.1177	0.2415	2.052	Migut.N03269.1	0.1087	0.2809	2.5833	Potri.002G080300.1	0.1769	0.2496	1.4105	Solyc08g029150.1.1	0.1227	0.2362	1.9243	Thecc1EG035175t1	0.1644	0.2336	1.4206
GSVIVT01008490001	AT3G48500.2	0.0953	0.1825	1.9149	Bra029899	0.098	0.193	1.9685	orange1.1g005716m	0.105	0.1276	1.2147	mrna06392.1-v1.0-hybrid	0.1112	0.1523	1.3691	Lsat_1_v5_gn_5_13320.1	0.0704	0.1885	2.678	Migut.I00491.1	0.0561	0.156	2.7828	Potri.015G091700.1	0.1046	0.144	1.377	Solyc03g111050.2.1	0.0817	0.1324	1.6195	Thecc1EG014586t1	0.0948	0.1163	1.2266
GSVIVT01008514001	AT5G50375.2	0.0722	0.1563	2.1643	Bra000625	0.085	0.1348	1.5862	orange1.1g022857m	0.1278	0.113	0.8844	mrna06363.1-v1.0-hybrid	0.1162	0.103	0.8862	Lsat_1_v5_gn_4_76740.1	0.0619	0.113	1.8239	Migut.N02308.1	0.0859	0.1282	1.4929	Potri.015G093500.1	0.1182	0.1131	0.9574	Solyc12g098640.1.1	0.1095	0.1526	1.3941	Thecc1EG014611t1	0.1226	0.1203	0.9812
GSVIVT01008537001	AT5G50390.1	0.0745	0.2555	3.4271	Bra014061	0.0619	0.2259	3.6483	orange1.1g005305m	0.1195	0.1451	1.2139	mrna04443.1-v1.0-hybrid	0.1079	0.1573	1.4569	Lsat_1_v5_gn_4_80100.1	0.0853	0.173	2.0275	Migut.D01261.1	0.067	0.1779	2.6566	Potri.015G095100.1	0.1261	0.1574	1.2481	Solyc07g042130.2.1	0.1079	0.1737	1.6104	Thecc1EG014635t1	0.11	0.1388	1.2622
GSVIVT01008538001	AT4G24880.1	0.1105	0.2033	1.8407	Bra019204	0.1202	0.2124	1.7668	orange1.1g014751m	0.1579	0.1437	0.9099	mrna06332.1-v1.0-hybrid	0.1543	0.2197	1.4243	Lsat_1_v5_gn_4_80081.1	0.1465	0.1925	1.3136	Migut.E00304.1	0.0919	0.1746	1.901	Potri.015G095400.1	0.1039	0.1454	1.4	Solyc08g083260.2.1	0.1746	0.2194	1.257	Thecc1EG014636t1	0.1216	0.1285	1.057
GSVIVT01008547001	AT4G24900.1	0.1908	0.4056	2.126	Bra013844	0.2259	0.3878	1.7163	orange1.1g021379m	0.2531	0.3687	1.4567	mrna06316.1-v1.0-hybrid	0.4042	0.344	0.8512	Lsat_1_v5_gn_1_33221.1	0.1307	0.3342	2.5565	Migut.O00254.1	0.3154	0.4521	1.4333	Potri.012G098000.1	0.2386	0.3244	1.3599	Solyc03g098330.2.1	0.2257	0.4303	1.9068	Thecc1EG014646t1	0.2661	0.3316	1.2461
GSVIVT01008566001	AT4G24930.1	0.1031	0.2701	2.6186	Bra013847	0.1113	0.3154	2.833	orange1.1g026604m	0.2064	0.2171	1.0519	mrna06310.1-v1.0-hybrid	0.2289	0.2255	0.9853	Lsat_1_v5_gn_1_33120.1	0.2644	0.2918	1.1034	Migut.I00540.1	0.1602	0.3193	1.9928	Potri.015G097700.1	0.1953	0.182	0.9317	Solyc03g019660.2.1	0.1435	0.2765	1.9266	Thecc1EG014654t1	0.2118	0.2466	1.164
GSVIVT01008584001	AT2G47620.1	0.157	0.415	2.6424	Bra004441	0.1729	0.4815	2.7854	orange1.1g008612m	0.3035	0.2843	0.937	mrna06487.1-v1.0-hybrid	0.2526	0.3237	1.2814	Lsat_1_v5_gn_4_82541.1	0.1497	0.379	2.5308	Migut.I00558.1	0.1797	0.3544	1.9718	Potri.015G100400.1	0.3262	0.3009	0.9225	Solyc03g097450.2.1	0.1671	0.3875	2.3195	Thecc1EG014689t1	0.2507	0.2589	1.0327
GSVIVT01008620001	AT4G27760.1	0.1043	0.167	1.6013	Bra026308	0.0973	0.1589	1.6333	orange1.1g022369m	0.1505	0.0929	0.6177	mrna26851.1-v1.0-hybrid	0.1349	0.1023	0.7582	Lsat_1_v5_gn_0_10320.1	0.1057	0.1088	1.0293	Migut.D02061.1	0.1318	0.1442	1.0945	Potri.015G028900.1	0.1313	0.112	0.8529	Solyc03g098460.2.1	0.0959	0.1244	1.2977	Thecc1EG013595t1	0.1232	0.1094	0.8876
GSVIVT01008625001	AT3G48820.1	0.1094	0.1344	1.2281	Bra019569	0.108	0.1429	1.3235	orange1.1g013792m	0.1276	0.1104	0.8648	mrna06450.1-v1.0-hybrid	0.2214	0.2056	0.9286	Lsat_1_v5_gn_5_10741.1	0.0975	0.107	1.0972	Migut.D01226.1	0.0989	0.1271	1.2859	Potri.015G104100.1	0.1122	0.0909	0.8097	Solyc03g097780.2.1	0.1019	0.1278	1.2539	Thecc1EG014728t1	0.1342	0.1031	0.7682
GSVIVT01008643001	AT4G25080.3	0.0679	0.2524	3.7152	Bra019192	0.0466	0.1236	2.6535	orange1.1g020710m	0.1089	0.1326	1.218	mrna06415.1-v1.0-hybrid	0.1171	0.1816	1.5514	Lsat_1_v5_gn_4_84561.1	0.0716	0.1753	2.4485	Migut.D01186.1	0.0257	0.148	5.7666	Potri.012G106600.1	0.07	0.1372	1.96	Solyc03g118240.2.1	0.0483	0.117	2.4195	Thecc1EG014750t1	0.0628	0.1356	2.1573
GSVIVT01008645001	AT5G50930.1	0.1078	0.2655	2.463	Bra022750	0.0952	0.2822	2.9659	orange1.1g032408m	0.1049	0.1642	1.5652	mrna06413.1-v1.0-hybrid	0.1834	0.1848	1.0078	Lsat_1_v5_gn_5_10141.1	0.1923	0.2622	1.3632	Migut.D01184.1	0.1085	0.21	1.9353	Potri.015G105900.1	0.1422	0.2333	1.6408	Solyc07g054400.1.1	0.1315	0.2325	1.7675	Thecc1EG014752t1	0.1547	0.171	1.1055
GSVIVT01008656001	AT5G50990.1	0.1842	0.3989	2.166	Bra022533	0.0043	0.2878	67.1765	orange1.1g040371m	0.1821	0.1958	1.075	mrna33408.1-v1.0-hybrid	0.1902	0.3156	1.6591	Lsat_1_v5_gn_1_30241.1	0.1647	0.2483	1.5072	Migut.I00668.1	0.2047	0.3641	1.7786	Potri.012G109300.1	0.2321	0.3139	1.3524	Solyc06g068810.2.1	0.1995	0.3264	1.6359	Thecc1EG014769t1	0.2591	0.2945	1.1368
GSVIVT01008659001	AT3G56510.1	0.1108	0.2251	2.0322	Bra007250	0.1136	0.2288	2.0146	orange1.1g045544m	0.1726	0.2152	1.2471	mrna27975.1-v1.0-hybrid	0.2225	0.3095	1.3911	Lsat_1_v5_gn_7_9521.1	0.1238	0.2144	1.7316	Migut.H00031.1	0.1003	0.202	2.0137	Potri.001G341300.1	0.2065	0.3067	1.4851	Solyc10g008130.2.1	0.1636	0.2119	1.2954	Thecc1EG017010t1	0.2099	0.3145	1.4981
GSVIVT01008662001	AT5G51010.1	0.0654	0.144	2.2013	Bra022748	0.002	0.1266	63.5731	orange1.1g040420m	0.1057	0.1305	1.2338	mrna33412.1-v1.0-hybrid	0.1198	0.1374	1.1468	Lsat_1_v5_gn_4_84301.1	0.1069	0.1353	1.2649	Migut.I00665.1	0.1106	0.1325	1.1986	Potri.015G108100.1	0.1231	0.1132	0.9198	Solyc03g118130.2.1	0.204	0.1641	0.8042	Thecc1EG014773t1	0.0709	0.0579	0.8161
GSVIVT01008672001	AT1G20575.1	0.0601	0.0748	1.2453	Bra012235	0.0434	0.0616	1.4182	orange1.1g026146m	0.0625	0.0583	0.9327	mrna01849.1-v1.0-hybrid	0.0903	0.0721	0.7988	Lsat_1_v5_gn_9_45181.1	0.0785	0.0814	1.0374	Migut.C00386.1	0.0421	0.06	1.4249	Potri.002G010300.1	0.0626	0.0494	0.7885	Solyc04g082390.2.1	0.0524	0.0681	1.2986	Thecc1EG034383t1	0.0769	0.0475	0.6175
GSVIVT01008709001	AT1G76150.1	0.1625	0.2323	1.4296	Bra015782	0.1559	0.2349	1.5068	orange1.1g021623m	0.1768	0.1699	0.9609	mrna08606.1-v1.0-hybrid	0.1808	0.1828	1.0109	Lsat_1_v5_gn_2_5940.1	0.1308	0.2103	1.6077	Migut.C00916.1	0.1427	0.193	1.3526	Potri.005G247600.1	0.163	0.1811	1.1109	Solyc12g094450.1.1	0.1316	0.2034	1.546	Thecc1EG034332t1	0.1792	0.1836	1.0249
GSVIVT01008714001	AT1G76130.1	0.0664	0.1213	1.8266	Bra015784	0.0616	0.1249	2.029	orange1.1g014892m	0.1053	0.0798	0.7574	mrna08602.1-v1.0-hybrid	0.1599	0.119	0.744	Lsat_1_v5_gn_8_29040.1	0.0774	0.1303	1.6837	Migut.J01641.1	0.0852	0.118	1.3852	Potri.002G014300.1	0.1381	0.1147	0.8308	Solyc04g082090.2.1	0.0999	0.1199	1.2009	Thecc1EG034325t1	0.114	0.0887	0.778
GSVIVT01008723001	AT1G76110.1	0.0063	0.4246	67.7384	Bra015787	0.0061	0.3904	63.5818	orange1.1g020305m	0.2047	0.395	1.9293	mrna08596.1-v1.0-hybrid	0.1786	0.4619	2.5859	Lsat_1_v5_gn_9_46720.1	0.1531	0.4256	2.7794	Migut.C00909.1	0.0403	0.3565	8.843	Potri.005G246700.1	0.2494	0.4055	1.626	Solyc12g094440.1.1	0.202	0.4061	2.0105	Thecc1EG034318t1	0.2209	0.3762	1.7031
GSVIVT01008745001	AT1G20270.1	0.0813	0.1213	1.4922	Bra016471	0.0875	0.1351	1.5447	orange1.1g023053m	0.135	0.1135	0.8407	mrna08578.1-v1.0-hybrid	0.0967	0.1026	1.0618	Lsat_1_v5_gn_2_6741.1	0.0868	0.121	1.3947	Migut.N03185.1	0.0913	0.1306	1.4298	Potri.005G245300.1	0.1273	0.1248	0.9803	Solyc04g081930.2.1	0.0788	0.1204	1.5287	Thecc1EG034293t1	0.0835	0.0799	0.9572
GSVIVT01008793001	AT1G77230.1	0.096	0.3076	3.2057	Bra034892	0.1336	0.3023	2.2628	orange1.1g029105m	0.1564	0.1884	1.2049	mrna10969.1-v1.0-hybrid	0.122	0.4396	3.6045	Lsat_1_v5_gn_1_10340.1	0.141	0.1899	1.3469	Migut.C01073.1	0.0733	0.2483	3.3886	Potri.002G076700.1	0.2367	0.1982	0.8371	Solyc04g058200.2.1	0.1363	0.2855	2.0957	Thecc1EG035238t1	0.2513	0.2033	0.8088
GSVIVT01008799001	AT5G52560.1	0.111	0.1477	1.3313	Bra007797	0.0965	0.1464	1.5166	orange1.1g006297m	0.1175	0.1089	0.9272	mrna10960.1-v1.0-hybrid	0.1384	0.1211	0.8745	Lsat_1_v5_gn_2_99200.1	0.1231	0.1547	1.2571	Migut.C01079.1	0.0962	0.1386	1.4408	Potri.002G077400.1	0.1544	0.1057	0.6849	Solyc04g058070.2.1	0.0771	0.1209	1.5679	Thecc1EG035220t1	0.1247	0.1099	0.8809
GSVIVT01008801001	AT4G37925.1	0.0647	0.2699	4.168	Bra010621	0.1003	0.2708	2.6992	orange1.1g028327m	0.1256	0.1615	1.2854	mrna10956.1-v1.0-hybrid	0.1511	0.1772	1.173	Lsat_1_v5_gn_1_7161.1	0.0684	0.2284	3.3363	Migut.C01071.1	0.0388	0.2118	5.457	Potri.005G183000.1	0.1359	0.0977	0.7193	Solyc04g057980.2.1	0.0808	0.201	2.4876	Thecc1EG035218t1	0.1279	0.1257	0.9827
GSVIVT01008804001	AT1G77290.1	0.1248	0.1902	1.5239	Bra015679	0.0697	0.2006	2.8766	orange1.1g024495m	0.1457	0.1487	1.0209	mrna11271.1-v1.0-hybrid	0.1852	0.1861	1.005	Lsat_1_v5_gn_1_7480.1	0.0843	0.2026	2.4028	Migut.C01068.1	0.1157	0.2214	1.9143	Potri.005G182000.1	0.1418	0.1423	1.0035	Solyc04g057890.2.1	0.0939	0.1731	1.844	Thecc1EG035215t1	0.1413	0.1512	1.0703
GSVIVT01008815001	AT1G77360.1	0.0533	0.3153	5.9166	Bra008304	0.0448	0.3212	7.1786	orange1.1g011643m	0.1431	0.2604	1.8203	mrna31508.1-v1.0-hybrid	0.1287	0.1758	1.366	Lsat_1_v5_gn_6_109101.1	0.0366	0.2557	6.9909	Migut.J01750.1	0.0451	0.2141	4.7466	Potri.005G181900.1	0.1207	0.2575	2.1333	Solyc11g070040.1.1	0.0814	0.2311	2.8381	Thecc1EG035198t2	0.1478	0.1654	1.1186
GSVIVT01008851001	AT1G69740.1	0.0603	0.1239	2.0562	Bra016270	0.0532	0.113	2.1229	orange1.1g013861m	0.0984	0.0872	0.8866	mrna11195.1-v1.0-hybrid	0.0875	0.1009	1.1534	Lsat_1_v5_gn_8_141520.1	0.0411	0.0504	1.2263	Migut.C01121.1	0.0695	0.1148	1.653	Potri.002G082300.1	0.1088	0.0896	0.8236	Solyc08g069030.2.1	0.0688	0.0988	1.4364	Thecc1EG035142t2	0.1057	0.0937	0.887
GSVIVT01008884001	AT1G18340.1	0.0704	0.1457	2.0705	Bra025913	0.0734	0.1992	2.7122	orange1.1g022374m	0.0911	0.1164	1.2777	mrna11159.1-v1.0-hybrid	0.1813	0.199	1.0972	Lsat_1_v5_gn_3_69700.1	0.0508	0.1187	2.3365	Migut.D01926.1	0.0885	0.1406	1.5882	Potri.005G176600.1	0.1078	0.1118	1.0366	Solyc06g071450.2.1	0.0773	0.1493	1.9324	Thecc1EG035096t1	0.0983	0.099	1.0072
GSVIVT01008887001	AT1G44790.1	0.0821	0.215	2.6203	Bra036966	0.0896	0.2051	2.288	orange1.1g029633m	0.1281	0.1278	0.9975	mrna11156.1-v1.0-hybrid	0.1478	0.1329	0.8993	Lsat_1_v5_gn_5_101420.1	0.0761	0.1444	1.897	Migut.N03289.1	0.098	0.1846	1.8848	Potri.005G176300.1	0.0921	0.1221	1.326	Solyc11g012910.1.1	0.098	0.1341	1.3684	Thecc1EG035091t1	0.0873	0.0978	1.1199
GSVIVT01008891001	AT4G08280.1	0.1084	0.2663	2.4572	Bra039637	0.1479	0.2356	1.5935	orange1.1g030511m	0.1915	0.1451	0.7573	mrna11152.1-v1.0-hybrid	0.2356	0.1585	0.6726	Lsat_1_v5_gn_6_112740.1	0.1793	0.3033	1.6916	Migut.N03292.1	0.2001	0.2363	1.181	Potri.002G085200.1	0.183	0.1555	0.8498	Solyc11g012940.1.1	0.1711	0.182	1.0637	Thecc1EG035086t1	0.1653	0.1658	1.0027
GSVIVT01008897001	AT1G60360.1	0.1001	0.5007	5.0036	Bra028173	0.1324	0.517	3.9047	orange1.1g018299m	0.1488	0.3867	2.5992	mrna11141.1-v1.0-hybrid	0.0066	0.4214	63.7308	Lsat_1_v5_gn_9_98800.1	0.1219	0.4476	3.6729	Migut.C01146.1	0.1213	0.3785	3.1189	Potri.002G085800.1	0.1506	0.3643	2.419	Solyc11g012950.1.1	0.0066	0.4452	67.5903	Thecc1EG035074t1	0.1832	0.3955	2.1596
GSVIVT01008909001	AT4G08230.1	0.1059	0.2411	2.2764	Bra000643	0.0956	0.1823	1.9067	orange1.1g033941m	0.0877	0.0842	0.9604	mrna11128.1-v1.0-hybrid	0.0309	0.05	1.6189	Lsat_1_v5_gn_4_25061.1	0.0348	0.0638	1.8317	Migut.C01157.1	0.0549	0.0761	1.3862	Potri.002G086600.1	0.0771	0.0549	0.7117	Solyc11g013100.1.1	0.0705	0.0606	0.8596	Thecc1EG035062t1	0.0747	0.0597	0.7985
GSVIVT01008947001	AT3G19770.1	0.1217	0.2006	1.6479	Bra022450	0.1232	0.1914	1.5535	orange1.1g011812m	0.1554	0.1286	0.8274	mrna02239.1-v1.0-hybrid	0.1607	0.1557	0.9689	Lsat_1_v5_gn_2_115101.1	0.0649	0.1914	2.9488	Migut.C01198.1	0.1174	0.162	1.3803	Potri.005G171500.1	0.1864	0.1657	0.8894	Solyc01g096990.2.1	0.0992	0.1703	1.7164	Thecc1EG035005t1	0.1496	0.1312	0.8768
GSVIVT01008959001	AT1G77930.1	0.0716	0.1811	2.5276	Bra003663	0.0813	0.1982	2.4379	orange1.1g024429m	0.1646	0.1309	0.795	mrna31323.1-v1.0-hybrid	0.1472	0.1694	1.1507	Lsat_1_v5_gn_6_101981.1	0.0643	0.1754	2.7288	Migut.N02916.1	0.07	0.2103	3.0018	Potri.002G090600.1	0.133	0.1652	1.2419	Solyc12g056850.1.1	0.1059	0.2154	2.035	Thecc1EG034994t1	0.1063	0.1046	0.9838
GSVIVT01008990001	AT1G78010.1	0.0915	0.2309	2.5231	Bra015640	0.068	0.1974	2.9024	orange1.1g008468m	0.1349	0.1411	1.0462	mrna22076.1-v1.0-hybrid	0.1681	0.1867	1.1104	Lsat_1_v5_gn_6_102120.1	0.0619	0.1536	2.4814	Migut.C00179.1	0.0898	0.211	2.3482	Potri.002G092600.1	0.1439	0.1657	1.1512	Solyc04g072770.2.1	0.1224	0.1892	1.5464	Thecc1EG034959t1	0.1563	0.1603	1.026
GSVIVT01009046001	AT1G34790.1	0.0676	0.317	4.6906	Bra028067	0.1287	0.3457	2.6866	orange1.1g037179m	0.2319	0.2284	0.9851	mrna28676.1-v1.0-hybrid	0.1363	0.2458	1.8035	Lsat_1_v5_gn_9_71780.1	0.1046	0.3071	2.9358	Migut.N02889.1	0.128	0.3371	2.6339	Potri.002G098200.1	0.224	0.2278	1.0169	Solyc04g074320.1.1	0.1243	0.2791	2.246	Thecc1EG034881t1	0.1802	0.2149	1.1927
GSVIVT01009071001	AT1G78280.1	0.1149	0.2584	2.25	Bra035025	0.1319	0.2865	2.1725	orange1.1g002043m	0.2388	0.2053	0.8598	mrna11964.1-v1.0-hybrid	0.1918	0.1764	0.9195	Lsat_1_v5_gn_9_72780.1	0.1432	0.2366	1.6516	Migut.N02884.1	0.1469	0.2338	1.592	Potri.002G099400.1	0.2097	0.1841	0.8781	Solyc04g074490.2.1	0.1711	0.2347	1.3719	Thecc1EG034868t1	0.1994	0.178	0.8928
GSVIVT01009087001	AT4G09020.1	0.1163	0.183	1.5737	Bra000667	0.0937	0.1812	1.9333	orange1.1g003977m	0.1438	0.1285	0.8937	mrna11912.1-v1.0-hybrid	0.1362	0.1349	0.9905	Lsat_1_v5_gn_9_73901.1	0.1804	0.2184	1.2104	Migut.C00087.1	0.1038	0.1636	1.5756	Potri.002G100900.1	0.1431	0.1479	1.0336	Solyc06g009220.2.1	0.1257	0.187	1.4874	Thecc1EG034845t1	0.1372	0.1247	0.9091
GSVIVT01009091001	AT4G09040.1	0.1912	0.4145	2.1685	Bra038389	0.1683	0.4056	2.41	orange1.1g021890m	0.2696	0.3259	1.209	mrna11915.1-v1.0-hybrid	0.36	0.4526	1.2572	Lsat_1_v5_gn_6_104200.1	0.1807	0.3692	2.0432	Migut.N02875.1	0.1742	0.4063	2.3325	Potri.005G161000.1	0.2647	0.3914	1.4786	Solyc04g074750.2.1	0.2355	0.4135	1.7557	Thecc1EG034840t1	0.1719	0.2978	1.7329
GSVIVT01009117001	AT1G28210.2	0.1627	0.2921	1.7953	Bra010892	0.1616	0.2992	1.852	orange1.1g011767m	0.2174	0.1897	0.8725	mrna12055.1-v1.0-hybrid	0.2941	0.3702	1.2586	Lsat_1_v5_gn_9_74901.1	0.1708	0.2838	1.6617	Migut.C00286.1	0.2062	0.2908	1.4101	Potri.005G160200.1	0.1874	0.2234	1.1921	Solyc01g081330.2.1	0.2198	0.2936	1.3356	Thecc1EG034453t1	0.2647	0.2521	0.9523
GSVIVT01009125001	AT5G49970.1	0.1001	0.1724	1.7222	Bra000603	0.083	0.1299	1.5663	orange1.1g036952m	0.1902	0.1721	0.905	mrna12064.1-v1.0-hybrid	0.1485	0.139	0.9364	Lsat_1_v5_gn_1_2401.1	0.0895	0.181	2.0223	Migut.I00061.1	0.1115	0.1731	1.5528	Potri.002G102600.1	0.1562	0.1481	0.9477	Solyc03g113780.2.1	0.1582	0.1639	1.0362	Thecc1EG034462t1	0.1131	0.1021	0.9025
GSVIVT01009135001	AT5G10940.1	0.1148	0.1936	1.6866	Bra009002	0.0961	0.1993	2.0741	orange1.1g004293m	0.1489	0.1372	0.9211	mrna12077.1-v1.0-hybrid	0.1805	0.1795	0.9946	Lsat_1_v5_gn_1_2220.1	0.1678	0.232	1.3829	Migut.N02866.1	0.1406	0.184	1.3095	Potri.005G158300.1	0.126	0.1267	1.006	Solyc04g076020.2.1	0.1037	0.1604	1.5472	Thecc1EG034474t3	0.1245	0.1312	1.0534
GSVIVT01009140001	AT2G33740.2	0.0918	0.1924	2.0966	Bra005475	0.1105	0.1925	1.7419	orange1.1g033773m	0.0766	0.0689	0.9005	mrna12083.1-v1.0-hybrid	0.1602	0.2023	1.2629	Lsat_1_v5_gn_9_74940.1	0.0807	0.1458	1.8059	Migut.J00587.1	0.1208	0.1352	1.1192	Potri.002G103700.1	0.1238	0.1372	1.1082	Solyc04g076050.2.1	0.1147	0.1536	1.3395	Thecc1EG034480t1	0.1333	0.1283	0.9625
GSVIVT01009143001	AT2G33735.1	0.0722	0.3546	4.9099	Bra005476	0.0612	0.3423	5.5903	orange1.1g032817m	0.0919	0.1587	1.7274	mrna12095.1-v1.0-hybrid	0.1029	0.1839	1.7869	Lsat_1_v5_gn_9_75021.1	0.1803	0.2496	1.3845	Migut.N02056.1	0.1145	0.2339	2.0417	Potri.002G103900.1	0.1283	0.1762	1.374	Solyc04g076080.2.1	0.0713	0.1846	2.5876	Thecc1EG034483t1	0.1131	0.1568	1.3857
GSVIVT01009181001	AT5G10920.1	0.0431	0.132	3.0609	Bra009004	0.0464	0.1282	2.7617	orange1.1g010020m	0.1036	0.1063	1.0259	mrna26509.1-v1.0-hybrid	0.0876	0.0975	1.1135	Lsat_1_v5_gn_9_75040.1	0.0659	0.1036	1.5707	Migut.N01596.1	0.068	0.0982	1.4439	Potri.002G106200.1	0.0961	0.1211	1.2603	Solyc04g076320.2.1	0.0837	0.1004	1.2003	Thecc1EG034512t1	0.0847	0.0862	1.0181
GSVIVT01009231001	AT3G28670.1	0.1595	0.3237	2.0298	Bra025346	0.2034	0.3254	1.5996	orange1.1g011563m	0.2276	0.2408	1.0579	mrna26891.1-v1.0-hybrid	0.1886	0.3015	1.5988	Lsat_1_v5_gn_7_55820.1	0.2052	0.2616	1.2747	Migut.C00296.1	0.1904	0.2799	1.4697	Potri.002G108700.1	0.1908	0.2088	1.094	Solyc02g014380.2.1	0.1843	0.2856	1.5498	Thecc1EG034568t1	0.1782	0.2117	1.188
GSVIVT01009288001	AT3G12210.2	0.1114	0.1903	1.7078	Bra034768	0.067	0.1971	2.9413	orange1.1g027792m	0.1762	0.169	0.9588	mrna02637.1-v1.0-hybrid	0.1025	0.1482	1.4455	Lsat_1_v5_gn_1_721.1	0.0368	0.1797	4.8852	Migut.N02801.1	0.0904	0.2289	2.5332	Potri.002G114400.1	0.1519	0.1357	0.8933	Solyc04g077450.2.1	0.0042	0.1497	35.4198	Thecc1EG034642t1	0.1549	0.1437	0.9274
GSVIVT01009296001	AT1G44920.1	0.0047	0.2909	62.3349	Bra041008	0.0794	0.3089	3.8901	orange1.1g023715m	0.2031	0.2606	1.2831	mrna02622.1-v1.0-hybrid	0.1389	0.2646	1.9043	Lsat_1_v5_gn_0_47281.1	0.1934	0.4084	2.1114	Migut.C00453.1	0.169	0.2693	1.5934	Potri.002G114900.1	0.2029	0.189	0.9313	Solyc04g077500.2.1	0.1765	0.3003	1.7015	Thecc1EG034653t2	0.1588	0.2149	1.3535
GSVIVT01009307001	AT1G59520.3	0.1126	0.2	1.7761	Bra035438	0.1285	0.2001	1.5575	orange1.1g016161m	0.1262	0.1183	0.9375	mrna02613.1-v1.0-hybrid	0.1357	0.1441	1.0616	Lsat_1_v5_gn_2_90520.1	0.1522	0.1734	1.1391	Migut.C00408.1	0.1818	0.1937	1.0657	Potri.014G013500.1	0.1656	0.112	0.6763	Solyc04g077560.2.1	0.1535	0.175	1.1398	Thecc1EG034665t1	0.1309	0.1153	0.8812
GSVIVT01009315001	AT1G27480.1	0.1455	0.2881	1.9805	Bra030052	0.0887	0.3113	3.511	orange1.1g036994m	0.1951	0.2098	1.0751	mrna02603.1-v1.0-hybrid	0.19	0.2257	1.1879	Lsat_1_v5_gn_9_81040.1	0.1219	0.2839	2.3292	Migut.C00400.1	0.1462	0.3132	2.1432	Potri.014G014400.1	0.2182	0.2319	1.063	Solyc05g050710.2.1	0.1188	0.2483	2.0906	Thecc1EG034671t1	0.207	0.2229	1.077
GSVIVT01009341001	AT1G59600.1	0.1003	0.2459	2.4517	Bra035434	0.0924	0.2426	2.6245	orange1.1g019393m	0.1491	0.1709	1.1459	mrna02577.1-v1.0-hybrid	0.1141	0.2018	1.7697	Lsat_1_v5_gn_6_110920.1	0.1044	0.2689	2.5754	Migut.N02783.1	0.0618	0.221	3.578	Potri.002G118300.1	0.1462	0.1713	1.1718	Solyc04g077820.2.1	0.1323	0.2527	1.9096	Thecc1EG034695t2	0.116	0.1363	1.1744
GSVIVT01009355001	AT1G27752.1	0.1677	0.3188	1.9013	Bra010919	0.1622	0.352	2.1699	orange1.1g011121m	0.261	0.2854	1.0938	mrna02561.1-v1.0-hybrid	0.2391	0.2765	1.1562	Lsat_1_v5_gn_6_112340.1	0.1116	0.3173	2.8426	Migut.N02775.1	0.1342	0.3309	2.466	Potri.014G016900.1	0.224	0.2769	1.2361	Solyc04g077930.2.1	0.1283	0.3041	2.3707	Thecc1EG034715t2	0.2068	0.2459	1.1889
GSVIVT01009372001	AT5G65860.1	0.0446	0.1314	2.9446	Bra024423	0.0175	0.1437	8.1915	orange1.1g020270m	0.0771	0.0651	0.8441	mrna02546.1-v1.0-hybrid	0.12	0.1308	1.0901	Lsat_1_v5_gn_6_112481.1	0.059	0.0762	1.2927	Migut.C00501.1	0.0793	0.0996	1.256	Potri.014G019000.1	0.081	0.0806	0.9956	Solyc04g078120.2.1	0.0504	0.0871	1.7273	Thecc1EG034737t1	0.065	0.0533	0.8211
GSVIVT01009433001	AT3G46630.1	0.0965	0.2519	2.6115	Bra019491	0.106	0.3059	2.8871	orange1.1g047760m	0.1108	0.1746	1.5761	mrna00190.1-v1.0-hybrid	0.1626	0.2547	1.5668	Lsat_1_v5_gn_4_128040.1	0.1223	0.2407	1.9684	Migut.C00531.1	0.1302	0.2593	1.9913	Potri.014G023400.1	0.1765	0.2369	1.342	Solyc04g078480.2.1	0.0762	0.215	2.8201	Thecc1EG033766t1	0.1302	0.1365	1.0486
GSVIVT01009436001	AT4G07390.1	0.0649	0.1496	2.3043	Bra000632	0.1038	0.1572	1.5142	orange1.1g045473m	0.1949	0.1804	0.9255	mrna00192.1-v1.0-hybrid	0.1741	0.1623	0.9322	Lsat_1_v5_gn_1_22460.1	0.1404	0.1622	1.1551	Migut.N02728.1	0.0946	0.1116	1.1791	Potri.014G023800.1	0.1477	0.1286	0.8707	Solyc12g088660.1.1	0.0871	0.1359	1.5594	Thecc1EG033769t1	0.1133	0.0925	0.8167
GSVIVT01009478001	AT3G49180.1	0.1203	0.3029	2.5178	Bra029937	0.1315	0.2932	2.2289	orange1.1g012996m	0.1718	0.1931	1.1241	mrna09116.1-v1.0-hybrid	0.2423	0.287	1.1847	Lsat_1_v5_gn_6_115620.1	0.1443	0.2343	1.6232	Migut.C00568.1	0.1396	0.2106	1.5087	Potri.014G027200.1	0.2012	0.2063	1.0251	Solyc04g078780.2.1	0.1506	0.2196	1.458	Thecc1EG033817t1	0.1469	0.1715	1.1677
GSVIVT01009483001	AT1G45231.2	0.103	0.4927	4.7827	Bra040262	0.1494	0.5501	3.681	orange1.1g047126m	0.5794	0.647	1.1167	mrna09112.1-v1.0-hybrid	0.3813	0.4343	1.1389	Lsat_1_v5_gn_4_126480.1	0.2282	0.4193	1.8369	Migut.C00571.1	0.1812	0.4636	2.5586	Potri.014G028000.1	0.3856	0.4393	1.1393	Solyc12g088810.1.1	0.1396	0.4971	3.5604	Thecc1EG033822t1	0.3013	0.4396	1.4587
GSVIVT01009484001	AT5G42920.2	0.1345	0.2454	1.8241	Bra033650	0.1367	0.2557	1.8698	orange1.1g004474m	0.1819	0.1735	0.9539	mrna09111.1-v1.0-hybrid	0.1598	0.1703	1.0655	Lsat_1_v5_gn_1_21181.1	0.1315	0.2322	1.7655	Migut.N02714.1	0.1535	0.2136	1.3917	Potri.014G028100.1	0.1478	0.148	1.0014	Solyc04g078830.2.1	0.1298	0.1978	1.5243	Thecc1EG033823t1	0.1476	0.1369	0.9275
GSVIVT01009494001	AT1G07700.3	0.1062	0.2684	2.5266	Bra019226	0.143	0.2776	1.9413	orange1.1g027890m	0.3165	0.2694	0.8512	mrna09099.1-v1.0-hybrid	0.2312	0.217	0.9385	Lsat_1_v5_gn_4_125640.1	0.0596	0.294	4.9326	Migut.C00578.1	0.0041	0.2773	67.0672	Potri.014G029200.1	0.1974	0.1769	0.8964	Solyc04g078910.2.1	0.2892	0.3099	1.0715	Thecc1EG033836t1	0.1742	0.1795	1.0306
GSVIVT01009522001	AT2G37560.1	0.1093	0.2451	2.2411	Bra005184	0.0916	0.2139	2.3348	orange1.1g023087m	0.1773	0.1542	0.8697	mrna09080.1-v1.0-hybrid	0.191	0.195	1.0209	Lsat_1_v5_gn_1_20280.1	0.1083	0.2022	1.8673	Migut.N02703.1	0.0765	0.189	2.4699	Potri.003G094800.1	0.1138	0.1476	1.2978	Solyc06g073510.2.1	0.1354	0.208	1.5358	Thecc1EG021969t1	0.1313	0.1748	1.3318
GSVIVT01009574001	AT1G47720.1	0.0138	0.6412	46.5499	Bra014089	0.3219	0.6733	2.0915	orange1.1g024247m	0.4118	0.4642	1.1274	mrna15043.1-v1.0-hybrid	0.3475	0.4883	1.4053	Lsat_1_v5_gn_1_19080.1	0.3222	0.5485	1.7025	Migut.C00617.1	0.2886	0.5308	1.8392	Potri.014G035600.1	0.4922	0.5473	1.1119	Solyc04g079410.2.1	0.2385	0.5166	2.1666	Thecc1EG033915t1	0.2585	0.4835	1.8703
GSVIVT01009618001	AT1G48460.1	0.1007	0.3187	3.1631	Bra014139	0.0596	0.3535	5.9259	orange1.1g017898m	0.2902	0.284	0.9788	mrna15064.1-v1.0-hybrid	0.2779	0.2654	0.9553	Lsat_1_v5_gn_4_122760.1	0.1245	0.4241	3.4065	Migut.C00665.1	0.1346	0.5566	4.1346	Potri.014G038800.1	0.3225	0.2506	0.7772	Solyc04g079740.2.1	0.1945	0.3282	1.6876	Thecc1EG033963t1	0.2633	0.2775	1.0538
GSVIVT01009622001	AT2G22370.1	0.0412	0.0865	2.1006	Bra030243	0.0221	0.0992	4.4958	orange1.1g026749m	0.0644	0.0606	0.9419	mrna30025.1-v1.0-hybrid	0.0899	0.0882	0.9814	Lsat_1_v5_gn_1_19481.1	0.0566	0.0824	1.4555	Migut.H00565.1	0.0338	0.0704	2.0796	Potri.007G095300.1	0.0989	0.08	0.8091	Solyc06g008010.2.1	0.0582	0.0771	1.3257	Thecc1EG001077t1	0.0711	0.0588	0.8265
GSVIVT01009638001	AT1G19290.1	0.1126	0.3506	3.1146	Bra016513	0.1454	0.3763	2.5889	orange1.1g037510m	0.1964	0.2369	1.2063	mrna15077.1-v1.0-hybrid	0.1764	0.2332	1.3218	Lsat_1_v5_gn_4_37641.1	0.0885	0.2829	3.1957	Migut.L00762.1	0.1465	0.3427	2.3397	Potri.014G040200.1	0.206	0.2356	1.1434	Solyc04g079850.1.1	0.1359	0.2998	2.2065	Thecc1EG033978t1	0.1935	0.2315	1.1965
GSVIVT01009652001	AT1G19340.1	0.1961	0.3299	1.6823	Bra025732	0.1747	0.3317	1.8988	orange1.1g031322m	0.1816	0.2291	1.2617	mrna15096.1-v1.0-hybrid	0.1902	0.2505	1.3172	Lsat_1_v5_gn_5_30021.1	0.1812	0.2856	1.5759	Migut.N00515.1	0.1064	0.2849	2.677	Potri.014G041400.1	0.2379	0.2237	0.9405	Solyc04g079950.2.1	0.157	0.25	1.592	Thecc1EG004479t1	0.2051	0.2371	1.1561
GSVIVT01009681001	AT1G45150.1	0.1107	0.1666	1.5052	Bra014040	0.0937	0.1605	1.7142	orange1.1g006318m	0.128	0.122	0.9533	mrna15120.1-v1.0-hybrid	0.126	0.1083	0.8592	Lsat_1_v5_gn_1_17900.1	0.1003	0.1291	1.2864	Migut.C00705.1	0.1006	0.1345	1.3372	Potri.014G180700.1	0.1296	0.1211	0.9349	Solyc04g080140.2.1	0.121	0.1452	1.2003	Thecc1EG034006t1	0.1362	0.1027	0.754
GSVIVT01009697001	AT5G42740.1	0.0558	0.0757	1.3566	Bra027452	0.0626	0.0906	1.4475	orange1.1g007374m	0.0713	0.0585	0.8211	mrna15133.1-v1.0-hybrid	0.1096	0.0822	0.7501	Lsat_1_v5_gn_4_119160.1	0.0736	0.0874	1.1872	Migut.C00716.1	0.0657	0.0672	1.0214	Potri.008G118900.1	0.0866	0.0812	0.9376	Solyc12g014380.1.1	0.0727	0.0766	1.0533	Thecc1EG034022t1	0.063	0.0534	0.8484
GSVIVT01009709001	AT1G19430.1	0.1168	0.2478	2.1213	Bra025737	0.107	0.2447	2.2869	orange1.1g044932m	0.1572	0.1674	1.0644	mrna15143.1-v1.0-hybrid	0.167	0.1982	1.1866	Lsat_1_v5_gn_5_28800.1	0.0968	0.2442	2.5213	Migut.C00730.1	0.0982	0.2483	2.5289	Potri.002G260600.1	0.1442	0.1525	1.0574	Solyc04g080360.2.1	0.1484	0.2259	1.5216	Thecc1EG034038t1	0.1808	0.2106	1.1647
GSVIVT01009717001	AT5G42770.2	0.0429	0.1933	4.5094	Bra033644	0.032	0.1874	5.8566	orange1.1g025297m	0.134	0.1473	1.0997	mrna15151.1-v1.0-hybrid	0.1333	0.1724	1.2937	Lsat_1_v5_gn_1_18761.1	0.0947	0.1801	1.9004	Migut.N00490.1	0.063	0.2019	3.2034	Potri.014G196400.1	0.1055	0.148	1.4025	Solyc04g080440.2.1	0.0972	0.1467	1.5094	Thecc1EG034047t1	0.1314	0.1125	0.8562
GSVIVT01009778001	AT5G57960.1	0.077	0.174	2.2605	Bra020401	0.0691	0.1602	2.3191	orange1.1g009371m	0.1577	0.1332	0.8449	mrna15199.1-v1.0-hybrid	0.1629	0.1802	1.1063	Lsat_1_v5_gn_5_26741.1	0.109	0.1977	1.8135	Migut.N03115.1	0.1293	0.1892	1.4633	Potri.002G031100.1	0.1489	0.1705	1.1447	Solyc04g080770.2.1	0.1321	0.165	1.249	Thecc1EG034115t1	0.1307	0.1397	1.0689
GSVIVT01009782001	AT1G45110.1	0.1165	0.2365	2.029	Bra036333	0.1034	0.2183	2.1099	orange1.1g016688m	0.1968	0.2219	1.1277	mrna15203.1-v1.0-hybrid	0.1892	0.2744	1.4502	Lsat_1_v5_gn_1_17201.1	0.1967	0.2385	1.213	Migut.C00772.1	0.1165	0.2302	1.9754	Potri.005G232200.1	0.1905	0.2028	1.0647	Solyc04g080800.2.1	0.1152	0.2266	1.9674	Thecc1EG034119t1	0.1655	0.1903	1.1495
GSVIVT01009796001	AT1G09850.1	0.0959	0.3101	3.2337	Bra019982	0.0399	0.3057	7.6634	orange1.1g012960m	0.2185	0.2545	1.1645	mrna08482.1-v1.0-hybrid	0.1884	0.2785	1.4778	Lsat_1_v5_gn_5_25740.1	0.1943	0.3077	1.5834	Migut.N03119.1	0.1259	0.2848	2.2625	Potri.005G232900.1	0.1957	0.2574	1.3152	Solyc04g080880.2.1	0.194	0.2981	1.5365	Thecc1EG034129t1	0.2098	0.2175	1.0368
GSVIVT01009836001	AT4G29860.1	0.1447	0.2384	1.6471	Bra011142	0.1393	0.252	1.8098	orange1.1g016769m	0.1813	0.1857	1.0244	mrna15220.1-v1.0-hybrid	0.2255	0.204	0.9048	Lsat_1_v5_gn_1_16241.1	0.1625	0.2503	1.5407	Migut.D00577.1	0.078	0.2062	2.6445	Potri.009G002100.1	0.1723	0.1636	0.9497	Solyc11g010910.1.1	0.1123	0.212	1.8878	Thecc1EG034165t1	0.1585	0.1579	0.9959
GSVIVT01009840001	AT1G30845.1	0.012	0.1884	15.7424	Bra023143	0.0975	0.1681	1.7241	orange1.1g034777m	0.0948	0.112	1.1818	mrna11833.1-v1.0-hybrid	0.1017	0.1363	1.341	Lsat_1_v5_gn_1_16141.1	0.1869	0.1906	1.02	Migut.C00802.1	0.0993	0.1473	1.4836	Potri.005G235800.1	0.1653	0.254	1.5361	Solyc04g081160.2.1	0.0633	0.1424	2.25	Thecc1EG034169t2	0.2022	0.127	0.6279
GSVIVT01009926001	AT4G24175.1	0.1441	0.4173	2.8966	Bra013772	0.1193	0.3897	3.2668	orange1.1g021462m	0.3239	0.3636	1.1227	mrna08537.1-v1.0-hybrid	0.4657	0.4223	0.9068	Lsat_1_v5_gn_0_34641.1	0.2016	0.3698	1.8344	Migut.C00848.1	0.205	0.4005	1.9538	Potri.005G240800.1	0.2559	0.296	1.1568	Solyc04g081540.2.1	0.2411	0.4146	1.72	Thecc1EG034242t1	0.2306	0.3015	1.3074
GSVIVT01009938001	AT1G20060.1	0.0813	0.3869	4.7588	Bra012205	0.0925	0.32	3.4581	orange1.1g046715m	0.1406	0.2022	1.4386	mrna08547.1-v1.0-hybrid	0.2072	0.2708	1.3072	Lsat_1_v5_gn_2_12640.1	0.1424	0.284	1.9946	Migut.C00855.1	0.1159	0.337	2.9083	Potri.013G068500.1	0.15	0.2556	1.7037	Solyc08g042030.1.1	0.161	0.2826	1.7556	Thecc1EG034249t1	0.1932	0.262	1.3564
GSVIVT01009976001	AT1G77010.1	0.097	0.3291	3.394	Bra003694	0.074	0.3126	4.2246	orange1.1g005642m	0.1875	0.2056	1.0961	mrna11063.1-v1.0-hybrid	0.1745	0.2382	1.3652	Lsat_1_v5_gn_2_69960.1	0.1218	0.3003	2.4657	Migut.C01089.1	0.1007	0.2339	2.322	Potri.002G075200.1	0.1258	0.1819	1.4459	Solyc04g074160.1.1	0.132	0.2754	2.0854	Thecc1EG035295t1	0.15	0.1925	1.2833
GSVIVT01009977001	AT1G43980.1	0.1993	0.4741	2.3784	Bra036937	0.1511	0.4438	2.937	orange1.1g006580m	0.3382	0.3302	0.9766	mrna23691.1-v1.0-hybrid	0.2375	0.2591	1.0912	Lsat_1_v5_gn_1_70140.1	0.2074	0.3512	1.6934	Migut.N03252.1	0.2163	0.3988	1.8439	Potri.005G185300.1	0.2621	0.2858	1.0905	Solyc04g063340.1.1	0.1637	0.3355	2.0499	Thecc1EG035296t1	0.2841	0.3357	1.1818
GSVIVT01010017001	AT3G21470.1	0.0747	0.3103	4.156	Bra031285	0.0676	0.3268	4.8344	orange1.1g008546m	0.1327	0.1787	1.3473	mrna34105.1-v1.0-hybrid	0.1134	0.1681	1.4834	Lsat_1_v5_gn_1_9961.1	0.0576	0.2454	4.2586	Migut.N03239.1	0.0408	0.2553	6.2535	Potri.002G072500.1	0.0946	0.1668	1.7637	Solyc04g064660.1.1	0.1041	0.2105	2.0219	Thecc1EG035420t1	0.1236	0.1595	1.2902
GSVIVT01010018001	AT1G77090.1	0.1138	0.2034	1.7865	Bra015696	0.1111	0.1857	1.6723	orange1.1g025184m	0.132	0.1303	0.9871	mrna21028.1-v1.0-hybrid	0.1176	0.1811	1.5406	Lsat_1_v5_gn_6_96860.1	0.0889	0.1733	1.9503	Migut.N03240.1	0.0722	0.1931	2.6758	Potri.002G072400.1	0.1553	0.145	0.9335	Solyc04g064670.2.1	0.1294	0.1809	1.3983	Thecc1EG035418t1	0.1576	0.1734	1.1001
GSVIVT01010048001	AT1G21370.1	0.0926	0.1618	1.7467	Bra017909	0.0879	0.1589	1.8088	orange1.1g018997m	0.1185	0.1394	1.1761	mrna32679.1-v1.0-hybrid	0.1473	0.1467	0.9956	Lsat_1_v5_gn_1_8980.1	0.0709	0.1217	1.7162	Migut.N03230.1	0.1334	0.1844	1.3824	Potri.002G071300.1	0.1079	0.1315	1.2192	Solyc06g060460.2.1	0.0701	0.0867	1.2366	Thecc1EG035464t1	0.1275	0.1175	0.9217
GSVIVT01010051001	AT1G21350.3	0.0978	0.18	1.8401	Bra017907	0.1024	0.1962	1.9158	orange1.1g034203m	0.1422	0.1774	1.2476	mrna32674.1-v1.0-hybrid	0.1862	0.2097	1.1259	Lsat_1_v5_gn_9_77661.1	0.1135	0.1854	1.6328	Migut.C01030.1	0.0974	0.1558	1.5994	Potri.002G071000.1	0.1281	0.175	1.366	Solyc04g064930.2.1	0.1025	0.1527	1.4902	Thecc1EG035468t2	0.1124	0.1579	1.4042
GSVIVT01010083001	AT5G17370.1	0.2339	0.4483	1.9167	Bra023615	0.2633	0.4794	1.8205	orange1.1g037288m	0.2777	0.3025	1.0893	mrna19932.1-v1.0-hybrid	0.3209	0.3201	0.9975	Lsat_1_v5_gn_8_107401.1	0.3136	0.4164	1.3279	Migut.M02028.1	0.2903	0.4578	1.5769	Potri.001G075300.1	0.2981	0.2611	0.8757	Solyc01g021640.2.1	0.2394	0.3841	1.6044	Thecc1EG005976t1	0.2733	0.3123	1.1426
GSVIVT01010098001	AT3G22250.1	0.1097	0.3434	3.1304	Bra023841	0.137	0.3315	2.4204	orange1.1g011687m	0.1801	0.3041	1.6887	mrna24330.1-v1.0-hybrid	0.1856	0.2813	1.5153	Lsat_1_v5_gn_3_38861.1	0.1615	0.3372	2.0877	Migut.M00100.1	0.0541	0.3381	6.2524	Potri.016G019400.1	0.2807	0.2902	1.0339	Solyc12g006430.1.1	0.1349	0.3121	2.3131	Thecc1EG002013t1	0.2245	0.3439	1.5316
GSVIVT01010101001	AT1G69020.1	0.1313	0.2959	2.2538	Bra004356	0.0939	0.2981	3.175	orange1.1g040506m	0.2694	0.3337	1.239	mrna04537.1-v1.0-hybrid	0.2324	0.2593	1.1157	Lsat_1_v5_gn_4_16581.1	0.1455	0.2389	1.6422	Migut.L01160.1	0.1274	0.2845	2.2332	Potri.010G137800.1	0.2549	0.2407	0.9442	Solyc05g011820.1.1	0.1758	0.244	1.3884	Thecc1EG011441t1	0.2269	0.2051	0.904
GSVIVT01010125001	AT1G68930.1	0.1427	0.2614	1.8315	Bra004350	0.1243	0.2434	1.9588	orange1.1g006388m	0.1225	0.1071	0.8745	mrna04514.1-v1.0-hybrid	0.1641	0.2091	1.2742	Lsat_1_v5_gn_4_20701.1	0.1106	0.206	1.8628	Migut.L01150.1	0.1009	0.1812	1.7951	Potri.010G136200.1	0.1162	0.1307	1.1253	Solyc05g010620.1.1	0.1064	0.1619	1.5212	Thecc1EG011415t1	0.1294	0.1359	1.0497
GSVIVT01010186001	AT3G18630.1	0.1235	0.2136	1.7297	Bra022340	0.0925	0.202	2.1844	orange1.1g047176m	0.2693	0.2615	0.9711	mrna00837.1-v1.0-hybrid	0.1672	0.2158	1.2908	Lsat_1_v5_gn_8_32481.1	0.1426	0.1965	1.3777	Migut.L00857.1	0.1712	0.1975	1.153	Potri.010G169600.1	0.1497	0.1614	1.078	Solyc02g021060.2.1	0.1702	0.1996	1.1728	Thecc1EG011079t1	0.1695	0.1667	0.983
GSVIVT01010197001	AT3G19780.1	0.2989	0.472	1.579	Bra022453	0.3148	0.4869	1.5465	orange1.1g046627m	0.387	0.3165	0.8177	mrna00827.1-v1.0-hybrid	0.3188	0.3535	1.1089	Lsat_1_v5_gn_3_33580.1	0.2703	0.3775	1.3968	Migut.L00859.1	0.3065	0.4467	1.4577	Potri.007G070400.1	0.2559	0.3022	1.1809	Solyc02g055460.1.1	0.2617	0.4506	1.7217	Thecc1EG007752t1	0.34	0.3152	0.9268
GSVIVT01010210001	AT3G19870.1	0.1721	0.3103	1.8036	Bra038237	0.1927	0.3278	1.7011	orange1.1g035781m	0.1961	0.2094	1.0677	mrna23253.1-v1.0-hybrid	0.2281	0.2266	0.9933	Lsat_1_v5_gn_0_9321.1	0.1559	0.2792	1.7903	Migut.H02310.1	0.1491	0.3218	2.158	Potri.008G085300.1	0.2163	0.2112	0.9765	Solyc10g079850.1.1	0.1721	0.2697	1.5666	Thecc1EG011084t1	0.2057	0.2273	1.1047
GSVIVT01010231001	AT3G02820.1	0.1462	0.4746	3.245	Bra040603	0.1516	0.4489	2.9607	orange1.1g035848m	0.2263	0.3986	1.7612	mrna00860.1-v1.0-hybrid	0.2518	0.3063	1.2166	Lsat_1_v5_gn_3_34281.1	0.1332	0.4003	3.0051	Migut.L00603.1	0.1856	0.3971	2.139	Potri.010G097400.1	0.2206	0.2805	1.2713	Solyc04g008600.2.1	0.156	0.3806	2.4402	Thecc1EG011304t1	0.2204	0.3661	1.6609
GSVIVT01010244001	AT2G02150.1	0.0554	0.2428	4.3792	Bra024831	0.0528	0.2761	5.2311	orange1.1g041259m	0.154	0.2326	1.5103	mrna00874.1-v1.0-hybrid	0.1544	0.19	1.2302	Lsat_1_v5_gn_3_27601.1	0.0429	0.2613	6.0934	Migut.L00784.1	0.0435	0.2646	6.0866	Potri.010G098400.1	0.1541	0.1891	1.2266	Solyc02g021280.1.1	0.0922	0.2509	2.7228	Thecc1EG011095t1	0.134	0.1904	1.4215
GSVIVT01010248001	AT2G02148.1	0.1675	0.2448	1.461	Bra017420	0.2011	0.2706	1.3459	orange1.1g018197m	0.1173	0.1046	0.8917	mrna00876.1-v1.0-hybrid	0.1972	0.2171	1.1007	Lsat_1_v5_gn_3_27560.1	0.1602	0.197	1.2302	Migut.E00576.1	0.1335	0.218	1.6332	Potri.008G143700.1	0.1201	0.1352	1.1252	Solyc04g008560.2.1	0.1385	0.1891	1.366	Thecc1EG011096t1	0.112	0.1269	1.1329
GSVIVT01010282001	AT2G02090.1	0.0654	0.156	2.3866	Bra017422	0.0588	0.1453	2.4712	orange1.1g039292m	0.099	0.1129	1.1406	mrna00901.1-v1.0-hybrid	0.1224	0.1198	0.9782	Lsat_1_v5_gn_5_35300.1	0.0849	0.1587	1.8693	Migut.E00574.1	0.0854	0.1601	1.8738	Potri.010G099000.1	0.1284	0.1637	1.275	Solyc02g014770.2.1	0.0969	0.1615	1.6667	Thecc1EG011139t3	0.1031	0.1211	1.1742
GSVIVT01010290001	AT1G75010.1	0.2262	0.4082	1.8048	Bra015875	0.2314	0.4164	1.7994	orange1.1g035901m	0.2746	0.3372	1.2279	mrna00907.1-v1.0-hybrid	0.27	0.2796	1.0357	Lsat_1_v5_gn_8_33901.1	0.2533	0.4	1.5788	Migut.E00572.1	0.2402	0.3443	1.433	Potri.010G099300.1	0.3147	0.2438	0.7748	Solyc01g007880.2.1	0.2099	0.3641	1.7348	Thecc1EG011154t1	0.3081	0.2474	0.803
GSVIVT01010323001	AT1G67660.1	0.1424	0.3145	2.2091	Bra004241	0.1065	0.3096	2.907	orange1.1g021549m	0.2698	0.2804	1.0394	mrna08361.1-v1.0-hybrid	0.0179	0.7068	39.3903	Lsat_1_v5_gn_8_151280.1	0.007	0.4385	62.2526	Migut.K00686.1	0.0617	0.2326	3.7708	Potri.010G054800.1	0.2129	0.2626	1.2336	Solyc10g081050.1.1	0.1658	0.2268	1.3685	Thecc1EG010750t1	0.2	0.2381	1.1904
GSVIVT01010538001	AT4G25540.1	0.1129	0.2293	2.0303	Bra019156	0.1195	0.2302	1.926	orange1.1g001405m	0.1797	0.1738	0.9671	mrna13287.1-v1.0-hybrid	0.1332	0.1616	1.2135	Lsat_1_v5_gn_8_8260.1	0.1245	0.2087	1.6756	Migut.F00349.1	0.1305	0.1995	1.5289	Potri.015G142900.1	0.1624	0.1644	1.0122	Solyc03g025890.1.1	0.1448	0.2094	1.4454	Thecc1EG015154t1	0.1905	0.1898	0.9967
GSVIVT01010548001	AT5G52220.1	0.079	0.3845	4.8651	Bra028299	0.0061	0.2752	44.8564	orange1.1g047732m	0.1611	0.2448	1.5196	mrna13294.1-v1.0-hybrid	0.2237	0.2958	1.3223	Lsat_1_v5_gn_8_8340.1	0.0645	0.2469	3.8287	Migut.F00354.1	0.1236	0.2491	2.0159	Potri.015G140200.1	0.1441	0.1964	1.3624	Solyc06g051300.2.1	0.1001	0.2683	2.6811	Thecc1EG015147t1	0.2348	0.2685	1.1433
GSVIVT01010552001	AT5G52190.1	0.0932	0.3273	3.5132	Bra029134	0.0638	0.2501	3.9192	orange1.1g028777m	0.0225	0.2099	9.3487	mrna13297.1-v1.0-hybrid	0.0244	0.1803	7.3805	Lsat_1_v5_gn_2_133820.1	0.0034	0.2035	59.9102	Migut.F01133.1	0.0664	0.2596	3.912	Potri.015G140600.1	0.0041	0.2481	59.9925	Solyc03g025990.1.1	0.0921	0.2323	2.522	Thecc1EG015143t3	0.0032	0.195	60.4944
GSVIVT01010594001	AT5G52180.1	0.1287	0.3198	2.4848	Bra028296	0.0989	0.3622	3.6629	orange1.1g040232m	0.1772	0.29	1.6368	mrna13300.1-v1.0-hybrid	0.1019	0.3324	3.2601	Lsat_1_v5_gn_0_29900.1	0.1281	0.3259	2.5444	Migut.F01134.1	0.1516	0.3651	2.4079	Potri.015G140900.1	0.247	0.277	1.1213	Solyc03g026010.1.1	0.159	0.3157	1.9857	Thecc1EG015120t1	0.1947	0.2347	1.2053
GSVIVT01010617001	AT5G52110.1	0.1628	0.2848	1.7493	Bra029139	0.0671	0.3893	5.7985	orange1.1g022833m	0.206	0.2067	1.0034	mrna19004.1-v1.0-hybrid	0.2741	0.2794	1.0192	Lsat_1_v5_gn_2_133120.1	0.2208	0.2897	1.3123	Migut.F00374.1	0.224	0.3279	1.4637	Potri.015G138400.1	0.2181	0.2633	1.2073	Solyc03g026200.2.1	0.2939	0.3236	1.1013	Thecc1EG015095t1	0.2749	0.2559	0.9309
GSVIVT01010628001	AT5G52030.2	0.0885	0.236	2.6681	Bra022574	0.0126	0.2689	21.3085	orange1.1g017036m	0.1079	0.1399	1.2968	mrna13326.1-v1.0-hybrid	0.1518	0.1505	0.9918	Lsat_1_v5_gn_8_7641.1	0.0967	0.1906	1.9708	Migut.F00380.1	0.1104	0.2217	2.0084	Potri.012G133900.1	0.1106	0.1335	1.207	Solyc03g026260.2.1	0.1522	0.2128	1.3975	Thecc1EG015084t1	0.1355	0.1515	1.1184
GSVIVT01010634001	AT4G25450.1	0.0989	0.193	1.9523	Bra010464	0.0957	0.1927	2.0141	orange1.1g003981m	0.1623	0.1356	0.8353	mrna13333.1-v1.0-hybrid	0.1213	0.1239	1.0216	Lsat_1_v5_gn_9_53861.1	0.1061	0.1703	1.6043	Migut.F00384.1	0.1135	0.1949	1.7165	Potri.015G136700.1	0.2756	0.2633	0.9553	Solyc03g026310.2.1	0.1433	0.2244	1.5652	Thecc1EG015080t1	0.1607	0.1288	0.8016
GSVIVT01010637001	AT5G62140.1	0.1225	0.3944	3.2207	Bra029285	0.1329	0.3607	2.7142	orange1.1g026396m	0.2341	0.2413	1.0307	mrna13334.1-v1.0-hybrid	0.2052	0.2224	1.0837	Lsat_1_v5_gn_9_53840.1	0.1465	0.2546	1.7371	Migut.F00385.1	0.1108	0.3296	2.9737	Potri.012G134500.1	0.1975	0.2242	1.135	Solyc03g026330.2.1	0.2945	0.4028	1.3679	Thecc1EG015079t1	0.1853	0.2224	1.2005
GSVIVT01010642001	AT5G51970.1	0.0526	0.0959	1.8237	Bra028288	0.044	0.0876	1.9921	orange1.1g017426m	0.0624	0.074	1.1857	mrna13340.1-v1.0-hybrid	0.0907	0.0795	0.8758	Lsat_1_v5_gn_2_130560.1	0.0544	0.0847	1.5577	Migut.F00388.1	0.0478	0.1073	2.2437	Potri.012G134900.1	0.0736	0.0678	0.9219	Solyc01g006510.2.1	0.0366	0.08	2.1864	Thecc1EG015075t1	0.0725	0.0772	1.0645
GSVIVT01010722001	AT2G25100.1	0.072	0.1552	2.1555	Bra032040	0.0869	0.1589	1.8288	orange1.1g022427m	0.1157	0.1071	0.9259	mrna15378.1-v1.0-hybrid	0.12	0.097	0.8083	Lsat_1_v5_gn_2_104400.1	0.0863	0.1284	1.4868	Migut.F01603.1	0.0743	0.1087	1.462	Potri.008G019800.1	0.0997	0.0848	0.8509	Solyc11g006860.1.1	0.0789	0.1192	1.5107	Thecc1EG044005t1	0.1018	0.0992	0.9739
GSVIVT01010746001	AT2G31440.1	0.0793	0.1378	1.7377	Bra022841	0.0897	0.1544	1.7216	orange1.1g025213m	0.1662	0.196	1.1794	mrna23485.1-v1.0-hybrid	0.0978	0.1124	1.1486	Lsat_1_v5_gn_2_34721.1	0.1062	0.1429	1.3448	Migut.C00288.1	0.1243	0.1615	1.2994	Potri.007G127400.1	0.0995	0.0835	0.8394	Solyc06g073410.2.1	0.0978	0.115	1.1761	Thecc1EG020119t1	0.1106	0.0887	0.8022
GSVIVT01010748001	AT2G31450.1	0.1712	0.2891	1.6885	Bra022842	0.1715	0.292	1.703	orange1.1g026645m	0.2356	0.1802	0.7646	mrna21691.1-v1.0-hybrid	0.1958	0.2032	1.0377	Lsat_1_v5_gn_8_80540.1	0.1339	0.2691	2.0098	Migut.M00111.1	0.1459	0.3071	2.1058	Potri.007G127600.1	0.2448	0.2029	0.8288	Solyc06g073400.2.1	0.1576	0.2395	1.52	Thecc1EG020120t1	0.1869	0.2277	1.2185
GSVIVT01010758001	AT3G59410.2	0.1396	0.1873	1.3414	Bra007447	0.131	0.1868	1.4257	orange1.1g000880m	0.1435	0.1452	1.0123	mrna21679.1-v1.0-hybrid	0.1316	0.1382	1.0506	Lsat_1_v5_gn_3_115420.1	0.1232	0.1931	1.5682	Migut.G01067.1	0.1079	0.1815	1.6824	Potri.007G128300.1	0.1684	0.1435	0.8524	Solyc11g044960.1.1	0.1529	0.2042	1.3358	Thecc1EG020045t1	0.1504	0.1457	0.969
GSVIVT01010791001	AT3G59490.2	0.2661	0.3298	1.2396	Bra014539	0.1858	0.3213	1.7288	orange1.1g047317m	0.3422	0.2347	0.6859	mrna21674.1-v1.0-hybrid	0.3678	0.3503	0.9525	Lsat_1_v5_gn_1_77900.1	0.1852	0.3004	1.6222	Migut.G01000.1	0.2424	0.3566	1.4713	Potri.017G028900.1	0.3349	0.2685	0.8018	Solyc11g045210.1.1	0.2215	0.3129	1.4131	Thecc1EG020016t1	0.3441	0.2351	0.6831
GSVIVT01010835001	AT2G43400.1	0.0712	0.1111	1.5605	Bra004759	0.068	0.1115	1.6409	orange1.1g006466m	0.0878	0.0775	0.8827	mrna21659.1-v1.0-hybrid	0.1244	0.129	1.0367	Lsat_1_v5_gn_1_77821.1	0.0918	0.1175	1.279	Migut.G01347.1	0.0754	0.1067	1.4154	Potri.017G027500.1	0.0928	0.0804	0.8656	Solyc12g021170.1.1	0.0842	0.1076	1.2777	Thecc1EG020000t1	0.0831	0.0742	0.8925
GSVIVT01010908001	AT1G17690.1	0.1478	0.2959	2.0023	Bra016592	0.1339	0.3129	2.3373	orange1.1g004428m	0.1964	0.2067	1.0525	mrna17050.1-v1.0-hybrid	0.2442	0.2859	1.1708	Lsat_1_v5_gn_7_56501.1	0.1319	0.2253	1.708	Migut.L01901.1	0.1342	0.226	1.6839	Potri.003G010000.1	0.2364	0.2494	1.0548	Solyc07g009350.2.1	0.156	0.2464	1.5796	Thecc1EG039316t1	0.1772	0.203	1.1459
GSVIVT01010959001	AT2G47810.1	0.0156	0.1514	9.6793	Bra000462	0.0217	0.1561	7.2019	orange1.1g038014m	0.026	0.063	2.4214	mrna24908.1-v1.0-hybrid	0.0545	0.166	3.0476	Lsat_1_v5_gn_9_2061.1	0.0687	0.1898	2.7641	Migut.D00186.1	0.0158	0.2782	17.577	Potri.014G132600.1	0.1369	0.1532	1.1196	Solyc06g009010.1.1	0.0726	0.26	3.5802	Thecc1EG004576t1	0.1234	0.1278	1.0353
GSVIVT01010978001	AT4G03200.1	0.0867	0.1579	1.8225	Bra034192	0.0802	0.1562	1.9472	orange1.1g003115m	0.1054	0.0979	0.9296	mrna24924.1-v1.0-hybrid	0.1213	0.1505	1.2403	Lsat_1_v5_gn_8_54360.1	0.0634	0.1558	2.4583	Migut.D00162.1	0.0504	0.1329	2.6388	Potri.002G209900.1	0.1209	0.1087	0.8985	Solyc09g074660.2.1	0.0642	0.1235	1.9221	Thecc1EG004561t2	0.0998	0.103	1.0324
GSVIVT01010986001	AT3G62940.2	0.04	0.2217	5.5371	Bra014381	0.076	0.23	3.0241	orange1.1g019658m	0.1752	0.2057	1.1744	mrna32649.1-v1.0-hybrid	0.1821	0.2961	1.6263	Lsat_1_v5_gn_5_90141.1	0.0522	0.1867	3.5758	Migut.B00780.1	0.0694	0.2421	3.4869	Potri.014G134100.1	0.1355	0.1631	1.2042	Solyc04g053080.2.1	0.0669	0.1514	2.2634	Thecc1EG004553t1	0.1372	0.1618	1.1794
GSVIVT01011009001	AT4G03150.1	0.191	0.3975	2.0817	Bra034190	0.0913	0.4334	4.7484	orange1.1g030631m	0.2492	0.2779	1.1154	mrna27791.1-v1.0-hybrid	0.3385	0.3116	0.9204	Lsat_1_v5_gn_8_55221.1	0.2137	0.3807	1.782	Migut.N01396.1	0.0063	0.3911	62.0744	Potri.014G135400.1	0.2523	0.3552	1.408	Solyc06g084470.2.1	0.2848	0.3757	1.319	Thecc1EG004522t5	0.2297	0.2576	1.1215
GSVIVT01011012001	AT4G03115.1	0.093	0.2372	2.5497	Bra034186	0.1067	0.231	2.1651	orange1.1g036113m	0.219	0.1623	0.7412	mrna27784.1-v1.0-hybrid	0.255	0.2522	0.9894	Lsat_1_v5_gn_9_5181.1	0.1458	0.2474	1.6968	Migut.D00233.1	0.1302	0.1952	1.4987	Potri.T106700.1	0.1789	0.1482	0.8285	Solyc09g074370.2.1	0.1844	0.2012	1.0913	Thecc1EG004517t1	0.2336	0.2235	0.9566
GSVIVT01011054001	AT2G48030.1	0.0043	0.2886	66.7775	Bra004419	0.0043	0.2849	66.3599	orange1.1g010500m	0.0997	0.1729	1.7348	mrna27738.1-v1.0-hybrid	0.1347	0.2282	1.6945	Lsat_1_v5_gn_5_188541.1	0.0033	0.2035	62.0009	Migut.O00774.1	0.078	0.2744	3.5166	Potri.014G136900.1	0.085	0.1486	1.748	Solyc09g074210.2.1	0.0966	0.2217	2.2954	Thecc1EG004482t1	0.0871	0.161	1.8478
GSVIVT01011060001	AT2G48070.3	0.0863	0.2559	2.9657	Bra004417	0.1423	0.3042	2.138	orange1.1g027319m	0.2189	0.2519	1.1508	mrna27731.1-v1.0-hybrid	0.1611	0.1945	1.2075	Lsat_1_v5_gn_9_1840.1	0.1641	0.2167	1.32	Migut.D00250.1	0.1303	0.2185	1.6764	Potri.014G137300.1	0.1693	0.2202	1.3008	Solyc05g055850.2.1	0.2067	0.3152	1.5251	Thecc1EG004477t1	0.2077	0.2029	0.9768
GSVIVT01011061001	AT4G02990.1	0.0938	0.2408	2.5682	Bra036228	0.0064	0.2646	41.1289	orange1.1g010066m	0.2209	0.1787	0.8088	mrna27730.1-v1.0-hybrid	0.1929	0.1751	0.9074	Lsat_1_v5_gn_9_1861.1	0.0804	0.1478	1.838	Migut.M01453.1	0.1019	0.2107	2.0672	Potri.014G137400.1	0.1972	0.1622	0.8226	Solyc04g005630.2.1	0.1615	0.2165	1.3406	Thecc1EG004475t1	0.1761	0.1469	0.8341
GSVIVT01011064001	AT1G03360.1	0.1289	0.2202	1.7092	Bra033392	0.1125	0.2116	1.8813	orange1.1g020356m	0.1859	0.1644	0.8846	mrna27728.1-v1.0-hybrid	0.1596	0.1637	1.0257	Lsat_1_v5_gn_9_1881.1	0.1151	0.159	1.3812	Migut.D00252.1	0.0827	0.1504	1.8195	Potri.003G194400.1	0.1472	0.1553	1.0551	Solyc09g074090.2.1	0.092	0.1758	1.91	Thecc1EG001299t1	0.1703	0.1605	0.9424
GSVIVT01011065001	AT3G07140.1	0.1414	0.2335	1.6516	Bra029625	0.1456	0.2481	1.7034	orange1.1g005805m	0.2069	0.1995	0.964	mrna17594.1-v1.0-hybrid	0.1911	0.1878	0.9827	Lsat_1_v5_gn_8_89520.1	0.169	0.1996	1.1814	Migut.D02493.1	0.1754	0.2171	1.2377	Potri.014G190600.1	0.1902	0.1974	1.0378	Solyc09g059960.2.1	0.1759	0.2064	1.1729	Thecc1EG002897t2	0.1965	0.1737	0.8841
GSVIVT01011095001	AT2G48120.1	0.091	0.2193	2.4104	Bra004412	0.1014	0.2262	2.2309	orange1.1g021600m	0.1221	0.1469	1.2025	mrna14349.1-v1.0-hybrid	0.1412	0.1869	1.324	Lsat_1_v5_gn_5_187441.1	0.1016	0.2172	2.1386	Migut.D00263.1	0.0705	0.182	2.5796	Potri.014G138500.1	0.1836	0.1822	0.9925	Solyc09g064790.2.1	0.105	0.1613	1.5371	Thecc1EG004450t1	0.1351	0.1376	1.0183
GSVIVT01011128001	AT2G31530.1	0.1159	0.2201	1.8992	Bra022846	0.1186	0.2097	1.7676	orange1.1g007921m	0.1238	0.122	0.9856	mrna27824.1-v1.0-hybrid	0.2014	0.2152	1.0688	Lsat_1_v5_gn_9_3840.1	0.1513	0.2251	1.4873	Migut.N02164.1	0.0986	0.1701	1.7261	Potri.002G053900.1	0.1402	0.1289	0.9191	Solyc09g065120.2.1	0.157	0.1999	1.2732	Thecc1EG004400t1	0.1392	0.1184	0.8508
GSVIVT01011152001	AT5G06370.1	0.054	0.1508	2.7923	Bra005893	0.0404	0.1408	3.4818	orange1.1g025306m	0.1397	0.1351	0.9674	mrna18323.1-v1.0-hybrid	0.1327	0.1644	1.2394	Lsat_1_v5_gn_2_54320.1	0.0745	0.1582	2.1242	Migut.J00702.1	0.0607	0.1247	2.054	Potri.006G203300.1	0.1322	0.1343	1.0162	Solyc01g007110.2.1	0.0958	0.1412	1.4743	Thecc1EG022930t1	0.086	0.1063	1.2364
GSVIVT01011170001	AT5G01370.1	0.011	0.784	71.1054	Bra028898	0.1334	0.774	5.7999	orange1.1g014888m	0.4525	0.5211	1.1515	mrna13453.1-v1.0-hybrid	0.2421	0.6051	2.4989	Lsat_1_v5_gn_5_149441.1	0.1092	0.7795	7.1352	Migut.L02021.1	0.2286	0.8327	3.6433	Potri.016G117400.1	0.2702	0.4839	1.7908	Solyc09g005570.2.1	0.0686	0.6628	9.6567	Thecc1EG021678t1	0.338	0.5614	1.661
GSVIVT01011177001	AT3G51830.1	0.104	0.1814	1.7446	Bra040892	0.1221	0.1943	1.5913	orange1.1g003337m	0.1515	0.1348	0.8901	mrna13461.1-v1.0-hybrid	0.1688	0.1664	0.9857	Lsat_1_v5_gn_9_35180.1	0.1563	0.2032	1.3	Migut.J00145.1	0.1325	0.1644	1.2405	Potri.016G118300.1	0.1835	0.1539	0.8386	Solyc10g076590.1.1	0.1292	0.1522	1.1776	Thecc1EG021672t1	0.1654	0.1302	0.7872
GSVIVT01011241001	AT5G45420.1	0.0682	0.4547	6.6676	Bra025078	0.0059	0.4633	78.3206	orange1.1g047185m	0.0049	0.3972	81.4526	mrna10525.1-v1.0-hybrid	0.0436	0.382	8.7552	Lsat_1_v5_gn_5_187701.1	0.0055	0.3847	70.4055	Migut.A01004.1	0.0559	0.4631	8.2825	Potri.001G147000.1	0.008	0.3954	49.4424	Solyc08g077290.1.1	0.0047	0.3747	79.8039	Thecc1EG015787t1	0.0707	0.3723	5.2689
GSVIVT01011324001	AT1G64850.1	0.0748	0.2419	3.2348	Bra038310	0.0923	0.2367	2.5635	orange1.1g034525m	0.1397	0.2077	1.4869	mrna09254.1-v1.0-hybrid	0.1687	0.1937	1.1487	Lsat_1_v5_gn_4_42301.1	0.1273	0.2151	1.6903	Migut.B01443.1	0.0048	0.2298	48.0002	Potri.013G072600.1	0.1885	0.2089	1.1079	Solyc01g081190.2.1	0.0951	0.1957	2.0568	Thecc1EG025708t1	0.1611	0.1458	0.9051
GSVIVT01011357001	AT5G39900.1	0.0576	0.1134	1.9672	Bra028444	0.0455	0.1209	2.6578	orange1.1g008991m	0.0655	0.0637	0.9734	mrna01255.1-v1.0-hybrid	0.0945	0.1035	1.0948	Lsat_1_v5_gn_4_177001.1	0.0651	0.1016	1.5615	Migut.H00899.1	0.0634	0.0967	1.5261	Potri.017G079800.1	0.0743	0.0782	1.0533	Solyc03g058880.2.1	0.0638	0.0867	1.3603	Thecc1EG045800t1	0.0639	0.0643	1.0055
GSVIVT01011374001	AT3G28760.2	0.0913	0.3136	3.4353	Bra025353	0.136	0.286	2.1033	orange1.1g015764m	0.2406	0.2083	0.8657	mrna01251.1-v1.0-hybrid	0.1779	0.1816	1.0208	Lsat_1_v5_gn_4_177200.1	0.1561	0.2126	1.3619	Migut.H00904.1	0.1693	0.2461	1.4534	Potri.017G080300.1	0.1717	0.217	1.2636	Solyc03g058860.2.1	0.1784	0.2245	1.258	Thecc1EG018411t1	0.2097	0.24	1.1445
GSVIVT01011429001	AT3G01180.1	0.089	0.2408	2.7061	Bra039138	0.085	0.247	2.9059	orange1.1g006770m	0.2156	0.2409	1.1173	mrna04452.1-v1.0-hybrid	0.2127	0.2155	1.0128	Lsat_1_v5_gn_2_88360.1	0.0643	0.2973	4.6234	Migut.H00928.1	0.1046	0.2468	2.3599	Potri.017G084100.1	0.2141	0.1803	0.8423	Solyc02g088000.2.1	0.1156	0.2034	1.7602	Thecc1EG018569t1	0.1677	0.1804	1.0758
GSVIVT01011460001	AT5G39530.1	0.1445	0.2724	1.8852	Bra025664	0.1166	0.2857	2.4496	orange1.1g024974m	0.2873	0.2313	0.8049	mrna04411.1-v1.0-hybrid	0.4304	0.4834	1.123	Lsat_1_v5_gn_4_169740.1	0.1642	0.3025	1.8421	Migut.H00677.1	0.1497	0.255	1.7038	Potri.017G087500.1	0.2753	0.1963	0.7129	Solyc02g067120.2.1	0.1745	0.2543	1.4578	Thecc1EG018653t1	0.3553	0.3232	0.9098
GSVIVT01011468001	AT3G29170.1	0.0548	0.1675	3.0585	Bra033089	0.0478	0.1533	3.21	orange1.1g048806m	0.0719	0.1181	1.6423	mrna04396.1-v1.0-hybrid	0.2184	0.1923	0.8803	Lsat_1_v5_gn_2_89360.1	0.176	0.1659	0.9428	Migut.K01301.1	0.0585	0.1457	2.4908	Potri.006G053300.1	0.1663	0.1832	1.1014	Solyc07g065740.2.1	0.0926	0.1659	1.7913	Thecc1EG018661t1	0.0963	0.1504	1.5617
GSVIVT01011479001	AT3G29230.1	0.103	0.2684	2.6068	Bra025384	0.0921	0.2825	3.0682	orange1.1g037404m	0.1591	0.1989	1.2505	mrna04384.1-v1.0-hybrid	0.1239	0.1919	1.548	Lsat_1_v5_gn_2_88141.1	0.0989	0.2351	2.3767	Migut.H00666.1	0.0996	0.2575	2.5855	Potri.004G125500.1	0.1464	0.1913	1.3066	Solyc02g088470.1.1	0.1445	0.2572	1.7805	Thecc1EG047039t1	0.1328	0.1968	1.4819
GSVIVT01011490001	AT3G01060.1	0.0602	0.127	2.1096	Bra021480	0.065	0.1348	2.0726	orange1.1g012903m	0.1118	0.0821	0.7342	mrna04346.1-v1.0-hybrid	0.1037	0.0766	0.7387	Lsat_1_v5_gn_2_87860.1	0.0737	0.1067	1.448	Migut.H00653.1	0.0613	0.1028	1.677	Potri.017G090100.1	0.1095	0.0762	0.696	Solyc03g013240.2.1	0.0903	0.1242	1.3754	Thecc1EG018695t1	0.1209	0.0898	0.7427
GSVIVT01011494001	AT3G29290.1	0.1626	0.3789	2.3311	Bra025388	0.1258	0.404	3.2122	orange1.1g007701m	0.2443	0.2606	1.0668	mrna04196.1-v1.0-hybrid	0.1678	0.2618	1.5602	Lsat_1_v5_gn_2_87781.1	0.151	0.4148	2.7466	Migut.H00649.1	0.1315	0.3333	2.5336	Potri.017G090500.1	0.3087	0.2908	0.942	Solyc02g088600.2.1	0.2342	0.3898	1.6641	Thecc1EG018701t2	0.2465	0.2543	1.0314
GSVIVT01011501001	AT5G39350.1	0.1874	0.3328	1.7758	Bra028237	0.1595	0.3412	2.1393	orange1.1g005966m	0.1886	0.2274	1.2056	mrna04330.1-v1.0-hybrid	0.2272	0.299	1.3165	Lsat_1_v5_gn_7_97041.1	0.1015	0.3064	3.0183	Migut.H00645.1	0.1461	0.284	1.9437	Potri.004G124400.1	0.2226	0.2429	1.0913	Solyc02g088650.1.1	0.1245	0.2545	2.0441	Thecc1EG018708t1	0.1815	0.2445	1.3472
GSVIVT01011540001	AT1G48580.1	0.014	0.5972	42.7403	Bra018738	0.2389	0.6274	2.6258	orange1.1g011086m	0.3112	0.5566	1.7885	mrna09382.1-v1.0-hybrid	0.3569	0.5863	1.6428	Lsat_1_v5_gn_2_14700.1	0.1585	0.5941	3.7484	Migut.D01541.1	0.2833	0.5811	2.0511	Potri.012G047000.1	0.2903	0.513	1.767	Solyc03g118700.2.1	0.1797	0.5468	3.0428	Thecc1EG012841t1	0.3688	0.4706	1.2759
GSVIVT01011541001	AT4G19010.1	0.1076	0.2779	2.5821	Bra013369	0.109	0.3008	2.7586	orange1.1g037622m	0.222	0.2741	1.2346	mrna13673.1-v1.0-hybrid	0.1865	0.246	1.3193	Lsat_1_v5_gn_6_73421.1	0.1743	0.2977	1.7086	Migut.A00583.1	0.1701	0.2983	1.7535	Potri.003G099700.1	0.1851	0.2307	1.2462	Solyc08g076300.2.1	0.1631	0.2618	1.6054	Thecc1EG016640t1	0.1912	0.2356	1.2325
GSVIVT01011588001	AT5G22260.1	0.1132	0.3922	3.4642	Bra002401	0.1508	0.3871	2.568	orange1.1g040083m	0.1435	0.2157	1.5023	mrna00619.1-v1.0-hybrid	0.1598	0.2031	1.2707	Lsat_1_v5_gn_8_34381.1	0.148	0.2488	1.6809	Migut.E00566.1	0.1352	0.3224	2.3843	Potri.010G101300.1	0.2139	0.2039	0.9533	Solyc04g008420.1.1	0.121	0.2872	2.3738	Thecc1EG016252t1	0.148	0.2066	1.3963
GSVIVT01011593001	AT1G68100.1	0.1475	0.3112	2.1103	Bra004051	0.1205	0.2835	2.3518	orange1.1g025904m	0.1685	0.2584	1.5339	mrna03609.1-v1.0-hybrid	0.2169	0.2475	1.1412	Lsat_1_v5_gn_4_24241.1	0.13	0.2266	1.7437	Migut.E00569.1	0.063	0.2922	4.6397	Potri.008G139900.1	0.2117	0.2169	1.0248	Solyc04g008340.2.1	0.2087	0.2686	1.2872	Thecc1EG011219t4	0.1957	0.2158	1.1029
GSVIVT01011786001	AT5G13240.1	0.076	0.1533	2.016	Bra008844	0.0573	0.1627	2.8414	orange1.1g027377m	0.0849	0.0795	0.9361	mrna03612.1-v1.0-hybrid	0.0838	0.0934	1.1137	Lsat_1_v5_gn_8_42761.1	0.0879	0.1295	1.4739	Migut.L00755.1	0.0813	0.0968	1.1899	Potri.010G115800.1	0.0863	0.0766	0.8878	Solyc05g008400.2.1	0.0922	0.1011	1.096	Thecc1EG019128t2	0.0831	0.0856	1.0298
GSVIVT01011806001	AT2G01120.2	0.1289	0.2041	1.5837	Bra024904	0.1546	0.2545	1.6462	orange1.1g014789m	0.1282	0.1056	0.8239	mrna03639.1-v1.0-hybrid	0.142	0.1485	1.046	Lsat_1_v5_gn_3_11020.1	0.1551	0.174	1.1218	Migut.E00391.1	0.1292	0.1675	1.2968	Potri.008G126300.1	0.1088	0.115	1.0565	Solyc05g008540.2.1	0.114	0.1495	1.3116	Thecc1EG024253t2	0.1395	0.1443	1.0345
GSVIVT01011819001	AT1G68200.1	0.2318	0.47	2.0272	Bra004288	0.1697	0.437	2.5757	orange1.1g020338m	0.1676	0.3522	2.1023	mrna03650.1-v1.0-hybrid	0.2302	0.4739	2.0588	Lsat_1_v5_gn_8_42221.1	0.169	0.4363	2.5811	Migut.L01008.1	0.0065	0.4342	66.9205	Potri.010G118700.1	0.1478	0.3458	2.3394	Solyc05g008670.2.1	0.0057	0.3853	67.5929	Thecc1EG009365t1	0.1286	0.2668	2.0748
GSVIVT01011828001	AT1G15080.1	0.0616	0.1247	2.0241	Bra026782	0.0776	0.1535	1.9792	orange1.1g021787m	0.2026	0.218	1.076	mrna03664.1-v1.0-hybrid	0.1804	0.1849	1.0251	Lsat_1_v5_gn_3_62240.1	0.1319	0.1976	1.4985	Migut.L01005.1	0.1097	0.148	1.3492	Potri.010G119300.1	0.1583	0.1404	0.8867	Solyc05g008800.2.1	0.1515	0.2091	1.3797	Thecc1EG009405t1	0.1716	0.1444	0.8412
GSVIVT01011835001	AT1G49540.2	0.1054	0.2092	1.9858	Bra018791	0.0935	0.1963	2.1007	orange1.1g048511m	0.15	0.1213	0.8086	mrna03669.1-v1.0-hybrid	0.1613	0.1407	0.8723	Lsat_1_v5_gn_8_42541.1	0.0971	0.1713	1.7646	Migut.E00376.1	0.1051	0.1776	1.689	Potri.010G119600.1	0.1356	0.1141	0.8414	Solyc06g008310.2.1	0.0994	0.1451	1.46	Thecc1EG009420t1	0.1652	0.1283	0.7769
GSVIVT01011862001	AT1G25375.1	0.1869	0.3302	1.7669	Bra024757	0.1571	0.3032	1.9295	orange1.1g009940m	0.2068	0.2175	1.0518	mrna03702.1-v1.0-hybrid	0.2095	0.2071	0.9888	Lsat_1_v5_gn_3_57741.1	0.1702	0.2604	1.5299	Migut.L01043.1	0.13	0.2796	2.1506	Potri.010G122000.1	0.247	0.2133	0.8637	Solyc05g009140.2.1	0.1639	0.2649	1.6155	Thecc1EG009592t1	0.2464	0.2254	0.9148
GSVIVT01011889001	AT1G25420.1	0.1805	0.2965	1.643	Bra012478	0.1575	0.2899	1.8407	orange1.1g020278m	0.2208	0.1673	0.7579	mrna03730.1-v1.0-hybrid	0.2603	0.2531	0.9723	Lsat_1_v5_gn_8_41260.1	0.1292	0.2365	1.8312	Migut.L01060.1	0.1379	0.2616	1.8974	Potri.008G121300.1	0.2515	0.1859	0.7392	Solyc04g007230.2.1	0.1907	0.2542	1.333	Thecc1EG009773t1	0.2453	0.1921	0.7831
GSVIVT01011891001	AT3G25920.1	0.1285	0.1934	1.505	Bra017341	0.1067	0.1959	1.8367	orange1.1g024515m	0.1439	0.1702	1.183	mrna03732.1-v1.0-hybrid	0.1291	0.2251	1.7433	Lsat_1_v5_gn_3_59080.1	0.0819	0.1699	2.0753	Migut.E00345.1	0.1262	0.1642	1.3003	Potri.008G121100.1	0.1877	0.1772	0.9441	Solyc05g009370.2.1	0.1004	0.1767	1.7607	Thecc1EG009861t2	0.1966	0.1951	0.9925
GSVIVT01011901001	AT1G68540.1	0.0889	0.1774	1.9957	Bra004316	0.0641	0.1841	2.8716	orange1.1g039049m	0.1422	0.1333	0.9378	mrna03747.1-v1.0-hybrid	0.1291	0.1093	0.847	Lsat_1_v5_gn_3_59300.1	0.1032	0.1563	1.515	Migut.L01067.1	0.0744	0.1459	1.961	Potri.008G120200.1	0.1298	0.1155	0.8902	Solyc01g068080.2.1	0.0933	0.1652	1.7707	Thecc1EG009973t1	0.1233	0.0967	0.7838
GSVIVT01011919001	AT1G13330.1	0.0571	0.1747	3.0576	Bra019825	0.0686	0.1747	2.5472	orange1.1g027236m	0.1297	0.1593	1.2285	mrna03766.1-v1.0-hybrid	0.0854	0.1666	1.9509	Lsat_1_v5_gn_8_38900.1	0.115	0.168	1.4601	Migut.L01079.1	0.0646	0.1681	2.6022	Potri.008G118800.1	0.068	0.122	1.7951	Solyc05g009560.2.1	0.1001	0.1544	1.5413	Thecc1EG011833t1	0.1364	0.1286	0.9426
GSVIVT01011920001	AT3G25805.1	0.1331	0.26	1.9537	Bra017347	0.0957	0.2691	2.8114	orange1.1g019545m	0.1612	0.2086	1.2938	mrna03767.1-v1.0-hybrid	0.1692	0.2212	1.3078	Lsat_1_v5_gn_3_59660.1	0.1405	0.2461	1.7516	Migut.L01080.1	0.1326	0.2981	2.2483	Potri.010G127200.1	0.1707	0.2146	1.2572	Solyc04g007110.2.1	0.1352	0.2685	1.9859	Thecc1EG011834t1	0.2628	0.2249	0.8557
GSVIVT01011940001	AT1G13310.1	0.2008	0.4196	2.0901	Bra016733	0.1925	0.4072	2.1156	orange1.1g016997m	0.1902	0.1721	0.9045	mrna03863.1-v1.0-hybrid	0.2324	0.199	0.8563	Lsat_1_v5_gn_4_20121.1	0.1924	0.2882	1.4976	Migut.E00312.1	0.1948	0.3053	1.5674	Potri.010G128700.1	0.2395	0.2083	0.8698	Solyc04g007020.2.1	0.2068	0.2696	1.304	Thecc1EG011855t1	0.2639	0.184	0.697
GSVIVT01011941001	AT1G29700.1	0.1184	0.274	2.3148	Bra010818	0.1159	0.2602	2.2455	orange1.1g018490m	0.2584	0.1963	0.7596	mrna03864.1-v1.0-hybrid	0.2286	0.1558	0.6816	Lsat_1_v5_gn_4_20101.1	0.1684	0.2244	1.3331	Migut.O00833.1	0.1252	0.1885	1.5057	Potri.008G117600.1	0.2467	0.2029	0.8227	Solyc03g111700.2.1	0.1648	0.2463	1.4946	Thecc1EG011856t1	0.2371	0.1653	0.6974
GSVIVT01011946001	AT1G13270.1	0.1303	0.1864	1.4309	Bra026916	0.1185	0.2062	1.7404	orange1.1g017786m	0.1359	0.1463	1.0766	mrna03870.1-v1.0-hybrid	0.208	0.2585	1.2429	Lsat_1_v5_gn_4_19920.1	0.1121	0.1672	1.4915	Migut.E00307.1	0.0852	0.1837	2.1557	Potri.008G117200.1	0.1027	0.1247	1.2137	Solyc05g009780.2.1	0.1017	0.1579	1.5529	Thecc1EG011860t1	0.1494	0.1419	0.9496
GSVIVT01011952001	AT1G68830.1	0.0728	0.0971	1.3328	Bra004340	0.071	0.1062	1.4961	orange1.1g008297m	0.089	0.0789	0.8867	mrna03874.1-v1.0-hybrid	0.1183	0.0908	0.7675	Lsat_1_v5_gn_8_38401.1	0.0572	0.0831	1.4526	Migut.K01266.1	0.0764	0.0977	1.279	Potri.008G116800.1	0.0904	0.0738	0.8156	Solyc12g021280.1.1	0.0815	0.0855	1.0495	Thecc1EG011866t1	0.0738	0.0673	0.9127
GSVIVT01011964001	AT1G26090.1	0.1746	0.3279	1.878	Bra011007	0.2021	0.3253	1.6096	orange1.1g013114m	0.2263	0.2154	0.9518	mrna03884.1-v1.0-hybrid	0.2564	0.2278	0.8883	Lsat_1_v5_gn_3_58300.1	0.1978	0.2869	1.4503	Migut.E00291.1	0.1043	0.227	2.1763	Potri.010G130700.1	0.2987	0.2338	0.7827	Solyc05g009920.2.1	0.1817	0.2174	1.1963	Thecc1EG011878t1	0.3181	0.2384	0.7496
GSVIVT01012023001	AT1G26170.1	0.1313	0.2013	1.5335	Bra012465	0.1357	0.2023	1.4905	orange1.1g046316m	0.1575	0.1302	0.8264	mrna04486.1-v1.0-hybrid	0.1671	0.1596	0.9555	Lsat_1_v5_gn_3_62681.1	0.1161	0.1544	1.3294	Migut.L01124.1	0.1244	0.1706	1.3716	Potri.008G109300.1	0.1451	0.1473	1.0151	Solyc05g010160.2.1	0.1245	0.1513	1.2159	Thecc1EG011357t2	0.1602	0.1338	0.835
GSVIVT01012028001	AT1G26180.1	0.0557	0.1693	3.0405	Bra011013	0.133	0.3164	2.3791	orange1.1g031495m	0.2025	0.1524	0.7525	mrna04491.1-v1.0-hybrid	0.2043	0.3033	1.4848	Lsat_1_v5_gn_3_61200.1	0.0597	0.1649	2.7635	Migut.L01126.1	0.0931	0.2141	2.2992	Potri.008G109700.1	0.179	0.1228	0.6858	Solyc00g127670.1.1	0.2136	0.2081	0.9743	Thecc1EG011353t1	0.1745	0.158	0.9054
GSVIVT01012045001	AT5G23120.1	0.0809	0.1592	1.9665	Bra013018	0.0837	0.1415	1.6914	orange1.1g036387m	0.1798	0.1876	1.0434	mrna00815.1-v1.0-hybrid	0.0961	0.1112	1.1572	Lsat_1_v5_gn_3_35480.1	0.0898	0.1333	1.4841	Migut.E00699.1	0.1047	0.1834	1.7527	Potri.007G071300.1	0.0931	0.1152	1.2374	Solyc02g014150.2.1	0.1057	0.1393	1.3176	Thecc1EG007737t1	0.084	0.1082	1.2884
GSVIVT01012055001	AT1G17330.1	0.0522	0.0964	1.8463	Bra025983	0.0513	0.0978	1.9072	orange1.1g027623m	0.0764	0.063	0.8245	mrna00807.1-v1.0-hybrid	0.1235	0.1315	1.0643	Lsat_1_v5_gn_8_33120.1	0.0491	0.1286	2.6204	Migut.A00709.1	0.0715	0.131	1.8328	Potri.007G072000.1	0.0462	0.0544	1.1777	Solyc02g014720.2.1	0.0546	0.1238	2.2672	Thecc1EG007731t1	0.0624	0.0641	1.0259
GSVIVT01012068001	AT4G19900.1	0.0634	0.3553	5.604	Bra020946	0.0053	0.3628	67.9571	orange1.1g005968m	0.0676	0.2702	3.9952	mrna20037.1-v1.0-hybrid	0.1498	0.3194	2.1316	Lsat_1_v5_gn_2_63860.1	0.0995	0.3148	3.1625	Migut.M01981.1	0.0359	0.362	10.0962	Potri.015G122200.1	0.1227	0.3206	2.6129	Solyc02g068790.2.1	0.1355	0.3698	2.7286	Thecc1EG029397t1	0.1032	0.3439	3.3315
GSVIVT01012104001	AT1G31170.4	0.1281	0.2204	1.7209	Bra038412	0.1322	0.2252	1.7029	orange1.1g033111m	0.1498	0.1579	1.0536	mrna20019.1-v1.0-hybrid	0.2381	0.5246	2.2033	Lsat_1_v5_gn_3_106761.1	0.2198	0.3242	1.4746	Migut.M01988.1	0.0957	0.2064	2.1576	Potri.012G124500.1	0.1434	0.1585	1.1049	Solyc02g068710.2.1	0.0877	0.1258	1.4347	Thecc1EG006053t1	0.1414	0.1366	0.9659
GSVIVT01012140001	AT4G20070.1	0.1082	0.1901	1.7559	Bra012519	0.0987	0.1992	2.0185	orange1.1g015341m	0.1063	0.0999	0.9395	mrna19975.1-v1.0-hybrid	0.1272	0.1585	1.2465	Lsat_1_v5_gn_5_44281.1	0.0709	0.136	1.9168	Migut.M02005.1	0.096	0.1918	1.9972	Potri.001G160100.1	0.1233	0.1341	1.088	Solyc02g068380.2.1	0.1335	0.1607	1.2039	Thecc1EG006004t1	0.1242	0.133	1.0707
GSVIVT01012151001	AT5G44740.2	0.0918	0.2739	2.9837	Bra025107	0.1271	0.2897	2.2791	orange1.1g004805m	0.2445	0.2553	1.0441	mrna19961.1-v1.0-hybrid	0.2098	0.2467	1.1762	Lsat_1_v5_gn_2_60141.1	0.1323	0.2551	1.9284	Migut.M02011.1	0.1354	0.1713	1.2649	Potri.003G152600.1	0.2531	0.2698	1.066	Solyc01g034150.2.1	0.1565	0.2873	1.8359	Thecc1EG005993t1	0.2308	0.2562	1.1099
GSVIVT01012158001	AT1G30910.1	0.12	0.1989	1.6576	Bra037892	0.0884	0.2252	2.5467	orange1.1g021930m	0.1695	0.1796	1.06	mrna19953.1-v1.0-hybrid	0.1783	0.1744	0.9783	Lsat_1_v5_gn_5_150720.1	0.1375	0.2192	1.5941	Migut.K00496.1	0.137	0.2097	1.5313	Potri.003G154900.1	0.2174	0.1903	0.8753	Solyc02g081880.2.1	0.1482	0.1969	1.3286	Thecc1EG038258t2	0.1426	0.1565	1.0979
GSVIVT01012255001	AT1G69070.1	0.141	0.3193	2.2636	Bra038327	0.1264	0.3097	2.4499	orange1.1g012881m	0.1883	0.1703	0.9047	mrna04559.1-v1.0-hybrid	0.1947	0.2539	1.3044	Lsat_1_v5_gn_8_35620.1	0.0815	0.2851	3.4999	Migut.E00244.1	0.113	0.3122	2.7636	Potri.010G140100.1	0.1849	0.208	1.1247	Solyc05g011990.2.1	0.1158	0.2715	2.3435	Thecc1EG011472t2	0.1946	0.1885	0.9685
GSVIVT01012626001	AT4G21210.1	0.0725	0.1766	2.435	Bra013513	0.0511	0.1747	3.4204	orange1.1g016228m	0.0527	0.0611	1.1593	mrna19546.1-v1.0-hybrid	0.0593	0.0904	1.5246	Lsat_1_v5_gn_7_16981.1	0.0659	0.0987	1.499	Migut.H01551.1	0.0575	0.1124	1.956	Potri.004G022900.1	0.0666	0.0699	1.0506	Solyc10g005370.2.1	0.0816	0.1184	1.4511	Thecc1EG030155t1	0.07	0.0719	1.0276
GSVIVT01012629001	AT1G61770.1	0.0651	0.1678	2.5788	Bra031398	0.0828	0.1631	1.9698	orange1.1g021520m	0.2076	0.1774	0.8546	mrna19549.1-v1.0-hybrid	0.2232	0.3256	1.4584	Lsat_1_v5_gn_1_127621.1	0.1293	0.1474	1.1401	Migut.M01280.1	0.0727	0.1215	1.672	Potri.004G022600.1	0.1039	0.1022	0.9834	Solyc02g080130.2.1	0.0935	0.1334	1.426	Thecc1EG030157t1	0.0949	0.0823	0.8667
GSVIVT01012634001	AT1G61780.1	0.0245	0.0471	1.9237	Bra027076	0.0186	0.0368	1.9757	orange1.1g034393m	0.0327	0.0331	1.011	mrna19552.1-v1.0-hybrid	0.0223	0.0426	1.9064	Lsat_1_v5_gn_4_59120.1	0.0142	0.0416	2.9341	Migut.M01286.1	0.0543	0.0562	1.0343	Potri.004G021200.1	0.028	0.0435	1.5543	Solyc02g080140.2.1	0.0067	0.026	3.8881	Thecc1EG030164t1	0.0467	0.0449	0.9616
GSVIVT01012654001	AT4G04880.1	0.0865	0.1989	2.2986	Bra029523	0.0719	0.2009	2.7951	orange1.1g017943m	0.1758	0.1548	0.8805	mrna19578.1-v1.0-hybrid	0.1424	0.1723	1.2101	Lsat_1_v5_gn_4_60101.1	0.0871	0.172	1.975	Migut.M01296.1	0.1333	0.2081	1.5611	Potri.011G000100.1	0.126	0.1384	1.0983	Solyc10g005310.2.1	0.109	0.2024	1.8565	Thecc1EG030190t1	0.1339	0.1465	1.0948
GSVIVT01012658001	AT4G04870.1	0.216	0.3332	1.5424	Bra029521	0.2187	0.3129	1.4305	orange1.1g020321m	0.2561	0.3044	1.1883	mrna19583.1-v1.0-hybrid	0.3743	0.3226	0.8618	Lsat_1_v5_gn_1_124280.1	0.181	0.3379	1.867	Migut.M01299.1	0.2714	0.3686	1.3583	Potri.004G018300.1	0.2414	0.2975	1.2327	Solyc10g005290.2.1	0.1844	0.3572	1.937	Thecc1EG030194t2	0.211	0.3038	1.44
GSVIVT01012660001	AT4G04330.1	0.0379	0.232	6.1273	Bra029488	0.0219	0.2192	9.9963	orange1.1g030868m	0.1767	0.183	1.0354	mrna19497.1-v1.0-hybrid	0.1381	0.184	1.3323	Lsat_1_v5_gn_1_129560.1	0.145	0.1995	1.3765	Migut.M01374.1	0.1266	0.2952	2.3319	Potri.011G010300.1	0.0928	0.1405	1.5147	Solyc02g081060.2.1	0.0937	0.203	2.1659	Thecc1EG030292t1	0.1913	0.1982	1.0364
GSVIVT01012671001	AT1G11930.1	0.0595	0.1327	2.2288	Bra016803	0.0617	0.132	2.1399	orange1.1g024293m	0.1068	0.1457	1.365	mrna19486.1-v1.0-hybrid	0.1138	0.1175	1.0325	Lsat_1_v5_gn_1_129281.1	0.0676	0.0877	1.2963	Migut.H01583.1	0.1243	0.1421	1.1432	Potri.004G006600.1	0.1717	0.1817	1.0586	Solyc02g080940.2.1	0.0754	0.1144	1.5175	Thecc1EG030282t1	0.1165	0.1316	1.1293
GSVIVT01012704001	AT1G62250.1	0.0717	0.2218	3.0938	Bra034471	0.0982	0.3443	3.5067	orange1.1g023773m	0.1876	0.1459	0.7776	mrna20624.1-v1.0-hybrid	0.1976	0.1298	0.657	Lsat_1_v5_gn_4_59280.1	0.1166	0.185	1.5868	Migut.M01335.1	0.1301	0.1672	1.2852	Potri.011G006700.1	0.1695	0.1692	0.9981	Solyc02g080780.2.1	0.1757	0.1777	1.0113	Thecc1EG030254t1	0.167	0.1666	0.9978
GSVIVT01012705001	AT4G28200.1	0.1159	0.2727	2.3528	Bra010382	0.0986	0.2715	2.754	orange1.1g005434m	0.1747	0.1787	1.0229	mrna11796.1-v1.0-hybrid	0.162	0.2127	1.3129	Lsat_1_v5_gn_7_16460.1	0.1451	0.224	1.5435	Migut.M01334.1	0.1271	0.237	1.8649	Potri.007G040000.1	0.1558	0.1988	1.2763	Solyc02g032920.2.1	0.1314	0.2259	1.7198	Thecc1EG030253t1	0.1611	0.1821	1.1308
GSVIVT01012714001	AT1G11840.6	0.0969	0.1315	1.3567	Bra016811	0.064	0.1004	1.5685	orange1.1g022818m	0.1018	0.0753	0.7393	mrna19634.1-v1.0-hybrid	0.053	0.1005	1.8959	Lsat_1_v5_gn_7_16221.1	0.0429	0.0776	1.8071	Migut.M01328.1	0.0403	0.0731	1.8134	Potri.004G013200.1	0.0811	0.0838	1.0333	Solyc02g080630.2.1	0.0688	0.0952	1.3822	Thecc1EG030243t1	0.0745	0.0709	0.952
GSVIVT01012723001	AT1G11720.2	0.1164	0.2005	1.723	Bra016818	0.0972	0.1955	2.0114	orange1.1g046057m	0.1935	0.1634	0.8447	mrna19625.1-v1.0-hybrid	0.1605	0.1529	0.9523	Lsat_1_v5_gn_1_128760.1	0.1234	0.2362	1.9142	Migut.M01321.1	0.1306	0.1785	1.3667	Potri.004G014100.1	0.1682	0.1336	0.7944	Solyc02g080570.2.1	0.1213	0.1627	1.342	Thecc1EG030230t1	0.1681	0.1346	0.8007
GSVIVT01012724001	AT1G64570.1	0.1875	0.4908	2.6174	Bra027727	0.1671	0.5412	3.2392	orange1.1g000732m	0.2803	0.3037	1.0834	mrna19622.1-v1.0-hybrid	0.2958	0.3727	1.2598	Lsat_1_v5_gn_7_16040.1	0.1669	0.4351	2.6065	Migut.O00260.1	0.2328	0.4384	1.8834	Potri.011G003500.1	0.2507	0.3676	1.4661	Solyc06g072270.2.1	0.2249	0.5136	2.2836	Thecc1EG030225t1	0.2775	0.3429	1.2354
GSVIVT01012726001	AT4G04670.1	0.1636	0.2818	1.723	Bra000803	0.1713	0.2693	1.5723	orange1.1g036185m	0.1972	0.1912	0.9696	mrna19619.1-v1.0-hybrid	0.259	0.2487	0.9605	Lsat_1_v5_gn_7_15980.1	0.1803	0.2888	1.6017	Migut.M01317.1	0.2038	0.2822	1.3844	Potri.004G015200.1	0.2627	0.2401	0.9142	Solyc05g055610.2.1	0.1331	0.2645	1.9863	Thecc1EG030223t1	0.2099	0.1997	0.9514
GSVIVT01012773001	AT4G09350.1	0.157	0.2513	1.6005	Bra038381	0.0978	0.2492	2.5488	orange1.1g024973m	0.1578	0.2151	1.3632	mrna25679.1-v1.0-hybrid	0.1368	0.2384	1.7422	Lsat_1_v5_gn_6_28181.1	0.1418	0.2807	1.9792	Migut.D00167.1	0.1281	0.2454	1.9159	Potri.013G109000.1	0.2363	0.2489	1.0534	Solyc09g074610.2.1	0.0472	0.2156	4.5668	Thecc1EG011554t1	0.1417	0.2006	1.4157
GSVIVT01012780001	AT5G57250.1	0.155	0.365	2.3542	Bra002744	0.1396	0.3691	2.6449	orange1.1g046930m	0.1777	0.235	1.3221	mrna17231.1-v1.0-hybrid	0.1915	0.2371	1.2385	Lsat_1_v5_gn_7_55601.1	0.1351	0.3328	2.4632	Migut.L01888.1	0.1545	0.324	2.0972	Potri.018G143800.1	0.1862	0.2393	1.2852	Solyc05g013400.2.1	0.1875	0.4264	2.2737	Thecc1EG039413t1	0.1729	0.2641	1.5277
GSVIVT01012782001	AT3G61360.1	0.1444	0.3155	2.1846	Bra007597	0.0953	0.3004	3.1514	orange1.1g041822m	0.1554	0.2166	1.394	mrna00271.1-v1.0-hybrid	0.1562	0.2052	1.3137	Lsat_1_v5_gn_9_88941.1	0.1747	0.212	1.2131	Migut.C01014.1	0.1011	0.2456	2.4294	Potri.001G130400.1	0.1355	0.2373	1.751	Solyc04g071280.1.1	0.1548	0.2402	1.5519	Thecc1EG027716t1	0.1506	0.1869	1.2407
GSVIVT01012863001	AT2G12462.1	0.1852	0.4869	2.6285	Bra013153	0.097	0.5139	5.3003	orange1.1g025779m	0.2551	0.4125	1.6166	mrna30805.1-v1.0-hybrid	0.2281	0.4448	1.9501	Lsat_1_v5_gn_7_46840.1	0.1932	0.5291	2.7389	Migut.J01230.1	0.1868	0.4576	2.4495	Potri.006G061400.1	0.2751	0.4594	1.67	Solyc07g007350.1.1	0.1979	0.4366	2.206	Thecc1EG038226t1	0.344	0.3951	1.1485
GSVIVT01012872001	AT2G47910.1	0.0353	0.1582	4.4752	Bra021447	0.0241	0.1742	7.2341	orange1.1g025198m	0.1277	0.1304	1.0209	mrna30816.1-v1.0-hybrid	0.0517	0.0795	1.5363	Lsat_1_v5_gn_7_46141.1	0.089	0.1379	1.5501	Migut.J01262.1	0.0427	0.148	3.4689	Potri.006G060100.1	0.1011	0.1071	1.0588	Solyc07g007280.2.1	0.0688	0.1396	2.0301	Thecc1EG038239t1	0.0711	0.0795	1.1179
GSVIVT01012898001	AT5G35100.1	0.0473	0.1802	3.8053	Bra038942	0.0958	0.175	1.8267	orange1.1g021845m	0.0967	0.1531	1.5844	mrna30836.1-v1.0-hybrid	0.0842	0.2234	2.6527	Lsat_1_v5_gn_7_47900.1	0.0824	0.1591	1.9297	Migut.J01275.1	0.0663	0.1509	2.2759	Potri.006G189900.1	0.0581	0.1082	1.8622	Solyc07g007110.2.1	0.0022	0.1294	59.6711	Thecc1EG038270t1	0.1528	0.1554	1.0171
GSVIVT01012914001	AT1G73240.1	0.249	0.3985	1.6005	Bra016009	0.2352	0.3827	1.6275	orange1.1g010223m	0.3988	0.2859	0.7168	mrna30399.1-v1.0-hybrid	0.4302	0.3043	0.7073	Lsat_1_v5_gn_8_221.1	0.2781	0.3645	1.3107	Migut.O00253.1	0.2304	0.3442	1.4938	Potri.001G013300.1	0.31	0.2937	0.9472	Solyc03g098340.2.1	0.2492	0.3133	1.2575	Thecc1EG013541t1	0.3042	0.2715	0.8925
GSVIVT01012987001	AT4G14965.1	0.1531	0.2225	1.454	Bra037079	0.1299	0.206	1.5854	orange1.1g039896m	0.1838	0.1549	0.8428	mrna24277.1-v1.0-hybrid	0.2157	0.1948	0.9029	Lsat_1_v5_gn_3_36241.1	0.0707	0.1861	2.6336	Migut.C00287.1	0.1321	0.2083	1.5766	Potri.016G022700.1	0.1881	0.2116	1.1253	Solyc07g044830.2.1	0.1591	0.2058	1.2934	Thecc1EG001899t1	0.1496	0.1574	1.0521
GSVIVT01013027001	AT4G19003.2	0.0794	0.0847	1.0668	Bra013368	0.0769	0.0862	1.1216	orange1.1g038657m	0.0892	0.0761	0.8538	mrna13707.1-v1.0-hybrid	0.1191	0.084	0.7054	Lsat_1_v5_gn_9_15400.1	0.0552	0.079	1.4295	Migut.E01322.1	0.062	0.0841	1.3559	Potri.001G135700.1	0.0835	0.0653	0.782	Solyc08g076130.2.1	0.0523	0.0754	1.442	Thecc1EG016610t2	0.11	0.0631	0.5739
GSVIVT01013112001	AT4G17760.1	0.0614	0.1285	2.0933	Bra012643	0.0848	0.1284	1.5149	orange1.1g022104m	0.0843	0.0876	1.0386	mrna13910.1-v1.0-hybrid	0.1163	0.1118	0.9618	Lsat_1_v5_gn_3_19041.1	0.0854	0.1098	1.2853	Migut.A01081.1	0.0804	0.1585	1.9703	Potri.001G139100.1	0.1081	0.0841	0.7778	Solyc08g076610.2.1	0.0797	0.0991	1.2441	Thecc1EG016562t1	0.0914	0.0888	0.9709
GSVIVT01013176001	AT2G35360.1	0.1463	0.2162	1.4775	Bra005348	0.1873	0.2249	1.2005	orange1.1g032588m	0.2805	0.2615	0.9325	mrna10727.1-v1.0-hybrid	0.1865	0.2067	1.1081	Lsat_1_v5_gn_8_112001.1	0.2227	0.1991	0.8938	Migut.A01006.1	0.1484	0.1885	1.2699	Potri.003G089400.1	0.1389	0.123	0.8853	Solyc08g007030.2.1	0.1518	0.1907	1.2562	Thecc1EG015755t1	0.1914	0.166	0.8672
GSVIVT01013189001	AT2G35320.1	0.1255	0.2457	1.958	Bra023008	0.0985	0.2324	2.3587	orange1.1g022279m	0.1859	0.1748	0.9406	mrna10713.1-v1.0-hybrid	0.1934	0.173	0.8945	Lsat_1_v5_gn_6_64760.1	0.0625	0.2325	3.7182	Migut.M00165.1	0.0764	0.2573	3.3657	Potri.001G144000.1	0.1398	0.1467	1.049	Solyc08g077090.2.1	0.0912	0.1986	2.1769	Thecc1EG015742t1	0.1193	0.1486	1.2455
GSVIVT01013206001	AT1G31870.1	0.1024	0.3004	2.9347	Bra033870	0.0628	0.315	5.0149	orange1.1g017659m	0.1345	0.3448	2.5626	mrna00844.1-v1.0-hybrid	0.1137	0.314	2.761	Lsat_1_v5_gn_6_63641.1	0.1229	0.2096	1.7048	Migut.J01084.1	0.1322	0.2346	1.7746	Potri.003G087200.1	0.1675	0.2234	1.3335	Solyc03g033950.2.1	0.0997	0.2506	2.5146	Thecc1EG026519t2	0.1185	0.2023	1.7069
GSVIVT01013232001	AT5G46560.1	0.2581	0.4511	1.7477	Bra025016	0.2529	0.4208	1.664	orange1.1g016022m	0.2733	0.273	0.9991	mrna10518.1-v1.0-hybrid	0.3283	0.3339	1.017	Lsat_1_v5_gn_6_68241.1	0.2676	0.3629	1.3562	Migut.N01377.1	0.2681	0.3952	1.4742	Potri.001G146500.1	0.2738	0.3058	1.1169	Solyc08g077250.2.1	0.3212	0.3919	1.2199	Thecc1EG015783t1	0.2333	0.2679	1.1485
GSVIVT01013242001	AT1G32370.2	0.2354	0.3252	1.3816	Bra023262	0.1977	0.2779	1.4057	orange1.1g045450m	0.7277	0.5945	0.8169	mrna03353.1-v1.0-hybrid	0.7064	0.91	1.2882	Lsat_1_v5_gn_6_67180.1	0.4011	0.5162	1.2869	Migut.D00490.1	0.2007	0.1943	0.9681	Potri.001G145500.1	0.2115	0.1397	0.6605	Solyc06g061050.2.1	0.2964	0.4356	1.4695	Thecc1EG015771t2	0.163	0.1761	1.0803
GSVIVT01013271001	AT4G17100.2	0.0646	0.2737	4.2375	Bra012675	0.0603	0.244	4.044	orange1.1g045723m	0.1773	0.1651	0.9313	mrna10648.1-v1.0-hybrid	0.2216	0.1998	0.9017	Lsat_1_v5_gn_6_88480.1	0.0896	0.2419	2.7003	Migut.E00901.1	0.0785	0.2171	2.7637	Potri.003G085600.1	0.1322	0.168	1.2702	Solyc08g077510.2.1	0.1197	0.218	1.8212	Thecc1EG015811t1	0.1933	0.1524	0.7886
GSVIVT01013398001	AT1G42480.1	0.0716	0.2175	3.0398	Bra034938	0.0261	0.2321	8.9067	orange1.1g030030m	0.217	0.186	0.8573	mrna31512.1-v1.0-hybrid	0.243	0.2053	0.8446	Lsat_1_v5_gn_8_27360.1	0.1495	0.2048	1.3704	Migut.C00367.1	0.0867	0.2342	2.7005	Potri.005G253600.1	0.1487	0.1628	1.095	Solyc04g082590.2.1	0.1406	0.2444	1.7375	Thecc1EG034419t1	0.1697	0.1445	0.8512
GSVIVT01013409001	AT1G20810.1	0.0927	0.2192	2.3637	Bra025844	0.0402	0.1932	4.8001	orange1.1g027748m	0.1452	0.1374	0.9461	mrna31487.1-v1.0-hybrid	0.1898	0.2632	1.3873	Lsat_1_v5_gn_2_1300.1	0.1337	0.198	1.4809	Migut.C00375.1	0.1491	0.1945	1.3041	Potri.005G254900.1	0.1649	0.1505	0.9127	Solyc04g082660.2.1	0.1695	0.193	1.1388	Thecc1EG034431t2	0.142	0.1393	0.9806
GSVIVT01013425001	AT2G33630.1	0.1006	0.1947	1.9358	Bra022947	0.0943	0.2034	2.1568	orange1.1g011770m	0.1624	0.1796	1.1058	mrna29340.1-v1.0-hybrid	0.1418	0.1456	1.0272	Lsat_1_v5_gn_2_3240.1	0.0984	0.1931	1.9615	Migut.N02985.1	0.0819	0.1757	2.1452	Potri.002G005100.1	0.1262	0.1456	1.1534	Solyc04g082750.2.1	0.1035	0.1782	1.7219	Thecc1EG034825t1	0.1678	0.1744	1.0393
GSVIVT01013427001	AT1G76450.1	0.0229	0.3562	15.5803	Bra015742	0.1479	0.3398	2.297	orange1.1g024710m	0.1669	0.2223	1.3315	mrna29343.1-v1.0-hybrid	0.1842	0.3026	1.6427	Lsat_1_v5_gn_9_48361.1	0.1474	0.2639	1.7907	Migut.N02987.1	0.0773	0.3491	4.5178	Potri.005G256600.1	0.129	0.1438	1.1149	Solyc12g094720.1.1	0.2001	0.3434	1.7166	Thecc1EG034821t4	0.2762	0.3537	1.2802
GSVIVT01013428001	AT2G33610.1	0.1322	0.3633	2.7476	Bra021864	0.0504	0.3347	6.6362	orange1.1g012334m	0.227	0.2507	1.1045	mrna19598.1-v1.0-hybrid	0.2197	0.3452	1.5714	Lsat_1_v5_gn_9_48340.1	0.2324	0.3564	1.5333	Migut.N02988.1	0.1406	0.2448	1.7414	Potri.002G004800.1	0.2622	0.2816	1.0741	Solyc04g082760.2.1	0.1691	0.355	2.0991	Thecc1EG034820t1	0.2025	0.2914	1.439
GSVIVT01013450001	AT1G76570.1	0.1246	0.1662	1.3339	Bra008265	0.1207	0.1563	1.2946	orange1.1g016235m	0.1402	0.1402	1.0004	mrna29152.1-v1.0-hybrid	0.1713	0.1341	0.7828	Lsat_1_v5_gn_2_3220.1	0.0807	0.1573	1.9492	Migut.N02998.1	0.1158	0.1671	1.4432	Potri.005G258600.1	0.1199	0.1369	1.1418	Solyc04g082920.2.1	0.1341	0.1721	1.2827	Thecc1EG024723t1	0.1502	0.1406	0.9365
GSVIVT01013460001	AT1G76630.2	0.1591	0.2512	1.5786	Bra015729	0.1687	0.2582	1.5303	orange1.1g045024m	0.2366	0.1965	0.8307	mrna29332.1-v1.0-hybrid	0.2323	0.2376	1.023	Lsat_1_v5_gn_9_48081.1	0.1723	0.2414	1.4011	Migut.M00377.1	0.192	0.2709	1.4112	Potri.002G001700.1	0.2495	0.2288	0.9172	Solyc04g082980.1.1	0.1875	0.2587	1.3793	Thecc1EG034795t1	0.2344	0.199	0.8492
GSVIVT01013494001	AT3G54460.1	0.159	0.27	1.698	Bra014815	0.1522	0.2477	1.6276	orange1.1g001098m	0.1596	0.1454	0.9111	mrna14301.1-v1.0-hybrid	0.1699	0.1938	1.1404	Lsat_1_v5_gn_1_115460.1	0.0936	0.2182	2.3316	Migut.B01225.1	0.166	0.2317	1.3959	Potri.003G197700.1	0.1944	0.1905	0.9802	Solyc11g005250.1.1	0.15	0.2029	1.3525	Thecc1EG045253t1	0.1858	0.1783	0.9596
GSVIVT01013539001	AT2G43180.1	0.0921	0.2233	2.4247	Bra000294	0.0648	0.2456	3.7891	orange1.1g010953m	0.1521	0.1478	0.9715	mrna22389.1-v1.0-hybrid	0.1841	0.1472	0.7994	Lsat_1_v5_gn_6_56581.1	0.1281	0.1676	1.308	Migut.N00790.1	0.0835	0.1733	2.0755	Potri.002G231000.1	0.1508	0.1357	0.9001	Solyc05g056270.2.1	0.0974	0.1801	1.8497	Thecc1EG020088t1	0.139	0.1163	0.8365
GSVIVT01013563001	AT1G54380.1	0.0515	0.602	11.686	Bra004706	0.0589	0.5937	10.0876	orange1.1g036273m	0.3882	0.5944	1.5309	mrna22413.1-v1.0-hybrid	0.0667	0.4241	6.3611	Lsat_1_v5_gn_6_54900.1	0.1882	0.5055	2.6855	Migut.G01038.1	0.0089	0.6035	67.5059	Potri.017G036200.1	0.3184	0.5255	1.6502	Solyc09g098560.2.1	0.1311	0.4816	3.6732	Thecc1EG020105t1	0.2133	0.4613	2.1627
GSVIVT01013579001	AT2G43235.1	0.1651	0.2942	1.7817	Bra000297	0.1643	0.276	1.6795	orange1.1g013099m	0.2474	0.2511	1.0149	mrna22409.1-v1.0-hybrid	0.2693	0.6804	2.5266	Lsat_1_v5_gn_2_51881.1	0.1951	0.2882	1.4769	Migut.N03113.1	0.1782	0.3835	2.1516	Potri.007G124600.1	0.2699	0.276	1.0229	Solyc09g098530.2.1	0.1324	0.3054	2.306	Thecc1EG021550t1	0.2374	0.2788	1.1741
GSVIVT01013614001	AT5G08470.1	0.1837	0.2688	1.4632	Bra009342	0.1677	0.2612	1.5576	orange1.1g001162m	0.2158	0.1793	0.8309	mrna20035.1-v1.0-hybrid	0.2067	0.2147	1.0388	Lsat_1_v5_gn_1_6720.1	0.1692	0.2233	1.3195	Migut.C01080.1	0.1565	0.2375	1.5174	Potri.001G174100.1	0.1848	0.1923	1.0409	Solyc04g057960.2.1	0.1781	0.2439	1.3696	Thecc1EG029310t1	0.1918	0.1586	0.8268
GSVIVT01013666001	AT1G71810.1	0.0897	0.2052	2.2871	Bra016114	0.1052	0.206	1.9583	orange1.1g005274m	0.1498	0.1495	0.9985	mrna27535.1-v1.0-hybrid	0.1631	0.1857	1.1388	Lsat_1_v5_gn_6_100021.1	0.1014	0.1647	1.6244	Migut.N02931.1	0.1363	0.1829	1.3417	Potri.002G061000.1	0.1691	0.1815	1.0731	Solyc04g072230.2.1	0.1475	0.1923	1.3037	Thecc1EG036590t1	0.185	0.1549	0.8373
GSVIVT01013673001	AT1G34160.1	0.1105	0.3405	3.0804	Bra028037	0.1182	0.3502	2.9619	orange1.1g007998m	0.1562	0.2737	1.7521	mrna27544.1-v1.0-hybrid	0.1978	0.2776	1.4034	Lsat_1_v5_gn_9_42680.1	0.1874	0.3084	1.6457	Migut.N02935.1	0.1821	0.2678	1.4706	Potri.005G199800.1	0.1731	0.2614	1.51	Solyc04g072170.1.1	0.1787	0.2735	1.5304	Thecc1EG036581t1	0.1967	0.2762	1.4043
GSVIVT01013676001	AT1G34150.1	0.1787	0.3329	1.8627	Bra028036	0.1376	0.307	2.2304	orange1.1g013738m	0.2725	0.196	0.7194	mrna27549.1-v1.0-hybrid	0.2702	0.2933	1.0853	Lsat_1_v5_gn_1_5920.1	0.1474	0.2752	1.867	Migut.N02937.1	0.2101	0.2683	1.2769	Potri.002G061600.1	0.2163	0.1752	0.8099	Solyc04g072140.2.1	0.1767	0.2489	1.4087	Thecc1EG045527t2	0.2436	0.1973	0.8101
GSVIVT01013734001	AT1G23740.1	0.0165	0.0945	5.7176	Bra024616	0.0344	0.1	2.9106	orange1.1g016265m	0.0523	0.0618	1.1804	mrna00649.1-v1.0-hybrid	0.0619	0.0823	1.3298	Lsat_1_v5_gn_3_48340.1	0.0569	0.1327	2.3329	Migut.L01418.1	0.0333	0.0966	2.9018	Potri.016G136100.1	0.057	0.0529	0.9287	Solyc05g005480.2.1	0.0459	0.0817	1.7781	Thecc1EG010355t1	0.0436	0.0525	1.204
GSVIVT01013797001	AT1G23360.1	0.0816	0.2122	2.6013	Bra016349	0.0834	0.2167	2.5988	orange1.1g025144m	0.1288	0.1449	1.1247	mrna03605.1-v1.0-hybrid	0.1827	0.1822	0.997	Lsat_1_v5_gn_8_154441.1	0.1561	0.2011	1.2882	Migut.E00183.1	0.155	0.211	1.3613	Potri.008G188600.1	0.1617	0.1409	0.8716	Solyc12g019010.1.1	0.1843	0.2144	1.1632	Thecc1EG010439t1	0.1999	0.1686	0.8438
GSVIVT01013853001	AT4G25120.1	0.1102	0.2028	1.8397	Bra019188	0.1051	0.2032	1.9328	orange1.1g001127m	0.1779	0.1596	0.8969	mrna21064.1-v1.0-hybrid	0.1335	0.1842	1.3797	Lsat_1_v5_gn_0_9880.1	0.0896	0.184	2.0536	Migut.F01210.1	0.1188	0.1807	1.521	Potri.012G114100.1	0.1751	0.1463	0.8355	Solyc03g093850.1.1	0.1089	0.1821	1.6721	Thecc1EG014815t2	0.1353	0.1418	1.0483
GSVIVT01014050001	AT4G30825.1	0.0729	0.2654	3.6405	Bra011225	0.0597	0.2747	4.5999	orange1.1g005161m	0.1777	0.1549	0.8716	mrna10118.1-v1.0-hybrid	0.1993	0.2087	1.0469	Lsat_1_v5_gn_7_49581.1	0.0604	0.2744	4.5463	Migut.J01390.1	0.1288	0.2589	2.0095	Potri.006G005100.1	0.1764	0.1514	0.8583	Solyc07g005950.2.1	0.14	0.2435	1.7395	Thecc1EG038425t1	0.1491	0.1866	1.2516
GSVIVT01014051001	AT1G52310.1	0.1267	0.2126	1.6782	Bra014322	0.1215	0.2353	1.9364	orange1.1g008216m	0.1717	0.1292	0.7527	mrna27933.1-v1.0-hybrid	0.1467	0.1515	1.0334	Lsat_1_v5_gn_5_104700.1	0.1133	0.1763	1.5564	Migut.M02006.1	0.1191	0.1649	1.3843	Potri.001G160300.1	0.1457	0.1389	0.9536	Solyc02g068370.2.1	0.1208	0.1657	1.3713	Thecc1EG006003t1	0.1469	0.1311	0.8927
GSVIVT01014052001	AT4G25180.1	0.2164	0.5474	2.5293	Bra013871	0.322	0.6284	1.9516	orange1.1g020554m	0.3236	0.4166	1.2874	mrna21193.1-v1.0-hybrid	0.302	0.3961	1.3116	Lsat_1_v5_gn_2_128520.1	0.3689	0.5991	1.6238	Migut.F00495.1	0.2307	0.4809	2.0847	Potri.003G107300.1	0.3537	0.3886	1.0988	Solyc05g051620.2.1	0.2145	0.4439	2.0693	Thecc1EG014896t1	0.3571	0.3075	0.861
GSVIVT01014061001	AT5G07400.1	0.2457	0.4354	1.7725	Bra028700	0.1915	0.4156	2.1704	orange1.1g001181m	0.2519	0.3087	1.2251	mrna01815.1-v1.0-hybrid	0.2676	0.3758	1.4042	Lsat_1_v5_gn_5_9280.1	0.2233	0.4135	1.8518	Migut.I00651.1	0.203	0.4331	2.1337	Potri.012G111800.1	0.2339	0.2852	1.2196	Solyc03g117960.2.1	0.1665	0.2619	1.5729	Thecc1EG014793t1	0.267	0.3235	1.2117
GSVIVT01014069001	AT1G53520.1	0.1207	0.345	2.8574	Bra039678	0.091	0.3639	3.9987	orange1.1g023649m	0.2315	0.2279	0.9845	mrna27138.1-v1.0-hybrid	0.1869	0.1478	0.7909	Lsat_1_v5_gn_7_100481.1	0.1283	0.2902	2.262	Migut.H02033.1	0.1588	0.294	1.852	Potri.011G101800.1	0.2682	0.2464	0.9189	Solyc07g062030.2.1	0.2042	0.268	1.3124	Thecc1EG032233t1	0.2598	0.2313	0.8904
GSVIVT01014071001	AT1G53530.1	0.2203	0.3035	1.3779	Bra008992	0.187	0.3028	1.6187	orange1.1g031410m	0.2337	0.2536	1.0852	mrna27142.1-v1.0-hybrid	0.0666	0.386	5.8007	Lsat_1_v5_gn_5_126221.1	0.1485	0.2711	1.8254	Migut.M00681.1	0.1182	0.2717	2.2975	Potri.001G380400.1	0.3244	0.3142	0.9685	Solyc02g068390.2.1	0.2004	0.2833	1.4139	Thecc1EG032238t1	0.2491	0.2309	0.9266
GSVIVT01014073001	AT1G44750.1	0.1147	0.331	2.8862	Bra036955	0.1088	0.3359	3.0885	orange1.1g017017m	0.1939	0.3525	1.8181	mrna03078.1-v1.0-hybrid	0.1505	0.2817	1.8722	Lsat_1_v5_gn_7_11681.1	0.1045	0.3331	3.1883	Migut.B01483.1	0.1141	0.2831	2.4821	Potri.014G043900.1	0.1132	0.3093	2.733	Solyc01g088550.2.1	0.0902	0.3363	3.7287	Thecc1EG005801t1	0.1159	0.2814	2.4279
GSVIVT01014076001	AT1G17160.1	0.0639	0.1516	2.373	Bra025996	0.0656	0.158	2.4071	orange1.1g017101m	0.1425	0.1336	0.9372	mrna27367.1-v1.0-hybrid	0.118	0.1201	1.0181	Lsat_1_v5_gn_7_100340.1	0.0791	0.1269	1.6028	Migut.G00787.1	0.0956	0.1254	1.3118	Potri.011G114100.1	0.0937	0.1102	1.1765	Solyc07g062070.2.1	0.0422	0.1278	3.0291	Thecc1EG032360t1	0.0823	0.1176	1.4287
GSVIVT01014228001	AT1G73140.1	0.0927	0.2207	2.3812	Bra008073	0.1026	0.2274	2.2171	orange1.1g015036m	0.1216	0.1524	1.2531	mrna27181.1-v1.0-hybrid	0.1236	0.1673	1.3533	Lsat_1_v5_gn_5_127320.1	0.1377	0.257	1.8662	Migut.M00744.1	0.13	0.2322	1.786	Potri.001G376700.1	0.1171	0.1772	1.514	Solyc12g014200.1.1	0.1014	0.2044	2.0154	Thecc1EG031719t1	0.1494	0.1699	1.1379
GSVIVT01014235001	AT1G73170.1	0.1046	0.2529	2.4164	Bra008077	0.0974	0.2546	2.6149	orange1.1g038101m	0.1831	0.1471	0.8031	mrna27174.1-v1.0-hybrid	0.1785	0.1643	0.9207	Lsat_1_v5_gn_7_103120.1	0.0946	0.1903	2.0108	Migut.M00749.1	0.1165	0.1962	1.6852	Potri.001G375900.1	0.147	0.1377	0.9371	Solyc12g014150.1.1	0.1014	0.1768	1.744	Thecc1EG031707t1	0.1608	0.1744	1.0844
GSVIVT01014248001	AT5G54080.1	0.077	0.1595	2.0718	Bra022692	0.0739	0.1436	1.942	orange1.1g011768m	0.092	0.1054	1.1466	mrna27194.1-v1.0-hybrid	0.1075	0.1334	1.2408	Lsat_1_v5_gn_9_98620.1	0.0871	0.1249	1.4343	Migut.M00760.1	0.0935	0.1285	1.3753	Potri.001G374100.1	0.1241	0.1376	1.1083	Solyc12g014100.1.1	0.0617	0.1004	1.629	Thecc1EG031685t1	0.1069	0.1014	0.9491
GSVIVT01014255001	AT3G15080.1	0.1447	0.2721	1.8804	Bra027281	0.1144	0.2645	2.3118	orange1.1g023843m	0.2115	0.2112	0.9985	mrna27203.1-v1.0-hybrid	0.1267	0.2468	1.9484	Lsat_1_v5_gn_5_128740.1	0.1557	0.2515	1.6158	Migut.M00764.1	0.1553	0.2467	1.589	Potri.001G373500.1	0.231	0.2162	0.9363	Solyc12g014060.1.1	0.1435	0.2283	1.5912	Thecc1EG031662t2	0.1942	0.2977	1.5331
GSVIVT01014259001	AT3G15090.1	0.0882	0.2052	2.3253	Bra027280	0.1154	0.216	1.8721	orange1.1g017901m	0.1867	0.1761	0.9433	mrna27206.1-v1.0-hybrid	0.1495	0.157	1.0501	Lsat_1_v5_gn_5_128780.1	0.0905	0.1889	2.0881	Migut.M00767.1	0.1523	0.2018	1.3246	Potri.001G373200.1	0.1976	0.1992	1.0085	Solyc12g014050.1.1	0.1471	0.2033	1.3817	Thecc1EG046874t1	0.1619	0.1489	0.9201
GSVIVT01014263001	AT3G15110.1	0.1265	0.3497	2.7643	Bra027278	0.0893	0.3166	3.5438	orange1.1g023825m	0.196	0.2473	1.2619	mrna27213.1-v1.0-hybrid	0.3095	0.2956	0.9551	Lsat_1_v5_gn_5_127421.1	0.1671	0.2783	1.6657	Migut.M00771.1	0.1822	0.3452	1.894	Potri.011G097800.1	0.3121	0.2929	0.9385	Solyc10g007120.2.1	0.2641	0.3218	1.2183	Thecc1EG031652t1	0.1912	0.2335	1.2216
GSVIVT01014274001	AT3G15120.1	0.1693	0.425	2.5107	Bra001584	0.1705	0.4258	2.4967	orange1.1g001066m	0.1944	0.2662	1.3695	mrna27162.1-v1.0-hybrid	0.2734	0.2826	1.0336	Lsat_1_v5_gn_9_98220.1	0.1338	0.3837	2.8678	Migut.H01962.1	0.1857	0.3601	1.9388	Potri.011G141400.1	0.2845	0.3191	1.1217	Solyc07g062760.1.1	0.1507	0.279	1.8512	Thecc1EG031647t1	0.2115	0.2839	1.3422
GSVIVT01014275001	AT3G15140.1	0.0931	0.1956	2.101	Bra027276	0.1121	0.1976	1.7617	orange1.1g020417m	0.1301	0.1243	0.9553	mrna27163.1-v1.0-hybrid	0.1145	0.1419	1.2392	Lsat_1_v5_gn_9_98661.1	0.0848	0.1407	1.6601	Migut.M00774.1	0.0976	0.2089	2.1405	Potri.011G141300.1	0.1427	0.1499	1.0505	Solyc07g062750.2.1	0.086	0.1406	1.6346	Thecc1EG031646t1	0.1142	0.1417	1.241
GSVIVT01014288001	AT3G15180.2	0.156	0.2835	1.8177	Bra027274	0.1631	0.3087	1.8926	orange1.1g012448m	0.2499	0.1791	0.7165	mrna00972.1-v1.0-hybrid	0.2282	0.2082	0.9122	Lsat_1_v5_gn_7_104480.1	0.149	0.2421	1.6251	Migut.H01958.1	0.2014	0.2731	1.3563	Potri.001G396500.1	0.1793	0.1762	0.9822	Solyc07g062850.2.1	0.1884	0.2962	1.5724	Thecc1EG046872t1	0.1631	0.1607	0.9855
GSVIVT01014304001	AT3G15290.1	0.0714	0.1502	2.1032	Bra027263	0.085	0.1665	1.9588	orange1.1g022434m	0.1525	0.1298	0.8509	mrna17109.1-v1.0-hybrid	0.1265	0.1182	0.9347	Lsat_1_v5_gn_5_128041.1	0.083	0.1452	1.7495	Migut.M00789.1	0.0761	0.1588	2.0882	Potri.001G398600.1	0.165	0.1329	0.8052	Solyc07g063010.2.1	0.1303	0.1599	1.2271	Thecc1EG031591t1	0.121	0.1101	0.91
GSVIVT01014327001	AT1G53120.1	0.123	0.2163	1.7593	Bra038099	0.1929	0.2628	1.3624	orange1.1g020729m	0.198	0.149	0.7523	mrna17159.1-v1.0-hybrid	0.1465	0.2361	1.6111	Lsat_1_v5_gn_9_97941.1	0.1282	0.2177	1.6978	Migut.H01944.1	0.146	0.2088	1.4304	Potri.011G119800.1	0.2462	0.1857	0.7543	Solyc12g013870.1.1	0.2357	0.2095	0.8889	Thecc1EG031522t1	0.2233	0.1552	0.6949
GSVIVT01014349001	AT5G53770.1	0.1273	0.2838	2.2299	Bra003035	0.1354	0.2958	2.1849	orange1.1g046567m	0.2573	0.382	1.4847	mrna00325.1-v1.0-hybrid	0.2673	0.2911	1.089	Lsat_1_v5_gn_5_127821.1	0.1647	0.2667	1.6189	Migut.M00812.1	0.1659	0.271	1.6333	Potri.001G400800.1	0.1814	0.2373	1.3083	Solyc10g006990.2.1	0.1646	0.2286	1.3889	Thecc1EG031492t2	0.203	0.2413	1.1887
GSVIVT01014369001	AT1G52980.1	0.0586	0.1227	2.0938	Bra019003	0.0607	0.13	2.1427	orange1.1g012726m	0.0825	0.0881	1.0685	mrna11743.1-v1.0-hybrid	0.1364	0.1237	0.9063	Lsat_1_v5_gn_9_97121.1	0.0662	0.1047	1.5815	Migut.M00853.1	0.0574	0.0908	1.5822	Potri.001G402500.1	0.0768	0.0769	1.0007	Solyc07g063270.2.1	0.0519	0.1023	1.9698	Thecc1EG026998t1	0.0775	0.0791	1.0207
GSVIVT01014371001	AT3G15410.2	0.1606	0.1969	1.2257	Bra027245	0.1501	0.1907	1.2706	orange1.1g007962m	0.2108	0.1299	0.6162	mrna31265.1-v1.0-hybrid	0.2075	0.1687	0.8129	Lsat_1_v5_gn_9_97140.1	0.1908	0.2032	1.0648	Migut.H01927.1	0.1622	0.1691	1.0428	Potri.011G121700.1	0.1829	0.1344	0.7348	Solyc10g006930.2.1	0.1691	0.1671	0.988	Thecc1EG031406t1	0.1772	0.1291	0.7287
GSVIVT01014387001	AT1G52920.1	0.0968	0.1924	1.9867	Bra019001	0.0878	0.1986	2.2632	orange1.1g015433m	0.1492	0.1244	0.834	mrna31277.1-v1.0-hybrid	0.1574	0.1616	1.0271	Lsat_1_v5_gn_5_6601.1	0.1362	0.2503	1.8372	Migut.H01923.1	0.1175	0.1792	1.5244	Potri.001G403200.1	0.1599	0.1388	0.8685	Solyc07g063310.2.1	0.1047	0.1792	1.7109	Thecc1EG031375t1	0.1166	0.121	1.0375
GSVIVT01014408001	AT3G15520.1	0.1339	0.2442	1.8241	Bra027235	0.1116	0.2488	2.2287	orange1.1g012579m	0.1547	0.1491	0.964	mrna31153.1-v1.0-hybrid	0.1618	0.1556	0.9615	Lsat_1_v5_gn_9_95880.1	0.1631	0.2206	1.3526	Migut.H01913.1	0.1487	0.2308	1.5523	Potri.001G404700.1	0.2225	0.1678	0.7543	Solyc12g013580.1.1	0.1807	0.2008	1.111	Thecc1EG031352t1	0.2068	0.1655	0.8004
GSVIVT01014422001	AT4G27390.1	0.1115	0.1661	1.4894	Bra019054	0.0671	0.1665	2.4804	orange1.1g025946m	0.1663	0.1328	0.7985	mrna25008.1-v1.0-hybrid	0.1466	0.1292	0.8814	Lsat_1_v5_gn_7_106400.1	0.1457	0.1999	1.3721	Migut.M00872.1	0.1015	0.1776	1.7492	Potri.001G405800.1	0.2586	0.1815	0.702	Solyc07g063530.2.1	0.1006	0.1713	1.7037	Thecc1EG031332t1	0.1686	0.1313	0.7788
GSVIVT01014430001	AT5G54290.2	0.094	0.2062	2.194	Bra022709	0.1056	0.2241	2.1224	orange1.1g019423m	0.2198	0.1446	0.658	mrna25001.1-v1.0-hybrid	0.2591	0.2271	0.8765	Lsat_1_v5_gn_5_6860.1	0.1421	0.1837	1.2928	Migut.M01860.1	0.1491	0.2289	1.535	Potri.001G406700.1	0.2138	0.1523	0.7125	Solyc07g063570.2.1	0.1362	0.2223	1.6317	Thecc1EG031315t1	0.2315	0.1664	0.7189
GSVIVT01014441001	AT5G54260.1	0.065	0.1283	1.9745	Bra003000	0.0756	0.1397	1.8494	orange1.1g004713m	0.104	0.1104	1.0606	mrna24991.1-v1.0-hybrid	0.1033	0.1133	1.0972	Lsat_1_v5_gn_9_95600.1	0.0836	0.1213	1.4514	Migut.J00972.1	0.0683	0.1373	2.0099	Potri.001G407300.1	0.1063	0.0951	0.8945	Solyc09g009340.1.1	0.0882	0.1116	1.2644	Thecc1EG031306t1	0.1059	0.0907	0.8562
GSVIVT01014467001	AT4G27340.1	0.1038	0.1852	1.7841	Bra026358	0.0869	0.1707	1.964	orange1.1g007525m	0.1767	0.1744	0.9868	mrna25041.1-v1.0-hybrid	0.0849	0.0946	1.1137	Lsat_1_v5_gn_7_105861.1	0.0857	0.1363	1.59	Migut.M01848.1	0.1229	0.1642	1.3358	Potri.011G125700.1	0.1474	0.1356	0.9197	Solyc12g005280.1.1	0.0801	0.1189	1.4853	Thecc1EG031290t1	0.1157	0.1105	0.9552
GSVIVT01014666001	AT1G55880.1	0.0747	0.1583	2.1191	Bra038025	0.0866	0.1599	1.8475	orange1.1g038224m	0.1373	0.1011	0.736	mrna23536.1-v1.0-hybrid	0.1179	0.1277	1.0831	Lsat_1_v5_gn_5_1441.1	0.0751	0.1393	1.8542	Migut.M01659.1	0.0669	0.1389	2.0765	Potri.001G367000.1	0.1082	0.1029	0.9511	Solyc07g065470.2.1	0.0792	0.1462	1.8452	Thecc1EG030653t1	0.145	0.1234	0.8506
GSVIVT01014668001	AT5G55640.1	0.0712	0.2949	4.141	Bra002884	0.0887	0.3248	3.6606	orange1.1g048619m	0.1265	0.1263	0.9987	mrna23537.1-v1.0-hybrid	0.1559	0.189	1.2124	Lsat_1_v5_gn_5_1420.1	0.2233	0.2739	1.2267	Migut.H01759.1	0.0738	0.2746	3.7185	Potri.001G367200.1	0.2423	0.2132	0.8798	Solyc07g065480.2.1	0.1284	0.2611	2.0332	Thecc1EG047063t1	0.2492	0.2391	0.9596
GSVIVT01014688001	AT5G55760.1	0.1027	0.1885	1.8356	Bra028961	0.1127	0.1875	1.6642	orange1.1g012378m	0.1781	0.141	0.7919	mrna15261.1-v1.0-hybrid	0.2189	0.1767	0.8071	Lsat_1_v5_gn_5_1860.1	0.1603	0.2025	1.2634	Migut.M01651.1	0.118	0.2049	1.7362	Potri.001G368100.1	0.1482	0.1433	0.9666	Solyc07g065550.2.1	0.1274	0.1679	1.3184	Thecc1EG030637t1	0.1917	0.1606	0.8378
GSVIVT01014694001	AT1G55870.1	0.1099	0.3299	3.0019	Bra038023	0.0281	0.3245	11.5502	orange1.1g007386m	0.1587	0.2319	1.4616	mrna20592.1-v1.0-hybrid	0.2364	0.258	1.0914	Lsat_1_v5_gn_7_114340.1	0.1406	0.2857	2.0322	Migut.H01753.1	0.171	0.3096	1.8104	Potri.001G368400.1	0.2086	0.2345	1.1245	Solyc07g065620.2.1	0.2211	0.3342	1.5119	Thecc1EG030630t2	0.2199	0.2397	1.0898
GSVIVT01014695001	AT3G13180.1	0.1152	0.1822	1.5825	Bra039376	0.1133	0.1855	1.6379	orange1.1g009708m	0.1135	0.1253	1.1036	mrna20591.1-v1.0-hybrid	0.0963	0.0943	0.9789	Lsat_1_v5_gn_7_114320.1	0.0991	0.1469	1.4835	Migut.M01648.1	0.0673	0.1759	2.6132	Potri.001G368500.1	0.1362	0.1327	0.9745	Solyc12g015710.1.1	0.1051	0.163	1.5509	Thecc1EG030626t1	0.1214	0.1219	1.0042
GSVIVT01014713001	AT1G60620.1	0.0766	0.1923	2.5109	Bra031493	0.0521	0.2043	3.9246	orange1.1g016805m	0.1035	0.1139	1.1005	mrna20537.1-v1.0-hybrid	0.1693	0.2848	1.6817	Lsat_1_v5_gn_7_114200.1	0.0719	0.1513	2.1036	Migut.M01637.1	0.0618	0.1338	2.1651	Potri.001G369500.1	0.1467	0.182	1.2409	Solyc12g015780.1.1	0.0756	0.1226	1.6216	Thecc1EG030603t1	0.102	0.117	1.1469
GSVIVT01014733001	AT3G13220.1	0.0979	0.1435	1.4652	Bra039378	0.0989	0.1365	1.3796	orange1.1g044602m	0.0937	0.0962	1.0266	mrna01521.1-v1.0-hybrid	0.1354	0.1224	0.9038	Lsat_1_v5_gn_7_114141.1	0.1107	0.1604	1.4496	Migut.M01629.1	0.0583	0.1198	2.0551	Potri.001G370600.1	0.0959	0.0918	0.9564	Solyc07g065780.1.1	0.1018	0.1543	1.5152	Thecc1EG030587t1	0.0982	0.0964	0.9814
GSVIVT01014761001	AT4G26470.1	0.0022	0.1365	62.8903	Bra026432	0.0217	0.1437	6.6054	orange1.1g026998m	0.0888	0.0973	1.0958	mrna01447.1-v1.0-hybrid	0.0889	0.1146	1.289	Lsat_1_v5_gn_4_51340.1	0.1243	0.2153	1.7314	Migut.H01719.1	0.0243	0.1212	4.9877	Potri.001G471100.1	0.0958	0.0958	1	Solyc10g005750.2.1	0.0434	0.1184	2.7241	Thecc1EG030523t1	0.0906	0.0819	0.9038
GSVIVT01014763001	AT5G56130.1	0.0379	0.0613	1.6158	Bra002845	0.0511	0.0693	1.3574	orange1.1g021319m	0.0382	0.0355	0.9316	mrna01449.1-v1.0-hybrid	0.0644	0.1179	1.8303	Lsat_1_v5_gn_0_16600.1	0.0267	0.0392	1.4705	Migut.H01720.1	0.0224	0.0393	1.756	Potri.001G470900.1	0.0374	0.0326	0.8728	Solyc07g066060.2.1	0.0352	0.0482	1.3687	Thecc1EG030526t1	0.0357	0.0304	0.8509
GSVIVT01014777001	AT5G56090.1	0.13	0.1753	1.3488	Bra002848	0.1015	0.179	1.7642	orange1.1g012916m	0.1531	0.1321	0.8627	mrna01467.1-v1.0-hybrid	0.1446	0.1483	1.0258	Lsat_1_v5_gn_7_116401.1	0.1195	0.1657	1.3865	Migut.F00884.1	0.0973	0.1737	1.7851	Potri.011G166800.1	0.1488	0.1789	1.2024	Solyc11g007000.1.1	0.0942	0.1454	1.5436	Thecc1EG030537t1	0.1779	0.1413	0.7941
GSVIVT01014843001	AT3G13350.1	0.2633	0.4292	1.6302	Bra034683	0.2811	0.4561	1.6225	orange1.1g020460m	0.3186	0.2957	0.9281	mrna01438.1-v1.0-hybrid	0.3074	0.3212	1.0448	Lsat_1_v5_gn_9_88540.1	0.1559	0.4004	2.5675	Migut.H01714.1	0.1906	0.345	1.8102	Potri.011G168800.1	0.2904	0.2705	0.9316	Solyc12g016190.1.1	0.2638	0.3814	1.4455	Thecc1EG030511t1	0.2186	0.2589	1.184
GSVIVT01014869001	AT5G56280.1	0.0613	0.1015	1.6559	Bra002827	0.0685	0.1076	1.5716	orange1.1g021476m	0.0475	0.0637	1.3408	mrna01187.1-v1.0-hybrid	0.0589	0.0807	1.3701	Lsat_1_v5_gn_9_88440.1	0.0358	0.062	1.7295	Migut.M01574.1	0.043	0.0669	1.5546	Potri.011G169900.1	0.0429	0.046	1.0717	Solyc10g005660.2.1	0.0339	0.0537	1.5837	Thecc1EG030500t1	0.046	0.0589	1.2798
GSVIVT01014990001	AT5G07380.3	0.2127	0.3514	1.6515	Bra009267	0.1977	0.3834	1.9393	orange1.1g047326m	0.2984	0.2207	0.7396	mrna01813.1-v1.0-hybrid	0.3517	0.3397	0.9661	Lsat_1_v5_gn_1_30460.1	0.2405	0.3128	1.3003	Migut.D01167.1	0.2271	0.3387	1.4914	Potri.015G109700.1	0.3277	0.2741	0.8365	Solyc03g117990.1.1	0.2382	0.3396	1.4257	Thecc1EG014790t1	0.269	0.2266	0.8425
GSVIVT01015003001	AT1G73430.1	0.0631	0.0943	1.4939	Bra015991	0.0808	0.1186	1.4675	orange1.1g003959m	0.1096	0.0769	0.7018	mrna12960.1-v1.0-hybrid	0.0885	0.0864	0.9766	Lsat_1_v5_gn_9_48260.1	0.0817	0.1019	1.2472	Migut.L01598.1	0.0743	0.0969	1.3043	Potri.010G138900.1	0.1147	0.0871	0.7594	Solyc04g008640.2.1	0.0976	0.1055	1.0814	Thecc1EG037450t1	0.098	0.0681	0.6949
GSVIVT01015011001	AT2G26460.1	0.0771	0.1852	2.401	Bra007752	0.0625	0.1873	2.9968	orange1.1g008338m	0.0964	0.0898	0.9311	mrna12949.1-v1.0-hybrid	0.1144	0.1414	1.2356	Lsat_1_v5_gn_5_138760.1	0.0819	0.1437	1.754	Migut.J00878.1	0.0614	0.1537	2.5054	Potri.018G064100.1	0.0933	0.1107	1.1866	Solyc07g017490.2.1	0.062	0.1233	1.9895	Thecc1EG037459t1	0.0943	0.0797	0.8451
GSVIVT01015020001	AT2G03140.2	0.2176	0.4205	1.9328	Bra008599	0.2398	0.4381	1.8274	orange1.1g000272m	0.2989	0.247	0.8266	mrna12932.1-v1.0-hybrid	0.2644	0.3221	1.2183	Lsat_1_v5_gn_5_139061.1	0.2604	0.4409	1.6936	Migut.J00884.1	0.2298	0.3864	1.6814	Potri.006G136900.1	0.2736	0.2807	1.0261	Solyc07g042500.2.1	0.2159	0.3369	1.5605	Thecc1EG037465t1	0.2831	0.2666	0.9419
GSVIVT01015026001	AT1G19240.1	0.0861	0.3024	3.5114	Bra025722	0.1465	0.3301	2.2532	orange1.1g034202m	0.2858	0.3403	1.1908	mrna12927.1-v1.0-hybrid	0.3492	0.457	1.3087	Lsat_1_v5_gn_7_35440.1	0.2479	0.3843	1.5504	Migut.L01591.1	0.1332	0.3548	2.6638	Potri.006G137400.1	0.1793	0.2419	1.349	Solyc07g042450.2.1	0.2393	0.3661	1.5297	Thecc1EG037474t1	0.2222	0.2697	1.2136
GSVIVT01015050001	AT1G19130.1	0.1179	0.2262	1.9193	Bra016524	0.0823	0.235	2.8547	orange1.1g037731m	0.2566	0.2308	0.8993	mrna12534.1-v1.0-hybrid	0.1405	0.2034	1.4469	Lsat_1_v5_gn_8_85701.1	0.1369	0.2213	1.6168	Migut.L01579.1	0.1072	0.2106	1.9647	Potri.006G140000.1	0.1334	0.1652	1.2382	Solyc12g009180.1.1	0.1194	0.2006	1.6801	Thecc1EG037501t1	0.1363	0.1842	1.3507
GSVIVT01015055001	AT2G05830.1	0.0696	0.1977	2.8388	Bra015169	0.0795	0.1917	2.4122	orange1.1g017293m	0.1159	0.1337	1.1535	mrna12526.1-v1.0-hybrid	0.1367	0.1762	1.2891	Lsat_1_v5_gn_5_140080.1	0.0528	0.1492	2.8257	Migut.L01574.1	0.1116	0.1664	1.4906	Potri.006G219900.1	0.1492	0.1641	1.0998	Solyc08g022210.2.1	0.1015	0.1823	1.7968	Thecc1EG037508t2	0.1765	0.2059	1.1669
GSVIVT01015057001	AT4G35740.1	0.1418	0.2471	1.7425	Bra010520	0.1293	0.2551	1.9731	orange1.1g004900m	0.2017	0.1939	0.9614	mrna12524.1-v1.0-hybrid	0.154	0.184	1.1953	Lsat_1_v5_gn_8_85621.1	0.1582	0.2157	1.3639	Migut.K00583.1	0.1714	0.2676	1.561	Potri.005G107400.1	0.1771	0.1726	0.9746	Solyc07g042010.2.1	0.1363	0.2308	1.693	Thecc1EG000111t1	0.1522	0.1588	1.0433
GSVIVT01015066001	AT2G05910.1	0.0038	0.2412	62.809	Bra015171	0.0964	0.3692	3.8312	orange1.1g041057m	0.1836	0.1932	1.0524	mrna12519.1-v1.0-hybrid	0.1856	0.2235	1.204	Lsat_1_v5_gn_5_140300.1	0.1485	0.3407	2.2947	Migut.J00908.1	0.1398	0.2899	2.0741	Potri.006G140900.1	0.1559	0.1856	1.1904	Solyc12g009130.1.1	0.0711	0.2788	3.9227	Thecc1EG037515t1	0.1341	0.1542	1.1494
GSVIVT01015082001	AT1G77550.1	0.1198	0.1993	1.6636	Bra028119	0.1189	0.2109	1.7729	orange1.1g002880m	0.1632	0.1425	0.8733	mrna12500.1-v1.0-hybrid	0.1988	0.1892	0.9517	Lsat_1_v5_gn_8_86460.1	0.1396	0.1918	1.3747	Migut.J00925.1	0.1277	0.1948	1.525	Potri.006G141900.1	0.1533	0.1362	0.8883	Solyc07g041870.2.1	0.1253	0.1976	1.5765	Thecc1EG037527t2	0.1616	0.1446	0.8949
GSVIVT01015086001	AT2G06025.1	0.1371	0.3415	2.4916	Bra015182	0.1717	0.3516	2.0477	orange1.1g025429m	0.2969	0.3225	1.0862	mrna12495.1-v1.0-hybrid	0.4553	0.4503	0.9891	Lsat_1_v5_gn_7_35101.1	0.2233	0.2939	1.3162	Migut.L01563.1	0.2813	0.4201	1.493	Potri.006G142100.1	0.3376	0.3205	0.9493	Solyc05g025890.1.1	0.3306	0.4077	1.2333	Thecc1EG037538t1	0.2838	0.2764	0.9738
GSVIVT01015096001	AT2G06210.1	0.097	0.1598	1.6474	Bra013162	0.0915	0.1666	1.8212	orange1.1g001357m	0.1266	0.0997	0.7876	mrna12473.1-v1.0-hybrid	0.1299	0.1357	1.0443	Lsat_1_v5_gn_5_141221.1	0.0728	0.1259	1.7298	Migut.L01552.1	0.0879	0.143	1.6272	Potri.006G143300.1	0.1137	0.102	0.8973	Solyc07g041510.1.1	0.0635	0.0852	1.3411	Thecc1EG037551t1	0.0861	0.0878	1.0189
GSVIVT01015097001	AT2G28230.1	0.0636	0.1692	2.6596	Bra011967	0.0804	0.2074	2.5795	orange1.1g027501m	0.0776	0.1247	1.6062	mrna12472.1-v1.0-hybrid	0.1722	0.1659	0.9632	Lsat_1_v5_gn_7_35041.1	0.1056	0.1647	1.559	Migut.J00937.1	0.1604	0.2169	1.3522	Potri.006G143400.1	0.1005	0.1386	1.3788	Solyc12g009090.1.1	0.1521	0.1552	1.0206	Thecc1EG037552t1	0.0865	0.0952	1.1012
GSVIVT01015108001	AT2G06255.1	0.0453	0.1453	3.2108	Bra016046	0.0808	0.231	2.8586	orange1.1g033906m	0.0362	0.157	4.3361	mrna12733.1-v1.0-hybrid	0.0609	0.0443	0.7268	Lsat_1_v5_gn_5_141721.1	0.0481	0.2124	4.4186	Migut.J00944.1	0.0177	0.1082	6.1249	Potri.006G143800.1	0.0285	0.028	0.9832	Solyc07g041340.1.1	0.0166	0.0451	2.715	Thecc1EG037563t2	0.0342	0.0305	0.8931
GSVIVT01015151001	AT2G19385.1	0.0648	0.3548	5.4713	Bra038996	0.074	0.3358	4.5372	orange1.1g021400m	0.114	0.213	1.8684	mrna12696.1-v1.0-hybrid	0.1267	0.2501	1.9738	Lsat_1_v5_gn_5_143521.1	0.0588	0.2371	4.0318	Migut.L01533.1	0.003	0.2253	76.2382	Potri.006G146200.1	0.1387	0.1798	1.2961	Solyc07g041020.2.1	0.0718	0.257	3.5771	Thecc1EG037591t1	0.1257	0.191	1.52
GSVIVT01015152001	AT4G26060.1	0.1299	0.2832	2.1792	Bra010442	0.1515	0.2948	1.9456	orange1.1g032541m	0.215	0.1803	0.8385	mrna12695.1-v1.0-hybrid	0.1916	0.2191	1.1431	Lsat_1_v5_gn_5_143500.1	0.1019	0.2141	2.1004	Migut.L01531.1	0.1367	0.1557	1.1392	Potri.018G050900.1	0.1747	0.2028	1.1612	Solyc07g041010.2.1	0.0988	0.1547	1.5652	Thecc1EG037592t1	0.1684	0.1401	0.8316
GSVIVT01015153001	AT4G29820.1	0.1571	0.2598	1.6537	Bra011138	0.1292	0.2537	1.9635	orange1.1g028063m	0.1737	0.1433	0.825	mrna12694.1-v1.0-hybrid	0.1741	0.1849	1.0624	Lsat_1_v5_gn_7_34701.1	0.1796	0.2612	1.4547	Migut.L01529.1	0.1106	0.2197	1.9874	Potri.006G146400.1	0.3167	0.2866	0.905	Solyc07g041000.2.1	0.1159	0.1857	1.6016	Thecc1EG037594t2	0.1733	0.1994	1.1503
GSVIVT01015172001	AT2G19430.1	0.1083	0.2416	2.2313	Bra039002	0.1058	0.2261	2.1362	orange1.1g023643m	0.1855	0.1989	1.0723	mrna12680.1-v1.0-hybrid	0.1589	0.1491	0.938	Lsat_1_v5_gn_5_143161.1	0.1128	0.1885	1.6707	Migut.L01521.1	0.1567	0.2093	1.3357	Potri.007G001500.1	0.1667	0.171	1.0261	Solyc07g040790.2.1	0.1667	0.3232	1.9382	Thecc1EG037622t1	0.1464	0.1278	0.8733
GSVIVT01015189001	AT5G56960.1	0.1734	0.5556	3.2045	Bra035639	0.0907	0.5178	5.7103	orange1.1g008967m	0.2938	0.37	1.2593	mrna12658.1-v1.0-hybrid	0.302	0.4026	1.3333	Lsat_1_v5_gn_7_36701.1	0.2347	0.423	1.8019	Migut.J00583.1	0.2003	0.4244	2.1187	Potri.006G148800.1	0.3353	0.5086	1.5166	Solyc07g039570.2.1	0.223	0.4621	2.0723	Thecc1EG037645t1	0.2917	0.3827	1.3118
GSVIVT01015193001	AT4G29750.1	0.148	0.3734	2.523	Bra024130	0.0961	0.2884	3.0023	orange1.1g003573m	0.2671	0.2735	1.0239	mrna12651.1-v1.0-hybrid	0.2664	0.3391	1.2732	Lsat_1_v5_gn_8_88401.1	0.1081	0.2044	1.892	Migut.J00639.1	0.1346	0.3315	2.4621	Potri.006G149000.1	0.2707	0.2626	0.9699	Solyc07g039500.2.1	0.184	0.3363	1.8272	Thecc1EG037647t2	0.2935	0.2784	0.9486
GSVIVT01015197001	AT5G56900.2	0.1263	0.2392	1.8937	Bra002785	0.1369	0.2449	1.7892	orange1.1g007415m	0.1624	0.1568	0.9652	mrna12642.1-v1.0-hybrid	0.2009	0.2031	1.0111	Lsat_1_v5_gn_8_87701.1	0.1035	0.1802	1.742	Migut.L01497.1	0.1315	0.204	1.5515	Potri.006G152100.1	0.1626	0.1657	1.0191	Solyc12g008870.1.1	0.0961	0.2017	2.0991	Thecc1EG037653t1	0.1608	0.1638	1.0187
GSVIVT01015202001	AT3G60310.1	0.2749	0.5651	2.0559	Bra014498	0.2475	0.5586	2.2565	orange1.1g037854m	0.3838	0.3409	0.8882	mrna12628.1-v1.0-hybrid	0.3855	0.3891	1.0094	Lsat_1_v5_gn_5_142361.1	0.3202	0.443	1.3835	Migut.J00617.1	0.2489	0.5268	2.1168	Potri.006G144600.1	0.4536	0.3573	0.7877	Solyc07g038100.2.1	0.3189	0.4864	1.5254	Thecc1EG037664t1	0.3818	0.3391	0.8881
GSVIVT01015212001	AT2G19560.1	0.085	0.1167	1.3735	Bra040682	0.0702	0.1178	1.6766	orange1.1g015089m	0.072	0.0681	0.9455	mrna11432.1-v1.0-hybrid	0.1016	0.1149	1.1315	Lsat_1_v5_gn_7_37341.1	0.064	0.0871	1.3618	Migut.J00603.1	0.0651	0.0964	1.4796	Potri.006G221700.1	0.0774	0.0674	0.8717	Solyc07g039210.2.1	0.0573	0.1067	1.8621	Thecc1EG037672t1	0.07	0.0605	0.864
GSVIVT01015217001	AT4G29590.1	0.0033	0.2082	63.1792	Bra024142	0.055	0.1757	3.1953	orange1.1g021661m	0.1625	0.1472	0.9055	mrna11426.1-v1.0-hybrid	0.1726	0.1606	0.9309	Lsat_1_v5_gn_8_87601.1	0.0805	0.1682	2.09	Migut.J00598.1	0.0937	0.1984	2.1168	Potri.006G150500.1	0.1849	0.1774	0.9595	Solyc07g025520.2.1	0.067	0.0949	1.4158	Thecc1EG037680t1	0.0831	0.1181	1.4214
GSVIVT01015219001	AT4G29560.1	0.2447	0.3543	1.448	Bra010322	0.2688	0.3913	1.4554	orange1.1g045609m	0.2087	0.2638	1.2643	mrna11422.1-v1.0-hybrid	0.2296	0.2718	1.1835	Lsat_1_v5_gn_7_37520.1	0.1946	0.3674	1.8878	Migut.K00591.1	0.1789	0.3466	1.9378	Potri.006G151500.1	0.2129	0.2771	1.3016	Solyc07g026640.1.1	0.2442	0.3411	1.3967	Thecc1EG037682t1	0.2539	0.2395	0.9434
GSVIVT01015225001	AT4G29540.2	0.0826	0.2095	2.5358	Bra010323	0.11	0.2091	1.9013	orange1.1g040779m	0.1291	0.1921	1.488	mrna31460.1-v1.0-hybrid	0.1718	0.1861	1.0833	Lsat_1_v5_gn_5_145641.1	0.1871	0.2129	1.1383	Migut.J00593.1	0.136	0.2019	1.4844	Potri.006G150200.1	0.1857	0.2054	1.1064	Solyc12g008790.1.1	0.0869	0.1931	2.221	Thecc1EG037688t1	0.1594	0.1489	0.9342
GSVIVT01015230001	AT4G26180.1	0.1151	0.184	1.5983	Bra026457	0.0866	0.1831	2.1151	orange1.1g048137m	0.1352	0.1149	0.8496	mrna11411.1-v1.0-hybrid	0.1325	0.1385	1.0453	Lsat_1_v5_gn_5_145741.1	0.1148	0.1605	1.3974	Migut.J00590.1	0.096	0.1577	1.643	Potri.006G153600.1	0.138	0.1278	0.9265	Solyc12g008770.1.1	0.1011	0.1356	1.342	Thecc1EG037695t1	0.1591	0.1277	0.8026
GSVIVT01015237001	AT4G29490.1	0.0948	0.1187	1.2522	Bra011117	0.0844	0.1286	1.524	orange1.1g011046m	0.1153	0.1029	0.893	mrna11393.1-v1.0-hybrid	0.147	0.1329	0.9045	Lsat_1_v5_gn_5_145881.1	0.1087	0.1728	1.5894	Migut.J00444.1	0.0994	0.1563	1.5727	Potri.006G149500.1	0.1198	0.1013	0.846	Solyc07g026960.2.1	0.0792	0.1774	2.2393	Thecc1EG037703t1	0.115	0.1038	0.9025
GSVIVT01015249001	AT4G29400.1	0.0836	0.1324	1.5837	Bra011105	0.0921	0.1331	1.4443	orange1.1g022793m	0.106	0.0932	0.8789	mrna11374.1-v1.0-hybrid	0.1813	0.153	0.8436	Lsat_1_v5_gn_5_146061.1	0.102	0.1329	1.3032	Migut.K00573.1	0.0996	0.1217	1.2223	Potri.014G148300.1	0.0847	0.0787	0.9289	Solyc10g045310.1.1	0.0748	0.0949	1.2698	Thecc1EG037715t1	0.1181	0.0745	0.631
GSVIVT01015253001	AT4G26240.1	0.1048	0.2027	1.9346	Bra019116	0.1206	0.2123	1.7609	orange1.1g029391m	0.1902	0.1586	0.8336	mrna11365.1-v1.0-hybrid	0.1717	0.2422	1.4105	Lsat_1_v5_gn_7_38121.1	0.2015	0.2613	1.2969	Migut.K00572.1	0.1726	0.2586	1.4984	Potri.006G153800.1	0.1781	0.1923	1.0798	Solyc08g041690.1.1	0.0029	0.2144	74.4514	Thecc1EG037719t1	0.2029	0.1673	0.8243
GSVIVT01015263001	AT4G29170.1	0.1206	0.1552	1.2869	Bra024159	0.1018	0.1538	1.5107	orange1.1g027291m	0.0971	0.0846	0.8718	mrna11361.1-v1.0-hybrid	0.0889	0.1191	1.3399	Lsat_1_v5_gn_5_146261.1	0.0864	0.1308	1.5136	Migut.K00568.1	0.0762	0.1423	1.8679	Potri.018G069800.1	0.1232	0.1175	0.9534	Solyc12g008680.1.1	0.1125	0.1479	1.3147	Thecc1EG037726t1	0.0746	0.087	1.1652
GSVIVT01015270001	AT2G19790.1	0.0251	0.0391	1.5586	Bra039020	0.0134	0.0371	2.7748	orange1.1g032296m	0.0406	0.0366	0.9013	mrna13437.1-v1.0-hybrid	0.1454	0.167	1.149	Lsat_1_v5_gn_8_88280.1	0.0116	0.0139	1.203	Migut.K00562.1	0.0383	0.0461	1.2043	Potri.006G149100.1	0.0533	0.0382	0.7169	Solyc05g026130.2.1	0.009	0.0105	1.1572	Thecc1EG037742t1	0.0537	0.0352	0.6567
GSVIVT01015283001	AT5G56580.1	0.0677	0.0954	1.4096	Bra002806	0.0494	0.0972	1.9679	orange1.1g018532m	0.0956	0.0531	0.5557	mrna11330.1-v1.0-hybrid	0.0954	0.0748	0.7847	Lsat_1_v5_gn_5_145221.1	0.0684	0.092	1.3455	Migut.J01086.1	0.0622	0.0711	1.1427	Potri.018G068500.1	0.0767	0.065	0.8473	Solyc03g119490.2.1	0.0595	0.0678	1.1394	Thecc1EG037760t2	0.0744	0.0488	0.6559
GSVIVT01015287001	AT4G29380.1	0.1166	0.1607	1.3788	Bra011104	0.1149	0.168	1.4617	orange1.1g000410m	0.1293	0.1034	0.7998	mrna00362.1-v1.0-hybrid	0.1257	0.1075	0.8548	Lsat_1_v5_gn_7_39580.1	0.0662	0.1458	2.2017	Migut.K00548.1	0.1097	0.1625	1.4806	Potri.006G153100.1	0.1478	0.1237	0.8372	Solyc04g012170.2.1	0.108	0.1379	1.2773	Thecc1EG037766t1	0.1031	0.0952	0.9235
GSVIVT01015305001	AT2G40570.1	0.1097	0.2322	2.1156	Bra016983	0.1082	0.2475	2.2877	orange1.1g012407m	0.1467	0.1841	1.2545	mrna11294.1-v1.0-hybrid	0.1744	0.1826	1.0471	Lsat_1_v5_gn_7_39761.1	0.1386	0.2535	1.8289	Migut.K00538.1	0.1382	0.2257	1.6326	Potri.018G087300.1	0.2056	0.2073	1.0086	Solyc12g008450.1.1	0.1391	0.2217	1.5938	Thecc1EG037793t1	0.1649	0.1742	1.0566
GSVIVT01015314001	AT2G19950.2	0.1562	0.2655	1.6999	Bra036697	0.1347	0.2698	2.0027	orange1.1g005259m	0.2162	0.1888	0.8733	mrna11282.1-v1.0-hybrid	0.2672	0.2054	0.7688	Lsat_1_v5_gn_8_96840.1	0.1719	0.3145	1.8293	Migut.K00530.1	0.1666	0.2559	1.5363	Potri.018G086600.1	0.2555	0.2185	0.8553	Solyc12g008390.1.1	0.1974	0.2412	1.2217	Thecc1EG037800t2	0.2121	0.1639	0.7725
GSVIVT01015329001	AT5G19670.1	0.11	0.3406	3.0963	Bra002253	0.1047	0.3059	2.922	orange1.1g005796m	0.3341	0.3012	0.9015	mrna11880.1-v1.0-hybrid	0.2836	0.2852	1.0057	Lsat_1_v5_gn_5_143721.1	0.093	0.2864	3.0795	Migut.J01115.1	0.1485	0.3324	2.2375	Potri.018G085500.1	0.2429	0.3009	1.2388	Solyc12g008340.1.1	0.1716	0.3175	1.8502	Thecc1EG037815t1	0.2889	0.3335	1.1544
GSVIVT01015330001	AT5G37000.1	0.1376	0.3599	2.615	Bra028104	0.0807	0.3127	3.8743	orange1.1g006399m	0.2444	0.3202	1.3103	mrna11879.1-v1.0-hybrid	0.3014	0.3035	1.007	Lsat_1_v5_gn_5_143741.1	0.0819	0.2195	2.6784	Migut.K00518.1	0.1829	0.3567	1.9504	Potri.018G085400.1	0.27	0.2898	1.0732	Solyc06g064490.2.1	0.2322	0.331	1.4254	Thecc1EG037816t1	0.2704	0.276	1.0208
GSVIVT01015338001	AT2G20050.1	0.1009	0.1816	1.7999	Bra040822	0.069	0.1527	2.2128	orange1.1g001412m	0.0926	0.113	1.2201	mrna11873.1-v1.0-hybrid	0.0939	0.1237	1.3163	Lsat_1_v5_gn_8_96380.1	0.0782	0.1497	1.9144	Migut.K00517.1	0.0853	0.1518	1.7782	Potri.018G084900.1	0.0884	0.1223	1.3835	Solyc05g018300.2.1	0.0871	0.131	1.5036	Thecc1EG037824t1	0.0922	0.1032	1.1198
GSVIVT01015344001	AT5G19570.1	0.0047	0.2663	56.1761	Bra020049	0.0042	0.2482	59.7275	orange1.1g046747m	0.093	0.1769	1.9012	mrna11869.1-v1.0-hybrid	0.0803	0.1902	2.3673	Lsat_1_v5_gn_5_147400.1	0.1149	0.2395	2.0851	Migut.J01126.1	0.0036	0.2125	58.6553	Potri.018G084400.1	0.1494	0.2411	1.6131	Solyc11g006870.1.1	0.024	0.1769	7.3619	Thecc1EG037830t1	0.0913	0.2129	2.3314
GSVIVT01015360001	AT4G28980.2	0.1215	0.2676	2.2024	Bra011073	0.0844	0.2923	3.4624	orange1.1g020467m	0.2925	0.2713	0.9274	mrna11841.1-v1.0-hybrid	0.2206	0.2558	1.1596	Lsat_1_v5_gn_7_42060.1	0.0802	0.2704	3.3714	Migut.J01141.1	0.0975	0.2637	2.7031	Potri.018G083300.1	0.1838	0.2213	1.2035	Solyc12g007200.1.1	0.1264	0.2446	1.9346	Thecc1EG047094t1	0.1676	0.2269	1.3534
GSVIVT01015362001	AT4G28990.2	0.2885	0.5094	1.7657	Bra011074	0.2271	0.4537	1.9975	orange1.1g018078m	0.1747	0.1998	1.1436	mrna30928.1-v1.0-hybrid	0.1739	0.2509	1.4427	Lsat_1_v5_gn_5_102941.1	0.1118	0.3269	2.9231	Migut.K00501.1	0.1985	0.3283	1.6537	Potri.018G083100.1	0.2048	0.2032	0.9919	Solyc05g018340.2.1	0.1773	0.2154	1.2149	Thecc1EG037850t1	0.1891	0.1699	0.8987
GSVIVT01015386001	AT5G19540.1	0.1168	0.2045	1.7513	Bra020046	0.0948	0.2161	2.2784	orange1.1g012527m	0.1309	0.1338	1.0221	mrna30888.1-v1.0-hybrid	0.1244	0.1588	1.2763	Lsat_1_v5_gn_8_95001.1	0.0896	0.1677	1.8725	Migut.K00455.1	0.0796	0.1743	2.1892	Potri.018G080900.1	0.1376	0.142	1.0319	Solyc12g007090.1.1	0.1108	0.1749	1.579	Thecc1EG037877t1	0.1439	0.136	0.9451
GSVIVT01015396001	AT4G32350.1	0.0853	0.6046	7.0869	Bra011340	0.0049	0.3514	71.5591	orange1.1g006077m	0.2953	0.3458	1.1714	mrna02112.1-v1.0-hybrid	0.2239	0.3608	1.611	Lsat_1_v5_gn_8_95460.1	0.1778	0.4908	2.7613	Migut.O00075.1	0.1627	0.5124	3.1496	Potri.018G079500.1	0.2394	0.3763	1.5719	Solyc07g022860.2.1	0.2185	0.5374	2.4594	Thecc1EG037894t1	0.2522	0.32	1.2687
GSVIVT01015424001	AT3G24430.1	0.063	0.12	1.906	Bra024181	0.0647	0.1524	2.3568	orange1.1g009574m	0.108	0.084	0.7781	mrna02074.1-v1.0-hybrid	0.1707	0.1432	0.8386	Lsat_1_v5_gn_8_93401.1	0.0968	0.1206	1.2468	Migut.K00460.1	0.0953	0.1061	1.1127	Potri.018G076600.1	0.1056	0.0934	0.8845	Solyc12g007010.1.1	0.0775	0.0955	1.2326	Thecc1EG037926t1	0.1348	0.1096	0.8129
GSVIVT01015433001	AT4G13400.1	0.0987	0.174	1.7632	Bra032703	0.1503	0.1909	1.2702	orange1.1g018297m	0.1106	0.0998	0.9023	mrna02068.1-v1.0-hybrid	0.1189	0.1691	1.4221	Lsat_1_v5_gn_5_100240.1	0.1006	0.1675	1.6641	Migut.J01174.1	0.1383	0.2163	1.5642	Potri.018G076700.1	0.1824	0.2195	1.2031	Solyc04g049580.2.1	0.1675	0.2181	1.3018	Thecc1EG037930t1	0.1954	0.1719	0.8798
GSVIVT01015468001	AT1G31430.1	0.0962	0.2649	2.7546	Bra038423	0.0495	0.2881	5.8237	orange1.1g007077m	0.189	0.1526	0.8074	mrna30959.1-v1.0-hybrid	0.2197	0.2512	1.1431	Lsat_1_v5_gn_5_98381.1	0.1011	0.2349	2.3234	Migut.B00737.1	0.1125	0.275	2.4459	Potri.003G088600.1	0.1254	0.1509	1.2034	Solyc11g017290.1.1	0.1388	0.2487	1.7919	Thecc1EG037978t1	0.1893	0.1895	1.0014
GSVIVT01015471001	AT5G20140.2	0.0542	0.1691	3.1209	Bra037531	0.0414	0.1436	3.471	orange1.1g016453m	0.0992	0.0982	0.9901	mrna30962.1-v1.0-hybrid	0.1239	0.1317	1.0634	Lsat_1_v5_gn_5_97440.1	0.0679	0.1253	1.8463	Migut.J01232.1	0.0719	0.1264	1.7576	Potri.018G071600.1	0.1107	0.0907	0.8195	Solyc12g006810.1.1	0.0666	0.1235	1.8554	Thecc1EG037981t1	0.087	0.097	1.1141
GSVIVT01015481001	AT1G68680.1	0.101	0.3363	3.33	Bra004023	0.2102	0.5073	2.4131	orange1.1g033759m	0.3759	0.3244	0.863	mrna30972.1-v1.0-hybrid	0.3528	0.4305	1.2203	Lsat_1_v5_gn_7_42600.1	0.1315	0.3359	2.555	Migut.L01525.1	0.0461	0.3464	7.5216	Potri.011G024500.1	0.2142	0.3958	1.8477	Solyc07g005430.2.1	0.1135	0.2828	2.4914	Thecc1EG037998t1	0.3104	0.3794	1.2224
GSVIVT01015504001	AT5G20080.1	0.1299	0.1608	1.2381	Bra006538	0.1241	0.1877	1.5127	orange1.1g020296m	0.1392	0.1162	0.8351	mrna31001.1-v1.0-hybrid	0.1836	0.1643	0.8945	Lsat_1_v5_gn_5_97060.1	0.1039	0.1313	1.264	Migut.J01170.1	0.0852	0.0937	1.1003	Potri.006G218600.1	0.1293	0.0975	0.7539	Solyc05g018520.2.1	0.108	0.1436	1.3289	Thecc1EG038036t1	0.1322	0.1	0.7563
GSVIVT01015509001	AT5G20170.1	0.1647	0.2887	1.7529	Bra006545	0.1244	0.2677	2.1516	orange1.1g006207m	0.2179	0.185	0.8488	mrna13662.1-v1.0-hybrid	0.151	0.1741	1.1528	Lsat_1_v5_gn_8_59020.1	0.169	0.2643	1.5641	Migut.E01544.1	0.1665	0.2687	1.614	Potri.015G057100.1	0.1787	0.192	1.0743	Solyc12g006650.1.1	0.1785	0.2299	1.288	Thecc1EG038046t1	0.1777	0.1723	0.9695
GSVIVT01015521001	AT4G32430.1	0.1357	0.3097	2.2821	Bra011347	0.1186	0.3282	2.7672	orange1.1g006364m	0.1507	0.1726	1.1453	mrna31017.1-v1.0-hybrid	0.1854	0.2424	1.3074	Lsat_1_v5_gn_5_97301.1	0.1493	0.3178	2.1288	Migut.G00691.1	0.139	0.2881	2.0728	Potri.017G042100.1	0.2006	0.2389	1.1914	Solyc12g099620.1.1	0.1875	0.2723	1.4523	Thecc1EG038064t1	0.177	0.2213	1.2505
GSVIVT01015556001	AT3G33520.1	0.1243	0.1998	1.6069	Bra030818	0.1205	0.1995	1.6549	orange1.1g013888m	0.123	0.1463	1.1893	mrna31086.1-v1.0-hybrid	0.1397	0.161	1.1527	Lsat_1_v5_gn_5_96421.1	0.0962	0.1534	1.5949	Migut.J01219.1	0.091	0.1432	1.5744	Potri.018G128300.1	0.0838	0.1367	1.631	Solyc05g018600.2.1	0.0748	0.1397	1.8677	Thecc1EG038119t1	0.1131	0.1401	1.2388
GSVIVT01015569001	AT2G42160.1	0.2027	0.2882	1.4216	Bra038613	0.1937	0.2823	1.4571	orange1.1g011525m	0.1643	0.1644	1.0006	mrna31088.1-v1.0-hybrid	0.2321	0.2446	1.0539	Lsat_1_v5_gn_8_62300.1	0.2038	0.3128	1.5345	Migut.N01082.1	0.1693	0.297	1.7538	Potri.018G128100.1	0.1823	0.1964	1.0777	Solyc07g008050.2.1	0.1814	0.277	1.5271	Thecc1EG038122t1	0.221	0.1936	0.8762
GSVIVT01015570001	AT4G11120.1	0.095	0.2286	2.4067	Bra035251	0.1263	0.2351	1.8616	orange1.1g015807m	0.1977	0.1971	0.9969	mrna14678.1-v1.0-hybrid	0.26	0.2752	1.0582	Lsat_1_v5_gn_9_103320.1	0.0949	0.2076	2.188	Migut.K00294.1	0.1606	0.2383	1.4841	Potri.014G172300.1	0.1675	0.192	1.1464	Solyc12g011270.1.1	0.1059	0.2196	2.0746	Thecc1EG002522t1	0.1562	0.1994	1.2769
GSVIVT01015759001	AT5G64250.2	0.0627	0.1316	2.0993	Bra024278	0.1053	0.1409	1.3378	orange1.1g020013m	0.1248	0.1201	0.9622	mrna09899.1-v1.0-hybrid	0.1374	0.193	1.4048	Lsat_1_v5_gn_5_108141.1	0.0452	0.133	2.9446	Migut.B00589.1	0.0897	0.1811	2.018	Potri.017G051800.1	0.0986	0.1059	1.0734	Solyc01g105370.2.1	0.0992	0.1527	1.5394	Thecc1EG007438t1	0.1771	0.1364	0.7704
GSVIVT01015820001	AT3G22210.1	0.2011	0.3282	1.6315	Bra031336	0.1053	0.3367	3.1965	orange1.1g035171m	0.1863	0.2779	1.4922	mrna24211.1-v1.0-hybrid	0.1172	0.3246	2.7696	Lsat_1_v5_gn_6_41501.1	0.1437	0.2983	2.0753	Migut.M00097.1	0.1041	0.2414	2.3193	Potri.006G021100.1	0.1036	0.2178	2.1034	Solyc12g006440.1.1	0.103	0.3888	3.7759	Thecc1EG002026t1	0.0817	0.2292	2.8039
GSVIVT01015901001	AT5G60870.1	0.0827	0.274	3.3136	Bra013002	0.004	0.2452	61.0598	orange1.1g045739m	0.1082	0.0942	0.8706	mrna22717.1-v1.0-hybrid	0.2369	0.2259	0.9538	Lsat_1_v5_gn_4_46020.1	0.0746	0.2433	3.2625	Migut.H01259.1	0.1082	0.2453	2.2677	Potri.004G000600.1	0.2104	0.1924	0.9147	Solyc07g042980.2.1	0.1173	0.1806	1.5402	Thecc1EG002072t1	0.2388	0.2144	0.8978
GSVIVT01015905001	AT1G24290.1	0.0459	0.1327	2.8896	Bra030030	0.0553	0.1339	2.4233	orange1.1g008664m	0.0639	0.1196	1.8733	mrna26446.1-v1.0-hybrid	0.0667	0.1532	2.2955	Lsat_1_v5_gn_1_40040.1	0.0299	0.1403	4.6852	Migut.M00128.1	0.0191	0.2217	11.6337	Potri.011G023800.1	0.0657	0.1084	1.6515	Solyc03g118320.1.1	0.0599	0.1207	2.016	Thecc1EG002075t1	0.0495	0.0947	1.9111
GSVIVT01015908001	AT4G16330.2	0.0487	0.1905	3.91	Bra038447	0.0856	0.2069	2.416	orange1.1g018466m	0.0906	0.1722	1.9012	mrna22727.1-v1.0-hybrid	0.0703	0.1787	2.5419	Lsat_1_v5_gn_5_139101.1	0.0661	0.1788	2.704	Migut.K01063.1	0.083	0.141	1.6993	Potri.011G024100.1	0.1193	0.1979	1.6594	Solyc10g005120.1.1	0.1101	0.1651	1.4994	Thecc1EG031648t1	0.0858	0.1451	1.6918
GSVIVT01015912001	AT1G33410.1	0.2144	0.3476	1.6215	Bra010196	0.2356	0.4552	1.9323	orange1.1g000779m	0.2156	0.1911	0.8865	mrna17728.1-v1.0-hybrid	0.2482	0.2367	0.9536	Lsat_1_v5_gn_7_54700.1	0.1963	0.2603	1.3257	Migut.N00999.1	0.204	0.2755	1.3507	Potri.001G078600.1	0.2186	0.2086	0.9541	Solyc01g102540.2.1	0.1603	0.2222	1.3861	Thecc1EG028019t1	0.2323	0.2225	0.9576
GSVIVT01015956001	AT1G80860.2	0.0544	0.1237	2.2754	Bra008434	0.0721	0.1424	1.9747	orange1.1g031183m	0.1162	0.1266	1.0902	mrna15839.1-v1.0-hybrid	0.155	0.4263	2.7505	Lsat_1_v5_gn_5_8261.1	0.1408	0.1428	1.0141	Migut.D01126.1	0.0684	0.1611	2.3534	Potri.001G044200.1	0.121	0.1288	1.0644	Solyc06g068470.2.1	0.0842	0.1437	1.7078	Thecc1EG027450t1	0.1623	0.1368	0.843
GSVIVT01015957001	AT1G15980.1	0.0579	0.1923	3.3193	Bra026087	0.0728	0.1821	2.5007	orange1.1g012283m	0.1085	0.1629	1.5018	mrna15840.1-v1.0-hybrid	0.1236	0.1536	1.2426	Lsat_1_v5_gn_5_8240.1	0.1131	0.2002	1.769	Migut.I00693.1	0.0539	0.1945	3.607	Potri.001G044300.1	0.1497	0.1676	1.119	Solyc03g116870.2.1	0.1039	0.1619	1.5591	Thecc1EG027449t1	0.1307	0.1411	1.0795
GSVIVT01015969001	AT1G73060.1	0.0728	0.1402	1.9255	Bra016020	0.0818	0.1324	1.6189	orange1.1g015456m	0.1823	0.1818	0.9972	mrna15831.1-v1.0-hybrid	0.1407	0.1337	0.9502	Lsat_1_v5_gn_1_31041.1	0.115	0.1737	1.511	Migut.I00689.1	0.1067	0.1812	1.699	Potri.001G044000.1	0.1686	0.1419	0.8415	Solyc06g068480.2.1	0.1267	0.1788	1.4112	Thecc1EG027460t1	0.1328	0.1163	0.8759
GSVIVT01015995001	AT5G37530.1	0.0954	0.1657	1.7364	Bra028125	0.0883	0.1787	2.0244	orange1.1g013180m	0.1484	0.1261	0.8498	mrna30489.1-v1.0-hybrid	0.1163	0.1358	1.1678	Lsat_1_v5_gn_3_64121.1	0.0971	0.1575	1.6211	Migut.K00934.1	0.0626	0.1269	2.0261	Potri.004G083200.1	0.1278	0.129	1.0095	Solyc05g051230.2.1	0.1042	0.1308	1.2552	Thecc1EG017840t1	0.1225	0.108	0.8815
GSVIVT01016051001	AT5G58220.1	0.1621	0.2982	1.8394	Bra020380	0.1579	0.2759	1.7471	orange1.1g020289m	0.1499	0.1575	1.0506	mrna03228.1-v1.0-hybrid	0.2089	0.2046	0.9792	Lsat_1_v5_gn_7_10860.1	0.1066	0.1883	1.7665	Migut.N01815.1	0.1159	0.2068	1.7844	Potri.002G238300.1	0.2042	0.1721	0.8429	Solyc01g080940.2.1	0.1451	0.1876	1.2928	Thecc1EG011950t3	0.1882	0.1827	0.971
GSVIVT01016062001	AT1G73110.1	0.0236	0.1848	7.8142	Bra016017	0.0209	0.1748	8.3791	orange1.1g019334m	0.0754	0.0525	0.6963	mrna15880.1-v1.0-hybrid	0.1361	0.174	1.2785	Lsat_1_v5_gn_5_9161.1	0.095	0.1583	1.6668	Migut.I00643.1	0.105	0.171	1.6285	Potri.001G037300.1	0.1262	0.1262	1.0002	Solyc03g117850.2.1	0.0921	0.17	1.8459	Thecc1EG029279t1	0.1075	0.1332	1.2386
GSVIVT01016095001	AT1G16070.2	0.1203	0.3144	2.6129	Bra026081	0.1423	0.3114	2.1877	orange1.1g027680m	0.1904	0.2925	1.5363	mrna15912.1-v1.0-hybrid	0.1861	0.2077	1.1159	Lsat_1_v5_gn_4_84960.1	0.1243	0.2621	2.1089	Migut.I00629.1	0.1225	0.2419	1.9754	Potri.001G041400.1	0.1619	0.1845	1.1397	Solyc03g117730.2.1	0.1436	0.2337	1.6273	Thecc1EG027570t1	0.1703	0.2099	1.2329
GSVIVT01016136001	AT1G73090.2	0.1681	0.3133	1.8635	Bra008070	0.1401	0.2948	2.1045	orange1.1g021471m	0.2436	0.26	1.0671	mrna05682.1-v1.0-hybrid	0.0064	0.4777	74.6456	Lsat_1_v5_gn_5_137421.1	0.1768	0.3248	1.8371	Migut.I01177.1	0.1549	0.2986	1.9276	Potri.010G250100.1	0.279	0.2862	1.0257	Solyc06g063230.2.1	0.104	0.3079	2.9613	Thecc1EG027087t1	0.2743	0.249	0.9076
GSVIVT01016163001	AT5G04440.1	0.0957	0.1966	2.0553	Bra009453	0.058	0.2053	3.5404	orange1.1g026771m	0.1614	0.2359	1.4619	mrna09188.1-v1.0-hybrid	0.159	0.2328	1.4639	Lsat_1_v5_gn_2_103220.1	0.1096	0.1937	1.7667	Migut.F01676.1	0.0838	0.1694	2.022	Potri.008G030300.1	0.0869	0.1458	1.6769	Solyc05g055430.2.1	0.1115	0.1567	1.4049	Thecc1EG043378t1	0.1095	0.183	1.6718
GSVIVT01016183001	AT5G04360.1	0.1218	0.2098	1.7224	Bra009461	0.1326	0.2201	1.6596	orange1.1g002079m	0.1589	0.1497	0.9423	mrna23425.1-v1.0-hybrid	0.1418	0.1461	1.0304	Lsat_1_v5_gn_2_103740.1	0.1287	0.1862	1.4469	Migut.F01920.1	0.1017	0.1676	1.6489	Potri.010G229300.1	0.1481	0.1556	1.0508	Solyc11g008050.1.1	0.0891	0.1485	1.6668	Thecc1EG043341t1	0.1631	0.1445	0.8861
GSVIVT01016221001	AT2G39140.1	0.0729	0.1683	2.3089	Bra005060	0.0533	0.1545	2.8983	orange1.1g031054m	0.1052	0.104	0.9881	mrna23467.1-v1.0-hybrid	0.1173	0.1363	1.1619	Lsat_1_v5_gn_2_113040.1	0.1008	0.1476	1.4632	Migut.F01702.1	0.0875	0.1503	1.7174	Potri.008G035500.1	0.1	0.1294	1.2936	Solyc11g008360.1.1	0.0953	0.1107	1.1614	Thecc1EG043269t1	0.0918	0.1248	1.3598
GSVIVT01016227001	AT3G54840.1	0.0342	0.0647	1.8891	Bra014785	0.0485	0.0886	1.8267	orange1.1g028884m	0.0371	0.0389	1.0495	mrna23473.1-v1.0-hybrid	0.0401	0.0349	0.8707	Lsat_1_v5_gn_8_20761.1	0.0298	0.0439	1.474	Migut.F01719.1	0.023	0.0426	1.8546	Potri.008G035800.1	0.0426	0.0385	0.9033	Solyc11g008430.1.1	0.0336	0.0578	1.7201	Thecc1EG043259t2	0.0195	0.0201	1.0289
GSVIVT01016232001	AT5G04270.1	0.114	0.2558	2.2434	Bra009471	0.0345	0.2897	8.3894	orange1.1g023733m	0.1863	0.2032	1.0909	mrna23475.1-v1.0-hybrid	0.2389	0.2669	1.1171	Lsat_1_v5_gn_9_68260.1	0.1211	0.2608	2.1529	Migut.F01721.1	0.1351	0.2595	1.9205	Potri.010G226100.1	0.1806	0.1946	1.0776	Solyc05g055630.2.1	0.3386	0.2806	0.8285	Thecc1EG043234t1	0.2273	0.2596	1.1417
GSVIVT01016281001	AT5G14990.1	0.1039	0.7561	7.2755	Bra023499	0.1296	0.8014	6.1833	orange1.1g048734m	0.3024	0.4812	1.5912	mrna23305.1-v1.0-hybrid	0.3384	0.5653	1.6703	Lsat_1_v5_gn_8_19320.1	0.0774	0.7709	9.9627	Migut.F01779.1	0.0083	0.5886	70.986	Potri.010G222200.1	0.412	0.5336	1.2951	Solyc04g049440.1.1	0.1165	0.8256	7.0857	Thecc1EG043136t1	0.4677	0.5052	1.0804
GSVIVT01016310001	AT3G52260.3	0.1689	0.2513	1.4876	Bra012814	0.1112	0.2211	1.9871	orange1.1g037167m	0.1706	0.1394	0.8168	mrna23203.1-v1.0-hybrid	0.2127	0.1731	0.8139	Lsat_1_v5_gn_8_20021.1	0.1542	0.2007	1.3018	Migut.F01766.1	0.2035	0.1997	0.9815	Potri.008G042000.1	0.2285	0.1624	0.7108	Solyc02g062520.2.1	0.1895	0.205	1.0821	Thecc1EG046955t1	0.1822	0.158	0.8674
GSVIVT01016314001	AT5G50840.2	0.1114	0.2394	2.1495	Bra022758	0.093	0.2388	2.5683	orange1.1g017209m	0.1282	0.1768	1.379	mrna23204.1-v1.0-hybrid	0.1784	0.1754	0.9836	Lsat_1_v5_gn_2_113761.1	0.1745	0.2952	1.6921	Migut.F01993.1	0.0762	0.2117	2.7792	Potri.010G219700.1	0.1611	0.201	1.2478	Solyc04g047750.2.1	0.0875	0.1315	1.5032	Thecc1EG043098t1	0.1357	0.147	1.0827
GSVIVT01016348001	AT3G54970.1	0.1611	0.3364	2.0889	Bra007121	0.1838	0.351	1.9094	orange1.1g017872m	0.236	0.2563	1.0861	mrna23240.1-v1.0-hybrid	0.2223	0.2589	1.1649	Lsat_1_v5_gn_1_128021.1	0.159	0.3006	1.8901	Migut.F01794.1	0.1808	0.3072	1.6991	Potri.010G216500.1	0.2295	0.2459	1.0712	Solyc04g049890.2.1	0.2117	0.3066	1.4483	Thecc1EG043064t1	0.2246	0.274	1.2199
GSVIVT01016364001	AT2G39970.1	0.0858	0.1586	1.8489	Bra004997	0.0996	0.1796	1.8032	orange1.1g019620m	0.1782	0.1512	0.8481	mrna20918.1-v1.0-hybrid	0.1829	0.1419	0.7761	Lsat_1_v5_gn_2_121880.1	0.1456	0.1485	1.0201	Migut.F01422.1	0.1506	0.1427	0.9476	Potri.010G192600.1	0.1995	0.1537	0.7705	Solyc05g052640.2.1	0.1657	0.1731	1.0447	Thecc1EG042599t1	0.1455	0.1225	0.8417
GSVIVT01016380001	AT2G39910.1	0.1666	0.3583	2.1509	Bra000155	0.1315	0.3596	2.7353	orange1.1g015437m	0.2748	0.3443	1.2527	mrna20900.1-v1.0-hybrid	0.3016	0.287	0.9516	Lsat_1_v5_gn_9_63220.1	0.2239	0.2847	1.2717	Migut.F00709.1	0.1991	0.3064	1.5388	Potri.008G063500.1	0.3284	0.2711	0.8256	Solyc06g009690.1.1	0.1756	0.2827	1.6103	Thecc1EG042614t1	0.2479	0.2669	1.0764
GSVIVT01016481001	AT2G39740.1	0.2289	0.4142	1.8094	Bra017054	0.2682	0.4003	1.4921	orange1.1g013307m	0.2946	0.3155	1.0709	mrna26314.1-v1.0-hybrid	0.2899	0.3852	1.3289	Lsat_1_v5_gn_8_14881.1	0.1564	0.3676	2.3503	Migut.F00748.1	0.2312	0.317	1.3715	Potri.010G199500.1	0.2809	0.2981	1.0614	Solyc06g051780.2.1	0.1904	0.235	1.2341	Thecc1EG042737t1	0.3389	0.3428	1.0114
GSVIVT01016517001	AT3G12380.2	0.0758	0.1772	2.3373	Bra034758	0.0771	0.1832	2.3744	orange1.1g006876m	0.1495	0.1257	0.8409	mrna26484.1-v1.0-hybrid	0.1681	0.1683	1.0014	Lsat_1_v5_gn_9_64841.1	0.0696	0.1293	1.8574	Migut.F00766.1	0.1022	0.1678	1.6412	Potri.010G202000.1	0.1248	0.1087	0.8712	Solyc06g043170.2.1	0.1043	0.1513	1.4503	Thecc1EG042708t1	0.1384	0.1096	0.7918
GSVIVT01016531001	AT3G55480.2	0.1617	0.267	1.6509	Bra007167	0.1703	0.2591	1.5217	orange1.1g001803m	0.251	0.2018	0.8041	mrna26495.1-v1.0-hybrid	0.2394	0.202	0.8435	Lsat_1_v5_gn_8_15420.1	0.0603	0.1249	2.0704	Migut.F01444.1	0.1713	0.2425	1.4153	Potri.010G202800.1	0.2158	0.1871	0.8672	Solyc06g043030.2.1	0.1753	0.2152	1.2281	Thecc1EG042748t2	0.2045	0.1662	0.8128
GSVIVT01016532001	AT2G39690.1	0.1971	0.3836	1.9463	Bra017060	0.204	0.3793	1.8591	orange1.1g009743m	0.2843	0.2824	0.9933	mrna26496.1-v1.0-hybrid	0.2321	0.2587	1.1148	Lsat_1_v5_gn_2_119280.1	0.1451	0.3264	2.2498	Migut.F01445.1	0.1941	0.416	2.1437	Potri.010G202900.1	0.2819	0.2468	0.8756	Solyc06g008560.1.1	0.1503	0.3748	2.4934	Thecc1EG042749t1	0.2587	0.2286	0.8837
GSVIVT01016535001	AT3G04020.1	0.0135	0.3557	26.3916	Bra031953	0.0199	0.3393	17.0766	orange1.1g021753m	0.2189	0.1985	0.9066	mrna26633.1-v1.0-hybrid	0.164	0.2135	1.3019	Lsat_1_v5_gn_2_119701.1	0.18	0.2589	1.4381	Migut.F01500.1	0.1687	0.2468	1.4628	Potri.010G205900.1	0.2279	0.2085	0.9152	Solyc06g043070.2.1	0.2204	0.2708	1.2287	Thecc1EG042786t1	0.1623	0.1534	0.9455
GSVIVT01016561001	AT2G39670.2	0.0842	0.1551	1.8421	Bra005026	0.0947	0.1777	1.8766	orange1.1g043340m	0.1688	0.19	1.1256	mrna26502.1-v1.0-hybrid	0.1557	0.1427	0.9163	Lsat_1_v5_gn_9_66060.1	0.1111	0.1467	1.32	Migut.F00783.1	0.1095	0.2006	1.8325	Potri.008G056500.1	0.1118	0.1007	0.9002	Solyc06g030570.2.1	0.1196	0.148	1.2373	Thecc1EG042752t1	0.1137	0.1075	0.9449
GSVIVT01016572001	AT5G37670.1	0.0488	0.2888	5.9146	Bra028141	0.141	0.3363	2.3859	orange1.1g032282m	0.1829	0.2285	1.249	mrna11408.1-v1.0-hybrid	0.2086	0.1789	0.8576	Lsat_1_v5_gn_3_65081.1	0.0894	0.2068	2.3144	Migut.K00914.1	0.1219	0.2773	2.2749	Potri.017G130700.1	0.1213	0.1847	1.5225	Solyc04g014480.2.1	0.0723	0.2062	2.851	Thecc1EG017468t1	0.2062	0.1828	0.8863
GSVIVT01016604001	AT3G55340.1	0.119	0.4003	3.3638	Bra007152	0.0857	0.4287	5.0045	orange1.1g021488m	0.1781	0.2362	1.326	mrna26698.1-v1.0-hybrid	0.2472	0.3545	1.4343	Lsat_1_v5_gn_9_66300.1	0.1344	0.3444	2.5627	Migut.L00294.1	0.1251	0.3596	2.8741	Potri.010G209700.1	0.1216	0.2536	2.0854	Solyc06g018110.2.1	0.1376	0.2868	2.0837	Thecc1EG042840t1	0.2085	0.3141	1.5065
GSVIVT01016616001	AT2G39470.1	0.1536	0.2877	1.8728	Bra005037	0.1819	0.3718	2.0443	orange1.1g026701m	0.1973	0.2112	1.0702	mrna26713.1-v1.0-hybrid	0.2577	0.2344	0.9096	Lsat_1_v5_gn_2_115981.1	0.2296	0.2341	1.0193	Migut.F01519.1	0.1052	0.293	2.784	Potri.010G210000.1	0.3021	0.2211	0.732	Solyc10g054420.1.1	0.1491	0.2401	1.6107	Thecc1EG042895t1	0.2983	0.2069	0.6937
GSVIVT01016618001	AT3G55330.1	0.1981	0.2431	1.2272	Bra014755	0.158	0.2572	1.6277	orange1.1g025977m	0.2204	0.1705	0.7735	mrna26715.1-v1.0-hybrid	0.1783	0.214	1.2007	Lsat_1_v5_gn_5_23660.1	0.1377	0.1904	1.383	Migut.B00505.1	0.1667	0.1911	1.1465	Potri.010G210200.1	0.2139	0.162	0.7574	Solyc03g114930.2.1	0.2195	0.2667	1.2151	Thecc1EG042897t1	0.1997	0.1593	0.7978
GSVIVT01016661001	AT3G18020.1	0.1258	0.3017	2.3985	Bra022268	0.0722	0.2618	3.6249	orange1.1g010354m	0.12	0.1728	1.4402	mrna09391.1-v1.0-hybrid	0.1783	0.2187	1.2262	Lsat_1_v5_gn_6_99620.1	0.1496	0.2962	1.9806	Migut.I00309.1	0.1288	0.2844	2.2079	Potri.015G039300.1	0.1928	0.2275	1.1799	Solyc03g118790.1.1	0.1084	0.2428	2.2406	Thecc1EG012747t1	0.1772	0.2246	1.2671
GSVIVT01016664001	AT1G72320.1	0.1907	0.3409	1.7878	Bra016065	0.1919	0.3746	1.9521	orange1.1g003928m	0.2932	0.2522	0.8603	mrna05467.1-v1.0-hybrid	0.2545	0.3053	1.1998	Lsat_1_v5_gn_5_137681.1	0.175	0.2787	1.5929	Migut.I01134.1	0.196	0.3377	1.7227	Potri.003G073000.1	0.3024	0.2445	0.8086	Solyc03g123640.2.1	0.2251	0.2946	1.309	Thecc1EG029253t1	0.2308	0.2426	1.051
GSVIVT01016696001	AT1G72440.1	0.1201	0.2982	2.4834	Bra016057	0.0914	0.2824	3.0914	orange1.1g001596m	0.1649	0.2282	1.3842	mrna05418.1-v1.0-hybrid	0.1939	0.241	1.2429	Lsat_1_v5_gn_5_136720.1	0.137	0.2687	1.9612	Migut.I01119.1	0.1049	0.3144	2.9978	Potri.001G164100.1	0.1737	0.2254	1.2977	Solyc03g123530.2.1	0.1217	0.2656	2.1816	Thecc1EG029220t1	0.1869	0.2237	1.1972
GSVIVT01016697001	AT1G54050.1	0.0602	0.2496	4.1492	Bra030910	0.1348	0.2689	1.9956	orange1.1g031602m	0.0992	0.137	1.3811	mrna05417.1-v1.0-hybrid	0.0418	0.1149	2.7469	Lsat_1_v5_gn_5_136741.1	0.068	0.1643	2.4174	Migut.I01118.1	0.0481	0.1224	2.543	Potri.003G071100.1	0.0872	0.0921	1.0561	Solyc03g123540.2.1	0.037	0.1358	3.6695	Thecc1EG029219t1	0.0941	0.1169	1.2423
GSVIVT01016719001	AT3G14110.3	0.1327	0.2798	2.1089	Bra027372	0.1607	0.3062	1.9061	orange1.1g020735m	0.2626	0.2279	0.868	mrna05387.1-v1.0-hybrid	0.2266	0.2347	1.0358	Lsat_1_v5_gn_4_91400.1	0.1561	0.2795	1.791	Migut.L01998.1	0.1382	0.3784	2.7376	Potri.001G166000.1	0.2737	0.2356	0.8608	Solyc06g008160.2.1	0.1443	0.2834	1.9643	Thecc1EG029180t2	0.2123	0.279	1.3143
GSVIVT01016774001	AT1G72640.1	0.2797	0.3567	1.275	Bra016045	0.2442	0.4476	1.833	orange1.1g021854m	0.2949	0.2045	0.6936	mrna07407.1-v1.0-hybrid	0.284	0.2547	0.897	Lsat_1_v5_gn_5_135940.1	0.1498	0.2863	1.911	Migut.D00941.1	0.1212	0.2606	2.1493	Potri.003G063800.1	0.3557	0.2339	0.6576	Solyc12g049280.1.1	0.2387	0.2593	1.0864	Thecc1EG029116t1	0.267	0.2267	0.849
GSVIVT01016788001	AT5G64730.1	0.0506	0.1042	2.0607	Bra024323	0.04	0.1042	2.603	orange1.1g023772m	0.0804	0.0714	0.8882	mrna17850.1-v1.0-hybrid	0.0929	0.1244	1.3389	Lsat_1_v5_gn_2_116520.1	0.0491	0.0671	1.3665	Migut.L00052.1	0.0319	0.0583	1.8256	Potri.001G306500.1	0.0544	0.0585	1.076	Solyc11g005550.1.1	0.0736	0.0896	1.2162	Thecc1EG001311t1	0.041	0.0443	1.0803
GSVIVT01016799001	AT3G13882.2	0.2923	0.4689	1.6041	Bra001526	0.2053	0.389	1.8943	orange1.1g032623m	0.2765	0.3092	1.1179	mrna06916.1-v1.0-hybrid	0.2992	0.3273	1.0938	Lsat_1_v5_gn_5_135041.1	0.206	0.3954	1.9189	Migut.D00962.1	0.2069	0.3483	1.6839	Potri.003G041100.1	0.1557	0.2839	1.8232	Solyc06g062760.2.1	0.1617	0.408	2.5241	Thecc1EG029063t1	0.1737	0.2565	1.4767
GSVIVT01016846001	AT1G55160.3	0.1025	0.3682	3.5929	Bra030883	0.1345	0.3629	2.6987	orange1.1g029486m	0.2825	0.2188	0.7748	mrna23075.1-v1.0-hybrid	0.2635	0.334	1.2675	Lsat_1_v5_gn_5_134840.1	0.1419	0.3269	2.303	Migut.I01019.1	0.3162	0.3852	1.2184	Potri.001G200200.1	0.3214	0.3222	1.0025	Solyc03g121520.2.1	0.2578	0.3464	1.3436	Thecc1EG029009t1	0.2435	0.2348	0.9642
GSVIVT01016850001	AT1G17665.1	0.1801	0.3487	1.9361	Bra025957	0.1795	0.3425	1.9083	orange1.1g014536m	0.3477	0.3797	1.0921	mrna23064.1-v1.0-hybrid	0.2877	0.3761	1.3074	Lsat_1_v5_gn_4_95241.1	0.0978	0.2583	2.6405	Migut.I01022.1	0.2146	0.3227	1.5034	Potri.003G038600.1	0.1836	0.2745	1.495	Solyc03g121560.2.1	0.1825	0.2873	1.5741	Thecc1EG029032t1	0.1828	0.2096	1.1468
GSVIVT01016871001	AT1G17650.1	0.0836	0.1426	1.7057	Bra025958	0.0897	0.1338	1.4908	orange1.1g018213m	0.1079	0.1075	0.9961	mrna07330.1-v1.0-hybrid	0.1658	0.1142	0.6887	Lsat_1_v5_gn_5_135081.1	0.1015	0.109	1.0742	Migut.D00963.1	0.1013	0.115	1.1355	Potri.003G040800.1	0.1233	0.1028	0.8339	Solyc03g121720.2.1	0.1277	0.1534	1.2013	Thecc1EG029033t1	0.1067	0.1103	1.0343
GSVIVT01016873001	AT3G13780.1	0.0855	0.5401	6.3148	Bra027400	0.0928	0.5541	5.9676	orange1.1g021333m	0.2192	0.4272	1.9484	mrna07333.1-v1.0-hybrid	0.2852	0.423	1.4832	Lsat_1_v5_gn_1_35640.1	0.17	0.3993	2.349	Migut.D00964.1	0.0962	0.4495	4.6725	Potri.001G196700.1	0.1534	0.4271	2.7844	Solyc06g062700.2.1	0.2712	0.6084	2.2432	Thecc1EG046838t1	0.191	0.4337	2.2709
GSVIVT01016877001	AT3G13700.1	0.0839	0.2511	2.9916	Bra027407	0.176	0.273	1.5513	orange1.1g023143m	0.1429	0.166	1.1622	mrna23087.1-v1.0-hybrid	0.1214	0.1317	1.0847	Lsat_1_v5_gn_1_36281.1	0.092	0.1965	2.1372	Migut.I01013.1	0.1695	0.2208	1.303	Potri.003G035000.1	0.1619	0.1779	1.0994	Solyc03g121450.2.1	0.1308	0.2002	1.5312	Thecc1EG029019t1	0.2083	0.1682	0.8075
GSVIVT01016889001	AT3G21290.1	0.1786	0.4869	2.7258	Bra031270	0.2249	0.5086	2.2611	orange1.1g002766m	0.2779	0.3747	1.3484	mrna23111.1-v1.0-hybrid	0.306	0.3182	1.0399	Lsat_1_v5_gn_4_95940.1	0.2105	0.4841	2.2999	Migut.I01002.1	0.2528	0.4035	1.5965	Potri.003G033100.1	0.2672	0.306	1.1452	Solyc03g121380.2.1	0.2013	0.3782	1.8785	Thecc1EG028998t1	0.2222	0.2585	1.1635
GSVIVT01016899001	AT1G73040.1	0.0318	0.2654	8.333	Bra008068	0.075	0.2625	3.5016	orange1.1g037526m	0.131	0.2007	1.5316	mrna23126.1-v1.0-hybrid	0.0886	0.3084	3.4818	Lsat_1_v5_gn_4_96261.1	0.1395	0.4005	2.8715	Migut.D00981.1	0.0793	0.2732	3.4438	Potri.012G140000.1	0.1559	0.2986	1.9151	Solyc03g121300.2.1	0.0551	0.301	5.4576	Thecc1EG028982t1	0.1114	0.2673	2.3999
GSVIVT01016904001	AT3G21300.1	0.0752	0.1653	2.1993	Bra031272	0.06	0.1586	2.6434	orange1.1g043853m	0.0535	0.0666	1.2446	mrna23130.1-v1.0-hybrid	0.1724	0.1638	0.9502	Lsat_1_v5_gn_1_36600.1	0.0824	0.16	1.9421	Migut.I00980.1	0.0853	0.1623	1.9038	Potri.001G195300.1	0.1275	0.1655	1.2976	Solyc03g121260.2.1	0.1046	0.1707	1.6319	Thecc1EG028965t1	0.1036	0.128	1.2357
GSVIVT01016927001	AT3G21350.2	0.1241	0.1974	1.5908	Bra031277	0.155	0.2141	1.3812	orange1.1g025523m	0.0892	0.0799	0.8966	mrna22903.1-v1.0-hybrid	0.0997	0.1264	1.2681	Lsat_1_v5_gn_5_181040.1	0.0625	0.1058	1.6931	Migut.I00971.1	0.0616	0.102	1.656	Potri.017G154400.1	0.0764	0.0916	1.1985	Solyc12g044640.1.1	0.0807	0.1008	1.2489	Thecc1EG028940t1	0.0695	0.0791	1.139
GSVIVT01016954001	AT5G50340.1	0.147	0.2739	1.8632	Bra000620	0.1055	0.156	1.4781	orange1.1g007957m	0.2276	0.211	0.9271	mrna25698.1-v1.0-hybrid	0.2719	0.2582	0.9499	Lsat_1_v5_gn_4_98041.1	0.109	0.2295	2.1047	Migut.I00963.1	0.1665	0.247	1.4839	Potri.001G191200.1	0.2609	0.2409	0.9232	Solyc03g121120.2.1	0.1855	0.2426	1.3076	Thecc1EG028919t2	0.1976	0.215	1.0882
GSVIVT01016956001	AT1G51965.1	0.0471	0.2385	5.0676	Bra030406	0.0829	0.2478	2.9891	orange1.1g041331m	0.1663	0.2025	1.2174	mrna25700.1-v1.0-hybrid	0.1509	0.2139	1.4179	Lsat_1_v5_gn_4_98021.1	0.0996	0.1584	1.5912	Migut.L00048.1	0.1265	0.2	1.5803	Potri.013G105000.1	0.1777	0.2075	1.168	Solyc03g121110.2.1	0.0876	0.1731	1.9758	Thecc1EG011288t2	0.189	0.1946	1.0298
GSVIVT01016973001	AT1G60660.1	0.0237	0.2725	11.5152	Bra031489	0.1125	0.2729	2.426	orange1.1g036360m	0.1373	0.1831	1.3338	mrna11296.1-v1.0-hybrid	0.1967	0.2927	1.4877	Lsat_1_v5_gn_8_98361.1	0.1501	0.1891	1.2598	Migut.K00539.1	0.0914	0.1786	1.9542	Potri.018G087600.1	0.1166	0.1839	1.5772	Solyc12g008470.1.1	0.0079	0.1277	16.2064	Thecc1EG037790t1	0.0931	0.1897	2.0367
GSVIVT01016977001	AT3G21360.1	0.0781	0.1569	2.0098	Bra031279	0.0635	0.1401	2.2076	orange1.1g019661m	0.1035	0.1478	1.4285	mrna25726.1-v1.0-hybrid	0.1368	0.1756	1.2832	Lsat_1_v5_gn_4_98661.1	0.0585	0.1684	2.8814	Migut.I00895.1	0.0843	0.1816	2.1533	Potri.001G190100.1	0.0968	0.1454	1.5026	Solyc03g121040.2.1	0.0597	0.1684	2.8217	Thecc1EG028897t1	0.0869	0.1291	1.4857
GSVIVT01016980001	AT5G48120.1	0.2492	0.3826	1.5355	Bra020719	0.2447	0.41	1.6756	orange1.1g001284m	0.2937	0.2315	0.7882	mrna25728.1-v1.0-hybrid	0.3324	0.2855	0.8589	Lsat_1_v5_gn_4_97440.1	0.2407	0.3517	1.4613	Migut.I00897.1	0.267	0.3447	1.2913	Potri.003G048800.1	0.2967	0.247	0.8326	Solyc03g121030.1.1	0.2572	0.3403	1.3231	Thecc1EG028892t5	0.3459	0.3044	0.8801
GSVIVT01017029001	AT3G16290.1	0.0729	0.161	2.2072	Bra027176	0.0391	0.0745	1.9027	orange1.1g002754m	0.1215	0.1583	1.303	mrna25623.1-v1.0-hybrid	0.1244	0.145	1.1662	Lsat_1_v5_gn_4_99881.1	0.11	0.1717	1.5609	Migut.I00912.1	0.0951	0.1534	1.6131	Potri.003G050600.1	0.148	0.1522	1.0281	Solyc12g044400.1.1	0.0984	0.1769	1.7966	Thecc1EG028857t1	0.0992	0.125	1.26
GSVIVT01017035001	AT1G52155.1	0.0602	0.1335	2.219	Bra018949	0.0536	0.1308	2.4395	orange1.1g025501m	0.1254	0.0989	0.7888	mrna25760.1-v1.0-hybrid	0.2116	0.2852	1.3476	Lsat_1_v5_gn_4_100560.1	0.1762	0.2285	1.2974	Migut.I00923.1	0.1387	0.2345	1.6902	Potri.001G187300.1	0.182	0.1495	0.8217	Solyc03g120830.2.1	0.1878	0.2337	1.2445	Thecc1EG028846t1	0.1476	0.1333	0.9026
GSVIVT01017039001	AT3G16270.1	0.1797	0.2798	1.5565	Bra027178	0.1745	0.3004	1.7211	orange1.1g005238m	0.1511	0.1882	1.2454	mrna25762.1-v1.0-hybrid	0.2069	0.2063	0.9974	Lsat_1_v5_gn_2_39201.1	0.1287	0.2808	2.1821	Migut.H00960.1	0.1508	0.2704	1.7936	Potri.001G187000.1	0.1496	0.1789	1.1962	Solyc04g047770.2.1	0.1545	0.2783	1.8014	Thecc1EG028843t1	0.1415	0.1557	1.1003
GSVIVT01017048001	AT3G27750.1	0.2712	0.4838	1.7842	Bra028189	0.183	0.4427	2.4193	orange1.1g026993m	0.3978	0.3962	0.9962	mrna25819.1-v1.0-hybrid	0.2661	0.3357	1.2616	Lsat_1_v5_gn_1_35381.1	0.1788	0.2755	1.541	Migut.D01010.1	0.3877	0.2725	0.7028	Potri.003G051400.1	0.3739	0.4268	1.1414	Solyc03g120510.1.1	0.1682	0.3376	2.0065	Thecc1EG028829t1	0.3019	0.3525	1.1674
GSVIVT01017072001	AT1G79850.1	0.0881	0.236	2.678	Bra017453	0.1207	0.205	1.6984	orange1.1g033970m	0.0356	0.1985	5.5751	mrna25834.1-v1.0-hybrid	0.1707	0.2569	1.5049	Lsat_1_v5_gn_5_130940.1	0.1952	0.3007	1.5404	Migut.I00941.1	0.0033	0.2405	73.8282	Potri.001G184000.1	0.1584	0.2104	1.3284	Solyc03g120630.2.1	0.1054	0.2266	2.15	Thecc1EG028766t1	0.1386	0.1924	1.3881
GSVIVT01017082001	AT1G79890.1	0.1381	0.2275	1.6475	Bra026607	0.1258	0.2553	2.0294	orange1.1g002378m	0.1585	0.1532	0.9664	mrna20474.1-v1.0-hybrid	0.154	0.1638	1.0638	Lsat_1_v5_gn_4_102040.1	0.1098	0.2182	1.9865	Migut.I00886.1	0.1424	0.2412	1.6939	Potri.001G182600.1	0.1931	0.1421	0.7359	Solyc06g066670.2.1	0.1392	0.1914	1.3755	Thecc1EG028743t1	0.1495	0.1418	0.9485
GSVIVT01017111001	AT3G16010.1	0.0664	0.1743	2.6256	Bra021185	0.2344	0.3582	1.5279	orange1.1g006614m	0.0915	0.1046	1.1428	mrna05950.1-v1.0-hybrid	0.1124	0.1126	1.002	Lsat_1_v5_gn_4_103720.1	0.0825	0.1629	1.975	Migut.I00863.1	0.0501	0.1431	2.8542	Potri.001G180000.1	0.1031	0.1038	1.0065	Solyc12g043100.1.1	0.0851	0.1481	1.7416	Thecc1EG028690t2	0.1	0.0967	0.9671
GSVIVT01017167001	AT5G22130.2	0.0777	0.2014	2.5912	Bra020174	0.0625	0.1924	3.0781	orange1.1g012470m	0.1495	0.1533	1.0256	mrna23760.1-v1.0-hybrid	0.0801	0.1862	2.3257	Lsat_1_v5_gn_9_118221.1	0.1232	0.2165	1.7574	Migut.H02299.1	0.1247	0.2206	1.769	Potri.001G031500.1	0.1527	0.1748	1.1441	Solyc02g083260.2.1	0.1189	0.1773	1.4903	Thecc1EG019124t1	0.142	0.1653	1.1636
GSVIVT01017209001	AT1G15510.1	0.0954	0.2143	2.2472	Bra026125	0.0891	0.2269	2.5466	orange1.1g007329m	0.1622	0.2062	1.271	mrna06021.1-v1.0-hybrid	0.1541	0.1929	1.2516	Lsat_1_v5_gn_4_104040.1	0.0667	0.2564	3.8442	Migut.B01590.1	0.0766	0.2281	2.9793	Potri.003G058700.1	0.1504	0.1994	1.3255	Solyc03g119950.1.1	0.1217	0.2127	1.7472	Thecc1EG028440t1	0.1504	0.1727	1.1485
GSVIVT01017239001	AT3G15620.1	0.0962	0.1293	1.3446	Bra021122	0.1127	0.1601	1.4209	orange1.1g014577m	0.1083	0.0861	0.795	mrna06044.1-v1.0-hybrid	0.1055	0.1103	1.0455	Lsat_1_v5_gn_4_104581.1	0.0921	0.1282	1.391	Migut.I00806.1	0.109	0.1454	1.3343	Potri.003G060000.1	0.1062	0.0924	0.8699	Solyc12g042910.1.1	0.1019	0.1352	1.3271	Thecc1EG047060t3	0.1135	0.0983	0.8663
GSVIVT01017270001	AT1G15410.1	0.005	0.3363	66.9755	Bra026133	0.0545	0.3545	6.5095	orange1.1g020005m	0.2027	0.3001	1.4806	mrna05869.1-v1.0-hybrid	0.2315	0.2932	1.2666	Lsat_1_v5_gn_4_105880.1	0.0026	0.1842	71.3721	Migut.D01056.1	0.07	0.4302	6.147	Potri.003G061800.1	0.1926	0.2492	1.2937	Solyc03g116460.2.1	0.1255	0.2178	1.7361	Thecc1EG028296t1	0.2192	0.3595	1.6398
GSVIVT01017297001	AT1G52620.1	0.1593	0.3744	2.351	Bra018977	0.1278	0.3993	3.1239	orange1.1g042475m	0.1747	0.2873	1.6445	mrna15711.1-v1.0-hybrid	0.2294	0.3113	1.3573	Lsat_1_v5_gn_4_106101.1	0.1184	0.3612	3.0502	Migut.D01062.1	0.2038	0.368	1.8061	Potri.001G139200.1	0.2356	0.3075	1.3052	Solyc03g116560.1.1	0.1533	0.3216	2.0976	Thecc1EG028235t1	0.2304	0.3157	1.3702
GSVIVT01017300001	AT1G52590.1	0.0285	0.0605	2.1259	Bra040959	0.0295	0.0547	1.8556	orange1.1g033158m	0.083	0.1525	1.8373	mrna15708.1-v1.0-hybrid	0.0511	0.0661	1.2923	Lsat_1_v5_gn_5_131321.1	0.0485	0.0713	1.4699	Migut.I00787.1	0.0547	0.0791	1.4452	Potri.008G213200.1	0.0493	0.0668	1.3553	Solyc03g116570.2.1	0.0261	0.0499	1.9096	Thecc1EG028225t1	0.0473	0.0651	1.3768
GSVIVT01017338001	AT1G80100.1	0.0348	0.0847	2.4339	Bra003551	0.0404	0.0919	2.2714	orange1.1g042523m	0.0502	0.055	1.0957	mrna15747.1-v1.0-hybrid	0.1021	0.1178	1.154	Lsat_1_v5_gn_1_33260.1	0.0769	0.1398	1.8166	Migut.I00766.1	0.0467	0.0689	1.4767	Potri.003G032400.1	0.0507	0.0531	1.0461	Solyc03g116720.1.1	0.0318	0.0521	1.6386	Thecc1EG027192t1	0.0369	0.0289	0.7821
GSVIVT01017355001	AT1G80030.1	0.1143	0.1748	1.5294	Bra035201	0.0828	0.1754	2.1188	orange1.1g010831m	0.192	0.1406	0.7324	mrna15724.1-v1.0-hybrid	0.158	0.1879	1.1888	Lsat_1_v5_gn_5_131441.1	0.12	0.1786	1.4885	Migut.D01083.1	0.1492	0.182	1.2198	Potri.003G031800.1	0.1705	0.1744	1.0228	Solyc03g116790.2.1	0.1469	0.1817	1.2368	Thecc1EG027249t1	0.1411	0.1279	0.9061
GSVIVT01017366001	AT1G52530.1	0.0771	0.1481	1.9226	Bra030379	0.0676	0.1391	2.0593	orange1.1g038444m	0.122	0.1164	0.9548	mrna15717.1-v1.0-hybrid	0.1019	0.1297	1.2725	Lsat_1_v5_gn_4_87520.1	0.0643	0.1229	1.9112	Migut.I00752.1	0.0356	0.1953	5.4899	Potri.001G201700.1	0.0839	0.1113	1.3263	Solyc03g117530.1.1	0.0717	0.1411	1.9688	Thecc1EG027268t1	0.0809	0.0888	1.0976
GSVIVT01017376001	AT1G52510.1	0.1091	0.1969	1.8048	Bra030380	0.1191	0.2041	1.7145	orange1.1g022534m	0.1108	0.094	0.8481	mrna15999.1-v1.0-hybrid	0.2415	0.2116	0.8763	Lsat_1_v5_gn_1_34201.1	0.1687	0.1534	0.9093	Migut.I00748.1	0.1379	0.1542	1.118	Potri.001G201500.1	0.1586	0.1279	0.8064	Solyc06g068220.2.1	0.1107	0.1555	1.4045	Thecc1EG027273t2	0.1577	0.1407	0.8917
GSVIVT01017379001	AT1G52500.2	0.107	0.2626	2.4541	Bra030381	0.1093	0.2576	2.3574	orange1.1g015345m	0.1981	0.2505	1.2643	mrna15998.1-v1.0-hybrid	0.1508	0.2469	1.6366	Lsat_1_v5_gn_1_34180.1	0.1201	0.2187	1.8207	Migut.I00747.1	0.1302	0.2069	1.5886	Potri.003G031100.1	0.1216	0.2002	1.6462	Solyc03g117510.2.1	0.1257	0.2419	1.9235	Thecc1EG027275t1	0.1969	0.2193	1.1137
GSVIVT01017521001	AT1G80570.2	0.0828	0.1824	2.2045	Bra008461	0.1029	0.2051	1.9933	orange1.1g012255m	0.1064	0.1019	0.9577	mrna15956.1-v1.0-hybrid	0.1438	0.1124	0.7814	Lsat_1_v5_gn_5_7881.1	0.0668	0.1849	2.7657	Migut.I00727.1	0.1012	0.1677	1.6572	Potri.017G053400.1	0.0705	0.0792	1.1237	Solyc09g011370.1.1	0.0997	0.1248	1.2522	Thecc1EG001750t1	0.1031	0.0866	0.8401
GSVIVT01017552001	AT1G15860.3	0.0605	0.1341	2.2149	Bra026742	0.0376	0.1321	3.5166	orange1.1g027078m	0.1075	0.1125	1.0464	mrna15937.1-v1.0-hybrid	0.1029	0.1887	1.8337	Lsat_1_v5_gn_4_85780.1	0.085	0.1283	1.5081	Migut.D01096.1	0.0766	0.1602	2.092	Potri.003G180300.1	0.0844	0.085	1.0077	Solyc03g117110.2.1	0.0939	0.137	1.4586	Thecc1EG027399t2	0.1085	0.1006	0.9272
GSVIVT01017565001	AT1G15870.1	0.1315	0.3275	2.4901	Bra026096	0.1485	0.3245	2.185	orange1.1g026512m	0.2075	0.2412	1.1624	mrna15935.1-v1.0-hybrid	0.2398	0.2594	1.0818	Lsat_1_v5_gn_1_13880.1	0.3251	0.3312	1.019	Migut.I00712.1	0.1691	0.2739	1.6201	Potri.001G047600.1	0.1756	0.2748	1.5649	Solyc03g117080.2.1	0.1384	0.2712	1.9601	Thecc1EG027403t1	0.1721	0.2162	1.2568
GSVIVT01017689001	AT3G17470.1	0.0801	0.1965	2.4531	Bra001664	0.0575	0.1999	3.4763	orange1.1g008155m	0.131	0.1632	1.2461	mrna22808.1-v1.0-hybrid	0.1	0.1876	1.877	Lsat_1_v5_gn_6_69640.1	0.098	0.212	2.1636	Migut.L00019.1	0.1129	0.2085	1.8464	Potri.010G002400.1	0.1052	0.1741	1.6553	Solyc12g098920.1.1	0.0959	0.1775	1.8517	Thecc1EG021497t1	0.1483	0.142	0.9571
GSVIVT01017693001	AT3G06950.1	0.1291	0.2653	2.0544	Bra001227	0.0883	0.2594	2.9376	orange1.1g043662m	0.1307	0.1473	1.1271	mrna22803.1-v1.0-hybrid	0.1643	0.2326	1.4162	Lsat_1_v5_gn_1_39980.1	0.1308	0.2186	1.6716	Migut.A01089.1	0.0925	0.2269	2.4542	Potri.008G206200.1	0.1381	0.166	1.2014	Solyc05g053190.2.1	0.1465	0.2306	1.5745	Thecc1EG021502t1	0.1514	0.1827	1.2066
GSVIVT01017700001	AT1G48310.1	0.1129	0.1814	1.6076	Bra032247	0.1213	0.2555	2.1059	orange1.1g005980m	0.1636	0.1558	0.9525	mrna22790.1-v1.0-hybrid	0.1525	0.1563	1.0249	Lsat_1_v5_gn_6_118341.1	0.1439	0.1677	1.1649	Migut.N03098.1	0.1153	0.1574	1.3652	Potri.010G003300.1	0.1735	0.1448	0.8343	Solyc12g098860.1.1	0.1212	0.1787	1.475	Thecc1EG025136t2	0.1894	0.1809	0.9551
GSVIVT01017710001	AT3G17590.2	0.0608	0.1178	1.9378	Bra022223	0.0735	0.1242	1.6891	orange1.1g025626m	0.1549	0.2015	1.3003	mrna22780.1-v1.0-hybrid	0.1734	0.2062	1.1892	Lsat_1_v5_gn_6_117760.1	0.0463	0.0825	1.7824	Migut.B00749.1	0.0491	0.1195	2.4322	Potri.010G004100.1	0.064	0.13	2.0313	Solyc11g013400.1.1	0.1369	0.1823	1.3318	Thecc1EG016046t1	0.122	0.126	1.0332
GSVIVT01017719001	AT3G06980.1	0.1426	0.3163	2.2181	Bra029613	0.1353	0.3184	2.3538	orange1.1g005837m	0.2059	0.258	1.2531	mrna22768.1-v1.0-hybrid	0.2402	0.3202	1.333	Lsat_1_v5_gn_8_109040.1	0.1955	0.3148	1.6106	Migut.H01047.1	0.164	0.3171	1.9333	Potri.010G004700.1	0.2602	0.292	1.1225	Solyc11g045190.1.1	0.1978	0.3611	1.8258	Thecc1EG036045t1	0.2414	0.241	0.9983
GSVIVT01017732001	AT4G15840.1	0.1684	0.2693	1.5989	Bra012761	0.1505	0.2718	1.8051	orange1.1g002645m	0.166	0.1369	0.8247	mrna06808.1-v1.0-hybrid	0.1743	0.1562	0.8961	Lsat_1_v5_gn_5_54040.1	0.1285	0.196	1.5251	Migut.G00154.1	0.1667	0.2056	1.2329	Potri.010G014000.1	0.16	0.1393	0.871	Solyc01g080620.2.1	0.1434	0.1783	1.2432	Thecc1EG021213t1	0.1426	0.1324	0.9288
GSVIVT01017733001	AT3G06920.1	0.0709	0.1332	1.8785	Bra001225	0.0423	0.149	3.5215	orange1.1g002666m	0.1254	0.1162	0.9267	mrna06807.1-v1.0-hybrid	0.1056	0.1212	1.1474	Lsat_1_v5_gn_8_31281.1	0.0515	0.1904	3.6965	Migut.G00155.1	0.0397	0.1542	3.8882	Potri.010G014100.1	0.121	0.1117	0.9233	Solyc01g080720.2.1	0.0863	0.1176	1.3623	Thecc1EG021212t1	0.1348	0.1051	0.7797
GSVIVT01017744001	AT3G21400.1	0.133	0.4223	3.175	Bra001828	0.0786	0.4106	5.2234	orange1.1g029662m	0.1996	0.2905	1.4552	mrna06869.1-v1.0-hybrid	0.1068	0.2835	2.6547	Lsat_1_v5_gn_5_49301.1	0.1001	0.2991	2.9875	Migut.N00097.1	0.1937	0.2881	1.4874	Potri.008G210100.1	0.1886	0.2454	1.3013	Solyc01g067080.2.1	0.149	0.1987	1.3337	Thecc1EG021188t1	0.1496	0.2581	1.725
GSVIVT01017769001	AT5G18540.1	0.0603	0.3177	5.2654	Bra023682	0.0896	0.3067	3.4221	orange1.1g032267m	0.0917	0.2772	3.0233	mrna06796.1-v1.0-hybrid	0.1015	0.2658	2.6199	Lsat_1_v5_gn_3_24181.1	0.1388	0.261	1.8802	Migut.G00182.1	0.0499	0.2641	5.287	Potri.008G216700.1	0.084	0.3034	3.6107	Solyc01g067580.2.1	0.0782	0.2734	3.4949	Thecc1EG046784t1	0.1176	0.2289	1.9472
GSVIVT01017797001	AT5G18660.1	0.0097	0.6212	64.297	Bra002177	0.009	0.5947	65.914	orange1.1g043385m	0.2002	0.5006	2.5003	mrna06733.1-v1.0-hybrid	0.3156	0.5397	1.7099	Lsat_1_v5_gn_3_24840.1	0.0097	0.6918	70.9835	Migut.G00206.1	0.0094	0.6018	63.8453	Potri.008G204900.1	0.2799	0.511	1.8255	Solyc01g067290.2.1	0.3627	0.5739	1.5821	Thecc1EG021140t1	0.1917	0.5152	2.687
GSVIVT01017825001	AT3G21480.1	0.2197	0.6496	2.9572	Bra031286	0.2019	0.6341	3.1404	orange1.1g002240m	0.3303	0.4562	1.3812	mrna06703.1-v1.0-hybrid	0.3618	0.542	1.4979	Lsat_1_v5_gn_5_52200.1	0.1204	0.4954	4.1128	Migut.N00129.1	0.2432	0.5958	2.4496	Potri.010G014700.1	0.4063	0.5546	1.3648	Solyc01g067790.2.1	0.2104	0.557	2.6473	Thecc1EG021114t6	0.3215	0.5632	1.7519
GSVIVT01017843001	AT4G15545.1	0.1462	0.2554	1.7467	Bra033493	0.18	0.2591	1.4394	orange1.1g019884m	0.2436	0.1995	0.8191	mrna06654.1-v1.0-hybrid	0.2563	0.2101	0.8196	Lsat_1_v5_gn_6_13861.1	0.1913	0.2658	1.3895	Migut.O00659.1	0.2938	0.3882	1.3216	Potri.010G027400.1	0.2215	0.186	0.8396	Solyc01g080510.2.1	0.2212	0.247	1.1166	Thecc1EG021092t1	0.1925	0.164	0.8523
GSVIVT01017866001	AT3G21580.1	0.1293	0.2658	2.0547	Bra001834	0.1469	0.2671	1.8188	orange1.1g015954m	0.2538	0.2193	0.864	mrna06121.1-v1.0-hybrid	0.3611	0.3385	0.9374	Lsat_1_v5_gn_5_165480.1	0.1371	0.2697	1.9661	Migut.N00139.1	0.2104	0.3287	1.5621	Potri.008G199900.1	0.1885	0.1794	0.9516	Solyc01g080300.2.1	0.2542	0.2871	1.1297	Thecc1EG020477t4	0.3525	0.4071	1.1548
GSVIVT01017878001	AT3G23580.1	0.0977	0.145	1.4842	Bra014962	0.0744	0.1507	2.0269	orange1.1g018948m	0.1179	0.1151	0.9765	mrna06066.1-v1.0-hybrid	0.1686	0.1493	0.8854	Lsat_1_v5_gn_5_77661.1	0.076	0.1481	1.9477	Migut.N00146.1	0.0713	0.1429	2.0054	Potri.008G201500.1	0.1314	0.1169	0.8903	Solyc01g080210.2.1	0.1336	0.1777	1.3295	Thecc1EG020494t1	0.1145	0.1112	0.9717
GSVIVT01017880001	AT5G19020.1	0.126	0.3351	2.66	Bra002202	0.0591	0.2911	4.9251	orange1.1g043580m	0.1915	0.185	0.9663	mrna06061.1-v1.0-hybrid	0.2607	0.2357	0.9041	Lsat_1_v5_gn_6_90800.1	0.1687	0.3122	1.8503	Migut.G00258.1	0.1608	0.2925	1.8197	Potri.010G029900.1	0.1908	0.2358	1.2355	Solyc01g080190.2.1	0.1478	0.251	1.6983	Thecc1EG020497t1	0.2131	0.2473	1.1606
GSVIVT01017882001	AT3G06170.1	0.0467	0.1417	3.035	Bra020763	0.0422	0.1448	3.4338	orange1.1g039061m	0.141	0.1158	0.8208	mrna06085.1-v1.0-hybrid	0.1234	0.106	0.8586	Lsat_1_v5_gn_5_76940.1	0.094	0.148	1.5736	Migut.G00260.1	0.0719	0.1372	1.909	Potri.008G201900.1	0.0821	0.0968	1.1794	Solyc06g054420.2.1	0.106	0.1193	1.1254	Thecc1EG020499t1	0.0789	0.0821	1.0406
GSVIVT01017886001	AT5G19050.1	0.062	0.1236	1.9944	Bra006492	0.0579	0.1294	2.2354	orange1.1g018555m	0.1059	0.1032	0.9746	mrna06106.1-v1.0-hybrid	0.0881	0.1171	1.3291	Lsat_1_v5_gn_7_67361.1	0.1115	0.1176	1.0542	Migut.N00151.1	0.0715	0.1292	1.8071	Potri.008G202300.1	0.1187	0.1091	0.9195	Solyc01g080140.2.1	0.0985	0.1267	1.2867	Thecc1EG020506t2	0.1189	0.0948	0.7976
GSVIVT01017890001	AT5G19090.1	0.0725	0.2092	2.885	Bra023702	0.0727	0.2163	2.9735	orange1.1g009466m	0.0407	0.2489	6.1112	mrna06098.1-v1.0-hybrid	0.068	0.2028	2.9814	Lsat_1_v5_gn_7_68501.1	0.0911	0.2576	2.8288	Migut.G00267.1	0.0871	0.1719	1.9735	Potri.008G202800.1	0.0356	0.2194	6.1631	Solyc01g080070.2.1	0.0471	0.1913	4.0621	Thecc1EG020515t2	0.0685	0.2615	3.8167
GSVIVT01017896001	AT3G06100.1	0.2347	0.4574	1.9488	Bra020777	0.2105	0.4642	2.2057	orange1.1g039196m	0.2628	0.258	0.9818	mrna05927.1-v1.0-hybrid	0.2769	0.2748	0.9923	Lsat_1_v5_gn_7_68000.1	0.2062	0.3865	1.8749	Migut.G00298.1	0.126	0.3592	2.8501	Potri.008G203300.1	0.2631	0.2612	0.9927	Solyc01g079890.2.1	0.1517	0.3722	2.4532	Thecc1EG020531t1	0.373	0.3279	0.8792
GSVIVT01017899001	AT5G19140.1	0.0548	0.1162	2.1194	Bra002216	0.0812	0.1341	1.6523	orange1.1g026270m	0.1174	0.0942	0.8028	mrna05926.1-v1.0-hybrid	0.0816	0.0613	0.7512	Lsat_1_v5_gn_5_74680.1	0.0692	0.1025	1.4827	Migut.G00299.1	0.0696	0.121	1.7377	Potri.008G203400.1	0.0743	0.0744	1.0009	Solyc01g079880.2.1	0.0977	0.0916	0.9378	Thecc1EG020532t1	0.0597	0.0652	1.0927
GSVIVT01017908001	AT3G06050.1	0.1304	0.202	1.5498	Bra020782	0.1137	0.2157	1.8968	orange1.1g028808m	0.1692	0.1383	0.8172	mrna05915.1-v1.0-hybrid	0.1337	0.1409	1.0538	Lsat_1_v5_gn_5_73880.1	0.0846	0.1399	1.6535	Migut.N00159.1	0.0941	0.1372	1.4579	Potri.019G024000.1	0.1408	0.1559	1.1076	Solyc01g079820.2.1	0.0615	0.1365	2.2205	Thecc1EG020545t1	0.1628	0.164	1.0076
GSVIVT01017910001	AT5G19210.2	0.121	0.2157	1.7829	Bra023712	0.1152	0.2369	2.0562	orange1.1g024287m	0.1649	0.1251	0.7586	mrna05911.1-v1.0-hybrid	0.1679	0.1834	1.0918	Lsat_1_v5_gn_7_64360.1	0.1424	0.2203	1.5476	Migut.G00308.1	0.1306	0.2097	1.6053	Potri.010G092200.1	0.1774	0.1659	0.9352	Solyc01g079800.2.1	0.1172	0.2011	1.7154	Thecc1EG020550t1	0.1434	0.1723	1.2016
GSVIVT01017933001	AT5G26240.1	0.0661	0.1032	1.5621	Bra009891	0.0688	0.1056	1.5337	orange1.1g003732m	0.0882	0.0714	0.8094	mrna05817.1-v1.0-hybrid	0.1004	0.0782	0.7796	Lsat_1_v5_gn_7_65741.1	0.0732	0.0921	1.2581	Migut.N00173.1	0.0729	0.0913	1.2525	Potri.010G090100.1	0.0808	0.0755	0.9343	Solyc09g075800.2.1	0.069	0.0969	1.403	Thecc1EG020580t1	0.0889	0.0758	0.8525
GSVIVT01017974001	AT1G05385.1	0.0754	0.2704	3.5862	Bra020654	0.068	0.274	4.0281	orange1.1g026691m	0.2124	0.2145	1.0097	mrna09860.1-v1.0-hybrid	0.2131	0.2609	1.2243	Lsat_1_v5_gn_7_66201.1	0.1485	0.2389	1.6095	Migut.G00337.1	0.1192	0.2679	2.2468	Potri.008G152800.1	0.1774	0.2119	1.1943	Solyc09g076030.2.1	0.1703	0.2384	1.4001	Thecc1EG020624t1	0.2001	0.2138	1.0685
GSVIVT01017989001	AT4G14850.1	0.0772	0.2198	2.8467	Bra037071	0.0867	0.2134	2.4628	orange1.1g007881m	0.1354	0.1514	1.1181	mrna15764.1-v1.0-hybrid	0.1177	0.1418	1.2048	Lsat_1_v5_gn_5_35501.1	0.1288	0.1915	1.4875	Migut.N00747.1	0.0715	0.1811	2.5326	Potri.010G086900.1	0.1417	0.1435	1.0122	Solyc02g014360.2.1	0.1037	0.1564	1.5082	Thecc1EG020635t1	0.1531	0.1635	1.0677
GSVIVT01018007001	AT3G22590.1	0.0016	0.1239	75.4654	Bra040834	0.0402	0.1111	2.7603	orange1.1g015893m	0.0915	0.1288	1.407	mrna20407.1-v1.0-hybrid	0.0503	0.0674	1.3384	Lsat_1_v5_gn_6_103081.1	0.0526	0.1067	2.029	Migut.G00354.1	0.0751	0.1731	2.305	Potri.010G085500.1	0.0867	0.1163	1.3416	Solyc06g054080.2.1	0.0645	0.1197	1.8543	Thecc1EG020654t1	0.0507	0.0777	1.5328
GSVIVT01018014001	AT4G14790.1	0.1066	0.2171	2.036	Bra036903	0.0814	0.2361	2.8996	orange1.1g008489m	0.2479	0.1858	0.7493	mrna29936.1-v1.0-hybrid	0.2582	0.2456	0.9515	Lsat_1_v5_gn_4_29301.1	0.0954	0.1475	1.545	Migut.N00200.1	0.1131	0.1775	1.5698	Potri.010G084100.1	0.2283	0.1566	0.6859	Solyc09g082380.2.1	0.1442	0.1841	1.2763	Thecc1EG020670t4	0.1872	0.154	0.8229
GSVIVT01018045001	AT4G10130.1	0.0041	0.3495	86.1168	Bra037908	0.0036	0.3743	105.439	orange1.1g041019m	0.2986	0.3244	1.0863	mrna09078.1-v1.0-hybrid	0.2262	0.354	1.5652	Lsat_1_v5_gn_1_20241.1	0.1502	0.3871	2.5774	Migut.N02701.1	0.1457	0.4059	2.7858	Potri.014G032000.1	0.2548	0.3097	1.2151	Solyc12g088890.1.1	0.3643	0.4443	1.2194	Thecc1EG033874t1	0.1062	0.3528	3.3217
GSVIVT01018051001	AT3G22880.1	0.0097	0.0516	5.3421	Bra023796	0.0237	0.0548	2.3081	orange1.1g047388m	0.0337	0.0265	0.7849	mrna11463.1-v1.0-hybrid	0.0711	0.0942	1.3253	Lsat_1_v5_gn_7_66001.1	0.0235	0.0317	1.3478	Migut.G00388.1	0.0222	0.0343	1.5442	Potri.010G081500.1	0.0478	0.0433	0.9056	Solyc09g082790.2.1	0.0361	0.0404	1.1213	Thecc1EG020712t1	0.0525	0.0497	0.9473
GSVIVT01018090001	AT3G23020.1	0.0983	0.254	2.5847	Bra033892	0.0854	0.2889	3.3846	orange1.1g003020m	0.1599	0.2061	1.2883	mrna29068.1-v1.0-hybrid	0.1884	0.2336	1.2403	Lsat_1_v5_gn_5_67920.1	0.0699	0.2509	3.5899	Migut.N00231.1	0.0622	0.268	4.3103	Potri.010G078900.1	0.1558	0.1815	1.1649	Solyc09g083110.1.1	0.1205	0.2535	2.1033	Thecc1EG020760t1	0.1644	0.1888	1.1484
GSVIVT01018092001	AT5G43750.1	0.0809	0.2836	3.5046	Bra035989	0.1239	0.277	2.2356	orange1.1g027688m	0.2563	0.2589	1.01	mrna32584.1-v1.0-hybrid	0.219	0.2466	1.1261	Lsat_1_v5_gn_3_124261.1	0.1032	0.2481	2.4057	Migut.G00414.1	0.1355	0.2748	2.0283	Potri.010G078800.1	0.179	0.2631	1.4695	Solyc09g083190.2.1	0.0585	0.2569	4.3931	Thecc1EG020763t1	0.1423	0.1772	1.2457
GSVIVT01018097001	AT5G43710.1	0.0886	0.172	1.9425	Bra035984	0.0949	0.2021	2.1293	orange1.1g047597m	0.1138	0.1169	1.0273	mrna32588.1-v1.0-hybrid	0.1457	0.1794	1.2311	Lsat_1_v5_gn_5_67540.1	0.0861	0.1415	1.6437	Migut.G00418.1	0.1182	0.1745	1.4766	Potri.008G160900.1	0.1397	0.131	0.9377	Solyc06g053860.2.1	0.0996	0.1582	1.5886	Thecc1EG020768t2	0.1235	0.1394	1.1285
GSVIVT01018102001	AT5G43680.1	0.2145	0.427	1.9903	Bra033692	0.193	0.4077	2.1124	orange1.1g038972m	0.1634	0.2029	1.2417	mrna32597.1-v1.0-hybrid	0.1975	0.3267	1.6544	Lsat_1_v5_gn_8_94841.1	0.0047	0.3083	65.2717	Migut.D00369.1	0.1696	0.2939	1.7333	Potri.002G045500.1	0.1408	0.2556	1.8156	Solyc04g080950.2.1	0.1606	0.2873	1.7885	Thecc1EG020776t1	0.1876	0.1809	0.9646
GSVIVT01018124001	AT5G43600.1	0.0653	0.1175	1.7993	Bra033687	0.0784	0.1253	1.5978	orange1.1g048461m	0.1401	0.1241	0.8859	mrna32555.1-v1.0-hybrid	0.1268	0.1078	0.85	Lsat_1_v5_gn_5_72961.1	0.0994	0.1388	1.3971	Migut.N00242.1	0.0525	0.0996	1.897	Potri.010G076100.1	0.143	0.1095	0.7662	Solyc09g083410.2.1	0.1042	0.1251	1.2007	Thecc1EG020797t1	0.1254	0.0913	0.7276
GSVIVT01018125001	AT3G23100.1	0.14	0.3042	2.173	Bra023763	0.1969	0.3076	1.5623	orange1.1g047048m	0.2116	0.1991	0.9409	mrna31938.1-v1.0-hybrid	0.2629	0.2342	0.8908	Lsat_1_v5_gn_3_122920.1	0.1237	0.3225	2.6075	Migut.G00439.1	0.1013	0.2283	2.2529	Potri.010G075900.1	0.2387	0.2174	0.9107	Solyc06g053770.2.1	0.1518	0.2268	1.4943	Thecc1EG020798t3	0.1872	0.2045	1.0924
GSVIVT01018154001	AT4G00060.1	0.1537	0.2947	1.917	Bra000561	0.1601	0.2979	1.861	orange1.1g000387m	0.1991	0.1983	0.9958	mrna03965.1-v1.0-hybrid	0.2306	0.2542	1.1024	Lsat_1_v5_gn_3_129280.1	0.0841	0.3099	3.6825	Migut.N01612.1	0.1924	0.2881	1.4978	Potri.014G066000.1	0.2288	0.2167	0.9471	Solyc01g090860.2.1	0.1962	0.2754	1.4037	Thecc1EG005597t1	0.2284	0.2071	0.9067
GSVIVT01018156001	AT1G12244.1	0.0683	0.3914	5.7331	Bra026983	0.1636	0.3399	2.0772	orange1.1g026881m	0.2576	0.2762	1.0722	mrna03966.1-v1.0-hybrid	0.388	0.4955	1.2769	Lsat_1_v5_gn_4_45501.1	0.1091	0.3273	3.0005	Migut.N01611.1	0.207	0.3038	1.4678	Potri.004G225600.1	0.2461	0.2929	1.1903	Solyc01g090880.2.1	0.1679	0.3088	1.8394	Thecc1EG005598t1	0.2703	0.2972	1.0994
GSVIVT01018209001	AT4G00030.1	0.0066	0.139	20.9945	Bra037309	0.0127	0.1436	11.3063	orange1.1g027529m	0.0705	0.0899	1.2757	mrna04776.1-v1.0-hybrid	0.0581	0.1212	2.0854	Lsat_1_v5_gn_7_10320.1	0.0579	0.1328	2.2951	Migut.B01575.1	0.0738	0.1502	2.0365	Potri.014G058400.1	0.0356	0.0822	2.3066	Solyc10g018590.1.1	0.0326	0.1099	3.3723	Thecc1EG005617t1	0.053	0.0931	1.7544
GSVIVT01018212001	AT3G60510.3	0.1254	0.2531	2.0187	Bra003417	0.1107	0.2603	2.3504	orange1.1g015820m	0.169	0.1984	1.1742	mrna04852.1-v1.0-hybrid	0.1892	0.1969	1.0409	Lsat_1_v5_gn_3_129500.1	0.1433	0.2199	1.5344	Migut.B01570.1	0.1884	0.2376	1.2615	Potri.014G057400.1	0.1683	0.195	1.1583	Solyc01g090700.2.1	0.1519	0.2205	1.4518	Thecc1EG005627t1	0.1891	0.1943	1.0274
GSVIVT01018220001	AT2G44970.1	0.1219	0.2369	1.9432	Bra040331	0.1275	0.2575	2.019	orange1.1g011098m	0.1552	0.1458	0.9396	mrna04833.1-v1.0-hybrid	0.1564	0.174	1.1122	Lsat_1_v5_gn_7_11360.1	0.1124	0.2493	2.217	Migut.B01560.1	0.0938	0.1814	1.9329	Potri.014G055900.1	0.1289	0.1466	1.1374	Solyc01g090590.2.1	0.1288	0.172	1.3354	Thecc1EG005635t1	0.1784	0.1621	0.9085
GSVIVT01018250001	AT3G60370.1	0.1177	0.2064	1.754	Bra014493	0.1166	0.1932	1.657	orange1.1g025317m	0.2048	0.146	0.713	mrna04937.1-v1.0-hybrid	0.2208	0.2827	1.2801	Lsat_1_v5_gn_3_131281.1	0.1126	0.1561	1.3868	Migut.B01549.1	0.1095	0.2347	2.1437	Potri.014G045600.1	0.2124	0.1667	0.7849	Solyc10g039270.1.1	0.1687	0.2099	1.2441	Thecc1EG005693t1	0.1746	0.1952	1.1179
GSVIVT01018268001	AT2G44850.1	0.1767	0.3791	2.1461	Bra040337	0.1469	0.296	2.0148	orange1.1g020044m	0.169	0.2211	1.3083	mrna04922.1-v1.0-hybrid	0.1898	0.2221	1.1701	Lsat_1_v5_gn_3_131600.1	0.1412	0.2353	1.6665	Migut.B01542.1	0.194	0.2606	1.343	Potri.002G137300.1	0.2124	0.2024	0.9529	Solyc01g090380.2.1	0.1108	0.264	2.3825	Thecc1EG005699t1	0.214	0.1946	0.9097
GSVIVT01018274001	AT1G02100.3	0.0644	0.1098	1.705	Bra032667	0.0915	0.1677	1.8319	orange1.1g018210m	0.1804	0.1748	0.9687	mrna04901.1-v1.0-hybrid	0.1409	0.1414	1.0037	Lsat_1_v5_gn_3_127241.1	0.113	0.1457	1.2899	Migut.N01738.1	0.0706	0.158	2.2372	Potri.014G047300.1	0.1296	0.0933	0.7203	Solyc01g090280.2.1	0.0934	0.1267	1.3553	Thecc1EG005709t4	0.1165	0.0783	0.6724
GSVIVT01018329001	AT1G02170.1	0.0587	0.1467	2.4997	Bra032430	0.0366	0.1414	3.8639	orange1.1g016243m	0.142	0.2002	1.4097	mrna03046.1-v1.0-hybrid	0.176	0.1927	1.0951	Lsat_1_v5_gn_1_83660.1	0.0992	0.1338	1.3482	Migut.B01499.1	0.0843	0.1162	1.3774	Potri.014G052500.1	0.1046	0.1301	1.2438	Solyc01g088710.2.1	0.0448	0.0914	2.0411	Thecc1EG005785t1	0.1025	0.1138	1.111
GSVIVT01018341001	AT2G44660.1	0.0935	0.2076	2.2218	Bra004854	0.12	0.1921	1.6012	orange1.1g009885m	0.2136	0.1826	0.8547	mrna03056.1-v1.0-hybrid	0.2242	0.2244	1.0011	Lsat_1_v5_gn_3_39780.1	0.119	0.228	1.9166	Migut.N01719.1	0.163	0.2083	1.2775	Potri.014G053200.1	0.1992	0.1967	0.9874	Solyc01g088650.2.1	0.1566	0.213	1.3604	Thecc1EG039791t1	0.1662	0.1709	1.0283
GSVIVT01018384001	AT2G44525.1	0.103	0.1743	1.6921	Bra004843	0.0971	0.1835	1.8909	orange1.1g030786m	0.0922	0.0938	1.0177	mrna20555.1-v1.0-hybrid	0.1182	0.1785	1.5105	Lsat_1_v5_gn_6_101400.1	0.0981	0.0982	1.0013	Migut.N01703.1	0.1306	0.1598	1.2236	Potri.014G179500.1	0.1867	0.1614	0.8643	Solyc01g088350.2.1	0.1386	0.1599	1.1538	Thecc1EG042340t1	0.1187	0.1232	1.0378
GSVIVT01018386001	AT2G44520.1	0.12	0.2811	2.3431	Bra037646	0.1367	0.2826	2.0663	orange1.1g015045m	0.1237	0.1887	1.5253	mrna27543.1-v1.0-hybrid	0.162	0.2433	1.5013	Lsat_1_v5_gn_4_39040.1	0.1507	0.2472	1.6405	Migut.B01467.1	0.151	0.264	1.7481	Potri.002G216100.1	0.1873	0.2239	1.1955	Solyc01g080860.2.1	0.197	0.2589	1.3142	Thecc1EG020446t1	0.1411	0.1998	1.4158
GSVIVT01018417001	AT2G44580.1	0.1268	0.2331	1.8388	Bra004848	0.1097	0.2686	2.4491	orange1.1g015967m	0.1375	0.1406	1.0226	mrna12336.1-v1.0-hybrid	0.1858	0.1916	1.0314	Lsat_1_v5_gn_4_46040.1	0.057	0.2017	3.5378	Migut.B01472.1	0.0589	0.2205	3.7436	Potri.001G346900.1	0.1537	0.1405	0.9145	Solyc01g088390.2.1	0.0964	0.1874	1.9438	Thecc1EG042348t2	0.1198	0.1189	0.9928
GSVIVT01018444001	AT5G51880.1	0.1074	0.2348	2.1871	Bra028284	0.1207	0.1948	1.6138	orange1.1g025868m	0.1629	0.1358	0.8335	mrna13353.1-v1.0-hybrid	0.1328	0.1648	1.2414	Lsat_1_v5_gn_2_130220.1	0.0955	0.1677	1.7566	Migut.F00396.1	0.0555	0.1894	3.4108	Potri.015G135300.1	0.1509	0.1462	0.9689	Solyc03g006820.2.1	0.0893	0.1814	2.032	Thecc1EG015052t3	0.1337	0.1276	0.9545
GSVIVT01018506001	AT5G51660.1	0.1	0.1489	1.489	Bra022557	0.0988	0.1565	1.5842	orange1.1g000545m	0.1028	0.0968	0.9419	mrna13412.1-v1.0-hybrid	0.1075	0.1064	0.9901	Lsat_1_v5_gn_8_8061.1	0.0976	0.1459	1.4949	Migut.F01168.1	0.0963	0.1371	1.4242	Potri.012G022700.1	0.1115	0.11	0.9871	Solyc03g007100.2.1	0.0964	0.1414	1.4669	Thecc1EG014995t1	0.0981	0.0884	0.9012
GSVIVT01018558001	AT5G51545.1	0.2105	0.4054	1.9265	Bra029168	0.1956	0.3632	1.8564	orange1.1g028975m	0.4411	0.35	0.7934	mrna21269.1-v1.0-hybrid	0.3036	0.3347	1.1025	Lsat_1_v5_gn_8_9340.1	0.2521	0.3997	1.5855	Migut.F00451.1	0.1771	0.3767	2.127	Potri.015G129600.1	0.2763	0.3259	1.1796	Solyc03g083570.2.1	0.147	0.3266	2.2221	Thecc1EG014960t1	0.2502	0.2666	1.0655
GSVIVT01018572001	AT5G51540.1	0.1234	0.2254	1.8261	Bra029169	0.108	0.2464	2.2822	orange1.1g037955m	0.165	0.1967	1.1924	mrna21266.1-v1.0-hybrid	0.1945	0.189	0.9719	Lsat_1_v5_gn_8_9260.1	0.1384	0.2462	1.7788	Migut.F00455.1	0.1599	0.2343	1.4655	Potri.015G129300.1	0.1276	0.1873	1.4685	Solyc03g083580.2.1	0.1659	0.2304	1.389	Thecc1EG014958t1	0.1949	0.2075	1.0642
GSVIVT01018597001	AT4G25270.1	0.115	0.279	2.4254	Bra013882	0.0772	0.2059	2.6693	orange1.1g009782m	0.1471	0.2229	1.5149	mrna21263.1-v1.0-hybrid	0.1482	0.2329	1.5718	Lsat_1_v5_gn_2_128820.1	0.072	0.236	3.276	Migut.F00457.1	0.0981	0.2823	2.8768	Potri.015G128800.1	0.1461	0.2035	1.3934	Solyc03g025700.1.1	0.1175	0.3031	2.579	Thecc1EG014953t1	0.1694	0.2257	1.3329
GSVIVT01018663001	AT3G47430.1	0.0312	0.1701	5.4582	Bra018149	0.0133	0.1711	12.8225	orange1.1g027077m	0.058	0.1273	2.1943	mrna21210.1-v1.0-hybrid	0.0767	0.1469	1.915	Lsat_1_v5_gn_2_128600.1	0.0315	0.1372	4.3507	Migut.F01185.1	0.0414	0.1277	3.0836	Potri.001G124400.1	0.0612	0.0945	1.544	Solyc03g093180.1.1	0.0545	0.1314	2.4084	Thecc1EG014921t1	0.0434	0.0927	2.137
GSVIVT01018681001	AT3G47450.1	0.1079	0.2383	2.2091	Bra018147	0.1126	0.2437	2.1655	orange1.1g008807m	0.1862	0.1611	0.8654	mrna21203.1-v1.0-hybrid	0.2807	0.4767	1.6981	Lsat_1_v5_gn_9_52001.1	0.1305	0.1992	1.5268	Migut.F00481.1	0.1265	0.1975	1.5612	Potri.001G124900.1	0.1773	0.162	0.914	Solyc03g093240.2.1	0.147	0.1943	1.3216	Thecc1EG014916t1	0.1511	0.1747	1.1558
GSVIVT01018732001	AT5G66120.2	0.0935	0.1555	1.6623	Bra037185	0.0698	0.1627	2.3317	orange1.1g013271m	0.1353	0.1334	0.9861	mrna14571.1-v1.0-hybrid	0.149	0.1395	0.9367	Lsat_1_v5_gn_3_125660.1	0.1208	0.2213	1.8316	Migut.C00533.1	0.0927	0.1686	1.8194	Potri.005G110900.1	0.0878	0.1185	1.3498	Solyc02g083590.2.1	0.0876	0.1513	1.7277	Thecc1EG000167t1	0.1342	0.1278	0.9526
GSVIVT01018736001	AT5G66130.1	0.219	0.3587	1.6378	Bra037184	0.1809	0.3614	1.9977	orange1.1g005987m	0.3352	0.3029	0.9036	mrna14575.1-v1.0-hybrid	0.2603	0.2605	1.0005	Lsat_1_v5_gn_3_72080.1	0.1695	0.2905	1.7139	Migut.L00910.1	0.2335	0.299	1.2807	Potri.005G111000.1	0.2346	0.2345	0.9993	Solyc02g083600.2.1	0.1927	0.286	1.484	Thecc1EG000169t1	0.2308	0.2298	0.9956
GSVIVT01018747001	AT4G35980.1	0.1021	0.1647	1.6136	Bra011652	0.0206	0.1293	6.273	orange1.1g034605m	0.0958	0.1301	1.3583	mrna14582.1-v1.0-hybrid	0.0981	0.1161	1.1841	Lsat_1_v5_gn_4_145721.1	0.0973	0.1295	1.3304	Migut.H02175.1	0.0544	0.1486	2.7301	Potri.005G111900.1	0.0734	0.0651	0.8869	Solyc02g083650.2.1	0.0504	0.0794	1.5755	Thecc1EG000175t1	0.0933	0.0909	0.9739
GSVIVT01018776001	AT4G36050.2	0.1774	0.2362	1.3315	Bra011657	0.1794	0.2149	1.1974	orange1.1g006757m	0.1924	0.169	0.8783	mrna14607.1-v1.0-hybrid	0.1507	0.2071	1.3743	Lsat_1_v5_gn_4_144841.1	0.1679	0.2099	1.2502	Migut.N01741.1	0.166	0.2306	1.3891	Potri.007G057400.1	0.1664	0.1889	1.1353	Solyc03g033530.2.1	0.1588	0.2267	1.4278	Thecc1EG000203t1	0.1801	0.1838	1.021
GSVIVT01018782001	AT5G66230.1	0.1123	0.5267	4.6895	Bra037180	0.0755	0.5399	7.1462	orange1.1g018356m	0.2587	0.328	1.2677	mrna14613.1-v1.0-hybrid	0.2591	0.2968	1.1453	Lsat_1_v5_gn_4_146360.1	0.0468	0.465	9.9339	Migut.H01153.1	0.0086	0.524	61.0908	Potri.005G114100.1	0.189	0.2937	1.554	Solyc02g083890.2.1	0.0901	0.3331	3.6971	Thecc1EG000212t1	0.2112	0.3171	1.5016
GSVIVT01018786001	AT5G66240.2	0.0576	0.1075	1.8663	Bra031808	0.0539	0.1179	2.1849	orange1.1g020021m	0.05	0.048	0.9598	mrna14620.1-v1.0-hybrid	0.0594	0.0586	0.986	Lsat_1_v5_gn_2_75881.1	0.0537	0.0521	0.9703	Migut.H02167.1	0.0372	0.0475	1.2771	Potri.005G114600.1	0.1466	0.1226	0.836	Solyc02g083940.2.1	0.0457	0.0553	1.2111	Thecc1EG000214t1	0.1303	0.1359	1.0429
GSVIVT01018789001	AT2G17975.1	0.228	0.2479	1.0874	Bra039905	0.2421	0.2299	0.9496	orange1.1g020350m	0.1726	0.1528	0.8854	mrna14624.1-v1.0-hybrid	0.2026	0.1723	0.8507	Lsat_1_v5_gn_4_146641.1	0.0065	0.4577	70.835	Migut.H01156.1	0.2548	0.2899	1.1377	Potri.005G115100.1	0.1918	0.1613	0.8412	Solyc03g033560.2.1	0.224	0.2237	0.9988	Thecc1EG000218t1	0.1831	0.1467	0.8015
GSVIVT01018799001	AT2G18030.1	0.1951	0.2192	1.1233	Bra037241	0.1786	0.2216	1.2409	orange1.1g025993m	0.1383	0.1616	1.1681	mrna21968.1-v1.0-hybrid	0.1948	0.2486	1.2765	Lsat_1_v5_gn_4_146761.1	0.1616	0.1871	1.158	Migut.H01151.1	0.1304	0.1684	1.2914	Potri.007G012900.1	0.2093	0.2284	1.0912	Solyc02g084030.2.1	0.1232	0.1797	1.4586	Thecc1EG000227t1	0.165	0.1682	1.0194
GSVIVT01018843001	AT1G77370.1	0.1997	0.2693	1.3486	Bra037174	0.1284	0.3097	2.4121	orange1.1g032253m	0.176	0.2202	1.2509	mrna14915.1-v1.0-hybrid	0.2021	0.2266	1.1209	Lsat_1_v5_gn_2_78261.1	0.1276	0.3017	2.3649	Migut.H02493.1	0.2387	0.2542	1.0648	Potri.007G017300.1	0.2491	0.2387	0.9581	Solyc02g084660.2.1	0.1632	0.2437	1.4937	Thecc1EG000270t1	0.2636	0.216	0.8194
GSVIVT01018854001	AT5G66360.2	0.0182	0.2854	15.712	Bra012062	0.026	0.2763	10.6172	orange1.1g047897m	0.0961	0.1211	1.2599	mrna14905.1-v1.0-hybrid	0.1587	0.2701	1.7026	Lsat_1_v5_gn_4_151541.1	0.1331	0.2756	2.0701	Migut.H02502.1	0.0864	0.2828	3.2725	Potri.018G018900.1	0.16	0.2467	1.5417	Solyc02g084730.2.1	0.0943	0.236	2.5019	Thecc1EG000283t1	0.1803	0.2492	1.3823
GSVIVT01018858001	AT4G36390.1	0.0765	0.1953	2.5522	Bra011679	0.0552	0.204	3.6979	orange1.1g041524m	0.109	0.1051	0.9645	mrna14902.1-v1.0-hybrid	0.1195	0.1646	1.3772	Lsat_1_v5_gn_3_75100.1	0.0666	0.1815	2.7242	Migut.H02505.1	0.0954	0.1596	1.6733	Potri.007G018500.1	0.0946	0.1328	1.4034	Solyc02g084750.2.1	0.1061	0.1605	1.5133	Thecc1EG000288t2	0.1009	0.1462	1.4488
GSVIVT01018859001	AT4G36400.1	0.0642	0.1208	1.8827	Bra017758	0.0788	0.123	1.5607	orange1.1g009112m	0.1009	0.083	0.822	mrna14901.1-v1.0-hybrid	0.1386	0.1066	0.7689	Lsat_1_v5_gn_2_78121.1	0.0705	0.0985	1.3959	Migut.H02506.1	0.0809	0.0975	1.2052	Potri.007G018600.1	0.0825	0.0704	0.8525	Solyc02g062430.2.1	0.0716	0.0833	1.1627	Thecc1EG000289t1	0.0942	0.0737	0.7827
GSVIVT01018866001	AT4G36440.1	0.1789	0.2657	1.4851	Bra011682	0.2054	0.2675	1.3023	orange1.1g015107m	0.2832	0.2598	0.9171	mrna14929.1-v1.0-hybrid	0.3134	0.4133	1.3189	Lsat_1_v5_gn_2_78040.1	0.1828	0.2176	1.1907	Migut.H02510.1	0.132	0.2075	1.5717	Potri.007G019400.1	0.2732	0.2149	0.7866	Solyc02g084810.2.1	0.2132	0.2019	0.9472	Thecc1EG000296t1	0.2391	0.1935	0.8091
GSVIVT01018876001	AT5G49410.1	0.0709	0.2121	2.9938	Bra020637	0.0975	0.1951	1.9998	orange1.1g042237m	0.1936	0.2077	1.073	mrna14931.1-v1.0-hybrid	0.1347	0.0992	0.7368	Lsat_1_v5_gn_4_151821.1	0.2089	0.324	1.5511	Migut.H02511.1	0.0928	0.1271	1.3697	Potri.005G118900.1	0.1012	0.1263	1.2486	Solyc02g062530.2.1	0.112	0.1869	1.6681	Thecc1EG017340t1	0.0935	0.1295	1.3843
GSVIVT01018892001	AT5G66420.2	0.0899	0.1631	1.8134	Bra012069	0.0674	0.1785	2.6489	orange1.1g004491m	0.1409	0.1442	1.0233	mrna14970.1-v1.0-hybrid	0.1403	0.1693	1.2069	Lsat_1_v5_gn_4_148020.1	0.1001	0.181	1.8081	Migut.H02523.1	0.1213	0.1708	1.4084	Potri.007G021000.1	0.1422	0.1396	0.982	Solyc02g062560.2.1	0.1267	0.1676	1.3235	Thecc1EG000322t2	0.1556	0.1363	0.876
GSVIVT01018924001	AT5G66470.1	0.0494	0.0769	1.5561	Bra037168	0.0405	0.0783	1.933	orange1.1g014942m	0.0413	0.0503	1.2189	mrna14721.1-v1.0-hybrid	0.0523	0.0566	1.0805	Lsat_1_v5_gn_2_77400.1	0.0446	0.0693	1.5535	Migut.H02527.1	0.0263	0.0565	2.1504	Potri.007G021900.1	0.0597	0.0539	0.9027	Solyc02g077280.2.1	0.0309	0.0484	1.5667	Thecc1EG000341t1	0.0485	0.0432	0.8918
GSVIVT01018934001	AT4G36530.2	0.0832	0.1921	2.3093	Bra011689	0.0872	0.1886	2.1614	orange1.1g017361m	0.1604	0.1431	0.8921	mrna14735.1-v1.0-hybrid	0.1694	0.15	0.8857	Lsat_1_v5_gn_4_152681.1	0.1163	0.1843	1.5844	Migut.H02536.1	0.0934	0.1746	1.87	Potri.005G121000.1	0.1766	0.1523	0.8621	Solyc02g062610.2.1	0.0814	0.1649	2.0268	Thecc1EG000351t1	0.1593	0.126	0.7913
GSVIVT01018935001	AT2G18245.1	0.1559	0.3914	2.5108	Bra037228	0.1775	0.3994	2.2506	orange1.1g045563m	0.2404	0.2909	1.2099	mrna14736.1-v1.0-hybrid	0.3025	0.3858	1.2753	Lsat_1_v5_gn_4_148220.1	0.2554	0.4335	1.6972	Migut.H00961.1	0.2132	0.3662	1.7182	Potri.007G023000.1	0.2117	0.3525	1.6655	Solyc02g085080.2.1	0.274	0.3847	1.404	Thecc1EG000352t1	0.1232	0.3989	3.2379
GSVIVT01018938001	AT5G66530.1	0.095	0.1825	1.9212	Bra012079	0.0499	0.4575	9.1769	orange1.1g021412m	0.1806	0.1426	0.7895	mrna14739.1-v1.0-hybrid	0.1089	0.1444	1.326	Lsat_1_v5_gn_3_76061.1	0.0894	0.1461	1.6341	Migut.H00964.1	0.1338	0.1913	1.4293	Potri.007G023200.1	0.1234	0.1138	0.9223	Solyc02g085100.2.1	0.0919	0.1281	1.3932	Thecc1EG000356t1	0.1434	0.1406	0.9806
GSVIVT01018952001	AT1G63810.1	0.1356	0.224	1.6512	Bra010564	0.1351	0.2248	1.6642	orange1.1g001555m	0.1825	0.1677	0.919	mrna14764.1-v1.0-hybrid	0.163	0.1789	1.0977	Lsat_1_v5_gn_4_152020.1	0.1542	0.2419	1.5689	Migut.H00986.1	0.1492	0.2402	1.6097	Potri.007G024600.1	0.1723	0.1774	1.0292	Solyc02g085230.2.1	0.1748	0.2525	1.4446	Thecc1EG000377t1	0.1742	0.1759	1.0093
GSVIVT01018953001	AT2G18390.1	0.0136	0.0352	2.5938	Bra039613	0.0167	0.0386	2.3079	orange1.1g029920m	0.0136	0.0179	1.3199	mrna02323.1-v1.0-hybrid	0.0307	0.0333	1.083	Lsat_1_v5_gn_4_152040.1	0.0163	0.04	2.459	Migut.H00987.1	0.0111	0.0518	4.6681	Potri.007G024800.1	0.0266	0.0244	0.9196	Solyc07g014650.2.1	0.0325	0.0552	1.6973	Thecc1EG000378t1	0.0173	0.0201	1.1583
GSVIVT01018985001	AT4G36650.1	0.069	0.1128	1.6345	Bra017769	0.0562	0.1231	2.1926	orange1.1g046187m	0.0984	0.1397	1.4201	mrna29585.1-v1.0-hybrid	0.0803	0.1237	1.54	Lsat_1_v5_gn_4_150821.1	0.0533	0.1171	2.196	Migut.H01003.1	0.0318	0.1129	3.5543	Potri.007G027600.1	0.0768	0.1314	1.7096	Solyc02g085470.2.1	0.093	0.144	1.5482	Thecc1EG000416t1	0.1051	0.1192	1.1341
GSVIVT01019056001	AT3G03330.1	0.1259	0.1935	1.5367	Bra031995	0.1261	0.2036	1.6144	orange1.1g020382m	0.1464	0.1344	0.9179	mrna21521.1-v1.0-hybrid	0.1154	0.1032	0.8949	Lsat_1_v5_gn_0_14680.1	0.1421	0.1906	1.3414	Migut.F01857.1	0.0699	0.1937	2.77	Potri.013G084100.1	0.1039	0.1144	1.1015	Solyc04g024590.2.1	0.1022	0.1703	1.6652	Thecc1EG025096t1	0.1184	0.1101	0.9298
GSVIVT01019061001	AT1G65270.2	0.1219	0.244	2.0017	Bra035357	0.1468	0.2234	1.522	orange1.1g022239m	0.2182	0.2361	1.082	mrna21518.1-v1.0-hybrid	0.2545	0.2459	0.9661	Lsat_1_v5_gn_0_14820.1	0.1907	0.2482	1.3018	Migut.F01861.1	0.1647	0.21	1.2748	Potri.019G055100.1	0.192	0.228	1.1875	Solyc04g047720.2.1	0.1479	0.2639	1.7849	Thecc1EG025127t1	0.2118	0.1819	0.8591
GSVIVT01019072001	AT1G65230.1	0.1458	0.2404	1.6488	Bra022487	0.1742	0.2626	1.5076	orange1.1g019804m	0.1907	0.2919	1.5305	mrna16816.1-v1.0-hybrid	0.1935	0.2826	1.4608	Lsat_1_v5_gn_0_18400.1	0.2314	0.2437	1.053	Migut.F02113.1	0.1202	0.2398	1.9943	Potri.013G085300.1	0.1683	0.2049	1.2176	Solyc04g056580.2.1	0.0905	0.1868	2.0638	Thecc1EG025167t1	0.1568	0.1869	1.1921
GSVIVT01019130001	AT1G65380.1	0.1152	0.2849	2.4722	Bra022482	0.0811	0.2837	3.5005	orange1.1g004747m	0.156	0.2165	1.3879	mrna16790.1-v1.0-hybrid	0.1967	0.2303	1.1705	Lsat_1_v5_gn_1_58361.1	0.1334	0.2755	2.0649	Migut.L01029.1	0.17	0.2891	1.7001	Potri.013G087200.1	0.1751	0.2028	1.1584	Solyc04g056640.1.1	0.1217	0.2751	2.2616	Thecc1EG025275t1	0.1651	0.2223	1.3465
GSVIVT01019158001	AT1G31800.1	0.0829	0.1402	1.6906	Bra038437	0.0867	0.1547	1.7839	orange1.1g007231m	0.1261	0.1515	1.201	mrna16768.1-v1.0-hybrid	0.1539	0.1485	0.9647	Lsat_1_v5_gn_2_16321.1	0.0928	0.1481	1.5959	Migut.F02071.1	0.0705	0.1605	2.2748	Potri.013G088100.1	0.1348	0.1336	0.9912	Solyc04g051190.2.1	0.0502	0.1294	2.5765	Thecc1EG025309t2	0.1084	0.1251	1.1541
GSVIVT01019237001	AT5G17620.1	0.041	0.0762	1.8562	Bra023628	0.0485	0.0761	1.567	orange1.1g020070m	0.0494	0.0506	1.0245	mrna07449.1-v1.0-hybrid	0.1438	0.1454	1.0108	Lsat_1_v5_gn_1_89980.1	0.0493	0.0814	1.6507	Migut.N01676.1	0.0504	0.0733	1.4525	Potri.013G072300.1	0.06	0.0546	0.9107	Solyc01g081380.2.1	0.0567	0.0741	1.3062	Thecc1EG025720t1	0.048	0.045	0.9388
GSVIVT01019305001	AT5G17660.1	0.0613	0.253	4.1303	Bra013960	0.112	0.277	2.4722	orange1.1g026219m	0.2994	0.2917	0.9745	mrna03006.1-v1.0-hybrid	0.1789	0.33	1.8444	Lsat_1_v5_gn_7_33441.1	0.1736	0.258	1.4865	Migut.N01667.1	0.1283	0.2838	2.2115	Potri.013G070800.1	0.1771	0.2457	1.3876	Solyc01g081460.2.1	0.1471	0.277	1.8828	Thecc1EG025733t1	0.174	0.2611	1.5004
GSVIVT01019412001	AT1G63940.2	0.0551	0.1415	2.5679	Bra027670	0.0453	0.1305	2.878	orange1.1g010917m	0.077	0.0858	1.1149	mrna31837.1-v1.0-hybrid	0.097	0.1091	1.1251	Lsat_1_v5_gn_6_85001.1	0.061	0.1245	2.0412	Migut.A00725.1	0.0721	0.1093	1.5154	Potri.001G099600.1	0.0974	0.1094	1.1234	Solyc08g081530.2.1	0.0719	0.1116	1.5536	Thecc1EG016334t2	0.1107	0.0986	0.8913
GSVIVT01019418001	AT1G63990.1	0.0753	0.1649	2.1901	Bra027674	0.0548	0.1762	3.2175	orange1.1g037694m	0.1126	0.1084	0.9625	mrna31842.1-v1.0-hybrid	0.1121	0.1442	1.2867	Lsat_1_v5_gn_6_4261.1	0.1076	0.1566	1.4549	Migut.A00719.1	0.0804	0.1664	2.07	Potri.001G099100.1	0.1193	0.1158	0.9706	Solyc08g081590.1.1	0.0847	0.1637	1.9322	Thecc1EG016342t1	0.1173	0.1237	1.055
GSVIVT01019449001	AT1G64150.1	0.1941	0.3792	1.9532	Bra027754	0.136	0.2976	2.1887	orange1.1g018517m	0.2225	0.1922	0.8642	mrna31997.1-v1.0-hybrid	0.3065	0.2456	0.8011	Lsat_1_v5_gn_3_9840.1	0.1534	0.2563	1.6706	Migut.E01805.1	0.2876	0.339	1.1785	Potri.003G134300.1	0.2204	0.2481	1.1258	Solyc08g081770.2.1	0.2415	0.2784	1.1529	Thecc1EG016371t1	0.285	0.1993	0.6995
GSVIVT01019450001	AT4G23690.1	0.0054	0.401	73.9658	Bra019277	0.0053	0.3948	74.8492	orange1.1g038627m	0.1165	0.1354	1.1615	mrna32000.1-v1.0-hybrid	0.0328	0.1391	4.2374	Lsat_1_v5_gn_3_9760.1	0.0022	0.1568	70.0783	Migut.A00696.1	0.0147	0.2043	13.927	Potri.001G096900.1	0.106	0.124	1.17	Solyc08g081790.1.1	0.0156	0.1842	11.7843	Thecc1EG016372t1	0.1456	0.1863	1.2795
GSVIVT01019488001	AT4G23760.1	0.0736	0.3297	4.4811	Bra019267	0.0065	0.4482	68.7864	orange1.1g035279m	0.0964	0.2754	2.8574	mrna32031.1-v1.0-hybrid	0.2067	0.2528	1.223	Lsat_1_v5_gn_6_11880.1	0.151	0.3416	2.2628	Migut.E01229.1	0.0052	0.3214	61.6425	Potri.003G136500.1	0.1154	0.197	1.707	Solyc12g056090.1.1	0.1597	0.3977	2.4903	Thecc1EG016398t1	0.1203	0.252	2.0948
GSVIVT01019526001	AT4G23840.1	0.2096	0.4277	2.0401	Bra019263	0.1807	0.4235	2.3436	orange1.1g006752m	0.2842	0.2705	0.952	mrna32089.1-v1.0-hybrid	0.2854	0.3102	1.087	Lsat_1_v5_gn_6_12380.1	0.2279	0.3279	1.4386	Migut.A00646.1	0.2544	0.3469	1.3638	Potri.001G092000.1	0.3727	0.2997	0.8041	Solyc08g082270.2.1	0.2362	0.3309	1.4009	Thecc1EG016458t5	0.2872	0.2799	0.9746
GSVIVT01019561001	AT4G10920.1	0.0437	0.1857	4.2495	Bra000728	0.0604	0.1846	3.055	orange1.1g031792m	0.1299	0.302	2.3259	mrna32147.1-v1.0-hybrid	0.1826	0.2679	1.4674	Lsat_1_v5_gn_3_11280.1	0.0935	0.2245	2.4025	Migut.A00620.1	0.0032	0.233	72.7113	Potri.001G089400.1	0.0053	0.3457	64.7719	Solyc08g082580.2.1	0.0765	0.212	2.7731	Thecc1EG016493t1	0.1662	0.2229	1.3411
GSVIVT01019609001	AT1G64550.1	0.0764	0.1042	1.3645	Bra027728	0.0773	0.1168	1.5102	orange1.1g024529m	0.0286	0.0217	0.7595	mrna25103.1-v1.0-hybrid	0.1255	0.1346	1.0724	Lsat_1_v5_gn_6_8920.1	0.0659	0.0886	1.3444	Migut.C00616.1	0.0816	0.1015	1.2429	Potri.001G087300.1	0.0846	0.0763	0.9024	Solyc08g082850.2.1	0.0748	0.0965	1.2904	Thecc1EG016518t2	0.0822	0.0743	0.9041
GSVIVT01019613001	AT1G64600.1	0.0837	0.23	2.7492	Bra027724	0.0929	0.2385	2.5675	orange1.1g012511m	0.1221	0.1223	1.0017	mrna25099.1-v1.0-hybrid	0.16	0.1841	1.1507	Lsat_1_v5_gn_6_83620.1	0.0997	0.1722	1.727	Migut.E00656.1	0.1315	0.2029	1.5434	Potri.001G086800.1	0.1357	0.1446	1.0656	Solyc08g082880.2.1	0.0904	0.127	1.4047	Thecc1EG015686t1	0.1191	0.1283	1.0773
GSVIVT01019628001	AT5G63830.1	0.1563	0.3086	1.974	Bra024239	0.1246	0.3054	2.4502	orange1.1g035529m	0.2028	0.1782	0.8784	mrna20410.1-v1.0-hybrid	0.1436	0.1779	1.2384	Lsat_1_v5_gn_6_9040.1	0.1212	0.2505	2.0678	Migut.J00879.1	0.1385	0.243	1.7553	Potri.003G145100.1	0.1878	0.1951	1.0386	Solyc08g082960.2.1	0.1604	0.2173	1.3546	Thecc1EG015676t1	0.1646	0.1553	0.9435
GSVIVT01019635001	AT4G10760.1	0.0628	0.2224	3.5448	Bra035280	0.0599	0.203	3.3866	orange1.1g005272m	0.1458	0.1809	1.2402	mrna01911.1-v1.0-hybrid	0.1609	0.1873	1.164	Lsat_1_v5_gn_3_13660.1	0.1097	0.1812	1.6511	Migut.I01141.1	0.0953	0.1719	1.8048	Potri.001G085200.1	0.1087	0.1586	1.4596	Solyc08g066730.2.1	0.1094	0.1463	1.3373	Thecc1EG015668t1	0.1198	0.1706	1.4243
GSVIVT01019636001	AT1G64640.1	0.2531	0.4518	1.7852	Bra027717	0.1588	0.4163	2.6224	orange1.1g029432m	0.1568	0.2164	1.3803	mrna01910.1-v1.0-hybrid	0.2154	0.2375	1.1028	Lsat_1_v5_gn_6_82280.1	0.176	0.2923	1.661	Migut.E00636.1	0.1358	0.3076	2.2655	Potri.001G085100.1	0.2147	0.2035	0.9478	Solyc08g066740.2.1	0.2674	0.3524	1.3179	Thecc1EG015667t1	0.1325	0.1611	1.2156
GSVIVT01019639001	AT5G41970.1	0.0932	0.1468	1.5746	Bra028517	0.0673	0.1455	2.161	orange1.1g019180m	0.1291	0.1151	0.8919	mrna01907.1-v1.0-hybrid	0.0951	0.0952	1.0012	Lsat_1_v5_gn_3_13701.1	0.0769	0.1138	1.4802	Migut.A01094.1	0.0746	0.1247	1.6707	Potri.003G145900.1	0.1313	0.1052	0.8012	Solyc11g020870.1.1	0.0662	0.1136	1.7172	Thecc1EG015663t1	0.1085	0.1071	0.987
GSVIVT01019707001	AT4G38120.1	0.2653	0.3708	1.3975	Bra013929	0.2408	0.3565	1.4805	orange1.1g035871m	0.2768	0.2307	0.8332	mrna01831.1-v1.0-hybrid	0.2548	0.2305	0.9045	Lsat_1_v5_gn_3_13301.1	0.2441	0.2986	1.2234	Migut.H02249.1	0.2488	0.3312	1.331	Potri.001G454200.1	0.2284	0.2181	0.9548	Solyc07g008450.2.1	0.2553	0.3289	1.2884	Thecc1EG015566t1	0.2953	0.2293	0.7766
GSVIVT01019746001	AT1G63680.1	0.0287	0.0866	3.0229	Bra027655	0.028	0.0804	2.8769	orange1.1g041678m	0.0413	0.0495	1.1978	mrna32500.1-v1.0-hybrid	0.0394	0.0495	1.2551	Lsat_1_v5_gn_3_6620.1	0.0319	0.1122	3.514	Migut.E01089.1	0.0203	0.0636	3.14	Potri.001G103300.1	0.0516	0.0558	1.0818	Solyc08g081170.2.1	0.0283	0.0525	1.8523	Thecc1EG016268t1	0.0426	0.0605	1.4189
GSVIVT01019754001	AT4G11440.1	0.1511	0.4413	2.9218	Bra033144	0.1818	0.3384	1.8613	orange1.1g005451m	0.3034	0.3085	1.0166	mrna32483.1-v1.0-hybrid	0.2987	0.3335	1.1162	Lsat_1_v5_gn_6_6541.1	0.2448	0.3622	1.4795	Migut.A00763.1	0.2133	0.4046	1.8971	Potri.003G127600.1	0.3373	0.3088	0.9156	Solyc08g081070.2.1	0.2515	0.4085	1.6243	Thecc1EG016255t1	0.3077	0.3067	0.9968
GSVIVT01019761001	AT1G63490.1	0.2046	0.3491	1.7065	Bra027644	0.2013	0.3641	1.8086	orange1.1g000212m	0.2889	0.2634	0.9118	mrna32474.1-v1.0-hybrid	0.2728	0.2808	1.0295	Lsat_1_v5_gn_3_7360.1	0.2085	0.2894	1.3885	Migut.E01096.1	0.2142	0.3416	1.5951	Potri.003G126600.1	0.2566	0.2475	0.9647	Solyc08g081000.2.1	0.2349	0.3193	1.3595	Thecc1EG016246t1	0.282	0.2636	0.9346
GSVIVT01019803001	AT2G32500.1	0.1423	0.3083	2.1668	Bra022889	0.1986	0.3076	1.5491	orange1.1g022676m	0.2727	0.2482	0.9101	mrna32428.1-v1.0-hybrid	0.4432	0.4452	1.0043	Lsat_1_v5_gn_6_6941.1	0.1587	0.2665	1.6792	Migut.A00797.1	0.1778	0.2948	1.6583	Potri.014G154900.1	0.3599	0.2745	0.7627	Solyc12g056350.1.1	0.2285	0.2939	1.286	Thecc1EG011919t3	0.2941	0.281	0.9555
GSVIVT01019806001	AT1G12800.1	0.184	0.3347	1.8189	Bra019788	0.1517	0.3502	2.3079	orange1.1g009429m	0.2704	0.3671	1.3579	mrna32437.1-v1.0-hybrid	0.2447	0.3251	1.3284	Lsat_1_v5_gn_6_5820.1	0.2021	0.351	1.7365	Migut.A00792.1	0.1442	0.319	2.2121	Potri.003G124200.1	0.2541	0.299	1.1767	Solyc08g007950.2.1	0.1971	0.2924	1.4837	Thecc1EG016217t1	0.2003	0.2355	1.1759
GSVIVT01019819001	AT4G11720.1	0.0756	0.217	2.8717	Bra040884	0.0847	0.2344	2.7677	orange1.1g005351m	0.1554	0.1334	0.8586	mrna11037.1-v1.0-hybrid	0.1814	0.2115	1.1659	Lsat_1_v5_gn_3_5380.1	0.1705	0.2628	1.5417	Migut.E01288.1	0.1092	0.1608	1.4715	Potri.001G109000.1	0.1916	0.1555	0.8117	Solyc08g080450.1.1	0.1148	0.1989	1.7331	Thecc1EG016189t1	0.1894	0.1731	0.9144
GSVIVT01019825001	AT1G63160.1	0.0301	0.0637	2.1141	Bra027624	0.02	0.0524	2.6167	orange1.1g020071m	0.0624	0.0604	0.9672	mrna32410.1-v1.0-hybrid	0.0621	0.0545	0.8791	Lsat_1_v5_gn_3_5320.1	0.0444	0.0615	1.3854	Migut.A00936.1	0.0664	0.0828	1.2469	Potri.003G123200.1	0.0535	0.0503	0.9402	Solyc08g080510.2.1	0.043	0.0654	1.5212	Thecc1EG016193t2	0.0561	0.0682	1.2163
GSVIVT01019827001	AT4G11670.1	0.1487	0.3762	2.5308	Bra040967	0.1692	0.3642	2.1528	orange1.1g037655m	0.2414	0.2252	0.9331	mrna32412.1-v1.0-hybrid	0.2617	0.2777	1.0611	Lsat_1_v5_gn_3_8441.1	0.2282	0.3356	1.4706	Migut.A00938.1	0.2747	0.3462	1.2606	Potri.001G108400.1	0.2751	0.242	0.8798	Solyc08g080520.2.1	0.2248	0.3372	1.4996	Thecc1EG016195t1	0.228	0.2533	1.1108
GSVIVT01019903001	AT4G11980.1	0.0959	0.1918	2	Bra029428	0.1014	0.199	1.9622	orange1.1g021805m	0.2038	0.1797	0.8817	mrna32337.1-v1.0-hybrid	0.1118	0.1561	1.3961	Lsat_1_v5_gn_6_10661.1	0.1434	0.1875	1.3075	Migut.A00879.1	0.1179	0.1546	1.3106	Potri.003G118300.1	0.1484	0.1852	1.2483	Solyc08g079820.2.1	0.1183	0.1425	1.2053	Thecc1EG047022t1	0.1925	0.1702	0.8839
GSVIVT01020091001	AT1G59720.1	0.1143	0.2585	2.2604	Bra017899	0.1161	0.2745	2.3641	orange1.1g038206m	0.173	0.1856	1.0732	mrna14212.1-v1.0-hybrid	0.2444	0.2826	1.1562	Lsat_1_v5_gn_2_69500.1	0.1115	0.2594	2.3275	Migut.L01357.1	0.1304	0.3087	2.3673	Potri.018G092400.1	0.1988	0.2089	1.0508	Solyc05g006800.1.1	0.1058	0.2382	2.2516	Thecc1EG010027t1	0.1797	0.2118	1.1787
GSVIVT01020137001	AT1G70070.1	0.087	0.1556	1.7878	Bra016240	0.0851	0.1528	1.7944	orange1.1g001047m	0.1277	0.1103	0.8634	mrna00733.1-v1.0-hybrid	0.1369	0.1375	1.0043	Lsat_1_v5_gn_3_49280.1	0.089	0.121	1.359	Migut.L01377.1	0.1077	0.1251	1.1613	Potri.010G038500.1	0.1355	0.1247	0.9206	Solyc05g006530.2.1	0.0981	0.1232	1.2561	Thecc1EG010129t1	0.1024	0.0987	0.9641
GSVIVT01020142001	AT1G10460.1	0.1498	0.3388	2.2616	Bra031713	0.0316	0.3584	11.3394	orange1.1g027536m	0.1309	0.2306	1.7621	mrna00729.1-v1.0-hybrid	0.1513	0.2144	1.4168	Lsat_1_v5_gn_8_163140.1	0.0383	0.2084	5.4447	Migut.L01381.1	0.1186	0.271	2.2854	Potri.010G038200.1	0.2111	0.2472	1.171	Solyc05g006500.2.1	0.0964	0.2688	2.7881	Thecc1EG047006t1	0.2039	0.2443	1.1984
GSVIVT01020162001	AT3G05680.2	0.1759	0.3098	1.7609	Bra001163	0.1827	0.3292	1.8017	orange1.1g000104m	0.2014	0.2053	1.0196	mrna18305.1-v1.0-hybrid	0.2083	0.204	0.9789	Lsat_1_v5_gn_6_33801.1	0.1454	0.2652	1.8243	Migut.J00694.1	0.1835	0.2968	1.6169	Potri.016G069100.1	0.2089	0.1902	0.9104	Solyc03g020020.2.1	0.2001	0.2834	1.4163	Thecc1EG022969t1	0.22	0.1973	0.8969
GSVIVT01020172001	AT1G10522.1	0.1237	0.3322	2.6855	Bra019925	0.1918	0.3609	1.8817	orange1.1g030190m	0.1411	0.2437	1.728	mrna00700.1-v1.0-hybrid	0.0899	0.2607	2.8985	Lsat_1_v5_gn_3_49121.1	0.0721	0.3544	4.9156	Migut.L01446.1	0.0745	0.3198	4.2916	Potri.010G094900.1	0.2075	0.3443	1.6591	Solyc05g006110.2.1	0.0266	0.2802	10.5313	Thecc1EG010206t1	0.1876	0.279	1.4868
GSVIVT01020174001	AT1G10520.1	0.1347	0.2261	1.6781	Bra018434	0.1372	0.2383	1.7365	orange1.1g009303m	0.191	0.2064	1.0805	mrna00703.1-v1.0-hybrid	0.1432	0.1697	1.1853	Lsat_1_v5_gn_9_83200.1	0.1003	0.1807	1.8006	Migut.L01447.1	0.146	0.2131	1.4595	Potri.010G094800.1	0.1345	0.1715	1.2753	Solyc05g006120.2.1	0.177	0.2587	1.4613	Thecc1EG010205t1	0.1983	0.2244	1.1313
GSVIVT01020175001	AT1G59990.1	0.0619	0.301	4.8655	Bra035413	0.0787	0.3043	3.8642	orange1.1g045757m	0.2533	0.2377	0.9385	mrna00707.1-v1.0-hybrid	0.251	0.2787	1.1102	Lsat_1_v5_gn_8_160361.1	0.122	0.2497	2.0462	Migut.L01448.1	0.1119	0.3006	2.687	Potri.008G193800.1	0.2203	0.2436	1.1059	Solyc05g006130.2.1	0.1269	0.2441	1.9233	Thecc1EG010200t3	0.1865	0.2188	1.1735
GSVIVT01020205001	AT1G60060.1	0.051	0.0865	1.6943	Bra031531	0.0619	0.1038	1.6786	orange1.1g017877m	0.1019	0.0652	0.6395	mrna00684.1-v1.0-hybrid	0.2202	0.2458	1.1161	Lsat_1_v5_gn_8_157561.1	0.0798	0.1165	1.4591	Migut.L01435.1	0.0976	0.1102	1.1289	Potri.010G096400.1	0.0828	0.0555	0.6697	Solyc05g005810.2.1	0.0413	0.0785	1.9005	Thecc1EG010281t1	0.0862	0.0564	0.6539
GSVIVT01020239001	AT1G60230.1	0.1048	0.2069	1.9737	Bra027163	0.0922	0.2091	2.2684	orange1.1g011810m	0.1535	0.1614	1.0517	mrna00652.1-v1.0-hybrid	0.1599	0.1763	1.1028	Lsat_1_v5_gn_4_5880.1	0.1037	0.1869	1.8021	Migut.L01411.1	0.0893	0.1808	2.0237	Potri.010G040700.1	0.1867	0.1932	1.0346	Solyc05g005590.2.1	0.1128	0.1784	1.5808	Thecc1EG010314t2	0.1397	0.1536	1.0992
GSVIVT01020279001	AT1G56090.1	0.0849	0.2057	2.4218	Bra030817	0.0885	0.218	2.4643	orange1.1g023491m	0.1569	0.1794	1.1434	mrna30040.1-v1.0-hybrid	0.2027	0.2201	1.0856	Lsat_1_v5_gn_7_111741.1	0.0817	0.1656	2.028	Migut.H01683.1	0.183	0.21	1.1477	Potri.005G097300.1	0.1141	0.1489	1.3047	Solyc07g066530.2.1	0.1362	0.1846	1.3556	Thecc1EG032564t2	0.1815	0.1726	0.951
GSVIVT01020281001	AT1G53720.1	0.0028	0.1888	68.0984	Bra030819	0.0341	0.2073	6.0755	orange1.1g007792m	0.094	0.2058	2.19	mrna30043.1-v1.0-hybrid	0.1101	0.2218	2.0146	Lsat_1_v5_gn_7_71321.1	0.0975	0.2303	2.3622	Migut.M01560.1	0.1014	0.2554	2.5193	Potri.005G097500.1	0.0902	0.1656	1.8367	Solyc07g066420.2.1	0.087	0.2316	2.661	Thecc1EG039332t2	0.1391	0.1942	1.3961
GSVIVT01020355001	AT1G16540.1	0.1433	0.2218	1.5479	Bra026041	0.124	0.2339	1.8856	orange1.1g010538m	0.1893	0.1626	0.859	mrna30050.1-v1.0-hybrid	0.2038	0.1904	0.9342	Lsat_1_v5_gn_7_111601.1	0.1464	0.2114	1.4436	Migut.M01548.1	0.1482	0.2473	1.6687	Potri.007G066400.1	0.186	0.1864	1.0022	Solyc07g066480.2.1	0.1874	0.2248	1.2001	Thecc1EG032386t1	0.1904	0.1776	0.9329
GSVIVT01020406001	AT1G16590.1	0.1502	0.2446	1.6287	Bra026713	0.1181	0.2385	2.0186	orange1.1g028781m	0.1601	0.185	1.1558	mrna30058.1-v1.0-hybrid	0.1993	0.353	1.7711	Lsat_1_v5_gn_6_63040.1	0.1623	0.3304	2.0351	Migut.H01688.1	0.1181	0.1999	1.6919	Potri.001G439000.1	0.1275	0.1513	1.187	Solyc09g098220.2.1	0.1304	0.2195	1.683	Thecc1EG032409t1	0.1138	0.1511	1.3285
GSVIVT01020436001	AT1G56050.1	0.0405	0.0717	1.7699	Bra037091	0.026	0.0775	2.9862	orange1.1g012870m	0.0868	0.0722	0.8313	mrna10436.1-v1.0-hybrid	0.0609	0.0462	0.7586	Lsat_1_v5_gn_9_45640.1	0.0567	0.0592	1.044	Migut.H01695.1	0.0696	0.0665	0.9557	Potri.001G457900.1	0.0374	0.0292	0.7807	Solyc07g066430.2.1	0.0613	0.06	0.9798	Thecc1EG032434t1	0.0392	0.0293	0.7477
GSVIVT01020461001	AT5G64150.1	0.0884	0.1989	2.2493	Bra024271	0.0357	0.2251	6.2996	orange1.1g017476m	0.1516	0.1881	1.2411	mrna10474.1-v1.0-hybrid	0.111	0.16	1.4415	Lsat_1_v5_gn_7_116060.1	0.1256	0.2253	1.7942	Migut.M01570.1	0.1425	0.2123	1.4897	Potri.003G221400.1	0.1374	0.17	1.2371	Solyc07g066280.2.1	0.1391	0.2115	1.5203	Thecc1EG016738t2	0.166	0.2252	1.3567
GSVIVT01020477001	AT1G16650.1	0.1705	0.2665	1.5632	Bra026033	0.1457	0.2591	1.7783	orange1.1g022433m	0.2469	0.2376	0.9622	mrna10467.1-v1.0-hybrid	0.2188	0.2171	0.9921	Lsat_1_v5_gn_9_46800.1	0.1965	0.2607	1.3262	Migut.M01565.1	0.2577	0.3853	1.4947	Potri.007G065300.1	0.2359	0.2354	0.9976	Solyc07g066340.2.1	0.2124	0.303	1.4263	Thecc1EG032475t1	0.2657	0.2655	0.9992
GSVIVT01020479001	AT3G45890.1	0.089	0.2197	2.4701	Bra038270	0.0789	0.2228	2.8239	orange1.1g045134m	0.145	0.1774	1.2232	mrna08656.1-v1.0-hybrid	0.1252	0.1897	1.5154	Lsat_1_v5_gn_5_56941.1	0.1062	0.1464	1.3785	Migut.A00536.1	0.1444	0.2097	1.4524	Potri.001G193300.1	0.1399	0.1807	1.2919	Solyc08g005570.2.1	0.159	0.2061	1.2966	Thecc1EG016682t1	0.1448	0.1587	1.0965
GSVIVT01020539001	AT1G03687.1	0.1532	0.2939	1.9185	Bra032546	0.1199	0.2987	2.4905	orange1.1g016430m	0.2864	0.2271	0.7929	mrna17708.1-v1.0-hybrid	0.2021	0.1822	0.9019	Lsat_1_v5_gn_8_133201.1	0.1525	0.2242	1.4698	Migut.H01188.1	0.1951	0.2807	1.4385	Potri.013G132100.1	0.2524	0.2065	0.818	Solyc07g054070.2.1	0.2495	0.2554	1.0238	Thecc1EG008099t1	0.2639	0.1987	0.7529
GSVIVT01020577001	AT2G20635.1	0.1015	0.2335	2.3008	Bra031135	0.1257	0.2675	2.1276	orange1.1g018699m	0.1802	0.1462	0.8114	mrna17737.1-v1.0-hybrid	0.1939	0.2203	1.1362	Lsat_1_v5_gn_4_66841.1	0.171	0.2419	1.4149	Migut.M00167.1	0.1417	0.2298	1.6222	Potri.007G139000.1	0.233	0.2237	0.9599	Solyc07g053820.2.1	0.1452	0.2124	1.4628	Thecc1EG008143t1	0.1748	0.1737	0.9938
GSVIVT01020583001	AT5G44240.1	0.0494	0.0701	1.4182	Bra033730	0.0483	0.0754	1.5602	orange1.1g001304m	0.0682	0.0541	0.7927	mrna11757.1-v1.0-hybrid	0.085	0.0799	0.9404	Lsat_1_v5_gn_5_44941.1	0.0729	0.083	1.139	Migut.A00166.1	0.0551	0.0658	1.1938	Potri.017G013500.1	0.0636	0.056	0.8811	Solyc11g017170.1.1	0.0641	0.0851	1.3278	Thecc1EG008159t1	0.0492	0.0385	0.7815
GSVIVT01020613001	AT5G44150.1	0.1814	0.5013	2.7629	Bra027532	0.1511	0.5582	3.6949	orange1.1g012781m	0.3429	0.3891	1.1348	mrna02020.1-v1.0-hybrid	0.2942	0.4968	1.6886	Lsat_1_v5_gn_8_69500.1	0.2454	0.5147	2.0972	Migut.M00152.1	0.0927	0.4981	5.3714	Potri.017G017200.1	0.3425	0.523	1.527	Solyc07g053560.2.1	0.3068	0.6282	2.0475	Thecc1EG008239t1	0.354	0.398	1.1242
GSVIVT01020671001	AT1G06240.1	0.0621	0.1952	3.142	Bra030644	0.0639	0.1907	2.9838	orange1.1g016349m	0.1015	0.1123	1.1067	mrna17817.1-v1.0-hybrid	0.0872	0.1125	1.291	Lsat_1_v5_gn_8_139680.1	0.0826	0.1236	1.4966	Migut.H02153.1	0.0772	0.1489	1.9286	Potri.019G090600.1	0.0826	0.103	1.2462	Solyc10g008060.2.1	0.0642	0.1174	1.8295	Thecc1EG003677t1	0.1017	0.1135	1.1158
GSVIVT01020726001	AT2G42700.2	0.1298	0.2269	1.7485	Bra004723	0.1262	0.2368	1.8768	orange1.1g003965m	0.1852	0.1536	0.8295	mrna15773.1-v1.0-hybrid	0.2015	0.1643	0.8156	Lsat_1_v5_gn_4_64481.1	0.1398	0.25	1.7885	Migut.M00272.1	0.1479	0.2084	1.4091	Potri.014G142900.1	0.198	0.1629	0.8225	Solyc12g013950.1.1	0.1567	0.1979	1.2629	Thecc1EG001734t1	0.1766	0.1399	0.7924
GSVIVT01020727001	AT2G42710.1	0.2053	0.241	1.1739	Bra004722	0.1446	0.2499	1.7287	orange1.1g015333m	0.2019	0.2559	1.2676	mrna15774.1-v1.0-hybrid	0.1968	0.2304	1.1706	Lsat_1_v5_gn_5_5261.1	0.0969	0.2322	2.3965	Migut.H02144.1	0.1203	0.3138	2.6077	Potri.014G143000.1	0.2619	0.2661	1.016	Solyc12g013990.1.1	0.1047	0.282	2.6944	Thecc1EG001735t1	0.2804	0.2243	0.7999
GSVIVT01020728001	AT3G58690.1	0.0757	0.1119	1.4785	Bra007412	0.0879	0.1255	1.4284	orange1.1g016117m	0.1009	0.1023	1.0134	mrna15779.1-v1.0-hybrid	0.1172	0.1072	0.9142	Lsat_1_v5_gn_3_16321.1	0.0796	0.1507	1.8934	Migut.M00273.1	0.0777	0.1413	1.8178	Potri.014G143100.1	0.108	0.111	1.0287	Solyc07g055180.2.1	0.1007	0.1271	1.2622	Thecc1EG001736t1	0.0907	0.0924	1.0187
GSVIVT01020748001	AT2G42750.1	0.1205	0.2174	1.8043	Bra004721	0.0792	0.2233	2.819	orange1.1g019284m	0.1503	0.1521	1.0123	mrna15792.1-v1.0-hybrid	0.1554	0.1459	0.9389	Lsat_1_v5_gn_4_65101.1	0.1267	0.212	1.6727	Migut.M00246.1	0.105	0.1534	1.4616	Potri.014G143400.1	0.1393	0.153	1.098	Solyc07g055260.2.1	0.0772	0.1597	2.0682	Thecc1EG001752t1	0.1864	0.1685	0.904
GSVIVT01020789001	AT2G42780.1	0.0636	0.47	7.3957	Bra000274	0.166	0.3988	2.4022	orange1.1g028495m	0.0527	0.2815	5.3373	mrna20731.1-v1.0-hybrid	0.093	0.3027	3.2561	Lsat_1_v5_gn_8_31860.1	0.0453	0.2831	6.2541	Migut.H02112.1	0.0529	0.3157	5.9698	Potri.012G059000.1	0.1126	0.2008	1.7833	Solyc07g055830.2.1	0.0462	0.2765	5.9905	Thecc1EG001808t1	0.154	0.2262	1.4685
GSVIVT01020797001	AT4G14970.1	0.2033	0.3283	1.6149	Bra039704	0.1973	0.3303	1.6739	orange1.1g000816m	0.3039	0.2565	0.8439	mrna24302.1-v1.0-hybrid	0.2694	0.2466	0.9155	Lsat_1_v5_gn_2_66140.1	0.1984	0.316	1.5925	Migut.B01114.1	0.1975	0.3605	1.8253	Potri.006G023500.1	0.2341	0.2318	0.9899	Solyc01g097110.1.1	0.2095	0.3192	1.5237	Thecc1EG002102t1	0.27	0.2333	0.8641
GSVIVT01020817001	AT3G10260.3	0.121	0.2885	2.3836	Bra029827	0.1427	0.3081	2.1595	orange1.1g025770m	0.2764	0.1963	0.7104	mrna28783.1-v1.0-hybrid	0.1585	0.1659	1.0469	Lsat_1_v5_gn_3_35581.1	0.2369	0.2913	1.2297	Migut.M00113.1	0.1305	0.2124	1.6275	Potri.002G055600.1	0.2667	0.1958	0.7342	Solyc12g006290.1.1	0.2147	0.243	1.1322	Thecc1EG001925t1	0.231	0.1798	0.7781
GSVIVT01020843001	AT1G06550.1	0.0786	0.174	2.2125	Bra030657	0.0718	0.1586	2.2087	orange1.1g016043m	0.1602	0.1207	0.7535	mrna28745.1-v1.0-hybrid	0.1139	0.1252	1.0988	Lsat_1_v5_gn_8_159361.1	0.12	0.1687	1.4053	Migut.M00557.1	0.1189	0.167	1.4052	Potri.002G057700.1	0.1209	0.1174	0.9718	Solyc12g011160.1.1	0.1304	0.1526	1.1697	Thecc1EG002029t1	0.1299	0.1097	0.8449
GSVIVT01020866001	AT1G06510.1	0.2113	0.4037	1.9107	Bra015506	0.24	0.3772	1.5718	orange1.1g029755m	0.3959	0.4356	1.1004	mrna28719.1-v1.0-hybrid	0.2219	0.2953	1.3309	Lsat_1_v5_gn_4_26980.1	0.2014	0.3659	1.8172	Migut.M00488.1	0.1928	0.3522	1.827	Potri.005G203100.1	0.2861	0.375	1.3107	Solyc10g007730.2.1	0.1709	0.3193	1.8678	Thecc1EG001884t1	0.2749	0.3493	1.2706
GSVIVT01020870001	AT2G26430.1	0.1179	0.2012	1.7064	Bra012508	0.0861	0.1832	2.1283	orange1.1g021552m	0.1312	0.1154	0.8798	mrna22361.1-v1.0-hybrid	0.1302	0.2353	1.8072	Lsat_1_v5_gn_9_71340.1	0.1003	0.1824	1.8186	Migut.J00575.1	0.0801	0.1507	1.8819	Potri.008G043600.1	0.1115	0.1362	1.2224	Solyc01g098350.2.1	0.1029	0.1351	1.3136	Thecc1EG043086t1	0.1201	0.1128	0.939
GSVIVT01020873001	AT1G79490.1	0.0572	0.1244	2.1753	Bra003609	0.0563	0.1381	2.4519	orange1.1g003353m	0.099	0.1179	1.1911	mrna18475.1-v1.0-hybrid	0.1222	0.1185	0.9696	Lsat_1_v5_gn_7_110921.1	0.0436	0.1302	2.9884	Migut.M01509.1	0.043	0.0919	2.1356	Potri.010G173400.1	0.0947	0.0995	1.0512	Solyc08g078150.1.1	0.0704	0.0959	1.3617	Thecc1EG045492t1	0.0959	0.0981	1.0224
GSVIVT01020874001	AT2G42920.1	0.1284	0.2975	2.3175	Bra004731	0.1426	0.3284	2.3033	orange1.1g046039m	0.1747	0.1574	0.9008	mrna28714.1-v1.0-hybrid	0.1664	0.1614	0.9702	Lsat_1_v5_gn_9_67160.1	0.1237	0.2404	1.9427	Migut.M00490.1	0.1282	0.2771	2.1624	Potri.005G202600.1	0.1659	0.1953	1.1772	Solyc11g064750.1.1	0.1548	0.2294	1.482	Thecc1EG001877t1	0.1522	0.1653	1.0861
GSVIVT01020907001	AT2G32760.1	0.1324	0.2796	2.1119	Bra022901	0.1246	0.2792	2.2405	orange1.1g018202m	0.195	0.1663	0.853	mrna06494.1-v1.0-hybrid	0.1944	0.1773	0.912	Lsat_1_v5_gn_6_61160.1	0.1674	0.2131	1.2725	Migut.N00400.1	0.1962	0.2408	1.2273	Potri.017G056800.1	0.1613	0.1935	1.1997	Solyc09g092030.2.1	0.1432	0.2082	1.4534	Thecc1EG020292t1	0.1886	0.1775	0.9415
GSVIVT01020914001	AT4G14147.2	0.0782	0.1215	1.5539	Bra032763	0.0334	0.0464	1.3875	orange1.1g028136m	0.1354	0.1342	0.9908	mrna06503.1-v1.0-hybrid	0.1254	0.2164	1.7256	Lsat_1_v5_gn_1_72060.1	0.0784	0.1081	1.3789	Migut.G00716.1	0.0198	0.029	1.4631	Potri.017G057400.1	0.1073	0.145	1.3516	Solyc12g098430.1.1	0.0143	0.0282	1.9786	Thecc1EG020286t2	0.0238	0.0205	0.8599
GSVIVT01021028001	AT4G13870.2	0.1935	0.3767	1.9471	Bra032748	0.2039	0.3851	1.8883	orange1.1g022027m	0.3028	0.3993	1.3186	mrna06559.1-v1.0-hybrid	0.2243	0.2519	1.1232	Lsat_1_v5_gn_1_70741.1	0.191	0.4064	2.1275	Migut.G00760.1	0.2126	0.3477	1.6353	Potri.017G059200.1	0.3188	0.3133	0.9829	Solyc09g092340.2.1	0.3747	0.4171	1.1132	Thecc1EG020232t1	0.3022	0.387	1.2805
GSVIVT01021083001	AT2G33800.1	0.0339	0.3552	10.4628	Bra021879	0.0051	0.3312	64.5227	orange1.1g021869m	0.0058	0.3373	58.2347	mrna02372.1-v1.0-hybrid	0.1129	0.2841	2.5174	Lsat_1_v5_gn_7_21701.1	0.0938	0.2622	2.7944	Migut.H01481.1	0.0045	0.2914	65.4771	Potri.004G045700.1	0.0176	0.2677	15.2273	Solyc02g077990.2.1	0.0354	0.308	8.7071	Thecc1EG029839t1	0.0045	0.2579	57.3902
GSVIVT01021110001	AT1G28410.1	0.1978	0.4217	2.1323	Bra032907	0.2283	0.4215	1.8463	orange1.1g038837m	0.272	0.2536	0.9324	mrna29748.1-v1.0-hybrid	0.3242	0.3086	0.9518	Lsat_1_v5_gn_1_120761.1	0.4038	0.4475	1.1082	Migut.H01471.1	0.3157	0.405	1.2827	Potri.004G048500.1	0.2952	0.3313	1.1221	Solyc02g077690.2.1	0.2331	0.3837	1.6461	Thecc1EG029808t1	0.4046	0.2408	0.5952
GSVIVT01021140001	AT1G28530.1	0.1963	0.3563	1.8152	Bra010863	0.2185	0.3621	1.6571	orange1.1g007246m	0.258	0.2744	1.0636	mrna29780.1-v1.0-hybrid	0.2831	0.2671	0.9435	Lsat_1_v5_gn_4_51620.1	0.1881	0.3575	1.9006	Migut.M01092.1	0.2285	0.3798	1.6624	Potri.004G051000.1	0.2343	0.2585	1.1033	Solyc03g006280.2.1	0.2169	0.4008	1.8474	Thecc1EG029783t1	0.2267	0.285	1.257
GSVIVT01021151001	AT4G18460.1	0.0625	0.1008	1.6125	Bra013312	0.0727	0.1055	1.4513	orange1.1g028617m	0.1612	0.2459	1.5255	mrna29792.1-v1.0-hybrid	0.1661	0.1335	0.8035	Lsat_1_v5_gn_1_120360.1	0.1752	0.2046	1.1674	Migut.M01077.1	0.1267	0.1514	1.1949	Potri.011G062200.1	0.0961	0.103	1.0718	Solyc02g077310.2.1	0.0721	0.0872	1.2095	Thecc1EG029768t1	0.0717	0.0857	1.1964
GSVIVT01021163001	AT4G18465.1	0.0985	0.1329	1.3494	Bra013313	0.1018	0.1311	1.2871	orange1.1g005436m	0.1008	0.0799	0.7922	mrna10746.1-v1.0-hybrid	0.0947	0.0968	1.0223	Lsat_1_v5_gn_7_23681.1	0.0661	0.0952	1.4415	Migut.M01073.1	0.0877	0.1084	1.2366	Potri.004G052700.1	0.1053	0.0879	0.8352	Solyc09g097820.2.1	0.0876	0.1053	1.2022	Thecc1EG029762t1	0.1029	0.077	0.7478
GSVIVT01021190001	AT1G29040.1	0.0352	0.0915	2.6012	Bra030114	0.0348	0.0792	2.2768	orange1.1g026293m	0.0316	0.0502	1.5895	mrna29820.1-v1.0-hybrid	0.0491	0.0578	1.1769	Lsat_1_v5_gn_4_50020.1	0.0587	0.0807	1.3736	Migut.M01050.1	0.0423	0.0576	1.3621	Potri.011G064600.1	0.0313	0.0382	1.2183	Solyc07g064690.1.1	0.0065	0.0584	9.0479	Thecc1EG029725t1	0.0434	0.0493	1.1367
GSVIVT01021193001	AT1G29070.1	0.1111	0.2469	2.2227	Bra040773	0.1098	0.2498	2.2743	orange1.1g029110m	0.3524	0.2803	0.7954	mrna29822.1-v1.0-hybrid	0.2439	0.1591	0.6523	Lsat_1_v5_gn_7_23061.1	0.1654	0.2439	1.4751	Migut.H01450.1	0.1141	0.2835	2.4856	Potri.011G064800.1	0.1691	0.1257	0.7432	Solyc01g056780.2.1	0.1934	0.2847	1.472	Thecc1EG029722t1	0.1812	0.1561	0.8617
GSVIVT01021196001	AT2G34090.2	0.1287	0.2076	1.6132	Bra005453	0.1253	0.1743	1.3902	orange1.1g011440m	0.1519	0.1627	1.071	mrna05053.1-v1.0-hybrid	0.1375	0.1461	1.0627	Lsat_1_v5_gn_7_23040.1	0.136	0.1519	1.1169	Migut.H01447.1	0.1232	0.1781	1.4452	Potri.011G065000.1	0.1287	0.1395	1.0843	Solyc02g076950.2.1	0.1481	0.2186	1.4766	Thecc1EG029716t1	0.1914	0.1707	0.8916
GSVIVT01021209001	AT1G29120.5	0.0633	0.1031	1.6305	Bra010851	0.0593	0.1141	1.9231	orange1.1g013169m	0.1577	0.0976	0.6189	mrna29657.1-v1.0-hybrid	0.1355	0.115	0.8488	Lsat_1_v5_gn_1_90600.1	0.0848	0.1256	1.4813	Migut.M01040.1	0.0986	0.1493	1.5145	Potri.011G065700.1	0.1265	0.0902	0.7129	Solyc02g076870.2.1	0.1375	0.1146	0.8331	Thecc1EG029704t1	0.1331	0.0917	0.6886
GSVIVT01021249001	AT5G45760.1	0.123	0.2094	1.7032	Bra017592	0.1173	0.2286	1.9497	orange1.1g017194m	0.2119	0.1603	0.7565	mrna12640.1-v1.0-hybrid	0.2166	0.2002	0.9242	Lsat_1_v5_gn_7_25921.1	0.1598	0.2047	1.2807	Migut.M01013.1	0.1622	0.2221	1.3692	Potri.011G069700.1	0.1895	0.1399	0.7383	Solyc02g072230.2.1	0.2033	0.24	1.1809	Thecc1EG029660t2	0.1793	0.153	0.8534
GSVIVT01021256001	AT4G18810.2	0.0722	0.1629	2.2576	Bra013352	0.0802	0.166	2.0701	orange1.1g047192m	0.1104	0.1145	1.0367	mrna29710.1-v1.0-hybrid	0.1492	0.1295	0.8675	Lsat_1_v5_gn_1_110100.1	0.0742	0.1196	1.6117	Migut.M01009.1	0.0915	0.1404	1.5352	Potri.004G061200.1	0.1174	0.106	0.9028	Solyc02g072160.2.1	0.1146	0.1265	1.1036	Thecc1EG029648t3	0.1441	0.11	0.7634
GSVIVT01021311001	AT5G45660.1	0.0081	0.4693	58.2712	Bra025065	0.0076	0.4488	58.9162	orange1.1g039952m	0.12	0.7438	6.1968	mrna24858.1-v1.0-hybrid	0.1493	0.2744	1.8379	Lsat_1_v5_gn_0_21300.1	0.1368	0.3529	2.5793	Migut.M00982.1	0.0098	0.5786	58.9825	Potri.011G076600.1	0.1623	0.2676	1.6489	Solyc02g071600.2.1	0.101	0.3076	3.0447	Thecc1EG029593t1	0.0055	0.305	55.9242
GSVIVT01021316001	AT1G29630.2	0.1426	0.2356	1.6529	Bra030153	0.1418	0.2144	1.5115	orange1.1g005869m	0.2463	0.2195	0.8913	mrna24876.1-v1.0-hybrid	0.2364	0.2535	1.0723	Lsat_1_v5_gn_7_26381.1	0.1595	0.2298	1.4405	Migut.M00971.1	0.1398	0.2329	1.6661	Potri.011G077000.1	0.1649	0.2245	1.3613	Solyc02g071530.1.1	0.1701	0.2232	1.312	Thecc1EG029587t3	0.2188	0.1733	0.792
GSVIVT01021378001	AT5G46420.1	0.2148	0.3794	1.7663	Bra025017	0.1924	0.4058	2.1093	orange1.1g005946m	0.2832	0.2776	0.9801	mrna24882.1-v1.0-hybrid	0.2518	0.2591	1.0289	Lsat_1_v5_gn_7_31040.1	0.1822	0.3099	1.7008	Migut.M00959.1	0.1906	0.3511	1.8418	Potri.001G353800.1	0.227	0.2249	0.9905	Solyc02g071280.2.1	0.214	0.3295	1.5401	Thecc1EG029565t1	0.2708	0.2647	0.9774
GSVIVT01021388001	AT5G46390.2	0.1341	0.2391	1.7837	Bra017546	0.1561	0.2592	1.6605	orange1.1g012084m	0.1832	0.1822	0.9946	mrna24893.1-v1.0-hybrid	0.1446	0.1749	1.2098	Lsat_1_v5_gn_4_27940.1	0.1428	0.2044	1.4318	Migut.M00953.1	0.1903	0.2807	1.4754	Potri.011G078700.1	0.1454	0.1626	1.1176	Solyc02g071190.2.1	0.1566	0.2167	1.3842	Thecc1EG029558t1	0.1642	0.1744	1.0618
GSVIVT01021403001	AT3G14730.1	0.1373	0.3423	2.4937	Bra021574	0.1345	0.3368	2.5033	orange1.1g048281m	0.1571	0.2174	1.3839	mrna06711.1-v1.0-hybrid	0.177	0.2188	1.2362	Lsat_1_v5_gn_8_69101.1	0.101	0.2838	2.8096	Migut.J01659.1	0.1152	0.2855	2.4778	Potri.006G090900.1	0.1442	0.236	1.6364	Solyc07g008480.1.1	0.0738	0.2114	2.8649	Thecc1EG027462t1	0.1648	0.206	1.2504
GSVIVT01021404001	AT4G18240.1	0.1126	0.2083	1.8493	Bra021017	0.095	0.212	2.2326	orange1.1g002589m	0.2283	0.1929	0.8449	mrna30547.1-v1.0-hybrid	0.1633	0.1827	1.1187	Lsat_1_v5_gn_7_34440.1	0.1251	0.2012	1.6084	Migut.M00941.1	0.1706	0.2393	1.4026	Potri.001G351800.1	0.1638	0.1315	0.8028	Solyc02g071040.2.1	0.144	0.2074	1.4399	Thecc1EG029533t2	0.1974	0.1679	0.8505
GSVIVT01021428001	AT4G18260.1	0.1284	0.3198	2.4912	Bra012608	0.0923	0.3086	3.3436	orange1.1g025311m	0.1639	0.1885	1.15	mrna30579.1-v1.0-hybrid	0.2136	0.1868	0.8748	Lsat_1_v5_gn_1_96760.1	0.1192	0.3174	2.663	Migut.M00923.1	0.1646	0.2856	1.7356	Potri.011G080300.1	0.0904	0.1985	2.1968	Solyc02g070680.2.1	0.0658	0.3253	4.9422	Thecc1EG029509t1	0.1409	0.1357	0.963
GSVIVT01021436001	AT4G18270.1	0.126	0.3583	2.8445	Bra012606	0.1698	0.3341	1.9681	orange1.1g010483m	0.222	0.2639	1.189	mrna30590.1-v1.0-hybrid	0.2077	0.218	1.0496	Lsat_1_v5_gn_1_97741.1	0.1675	0.4347	2.5957	Migut.M00918.1	0.1998	0.332	1.6618	Potri.011G080600.1	0.2403	0.2804	1.1669	Solyc02g070560.2.1	0.1804	0.3031	1.6797	Thecc1EG029500t1	0.1782	0.192	1.0776
GSVIVT01021471001	AT1G30070.2	0.12	0.2231	1.8591	Bra032356	0.0888	0.2313	2.6055	orange1.1g027364m	0.0812	0.1036	1.2753	mrna30609.1-v1.0-hybrid	0.1292	0.1417	1.0975	Lsat_1_v5_gn_7_28281.1	0.1292	0.1557	1.2051	Migut.M00907.1	0.0027	0.1715	64.1691	Potri.011G085100.1	0.1352	0.1663	1.2296	Solyc08g016670.2.1	0.1199	0.1769	1.4762	Thecc1EG029481t1	0.1424	0.1369	0.9617
GSVIVT01021505001	AT1G30090.1	0.021	0.2914	13.8565	Bra032358	0.0475	0.2949	6.2126	orange1.1g040145m	0.1288	0.1989	1.5439	mrna30613.1-v1.0-hybrid	0.1293	0.2151	1.6638	Lsat_1_v5_gn_1_116980.1	0.0328	0.2614	7.9604	Migut.H01358.1	0.0734	0.2667	3.6325	Potri.006G193800.1	0.1222	0.2066	1.6907	Solyc02g021600.1.1	0.0038	0.2739	71.41	Thecc1EG029472t1	0.1498	0.2039	1.3611
GSVIVT01021513001	AT1G30130.1	0.1843	0.2674	1.4514	Bra010795	0.1995	0.2578	1.2926	orange1.1g040524m	0.1984	0.1652	0.8327	mrna30623.1-v1.0-hybrid	0.2325	0.2041	0.8779	Lsat_1_v5_gn_4_29400.1	0.2272	0.2812	1.2378	Migut.D01761.1	0.2096	0.3411	1.6274	Potri.011G084000.1	0.2355	0.2496	1.0599	Solyc05g053950.2.1	0.1554	0.259	1.6664	Thecc1EG029462t1	0.2193	0.1827	0.8332
GSVIVT01021522001	AT4G18370.1	0.1092	0.273	2.4997	Bra013300	0.1425	0.2632	1.8471	orange1.1g021321m	0.1227	0.1651	1.3461	mrna30362.1-v1.0-hybrid	0.0958	0.0876	0.9148	Lsat_1_v5_gn_7_27640.1	0.0949	0.2191	2.309	Migut.M00896.1	0.0604	0.2326	3.85	Potri.011G083300.1	0.1609	0.1903	1.1828	Solyc08g048550.2.1	0.1317	0.2553	1.9385	Thecc1EG029456t1	0.1658	0.1699	1.0252
GSVIVT01021525001	AT5G46180.1	0.0654	0.1484	2.2696	Bra025033	0.0493	0.1501	3.0439	orange1.1g012138m	0.1441	0.1213	0.842	mrna30368.1-v1.0-hybrid	0.1313	0.1094	0.8338	Lsat_1_v5_gn_4_29681.1	0.1096	0.1456	1.3285	Migut.M00893.1	0.0978	0.1239	1.2667	Potri.011G082800.1	0.1526	0.1103	0.7228	Solyc08g048450.2.1	0.0756	0.1033	1.3676	Thecc1EG029451t1	0.1175	0.1052	0.8954
GSVIVT01021535001	AT5G46150.2	0.1368	0.2008	1.4675	Bra017577	0.1342	0.2006	1.495	orange1.1g019301m	0.1532	0.1413	0.9222	mrna30377.1-v1.0-hybrid	0.1565	0.1996	1.2756	Lsat_1_v5_gn_1_91820.1	0.1235	0.1641	1.3284	Migut.H01351.1	0.0824	0.1775	2.1532	Potri.011G082100.1	0.1214	0.1668	1.3737	Solyc08g023460.2.1	0.1531	0.1921	1.2544	Thecc1EG029432t2	0.1329	0.1595	1.2001
GSVIVT01021538001	AT4G15850.1	0.1484	0.2289	1.5428	Bra033519	0.1334	0.2448	1.8354	orange1.1g009641m	0.1798	0.1615	0.898	mrna30380.1-v1.0-hybrid	0.1948	0.2028	1.0412	Lsat_1_v5_gn_3_121441.1	0.1234	0.1778	1.4413	Migut.M00885.1	0.1434	0.2313	1.6128	Potri.004G158000.1	0.1541	0.1229	0.7977	Solyc07g005890.2.1	0.1517	0.166	1.0942	Thecc1EG029423t1	0.1588	0.1207	0.76
GSVIVT01021547001	AT1G30290.1	0.1317	0.2382	1.8088	Bra032378	0.1128	0.2396	2.1245	orange1.1g037695m	0.1355	0.1532	1.1302	mrna30389.1-v1.0-hybrid	0.1389	0.1983	1.4276	Lsat_1_v5_gn_7_27480.1	0.0626	0.3092	4.9431	Migut.M00881.1	0.1223	0.258	2.1087	Potri.011G082300.1	0.1101	0.1224	1.112	Solyc08g023490.2.1	0.1379	0.202	1.4648	Thecc1EG029415t2	0.1747	0.1933	1.1069
GSVIVT01021555001	AT2G34640.1	0.0591	0.2103	3.5579	Bra005404	0.0521	0.2128	4.0876	orange1.1g009624m	0.1312	0.1251	0.9533	mrna30396.1-v1.0-hybrid	0.1272	0.1352	1.0629	Lsat_1_v5_gn_9_33800.1	0.1001	0.2168	2.167	Migut.M01863.1	0.1058	0.1985	1.8761	Potri.001G358400.1	0.1148	0.1221	1.0638	Solyc02g070390.2.1	0.0805	0.1441	1.7901	Thecc1EG029408t2	0.1146	0.114	0.9949
GSVIVT01021583001	AT2G17525.1	0.079	0.2499	3.1637	Bra002069	0.082	0.2711	3.3067	orange1.1g008097m	0.1747	0.279	1.5968	mrna13927.1-v1.0-hybrid	0.1289	0.1913	1.4842	Lsat_1_v5_gn_7_13460.1	0.1383	0.2697	1.9503	Migut.E01794.1	0.0715	0.3073	4.2971	Potri.005G102400.1	0.1034	0.1661	1.607	Solyc09g061760.1.1	0.094	0.2293	2.4395	Thecc1EG000053t1	0.1252	0.17	1.3577
GSVIVT01021658001	AT1G30520.1	0.2126	0.3144	1.4787	Bra032398	0.1811	0.3046	1.6815	orange1.1g008491m	0.2473	0.2091	0.8456	mrna28880.1-v1.0-hybrid	0.2566	0.2466	0.9611	Lsat_1_v5_gn_7_27381.1	0.17	0.3074	1.8086	Migut.H01327.1	0.1794	0.2745	1.5303	Potri.011G164100.1	0.2747	0.2269	0.826	Solyc02g069920.2.1	0.2184	0.2811	1.2873	Thecc1EG026920t1	0.2474	0.2225	0.8993
GSVIVT01021668001	AT4G20930.1	0.1167	0.184	1.5766	Bra020875	0.1065	0.2096	1.9677	orange1.1g018506m	0.2295	0.1634	0.7122	mrna28873.1-v1.0-hybrid	0.1762	0.2097	1.1902	Lsat_1_v5_gn_5_159560.1	0.1846	0.2176	1.1788	Migut.M01903.1	0.1453	0.2128	1.4648	Potri.001G465600.1	0.2208	0.1477	0.669	Solyc02g022930.2.1	0.1338	0.1603	1.1985	Thecc1EG026938t1	0.2286	0.1644	0.7191
GSVIVT01021752001	AT1G30610.1	0.137	0.2274	1.6604	Bra032408	0.1342	0.2228	1.6598	orange1.1g048235m	0.1999	0.1853	0.9269	mrna20128.1-v1.0-hybrid	0.2234	0.1983	0.8879	Lsat_1_v5_gn_4_51020.1	0.1169	0.2369	2.0274	Migut.M01943.1	0.1469	0.2208	1.5023	Potri.001G459900.1	0.1943	0.1764	0.908	Solyc02g069570.2.1	0.1415	0.2022	1.4287	Thecc1EG042369t1	0.1752	0.1654	0.9441
GSVIVT01021756001	AT4G21300.1	0.175	0.3566	2.038	Bra013518	0.1405	0.3737	2.6593	orange1.1g003150m	0.1485	0.21	1.4146	mrna27128.1-v1.0-hybrid	0.1503	0.2202	1.465	Lsat_1_v5_gn_3_20980.1	0.1242	0.2672	2.1519	Migut.M01945.1	0.1162	0.2852	2.4545	Potri.011G156800.1	0.1707	0.1981	1.1602	Solyc02g069500.1.1	0.1795	0.2277	1.2682	Thecc1EG026989t1	0.1774	0.1901	1.0716
GSVIVT01021771001	AT4G20760.1	0.1041	0.1745	1.6767	Bra013468	0.0879	0.1489	1.6933	orange1.1g023441m	0.1167	0.1023	0.8767	mrna20150.1-v1.0-hybrid	0.1472	0.1293	0.8783	Lsat_1_v5_gn_5_148401.1	0.1278	0.1654	1.2939	Migut.M01928.1	0.1014	0.1515	1.4941	Potri.011G157300.1	0.0912	0.0832	0.9122	Solyc02g023990.2.1	0.1243	0.1641	1.32	Thecc1EG026994t1	0.1119	0.1052	0.9399
GSVIVT01021791001	AT3G04340.1	0.1129	0.2326	2.0604	Bra040201	0.1246	0.2401	1.9267	orange1.1g035561m	0.1315	0.1141	0.8683	mrna16691.1-v1.0-hybrid	0.1899	0.2094	1.1023	Lsat_1_v5_gn_3_35721.1	0.1634	0.2564	1.5693	Migut.E00692.1	0.1387	0.1776	1.2801	Potri.013G048700.1	0.1878	0.1793	0.9546	Solyc02g032960.2.1	0.1427	0.2385	1.6709	Thecc1EG026140t1	0.1765	0.1826	1.0347
GSVIVT01021825001	AT5G49570.1	0.1414	0.2501	1.7682	Bra010028	0.1544	0.2589	1.6765	orange1.1g009800m	0.2474	0.1965	0.7946	mrna16549.1-v1.0-hybrid	0.2314	0.2174	0.9398	Lsat_1_v5_gn_4_140660.1	0.1783	0.237	1.329	Migut.N01906.1	0.1642	0.2281	1.3889	Potri.013G039600.1	0.2226	0.2014	0.9048	Solyc01g097440.2.1	0.1792	0.2277	1.2709	Thecc1EG026377t1	0.2582	0.2078	0.8046
GSVIVT01021833001	AT3G04820.1	0.1412	0.2229	1.5785	Bra001125	0.141	0.2114	1.4997	orange1.1g009530m	0.1938	0.166	0.8565	mrna16526.1-v1.0-hybrid	0.1571	0.218	1.3875	Lsat_1_v5_gn_5_37760.1	0.152	0.2045	1.3457	Migut.B01074.1	0.138	0.232	1.6819	Potri.005G051400.1	0.1806	0.1762	0.9754	Solyc01g097600.1.1	0.123	0.2283	1.8554	Thecc1EG026386t1	0.1748	0.1598	0.9142
GSVIVT01021855001	AT1G54520.1	0.0956	0.1366	1.4289	Bra026325	0.1018	0.1518	1.4917	orange1.1g041706m	0.066	0.0407	0.6157	mrna16504.1-v1.0-hybrid	0.0904	0.0773	0.8555	Lsat_1_v5_gn_2_65020.1	0.0662	0.0972	1.4692	Migut.N01927.1	0.0774	0.1169	1.5104	Potri.005G049500.1	0.1724	0.0921	0.5345	Solyc01g097860.2.1	0.1303	0.1869	1.4346	Thecc1EG026403t1	0.1185	0.0843	0.7109
GSVIVT01022058001	AT5G27395.1	0.1112	0.1568	1.41	Bra009966	0.1044	0.1771	1.6974	orange1.1g022110m	0.175	0.1312	0.7497	mrna22307.1-v1.0-hybrid	0.1818	0.262	1.4408	Lsat_1_v5_gn_8_116060.1	0.0991	0.1425	1.4371	Migut.B01124.1	0.0984	0.1573	1.5995	Potri.013G026700.1	0.2048	0.1734	0.8467	Solyc01g098630.2.1	0.1354	0.1431	1.0574	Thecc1EG026523t2	0.2114	0.3543	1.6762
GSVIVT01022099001	AT5G67140.1	0.099	0.1781	1.8001	Bra012136	0.0939	0.192	2.0448	orange1.1g037671m	0.1554	0.1603	1.0316	mrna23815.1-v1.0-hybrid	0.1066	0.1273	1.194	Lsat_1_v5_gn_4_164980.1	0.1744	0.1839	1.0541	Migut.H00418.1	0.1166	0.2058	1.7645	Potri.005G140000.1	0.1341	0.1566	1.1677	Solyc02g093220.2.1	0.1873	0.206	1.0999	Thecc1EG000652t4	0.0997	0.0979	0.9819
GSVIVT01022135001	AT4G37000.1	0.146	0.3994	2.7351	Bra011734	0.1595	0.3694	2.3162	orange1.1g020001m	0.2652	0.2918	1.1005	mrna23563.1-v1.0-hybrid	0.1309	0.239	1.825	Lsat_1_v5_gn_2_84140.1	0.1502	0.2654	1.7673	Migut.H00434.1	0.2076	0.3464	1.6683	Potri.007G043600.1	0.2282	0.2905	1.2731	Solyc03g044470.2.1	0.1467	0.326	2.2216	Thecc1EG000609t1	0.2107	0.2727	1.2943
GSVIVT01022140001	AT4G37020.2	0.0827	0.2369	2.8625	Bra010587	0.0864	0.2475	2.8642	orange1.1g028124m	0.1706	0.1754	1.0285	mrna24045.1-v1.0-hybrid	0.2174	0.248	1.1408	Lsat_1_v5_gn_4_166740.1	0.1822	0.2365	1.2981	Migut.H00436.1	0.0585	0.2101	3.5881	Potri.007G043200.1	0.1891	0.2623	1.3872	Solyc02g090750.2.1	0.1761	0.217	1.2321	Thecc1EG000603t3	0.1438	0.1691	1.1759
GSVIVT01022142001	AT5G66800.1	0.1125	0.4386	3.8992	Bra012105	0.2268	0.4497	1.9832	orange1.1g048316m	0.1677	0.1528	0.9108	mrna24050.1-v1.0-hybrid	0.1674	0.1657	0.9901	Lsat_1_v5_gn_4_166120.1	0.1061	0.3255	3.0683	Migut.H00441.1	0.0712	0.3966	5.5688	Potri.007G042600.1	0.1454	0.1393	0.9584	Solyc02g065020.1.1	0.0912	0.2809	3.0795	Thecc1EG000598t1	0.1345	0.1413	1.0505
GSVIVT01022144001	AT4G37030.1	0.1317	0.2487	1.8875	Bra010586	0.1265	0.2313	1.8291	orange1.1g008404m	0.2602	0.1892	0.7269	mrna24053.1-v1.0-hybrid	0.224	0.2484	1.1093	Lsat_1_v5_gn_4_166021.1	0.0977	0.2006	2.0545	Migut.H00443.1	0.0994	0.2069	2.0826	Potri.007G042400.1	0.2999	0.2259	0.7531	Solyc02g090690.1.1	0.1699	0.2326	1.3688	Thecc1EG000596t1	0.2311	0.2115	0.915
GSVIVT01022148001	AT5G66810.1	0.1518	0.2493	1.6421	Bra012106	0.1491	0.2627	1.7626	orange1.1g005243m	0.1616	0.169	1.0456	mrna24059.1-v1.0-hybrid	0.1545	0.1762	1.1405	Lsat_1_v5_gn_4_168021.1	0.1203	0.2	1.6625	Migut.H00446.1	0.1494	0.2233	1.4949	Potri.005G137100.1	0.1463	0.1396	0.954	Solyc02g090650.2.1	0.1649	0.2331	1.4136	Thecc1EG000590t1	0.1639	0.1576	0.9613
GSVIVT01022160001	AT4G39810.1	0.0689	0.2144	3.1114	Bra010655	0.0657	0.2145	3.2625	orange1.1g023805m	0.1254	0.1314	1.0476	mrna31742.1-v1.0-hybrid	0.132	0.1418	1.0743	Lsat_1_v5_gn_6_72980.1	0.0967	0.2405	2.4865	Migut.H02386.1	0.062	0.1832	2.9529	Potri.005G079100.1	0.0956	0.0963	1.0072	Solyc04g054720.2.1	0.1245	0.1668	1.3401	Thecc1EG001169t1	0.1585	0.1635	1.0313
GSVIVT01022183001	AT4G39710.1	0.1152	0.2053	1.7821	Bra011839	0.082	0.2531	3.0874	orange1.1g028236m	0.1703	0.1749	1.0274	mrna31726.1-v1.0-hybrid	0.2018	0.1771	0.8776	Lsat_1_v5_gn_5_41561.1	0.0974	0.2136	2.1932	Migut.L00100.1	0.1429	0.2814	1.97	Potri.005G079700.1	0.1311	0.1871	1.4271	Solyc04g054520.2.1	0.1431	0.2119	1.4813	Thecc1EG001183t2	0.1773	0.1749	0.9864
GSVIVT01022186001	AT5G10080.1	0.1616	0.3038	1.8796	Bra009059	0.1619	0.3254	2.0099	orange1.1g009593m	0.188	0.2068	1.0998	mrna31724.1-v1.0-hybrid	0.1859	0.2037	1.0956	Lsat_1_v5_gn_4_141761.1	0.2606	0.2933	1.1254	Migut.H02392.1	0.1589	0.2262	1.4229	Potri.005G079900.1	0.1762	0.1996	1.1326	Solyc04g054490.2.1	0.1654	0.2398	1.4495	Thecc1EG001186t1	0.2446	0.2004	0.8193
GSVIVT01022202001	AT2G22070.1	0.0804	0.2213	2.7544	Bra031229	0.0567	0.2393	4.2221	orange1.1g003937m	0.1782	0.1647	0.9242	mrna02485.1-v1.0-hybrid	0.2417	0.2714	1.1231	Lsat_1_v5_gn_2_128460.1	0.063	0.1935	3.0699	Migut.H02411.1	0.1126	0.2121	1.8845	Potri.007G085500.1	0.1549	0.1551	1.0008	Solyc04g054290.1.1	0.1012	0.1756	1.7351	Thecc1EG001214t1	0.1619	0.1672	1.0327
GSVIVT01022204001	AT4G39620.1	0.1058	0.2503	2.3649	Bra011847	0.0797	0.2222	2.7866	orange1.1g010807m	0.1687	0.1721	1.0207	mrna22444.1-v1.0-hybrid	0.1748	0.1941	1.1101	Lsat_1_v5_gn_2_117881.1	0.0924	0.2172	2.3501	Migut.H02413.1	0.0728	0.1993	2.7386	Potri.005G082400.1	0.1397	0.1698	1.2151	Solyc04g054270.2.1	0.0959	0.1907	1.9879	Thecc1EG001217t1	0.122	0.1458	1.1951
GSVIVT01022218001	AT5G09995.2	0.0941	0.3228	3.4297	Bra009067	0.0897	0.3067	3.4175	orange1.1g025725m	0.2031	0.2415	1.1889	mrna31451.1-v1.0-hybrid	0.1955	0.2546	1.3021	Lsat_1_v5_gn_4_141101.1	0.2088	0.2526	1.21	Migut.H02426.1	0.1985	0.2837	1.429	Potri.007G081800.1	0.2695	0.2784	1.0328	Solyc05g051770.2.1	0.2077	0.315	1.5165	Thecc1EG001235t1	0.2162	0.2492	1.1524
GSVIVT01022222001	AT2G21970.1	0.1101	0.3006	2.73	Bra031223	0.0056	0.2785	49.4953	orange1.1g035270m	0.0566	0.1223	2.1616	mrna31445.1-v1.0-hybrid	0.1127	0.265	2.351	Lsat_1_v5_gn_2_67381.1	0.1261	0.21	1.6646	Migut.H02428.1	0.0912	0.2894	3.1739	Potri.005G084200.1	0.0532	0.2049	3.8521	Solyc04g053130.2.1	0.0273	0.2265	8.3003	Thecc1EG001238t1	0.0164	0.1783	10.8582
GSVIVT01022223001	AT5G64860.1	0.1362	0.1966	1.4435	Bra037799	0.144	0.2032	1.411	orange1.1g007886m	0.1723	0.1549	0.8992	mrna31442.1-v1.0-hybrid	0.1216	0.1352	1.1113	Lsat_1_v5_gn_2_67361.1	0.0852	0.1247	1.465	Migut.L00074.1	0.1457	0.227	1.5576	Potri.007G081400.1	0.1168	0.1412	1.2092	Solyc04g053120.2.1	0.1118	0.1678	1.5008	Thecc1EG001239t1	0.1299	0.1494	1.1504
GSVIVT01022225001	AT2G21960.1	0.0616	0.152	2.4666	Bra030268	0.0653	0.1591	2.4373	orange1.1g021101m	0.1331	0.1148	0.8623	mrna31440.1-v1.0-hybrid	0.1637	0.1097	0.67	Lsat_1_v5_gn_1_15020.1	0.1058	0.1237	1.1686	Migut.H02429.1	0.0907	0.1192	1.3141	Potri.005G084400.1	0.1327	0.1067	0.8036	Solyc04g011900.2.1	0.0947	0.1325	1.3982	Thecc1EG001241t2	0.1318	0.1251	0.9488
GSVIVT01022249001	AT2G21870.1	0.059	0.1596	2.7043	Bra031219	0.0675	0.1665	2.4662	orange1.1g026285m	0.0588	0.0701	1.1921	mrna21145.1-v1.0-hybrid	0.0729	0.1089	1.4941	Lsat_1_v5_gn_9_42461.1	0.0393	0.1001	2.5468	Migut.N02943.1	0.0868	0.1201	1.3834	Potri.007G079500.1	0.1234	0.1036	0.8394	Solyc00g009020.2.1	0.0999	0.1584	1.5862	Thecc1EG001270t2	0.0844	0.0965	1.1431
GSVIVT01022254001	AT4G39460.1	0.0717	0.1409	1.9643	Bra010681	0.0531	0.1956	3.6863	orange1.1g046528m	0.0857	0.0844	0.9848	mrna21132.1-v1.0-hybrid	0.1165	0.1305	1.1197	Lsat_1_v5_gn_8_22921.1	0.072	0.1134	1.5747	Migut.H02449.1	0.0897	0.1439	1.6053	Potri.005G085900.1	0.1149	0.1169	1.0173	Solyc04g051580.2.1	0.0584	0.1081	1.8498	Thecc1EG001276t1	0.0854	0.0937	1.0968
GSVIVT01022265001	AT4G39370.3	0.2173	0.4026	1.8528	Bra010687	0.2063	0.4273	2.0717	orange1.1g008156m	0.356	0.3146	0.8837	mrna21101.1-v1.0-hybrid	0.3047	0.3069	1.0071	Lsat_1_v5_gn_2_67341.1	0.2456	0.379	1.543	Migut.H02454.1	0.2369	0.4266	1.8009	Potri.007G077100.1	0.2573	0.3105	1.2068	Solyc04g051410.2.1	0.2617	0.3887	1.4855	Thecc1EG032323t2	0.3053	0.3064	1.0037
GSVIVT01022267001	AT2G22140.1	0.1675	0.3108	1.8556	Bra041082	0.1239	0.2774	2.2388	orange1.1g008500m	0.1669	0.1883	1.1282	mrna21112.1-v1.0-hybrid	0.1724	0.2555	1.482	Lsat_1_v5_gn_4_138380.1	0.1413	0.2979	2.1078	Migut.L00055.1	0.1681	0.2598	1.5458	Potri.007G077400.1	0.1851	0.2031	1.0973	Solyc04g051490.2.1	0.1739	0.2469	1.4196	Thecc1EG001297t1	0.2162	0.22	1.0179
GSVIVT01022300001	AT2G17510.2	0.0841	0.1152	1.3701	Bra037267	0.0721	0.1072	1.4879	orange1.1g008167m	0.0712	0.0559	0.7849	mrna13026.1-v1.0-hybrid	0.1072	0.1036	0.9662	Lsat_1_v5_gn_2_73920.1	0.0464	0.0833	1.7953	Migut.L00778.1	0.0702	0.0841	1.1978	Potri.007G059100.1	0.0956	0.0906	0.9474	Solyc02g082460.2.1	0.0657	0.0927	1.412	Thecc1EG000043t1	0.11	0.0942	0.8557
GSVIVT01022337001	AT4G33480.1	0.0515	0.0734	1.425	Bra011445	0.0442	0.0752	1.7037	orange1.1g020770m	0.1531	0.1804	1.1782	mrna24184.1-v1.0-hybrid	0.1348	0.1847	1.3707	Lsat_1_v5_gn_5_69121.1	0.0495	0.0914	1.846	Migut.H00817.1	0.0524	0.1057	2.0183	Potri.007G099900.1	0.0884	0.0727	0.8217	Solyc04g015480.2.1	0.0501	0.0663	1.3237	Thecc1EG001583t1	0.0704	0.0582	0.8273
GSVIVT01022342001	AT5G09230.7	0.0815	0.2121	2.6032	Bra028643	0.0922	0.1946	2.1102	orange1.1g015613m	0.2392	0.2017	0.8431	mrna16117.1-v1.0-hybrid	0.2574	0.2915	1.1325	Lsat_1_v5_gn_7_106341.1	0.1044	0.2058	1.9719	Migut.H00828.1	0.1359	0.233	1.7144	Potri.005G068400.1	0.1766	0.1804	1.0218	Solyc04g009430.2.1	0.1861	0.2126	1.1423	Thecc1EG001561t1	0.2759	0.1834	0.6647
GSVIVT01022343001	AT5G64010.1	0.0317	0.4147	13.1008	Bra024258	0.0616	0.4395	7.1378	orange1.1g025438m	0.1479	0.3068	2.074	mrna06598.1-v1.0-hybrid	0.2545	0.3839	1.5083	Lsat_1_v5_gn_5_68521.1	0.1835	0.3731	2.033	Migut.H00686.1	0.2359	0.4292	1.8191	Potri.005G064800.1	0.2322	0.3652	1.5725	Solyc01g105570.2.1	0.1303	0.3796	2.9132	Thecc1EG001522t2	0.2529	0.3387	1.3393
GSVIVT01022379001	AT3G43610.1	0.2282	0.4149	1.8181	Bra018111	0.1967	0.4188	2.1292	orange1.1g002551m	0.2629	0.39	1.4836	mrna07684.1-v1.0-hybrid	0.2899	0.4861	1.6768	Lsat_1_v5_gn_5_75780.1	0.2249	0.2556	1.1366	Migut.D00721.1	0.2408	0.4137	1.7179	Potri.009G153300.1	0.2618	0.2931	1.1194	Solyc11g071570.1.1	0.2411	0.3874	1.6069	Thecc1EG041157t1	0.2828	0.2765	0.9775
GSVIVT01022409001	AT5G08650.1	0.0556	0.0957	1.7208	Bra028651	0.0598	0.1017	1.7003	orange1.1g043429m	0.1174	0.1243	1.0588	mrna14564.1-v1.0-hybrid	0.0406	0.1072	2.6423	Lsat_1_v5_gn_1_80721.1	0.0933	0.1158	1.2411	Migut.L00555.1	0.0461	0.1041	2.2584	Potri.001G305300.1	0.0818	0.076	0.9296	Solyc04g015450.2.1	0.0649	0.1048	1.6143	Thecc1EG003433t1	0.0814	0.0876	1.077
GSVIVT01022417001	AT1G05970.2	0.0466	0.4004	8.5927	Bra015467	0.0083	0.5474	66.2178	orange1.1g029074m	0.1745	0.2843	1.6293	mrna11471.1-v1.0-hybrid	0.2345	0.2994	1.2767	Lsat_1_v5_gn_2_85780.1	0.0188	0.4689	24.9093	Migut.I00010.1	0.034	0.2833	8.325	Potri.017G030000.1	0.1922	0.284	1.4776	Solyc10g079580.1.1	0.1672	0.3267	1.9535	Thecc1EG020046t1	0.1368	0.209	1.5282
GSVIVT01022435001	AT5G37480.1	0.2328	0.5118	2.1984	Bra028123	0.1116	0.5135	4.6	orange1.1g031211m	0.26	0.2448	0.9414	mrna25495.1-v1.0-hybrid	0.1304	0.4403	3.3779	Lsat_1_v5_gn_1_55401.1	0.2125	0.4422	2.0814	Migut.J01529.1	0.0741	0.3765	5.0798	Potri.013G065200.1	0.239	0.3338	1.3967	Solyc10g081480.1.1	0.3206	0.6108	1.9054	Thecc1EG025839t1	0.2172	0.2911	1.3404
GSVIVT01022462001	AT3G03790.3	0.141	0.2259	1.6023	Bra031973	0.134	0.2396	1.7881	orange1.1g001476m	0.2009	0.1594	0.7936	mrna08027.1-v1.0-hybrid	0.2183	0.2075	0.9503	Lsat_1_v5_gn_2_103941.1	0.1193	0.2117	1.7742	Migut.J00760.1	0.1504	0.2155	1.433	Potri.013G055300.1	0.1882	0.1571	0.8346	Solyc01g056570.2.1	0.1323	0.2065	1.5604	Thecc1EG025892t2	0.1473	0.1423	0.9663
GSVIVT01022493001	AT3G58460.2	0.1467	0.2393	1.6314	Bra007394	0.1471	0.2276	1.5474	orange1.1g015601m	0.1909	0.1684	0.8822	mrna18020.1-v1.0-hybrid	0.1828	0.191	1.0446	Lsat_1_v5_gn_1_56360.1	0.1722	0.2337	1.3575	Migut.L01859.1	0.1487	0.1974	1.3277	Potri.006G197900.1	0.2028	0.1641	0.8092	Solyc10g081600.1.1	0.143	0.1933	1.3515	Thecc1EG025040t1	0.1712	0.165	0.9639
GSVIVT01022504001	AT3G11890.2	0.3313	0.7426	2.2418	Bra034804	0.2427	0.8023	3.3054	orange1.1g025610m	0.3414	0.4194	1.2286	mrna18034.1-v1.0-hybrid	0.5263	0.5905	1.1221	Lsat_1_v5_gn_2_102100.1	0.0895	0.8008	8.9512	Migut.J00747.1	0.483	1.3238	2.7409	Potri.006G198500.1	0.3401	0.414	1.2175	Solyc11g045270.1.1	0.2136	0.7141	3.3432	Thecc1EG025050t1	0.3786	0.494	1.3048
GSVIVT01022507001	AT5G06580.1	0.0666	0.1403	2.1058	Bra009208	0.0898	0.1527	1.7006	orange1.1g008252m	0.1164	0.1089	0.9352	mrna18037.1-v1.0-hybrid	0.1358	0.1143	0.8417	Lsat_1_v5_gn_2_102000.1	0.0931	0.1397	1.5007	Migut.J00722.1	0.0925	0.1245	1.3465	Potri.016G064800.1	0.1264	0.115	0.9097	Solyc11g045370.1.1	0.113	0.1714	1.5173	Thecc1EG025063t1	0.1227	0.1077	0.8776
GSVIVT01022599001	AT3G52390.2	0.0721	0.1256	1.7429	Bra033437	0.0855	0.1262	1.4763	orange1.1g020985m	0.0861	0.0865	1.0046	mrna18299.1-v1.0-hybrid	0.1023	0.1051	1.0282	Lsat_1_v5_gn_6_33480.1	0.077	0.1088	1.4133	Migut.J00690.1	0.0794	0.1099	1.3832	Potri.016G068400.1	0.1042	0.0898	0.8615	Solyc06g007310.2.1	0.078	0.0934	1.1979	Thecc1EG022980t1	0.0978	0.0917	0.938
GSVIVT01022614001	AT5G42480.1	0.173	0.261	1.5088	Bra033637	0.161	0.2622	1.6292	orange1.1g003752m	0.2198	0.2199	1.0002	mrna15229.1-v1.0-hybrid	0.2241	0.1983	0.8846	Lsat_1_v5_gn_1_16260.1	0.1246	0.2099	1.6842	Migut.C00793.1	0.1038	0.1876	1.8069	Potri.005G235000.1	0.1695	0.1724	1.0173	Solyc04g081070.2.1	0.1131	0.1946	1.7212	Thecc1EG034159t1	0.1834	0.1647	0.8982
GSVIVT01022633001	AT5G48790.1	0.1137	0.2015	1.7725	Bra037462	0.1014	0.1976	1.949	orange1.1g020394m	0.1615	0.1644	1.0177	mrna13534.1-v1.0-hybrid	0.199	0.1809	0.9093	Lsat_1_v5_gn_6_17621.1	0.1781	0.1696	0.9523	Migut.E01337.1	0.071	0.1687	2.3754	Potri.003G100300.1	0.1371	0.1488	1.0851	Solyc08g075990.2.1	0.1162	0.1382	1.1885	Thecc1EG016650t1	0.1848	0.1785	0.966
GSVIVT01022805001	AT3G45900.1	0.1065	0.2832	2.6601	Bra038269	0.1348	0.2779	2.0616	orange1.1g015545m	0.1792	0.2106	1.1752	mrna24646.1-v1.0-hybrid	0.1398	0.2437	1.7436	Lsat_1_v5_gn_3_23361.1	0.1228	0.2593	2.1122	Migut.E01355.1	0.0426	0.2269	5.3308	Potri.001G130100.1	0.1182	0.2012	1.703	Solyc08g075680.2.1	0.1092	0.2128	1.9488	Thecc1EG016746t1	0.1721	0.2209	1.2834
GSVIVT01022867001	AT1G71220.2	0.1075	0.1699	1.5812	Bra016154	0.1035	0.1729	1.6707	orange1.1g000334m	0.1346	0.1206	0.8965	mrna11048.1-v1.0-hybrid	0.1288	0.1301	1.0102	Lsat_1_v5_gn_9_118481.1	0.1061	0.1533	1.4452	Migut.B00820.1	0.1027	0.1577	1.5358	Potri.003G018900.1	0.1213	0.1151	0.9495	Solyc01g104040.2.1	0.1145	0.1464	1.278	Thecc1EG006926t1	0.1283	0.1112	0.8666
GSVIVT01022995001	AT3G26070.1	0.0929	0.2997	3.2277	Bra025180	0.0962	0.3165	3.2897	orange1.1g026862m	0.1503	0.1896	1.2618	mrna11754.1-v1.0-hybrid	0.1686	0.2061	1.2228	Lsat_1_v5_gn_9_118261.1	0.1251	0.2217	1.7721	Migut.N01039.1	0.1224	0.1913	1.5634	Potri.001G209600.1	0.1812	0.1847	1.0195	Solyc11g044530.1.1	0.0945	0.2406	2.5451	Thecc1EG006405t1	0.14	0.1729	1.2349
GSVIVT01023003001	AT5G24750.1	0.2212	0.274	1.239	Bra020468	0.2098	0.2611	1.2443	orange1.1g047047m	0.2305	0.2161	0.9371	mrna11834.1-v1.0-hybrid	0.2109	0.3345	1.586	Lsat_1_v5_gn_7_77881.1	0.1618	0.2102	1.2991	Migut.B00669.1	0.1599	0.2281	1.4269	Potri.003G021100.1	0.1838	0.1664	0.9055	Solyc01g104410.2.1	0.1785	0.239	1.3394	Thecc1EG006412t1	0.2098	0.1657	0.7899
GSVIVT01023131001	AT2G02500.1	0.1725	0.2729	1.5826	Bra026591	0.1054	0.2398	2.2743	orange1.1g022657m	0.1487	0.1712	1.1518	mrna29120.1-v1.0-hybrid	0.141	0.1788	1.2681	Lsat_1_v5_gn_9_124861.1	0.1637	0.2244	1.3706	Migut.B00706.1	0.1132	0.2093	1.8489	Potri.004G230200.1	0.1752	0.1875	1.0698	Solyc01g102820.2.1	0.1245	0.1882	1.5116	Thecc1EG028016t1	0.1519	0.1651	1.0865
GSVIVT01023136001	AT4G24270.2	0.2245	0.3693	1.6449	Bra013784	0.1716	0.3653	2.1293	orange1.1g008442m	0.2237	0.2276	1.0175	mrna29107.1-v1.0-hybrid	0.2174	0.2547	1.1717	Lsat_1_v5_gn_9_125320.1	0.1626	0.3083	1.8959	Migut.B00712.1	0.1895	0.2454	1.2947	Potri.004G229700.1	0.2045	0.2504	1.2243	Solyc01g102970.2.1	0.1745	0.2913	1.6691	Thecc1EG027144t1	0.2398	0.2409	1.0043
GSVIVT01023138001	AT5G49820.1	0.0985	0.1752	1.7784	Bra022505	0.0985	0.1835	1.863	orange1.1g048416m	0.1179	0.1284	1.0891	mrna29097.1-v1.0-hybrid	0.1484	0.1326	0.8937	Lsat_1_v5_gn_9_124960.1	0.1133	0.1837	1.6218	Migut.B00717.1	0.1221	0.1641	1.3434	Potri.004G229500.1	0.1564	0.1614	1.0318	Solyc10g008560.2.1	0.1153	0.1746	1.5147	Thecc1EG027141t1	0.1436	0.1442	1.0043
GSVIVT01023154001	AT2G23390.1	0.1498	0.2069	1.3817	Bra000595	0.1414	0.2165	1.5308	orange1.1g046351m	0.1638	0.1445	0.8823	mrna29243.1-v1.0-hybrid	0.1943	0.2232	1.1489	Lsat_1_v5_gn_7_75180.1	0.1176	0.1684	1.4318	Migut.B00728.1	0.1048	0.1734	1.6544	Potri.004G228500.1	0.1681	0.123	0.7318	Solyc01g103110.2.1	0.1085	0.1658	1.527	Thecc1EG026893t1	0.1778	0.1291	0.726
GSVIVT01023249001	AT1G09800.1	0.1639	0.2136	1.3032	Bra031684	0.1655	0.1741	1.0524	orange1.1g016811m	0.1998	0.2388	1.1951	mrna26761.1-v1.0-hybrid	0.1622	0.1617	0.9971	Lsat_1_v5_gn_9_120240.1	0.1309	0.1939	1.4816	Migut.B00775.1	0.1558	0.2064	1.3249	Potri.003G008500.1	0.1842	0.2144	1.1643	Solyc01g103560.2.1	0.1657	0.196	1.1829	Thecc1EG006169t1	0.1917	0.174	0.9076
GSVIVT01023250001	AT1G58025.2	0.1051	0.5889	5.6049	Bra035468	0.1022	0.6212	6.0787	orange1.1g017098m	0.2705	0.4974	1.8389	mrna29592.1-v1.0-hybrid	0.1513	0.3609	2.3856	Lsat_1_v5_gn_7_76141.1	0.1425	0.4042	2.8375	Migut.B00776.1	0.1514	0.4379	2.8915	Potri.004G223700.1	0.1982	0.392	1.9785	Solyc01g103570.2.1	0.18	0.4417	2.4532	Thecc1EG006171t1	0.1517	0.3471	2.2877
GSVIVT01023268001	AT3G25440.1	0.0805	0.2292	2.848	Bra015127	0.0677	0.2564	3.7902	orange1.1g011932m	0.1104	0.1433	1.2981	mrna17502.1-v1.0-hybrid	0.0994	0.1782	1.7926	Lsat_1_v5_gn_5_176681.1	0.0643	0.2056	3.198	Migut.N00672.1	0.0741	0.2087	2.8183	Potri.014G176900.1	0.1304	0.1736	1.3312	Solyc06g082990.2.1	0.1113	0.202	1.8141	Thecc1EG002655t1	0.1035	0.1541	1.4894
GSVIVT01023281001	AT4G06676.1	0.1203	0.2118	1.7603	Bra039773	0.1601	0.24	1.4993	orange1.1g019547m	0.2115	0.1818	0.8595	mrna11013.1-v1.0-hybrid	0.2311	0.3354	1.4515	Lsat_1_v5_gn_5_103781.1	0.343	0.3852	1.123	Migut.B00802.1	0.1711	0.2449	1.4312	Potri.004G222300.1	0.1536	0.1438	0.9365	Solyc10g044910.1.1	0.1811	0.2368	1.3081	Thecc1EG006248t2	0.2491	0.1828	0.7338
GSVIVT01023290001	AT4G06599.1	0.0355	0.0987	2.7797	Bra026234	0.0495	0.1135	2.2931	orange1.1g042485m	0.0555	0.064	1.1536	mrna11017.1-v1.0-hybrid	0.0796	0.0839	1.054	Lsat_1_v5_gn_5_105901.1	0.0278	0.0507	1.8231	Migut.B00805.1	0.0668	0.09	1.3469	Potri.004G219300.1	0.0774	0.0655	0.846	Solyc01g103850.2.1	0.064	0.1008	1.5764	Thecc1EG006950t1	0.0651	0.0638	0.98
GSVIVT01023344001	AT1G11000.1	0.1143	0.2001	1.7515	Bra031737	0.1742	0.4203	2.4135	orange1.1g048528m	0.2098	0.1826	0.8702	mrna11028.1-v1.0-hybrid	0.189	0.1856	0.9822	Lsat_1_v5_gn_9_120900.1	0.1475	0.191	1.2947	Migut.N01052.1	0.1132	0.184	1.6246	Potri.004G218500.1	0.1469	0.1539	1.0476	Solyc10g044510.1.1	0.1463	0.1949	1.3325	Thecc1EG006939t1	0.183	0.1624	0.8877
GSVIVT01023504001	AT1G08610.1	0.1674	0.3377	2.0172	Bra031635	0.0632	0.3834	6.0625	orange1.1g008129m	0.1789	0.2503	1.3992	mrna16660.1-v1.0-hybrid	0.2469	0.3095	1.2538	Lsat_1_v5_gn_8_24901.1	0.1727	0.385	2.2294	Migut.L01514.1	0.1702	0.342	2.0096	Potri.019G019200.1	0.2521	0.261	1.0353	Solyc04g010050.2.1	0.2329	0.3165	1.359	Thecc1EG026186t1	0.1948	0.2476	1.2709
GSVIVT01023699001	AT4G30860.1	0.1609	0.2933	1.8224	Bra010270	0.1495	0.3138	2.0994	orange1.1g038692m	0.1846	0.219	1.1867	mrna27657.1-v1.0-hybrid	0.2568	0.2715	1.0574	Lsat_1_v5_gn_7_50901.1	0.1173	0.2803	2.3894	Migut.J01397.1	0.0633	0.1925	3.0398	Potri.018G102100.1	0.2028	0.2265	1.1169	Solyc07g006060.2.1	0.0867	0.1399	1.614	Thecc1EG038443t1	0.2147	0.2121	0.9878
GSVIVT01023711001	AT4G30510.1	0.0982	0.1651	1.6807	Bra024070	0.076	0.1803	2.371	orange1.1g019349m	0.1418	0.1436	1.0129	mrna20531.1-v1.0-hybrid	0.1745	0.2034	1.1654	Lsat_1_v5_gn_7_50861.1	0.0933	0.1634	1.7519	Migut.K00292.1	0.0863	0.1687	1.9537	Potri.018G101200.1	0.1533	0.1566	1.0214	Solyc07g006120.2.1	0.1492	0.2083	1.3961	Thecc1EG038453t3	0.1751	0.1452	0.8292
GSVIVT01023721001	AT2G23820.2	0.0565	0.1563	2.7656	Bra039218	0.0797	0.1735	2.1782	orange1.1g025188m	0.1356	0.1347	0.9933	mrna20508.1-v1.0-hybrid	0.1399	0.1364	0.9746	Lsat_1_v5_gn_5_87800.1	0.0352	0.1215	3.4493	Migut.J01405.1	0.0943	0.1511	1.6013	Potri.006G178600.1	0.116	0.1507	1.299	Solyc07g006200.2.1	0.0525	0.1046	1.9918	Thecc1EG038487t1	0.1079	0.1165	1.0796
GSVIVT01023723001	AT5G14850.1	0.1303	0.2402	1.8435	Bra023489	0.1324	0.2473	1.8684	orange1.1g009445m	0.2575	0.1445	0.5613	mrna04987.1-v1.0-hybrid	0.2606	0.3085	1.184	Lsat_1_v5_gn_7_51941.1	0.1616	0.2224	1.376	Migut.K00275.1	0.1391	0.2383	1.7141	Potri.018G098700.1	0.2177	0.1654	0.7597	Solyc07g006330.1.1	0.2001	0.2177	1.0877	Thecc1EG038567t3	0.2374	0.1683	0.7088
GSVIVT01023789001	AT4G34540.1	0.0852	0.2144	2.5157	Bra011541	0.1037	0.2486	2.3961	orange1.1g046957m	0.1486	0.1656	1.1141	mrna25261.1-v1.0-hybrid	0.1661	0.1726	1.0393	Lsat_1_v5_gn_5_119220.1	0.1243	0.1852	1.4899	Migut.B00226.1	0.1284	0.2049	1.5963	Potri.009G118000.1	0.1668	0.1865	1.1183	Solyc03g044720.1.1	0.0924	0.2147	2.3237	Thecc1EG006863t1	0.1282	0.173	1.3493
GSVIVT01023826001	AT4G39120.1	0.0713	0.1527	2.1422	Bra010703	0.0729	0.149	2.0438	orange1.1g022121m	0.1438	0.158	1.0989	mrna21844.1-v1.0-hybrid	0.1578	0.1931	1.2238	Lsat_1_v5_gn_9_107961.1	0.096	0.1372	1.4298	Migut.B00208.1	0.0606	0.1261	2.0807	Potri.009G120600.1	0.1189	0.1208	1.0152	Solyc01g109930.2.1	0.092	0.1286	1.3978	Thecc1EG006833t1	0.1121	0.0891	0.7952
GSVIVT01023841001	AT4G35420.1	0.072	0.1634	2.2698	Bra010535	0.0762	0.1696	2.2273	orange1.1g036095m	0.1624	0.1852	1.1406	mrna17126.1-v1.0-hybrid	0.1024	0.0977	0.9542	Lsat_1_v5_gn_3_48581.1	0.0615	0.1708	2.7759	Migut.L00138.1	0.0965	0.1757	1.8213	Potri.008G138600.1	0.1492	0.1441	0.9662	Solyc04g008780.2.1	0.0874	0.1758	2.0107	Thecc1EG007619t1	0.1389	0.1333	0.9596
GSVIVT01023855001	AT5G64050.1	0.075	0.1312	1.7504	Bra024262	0.0808	0.1579	1.9536	orange1.1g008289m	0.101	0.0998	0.988	mrna00923.1-v1.0-hybrid	0.1153	0.1207	1.0463	Lsat_1_v5_gn_8_119500.1	0.0992	0.1687	1.7009	Migut.B00003.1	0.0819	0.1188	1.4509	Potri.009G169700.1	0.1093	0.1156	1.0577	Solyc01g112290.2.1	0.0954	0.1415	1.4829	Thecc1EG007599t1	0.0879	0.0988	1.1233
GSVIVT01023865001	AT4G38225.3	0.1057	0.4156	3.9319	Bra019990	0.1052	0.5889	5.5972	orange1.1g017644m	0.2259	0.2757	1.2203	mrna17343.1-v1.0-hybrid	0.23	0.3005	1.3065	Lsat_1_v5_gn_8_120880.1	0.1533	0.3544	2.3114	Migut.N01363.1	0.1826	0.4018	2.2002	Potri.004G207400.1	0.2665	0.3213	1.2055	Solyc10g074580.1.1	0.1097	0.3473	3.1642	Thecc1EG007582t3	0.2053	0.3196	1.5564
GSVIVT01023885001	AT2G17140.1	0.1084	0.254	2.3425	Bra002024	0.1286	0.2575	2.0021	orange1.1g044873m	0.177	0.2001	1.131	mrna17314.1-v1.0-hybrid	0.1974	0.1929	0.9771	Lsat_1_v5_gn_8_121281.1	0.1532	0.2932	1.9138	Migut.B00010.1	0.147	0.2608	1.7748	Potri.004G205600.1	0.1361	0.1693	1.244	Solyc02g021020.2.1	0.1392	0.289	2.0756	Thecc1EG006452t1	0.1176	0.1628	1.3853
GSVIVT01023898001	AT1G16210.1	0.0608	0.095	1.5616	Bra016199	0.0556	0.1242	2.2344	orange1.1g027000m	0.0761	0.0556	0.7301	mrna17169.1-v1.0-hybrid	0.0797	0.0852	1.0686	Lsat_1_v5_gn_8_122201.1	0.024	0.0346	1.442	Migut.B00038.1	0.0591	0.0614	1.0382	Potri.009G140200.1	0.0529	0.0625	1.1796	Solyc01g111940.2.1	0.1081	0.1089	1.0074	Thecc1EG006533t2	0.0687	0.0778	1.1325
GSVIVT01023918001	AT5G22800.1	0.0779	0.1577	2.0238	Bra020215	0.0621	0.1717	2.7633	orange1.1g002252m	0.1169	0.0945	0.8082	mrna17187.1-v1.0-hybrid	0.1305	0.1102	0.8443	Lsat_1_v5_gn_8_121800.1	0.052	0.1565	3.008	Migut.B00031.1	0.0755	0.151	1.9994	Potri.009G141300.1	0.1458	0.1134	0.7778	Solyc01g111990.2.1	0.0983	0.1349	1.3724	Thecc1EG006511t1	0.1425	0.1412	0.9903
GSVIVT01023952001	AT4G38440.1	0.184	0.4253	2.3118	Bra025599	0.1719	0.3926	2.284	orange1.1g000376m	0.3128	0.3271	1.0457	mrna17166.1-v1.0-hybrid	0.2851	0.3326	1.1665	Lsat_1_v5_gn_3_47300.1	0.1951	0.3816	1.9561	Migut.B00041.1	0.2015	0.3697	1.8348	Potri.009G139900.1	0.2743	0.2953	1.0767	Solyc01g111910.2.1	0.2484	0.3866	1.5564	Thecc1EG006538t1	0.2873	0.2884	1.0039
GSVIVT01023957001	AT2G17020.1	0.197	0.3427	1.74	Bra037284	0.1299	0.3252	2.5036	orange1.1g006538m	0.1384	0.1439	1.04	mrna23753.1-v1.0-hybrid	0.1553	0.1649	1.0615	Lsat_1_v5_gn_3_47320.1	0.183	0.3188	1.7419	Migut.B00042.1	0.1316	0.2088	1.5871	Potri.009G139500.1	0.1656	0.1649	0.9959	Solyc01g111890.2.1	0.135	0.2136	1.5814	Thecc1EG006542t1	0.1517	0.1374	0.9057
GSVIVT01023966001	AT1G62260.1	0.0987	0.2805	2.8435	Bra027062	0.0499	0.3063	6.1442	orange1.1g036340m	0.15	0.1644	1.0961	mrna31946.1-v1.0-hybrid	0.1486	0.164	1.1035	Lsat_1_v5_gn_2_108000.1	0.1104	0.2139	1.9375	Migut.D02055.1	0.069	0.2005	2.906	Potri.009G139200.1	0.1494	0.165	1.1043	Solyc05g006460.1.1	0.1204	0.2129	1.7692	Thecc1EG006549t1	0.1539	0.1726	1.1213
GSVIVT01023973001	AT4G38490.1	0.4923	0.5653	1.1484	Bra010742	0.2798	0.537	1.9195	orange1.1g031307m	0.4241	0.3601	0.8492	mrna23734.1-v1.0-hybrid	0.4023	0.3851	0.9573	Lsat_1_v5_gn_4_72021.1	0.2701	0.4274	1.5825	Migut.B01238.1	0.1611	0.54	3.3516	Potri.004G177800.1	0.661	0.3425	0.5181	Solyc05g050720.2.1	0.3754	0.5094	1.357	Thecc1EG006567t2	0.4471	0.3782	0.8459
GSVIVT01023976001	AT4G38495.1	0.0246	0.262	10.6684	Bra015213	0.0378	0.2888	7.6446	orange1.1g033229m	0.0384	0.0784	2.0387	mrna13670.1-v1.0-hybrid	0.0788	0.1058	1.3431	Lsat_1_v5_gn_1_25060.1	0.0421	0.0805	1.9143	Migut.N01297.1	0.1008	0.1457	1.4447	Potri.016G127200.1	0.1177	0.1361	1.1558	Solyc06g007480.2.1	0.062	0.1156	1.865	Thecc1EG007385t1	0.1373	0.1374	1.0005
GSVIVT01024009001	AT2G16860.1	0.0384	0.1602	4.1748	Bra001999	0.0333	0.1592	4.7806	orange1.1g021740m	0.1232	0.1237	1.0039	mrna23713.1-v1.0-hybrid	0.1167	0.158	1.3543	Lsat_1_v5_gn_4_71761.1	0.0408	0.1612	3.9487	Migut.N01326.1	0.0892	0.1938	2.1735	Potri.004G176200.1	0.0844	0.1152	1.3646	Solyc10g055640.1.1	0.0662	0.1833	2.7691	Thecc1EG006604t1	0.0882	0.0977	1.1079
GSVIVT01024030001	AT2G20980.1	0.1095	0.2691	2.4582	Bra000585	0.1094	0.2948	2.6954	orange1.1g015213m	0.1637	0.1923	1.1746	mrna07652.1-v1.0-hybrid	0.2059	0.2748	1.3348	Lsat_1_v5_gn_4_71580.1	0.1279	0.2636	2.0615	Migut.B00085.1	0.1434	0.2889	2.0147	Potri.009G134500.1	0.1753	0.1779	1.0144	Solyc01g111550.2.1	0.119	0.183	1.5375	Thecc1EG006631t1	0.1946	0.1849	0.9499
GSVIVT01024052001	AT4G38670.1	0.0193	0.2474	12.8108	Bra011896	0.0208	0.2855	13.6984	orange1.1g021236m	0.1529	0.2128	1.3911	mrna07621.1-v1.0-hybrid	0.1188	0.1611	1.3562	Lsat_1_v5_gn_3_46220.1	0.0367	0.2383	6.4945	Migut.B00099.1	0.0708	0.2012	2.8398	Potri.009G132200.1	0.1273	0.2122	1.6674	Solyc01g111320.2.1	0.0857	0.1681	1.9623	Thecc1EG006655t1	0.1777	0.2494	1.4034
GSVIVT01024119001	AT4G34830.1	0.2514	0.4097	1.6296	Bra011565	0.256	0.4255	1.6624	orange1.1g005129m	0.1993	0.1541	0.7729	mrna07363.1-v1.0-hybrid	0.2449	0.3041	1.2421	Lsat_1_v5_gn_4_74240.1	0.2448	0.3872	1.5814	Migut.B00160.1	0.2671	0.3714	1.3905	Potri.004G166600.1	0.3234	0.2732	0.845	Solyc01g111020.2.1	0.2337	0.3426	1.4658	Thecc1EG006720t1	0.291	0.2873	0.9873
GSVIVT01024149001	AT5G45600.1	0.0191	0.1786	9.3479	Bra025069	0.0228	0.1853	8.121	orange1.1g024038m	0.1062	0.0963	0.9073	mrna01690.1-v1.0-hybrid	0.1302	0.1797	1.3799	Lsat_1_v5_gn_8_127401.1	0.0829	0.1599	1.9295	Migut.B00130.1	0.0788	0.1141	1.4478	Potri.004G164500.1	0.0889	0.0878	0.9884	Solyc04g077290.1.1	0.0966	0.1243	1.2874	Thecc1EG006756t1	0.1112	0.1267	1.1398
GSVIVT01024154001	AT4G34730.1	0.0386	0.137	3.5462	Bra011557	0.0567	0.1625	2.8678	orange1.1g027053m	0.0553	0.0869	1.5716	mrna01685.1-v1.0-hybrid	0.0453	0.0929	2.0524	Lsat_1_v5_gn_4_67621.1	0.082	0.1709	2.084	Migut.B00127.1	0.0619	0.1599	2.583	Potri.004G164200.1	0.0135	0.1155	8.5472	Solyc01g110550.2.1	0.0648	0.1296	1.9989	Thecc1EG006760t2	0.0672	0.1151	1.7112
GSVIVT01024158001	AT4G38890.1	0.1402	0.2461	1.755	Bra011887	0.1289	0.2382	1.8473	orange1.1g005508m	0.1966	0.1755	0.8924	mrna01681.1-v1.0-hybrid	0.1869	0.1894	1.0132	Lsat_1_v5_gn_8_126921.1	0.1311	0.2356	1.798	Migut.B00123.1	0.1369	0.21	1.5339	Potri.009G125500.1	0.17	0.1747	1.0276	Solyc01g110490.2.1	0.1616	0.2338	1.447	Thecc1EG006765t1	0.1816	0.1724	0.9493
GSVIVT01024168001	AT2G21270.3	0.095	0.1686	1.7745	Bra030307	0.0645	0.1621	2.5125	orange1.1g020791m	0.1309	0.1064	0.8127	mrna01667.1-v1.0-hybrid	0.1116	0.11	0.9858	Lsat_1_v5_gn_4_67401.1	0.091	0.131	1.4394	Migut.B00172.1	0.0777	0.1311	1.6869	Potri.009G124900.1	0.1051	0.1087	1.0339	Solyc01g110410.2.1	0.111	0.1525	1.374	Thecc1EG006775t2	0.1703	0.1358	0.7973
GSVIVT01024169001	AT2G21280.1	0.0597	0.1553	2.6029	Bra030306	0.0544	0.1604	2.9456	orange1.1g017751m	0.1934	0.1359	0.7029	mrna01662.1-v1.0-hybrid	0.2233	0.1561	0.6991	Lsat_1_v5_gn_8_127980.1	0.1346	0.1777	1.3195	Migut.N01278.1	0.079	0.1608	2.0354	Potri.009G124800.1	0.1644	0.1411	0.858	Solyc09g091970.2.1	0.0766	0.1232	1.6086	Thecc1EG006776t1	0.1733	0.1281	0.739
GSVIVT01024202001	AT2G21370.1	0.1123	0.2115	1.8835	Bra031183	0.0952	0.2017	2.1185	orange1.1g037497m	0.2716	0.3234	1.1907	mrna01623.1-v1.0-hybrid	0.1976	0.2177	1.1018	Lsat_1_v5_gn_3_43860.1	0.0736	0.1154	1.5675	Migut.B00189.1	0.1178	0.191	1.6216	Potri.009G122300.1	0.1173	0.1317	1.1229	Solyc11g042940.1.1	0.1644	0.2393	1.4553	Thecc1EG006806t1	0.1556	0.1651	1.061
GSVIVT01024205001	AT2G21385.4	0.0902	0.3097	3.4354	Bra031185	0.1034	0.2331	2.2553	orange1.1g017378m	0.1776	0.1536	0.8649	mrna01618.1-v1.0-hybrid	0.1977	0.1951	0.9868	Lsat_1_v5_gn_5_125081.1	0.1346	0.1924	1.4287	Migut.B00193.1	0.1477	0.2089	1.4146	Potri.004G160800.1	0.2064	0.2184	1.0578	Solyc01g110160.2.1	0.0905	0.1736	1.9179	Thecc1EG006810t1	0.1756	0.1526	0.8688
GSVIVT01024207001	AT2G16440.1	0.0744	0.1457	1.9571	Bra013068	0.0744	0.1354	1.8212	orange1.1g003637m	0.0909	0.0988	1.0876	mrna01614.1-v1.0-hybrid	0.0856	0.097	1.1328	Lsat_1_v5_gn_5_120180.1	0.0534	0.1153	2.1598	Migut.N01267.1	0.0406	0.0801	1.9727	Potri.009G121500.1	0.1102	0.1084	0.9832	Solyc01g110130.2.1	0.0588	0.0775	1.3176	Thecc1EG006817t1	0.0773	0.0925	1.1976
GSVIVT01024242001	AT1G73340.1	0.1168	0.2105	1.8026	Bra015998	0.1194	0.2159	1.8078	orange1.1g041819m	0.1124	0.168	1.4949	mrna08968.1-v1.0-hybrid	0.1473	0.2187	1.4851	Lsat_1_v5_gn_8_133361.1	0.0362	0.2398	6.6205	Migut.O00285.1	0.0872	0.203	2.329	Potri.017G154600.1	0.1362	0.1393	1.0227	Solyc03g019870.2.1	0.0931	0.1803	1.9369	Thecc1EG013635t1	0.0914	0.1632	1.7844
GSVIVT01024246001	AT5G24760.1	0.0703	0.1373	1.9528	Bra020469	0.0787	0.1561	1.9826	orange1.1g017052m	0.1135	0.1151	1.0149	mrna08970.1-v1.0-hybrid	0.1395	0.1455	1.0432	Lsat_1_v5_gn_5_65400.1	0.0982	0.1368	1.3938	Migut.O00280.1	0.1056	0.1201	1.1368	Potri.004G067000.1	0.1194	0.0928	0.7777	Solyc06g072160.2.1	0.0928	0.1314	1.4168	Thecc1EG025219t1	0.155	0.1197	0.7723
GSVIVT01024248001	AT1G73380.1	0.1241	0.3019	2.4321	Bra008095	0.0895	0.344	3.8437	orange1.1g013647m	0.185	0.2274	1.229	mrna08972.1-v1.0-hybrid	0.1863	0.2422	1.3003	Lsat_1_v5_gn_8_64640.1	0.2218	0.3118	1.4058	Migut.O00278.1	0.212	0.4055	1.9128	Potri.004G067200.1	0.2281	0.2114	0.9268	Solyc03g019930.2.1	0.1883	0.4019	2.1347	Thecc1EG025223t1	0.2204	0.2204	0.9999
GSVIVT01024249001	AT3G05070.1	0.0476	0.2548	5.3532	Bra039465	0.087	0.2808	3.2287	orange1.1g031113m	0.1415	0.1817	1.2838	mrna08973.1-v1.0-hybrid	0.1042	0.229	2.1974	Lsat_1_v5_gn_2_6441.1	0.1679	0.2304	1.3723	Migut.D02066.1	0.0963	0.2428	2.5219	Potri.004G067300.1	0.1611	0.139	0.8629	Solyc06g072170.2.1	0.1335	0.2961	2.2181	Thecc1EG043209t1	0.1188	0.1535	1.2918
GSVIVT01024370001	AT3G12530.1	0.1241	0.2128	1.7145	Bra001455	0.1211	0.224	1.8503	orange1.1g048544m	0.1583	0.1721	1.0867	mrna26598.1-v1.0-hybrid	0.1555	0.1804	1.16	Lsat_1_v5_gn_1_78580.1	0.1078	0.1853	1.7195	Migut.M01657.1	0.1095	0.1744	1.5921	Potri.010G203600.1	0.1902	0.2237	1.1764	Solyc05g054430.2.1	0.0939	0.1787	1.9024	Thecc1EG042758t1	0.1421	0.1615	1.136
GSVIVT01024376001	AT5G16810.1	0.1536	0.2277	1.483	Bra023583	0.1434	0.2504	1.7463	orange1.1g014928m	0.1509	0.1621	1.0747	mrna29058.1-v1.0-hybrid	0.1677	0.1759	1.0493	Lsat_1_v5_gn_2_95061.1	0.1259	0.1922	1.5265	Migut.F00087.1	0.1303	0.1873	1.4379	Potri.019G050500.1	0.1556	0.1583	1.0175	Solyc03g097130.2.1	0.1395	0.2031	1.4554	Thecc1EG025483t1	0.1361	0.1475	1.0843
GSVIVT01024423001	AT5G17070.1	0.2945	0.5551	1.8851	Bra023595	0.2417	0.4524	1.8717	orange1.1g025581m	0.2762	0.3064	1.1094	mrna12596.1-v1.0-hybrid	0.2485	0.2896	1.1652	Lsat_1_v5_gn_3_37940.1	0.3271	0.5807	1.7754	Migut.F00102.1	0.2271	0.4	1.7613	Potri.019G052400.1	0.2816	0.3975	1.4116	Solyc03g062680.2.1	0.3155	0.3896	1.2348	Thecc1EG011942t1	0.2384	0.2926	1.2272
GSVIVT01024468001	AT2G44870.1	0.0297	0.1922	6.4757	Bra022493	0.0898	0.1968	2.1912	orange1.1g023461m	0.2214	0.2974	1.3435	mrna12409.1-v1.0-hybrid	0.1714	0.2161	1.2606	Lsat_1_v5_gn_8_3841.1	0.0751	0.1547	2.0607	Migut.F00963.1	0.1167	0.1634	1.3997	Potri.004G030100.1	0.1397	0.2238	1.6016	Solyc07g005550.2.1	0.0713	0.1653	2.3171	Thecc1EG025373t1	0.139	0.1381	0.9935
GSVIVT01024495001	AT4G02820.1	0.0718	0.2561	3.5674	Bra018528	0.0874	0.2657	3.0409	orange1.1g010458m	0.152	0.1777	1.1692	mrna27819.1-v1.0-hybrid	0.1443	0.2356	1.6333	Lsat_1_v5_gn_9_3820.1	0.0925	0.2074	2.2435	Migut.D00292.1	0.1238	0.2592	2.0944	Potri.005G208900.1	0.1195	0.1861	1.5574	Solyc06g005140.2.1	0.1302	0.2248	1.7268	Thecc1EG004398t1	0.1647	0.1815	1.1018
GSVIVT01024525001	AT5G51340.1	0.1273	0.2259	1.7749	Bra015194	0.1312	0.2379	1.8129	orange1.1g004943m	0.1273	0.1222	0.9596	mrna01168.1-v1.0-hybrid	0.1372	0.1325	0.9656	Lsat_1_v5_gn_5_176920.1	0.1252	0.1697	1.3556	Migut.N00711.1	0.1068	0.1413	1.3229	Potri.019G133000.1	0.1607	0.1435	0.8929	Solyc09g055340.2.1	0.1453	0.1659	1.1419	Thecc1EG042317t1	0.1498	0.14	0.9349
GSVIVT01024526001	AT5G58260.1	0.102	0.1984	1.945	Bra006777	0.1082	0.1621	1.498	orange1.1g027724m	0.0967	0.1298	1.3414	mrna01167.1-v1.0-hybrid	0.1022	0.216	2.1134	Lsat_1_v5_gn_8_99200.1	0.0785	0.1405	1.7893	Migut.D00799.1	0.0213	0.1296	6.0938	Potri.013G160600.1	0.1255	0.1321	1.0525	Solyc09g083150.2.1	0.0615	0.1522	2.4732	Thecc1EG042316t1	0.1003	0.1021	1.0179
GSVIVT01024584001	AT5G58370.2	0.0882	0.2781	3.1521	Bra002656	0.1134	0.2814	2.4804	orange1.1g024325m	0.1431	0.1334	0.9317	mrna28133.1-v1.0-hybrid	0.1925	0.2554	1.3267	Lsat_1_v5_gn_5_175180.1	0.0838	0.3814	4.5534	Migut.D00830.1	0.1494	0.285	1.9075	Potri.019G128000.1	0.1684	0.2185	1.2975	Solyc06g007150.2.1	0.1444	0.3106	2.1504	Thecc1EG042268t2	0.2157	0.2058	0.9545
GSVIVT01024598001	AT2G30330.1	0.0647	0.3524	5.4489	Bra022792	0.0718	0.2934	4.0853	orange1.1g023619m	0.1327	0.2278	1.7172	mrna28141.1-v1.0-hybrid	0.0842	0.2509	2.981	Lsat_1_v5_gn_5_175460.1	0.1524	0.2747	1.8025	Migut.H01101.1	0.013	0.1937	14.8771	Potri.013G156700.1	0.1853	0.3178	1.7155	Solyc11g068450.1.1	0.1111	0.1976	1.7785	Thecc1EG042260t1	0.14	0.185	1.3218
GSVIVT01024604001	AT2G30320.1	0.1482	0.3565	2.4049	Bra022789	0.1484	0.3491	2.3524	orange1.1g009253m	0.2311	0.2531	1.0951	mrna28151.1-v1.0-hybrid	0.243	0.2528	1.0402	Lsat_1_v5_gn_9_14440.1	0.2053	0.3129	1.5238	Migut.N00748.1	0.093	0.2669	2.868	Potri.013G154200.1	0.2104	0.2303	1.0947	Solyc09g056260.2.1	0.1302	0.2499	1.9193	Thecc1EG042258t1	0.2317	0.2169	0.9363
GSVIVT01024608001	AT2G30280.1	0.0985	0.4153	4.2141	Bra018323	0.1365	0.4424	3.2415	orange1.1g039898m	0.1096	0.2931	2.6744	mrna29266.1-v1.0-hybrid	0.1691	0.3042	1.7988	Lsat_1_v5_gn_9_14460.1	0.1687	0.3713	2.2003	Migut.N00750.1	0.1715	0.4992	2.9098	Potri.019G126500.1	0.283	0.3558	1.2572	Solyc06g082390.2.1	0.1321	0.3912	2.9622	Thecc1EG042251t1	0.1571	0.3271	2.0818
GSVIVT01024611001	AT2G30270.1	0.2472	0.4542	1.8374	Bra022787	0.2815	0.4674	1.6601	orange1.1g029587m	0.2975	0.306	1.0287	mrna28162.1-v1.0-hybrid	0.2527	0.3253	1.2876	Lsat_1_v5_gn_8_108720.1	0.2135	0.3897	1.8253	Migut.N00751.1	0.1482	0.4083	2.7547	Potri.019G126300.1	0.186	0.2818	1.5152	Solyc06g082380.2.1	0.4191	0.4333	1.0339	Thecc1EG042248t1	0.3604	0.4313	1.1968
GSVIVT01024619001	AT1G16870.1	0.121	0.2411	1.9926	Bra026020	0.127	0.2448	1.9281	orange1.1g045329m	0.1716	0.2479	1.4451	mrna28164.1-v1.0-hybrid	0.155	0.1702	1.098	Lsat_1_v5_gn_9_14481.1	0.1456	0.2175	1.4941	Migut.D00841.1	0.177	0.2662	1.5041	Potri.013G153900.1	0.1441	0.2306	1.5997	Solyc06g082370.2.1	0.1021	0.2049	2.0073	Thecc1EG042246t1	0.1431	0.1832	1.2808
GSVIVT01024637001	AT1G07010.3	0.1067	0.2149	2.0146	Bra015544	0.1166	0.2654	2.2757	orange1.1g016381m	0.1406	0.145	1.0314	mrna28188.1-v1.0-hybrid	0.1242	0.125	1.006	Lsat_1_v5_gn_5_174641.1	0.1001	0.1774	1.7716	Migut.D00849.1	0.1301	0.1848	1.4205	Potri.009G077900.1	0.1456	0.1468	1.0084	Solyc06g082280.2.1	0.1165	0.1632	1.4008	Thecc1EG042224t1	0.168	0.1509	0.8986
GSVIVT01024641001	AT2G30170.1	0.1196	0.2383	1.9915	Bra018331	0.1008	0.2779	2.7556	orange1.1g021475m	0.2411	0.1788	0.7414	mrna28191.1-v1.0-hybrid	0.1801	0.1777	0.9866	Lsat_1_v5_gn_5_174581.1	0.2077	0.2467	1.1881	Migut.D00850.1	0.1542	0.2808	1.8206	Potri.001G282500.1	0.2019	0.1827	0.9045	Solyc06g007350.2.1	0.1604	0.2381	1.4849	Thecc1EG042221t1	0.202	0.1907	0.9441
GSVIVT01024665001	AT3G09060.1	0.1507	0.2987	1.9825	Bra001327	0.1387	0.3115	2.2453	orange1.1g038112m	0.1668	0.2181	1.3077	mrna18808.1-v1.0-hybrid	0.1681	0.2024	1.2039	Lsat_1_v5_gn_9_36040.1	0.1174	0.2944	2.5072	Migut.J00222.1	0.1251	0.288	2.3015	Potri.016G111600.1	0.1877	0.2391	1.274	Solyc09g014210.1.1	0.1784	0.2811	1.5754	Thecc1EG021759t2	0.1952	0.2376	1.2172
GSVIVT01024681001	AT2G30105.1	0.1227	0.2594	2.1138	Bra021606	0.1245	0.2663	2.1391	orange1.1g017986m	0.3033	0.299	0.9857	mrna28221.1-v1.0-hybrid	0.2392	0.2285	0.9554	Lsat_1_v5_gn_8_111040.1	0.1618	0.2772	1.7124	Migut.D00855.1	0.1773	0.257	1.4496	Potri.001G280500.1	0.29	0.2725	0.9394	Solyc06g007250.2.1	0.2379	0.2768	1.1632	Thecc1EG042197t2	0.2104	0.2074	0.9857
GSVIVT01024686001	AT2G30100.1	0.0869	0.2845	3.2725	Bra021605	0.079	0.2753	3.4865	orange1.1g010739m	0.149	0.1339	0.8989	mrna28227.1-v1.0-hybrid	0.1162	0.1459	1.2554	Lsat_1_v5_gn_5_173260.1	0.0767	0.1783	2.326	Migut.N00773.1	0.0542	0.219	4.0427	Potri.009G075200.1	0.1174	0.117	0.9965	Solyc05g012140.2.1	0.103	0.1736	1.6853	Thecc1EG042190t1	0.1013	0.112	1.1057
GSVIVT01024718001	AT5G58660.1	0.0065	0.4307	66.0114	Bra020362	0.0068	0.4476	65.5678	orange1.1g019643m	0.1558	0.3144	2.0174	mrna07935.1-v1.0-hybrid	0.1215	0.2989	2.4612	Lsat_1_v5_gn_8_130360.1	0.1042	0.3817	3.6623	Migut.J01488.1	0.0829	0.4872	5.8755	Potri.001G278200.1	0.1019	0.3329	3.2657	Solyc06g082030.2.1	0.0974	0.4323	4.4408	Thecc1EG041597t1	0.114	0.2816	2.4699
GSVIVT01024745001	AT5G58760.1	0.0992	0.2108	2.1246	Bra020355	0.0823	0.2061	2.5037	orange1.1g009022m	0.1558	0.1525	0.9789	mrna07891.1-v1.0-hybrid	0.1522	0.1515	0.996	Lsat_1_v5_gn_5_171361.1	0.0857	0.1723	2.0112	Migut.N00796.1	0.0874	0.2052	2.3491	Potri.001G251000.1	0.1573	0.1497	0.9517	Solyc09g031610.2.1	0.1105	0.1697	1.535	Thecc1EG041629t1	0.1835	0.1564	0.8526
GSVIVT01024759001	AT3G47120.1	0.073	0.3783	5.184	Bra018163	0.0415	0.3496	8.416	orange1.1g022420m	0.1659	0.3339	2.0135	mrna07881.1-v1.0-hybrid	0.0562	0.4289	7.6316	Lsat_1_v5_gn_9_19460.1	0.0676	0.3038	4.4949	Migut.N00441.1	0.0743	0.2944	3.9629	Potri.009G044900.1	0.0762	0.3256	4.275	Solyc03g119430.2.1	0.0809	0.3355	4.1455	Thecc1EG041636t1	0.1384	0.38	2.7455
GSVIVT01024768001	AT5G58800.1	0.0506	0.1694	3.3503	Bra020352	0.0256	0.1629	6.3679	orange1.1g028917m	0.1516	0.1142	0.7535	mrna07872.1-v1.0-hybrid	0.1531	0.1144	0.7475	Lsat_1_v5_gn_8_71001.1	0.0977	0.1769	1.8116	Migut.N00801.1	0.0399	0.1551	3.8877	Potri.009G044400.1	0.2122	0.1386	0.6532	Solyc06g076880.2.1	0.0855	0.108	1.2635	Thecc1EG041645t1	0.1207	0.1205	0.9979
GSVIVT01024777001	AT3G45100.1	0.0629	0.117	1.8598	Bra009589	0.0539	0.1103	2.0471	orange1.1g027511m	0.1514	0.1059	0.6992	mrna24819.1-v1.0-hybrid	0.1211	0.1331	1.0993	Lsat_1_v5_gn_1_77661.1	0.0917	0.1117	1.2174	Migut.J01586.1	0.1016	0.1114	1.0966	Potri.016G130000.1	0.1004	0.0927	0.9235	Solyc08g082840.1.1	0.0926	0.1026	1.1081	Thecc1EG042117t1	0.0754	0.0728	0.9646
GSVIVT01024786001	AT2G29640.1	0.1552	0.2743	1.7667	Bra039990	0.1498	0.2884	1.9251	orange1.1g030121m	0.1397	0.2029	1.4518	mrna07995.1-v1.0-hybrid	0.1132	0.1965	1.7358	Lsat_1_v5_gn_5_172281.1	0.151	0.2989	1.9795	Migut.D00728.1	0.1176	0.2294	1.9516	Potri.001G249400.1	0.1728	0.2488	1.4399	Solyc09g031770.2.1	0.1091	0.2622	2.4033	Thecc1EG041657t1	0.1893	0.1981	1.0461
GSVIVT01024788001	AT1G07320.1	0.002	0.1931	95.5717	Bra015574	0.0023	0.2156	94.7716	orange1.1g023032m	0.0029	0.2634	91.3318	mrna07992.1-v1.0-hybrid	0.0089	0.1767	19.8643	Lsat_1_v5_gn_5_172301.1	0.0036	0.2843	78.723	Migut.N00890.1	0.061	0.2927	4.7963	Potri.006G221100.1	0.0024	0.2133	89.6903	Solyc07g061900.2.1	0.0029	0.2308	79.555	Thecc1EG041662t1	0.0027	0.2337	85.0991
GSVIVT01024802001	AT3G46980.3	0.0765	0.1241	1.623	Bra018179	0.0952	0.1285	1.3499	orange1.1g009757m	0.1347	0.1121	0.8317	mrna07969.1-v1.0-hybrid	0.2718	0.2918	1.0734	Lsat_1_v5_gn_2_10961.1	0.0805	0.0925	1.149	Migut.N00816.1	0.1173	0.1144	0.9749	Potri.001G248200.1	0.104	0.0832	0.8002	Solyc09g031700.2.1	0.1229	0.1744	1.4189	Thecc1EG041681t1	0.1377	0.0973	0.7068
GSVIVT01024853001	AT5G59070.1	0.0628	0.2684	4.2768	Bra020331	0.0314	0.2797	8.8997	orange1.1g011355m	0.1666	0.1592	0.9553	mrna01958.1-v1.0-hybrid	0.1638	0.1609	0.9823	Lsat_1_v5_gn_5_169901.1	0.1035	0.2022	1.9542	Migut.N00907.1	0.0999	0.2364	2.3669	Potri.009G038400.1	0.1757	0.1481	0.843	Solyc12g056050.1.1	0.1152	0.23	1.9965	Thecc1EG041740t1	0.1413	0.1506	1.0654
GSVIVT01024869001	AT5G59180.1	0.0176	0.0517	2.934	Bra020336	0.0232	0.045	1.9394	orange1.1g032315m	0.2091	0.2145	1.0255	mrna17788.1-v1.0-hybrid	0.0243	0.0259	1.0656	Lsat_1_v5_gn_5_161301.1	0.0115	0.0211	1.8411	Migut.K00397.1	0.0254	0.0456	1.7957	Potri.001G377200.1	0.0311	0.0316	1.0188	Solyc06g005790.2.1	0.0213	0.0326	1.5258	Thecc1EG041752t1	0.0114	0.0205	1.8056
GSVIVT01024909001	AT5G59250.1	0.1166	0.1368	1.1736	Bra002596	0.1005	0.1461	1.4528	orange1.1g008624m	0.1749	0.1525	0.8718	mrna30209.1-v1.0-hybrid	0.1706	0.1388	0.8136	Lsat_1_v5_gn_5_169541.1	0.1206	0.1431	1.1865	Migut.D00879.1	0.0672	0.1242	1.8493	Potri.001G244100.1	0.1155	0.1093	0.9462	Solyc03g078000.2.1	0.1123	0.1412	1.2576	Thecc1EG041781t1	0.1265	0.1003	0.7932
GSVIVT01024914001	AT5G59610.1	0.0053	0.4083	76.4465	Bra020309	0.1079	0.3645	3.3789	orange1.1g040804m	0.2491	0.2304	0.9247	mrna30206.1-v1.0-hybrid	0.2872	0.2852	0.9931	Lsat_1_v5_gn_9_24720.1	0.1557	0.25	1.6054	Migut.D00883.1	0.0824	0.3426	4.1565	Potri.001G072700.1	0.2113	0.2406	1.1389	Solyc09g015360.2.1	0.0677	0.3549	5.2461	Thecc1EG041788t1	0.2216	0.2499	1.1276
GSVIVT01024922001	AT5G59520.1	0.0047	0.269	56.8121	Bra020314	0.0234	0.2776	11.8749	orange1.1g036650m	0.1504	0.148	0.9836	mrna30197.1-v1.0-hybrid	0.1284	0.1654	1.2882	Lsat_1_v5_gn_8_73220.1	0.1516	0.2425	1.5994	Migut.N01633.1	0.0546	0.2038	3.7332	Potri.009G034600.1	0.1474	0.1611	1.0933	Solyc06g005620.2.1	0.0792	0.1856	2.3429	Thecc1EG041798t1	0.1202	0.1414	1.1767
GSVIVT01024939001	AT5G59400.2	0.1487	0.2667	1.7931	Bra002569	0.1394	0.2544	1.8253	orange1.1g045112m	0.2504	0.1888	0.754	mrna02226.1-v1.0-hybrid	0.2723	0.2463	0.9044	Lsat_1_v5_gn_8_73500.1	0.2504	0.2218	0.8858	Migut.D02083.1	0.1536	0.1901	1.2372	Potri.001G241400.1	0.1636	0.1886	1.153	Solyc06g076250.2.1	0.1566	0.1968	1.2567	Thecc1EG041820t1	0.2226	0.1966	0.8832
GSVIVT01024964001	AT1G07590.1	0.1034	0.2756	2.6661	Bra031586	0.0941	0.2848	3.0266	orange1.1g044770m	0.1198	0.1551	1.2953	mrna14092.1-v1.0-hybrid	0.1205	0.1764	1.4638	Lsat_1_v5_gn_9_23500.1	0.1779	0.244	1.3715	Migut.D02102.1	0.1343	0.2495	1.8574	Potri.009G030900.1	0.1613	0.2119	1.3137	Solyc06g071900.2.1	0.1455	0.2476	1.7019	Thecc1EG043264t1	0.1538	0.1894	1.231
GSVIVT01025042001	AT5G59750.2	0.0719	0.1627	2.2639	Bra020293	0.0647	0.1613	2.4917	orange1.1g009309m	0.1303	0.1152	0.8836	mrna13981.1-v1.0-hybrid	0.1248	0.1296	1.0385	Lsat_1_v5_gn_5_166481.1	0.093	0.202	2.1729	Migut.D02136.1	0.0661	0.1831	2.7723	Potri.001G234900.1	0.1177	0.1133	0.9623	Solyc11g073160.1.1	0.0973	0.1605	1.6491	Thecc1EG041913t1	0.1042	0.103	0.9886
GSVIVT01025047001	AT1G07740.1	0.1247	0.328	2.6302	Bra030701	0.1439	0.3371	2.3429	orange1.1g041882m	0.1601	0.288	1.7991	mrna13989.1-v1.0-hybrid	0.2428	0.2488	1.0248	Lsat_1_v5_gn_8_78700.1	0.1456	0.2795	1.92	Migut.N02658.1	0.1453	0.2951	2.0315	Potri.003G204100.1	0.1598	0.2638	1.6504	Solyc11g073230.1.1	0.0039	0.2766	70.2874	Thecc1EG041916t1	0.21	0.2491	1.1863
GSVIVT01025049001	AT2G28660.1	0.2067	0.5776	2.7944	Bra035681	0.2076	0.6084	2.931	orange1.1g026144m	0.2317	0.2887	1.2463	mrna13992.1-v1.0-hybrid	0.2814	0.4241	1.507	Lsat_1_v5_gn_5_166641.1	0.1614	0.4701	2.9116	Migut.D02139.1	0.1558	0.4885	3.1353	Potri.001G234700.1	0.2101	0.3424	1.63	Solyc11g073020.1.1	0.1006	0.4176	4.1498	Thecc1EG041919t1	0.2142	0.1706	0.7964
GSVIVT01025054001	AT3G46200.1	0.1369	0.2366	1.7289	Bra018219	0.1492	0.2552	1.7101	orange1.1g022346m	0.151	0.1627	1.0775	mrna14000.1-v1.0-hybrid	0.2126	0.209	0.9833	Lsat_1_v5_gn_8_78740.1	0.1679	0.1894	1.1283	Migut.D02146.1	0.1371	0.2196	1.6012	Potri.009G026700.1	0.1666	0.1736	1.0422	Solyc11g072970.1.1	0.1949	0.2164	1.1101	Thecc1EG041923t1	0.1305	0.1701	1.3038
GSVIVT01025056001	AT3G46220.2	0.1452	0.2182	1.5028	Bra018217	0.1252	0.2185	1.7458	orange1.1g003429m	0.194	0.1387	0.7147	mrna14003.1-v1.0-hybrid	0.1825	0.1748	0.958	Lsat_1_v5_gn_9_21601.1	0.149	0.201	1.349	Migut.D02148.1	0.1397	0.2068	1.4805	Potri.001G234300.1	0.193	0.1511	0.7831	Solyc11g072950.1.1	0.1261	0.1786	1.4168	Thecc1EG041927t1	0.164	0.1413	0.8617
GSVIVT01025081001	AT5G60050.1	0.075	0.2155	2.8738	Bra020266	0.0744	0.2221	2.9854	orange1.1g010024m	0.1753	0.1924	1.0971	mrna13895.1-v1.0-hybrid	0.0945	0.1487	1.5737	Lsat_1_v5_gn_5_166320.1	0.1086	0.2435	2.2423	Migut.D02161.1	0.0769	0.2642	3.4353	Potri.001G233900.1	0.1786	0.2064	1.1558	Solyc11g072720.1.1	0.1089	0.1858	1.7065	Thecc1EG041977t1	0.1324	0.1578	1.1915
GSVIVT01025089001	AT3G45770.1	0.0639	0.1145	1.793	Bra033833	0.076	0.1294	1.7037	orange1.1g017064m	0.1028	0.0902	0.8771	mrna25411.1-v1.0-hybrid	0.0801	0.0977	1.2199	Lsat_1_v5_gn_8_76381.1	0.0938	0.1158	1.2338	Migut.D02165.1	0.0955	0.1166	1.2207	Potri.001G233300.1	0.0864	0.0951	1.101	Solyc11g072640.1.1	0.0714	0.1216	1.7048	Thecc1EG041988t2	0.0635	0.0753	1.1859
GSVIVT01025117001	AT5G60190.1	0.1493	0.3544	2.373	Bra006676	0.1696	0.3484	2.0536	orange1.1g027072m	0.1484	0.205	1.3814	mrna25337.1-v1.0-hybrid	0.2638	0.2788	1.057	Lsat_1_v5_gn_6_24041.1	0.1665	0.3764	2.26	Migut.N02630.1	0.134	0.2831	2.1133	Potri.013G002700.1	0.1793	0.5329	2.9714	Solyc05g005310.1.1	0.2256	0.396	1.7553	Thecc1EG041110t1	0.1757	0.2322	1.3216
GSVIVT01025140001	AT1G07960.2	0.0692	0.2391	3.4531	Bra018672	0.0537	0.2142	3.9902	orange1.1g031790m	0.0021	0.1499	72.7563	mrna28640.1-v1.0-hybrid	0.0953	0.2407	2.5261	Lsat_1_v5_gn_2_97820.1	0.1685	0.1991	1.1812	Migut.D02186.1	0.0405	0.2437	6.0232	Potri.009G004500.1	0.0113	0.2887	25.4978	Solyc11g069690.1.1	0.0044	0.2254	51.2129	Thecc1EG041084t1	0.0721	0.1487	2.0615
GSVIVT01025156001	AT1G07970.1	0.1772	0.2741	1.547	Bra018673	0.1562	0.2746	1.7575	orange1.1g005982m	0.236	0.1951	0.8269	mrna28552.1-v1.0-hybrid	0.2336	0.1942	0.8312	Lsat_1_v5_gn_2_97900.1	0.1654	0.2529	1.5285	Migut.N02612.1	0.1679	0.2484	1.4793	Potri.009G014900.1	0.2908	0.2444	0.8406	Solyc11g069170.1.1	0.187	0.206	1.1019	Thecc1EG041074t1	0.1554	0.1485	0.9558
GSVIVT01025159001	AT5G60450.1	0.1265	0.2326	1.8391	Bra002479	0.1294	0.2339	1.8081	orange1.1g003580m	0.1918	0.1263	0.6586	mrna28545.1-v1.0-hybrid	0.1855	0.139	0.7495	Lsat_1_v5_gn_2_98041.1	0.198	0.2724	1.3761	Migut.N02611.1	0.1722	0.2382	1.3836	Potri.009G011800.1	0.1687	0.1371	0.813	Solyc11g069190.1.1	0.1522	0.172	1.1299	Thecc1EG041071t1	0.1228	0.1017	0.8282
GSVIVT01025178001	AT2G28450.1	0.1264	0.2917	2.3087	Bra011947	0.129	0.2817	2.1845	orange1.1g002990m	0.1971	0.1986	1.0079	mrna04774.1-v1.0-hybrid	0.2099	0.2366	1.1272	Lsat_1_v5_gn_6_46081.1	0.1226	0.2396	1.9537	Migut.D02217.1	0.1724	0.2696	1.5634	Potri.009G013000.1	0.2359	0.2112	0.8952	Solyc11g069340.1.1	0.1602	0.2445	1.5264	Thecc1EG042040t1	0.2376	0.1895	0.7975
GSVIVT01025250001	AT2G01870.1	0.2485	0.6321	2.5437	Bra024846	0.3908	0.6921	1.7713	orange1.1g030821m	0.4708	0.5031	1.0686	mrna14684.1-v1.0-hybrid	0.2568	0.505	1.9664	Lsat_1_v5_gn_2_29200.1	0.3949	0.5931	1.5021	Migut.N02322.1	0.3954	0.6654	1.6827	Potri.001G257400.1	0.3752	0.4664	1.2433	Solyc11g065680.1.1	0.0895	0.4684	5.2319	Thecc1EG040716t1	0.3008	0.3902	1.2974
GSVIVT01025259001	AT1G51350.1	0.1268	0.238	1.8778	Bra018903	0.1501	0.245	1.6318	orange1.1g008827m	0.2017	0.1592	0.7893	mrna14673.1-v1.0-hybrid	0.2117	0.1872	0.8845	Lsat_1_v5_gn_2_97760.1	0.1546	0.2355	1.5225	Migut.D00601.1	0.1554	0.231	1.4865	Potri.009G053400.1	0.2031	0.165	0.8125	Solyc11g065750.1.1	0.159	0.1989	1.2504	Thecc1EG040704t2	0.1612	0.1587	0.9846
GSVIVT01025275001	AT3G12080.1	0.1025	0.2094	2.0434	Bra034781	0.079	0.2203	2.7886	orange1.1g005504m	0.1569	0.1749	1.115	mrna30533.1-v1.0-hybrid	0.1385	0.1697	1.2257	Lsat_1_v5_gn_6_47501.1	0.0839	0.1521	1.8123	Migut.N02312.1	0.067	0.1969	2.9402	Potri.009G054200.1	0.1561	0.1591	1.0193	Solyc11g065870.1.1	0.1294	0.1774	1.3704	Thecc1EG040690t1	0.1315	0.1501	1.1408
GSVIVT01025295001	AT2G22410.1	0.1256	0.3095	2.4643	Bra030449	0.0963	0.3261	3.3865	orange1.1g007818m	0.1825	0.2007	1.1	mrna15273.1-v1.0-hybrid	0.2056	0.2821	1.372	Lsat_1_v5_gn_6_46361.1	0.1315	0.2458	1.8698	Migut.N02307.1	0.1155	0.2699	2.3376	Potri.001G019500.1	0.1742	0.2394	1.3748	Solyc11g062250.1.1	0.1258	0.3054	2.4269	Thecc1EG040622t1	0.1815	0.2429	1.3381
GSVIVT01025322001	AT3G20810.2	0.0995	0.1981	1.9915	Bra035742	0.1228	0.1993	1.6227	orange1.1g015736m	0.166	0.17	1.0246	mrna20651.1-v1.0-hybrid	0.1864	0.3285	1.7627	Lsat_1_v5_gn_6_50061.1	0.1695	0.2161	1.2748	Migut.D00562.1	0.1716	0.2236	1.3032	Potri.001G016200.1	0.1936	0.1558	0.805	Solyc01g006680.2.1	0.1377	0.2012	1.4614	Thecc1EG040527t1	0.1359	0.1702	1.2517
GSVIVT01025367001	AT1G51110.1	0.0778	0.2688	3.4554	Bra018893	0.0744	0.259	3.4828	orange1.1g015769m	0.2063	0.208	1.0083	mrna24406.1-v1.0-hybrid	0.1398	0.176	1.259	Lsat_1_v5_gn_1_68460.1	0.1017	0.2137	2.1016	Migut.D00538.1	0.1253	0.2289	1.8262	Potri.001G011700.1	0.1411	0.1766	1.2515	Solyc01g006330.2.1	0.1189	0.1902	1.6002	Thecc1EG040332t2	0.1664	0.1749	1.0515
GSVIVT01025382001	AT4G10620.1	0.0778	0.2514	3.2311	Bra037924	0.0407	0.244	5.9899	orange1.1g007511m	0.1082	0.2108	1.9473	mrna24731.1-v1.0-hybrid	0.1257	0.1902	1.5135	Lsat_1_v5_gn_1_68301.1	0.1141	0.227	1.9902	Migut.N00611.1	0.1143	0.2644	2.3139	Potri.001G010400.1	0.1652	0.2224	1.3465	Solyc01g006180.2.1	0.0932	0.2034	2.1831	Thecc1EG004443t1	0.1365	0.2298	1.6834
GSVIVT01025404001	AT1G55250.1	0.1356	0.2626	1.9363	Bra030874	0.1388	0.2742	1.9757	orange1.1g002676m	0.1568	0.1627	1.0375	mrna24751.1-v1.0-hybrid	0.1376	0.1801	1.3086	Lsat_1_v5_gn_6_52501.1	0.0893	0.1812	2.0278	Migut.D02533.1	0.1259	0.2	1.5879	Potri.001G008800.1	0.1434	0.1405	0.9802	Solyc01g006040.2.1	0.1709	0.2727	1.5956	Thecc1EG040245t1	0.1265	0.1417	1.1208
GSVIVT01025405001	AT3G32930.1	0.1575	0.214	1.359	Bra037530	0.0913	0.205	2.2448	orange1.1g025764m	0.1382	0.1735	1.2561	mrna24753.1-v1.0-hybrid	0.27	0.2439	0.9033	Lsat_1_v5_gn_2_101560.1	0.1413	0.2503	1.7717	Migut.D02532.1	0.1828	0.2314	1.2659	Potri.003G216700.1	0.1529	0.1992	1.3026	Solyc01g006020.2.1	0.084	0.1661	1.9775	Thecc1EG040239t1	0.185	0.2024	1.0942
GSVIVT01025422001	AT1G55280.1	0.2246	0.4279	1.9051	Bra030871	0.2394	0.4215	1.7605	orange1.1g015204m	0.2746	0.3058	1.1136	mrna24796.1-v1.0-hybrid	0.3025	0.3112	1.0287	Lsat_1_v5_gn_6_52180.1	0.1545	0.3887	2.5151	Migut.D02543.1	0.1813	0.3701	2.0411	Potri.003G218100.1	0.3073	0.3211	1.0448	Solyc01g005930.2.1	0.2346	0.3834	1.6344	Thecc1EG040109t1	0.3598	0.3573	0.993
GSVIVT01025450001	AT5G19850.1	0.1078	0.2119	1.9666	Bra002264	0.1141	0.2224	1.9502	orange1.1g021259m	0.1498	0.1139	0.7608	mrna24816.1-v1.0-hybrid	0.1422	0.156	1.0977	Lsat_1_v5_gn_1_67460.1	0.1179	0.2118	1.7964	Migut.G01135.1	0.0975	0.2203	2.2597	Potri.003G219700.1	0.1971	0.1846	0.9368	Solyc12g098660.1.1	0.1374	0.1923	1.3994	Thecc1EG040028t1	0.1723	0.1737	1.0084
GSVIVT01025473001	AT3G13490.1	0.1052	0.1377	1.3098	Bra027429	0.1001	0.1396	1.3939	orange1.1g008040m	0.1295	0.1064	0.8216	mrna01599.1-v1.0-hybrid	0.1097	0.1124	1.0244	Lsat_1_v5_gn_6_52060.1	0.1091	0.1393	1.2764	Migut.N00550.1	0.0986	0.1472	1.4923	Potri.003G221600.1	0.1171	0.0948	0.81	Solyc01g005540.2.1	0.0885	0.117	1.322	Thecc1EG017518t1	0.1337	0.1364	1.0196
GSVIVT01025513001	AT2G32080.1	0.0446	0.1187	2.6582	Bra005613	0.0653	0.1147	1.7568	orange1.1g022247m	0.0627	0.0535	0.8539	mrna01569.1-v1.0-hybrid	0.0622	0.0595	0.9567	Lsat_1_v5_gn_2_50601.1	0.0589	0.1173	1.9919	Migut.N00528.1	0.0551	0.076	1.3791	Potri.003G224000.1	0.0573	0.0549	0.9573	Solyc01g049680.2.1	0.0845	0.0965	1.1421	Thecc1EG039973t1	0.0471	0.0398	0.845
GSVIVT01025523001	AT3G09470.1	0.1435	0.2499	1.7414	Bra029770	0.1299	0.2364	1.8203	orange1.1g013318m	0.1725	0.1617	0.9373	mrna18225.1-v1.0-hybrid	0.182	0.2206	1.2122	Lsat_1_v5_gn_2_111601.1	0.1484	0.2076	1.3991	Migut.J00351.1	0.1564	0.224	1.4322	Potri.006G083700.1	0.2043	0.1647	0.806	Solyc09g010470.2.1	0.1976	0.2351	1.1901	Thecc1EG021982t1	0.2428	0.1859	0.7657
GSVIVT01025535001	AT3G09660.1	0.1031	0.1556	1.5103	Bra029782	0.0821	0.1285	1.5663	orange1.1g040742m	0.103	0.0861	0.8358	mrna09581.1-v1.0-hybrid	0.1025	0.0967	0.9442	Lsat_1_v5_gn_6_29641.1	0.0829	0.1418	1.7093	Migut.J00416.1	0.0747	0.0813	1.0888	Potri.006G131900.1	0.1121	0.0805	0.7187	Solyc09g007330.2.1	0.0604	0.0766	1.2683	Thecc1EG022086t1	0.0777	0.07	0.901
GSVIVT01025536001	AT3G09650.1	0.0706	0.1874	2.6555	Bra029781	0.0167	0.0981	5.8564	orange1.1g007970m	0.0708	0.1006	1.4218	mrna09580.1-v1.0-hybrid	0.1318	0.1332	1.0109	Lsat_1_v5_gn_2_109661.1	0.0885	0.1789	2.0209	Migut.J00415.1	0.0859	0.1748	2.0333	Potri.016G085300.1	0.1253	0.1628	1.2989	Solyc09g007320.2.1	0.0799	0.1727	2.1604	Thecc1EG022085t1	0.0998	0.1315	1.3173
GSVIVT01025540001	AT5G02820.1	0.0406	0.1047	2.5816	Bra009564	0.0313	0.1004	3.2077	orange1.1g040782m	0.0671	0.1044	1.5573	mrna22036.1-v1.0-hybrid	0.0703	0.1241	1.7655	Lsat_1_v5_gn_6_29580.1	0.0681	0.1148	1.6853	Migut.L01653.1	0.0398	0.1003	2.5225	Potri.006G132600.1	0.0341	0.1186	3.4773	Solyc09g007210.2.1	0.052	0.1955	3.76	Thecc1EG022070t2	0.0556	0.0884	1.5897
GSVIVT01025541001	AT5G02830.1	0.1783	0.3181	1.7844	Bra009563	0.1832	0.3251	1.7744	orange1.1g003082m	0.2597	0.2581	0.9939	mrna18143.1-v1.0-hybrid	0.2587	0.2436	0.9418	Lsat_1_v5_gn_2_109900.1	0.1604	0.3049	1.9001	Migut.J00404.1	0.2201	0.3225	1.4652	Potri.006G132700.1	0.2838	0.2442	0.8606	Solyc09g007200.2.1	0.2046	0.2817	1.3767	Thecc1EG022071t1	0.2574	0.2301	0.8942
GSVIVT01025554001	AT2G37240.1	0.0844	0.2838	3.3619	Bra005211	0.0784	0.2453	3.1296	orange1.1g025474m	0.1938	0.2092	1.0795	mrna18149.1-v1.0-hybrid	0.2356	0.2577	1.0939	Lsat_1_v5_gn_2_109921.1	0.2437	0.2965	1.2167	Migut.L01652.1	0.2152	0.2155	1.0015	Potri.006G133100.1	0.217	0.1955	0.901	Solyc09g007190.2.1	0.186	0.2795	1.5024	Thecc1EG022069t1	0.2271	0.2032	0.8951
GSVIVT01025567001	AT5G12130.1	0.1251	0.2475	1.978	Bra023364	0.1338	0.27	2.018	orange1.1g016749m	0.2548	0.2193	0.8608	mrna18112.1-v1.0-hybrid	0.2074	0.1839	0.8863	Lsat_1_v5_gn_1_53521.1	0.1487	0.2376	1.5977	Migut.J00398.1	0.1849	0.21	1.1357	Potri.006G133900.1	0.2093	0.2012	0.9615	Solyc10g085980.1.1	0.1315	0.1921	1.4604	Thecc1EG022058t1	0.2733	0.2097	0.7673
GSVIVT01025575001	AT5G02740.1	0.1189	0.4704	3.9572	Bra009571	0.265	0.4231	1.5968	orange1.1g027131m	0.3248	0.299	0.9207	mrna18122.1-v1.0-hybrid	0.2944	0.4183	1.421	Lsat_1_v5_gn_6_33220.1	0.2833	0.3716	1.3118	Migut.L01644.1	0.2044	0.3223	1.577	Potri.006G215800.1	0.299	0.4003	1.3389	Solyc09g005930.2.1	0.2954	0.3777	1.2784	Thecc1EG022045t1	0.3552	0.3783	1.0649
GSVIVT01025628001	AT2G43190.1	0.2097	0.3731	1.7795	Bra004751	0.2253	0.4298	1.9078	orange1.1g040168m	0.2401	0.2466	1.0268	mrna09631.1-v1.0-hybrid	0.1791	0.3964	2.2129	Lsat_1_v5_gn_3_120281.1	0.1702	0.3378	1.9853	Migut.J00418.1	0.2118	0.3726	1.7589	Potri.001G033900.1	0.2685	0.3969	1.478	Solyc09g007370.2.1	0.3248	0.3613	1.1124	Thecc1EG022094t1	0.2568	0.2694	1.0488
GSVIVT01025641001	AT3G09720.1	0.0976	0.1849	1.8948	Bra034082	0.0959	0.189	1.9704	orange1.1g042003m	0.073	0.0755	1.035	mrna09637.1-v1.0-hybrid	0.1417	0.1545	1.09	Lsat_1_v5_gn_1_54021.1	0.1008	0.1515	1.5026	Migut.L01664.1	0.1193	0.1816	1.5224	Potri.019G065300.1	0.1504	0.1732	1.1518	Solyc09g007440.2.1	0.1463	0.1718	1.1742	Thecc1EG022104t1	0.1332	0.1278	0.9592
GSVIVT01025659001	AT5G03160.1	0.0579	0.1362	2.3543	Bra009548	0.0641	0.1526	2.3802	orange1.1g043837m	0.0861	0.0839	0.9744	mrna09704.1-v1.0-hybrid	0.0756	0.0898	1.1869	Lsat_1_v5_gn_2_108740.1	0.075	0.1079	1.4395	Migut.L01677.1	0.0684	0.1073	1.5691	Potri.016G088600.1	0.09	0.1042	1.158	Solyc09g007630.2.1	0.0745	0.1045	1.4032	Thecc1EG022128t2	0.073	0.0762	1.0445
GSVIVT01025673001	AT3G09760.1	0.1873	0.3581	1.9117	Bra029787	0.1449	0.3558	2.4556	orange1.1g010378m	0.3261	0.2344	0.7189	mrna09708.1-v1.0-hybrid	0.2705	0.2343	0.866	Lsat_1_v5_gn_2_108761.1	0.1514	0.2778	1.8351	Migut.J00554.1	0.1583	0.2922	1.8455	Potri.006G129000.1	0.2814	0.2377	0.8448	Solyc09g007680.2.1	0.2418	0.3046	1.2599	Thecc1EG022132t1	0.2774	0.2285	0.8238
GSVIVT01025698001	AT2G37230.1	0.0978	0.2084	2.132	Bra023109	0.0789	0.2081	2.6394	orange1.1g005856m	0.0877	0.1403	1.5992	mrna12181.1-v1.0-hybrid	0.0986	0.1615	1.6385	Lsat_1_v5_gn_6_30921.1	0.0599	0.2016	3.3679	Migut.J00539.1	0.0557	0.1934	3.4696	Potri.010G077400.1	0.1257	0.1666	1.325	Solyc12g019290.1.1	0.0689	0.1773	2.5744	Thecc1EG019651t1	0.0901	0.1347	1.4954
GSVIVT01025711001	AT2G37020.2	0.1203	0.1922	1.5968	Bra023091	0.181	0.2115	1.1687	orange1.1g027481m	0.2202	0.2862	1.2996	mrna09609.1-v1.0-hybrid	0.1702	0.3522	2.0699	Lsat_1_v5_gn_1_52961.1	0.0702	0.2005	2.8576	Migut.L01690.1	0.1428	0.2093	1.4657	Potri.006G126200.1	0.1005	0.1714	1.7049	Solyc10g086210.1.1	0.1519	0.1968	1.296	Thecc1EG022191t2	0.1261	0.1566	1.2414
GSVIVT01025717001	AT2G36990.1	0.186	0.3081	1.6571	Bra017213	0.1477	0.2955	2.0006	orange1.1g008352m	0.312	0.2327	0.7457	mrna09615.1-v1.0-hybrid	0.2595	0.2736	1.0544	Lsat_1_v5_gn_6_27301.1	0.1953	0.362	1.8535	Migut.J00520.1	0.1858	0.302	1.6257	Potri.006G125700.1	0.2368	0.2311	0.9759	Solyc09g008040.2.1	0.2602	0.3061	1.1767	Thecc1EG022198t1	0.2349	0.241	1.026
GSVIVT01025719001	AT2G32630.1	0.1324	0.3843	2.9026	Bra022891	0.187	0.4061	2.1716	orange1.1g047794m	0.2826	0.3436	1.216	mrna09616.1-v1.0-hybrid	0.1895	0.3471	1.8318	Lsat_1_v5_gn_2_106641.1	0.1771	0.3928	2.2178	Migut.J00519.1	0.1255	0.3648	2.9067	Potri.003G008900.1	0.2294	0.3086	1.3449	Solyc10g084090.1.1	0.1601	0.3513	2.1936	Thecc1EG022199t1	0.2106	0.317	1.5051
GSVIVT01025730001	AT3G09860.1	0.026	0.0924	3.5544	Bra029797	0.0014	0.0843	61.4972	orange1.1g041313m	0.0389	0.0486	1.248	mrna09625.1-v1.0-hybrid	0.0557	0.1178	2.1156	Lsat_1_v5_gn_6_25141.1	0.1263	0.1767	1.3989	Migut.J00499.1	0.052	0.0838	1.6124	Potri.016G092100.1	0.0529	0.1057	1.9978	Solyc09g008160.2.1	0.0277	0.0819	2.9617	Thecc1EG022213t1	0.0375	0.0635	1.6956
GSVIVT01025731001	AT5G52970.1	0.0801	0.1727	2.1571	Bra028837	0.1173	0.2095	1.7867	orange1.1g038271m	0.0435	0.0442	1.0145	mrna09626.1-v1.0-hybrid	0.1626	0.1613	0.9922	Lsat_1_v5_gn_6_25121.1	0.091	0.1881	2.0675	Migut.L01701.1	0.1183	0.1942	1.641	Potri.016G092300.1	0.1615	0.1481	0.9174	Solyc10g084040.1.1	0.0811	0.1859	2.2938	Thecc1EG022214t1	0.1317	0.1492	1.1327
GSVIVT01025735001	AT3G46100.1	0.0573	0.0929	1.6223	Bra010749	0.0549	0.0958	1.7436	orange1.1g011527m	0.0682	0.0601	0.8812	mrna15266.1-v1.0-hybrid	0.0804	0.0686	0.8527	Lsat_1_v5_gn_2_123940.1	0.0701	0.0925	1.3184	Migut.J01655.1	0.0582	0.0711	1.222	Potri.006G124400.1	0.0721	0.0564	0.7821	Solyc03g119280.2.1	0.0685	0.0752	1.098	Thecc1EG022236t1	0.0606	0.0463	0.763
GSVIVT01025783001	AT3G56690.1	0.1455	0.2698	1.8544	Bra007262	0.1444	0.2777	1.9233	orange1.1g001395m	0.2077	0.1905	0.9172	mrna25753.1-v1.0-hybrid	0.2506	0.2616	1.0441	Lsat_1_v5_gn_7_62300.1	0.1756	0.2654	1.5117	Migut.J01627.1	0.2011	0.2941	1.4624	Potri.006G035000.1	0.2028	0.2031	1.0016	Solyc10g078320.1.1	0.1614	0.2377	1.4724	Thecc1EG016559t2	0.19	0.1891	0.9949
GSVIVT01025792001	AT3G56650.1	0.0707	0.2021	2.8587	Bra014681	0.0826	0.2139	2.5887	orange1.1g023424m	0.2188	0.2131	0.9743	mrna25482.1-v1.0-hybrid	0.1053	0.1907	1.8118	Lsat_1_v5_gn_5_157760.1	0.1013	0.1884	1.8599	Migut.K00153.1	0.0729	0.1949	2.675	Potri.006G034300.1	0.1714	0.1631	0.9518	Solyc06g065490.2.1	0.1001	0.1874	1.8709	Thecc1EG023888t1	0.1461	0.1675	1.1461
GSVIVT01025802001	AT2G40860.1	0.1447	0.2048	1.4152	Bra000209	0.1314	0.2037	1.5499	orange1.1g005427m	0.1306	0.1237	0.9467	mrna17615.1-v1.0-hybrid	0.1372	0.1381	1.007	Lsat_1_v5_gn_9_32241.1	0.1158	0.1702	1.469	Migut.J01618.1	0.0846	0.1472	1.7407	Potri.016G030800.1	0.1648	0.1214	0.7364	Solyc01g056690.2.1	0.1014	0.1541	1.52	Thecc1EG023874t1	0.1214	0.1173	0.9658
GSVIVT01025858001	AT3G56840.1	0.1246	0.2351	1.8866	Bra007273	0.1148	0.2487	2.166	orange1.1g023079m	0.1985	0.1329	0.6696	mrna27922.1-v1.0-hybrid	0.1874	0.2005	1.0698	Lsat_1_v5_gn_5_40140.1	0.1144	0.2364	2.0661	Migut.J01685.1	0.1218	0.2456	2.0167	Potri.006G026100.1	0.1721	0.1801	1.0463	Solyc10g079440.1.1	0.1454	0.2269	1.5607	Thecc1EG023913t1	0.1831	0.1911	1.0434
GSVIVT01025860001	AT2G41120.1	0.118	0.3452	2.9256	Bra016952	0.1467	0.3391	2.3116	orange1.1g047859m	0.1321	0.247	1.8698	mrna10200.1-v1.0-hybrid	0.2074	0.3748	1.807	Lsat_1_v5_gn_8_83941.1	0.1344	0.3455	2.5703	Migut.J01598.1	0.0861	0.2967	3.4462	Potri.006G025200.1	0.2692	0.3351	1.245	Solyc03g044630.1.1	0.1816	0.3907	2.1515	Thecc1EG024084t1	0.1831	0.3209	1.7519
GSVIVT01025906001	AT1G33810.1	0.1904	0.244	1.2812	Bra028015	0.236	0.2672	1.1321	orange1.1g032039m	0.2433	0.3426	1.4084	mrna31491.1-v1.0-hybrid	0.177	0.3838	2.1687	Lsat_1_v5_gn_5_78501.1	0.1857	0.2352	1.2665	Migut.C01346.1	0.1418	0.178	1.2558	Potri.019G076400.1	0.1039	0.2567	2.4709	Solyc06g064810.2.1	0.0997	0.1508	1.5129	Thecc1EG036190t2	0.167	0.1768	1.0585
GSVIVT01025913001	AT1G33811.1	0.0496	0.2048	4.1319	Bra034459	0.0621	0.2033	3.2759	orange1.1g038262m	0.0906	0.1411	1.5573	mrna27098.1-v1.0-hybrid	0.1604	0.1868	1.1646	Lsat_1_v5_gn_4_135761.1	0.0788	0.1711	2.1722	Migut.N03376.1	0.0948	0.1658	1.7491	Potri.013G102400.1	0.1225	0.1444	1.1789	Solyc11g031960.1.1	0.0742	0.1645	2.2171	Thecc1EG036187t1	0.1539	0.1497	0.973
GSVIVT01026015001	AT1G72030.1	0.1312	0.4396	3.3504	Bra003900	0.1496	0.395	2.6396	orange1.1g024199m	0.2568	0.3281	1.2772	mrna12860.1-v1.0-hybrid	0.2269	0.3757	1.6557	Lsat_1_v5_gn_0_7900.1	0.133	0.3319	2.4956	Migut.C01268.1	0.1802	0.3002	1.6664	Potri.005G054600.1	0.2478	0.3229	1.3032	Solyc03g025710.2.1	0.1879	0.3559	1.8947	Thecc1EG016655t1	0.2384	0.372	1.5605
GSVIVT01026178001	AT5G08310.1	0.1877	0.3932	2.095	Bra009337	0.1465	0.3761	2.5673	orange1.1g038606m	0.1833	0.2284	1.2458	mrna22494.1-v1.0-hybrid	0.2816	0.2964	1.0527	Lsat_1_v5_gn_8_33340.1	0.177	0.3802	2.148	Migut.I00254.1	0.1639	0.3393	2.0701	Potri.005G090600.1	0.2226	0.2627	1.1799	Solyc04g009220.1.1	0.1719	0.3383	1.9685	Thecc1EG007709t1	0.2397	0.2707	1.1294
GSVIVT01026181001	AT5G08305.1	0.1047	0.2855	2.7263	Bra005983	0.0606	0.2653	4.3811	orange1.1g039362m	0.1524	0.1656	1.0865	mrna21994.1-v1.0-hybrid	0.1517	0.1962	1.2938	Lsat_1_v5_gn_3_36220.1	0.0927	0.2187	2.3577	Migut.E00688.1	0.0832	0.2418	2.9063	Potri.007G073100.1	0.1213	0.1927	1.5892	Solyc04g009210.1.1	0.1275	0.1965	1.5414	Thecc1EG007712t1	0.1009	0.1798	1.7822
GSVIVT01026228001	AT5G23240.1	0.1261	0.3773	2.9926	Bra013026	0.1094	0.3522	3.2194	orange1.1g012925m	0.1884	0.2684	1.4247	mrna00799.1-v1.0-hybrid	0.2652	0.3414	1.2873	Lsat_1_v5_gn_3_36300.1	0.1237	0.3375	2.7291	Migut.C00668.1	0.1022	0.3703	3.6221	Potri.007G072600.1	0.1122	0.2414	2.1514	Solyc02g014860.2.1	0.1245	0.35	2.812	Thecc1EG007718t1	0.1832	0.2387	1.303
GSVIVT01026316001	AT1G66080.1	0.0054	0.1109	20.7146	Bra004144	0.0464	0.1037	2.2365	orange1.1g041772m	0.0243	0.0664	2.7276	mrna25355.1-v1.0-hybrid	0.0018	0.1454	81.6505	Lsat_1_v5_gn_8_111480.1	0.0321	0.0713	2.2233	Migut.K01111.1	0.0384	0.1003	2.6133	Potri.004G082100.1	0.0154	0.0863	5.619	Solyc05g056560.2.1	0.0172	0.0843	4.8871	Thecc1EG003748t1	0.0192	0.0831	4.3299
GSVIVT01026351001	AT3G04260.1	0.0844	0.1589	1.8831	Bra040142	0.0859	0.1625	1.8913	orange1.1g002761m	0.1375	0.1398	1.0167	mrna16717.1-v1.0-hybrid	0.1135	0.1318	1.1613	Lsat_1_v5_gn_2_16580.1	0.0667	0.1948	2.9225	Migut.F02048.1	0.0922	0.1408	1.5273	Potri.019G025100.1	0.1116	0.1368	1.226	Solyc04g050540.2.1	0.074	0.1254	1.6945	Thecc1EG026112t1	0.1254	0.1165	0.9288
GSVIVT01026360001	AT5G18390.1	0.0632	0.2552	4.0361	Bra006455	0.1044	0.2448	2.3435	orange1.1g020202m	0.0451	0.1511	3.3492	mrna22457.1-v1.0-hybrid	0.1702	0.2292	1.3466	Lsat_1_v5_gn_5_23180.1	0.0395	0.2044	5.1781	Migut.M01214.1	0.0646	0.189	2.9263	Potri.019G025700.1	0.1125	0.2164	1.9232	Solyc09g097840.1.1	0.0796	0.2098	2.6358	Thecc1EG026106t1	0.1284	0.2037	1.5863
GSVIVT01026363001	AT1G01920.1	0.13	0.2659	2.0456	Bra032655	0.1155	0.2776	2.4041	orange1.1g008178m	0.2074	0.1723	0.8307	mrna18946.1-v1.0-hybrid	0.206	0.231	1.1216	Lsat_1_v5_gn_7_8181.1	0.1457	0.2012	1.3806	Migut.B01677.1	0.119	0.2318	1.9482	Potri.014G077700.1	0.2227	0.2079	0.9337	Solyc01g091860.2.1	0.1615	0.208	1.2873	Thecc1EG005438t1	0.225	0.1975	0.8778
GSVIVT01026370001	AT3G04160.2	0.1969	0.6979	3.5451	Bra001096	0.1562	0.63	4.0335	orange1.1g006053m	0.3729	0.5133	1.3764	mrna16726.1-v1.0-hybrid	0.3624	0.5412	1.4932	Lsat_1_v5_gn_9_46040.1	0.3205	0.6108	1.906	Migut.F02045.1	0.1895	0.5469	2.8861	Potri.019G029400.1	0.3019	0.451	1.494	Solyc04g050760.2.1	0.1634	0.5622	3.4413	Thecc1EG026062t4	0.3228	0.4213	1.3049
GSVIVT01026405001	AT1G08550.1	0.0879	0.201	2.2864	Bra018616	0.0363	0.1885	5.1947	orange1.1g011550m	0.1463	0.1385	0.9467	mrna16740.1-v1.0-hybrid	0.1454	0.1745	1.2007	Lsat_1_v5_gn_7_62281.1	0.0719	0.1983	2.7588	Migut.F02066.1	0.0775	0.1928	2.4866	Potri.013G053100.1	0.1684	0.1419	0.8423	Solyc04g050930.2.1	0.1391	0.2115	1.5209	Thecc1EG026037t1	0.1332	0.1279	0.9597
GSVIVT01026409001	AT1G53710.1	0.2017	0.3397	1.6848	Bra030924	0.1783	0.3366	1.8879	orange1.1g010015m	0.2396	0.2347	0.9795	mrna05499.1-v1.0-hybrid	0.2521	0.2889	1.1462	Lsat_1_v5_gn_5_137600.1	0.2094	0.2881	1.3757	Migut.D00903.1	0.1884	0.2696	1.4312	Potri.001G161100.1	0.2862	0.2609	0.9114	Solyc12g055740.1.1	0.2009	0.2784	1.3861	Thecc1EG027587t1	0.244	0.2336	0.9571
GSVIVT01026449001	AT2G13440.1	0.0961	0.1961	2.0407	Bra013146	0.1014	0.1974	1.9457	orange1.1g048823m	0.1518	0.1554	1.0233	mrna00359.1-v1.0-hybrid	0.1695	0.1717	1.0127	Lsat_1_v5_gn_3_126721.1	0.0959	0.176	1.8347	Migut.D00797.1	0.1004	0.1549	1.5432	Potri.005G066300.1	0.1592	0.1441	0.9048	Solyc01g068290.2.1	0.0857	0.1374	1.6036	Thecc1EG001538t1	0.144	0.1431	0.9936
GSVIVT01026467001	AT4G33470.1	0.095	0.1814	1.9097	Bra011444	0.1153	0.2284	1.9807	orange1.1g020378m	0.0785	0.0654	0.8335	mrna16203.1-v1.0-hybrid	0.203	0.1817	0.8947	Lsat_1_v5_gn_2_37440.1	0.1082	0.1893	1.7499	Migut.H00692.1	0.1152	0.1732	1.5035	Potri.005G064200.1	0.1332	0.1205	0.9049	Solyc01g009110.2.1	0.0375	0.0802	2.1406	Thecc1EG001516t1	0.1759	0.124	0.7051
GSVIVT01026485001	AT1G74880.1	0.0635	0.2454	3.863	Bra015886	0.0771	0.2986	3.8738	orange1.1g031252m	0.1308	0.167	1.2768	mrna16183.1-v1.0-hybrid	0.1233	0.1767	1.4326	Lsat_1_v5_gn_2_37340.1	0.1825	0.2538	1.391	Migut.L00964.1	0.0773	0.197	2.5472	Potri.007G106500.1	0.14	0.1599	1.1426	Solyc11g006020.1.1	0.1357	0.2171	1.6004	Thecc1EG001481t1	0.1613	0.198	1.2277
GSVIVT01026486001	AT1G19025.1	0.1423	0.3261	2.2918	Bra031062	0.1501	0.3659	2.4378	orange1.1g040343m	0.2799	0.3606	1.2882	mrna16182.1-v1.0-hybrid	0.2574	0.2605	1.0117	Lsat_1_v5_gn_2_37361.1	0.144	0.3012	2.0922	Migut.H00705.1	0.2284	0.2793	1.2228	Potri.007G106700.1	0.3137	0.2615	0.8334	Solyc11g006010.1.1	0.1867	0.306	1.6389	Thecc1EG001480t1	0.2513	0.2197	0.874
GSVIVT01026498001	AT5G64600.1	0.1273	0.1925	1.5126	Bra037783	0.1077	0.1933	1.7955	orange1.1g043543m	0.1368	0.0991	0.7245	mrna17899.1-v1.0-hybrid	0.1815	0.168	0.9257	Lsat_1_v5_gn_5_42701.1	0.1086	0.1843	1.697	Migut.L00889.1	0.1159	0.1714	1.4793	Potri.005G059600.1	0.1678	0.1594	0.9497	Solyc11g005870.1.1	0.1039	0.1586	1.5267	Thecc1EG001456t3	0.1641	0.1333	0.8127
GSVIVT01026512001	AT5G64630.2	0.116	0.2058	1.7744	Bra024316	0.1239	0.2178	1.7584	orange1.1g010051m	0.1736	0.1548	0.8915	mrna17888.1-v1.0-hybrid	0.1693	0.1875	1.1079	Lsat_1_v5_gn_7_27421.1	0.1377	0.2085	1.5135	Migut.H00736.1	0.142	0.2205	1.5526	Potri.007G108200.1	0.1917	0.1688	0.8802	Solyc11g005800.1.1	0.1516	0.1971	1.2999	Thecc1EG001439t1	0.1679	0.1745	1.0397
GSVIVT01026545001	AT3G18730.1	0.1929	0.3706	1.9207	Bra022350	0.2237	0.3762	1.6815	orange1.1g000742m	0.2052	0.2032	0.99	mrna17865.1-v1.0-hybrid	0.3033	0.3148	1.0381	Lsat_1_v5_gn_1_117161.1	0.1667	0.2752	1.6505	Migut.H01102.1	0.2124	0.3193	1.5029	Potri.007G110800.1	0.2017	0.2244	1.1126	Solyc11g005690.1.1	0.2037	0.3042	1.4928	Thecc1EG001395t1	0.2096	0.2122	1.0124
GSVIVT01026559001	AT1G49170.1	0.106	0.2852	2.6917	Bra032274	0.0543	0.3018	5.5622	orange1.1g033057m	0.1912	0.3034	1.5871	mrna21090.1-v1.0-hybrid	0.1085	0.2304	2.1235	Lsat_1_v5_gn_8_142161.1	0.0781	0.268	3.4301	Migut.H01100.1	0.0891	0.3088	3.4673	Potri.005G056500.1	0.1711	0.7342	4.2908	Solyc03g078350.2.1	0.0673	0.2292	3.4043	Thecc1EG001387t1	0.1149	0.2054	1.7876
GSVIVT01026585001	AT3G18790.1	0.0188	0.0894	4.7545	Bra022357	0.0326	0.1083	3.3182	orange1.1g022187m	0.0236	0.0769	3.2632	mrna16889.1-v1.0-hybrid	0.035	0.0738	2.1102	Lsat_1_v5_gn_3_121781.1	0.0278	0.078	2.8028	Migut.M00378.1	0.0383	0.0927	2.4183	Potri.017G060200.1	0.0238	0.0674	2.8247	Solyc05g051070.2.1	0.0052	0.0687	13.2421	Thecc1EG001356t1	0.024	0.0551	2.3007
GSVIVT01026586001	AT5G09820.2	0.0938	0.324	3.4558	Bra006034	0.009	0.3213	35.7773	orange1.1g044591m	0.1788	0.1711	0.9569	mrna18581.1-v1.0-hybrid	0.3012	0.3413	1.1332	Lsat_1_v5_gn_4_138241.1	0.1747	0.3153	1.8045	Migut.H01114.1	0.0894	0.3917	4.3829	Potri.001G309300.1	0.1903	0.1886	0.9907	Solyc11g005340.1.1	0.1158	0.3109	2.6847	Thecc1EG001351t1	0.2441	0.1979	0.8107
GSVIVT01026640001	AT4G35560.2	0.1599	0.3217	2.0121	Bra017722	0.1616	0.3423	2.1175	orange1.1g001628m	0.2675	0.2188	0.818	mrna13038.1-v1.0-hybrid	0.2319	0.2151	0.9274	Lsat_1_v5_gn_2_73661.1	0.1569	0.2552	1.6268	Migut.H02205.1	0.1674	0.3188	1.9041	Potri.005G101600.1	0.2393	0.2098	0.8769	Solyc02g082690.2.1	0.1921	0.2841	1.4794	Thecc1EG000066t1	0.2446	0.2172	0.888
GSVIVT01026715001	AT4G09140.1	0.0752	0.1383	1.8394	Bra000674	0.0593	0.1482	2.4968	orange1.1g005789m	0.1014	0.1202	1.1861	mrna26808.1-v1.0-hybrid	0.0887	0.0977	1.1017	Lsat_1_v5_gn_1_31200.1	0.0862	0.1136	1.3182	Migut.C01329.1	0.0869	0.105	1.2082	Potri.019G078700.1	0.0747	0.099	1.325	Solyc04g045660.2.1	0.0712	0.113	1.5878	Thecc1EG036511t1	0.0924	0.0835	0.9034
GSVIVT01026845001	AT4G00620.1	0.0432	0.1539	3.5655	Bra037350	0.0326	0.1774	5.4455	orange1.1g017184m	0.1496	0.1612	1.0777	mrna19088.1-v1.0-hybrid	0.2239	0.2964	1.3239	Lsat_1_v5_gn_7_5121.1	0.1055	0.2127	2.016	Migut.B01723.1	0.1131	0.1861	1.6448	Potri.002G157100.1	0.1465	0.1613	1.1011	Solyc01g094280.2.1	0.0843	0.1809	2.1467	Thecc1EG005379t1	0.1791	0.1657	0.9249
GSVIVT01026850001	AT1G01770.1	0.1207	0.2068	1.714	Bra032649	0.1039	0.2193	2.1102	orange1.1g045878m	0.1726	0.1495	0.8658	mrna19068.1-v1.0-hybrid	0.1711	0.1609	0.9402	Lsat_1_v5_gn_7_5201.1	0.1657	0.2328	1.4056	Migut.N01431.1	0.1398	0.241	1.7247	Potri.002G157400.1	0.1772	0.1558	0.8789	Solyc01g094330.2.1	0.1746	0.2192	1.2554	Thecc1EG005376t1	0.1903	0.1725	0.9061
GSVIVT01026881001	AT5G16860.1	0.1042	0.2849	2.7341	Bra008587	0.0285	0.2808	9.8517	orange1.1g003273m	0.1172	0.2444	2.0854	mrna27066.1-v1.0-hybrid	0.1346	0.3607	2.6797	Lsat_1_v5_gn_2_31020.1	0.0323	0.2531	7.8356	Migut.C00607.1	0.015	0.2843	18.9362	Potri.012G041200.1	0.1587	0.2057	1.2961	Solyc03g097850.1.1	0.0906	0.2577	2.845	Thecc1EG036049t1	0.1165	0.18	1.5452
GSVIVT01026912001	AT3G61350.1	0.1307	0.3248	2.4855	Bra003447	0.1332	0.3783	2.8393	orange1.1g045821m	0.1845	0.1973	1.0695	mrna19327.1-v1.0-hybrid	0.1409	0.1406	0.9981	Lsat_1_v5_gn_4_36160.1	0.1277	0.1876	1.4691	Migut.B01745.1	0.1499	0.2329	1.5537	Potri.014G083200.1	0.256	0.27	1.0547	Solyc01g094520.2.1	0.1694	0.2396	1.4143	Thecc1EG005342t1	0.1529	0.1512	0.9893
GSVIVT01026977001	AT2G46150.1	0.0103	0.38	37.0478	Bra004564	0.0384	0.377	9.814	orange1.1g048098m	0.0285	0.3892	13.6319	mrna19008.1-v1.0-hybrid	0.0139	0.2044	14.7376	Lsat_1_v5_gn_4_35101.1	0.0436	0.3358	7.6979	Migut.N01467.1	0.0671	0.2308	3.4414	Potri.002G165100.1	0.0196	0.2771	14.1345	Solyc01g095170.2.1	0.0427	0.3047	7.143	Thecc1EG005250t2	0.0033	0.2175	66.1579
GSVIVT01027001001	AT4G00330.1	0.1216	0.3249	2.6721	Bra037331	0.1329	0.2854	2.1484	orange1.1g013401m	0.1714	0.1655	0.9655	mrna19262.1-v1.0-hybrid	0.1146	0.1722	1.5023	Lsat_1_v5_gn_4_34681.1	0.084	0.2091	2.49	Migut.B01777.1	0.1322	0.2353	1.7805	Potri.014G087200.1	0.179	0.1669	0.9323	Solyc10g012170.2.1	0.0975	0.1884	1.9325	Thecc1EG005298t1	0.115	0.1428	1.242
GSVIVT01027006001	AT4G01310.1	0.1357	0.1841	1.3563	Bra000953	0.108	0.189	1.7495	orange1.1g024440m	0.1288	0.1325	1.0291	mrna19230.1-v1.0-hybrid	0.1183	0.1721	1.4557	Lsat_1_v5_gn_7_3801.1	0.0311	0.2088	6.7205	Migut.B01790.1	0.1038	0.1814	1.7477	Potri.002G154600.1	0.1131	0.1657	1.4655	Solyc09g007560.2.1	0.0662	0.191	2.8856	Thecc1EG005273t1	0.062	0.1076	1.7366
GSVIVT01027042001	AT3G61610.1	0.0667	0.1203	1.8043	Bra003460	0.0695	0.1245	1.79	orange1.1g021411m	0.0895	0.0969	1.0827	mrna18926.1-v1.0-hybrid	0.086	0.0899	1.0454	Lsat_1_v5_gn_7_1780.1	0.0515	0.0827	1.6072	Migut.B01829.1	0.0514	0.0951	1.848	Potri.002G167200.1	0.1196	0.0896	0.7491	Solyc01g095470.2.1	0.0952	0.1076	1.1301	Thecc1EG005209t1	0.0748	0.0706	0.9435
GSVIVT01027076001	AT4G01040.1	0.1506	0.2509	1.6654	Bra000939	0.1432	0.229	1.5993	orange1.1g014001m	0.1814	0.1729	0.9531	mrna19212.1-v1.0-hybrid	0.2229	0.216	0.9689	Lsat_1_v5_gn_3_139600.1	0.1639	0.2072	1.2642	Migut.N01555.1	0.2365	0.2911	1.2306	Potri.014G096700.1	0.178	0.1858	1.0438	Solyc05g050320.2.1	0.2271	0.3124	1.3757	Thecc1EG005174t2	0.2103	0.1908	0.907
GSVIVT01027092001	AT3G61710.1	0.1054	0.1524	1.4455	Bra003466	0.1102	0.2454	2.2273	orange1.1g010177m	0.1179	0.0884	0.7499	mrna19201.1-v1.0-hybrid	0.1316	0.092	0.6985	Lsat_1_v5_gn_3_139961.1	0.0929	0.1151	1.2387	Migut.B01859.1	0.1004	0.1249	1.2435	Potri.002G170100.1	0.1296	0.1035	0.7982	Solyc05g050390.2.1	0.0873	0.1047	1.1992	Thecc1EG005158t1	0.1446	0.0938	0.6492
GSVIVT01027119001	AT1G48380.2	0.124	0.3285	2.6481	Bra014134	0.1303	0.3476	2.6678	orange1.1g041903m	0.1644	0.2585	1.5723	mrna09169.1-v1.0-hybrid	0.2293	0.4194	1.8291	Lsat_1_v5_gn_0_10541.1	0.1659	0.3859	2.3264	Migut.O00267.1	0.1245	0.3679	2.9549	Potri.004G069400.1	0.131	0.3874	2.9567	Solyc03g098620.2.1	0.1182	0.3734	3.1598	Thecc1EG025225t1	0.2497	0.3899	1.5616
GSVIVT01027159001	AT1G01290.1	0.082	0.2815	3.4338	Bra032632	0.0855	0.2841	3.3222	orange1.1g026912m	0.1387	0.1746	1.259	mrna19158.1-v1.0-hybrid	0.171	0.1938	1.1331	Lsat_1_v5_gn_8_13101.1	0.0888	0.2148	2.4184	Migut.B01880.1	0.0966	0.25	2.589	Potri.014G099500.1	0.21	0.2136	1.0172	Solyc05g050570.2.1	0.1071	0.2082	1.9445	Thecc1EG046990t1	0.1914	0.1647	0.8608
GSVIVT01027171001	AT2G46560.1	0.2343	0.3653	1.5591	Bra004526	0.2359	0.3784	1.6042	orange1.1g000054m	0.2526	0.2324	0.9201	mrna18705.1-v1.0-hybrid	0.2657	0.2473	0.931	Lsat_1_v5_gn_4_33701.1	0.2162	0.3342	1.546	Migut.B01890.1	0.2222	0.3507	1.5782	Potri.002G173300.1	0.2757	0.2432	0.8823	Solyc01g096110.2.1	0.2248	0.3321	1.4776	Thecc1EG005121t1	0.276	0.2382	0.863
GSVIVT01027188001	AT1G01220.1	0.1059	0.1957	1.8483	Bra032626	0.0853	0.2063	2.4184	orange1.1g001402m	0.1827	0.1538	0.8417	mrna18685.1-v1.0-hybrid	0.1612	0.1601	0.9932	Lsat_1_v5_gn_7_2761.1	0.136	0.2045	1.5035	Migut.B01889.1	0.1472	0.1958	1.3298	Potri.014G101400.1	0.1746	0.1374	0.7866	Solyc01g096160.2.1	0.1492	0.179	1.2	Thecc1EG005105t1	0.1834	0.1522	0.8297
GSVIVT01027193001	AT3G61860.1	0.0673	0.2278	3.3851	Bra004523	0.0922	0.2013	2.1843	orange1.1g024354m	0.0937	0.1286	1.3716	mrna18680.1-v1.0-hybrid	0.141	0.1933	1.3706	Lsat_1_v5_gn_3_140160.1	0.0841	0.1519	1.806	Migut.B01901.1	0.0881	0.1737	1.9709	Potri.014G101800.1	0.1227	0.1359	1.1077	Solyc01g096180.2.1	0.0971	0.1695	1.745	Thecc1EG005096t1	0.0602	0.1309	2.1726
GSVIVT01027313001	AT5G04910.1	0.0542	0.1835	3.3846	Bra009412	0.0512	0.1725	3.3717	orange1.1g038697m	0.0695	0.1136	1.633	mrna00371.1-v1.0-hybrid	0.1513	0.2225	1.4711	Lsat_1_v5_gn_2_28141.1	0.0825	0.159	1.9289	Migut.N01877.1	0.0762	0.219	2.8758	Potri.008G012100.1	0.1296	0.1349	1.0412	Solyc10g039380.1.1	0.078	0.1921	2.4622	Thecc1EG044581t1	0.1647	0.1399	0.8495
GSVIVT01027314001	AT3G10690.1	0.1059	0.1991	1.8796	Bra001374	0.0657	0.2023	3.0799	orange1.1g002290m	0.1207	0.1566	1.2978	mrna00372.1-v1.0-hybrid	0.1085	0.1382	1.2736	Lsat_1_v5_gn_2_64500.1	0.101	0.1981	1.9612	Migut.B01161.1	0.0931	0.179	1.9234	Potri.010G247000.1	0.1408	0.1462	1.0385	Solyc01g096900.2.1	0.0889	0.1754	1.9731	Thecc1EG044582t1	0.1393	0.145	1.0407
GSVIVT01027398001	AT3G61870.1	0.0691	0.2661	3.8497	Bra007634	0.0716	0.2249	3.14	orange1.1g021217m	0.1601	0.1774	1.1079	mrna18664.1-v1.0-hybrid	0.2541	0.1891	0.7445	Lsat_1_v5_gn_3_141021.1	0.1735	0.2307	1.3296	Migut.N01525.1	0.1658	0.2105	1.2694	Potri.014G102400.1	0.1834	0.1729	0.9427	Solyc01g096240.2.1	0.0891	0.1631	1.8299	Thecc1EG005085t1	0.1744	0.1526	0.875
GSVIVT01027435001	AT1G05600.1	0.1306	0.2811	2.1523	Bra015443	0.1386	0.2831	2.0421	orange1.1g043204m	0.1717	0.2029	1.1819	mrna18696.1-v1.0-hybrid	0.1628	0.2072	1.2724	Lsat_1_v5_gn_5_104340.1	0.1241	0.2744	2.2114	Migut.J01410.1	0.1	0.2333	2.3331	Potri.002G179300.1	0.1539	0.1673	1.0871	Solyc07g045380.2.1	0.1225	0.2801	2.2871	Thecc1EG006417t1	0.1315	0.2035	1.5472
GSVIVT01027459001	AT2G46850.1	0.0546	0.4818	8.8295	Bra000433	0.0705	0.4898	6.9483	orange1.1g045897m	0.2104	0.3423	1.6274	mrna18599.1-v1.0-hybrid	0.2399	0.357	1.4882	Lsat_1_v5_gn_4_35281.1	0.1173	0.4911	4.1858	Migut.N01519.1	0.2023	0.5526	2.7314	Potri.002G181100.1	0.256	0.3351	1.3092	Solyc10g005140.1.1	0.2917	0.4286	1.4694	Thecc1EG005018t1	0.2205	0.3213	1.4572
GSVIVT01027464001	AT1G01020.1	0.274	0.3914	1.4283	Bra033295	0.2094	0.3819	1.8239	orange1.1g026819m	0.2083	0.2193	1.0531	mrna18593.1-v1.0-hybrid	0.2628	0.5273	2.0065	Lsat_1_v5_gn_2_88861.1	0.2286	0.3297	1.4427	Migut.L00265.1	0.2699	0.3018	1.1179	Potri.014G107300.1	0.2495	0.2018	0.809	Solyc11g008790.1.1	0.1442	0.3306	2.293	Thecc1EG005012t1	0.208	0.2212	1.0636
GSVIVT01027487001	AT2G46910.1	0.1455	0.2667	1.8331	Bra004497	0.1206	0.2704	2.2412	orange1.1g023858m	0.2347	0.1972	0.8403	mrna05360.1-v1.0-hybrid	0.1619	0.2185	1.3493	Lsat_1_v5_gn_4_31280.1	0.1698	0.3634	2.1399	Migut.N02127.1	0.0065	0.4015	61.5986	Potri.002G183700.1	0.2422	0.2115	0.8733	Solyc08g068590.2.1	0.1524	0.2304	1.5124	Thecc1EG004991t1	0.2816	0.2153	0.7647
GSVIVT01027490001	AT4G10180.1	0.0508	0.1737	3.4153	Bra000702	0.0458	0.1745	3.8123	orange1.1g009458m	0.1305	0.1074	0.8232	mrna00438.1-v1.0-hybrid	0.1469	0.2064	1.4044	Lsat_1_v5_gn_5_82200.1	0.0611	0.1192	1.9497	Migut.L01608.1	0.0925	0.1307	1.4128	Potri.013G161700.1	0.0961	0.0929	0.9671	Solyc01g056340.2.1	0.0845	0.0954	1.1288	Thecc1EG007636t1	0.1243	0.1118	0.8987
GSVIVT01027497001	AT2G45770.2	0.0829	0.1206	1.4538	Bra004937	0.1037	0.1097	1.0582	orange1.1g017380m	0.1157	0.08	0.6915	mrna19123.1-v1.0-hybrid	0.1536	0.1104	0.7184	Lsat_1_v5_gn_3_135801.1	0.002	0.1195	60.2678	Migut.N01423.1	0.17	0.1749	1.0288	Potri.014G078800.1	0.1254	0.0905	0.7219	Solyc01g091580.2.1	0.0855	0.1208	1.4133	Thecc1EG005404t1	0.1138	0.0871	0.7658
GSVIVT01027527001	AT3G61080.1	0.0968	0.1337	1.3809	Bra003436	0.1973	0.2075	1.0517	orange1.1g020294m	0.1129	0.096	0.8501	mrna18895.1-v1.0-hybrid	0.2265	0.2269	1.0015	Lsat_1_v5_gn_7_8501.1	0.0789	0.1928	2.4444	Migut.B01688.1	0.0738	0.1373	1.8595	Potri.002G153100.1	0.1037	0.1047	1.0092	Solyc01g091780.2.1	0.1072	0.1295	1.2078	Thecc1EG005428t1	0.1128	0.1038	0.9206
GSVIVT01027546001	AT2G45520.1	0.0966	0.3231	3.3445	Bra039331	0.1275	0.4575	3.5876	orange1.1g026837m	0.2581	0.3558	1.3783	mrna19343.1-v1.0-hybrid	0.1574	0.3856	2.4503	Lsat_1_v5_gn_3_135520.1	0.1406	0.4083	2.9038	Migut.N01586.1	0.1274	0.3657	2.8711	Potri.014G072400.1	0.3569	0.4268	1.1957	Solyc05g048750.2.1	0.1808	0.3918	2.1671	Thecc1EG005476t1	0.242	0.2767	1.1435
GSVIVT01027582001	AT4G31010.1	0.0736	0.2076	2.8211	Bra037325	0.0854	0.2271	2.6589	orange1.1g014482m	0.194	0.1803	0.9295	mrna18969.1-v1.0-hybrid	0.184	0.1734	0.9425	Lsat_1_v5_gn_3_135080.1	0.0882	0.2005	2.2726	Migut.B01670.1	0.1164	0.2213	1.9019	Potri.014G074400.1	0.1656	0.1794	1.0835	Solyc01g091940.2.1	0.1404	0.2012	1.4333	Thecc1EG005454t1	0.1862	0.1666	0.8946
GSVIVT01027599001	AT1G01880.1	0.1618	0.3309	2.0446	Bra032653	0.1621	0.3544	2.1868	orange1.1g044842m	0.2439	0.2301	0.9433	mrna18939.1-v1.0-hybrid	0.2014	0.2285	1.1342	Lsat_1_v5_gn_3_135660.1	0.1382	0.298	2.1555	Migut.B01684.1	0.117	0.2496	2.1343	Potri.014G077300.1	0.2094	0.2192	1.0467	Solyc01g091820.2.1	0.1525	0.2599	1.7042	Thecc1EG005432t1	0.2354	0.2298	0.9759
GSVIVT01027612001	AT3G60810.1	0.0889	0.2102	2.3644	Bra007564	0.116	0.2431	2.0967	orange1.1g030500m	0.1879	0.2373	1.263	mrna19397.1-v1.0-hybrid	0.116	0.2266	1.9542	Lsat_1_v5_gn_4_40940.1	0.0034	0.2262	66.4574	Migut.N01635.1	0.2529	0.3715	1.4689	Potri.002G148400.1	0.2038	0.2128	1.0442	Solyc01g091360.2.1	0.0913	0.2142	2.3452	Thecc1EG005508t1	0.1395	0.1856	1.3305
GSVIVT01027622001	AT1G01970.1	0.0841	0.241	2.8644	Bra033224	0.0581	0.258	4.4397	orange1.1g014507m	0.1684	0.1914	1.1362	mrna19354.1-v1.0-hybrid	0.1872	0.2116	1.1302	Lsat_1_v5_gn_7_7441.1	0.1223	0.2437	1.9918	Migut.E00070.1	0.076	0.2643	3.4789	Potri.014G070500.1	0.1951	0.1987	1.0186	Solyc01g091450.2.1	0.1297	0.2194	1.6917	Thecc1EG005495t1	0.1469	0.1651	1.1243
GSVIVT01027630001	AT2G45460.3	0.1381	0.3282	2.3771	Bra004914	0.1287	0.3057	2.3753	orange1.1g002652m	0.2317	0.2425	1.0465	mrna19390.1-v1.0-hybrid	0.2535	0.2494	0.9838	Lsat_1_v5_gn_3_133301.1	0.1206	0.2892	2.3973	Migut.B01647.1	0.1282	0.2959	2.3089	Potri.014G071400.1	0.167	0.2074	1.2417	Solyc01g091500.2.1	0.1118	0.2409	2.1555	Thecc1EG005488t2	0.1844	0.1945	1.055
GSVIVT01027639001	AT3G60660.1	0.102	0.1862	1.8255	Bra007549	0.0946	0.1984	2.0969	orange1.1g035762m	0.1832	0.1575	0.8596	mrna03953.1-v1.0-hybrid	0.1801	0.1736	0.9641	Lsat_1_v5_gn_4_44621.1	0.1429	0.2138	1.4965	Migut.B01600.1	0.113	0.2231	1.9754	Potri.014G060000.1	0.1684	0.1585	0.9414	Solyc05g050900.2.1	0.1603	0.236	1.4717	Thecc1EG005566t1	0.14	0.1327	0.9481
GSVIVT01027643001	AT4G00170.1	0.1603	0.1905	1.1881	Bra000978	0.1367	0.2306	1.6867	orange1.1g026478m	0.1526	0.136	0.8916	mrna03947.1-v1.0-hybrid	0.1096	0.1041	0.9501	Lsat_1_v5_gn_7_8961.1	0.1836	0.2144	1.168	Migut.B01604.1	0.1088	0.2516	2.3116	Potri.002G144800.1	0.1648	0.1359	0.8247	Solyc01g090990.2.1	0.1341	0.1612	1.202	Thecc1EG005557t1	0.1491	0.1364	0.9144
GSVIVT01027657001	AT3G60740.1	0.1201	0.1849	1.5396	Bra014474	0.1337	0.2077	1.5532	orange1.1g000840m	0.1694	0.1365	0.8056	mrna07454.1-v1.0-hybrid	0.1495	0.1405	0.9397	Lsat_1_v5_gn_7_9321.1	0.1389	0.1844	1.3273	Migut.N01621.1	0.1283	0.1931	1.5049	Potri.014G067400.1	0.1554	0.139	0.8947	Solyc01g091080.2.1	0.1597	0.2102	1.3164	Thecc1EG005540t1	0.1573	0.1395	0.8869
GSVIVT01027661001	AT1G02020.1	0.0793	0.2331	2.9411	Bra018853	0.1344	0.2263	1.6833	orange1.1g006333m	0.1358	0.1586	1.1681	mrna03914.1-v1.0-hybrid	0.1619	0.1776	1.0968	Lsat_1_v5_gn_3_132380.1	0.091	0.1735	1.9068	Migut.B01614.1	0.0953	0.1853	1.9457	Potri.002G146100.1	0.1171	0.1536	1.3119	Solyc01g091130.2.1	0.0997	0.1589	1.5929	Thecc1EG036207t1	0.1156	0.1407	1.2176
GSVIVT01027664001	AT2G45270.1	0.1423	0.1921	1.3501	Bra004895	0.1561	0.2175	1.3933	orange1.1g039172m	0.2084	0.1813	0.8702	mrna03905.1-v1.0-hybrid	0.199	0.1761	0.885	Lsat_1_v5_gn_4_43120.1	0.138	0.1753	1.2704	Migut.B01618.1	0.1452	0.1809	1.246	Potri.014G067800.1	0.1325	0.117	0.883	Solyc05g050940.2.1	0.1205	0.1481	1.2289	Thecc1EG005535t1	0.1793	0.1466	0.8179
GSVIVT01027682001	AT1G73440.1	0.0978	0.4676	4.7835	Bra037316	0.0926	0.5095	5.5007	orange1.1g023146m	0.2955	0.3543	1.1987	mrna03959.1-v1.0-hybrid	0.2223	0.4374	1.9671	Lsat_1_v5_gn_4_45521.1	0.1742	0.3983	2.2864	Migut.N01613.1	0.2502	0.4924	1.9681	Potri.014G060700.1	0.1749	0.3035	1.7346	Solyc01g090920.2.1	0.197	0.4439	2.253	Thecc1EG005575t1	0.1869	0.361	1.932
GSVIVT01027718001	AT4G14480.1	0.0627	0.295	4.7014	Bra039858	0.1164	0.2953	2.536	orange1.1g010624m	0.1369	0.2605	1.9029	mrna32528.1-v1.0-hybrid	0.06	0.2972	4.9525	Lsat_1_v5_gn_5_72361.1	0.1005	0.3264	3.2466	Migut.N00254.1	0.0961	0.2958	3.0794	Potri.008G163800.1	0.1341	0.2507	1.8702	Solyc06g053730.1.1	0.1087	0.2841	2.6135	Thecc1EG020816t1	0.118	0.238	2.0173
GSVIVT01027767001	AT5G43430.1	0.0084	0.119	14.2147	Bra027496	0.0075	0.117	15.5979	orange1.1g025565m	0.0595	0.0691	1.1609	mrna11437.1-v1.0-hybrid	0.0571	0.064	1.1211	Lsat_1_v5_gn_5_72441.1	0.0289	0.0617	2.1334	Migut.N00260.1	0.0374	0.0813	2.1727	Potri.008G165800.1	0.0337	0.0536	1.5935	Solyc09g089880.2.1	0.0429	0.0794	1.8498	Thecc1EG020867t1	0.0532	0.0861	1.619
GSVIVT01027822001	AT1G04420.1	0.0758	0.18	2.374	Bra015315	0.0627	0.1497	2.3871	orange1.1g043823m	0.1045	0.1207	1.1556	mrna11469.1-v1.0-hybrid	0.1097	0.1769	1.6125	Lsat_1_v5_gn_3_120601.1	0.1471	0.2094	1.424	Migut.N00273.1	0.1157	0.1712	1.4793	Potri.008G167400.1	0.1517	0.1375	0.9067	Solyc06g053600.2.1	0.0862	0.1174	1.3616	Thecc1EG020900t1	0.1521	0.1464	0.9624
GSVIVT01027851001	AT3G23400.1	0.1187	0.2647	2.2304	Bra014946	0.0872	0.2575	2.9544	orange1.1g041139m	0.1034	0.0803	0.7764	mrna11506.1-v1.0-hybrid	0.1583	0.2316	1.4629	Lsat_1_v5_gn_2_40021.1	0.1596	0.2584	1.6194	Migut.N00285.1	0.0716	0.2239	3.1288	Potri.008G169100.1	0.1287	0.1702	1.3224	Solyc09g090330.2.1	0.1559	0.21	1.3474	Thecc1EG020932t1	0.1738	0.1775	1.0217
GSVIVT01027861001	AT3G23440.1	0.1838	0.7665	4.1697	Bra001913	0.185	0.6454	3.4884	orange1.1g037312m	0.0074	0.4685	63.4281	mrna11521.1-v1.0-hybrid	0.2531	0.6663	2.6327	Lsat_1_v5_gn_1_75101.1	0.2039	0.5944	2.9156	Migut.N00288.1	0.007	0.4684	67.0111	Potri.010G068800.1	0.1449	0.459	3.1682	Solyc09g090380.1.1	0.099	0.7544	7.6219	Thecc1EG020941t1	0.1608	0.5106	3.1763
GSVIVT01027870001	AT2G33450.1	0.1236	0.1909	1.5444	Bra021853	0.0882	0.187	2.1207	orange1.1g031725m	0.1763	0.1365	0.7744	mrna11531.1-v1.0-hybrid	0.2249	0.2165	0.9627	Lsat_1_v5_gn_2_39681.1	0.1405	0.1863	1.3258	Migut.G00496.1	0.0884	0.1903	2.1534	Potri.010G068500.1	0.2063	0.1247	0.6044	Solyc09g090410.2.1	0.1107	0.1548	1.3984	Thecc1EG020946t1	0.1561	0.136	0.8713
GSVIVT01027915001	AT4G13330.1	0.2008	0.3616	1.8008	Bra039480	0.1812	0.3592	1.9823	orange1.1g031825m	0.3368	0.2741	0.8137	mrna11577.1-v1.0-hybrid	0.2307	0.2923	1.2668	Lsat_1_v5_gn_2_41360.1	0.1283	0.278	2.1676	Migut.G00555.1	0.2039	0.298	1.461	Potri.008G171900.1	0.2185	0.2346	1.074	Solyc09g090690.2.1	0.2699	0.2847	1.0548	Thecc1EG020991t1	0.2438	0.2406	0.9868
GSVIVT01027916001	AT4G21865.1	0.2184	0.7779	3.5622	Bra020866	0.2559	0.9574	3.7419	orange1.1g026018m	0.1454	0.5737	3.9458	mrna27882.1-v1.0-hybrid	0.3413	0.6363	1.8646	Lsat_1_v5_gn_6_66080.1	0.3382	0.8206	2.4264	Migut.G00556.1	0.1198	0.9385	7.8325	Potri.008G172000.1	0.3265	0.6603	2.0223	Solyc09g090710.2.1	0.2264	0.8017	3.5417	Thecc1EG020992t1	0.4426	0.705	1.5929
GSVIVT01027931001	AT3G24320.1	0.1122	0.1805	1.609	Bra015033	0.1053	0.183	1.7373	orange1.1g001570m	0.1405	0.1159	0.8251	mrna28281.1-v1.0-hybrid	0.1584	0.1658	1.0466	Lsat_1_v5_gn_2_41221.1	0.1088	0.1741	1.5993	Migut.G00563.1	0.0857	0.1772	2.0669	Potri.010G065000.1	0.1682	0.14	0.8322	Solyc09g090870.2.1	0.1236	0.1581	1.2793	Thecc1EG021024t1	0.1571	0.1162	0.7396
GSVIVT01027934001	AT3G24315.1	0.0443	0.2151	4.8549	Bra015032	0.0926	0.2386	2.5773	orange1.1g022606m	0.138	0.1522	1.1024	mrna09409.1-v1.0-hybrid	0.1413	0.1885	1.3341	Lsat_1_v5_gn_1_75501.1	0.1036	0.2141	2.0663	Migut.G00562.1	0.1458	0.2096	1.438	Potri.010G064900.1	0.1611	0.1951	1.2108	Solyc09g090860.2.1	0.1374	0.2008	1.4612	Thecc1EG021023t1	0.1528	0.1431	0.9361
GSVIVT01027941001	AT1G04555.1	0.0913	0.2886	3.1616	Bra015327	0.0043	0.2831	66.5801	orange1.1g045429m	0.158	0.2954	1.8705	mrna28289.1-v1.0-hybrid	0.2235	0.2146	0.9598	Lsat_1_v5_gn_1_75441.1	0.1433	0.2246	1.5676	Migut.G00559.1	0.1729	0.2928	1.6929	Potri.010G064500.1	0.2396	0.2083	0.8694	Solyc09g090820.2.1	0.2127	0.3019	1.4194	Thecc1EG021033t1	0.1905	0.1725	0.9054
GSVIVT01027954001	AT2G33255.1	0.1011	0.2158	2.135	Bra022933	0.1093	0.1954	1.7883	orange1.1g023578m	0.219	0.16	0.7305	mrna28302.1-v1.0-hybrid	0.2319	0.2027	0.8742	Lsat_1_v5_gn_1_76101.1	0.1907	0.1899	0.9955	Migut.N00320.1	0.1322	0.2027	1.533	Potri.010G063700.1	0.1653	0.1969	1.191	Solyc09g090750.2.1	0.1414	0.1793	1.2675	Thecc1EG021042t1	0.1949	0.1874	0.9614
GSVIVT01027972001	AT1G02910.1	0.0949	0.1683	1.7735	Bra030514	0.1059	0.171	1.6136	orange1.1g020414m	0.1985	0.1738	0.8756	mrna10567.1-v1.0-hybrid	0.1588	0.1479	0.9318	Lsat_1_v5_gn_9_5780.1	0.1526	0.1678	1.0992	Migut.D00194.1	0.1003	0.1672	1.6671	Potri.002G206300.1	0.1114	0.1022	0.9174	Solyc09g074880.2.1	0.1252	0.1478	1.1811	Thecc1EG004617t1	0.1396	0.1014	0.7266
GSVIVT01027976001	AT2G47760.1	0.117	0.2316	1.9787	Bra004431	0.1493	0.3344	2.2402	orange1.1g014346m	0.1457	0.1576	1.0814	mrna10569.1-v1.0-hybrid	0.1409	0.1611	1.1433	Lsat_1_v5_gn_5_190521.1	0.2012	0.2294	1.1397	Migut.D00196.1	0.1691	0.2136	1.2632	Potri.014G131600.1	0.1568	0.1564	0.9973	Solyc09g074900.2.1	0.1383	0.189	1.3667	Thecc1EG046984t1	0.1562	0.1753	1.1218
GSVIVT01027979001	AT4G02485.1	0.1645	0.3253	1.9772	Bra036263	0.1266	0.2847	2.2486	orange1.1g024968m	0.2084	0.2535	1.2165	mrna10576.1-v1.0-hybrid	0.2033	0.2521	1.2402	Lsat_1_v5_gn_9_1100.1	0.1322	0.2475	1.8719	Migut.D00198.1	0.1858	0.3245	1.7463	Potri.014G131200.1	0.3059	0.26	0.8501	Solyc09g074920.2.1	0.1235	0.2983	2.4156	Thecc1EG004624t1	0.3246	0.2569	0.7914
GSVIVT01027980001	AT2G47780.1	0.1865	0.398	2.1342	Bra004429	0.1721	0.4179	2.4279	orange1.1g027165m	0.053	0.2359	4.4499	mrna10577.1-v1.0-hybrid	0.0638	0.2162	3.3901	Lsat_1_v5_gn_9_1021.1	0.1397	0.2565	1.8355	Migut.N01499.1	0.0749	0.3284	4.383	Potri.002G206000.1	0.1676	0.2504	1.4939	Solyc09g074930.2.1	0.0407	0.2506	6.164	Thecc1EG004625t1	0.1655	0.2486	1.5016
GSVIVT01027985001	AT4G02460.1	0.1482	0.2922	1.9719	Bra018549	0.1843	0.3648	1.9792	orange1.1g041466m	0.2853	0.2294	0.8041	mrna10583.1-v1.0-hybrid	0.1889	0.2347	1.2425	Lsat_1_v5_gn_5_190601.1	0.1929	0.261	1.353	Migut.D00202.1	0.1543	0.2822	1.8292	Potri.014G130800.1	0.197	0.2202	1.118	Solyc09g074980.2.1	0.2016	0.3043	1.5094	Thecc1EG004628t1	0.1913	0.2026	1.059
GSVIVT01027991001	AT1G02870.1	0.0863	0.2211	2.5605	Bra033354	0.131	0.2088	1.5944	orange1.1g029757m	0.131	0.1792	1.3681	mrna10590.1-v1.0-hybrid	0.2114	0.2762	1.3062	Lsat_1_v5_gn_8_53460.1	0.093	0.1718	1.8481	Migut.D00207.1	0.0744	0.1889	2.5403	Potri.014G130400.1	0.1503	0.2002	1.3315	Solyc09g075030.2.1	0.1254	0.1857	1.4805	Thecc1EG004640t1	0.1491	0.2042	1.3693
GSVIVT01028059001	AT4G02220.1	0.1535	0.3016	1.9651	Bra036286	0.1527	0.3072	2.0114	orange1.1g014983m	0.2653	0.2327	0.8771	mrna18487.1-v1.0-hybrid	0.2465	0.3174	1.288	Lsat_1_v5_gn_8_164980.1	0.153	0.3256	2.128	Migut.D00121.1	0.1467	0.2641	1.8	Potri.002G201200.1	0.1979	0.2325	1.1748	Solyc08g076440.2.1	0.1903	0.2971	1.5616	Thecc1EG025166t1	0.1754	0.2268	1.2927
GSVIVT01028075001	AT1G02700.1	0.2109	0.4466	2.1178	Bra033343	0.1961	0.4949	2.5235	orange1.1g047656m	0.1657	0.4222	2.5472	mrna02337.1-v1.0-hybrid	0.118	0.4371	3.7031	Lsat_1_v5_gn_5_190141.1	0.2762	0.5874	2.1267	Migut.D00109.1	0.1828	0.4755	2.6017	Potri.014G124500.1	0.2202	0.4179	1.8975	Solyc09g075600.1.1	0.1165	0.2967	2.5461	Thecc1EG004752t1	0.2254	0.4424	1.9626
GSVIVT01028100001	AT3G62580.1	0.07	0.1246	1.7799	Bra007685	0.0713	0.1171	1.642	orange1.1g028150m	0.0576	0.0713	1.2383	mrna02317.1-v1.0-hybrid	0.0999	0.1018	1.0182	Lsat_1_v5_gn_8_166540.1	0.0681	0.0822	1.2067	Migut.D00093.1	0.0597	0.1108	1.8559	Potri.002G197800.1	0.0756	0.0888	1.174	Solyc01g079590.2.1	0.0527	0.1007	1.9107	Thecc1EG004782t1	0.0842	0.0828	0.9832
GSVIVT01028122001	AT2G16760.1	0.0753	0.2949	3.9186	Bra004461	0.128	0.3167	2.4751	orange1.1g020019m	0.1066	0.1824	1.7111	mrna02277.1-v1.0-hybrid	0.1645	0.2193	1.3334	Lsat_1_v5_gn_8_166741.1	0.171	0.3262	1.9072	Migut.D00081.1	0.1427	0.2596	1.819	Potri.014G120300.1	0.2126	0.3381	1.5901	Solyc01g079410.2.1	0.0936	0.2211	2.3613	Thecc1EG004815t1	0.1136	0.1505	1.3241
GSVIVT01028123001	AT3G62390.1	0.1629	0.3346	2.0541	Bra007676	0.1403	0.3265	2.3265	orange1.1g009237m	0.2235	0.2643	1.1826	mrna02276.1-v1.0-hybrid	0.2963	0.2662	0.8985	Lsat_1_v5_gn_9_2781.1	0.2171	0.3138	1.4451	Migut.D00080.1	0.2304	0.3589	1.5575	Potri.002G195800.1	0.2074	0.2835	1.3671	Solyc01g079400.2.1	0.1672	0.2908	1.7395	Thecc1EG004816t1	0.1941	0.2486	1.281
GSVIVT01028138001	AT4G01995.1	0.175	0.3203	1.8304	Bra000901	0.153	0.2948	1.9274	orange1.1g047235m	0.1783	0.2227	1.2495	mrna20457.1-v1.0-hybrid	0.1632	0.2962	1.8146	Lsat_1_v5_gn_8_166701.1	0.1638	0.2828	1.7269	Migut.D00074.1	0.1569	0.2556	1.6297	Potri.002G194500.1	0.2554	0.271	1.0611	Solyc06g084610.2.1	0.1317	0.2527	1.919	Thecc1EG004827t1	0.1923	0.2477	1.2884
GSVIVT01028196001	AT4G01880.1	0.1278	0.2519	1.9701	Bra000912	0.1335	0.2564	1.9197	orange1.1g043396m	0.1285	0.1434	1.1161	mrna24552.1-v1.0-hybrid	0.1333	0.1923	1.4422	Lsat_1_v5_gn_8_167341.1	0.1832	0.2671	1.458	Migut.D00030.1	0.1545	0.255	1.6509	Potri.002G189800.1	0.1797	0.1912	1.0638	Solyc01g068050.2.1	0.1621	0.2381	1.4687	Thecc1EG004906t1	0.1573	0.1614	1.0258
GSVIVT01028203001	AT4G01860.1	0.1797	0.3492	1.9428	Bra036310	0.1881	0.3441	1.8289	orange1.1g000602m	0.2663	0.2502	0.9398	mrna24555.1-v1.0-hybrid	0.2559	0.284	1.1098	Lsat_1_v5_gn_8_167321.1	0.2176	0.3396	1.5607	Migut.D00026.1	0.1958	0.3144	1.6058	Potri.002G189400.1	0.2668	0.2371	0.8888	Solyc01g068070.2.1	0.2377	0.3248	1.3663	Thecc1EG004911t1	0.2529	0.2438	0.964
GSVIVT01028219001	AT1G02330.1	0.0718	0.2071	2.8849	Bra033313	0.0453	0.2052	4.5313	orange1.1g023468m	0.0999	0.1577	1.5783	mrna12387.1-v1.0-hybrid	0.1306	0.1306	1.0003	Lsat_1_v5_gn_1_78561.1	0.0698	0.2094	3.0016	Migut.D00005.1	0.1669	0.2318	1.3885	Potri.014G110200.1	0.1014	0.1452	1.4319	Solyc01g068580.2.1	0.1082	0.2007	1.8548	Thecc1EG004978t1	0.0941	0.1569	1.6678
GSVIVT01028248001	AT4G01790.1	0.1627	0.3776	2.32	Bra000916	0.1623	0.4281	2.6375	orange1.1g029226m	0.3416	0.3727	1.0912	mrna24476.1-v1.0-hybrid	0.3035	0.4532	1.4934	Lsat_1_v5_gn_7_107761.1	0.1429	0.3478	2.4337	Migut.M01655.1	0.2627	0.4188	1.5943	Potri.014G112200.1	0.2265	0.3039	1.3421	Solyc01g080830.2.1	0.2365	0.4061	1.7169	Thecc1EG004947t1	0.1831	0.257	1.4034
GSVIVT01028293001	AT2G42450.1	0.1263	0.2856	2.2606	Bra004694	0.1254	0.3158	2.5189	orange1.1g011346m	0.1978	0.1751	0.8855	mrna08256.1-v1.0-hybrid	0.2089	0.2306	1.1035	Lsat_1_v5_gn_5_182081.1	0.1238	0.281	2.27	Migut.N02195.1	0.1467	0.253	1.7248	Potri.005G222000.1	0.2021	0.2213	1.095	Solyc06g083920.2.1	0.1613	0.2243	1.3903	Thecc1EG004102t1	0.2283	0.2304	1.0091
GSVIVT01028305001	AT2G31240.1	0.0586	0.1571	2.6794	Bra021713	0.0494	0.1795	3.6325	orange1.1g006812m	0.109	0.1091	1.001	mrna08064.1-v1.0-hybrid	0.0806	0.1012	1.2551	Lsat_1_v5_gn_9_8701.1	0.0633	0.1924	3.0407	Migut.D00415.1	0.0813	0.1891	2.3273	Potri.005G222900.1	0.125	0.1335	1.0674	Solyc09g066290.2.1	0.1133	0.1645	1.4516	Thecc1EG004074t1	0.1037	0.0939	0.9058
GSVIVT01028355001	AT2G20495.1	0.1132	0.1902	1.6801	Bra036477	0.0978	0.2271	2.3221	orange1.1g023922m	0.0929	0.1243	1.3385	mrna08259.1-v1.0-hybrid	0.1323	0.1537	1.1621	Lsat_1_v5_gn_5_182940.1	0.1335	0.1549	1.1598	Migut.D00438.1	0.0595	0.1458	2.4508	Potri.005G225900.1	0.1801	0.1739	0.9659	Solyc06g008350.2.1	0.0769	0.1362	1.7716	Thecc1EG003995t2	0.1545	0.143	0.9253
GSVIVT01028359001	AT2G18760.1	0.1022	0.2011	1.9683	Bra024192	0.1092	0.2096	1.9199	orange1.1g044798m	0.1454	0.1525	1.049	mrna08267.1-v1.0-hybrid	0.1451	0.1784	1.2295	Lsat_1_v5_gn_9_10521.1	0.1037	0.1948	1.8782	Migut.N02212.1	0.1229	0.1839	1.4966	Potri.005G226500.1	0.1457	0.1635	1.1228	Solyc09g066480.2.1	0.1227	0.211	1.7203	Thecc1EG003990t1	0.1312	0.1421	1.0828
GSVIVT01028374001	AT4G28590.1	0.0489	0.2174	4.4431	Bra010359	0.0851	0.2206	2.5915	orange1.1g037669m	0.2804	0.1562	0.5571	mrna08292.1-v1.0-hybrid	0.0197	0.17	8.6234	Lsat_1_v5_gn_5_182580.1	0.0423	0.1825	4.3127	Migut.D00455.1	0.0468	0.1573	3.3617	Potri.014G195600.1	0.0812	0.1387	1.7075	Solyc02g079730.2.1	0.05	0.1369	2.7389	Thecc1EG003963t1	0.1158	0.1533	1.3244
GSVIVT01028406001	AT5G44010.1	0.2474	0.4652	1.8804	Bra027520	0.2957	0.4901	1.6576	orange1.1g030150m	0.4486	0.3758	0.8377	mrna08319.1-v1.0-hybrid	0.3385	0.3486	1.0299	Lsat_1_v5_gn_8_92100.1	0.105	0.1743	1.6591	Migut.D00468.1	0.2994	0.3974	1.3273	Potri.014G192200.1	0.3907	0.2851	0.7298	Solyc09g072860.1.1	0.3316	0.4542	1.3698	Thecc1EG003929t1	0.3765	0.3371	0.8954
GSVIVT01028410001	AT5G44000.1	0.0566	0.2196	3.8823	Bra033711	0.066	0.2292	3.4739	orange1.1g015033m	0.046	0.1142	2.4831	mrna08323.1-v1.0-hybrid	0.0662	0.1728	2.6093	Lsat_1_v5_gn_5_181360.1	0.0025	0.165	65.8789	Migut.N02226.1	0.0063	0.1761	27.7932	Potri.014G192300.1	0.0883	0.1501	1.7002	Solyc06g083770.2.1	0.0699	0.2025	2.8979	Thecc1EG003927t1	0.0626	0.1219	1.9478
GSVIVT01028432001	AT4G28640.2	0.1898	0.3549	1.87	Bra011045	0.161	0.3455	2.146	orange1.1g023104m	0.2585	0.1991	0.7702	mrna08336.1-v1.0-hybrid	0.2296	0.2822	1.2291	Lsat_1_v5_gn_9_11520.1	0.1158	0.3164	2.7318	Migut.D00477.1	0.2325	0.3944	1.6961	Potri.002G256600.1	0.2486	0.2634	1.0592	Solyc09g064530.2.1	0.244	0.2903	1.1897	Thecc1EG003903t1	0.2931	0.213	0.7268
GSVIVT01028442001	AT2G20330.1	0.0642	0.1614	2.514	Bra036464	0.0611	0.1592	2.6044	orange1.1g048012m	0.0856	0.0935	1.0925	mrna08358.1-v1.0-hybrid	0.1457	0.2042	1.4013	Lsat_1_v5_gn_5_180141.1	0.0704	0.1295	1.839	Migut.D00486.1	0.0645	0.129	2.0013	Potri.014G193500.1	0.1096	0.1149	1.0484	Solyc06g008110.2.1	0.0738	0.1189	1.6105	Thecc1EG003879t1	0.0963	0.0932	0.9675
GSVIVT01028479001	AT4G28740.1	0.1081	0.303	2.8035	Bra024182	0.0287	0.2865	9.9938	orange1.1g019918m	0.3035	0.2303	0.7587	mrna08393.1-v1.0-hybrid	0.2133	0.2314	1.0847	Lsat_1_v5_gn_9_11980.1	0.1788	0.27	1.51	Migut.D00497.1	0.1558	0.2373	1.5231	Potri.014G194500.1	0.2714	0.203	0.7482	Solyc09g063140.2.1	0.1724	0.2358	1.3673	Thecc1EG003773t1	0.2067	0.2137	1.0342
GSVIVT01028489001	AT2G20210.1	0.2662	0.4437	1.6665	Bra036453	0.4003	0.5655	1.4127	orange1.1g007479m	0.4512	0.3363	0.7453	mrna08403.1-v1.0-hybrid	0.4698	0.4942	1.0519	Lsat_1_v5_gn_8_90281.1	0.3069	0.4359	1.4203	Migut.N02246.1	0.3332	0.398	1.1946	Potri.014G194800.1	0.3669	0.3221	0.8781	Solyc06g083640.2.1	0.3538	0.4229	1.1954	Thecc1EG003751t1	0.3221	0.2946	0.9146
GSVIVT01028519001	AT4G28820.1	0.309	0.4005	1.2959	Bra011063	0.2369	0.3966	1.6739	orange1.1g032470m	0.6713	0.5742	0.8554	mrna08412.1-v1.0-hybrid	0.2707	0.6607	2.4408	Lsat_1_v5_gn_9_11140.1	0.1418	0.3067	2.1628	Migut.D00505.1	0.1602	0.3572	2.2301	Potri.002G252700.1	0.3025	0.2827	0.9345	Solyc06g008020.2.1	0.1435	0.3238	2.2572	Thecc1EG003123t2	0.4498	0.2846	0.6326
GSVIVT01028546001	AT4G13220.1	0.2168	0.3763	1.736	Bra016826	0.1814	0.3702	2.0405	orange1.1g031279m	0.3239	0.3128	0.9659	mrna17558.1-v1.0-hybrid	0.3115	0.3411	1.0951	Lsat_1_v5_gn_9_12821.1	0.2746	0.3274	1.1924	Migut.D00513.1	0.2308	0.2953	1.2797	Potri.002G251800.1	0.3097	0.2822	0.9111	Solyc06g007990.2.1	0.2227	0.31	1.392	Thecc1EG003039t2	0.3049	0.3104	1.0181
GSVIVT01028547001	AT3G24660.1	0.0869	0.1617	1.8616	Bra013247	0.0892	0.1685	1.8898	orange1.1g005749m	0.1025	0.1334	1.3013	mrna17556.1-v1.0-hybrid	0.1326	0.1256	0.9469	Lsat_1_v5_gn_5_179560.1	0.0551	0.1525	2.77	Migut.N02254.1	0.0835	0.1789	2.1435	Potri.002G251700.1	0.1015	0.1284	1.2654	Solyc09g061930.2.1	0.0869	0.143	1.6458	Thecc1EG003033t1	0.0983	0.1205	1.2261
GSVIVT01028638001	AT3G24820.1	0.2125	0.3745	1.7626	Bra015087	0.2495	0.4759	1.9075	orange1.1g047696m	0.3072	0.3975	1.2936	mrna17637.1-v1.0-hybrid	0.4513	0.4409	0.9771	Lsat_1_v5_gn_5_179481.1	0.2295	0.4001	1.7434	Migut.D00536.1	0.2217	0.411	1.854	Potri.002G242200.1	0.2083	0.2602	1.2494	Solyc09g061270.2.1	0.1728	0.3643	2.1082	Thecc1EG002950t1	0.2843	0.2945	1.0356
GSVIVT01028660001	AT3G07060.1	0.1981	0.4174	2.1071	Bra029618	0.2074	0.4477	2.1585	orange1.1g004302m	0.2868	0.2839	0.9897	mrna17520.1-v1.0-hybrid	0.2664	0.351	1.3174	Lsat_1_v5_gn_8_90041.1	0.1753	0.36	2.0538	Migut.D00528.1	0.1936	0.3835	1.9808	Potri.002G241400.1	0.3004	0.3186	1.0604	Solyc09g061380.2.1	0.2373	0.3724	1.5696	Thecc1EG002968t1	0.3116	0.3201	1.0275
GSVIVT01028662001	AT5G48740.1	0.1405	0.2298	1.6351	Bra037463	0.1336	0.225	1.6847	orange1.1g002582m	0.1874	0.1468	0.7832	mrna17626.1-v1.0-hybrid	0.1805	0.1691	0.9367	Lsat_1_v5_gn_8_89901.1	0.157	0.22	1.4012	Migut.D02524.1	0.1265	0.1957	1.5464	Potri.002G242700.1	0.1554	0.1234	0.794	Solyc09g060110.2.1	0.1371	0.1657	1.2085	Thecc1EG002929t1	0.1668	0.1414	0.8476
GSVIVT01028673001	AT4G13150.1	0.1439	0.4427	3.0755	Bra032691	0.0062	0.3833	62.229	orange1.1g016818m	0.2491	0.3614	1.4508	mrna17625.1-v1.0-hybrid	0.2294	0.3364	1.466	Lsat_1_v5_gn_8_89880.1	0.3208	0.4102	1.2787	Migut.D02523.1	0.3993	0.445	1.1144	Potri.002G242800.1	0.2834	0.3453	1.2185	Solyc09g060100.2.1	0.2748	0.4238	1.5424	Thecc1EG002928t1	0.4049	0.3567	0.881
GSVIVT01028689001	AT5G48730.1	0.0605	0.171	2.8239	Bra037464	0.0715	0.1647	2.3048	orange1.1g018882m	0.1329	0.1142	0.8592	mrna27024.1-v1.0-hybrid	0.1543	0.1687	1.0933	Lsat_1_v5_gn_8_89800.1	0.1067	0.1663	1.558	Migut.D02488.1	0.0765	0.1785	2.3332	Potri.002G243600.1	0.1072	0.1307	1.2192	Solyc01g006500.2.1	0.0765	0.1884	2.4625	Thecc1EG002919t1	0.1157	0.1182	1.0214
GSVIVT01028720001	AT5G41480.1	0.1384	0.2899	2.094	Bra025023	0.0989	0.2983	3.0171	orange1.1g017061m	0.1821	0.2403	1.3198	mrna13111.1-v1.0-hybrid	0.2174	0.2288	1.0529	Lsat_1_v5_gn_2_134221.1	0.1593	0.2387	1.4981	Migut.F01051.1	0.188	0.2668	1.4195	Potri.015G022400.1	0.1876	0.1939	1.0337	Solyc06g051900.2.1	0.1729	0.2886	1.6691	Thecc1EG015343t1	0.1527	0.1756	1.15
GSVIVT01028746001	AT5G52950.1	0.1851	0.5077	2.7436	Bra040934	0.2283	0.4945	2.1662	orange1.1g043867m	0.3178	0.3444	1.0835	mrna13135.1-v1.0-hybrid	0.3091	0.3608	1.1674	Lsat_1_v5_gn_1_45000.1	0.2835	0.454	1.6017	Migut.F00255.1	0.3274	0.4747	1.4498	Potri.012G033800.1	0.3018	0.3479	1.1528	Solyc03g007550.2.1	0.2558	0.4547	1.7771	Thecc1EG015315t1	0.2926	0.3234	1.1054
GSVIVT01028757001	AT5G52910.1	0.1518	0.3472	2.2876	Bra003096	0.1413	0.3524	2.4928	orange1.1g011889m	0.1585	0.1847	1.1651	mrna13141.1-v1.0-hybrid	0.2725	0.2971	1.0905	Lsat_1_v5_gn_5_37621.1	0.1883	0.3571	1.8962	Migut.F00258.1	0.2072	0.3554	1.7155	Potri.015G024300.1	0.2077	0.2539	1.2224	Solyc03g007800.2.1	0.2026	0.3702	1.8272	Thecc1EG015298t2	0.2348	0.2793	1.1897
GSVIVT01028826001	AT4G21190.1	0.0415	0.2728	6.5735	Bra013511	0.0734	0.2922	3.9823	orange1.1g021583m	0.128	0.1919	1.4997	mrna13176.1-v1.0-hybrid	0.1385	0.2467	1.7815	Lsat_1_v5_gn_2_131460.1	0.1156	0.2409	2.0834	Migut.N00099.1	0.176	0.2265	1.2864	Potri.017G148700.1	0.1107	0.2311	2.0875	Solyc03g007600.2.1	0.0926	0.1918	2.0722	Thecc1EG015267t1	0.1344	0.173	1.2876
GSVIVT01028829001	AT5G52800.3	0.2131	0.3207	1.5049	Bra022610	0.1764	0.3313	1.8777	orange1.1g008891m	0.2688	0.2235	0.8315	mrna13180.1-v1.0-hybrid	0.2776	0.3361	1.2109	Lsat_1_v5_gn_9_56800.1	0.1884	0.2619	1.3898	Migut.F00281.1	0.1383	0.2261	1.6351	Potri.017G148000.1	0.1725	0.2058	1.1927	Solyc12g044340.1.1	0.158	0.2421	1.5323	Thecc1EG015263t1	0.2267	0.2162	0.9536
GSVIVT01028877001	AT5G52520.1	0.0585	0.0621	1.0618	Bra022597	0.0638	0.0752	1.178	orange1.1g047998m	0.0638	0.0477	0.7476	mrna32253.1-v1.0-hybrid	0.059	0.0483	0.8197	Lsat_1_v5_gn_2_131140.1	0.0629	0.0653	1.0379	Migut.F01092.1	0.0508	0.0499	0.9819	Potri.017G142500.1	0.0469	0.0358	0.7635	Solyc01g096870.2.1	0.0583	0.0649	1.1124	Thecc1EG015230t1	0.042	0.0373	0.8896
GSVIVT01028973001	AT3G48970.1	0.0432	0.2507	5.8044	Bra018022	0.0733	0.225	3.071	orange1.1g047678m	0.1289	0.1178	0.9139	mrna13269.1-v1.0-hybrid	0.185	0.2477	1.3391	Lsat_1_v5_gn_8_8600.1	0.1117	0.184	1.6474	Migut.F00187.1	0.0549	0.1309	2.3852	Potri.015G144300.1	0.0848	0.1251	1.4763	Solyc03g025790.2.1	0.1149	0.1389	1.2089	Thecc1EG015169t1	0.1451	0.1243	0.8565
GSVIVT01028977001	AT5G52290.1	0.2339	0.5518	2.3594	Bra029127	0.2467	0.5811	2.3557	orange1.1g043303m	0.4033	0.3568	0.8848	mrna13275.1-v1.0-hybrid	0.2886	0.44	1.5247	Lsat_1_v5_gn_9_55980.1	0.2499	0.4483	1.7936	Migut.F00340.1	0.2628	0.4911	1.8686	Potri.012G141100.1	0.3641	0.3553	0.9758	Solyc03g025820.1.1	0.3057	0.5025	1.6437	Thecc1EG015164t1	0.3594	0.3661	1.0184
GSVIVT01028992001	AT1G04620.1	0.0732	0.1016	1.3874	Bra015335	0.0658	0.0983	1.4945	orange1.1g011872m	0.0872	0.0758	0.8692	mrna00530.1-v1.0-hybrid	0.0778	0.0859	1.1037	Lsat_1_v5_gn_6_61660.1	0.0648	0.0904	1.3948	Migut.G00599.1	0.062	0.0876	1.4136	Potri.010G062300.1	0.1085	0.0958	0.883	Solyc09g091100.2.1	0.0933	0.0929	0.9957	Thecc1EG020469t1	0.0789	0.0737	0.934
GSVIVT01029026001	AT3G24010.1	0.0929	0.2317	2.4953	Bra015016	0.0407	0.2413	5.9315	orange1.1g025753m	0.1793	0.1872	1.044	mrna02730.1-v1.0-hybrid	0.1442	0.1769	1.2269	Lsat_1_v5_gn_0_4681.1	0.0862	0.1968	2.2833	Migut.G00607.1	0.0781	0.167	2.139	Potri.003G174000.1	0.1366	0.1594	1.1668	Solyc09g091190.2.1	0.1023	0.1839	1.7973	Thecc1EG020436t1	0.1068	0.1352	1.266
GSVIVT01029029001	AT2G33205.1	0.1417	0.2322	1.6389	Bra021835	0.1511	0.2551	1.6885	orange1.1g037485m	0.22	0.1894	0.861	mrna02734.1-v1.0-hybrid	0.2377	0.3517	1.48	Lsat_1_v5_gn_6_63101.1	0.1574	0.2083	1.3233	Migut.G00608.1	0.1172	0.1979	1.6881	Potri.003G174200.1	0.1953	0.2206	1.1292	Solyc09g091200.2.1	0.1233	0.1525	1.2368	Thecc1EG020433t1	0.2086	0.1955	0.9374
GSVIVT01029032001	AT3G24030.1	0.1425	0.2283	1.6013	Bra015014	0.1105	0.2242	2.0288	orange1.1g026291m	0.1667	0.143	0.8577	mrna00913.1-v1.0-hybrid	0.1878	0.1523	0.8112	Lsat_1_v5_gn_0_4721.1	0.0959	0.1742	1.8178	Migut.G00614.1	0.0992	0.2539	2.56	Potri.003G174400.1	0.1159	0.1373	1.1845	Solyc05g053480.2.1	0.12	0.2457	2.0481	Thecc1EG020431t1	0.0974	0.1639	1.6826
GSVIVT01029035001	AT4G13590.1	0.1199	0.2178	1.8171	Bra034873	0.0616	0.2098	3.4071	orange1.1g019035m	0.1813	0.1353	0.7466	mrna20757.1-v1.0-hybrid	0.2382	0.1589	0.6673	Lsat_1_v5_gn_2_41161.1	0.1268	0.1841	1.4524	Migut.I00572.1	0.1506	0.1892	1.2563	Potri.003G174600.1	0.2105	0.1447	0.6872	Solyc09g091240.2.1	0.2766	0.194	0.7015	Thecc1EG020428t1	0.2526	0.1468	0.5809
GSVIVT01029077001	AT4G13670.1	0.1084	0.2946	2.7171	Bra032727	0.1677	0.2881	1.7185	orange1.1g040777m	0.148	0.2187	1.4778	mrna29908.1-v1.0-hybrid	0.1422	0.2254	1.5853	Lsat_1_v5_gn_6_59880.1	0.1885	0.2947	1.5635	Migut.G00668.1	0.103	0.3385	3.2865	Potri.001G049900.1	0.1033	0.2111	2.0425	Solyc09g091830.2.1	0.1483	0.3156	2.1274	Thecc1EG020352t2	0.1557	0.2132	1.3692
GSVIVT01029150001	AT4G30310.2	0.0767	0.1135	1.479	Bra024086	0.0707	0.1128	1.5947	orange1.1g006707m	0.1331	0.116	0.8716	mrna25638.1-v1.0-hybrid	0.1123	0.0949	0.8446	Lsat_1_v5_gn_7_54281.1	0.0938	0.1209	1.2882	Migut.J01462.1	0.0869	0.1102	1.2675	Potri.018G095700.1	0.1079	0.0926	0.8578	Solyc07g006780.2.1	0.0855	0.1081	1.2651	Thecc1EG038901t1	0.1083	0.0771	0.7115
GSVIVT01029206001	AT5G57450.1	0.1256	0.3075	2.4477	Bra006820	0.2137	0.2987	1.3978	orange1.1g022155m	0.138	0.1737	1.2583	mrna16969.1-v1.0-hybrid	0.1936	0.2114	1.0918	Lsat_1_v5_gn_8_66820.1	0.1811	0.2521	1.3915	Migut.J01476.1	0.2573	0.2761	1.0731	Potri.018G093100.1	0.198	0.2471	1.2483	Solyc07g055170.1.1	0.1768	0.2595	1.4677	Thecc1EG039096t1	0.1471	0.1829	1.2439
GSVIVT01029207001	AT2G18850.1	0.1395	0.3772	2.7044	Bra038821	0.1579	0.3684	2.3329	orange1.1g008726m	0.2913	0.2867	0.9841	mrna16946.1-v1.0-hybrid	0.3052	0.3672	1.203	Lsat_1_v5_gn_5_84660.1	0.1589	0.2952	1.8581	Migut.K00244.1	0.199	0.3374	1.6956	Potri.006G168900.1	0.31	0.273	0.8805	Solyc02g014520.2.1	0.236	0.2796	1.1844	Thecc1EG039236t1	0.2857	0.275	0.9627
GSVIVT01029242001	AT4G25910.1	0.0586	0.2173	3.7058	Bra013933	0.0354	0.231	6.5188	orange1.1g038446m	0.1861	0.167	0.8969	mrna17020.1-v1.0-hybrid	0.0857	0.1367	1.5956	Lsat_1_v5_gn_7_53861.1	0.0773	0.2469	3.1959	Migut.M00235.1	0.087	0.1847	2.1233	Potri.006G165600.1	0.1335	0.167	1.2508	Solyc05g044630.2.1	0.1354	0.2056	1.5187	Thecc1EG039270t3	0.1342	0.1862	1.3879
GSVIVT01029248001	AT2G18940.1	0.0773	0.213	2.7561	Bra024454	0.0754	0.2293	3.0407	orange1.1g003397m	0.142	0.1775	1.2503	mrna17002.1-v1.0-hybrid	0.1398	0.1616	1.1561	Lsat_1_v5_gn_7_53500.1	0.0815	0.21	2.5751	Migut.J01501.1	0.0601	0.1897	3.1556	Potri.006G166200.1	0.1566	0.1691	1.0794	Solyc07g017760.1.1	0.0979	0.1625	1.6606	Thecc1EG039151t1	0.1149	0.1332	1.1588
GSVIVT01029314001	AT5G57160.1	0.1555	0.2388	1.5359	Bra002755	0.1715	0.2603	1.5177	orange1.1g001082m	0.1832	0.1734	0.9468	mrna17266.1-v1.0-hybrid	0.1943	0.1988	1.0231	Lsat_1_v5_gn_8_69120.1	0.1188	0.2213	1.8621	Migut.J00793.1	0.1696	0.2235	1.3173	Potri.018G141900.1	0.1822	0.1864	1.0228	Solyc07g017990.2.1	0.0827	0.1123	1.3577	Thecc1EG039460t1	0.1764	0.1851	1.0498
GSVIVT01029318001	AT5G57170.2	0.1298	0.1761	1.3572	Bra002753	0.0498	0.097	1.9492	orange1.1g033597m	0.0718	0.074	1.0304	mrna17259.1-v1.0-hybrid	0.0725	0.1489	2.054	Lsat_1_v5_gn_5_83400.1	0.1009	0.1478	1.4641	Migut.J00794.1	0.025	0.074	2.9604	Potri.006G075100.1	0.1232	0.1493	1.2125	Solyc07g008470.2.1	0.033	0.0563	1.7086	Thecc1EG039453t1	0.0612	0.1022	1.6704
GSVIVT01029444001	AT1G78995.1	0.041	0.1716	4.1825	Bra003628	0.0325	0.1516	4.6569	orange1.1g031102m	0.0722	0.1489	2.061	mrna05507.1-v1.0-hybrid	0.0078	0.1722	22.0288	Lsat_1_v5_gn_9_114620.1	0.0311	0.1544	4.9588	Migut.K00075.1	0.1572	0.2239	1.4248	Potri.007G003600.1	0.1028	0.1465	1.4251	Solyc10g086470.1.1	0.0845	0.2454	2.9048	Thecc1EG027601t1	0.0454	0.1459	3.2143
GSVIVT01029540001	AT2G03070.1	0.0939	0.251	2.6738	Bra017403	0.1555	0.3341	2.1485	orange1.1g008451m	0.1173	0.1205	1.0272	mrna28268.1-v1.0-hybrid	0.152	0.2123	1.3969	Lsat_1_v5_gn_5_137281.1	0.1125	0.1793	1.5943	Migut.I01194.1	0.152	0.2032	1.3368	Potri.010G253100.1	0.1652	0.1567	0.9485	Solyc03g123960.2.1	0.1346	0.1972	1.4648	Thecc1EG027824t1	0.1433	0.1366	0.9531
GSVIVT01029552001	AT3G20260.1	0.1389	0.2268	1.6332	Bra035799	0.1339	0.2629	1.9639	orange1.1g018534m	0.1256	0.1407	1.1201	mrna05351.1-v1.0-hybrid	0.1782	0.2409	1.352	Lsat_1_v5_gn_1_39361.1	0.1036	0.1909	1.8433	Migut.I01202.1	0.1296	0.2171	1.6759	Potri.008G004400.1	0.1642	0.1593	0.9703	Solyc06g063340.2.1	0.1181	0.2114	1.7896	Thecc1EG027772t1	0.1228	0.1465	1.1925
GSVIVT01029555001	AT3G20240.1	0.0717	0.1979	2.7591	Bra035801	0.0536	0.2162	4.0313	orange1.1g017881m	0.0863	0.106	1.2282	mrna05345.1-v1.0-hybrid	0.1613	0.1822	1.1295	Lsat_1_v5_gn_5_137180.1	0.0926	0.1592	1.7182	Migut.I01204.1	0.1202	0.1884	1.5672	Potri.008G004100.1	0.1043	0.108	1.0351	Solyc03g123990.2.1	0.1396	0.1568	1.1231	Thecc1EG027762t1	0.0997	0.1341	1.3452
GSVIVT01029561001	AT1G78915.3	0.1472	0.2473	1.68	Bra003632	0.1294	0.2365	1.8272	orange1.1g015907m	0.2048	0.1911	0.9333	mrna05340.1-v1.0-hybrid	0.2611	0.2538	0.9721	Lsat_1_v5_gn_5_137160.1	0.2163	0.2724	1.2597	Migut.I01208.1	0.1258	0.2536	2.016	Potri.008G003800.1	0.2054	0.2454	1.1952	Solyc03g124030.2.1	0.1869	0.2868	1.5348	Thecc1EG027744t1	0.2127	0.2066	0.9715
GSVIVT01029689001	AT1G15200.3	0.1682	0.3082	1.8327	Bra026158	0.1114	0.2928	2.6291	orange1.1g014812m	0.1175	0.1472	1.2522	mrna11771.1-v1.0-hybrid	0.1235	0.1543	1.2492	Lsat_1_v5_gn_9_116221.1	0.1111	0.1845	1.6616	Migut.B00660.1	0.145	0.2265	1.5626	Potri.001G208200.1	0.1376	0.1714	1.2457	Solyc01g104560.2.1	0.0996	0.1955	1.9634	Thecc1EG006427t1	0.1259	0.132	1.049
GSVIVT01029706001	AT3G09580.1	0.0745	0.2451	3.2904	Bra029776	0.0439	0.2367	5.3894	orange1.1g042352m	0.0571	0.2297	4.0238	mrna28130.1-v1.0-hybrid	0.1041	0.2152	2.0676	Lsat_1_v5_gn_7_80180.1	0.0551	0.2222	4.0315	Migut.B00640.1	0.108	0.2657	2.4602	Potri.001G344800.1	0.0811	0.287	3.5377	Solyc02g083410.2.1	0.1201	0.2466	2.0523	Thecc1EG007540t1	0.0735	0.1981	2.6938
GSVIVT01029707001	AT3G19720.1	0.0764	0.1087	1.4238	Bra038229	0.0689	0.1084	1.5751	orange1.1g004351m	0.0833	0.0665	0.7976	mrna15683.1-v1.0-hybrid	0.0878	0.0834	0.9499	Lsat_1_v5_gn_7_79780.1	0.0568	0.0614	1.081	Migut.B00641.1	0.0571	0.0713	1.2487	Potri.006G254900.1	0.0795	0.0712	0.8953	Solyc10g047050.1.1	0.073	0.0685	0.9388	Thecc1EG007541t1	0.074	0.0643	0.8684
GSVIVT01029885001	AT3G23330.1	0.0616	0.2239	3.6358	Bra014939	0.0955	0.2445	2.5589	orange1.1g040365m	0.1344	0.1329	0.9895	mrna11485.1-v1.0-hybrid	0.2501	0.4403	1.7609	Lsat_1_v5_gn_3_117401.1	0.1918	0.3466	1.8067	Migut.N00280.1	0.1539	0.2496	1.6217	Potri.001G186500.1	0.1949	0.2229	1.1438	Solyc09g090220.2.1	0.1778	0.269	1.5129	Thecc1EG025745t1	0.173	0.1833	1.0593
GSVIVT01029908001	AT1G08700.1	0.0824	0.1725	2.094	Bra018606	0.0757	0.172	2.2709	orange1.1g013051m	0.1144	0.1373	1.1997	mrna10239.1-v1.0-hybrid	0.0728	0.2022	2.7771	Lsat_1_v5_gn_8_83641.1	0.0808	0.1357	1.679	Migut.J01580.1	0.0031	0.188	60.0428	Potri.013G067700.1	0.0917	0.1389	1.5147	Solyc10g081230.1.1	0.0054	0.2947	54.2779	Thecc1EG025793t1	0.069	0.0998	1.4455
GSVIVT01029915001	AT1G08680.4	0.2093	0.4043	1.9321	Bra018607	0.1457	0.433	2.9715	orange1.1g005051m	0.2848	0.2469	0.867	mrna10238.1-v1.0-hybrid	0.2313	0.31	1.3404	Lsat_1_v5_gn_8_83661.1	0.1846	0.3899	2.1125	Migut.K00184.1	0.1505	0.3548	2.3566	Potri.013G068300.1	0.2467	0.2518	1.0204	Solyc10g076990.1.1	0.1953	0.3199	1.638	Thecc1EG025771t1	0.2602	0.2449	0.9409
GSVIVT01029948001	AT5G35220.1	0.0934	0.1826	1.9549	Bra039482	0.1028	0.1814	1.7645	orange1.1g008143m	0.1799	0.1566	0.8701	mrna24463.1-v1.0-hybrid	0.1614	0.1713	1.0614	Lsat_1_v5_gn_6_31540.1	0.1001	0.1397	1.3959	Migut.J01533.1	0.0829	0.1689	2.0382	Potri.013G064700.1	0.1297	0.1396	1.0767	Solyc10g081470.1.1	0.116	0.1411	1.2165	Thecc1EG025846t1	0.1259	0.123	0.9776
GSVIVT01029965001	AT3G03690.1	0.1102	0.1591	1.4435	Bra036442	0.1121	0.1623	1.4478	orange1.1g015224m	0.086	0.1063	1.2361	mrna18171.1-v1.0-hybrid	0.1149	0.1215	1.0568	Lsat_1_v5_gn_8_85380.1	0.1069	0.1754	1.6403	Migut.J01606.1	0.1009	0.1555	1.5411	Potri.013G066200.1	0.0808	0.1006	1.2445	Solyc10g079490.1.1	0.0933	0.1474	1.5798	Thecc1EG025814t1	0.0817	0.1183	1.4482
GSVIVT01029979001	AT3G03760.1	0.0829	0.3461	4.1737	Bra036436	0.102	0.3481	3.4146	orange1.1g042813m	0.1342	0.2028	1.5114	mrna24461.1-v1.0-hybrid	0.132	0.2909	2.2036	Lsat_1_v5_gn_1_55200.1	0.0242	0.2899	11.9764	Migut.J01541.1	0.0401	0.273	6.7984	Potri.013G064500.1	0.0635	0.1602	2.5238	Solyc01g098220.1.1	0.1454	0.3267	2.2472	Thecc1EG025849t1	0.1533	0.1595	1.0408
GSVIVT01030015001	AT4G28210.1	0.1596	0.2425	1.5195	Bra024218	0.1097	0.2467	2.2485	orange1.1g037948m	0.1575	0.1117	0.7093	mrna10263.1-v1.0-hybrid	0.2686	0.2203	0.8202	Lsat_1_v5_gn_3_39800.1	0.2263	0.3033	1.3402	Migut.M00331.1	0.0964	0.2398	2.4881	Potri.013G146900.1	0.2983	0.1794	0.6014	Solyc10g008600.2.1	0.1126	0.2234	1.9842	Thecc1EG007954t1	0.2052	0.1946	0.948
GSVIVT01030033001	AT2G04842.1	0.0583	0.1155	1.9812	Bra013193	0.0489	0.124	2.5343	orange1.1g046808m	0.1148	0.1014	0.8831	mrna21640.1-v1.0-hybrid	0.1186	0.1367	1.1521	Lsat_1_v5_gn_5_123180.1	0.0789	0.1348	1.7078	Migut.H01288.1	0.0611	0.1259	2.0597	Potri.014G162200.1	0.0988	0.1048	1.06	Solyc07g048080.2.1	0.093	0.1331	1.431	Thecc1EG002297t1	0.1082	0.1123	1.0377
GSVIVT01030037001	AT2G04845.1	0.0577	0.1817	3.1467	Bra013192	0.0703	0.1917	2.725	orange1.1g033454m	0.2398	0.2003	0.8352	mrna21644.1-v1.0-hybrid	0.1308	0.1361	1.0405	Lsat_1_v5_gn_5_121560.1	0.1687	0.1676	0.994	Migut.M00020.1	0.0705	0.1536	2.1783	Potri.014G161800.1	0.1424	0.1569	1.1019	Solyc05g041830.2.1	0.1097	0.2511	2.2889	Thecc1EG002300t1	0.2332	0.2562	1.0988
GSVIVT01030050001	AT3G07760.1	0.0024	0.0607	25.669	Bra029675	0.0132	0.0716	5.4258	orange1.1g032278m	0.1357	0.105	0.7738	mrna21605.1-v1.0-hybrid	0.119	0.1219	1.0245	Lsat_1_v5_gn_9_104560.1	0.0222	0.0306	1.3786	Migut.M00031.1	0.0329	0.0498	1.5124	Potri.014G165300.1	0.0606	0.0343	0.567	Solyc12g006160.1.1	0.0477	0.0487	1.0217	Thecc1EG002335t1	0.0341	0.0183	0.5352
GSVIVT01030124001	AT2G04270.5	0.155	0.299	1.9298	Bra015144	0.1495	0.3022	2.0218	orange1.1g004498m	0.1375	0.1602	1.165	mrna15549.1-v1.0-hybrid	0.2031	0.2238	1.1022	Lsat_1_v5_gn_4_142580.1	0.0861	0.2387	2.7715	Migut.D00896.1	0.1379	0.2501	1.8139	Potri.014G170300.1	0.2315	0.2314	0.9995	Solyc02g083140.2.1	0.1471	0.2404	1.634	Thecc1EG002455t1	0.2092	0.2256	1.0787
GSVIVT01030143001	AT4G12640.1	0.1766	0.3459	1.9585	Bra026045	0.1896	0.3536	1.8645	orange1.1g037075m	0.2329	0.214	0.9192	mrna24267.1-v1.0-hybrid	0.2015	0.2209	1.0964	Lsat_1_v5_gn_9_103280.1	0.1012	0.2989	2.953	Migut.H02087.1	0.1101	0.3161	2.8719	Potri.014G171900.1	0.2167	0.211	0.9737	Solyc12g011050.1.1	0.1867	0.2707	1.4497	Thecc1EG002511t1	0.1772	0.1934	1.0914
GSVIVT01030175001	AT5G43180.1	0.1426	0.4609	3.2321	Bra033667	0.2761	0.5119	1.8541	orange1.1g040661m	0.2371	0.3437	1.4496	mrna13890.1-v1.0-hybrid	0.4487	0.4895	1.0911	Lsat_1_v5_gn_9_38701.1	0.1673	0.4241	2.5349	Migut.J00032.1	0.1433	0.3584	2.5018	Potri.016G137800.1	0.225	0.3395	1.5088	Solyc10g074950.1.1	0.1057	0.3491	3.3033	Thecc1EG019691t1	0.3882	0.345	0.8888
GSVIVT01030181001	AT3G08740.1	0.014	0.2297	16.3702	Bra009644	0.0931	0.2489	2.6747	orange1.1g027058m	0.1632	0.1478	0.9055	mrna13879.1-v1.0-hybrid	0.2127	0.1822	0.8566	Lsat_1_v5_gn_5_152381.1	0.1657	0.2115	1.2762	Migut.J00039.1	0.117	0.2085	1.7819	Potri.016G136600.1	0.0998	0.146	1.4629	Solyc10g075020.1.1	0.1466	0.2071	1.4128	Thecc1EG019700t1	0.1227	0.1278	1.0417
GSVIVT01030194001	AT5G01850.1	0.0326	0.1251	3.8376	Bra028913	0.0434	0.1267	2.916	orange1.1g017046m	0.0969	0.0793	0.8179	mrna13863.1-v1.0-hybrid	0.0981	0.0964	0.9829	Lsat_1_v5_gn_9_37801.1	0.0765	0.11	1.4367	Migut.J00052.1	0.0856	0.1194	1.3959	Potri.016G134900.1	0.0988	0.0867	0.8777	Solyc09g018060.2.1	0.1098	0.1304	1.1873	Thecc1EG019720t1	0.0742	0.0617	0.8314
GSVIVT01030200001	AT3G51610.1	0.0715	0.185	2.5858	Bra038909	0.0887	0.1872	2.1097	orange1.1g027326m	0.1982	0.258	1.302	mrna13857.1-v1.0-hybrid	0.1361	0.1301	0.956	Lsat_1_v5_gn_5_150061.1	0.0939	0.1397	1.4875	Migut.J00054.1	0.1271	0.1528	1.2019	Potri.016G134700.1	0.1108	0.1238	1.1169	Solyc03g118520.2.1	0.0047	0.358	75.4363	Thecc1EG019726t1	0.0636	0.076	1.1943
GSVIVT01030223001	AT3G51710.1	0.07	0.3967	5.6684	Bra012841	0.1002	0.4006	3.9967	orange1.1g013272m	0.1459	0.2161	1.481	mrna13809.1-v1.0-hybrid	0.1952	0.2618	1.3411	Lsat_1_v5_gn_9_38080.1	0.1042	0.3462	3.3212	Migut.J00070.1	0.1115	0.3538	3.174	Potri.016G132500.1	0.2308	0.2261	0.9795	Solyc09g018490.2.1	0.1291	0.3065	2.3749	Thecc1EG019763t1	0.2018	0.2111	1.0461
GSVIVT01030315001	AT2G38300.1	0.1345	0.5573	4.1435	Bra005124	0.202	0.5905	2.9233	orange1.1g017464m	0.291	0.3184	1.0939	mrna13487.1-v1.0-hybrid	0.2681	0.4047	1.5094	Lsat_1_v5_gn_8_101920.1	0.1932	0.4637	2.4001	Migut.J00123.1	0.1951	0.4806	2.463	Potri.016G121800.1	0.2616	0.2668	1.02	Solyc10g076460.1.1	0.2549	0.3743	1.4687	Thecc1EG021628t2	0.3123	0.2732	0.8747
GSVIVT01030332001	AT5G01300.1	0.0489	0.2184	4.4706	Bra009638	0.0417	0.2221	5.3279	orange1.1g029999m	0.0707	0.1138	1.6102	mrna13481.1-v1.0-hybrid	0.086	0.1922	2.2342	Lsat_1_v5_gn_9_35501.1	0.0243	0.1618	6.6587	Migut.J00126.1	0.0486	0.2015	4.1479	Potri.016G121000.1	0.1118	0.1836	1.6421	Solyc09g005060.1.1	0.0407	0.141	3.4646	Thecc1EG021639t1	0.0615	0.1672	2.7191
GSVIVT01030415001	AT2G04740.1	0.0728	0.1846	2.5367	Bra013198	0.0626	0.2191	3.5012	orange1.1g007317m	0.1023	0.134	1.3096	mrna21620.1-v1.0-hybrid	0.116	0.1136	0.9793	Lsat_1_v5_gn_5_124741.1	0.0663	0.1391	2.0992	Migut.M00006.1	0.0818	0.1946	2.3788	Potri.014G163200.1	0.085	0.1303	1.5322	Solyc07g049590.2.1	0.0151	0.115	7.6368	Thecc1EG002244t2	0.0736	0.1031	1.4017
GSVIVT01030474001	AT4G15440.1	0.0966	0.3448	3.5701	Bra012788	0.0554	0.3083	5.5612	orange1.1g043704m	0.0082	0.2476	30.1656	mrna23976.1-v1.0-hybrid	0.0028	0.1942	69.3221	Lsat_1_v5_gn_7_93220.1	0.004	0.2893	71.5028	Migut.M00434.1	0.104	0.3268	3.143	Potri.014G155800.1	0.0033	0.219	66.1847	Solyc07g049690.2.1	0.0039	0.2572	65.5795	Thecc1EG002118t1	0.088	0.2514	2.8581
GSVIVT01030484001	AT2G32640.1	0.1199	0.1915	1.597	Bra022892	0.1086	0.1933	1.7808	orange1.1g007945m	0.1441	0.1071	0.7434	mrna00534.1-v1.0-hybrid	0.1257	0.1066	0.8481	Lsat_1_v5_gn_5_123621.1	0.1208	0.1554	1.2866	Migut.H01235.1	0.1262	0.1746	1.3844	Potri.014G156800.1	0.17	0.1197	0.7043	Solyc01g102950.2.1	0.1417	0.1454	1.0262	Thecc1EG002144t1	0.1701	0.1212	0.7123
GSVIVT01030516001	AT1G04985.1	0.2471	0.373	1.5096	Bra030599	0.2566	0.394	1.5356	orange1.1g028622m	0.2535	0.2544	1.0034	mrna01151.1-v1.0-hybrid	0.2944	0.4056	1.3779	Lsat_1_v5_gn_7_94941.1	0.0606	0.3091	5.101	Migut.H01248.1	0.2254	0.3407	1.5114	Potri.014G159600.1	0.1888	0.221	1.1704	Solyc07g049470.2.1	0.0043	0.3287	77.2034	Thecc1EG002197t1	0.2886	0.2692	0.9327
GSVIVT01030530001	AT2G04560.1	0.0674	0.2496	3.7008	Bra015155	0.0779	0.263	3.376	orange1.1g016179m	0.2068	0.1632	0.7893	mrna01138.1-v1.0-hybrid	0.1973	0.1787	0.9059	Lsat_1_v5_gn_9_105061.1	0.142	0.2111	1.4866	Migut.F00824.1	0.1127	0.2188	1.9411	Potri.014G160300.1	0.2094	0.1889	0.9019	Solyc07g049740.2.1	0.1876	0.2208	1.1766	Thecc1EG002215t1	0.2046	0.2005	0.9799
GSVIVT01030533001	AT5G35690.1	0.1062	0.3573	3.3635	Bra035389	0.088	0.3409	3.8728	orange1.1g006022m	0.1624	0.1915	1.1793	mrna01135.1-v1.0-hybrid	0.213	0.2561	1.2025	Lsat_1_v5_gn_7_94721.1	0.1362	0.2795	2.0518	Migut.H01255.1	0.243	0.3486	1.4343	Potri.014G160400.1	0.2178	0.2559	1.175	Solyc12g005980.1.1	0.1769	0.344	1.9447	Thecc1EG002216t1	0.1994	0.2062	1.0342
GSVIVT01030537001	AT2G04540.1	0.0907	0.1543	1.7021	Bra013202	0.0638	0.1376	2.1586	orange1.1g011989m	0.1314	0.1224	0.9317	mrna01131.1-v1.0-hybrid	0.1183	0.124	1.048	Lsat_1_v5_gn_7_94701.1	0.0898	0.1485	1.6537	Migut.F02001.1	0.086	0.1368	1.5907	Potri.002G219500.1	0.1166	0.1168	1.0018	Solyc07g049570.2.1	0.1023	0.1394	1.3635	Thecc1EG002266t1	0.1089	0.0952	0.8747
GSVIVT01030538001	AT2G04530.1	0.0756	0.1763	2.3323	Bra013203	0.0678	0.182	2.6862	orange1.1g018507m	0.0869	0.1242	1.4287	mrna01130.1-v1.0-hybrid	0.1748	0.1515	0.8668	Lsat_1_v5_gn_7_94680.1	0.1197	0.2026	1.6921	Migut.E00673.1	0.1101	0.1553	1.4113	Potri.014G160600.1	0.1223	0.1437	1.175	Solyc05g055350.2.1	0.1393	0.1938	1.3913	Thecc1EG002265t1	0.1257	0.1338	1.065
GSVIVT01030604001	AT3G20550.1	0.0834	0.2669	3.2005	Bra001792	0.0725	0.3526	4.8636	orange1.1g010574m	0.1229	0.2481	2.0196	mrna23903.1-v1.0-hybrid	0.1069	0.2412	2.2571	Lsat_1_v5_gn_5_13800.1	0.0695	0.2968	4.2718	Migut.H01845.1	0.1247	0.2807	2.2516	Potri.001G420400.1	0.1374	0.2928	2.1304	Solyc10g006390.2.1	0.1101	0.2686	2.44	Thecc1EG030975t9	0.2173	0.3431	1.5793
GSVIVT01030622001	AT3G21810.1	0.1984	0.5745	2.8954	Bra023860	0.2393	0.6559	2.7406	orange1.1g042473m	0.3156	0.3629	1.1499	mrna23909.1-v1.0-hybrid	0.3497	0.4443	1.2706	Lsat_1_v5_gn_3_43700.1	0.2429	0.4288	1.765	Migut.M00396.1	0.2649	0.4653	1.7568	Potri.007G121700.1	0.3025	0.3486	1.1526	Solyc12g005770.1.1	0.1744	0.4264	2.4459	Thecc1EG007761t1	0.3201	0.3591	1.1218
GSVIVT01030666001	AT1G66170.1	0.0659	0.3377	5.1211	Bra039753	0.0876	0.3495	3.9896	orange1.1g046513m	0.1464	0.2027	1.3839	mrna30488.1-v1.0-hybrid	0.1603	0.2458	1.5333	Lsat_1_v5_gn_3_65760.1	0.0658	0.3295	5.0089	Migut.H02233.1	0.0591	0.3288	5.5644	Potri.017G135200.1	0.1522	0.2503	1.6446	Solyc11g011560.1.1	0.1143	0.2955	2.5862	Thecc1EG035320t1	0.1565	0.2272	1.4523
GSVIVT01030674001	AT1G09680.1	0.1561	0.3156	2.0213	Bra020001	0.1682	0.3088	1.8363	orange1.1g047873m	0.1488	0.2105	1.4141	mrna30504.1-v1.0-hybrid	0.1626	0.2245	1.3809	Lsat_1_v5_gn_2_68461.1	0.1594	0.2931	1.8388	Migut.K00924.1	0.1603	0.3048	1.9015	Potri.017G131400.1	0.1499	0.2101	1.4017	Solyc11g011410.1.1	0.1131	0.2664	2.3549	Thecc1EG017452t1	0.1762	0.2215	1.2571
GSVIVT01030701001	AT3G52640.2	0.1474	0.2505	1.6992	Bra033418	0.1395	0.2558	1.8328	orange1.1g044152m	0.2197	0.3746	1.7052	mrna30495.1-v1.0-hybrid	0.1713	0.184	1.0739	Lsat_1_v5_gn_3_63981.1	0.1495	0.2138	1.4304	Migut.K00933.1	0.1514	0.2101	1.3877	Potri.004G082900.1	0.1719	0.1829	1.0638	Solyc11g011480.1.1	0.1651	0.2193	1.328	Thecc1EG043862t1	0.1795	0.1508	0.8403
GSVIVT01030703001	AT5G37590.1	0.2317	0.366	1.5798	Bra028130	0.1749	0.3557	2.034	orange1.1g017109m	0.2162	0.2459	1.137	mrna30506.1-v1.0-hybrid	0.3054	0.4585	1.5014	Lsat_1_v5_gn_1_78040.1	0.2117	0.3959	1.8702	Migut.H02229.1	0.2017	0.354	1.7547	Potri.004G085200.1	0.2799	0.2775	0.9916	Solyc11g011390.1.1	0.2639	0.3156	1.1956	Thecc1EG017449t1	0.2759	0.3524	1.277
GSVIVT01030704001	AT5G16610.2	0.2386	0.5896	2.4712	Bra008609	0.1494	0.6321	4.232	orange1.1g011564m	0.5217	0.7933	1.5205	mrna24149.1-v1.0-hybrid	0.2996	0.3828	1.2777	Lsat_1_v5_gn_3_63641.1	0.1917	0.443	2.311	Migut.K00904.1	0.1933	0.4706	2.435	Potri.017G130400.1	0.3139	0.3701	1.179	Solyc11g011060.1.1	0.1629	0.2482	1.5236	Thecc1EG019118t1	0.3532	0.4226	1.1964
GSVIVT01030734001	AT5G16710.1	0.0698	0.2119	3.0337	Bra023579	0.0698	0.1386	1.9845	orange1.1g040329m	0.1098	0.0975	0.8878	mrna25477.1-v1.0-hybrid	0.2057	0.2475	1.2035	Lsat_1_v5_gn_2_69461.1	0.0835	0.1492	1.7861	Migut.K00896.1	0.0883	0.139	1.5737	Potri.017G125100.1	0.1601	0.1999	1.2489	Solyc11g011250.1.1	0.1411	0.2038	1.4438	Thecc1EG019159t1	0.1636	0.1893	1.1571
GSVIVT01030779001	AT1G66330.1	0.0982	0.247	2.5153	Bra004159	0.1008	0.2434	2.4144	orange1.1g036872m	0.2606	0.1953	0.7496	mrna25470.1-v1.0-hybrid	0.1963	0.1977	1.007	Lsat_1_v5_gn_3_64500.1	0.1243	0.2361	1.8985	Migut.H02264.1	0.1235	0.2373	1.9213	Potri.017G129100.1	0.255	0.2236	0.877	Solyc11g011170.1.1	0.1075	0.2205	2.0506	Thecc1EG019132t1	0.1849	0.1672	0.9045
GSVIVT01030782001	AT5G16630.1	0.1376	0.3655	2.6569	Bra023578	0.1105	0.41	3.709	orange1.1g002340m	0.2425	0.2546	1.0496	mrna25463.1-v1.0-hybrid	0.3179	0.3309	1.0408	Lsat_1_v5_gn_2_69340.1	0.1774	0.3672	2.0705	Migut.H02262.1	0.1669	0.3299	1.9763	Potri.004G087400.1	0.2396	0.2812	1.1738	Solyc11g011150.1.1	0.2254	0.3191	1.4155	Thecc1EG019127t1	0.2886	0.2823	0.9779
[truncated: 381 more rows]
