# Supplementary material for: Genome assembly with in vitro proximity ligation data and whole-genome triplication in lettuce
Source: Nat Commun. 2017 Apr 12;8:14953. doi: 10.1038/ncomms14953 (PMC5394340; doi:10.1038/ncomms14953)
Supplement: Supplementary Data 15 — Calculation of Chi-square test for OrthoMCL clusters [file ncomms14953-s16.xlsx]

## Sheet: SuppData15_ChiSquareCalculatio
Supplementary Data 15. Calculation of Chi-square test for OrthoMCL clusters
Orthogroup ID	Observed										Number of species	Total count members	Mean count members	Standard deviation	CV	Expected (MeanNumGenes*ScalingFactor)										Chi-square pValue
	A. thaliana	B. rapa	C. sinensis	F. vesca	L. sativa	M. guttatus	P. trichocarpa	S. lycopersicum	T. cacao	V. vinifera						A. thaliana	B. rapa	C. sinensis	F. vesca	L. sativa	M. guttatus	P. trichocarpa	S. lycopersicum	T. cacao	V. vinifera
Lettuce_CrossTaxa100002	7	17	28	29	48	22	106	23	41	19	10	340	34	26.454	0.778	36.6643	26.7621	42.7357	35.6312	29.0074	36.611	26.1498	34.1923	37.3979	45.4614	1.41728e-62
Lettuce_CrossTaxa100001	2	2	87	12	52	25	71	15	60	45	10	371	37.1	28.595	0.771	40.0072	29.2021	46.6322	38.8799	31.6522	39.9491	28.534	37.3098	40.8077	49.6064	2.48605e-42
Lettuce_CrossTaxa100011	2	2	36	17	40	6	50	6	20	19	10	198	19.8	16.142	0.815	21.3516	15.585	24.8872	20.7499	16.8926	21.3205	15.2284	19.912	21.7788	26.4746	9.92447e-32
Lettuce_CrossTaxa100046	6	8	3	8	32	6	36	10	8	4	10	121	12.1	11.158	0.922	13.0482	9.52415	15.2089	12.6805	10.3232	13.0292	9.30624	12.1684	13.3093	16.1789	1.98186e-28
Lettuce_CrossTaxa100005	8	22	10	13	35	75	13	22	18	19	10	235	23.5	18.661	0.794	25.3415	18.4973	29.5379	24.6274	20.0493	25.3047	18.0741	23.6329	25.8486	31.4219	1.78722e-27
Lettuce_CrossTaxa100017	18	12	16	12	16	51	33	7	10	2	10	177	17.7	13.543	0.765	19.087	13.932	22.2477	18.5492	15.1009	19.0593	13.6133	17.8001	19.4689	23.6667	6.68428e-21
Lettuce_CrossTaxa100033	9	15	10	8	43	11	14	12	9	3	10	134	13.4	10.365	0.774	14.4501	10.5474	16.8429	14.0429	11.4323	14.429	10.3061	13.4758	14.7392	17.9171	2.93112e-20
Lettuce_CrossTaxa100014	5	21	35	7	25	33	34	8	20	5	10	193	19.3	11.722	0.607	20.8124	15.1914	24.2588	20.2259	16.466	20.7821	14.8438	19.4092	21.2288	25.806	5.11621e-15
Lettuce_CrossTaxa100008	17	27	13	20	23	12	40	16	31	10	10	209	20.9	8.994	0.43	22.5378	16.4508	26.2699	21.9027	17.831	22.505	16.0744	21.0182	22.9887	27.9454	4.86834e-12
Lettuce_CrossTaxa100082	13	10	10	3	17	11	23	1	4	2	10	94	9.4	6.741	0.717	10.1366	7.39893	11.8152	9.85097	8.0197	10.1219	7.22964	9.45317	10.3394	12.5687	7.28056e-12
Lettuce_CrossTaxa100160	6	4	3	5	21	14	1	10	1	1	10	66	6.6	6.248	0.947	7.11719	5.19499	8.29575	6.91664	5.63085	7.10684	5.07613	6.63733	7.2596	8.82486	1.32406e-11
Lettuce_CrossTaxa100079	6	9	4	2	12	22	22	7	5	6	10	95	9.5	6.756	0.711	10.2444	7.47764	11.9409	9.95576	8.10502	10.2295	7.30655	9.55373	10.4494	12.7025	1.0394e-10
Lettuce_CrossTaxa100085	10	15	4	3	15	3	20	2	13	8	10	93	9.3	5.967	0.642	10.0288	7.32021	11.6895	9.74617	7.93439	10.0142	7.15273	9.3526	10.2294	12.435	1.239e-09
Lettuce_CrossTaxa100169	4	4	3	3	13	10	16	6	3	2	10	64	6.4	4.63	0.723	6.90152	5.03757	8.04436	6.70704	5.46022	6.89148	4.92231	6.4362	7.03961	8.55744	7.7421e-08
Lettuce_CrossTaxa100073	9	16	6	6	11	9	21	10	11	1	10	100	10	5.235	0.523	10.7836	7.8712	12.5693	10.4798	8.5316	10.7679	7.6911	10.0566	10.9994	13.371	1.32653e-07
Lettuce_CrossTaxa100078	7	22	4	8	10	15	12	8	7	4	10	97	9.7	5.197	0.536	10.4601	7.63506	12.1922	10.1654	8.27565	10.4449	7.46037	9.75486	10.6694	12.9699	3.88025e-07
Lettuce_CrossTaxa100019	22	32	17	11	20	14	19	21	11	9	10	176	17.6	6.484	0.368	18.9792	13.8533	22.122	18.4444	15.0156	18.9516	13.5363	17.6995	19.3589	23.533	4.28475e-07
Lettuce_CrossTaxa100181	2	4	1	7	16	8	9	3	11	1	10	62	6.2	4.665	0.752	6.68585	4.88014	7.79298	6.49745	5.28959	6.67612	4.76848	6.23507	6.81962	8.29002	6.67577e-07
Lettuce_CrossTaxa100146	19	8	3	2	11	2	8	10	3	4	10	70	7	5.119	0.731	7.54854	5.50984	8.79852	7.33583	5.97212	7.53756	5.38377	7.03959	7.69957	9.3597	2.1966e-06
Lettuce_CrossTaxa100074	8	12	1	8	17	6	9	20	3	16	10	100	10	5.865	0.587	10.7836	7.8712	12.5693	10.4798	8.5316	10.7679	7.6911	10.0566	10.9994	13.371	4.94839e-06
Lettuce_CrossTaxa100032	17	26	9	8	13	15	15	13	9	10	10	135	13.5	5.065	0.375	14.5579	10.6261	16.9686	14.1477	11.5177	14.5367	10.383	13.5764	14.8492	18.0509	2.38065e-05
Lettuce_CrossTaxa100059	12	21	7	8	10	10	17	10	8	8	10	111	11.1	4.277	0.385	11.9698	8.73703	13.9519	11.6325	9.47007	11.9524	8.53713	11.1628	12.2093	14.8418	5.32946e-05
Lettuce_CrossTaxa100055	12	18	10	7	12	12	18	13	11	2	10	115	11.5	4.478	0.389	12.4012	9.05188	14.4547	12.0517	9.81134	12.3831	8.84477	11.565	12.6493	15.3767	7.73713e-05
Lettuce_CrossTaxa100071	11	22	7	7	9	10	12	9	7	9	10	103	10.3	4.22	0.41	11.1071	8.10733	12.9464	10.7941	8.78755	11.091	7.92184	10.3583	11.3294	13.7721	0.000106212
Lettuce_CrossTaxa100091	4	5	4	12	10	19	15	6	8	6	10	89	8.9	4.805	0.54	9.59742	7.00537	11.1867	9.32698	7.59312	9.58347	6.84508	8.95034	9.78946	11.9002	0.000124377
Lettuce_CrossTaxa100020	16	23	14	13	15	14	28	17	14	16	10	170	17	4.539	0.267	18.3322	13.381	21.3678	17.8156	14.5037	18.3055	13.0749	17.0961	18.699	22.7307	0.00017707
Lettuce_CrossTaxa100056	14	8	3	10	12	9	20	6	9	22	10	113	11.3	5.64	0.499	12.1855	8.89445	14.2033	11.8421	9.64071	12.1678	8.69095	11.3639	12.4293	15.1092	0.000182259
Lettuce_CrossTaxa100130	5	5	4	7	9	19	10	6	7	2	10	74	7.4	4.454	0.602	7.97988	5.82469	9.30129	7.75502	6.31338	7.96828	5.69142	7.44185	8.13955	9.89454	0.000327995
Lettuce_CrossTaxa100034	6	11	12	11	16	10	24	11	14	15	10	130	13	4.539	0.349	14.0187	10.2326	16.3401	13.6237	11.0911	13.9983	9.99844	13.0735	14.2992	17.3823	0.000458727
Lettuce_CrossTaxa100007	13	33	12	7	16	10	62	9	17	31	10	210	21	16.037	0.764	22.6456	16.5295	26.3956	22.0075	17.9164	22.6127	16.1513	21.1188	23.0987	28.0791	4.88251e-35
Lettuce_CrossTaxa100050	26	39	6	3	5	2	18	6	10	2	10	117	11.7	11.688	0.999	12.6168	9.2093	14.7061	12.2613	9.98197	12.5985	8.99859	11.7662	12.8693	15.6441	1.53222e-29
Lettuce_CrossTaxa100159	5	11	6	2	4	1	30	3	3	1	10	66	6.6	8.285	1.255	7.11719	5.19499	8.29575	6.91664	5.63085	7.10684	5.07613	6.63733	7.2596	8.82486	6.09661e-28
Lettuce_CrossTaxa100047	17	38	7	6	7	7	9	6	17	5	10	119	11.9	9.648	0.811	12.8325	9.36673	14.9575	12.4709	10.1526	12.8138	9.15241	11.9673	13.0893	15.9115	6.5631e-20
Lettuce_CrossTaxa100183	1	2	1	28	2	9	4	5	4	6	10	62	6.2	7.639	1.232	6.68585	4.88014	7.79298	6.49745	5.28959	6.67612	4.76848	6.23507	6.81962	8.29002	3.05292e-15
Lettuce_CrossTaxa100045	19	27	3	14	4	8	22	10	10	4	10	121	12.1	7.816	0.646	13.0482	9.52415	15.2089	12.6805	10.3232	13.0292	9.30624	12.1684	13.3093	16.1789	3.6365e-13
Lettuce_CrossTaxa100135	1	2	18	5	6	4	21	3	11	2	10	73	7.3	6.694	0.917	7.87204	5.74597	9.1756	7.65022	6.22807	7.8606	5.61451	7.34129	8.02955	9.76083	6.90883e-12
Lettuce_CrossTaxa100018	13	16	11	24	13	32	35	6	12	15	10	177	17.7	9.012	0.509	19.087	13.932	22.2477	18.5492	15.1009	19.0593	13.6133	17.8001	19.4689	23.6667	8.90701e-11
Lettuce_CrossTaxa100188	2	2	2	2	4	8	14	17	7	2	10	60	6	5.235	0.872	6.47017	4.72272	7.54159	6.28785	5.11896	6.46076	4.61466	6.03394	6.59963	8.0226	8.46413e-09
Lettuce_CrossTaxa100158	9	19	4	2	4	5	8	4	5	6	10	66	6.6	4.565	0.692	7.11719	5.19499	8.29575	6.91664	5.63085	7.10684	5.07613	6.63733	7.2596	8.82486	2.20715e-07
Lettuce_CrossTaxa100057	14	23	7	14	4	10	18	4	10	9	10	113	11.3	5.745	0.508	12.1855	8.89445	14.2033	11.8421	9.64071	12.1678	8.69095	11.3639	12.4293	15.1092	2.48801e-07
Lettuce_CrossTaxa100029	14	17	13	13	13	14	24	15	12	7	10	142	14.2	4.069	0.287	15.3127	11.1771	17.8484	14.8812	12.1149	15.2905	10.9214	14.2803	15.6191	18.9868	0.000653355
Lettuce_CrossTaxa100186	4	8	3	6	4	3	13	1	7	11	10	60	6	3.606	0.601	6.47017	4.72272	7.54159	6.28785	5.11896	6.46076	4.61466	6.03394	6.59963	8.0226	0.000748053
Lettuce_CrossTaxa100122	8	16	5	4	10	9	9	6	5	5	10	77	7.7	3.407	0.443	8.30339	6.06082	9.67837	8.06941	6.56933	8.29131	5.92215	7.74355	8.46953	10.2957	0.000752774
Lettuce_CrossTaxa100157	8	15	6	7	9	2	4	2	6	8	10	67	6.7	3.607	0.538	7.22503	5.2737	8.42144	7.02143	5.71617	7.21452	5.15304	6.73789	7.36959	8.95857	0.000843288
Lettuce_CrossTaxa100103	9	17	6	6	9	7	8	11	7	3	10	83	8.3	3.551	0.428	8.95041	6.53309	10.4325	8.69819	7.08123	8.93739	6.38362	8.34694	9.12949	11.0979	0.0009221
Lettuce_CrossTaxa100009	17	24	18	18	28	24	26	20	19	14	10	208	20.8	4.238	0.204	22.4299	16.3721	26.1442	21.7979	17.7457	22.3973	15.9975	20.9176	22.8787	27.8117	0.000984348
Lettuce_CrossTaxa100170	1	1	6	7	3	13	6	15	6	6	10	64	6.4	4.341	0.678	6.90152	5.03757	8.04436	6.70704	5.46022	6.89148	4.92231	6.4362	7.03961	8.55744	0.000996472
Lettuce_CrossTaxa100138	9	15	4	8	6	5	10	6	5	4	10	72	7.2	3.25	0.451	7.76421	5.66726	9.04991	7.54542	6.14275	7.75292	5.5376	7.24072	7.91956	9.62712	0.00112692
Lettuce_CrossTaxa100168	4	4	9	5	2	8	15	4	4	9	10	64	6.4	3.666	0.573	6.90152	5.03757	8.04436	6.70704	5.46022	6.89148	4.92231	6.4362	7.03961	8.55744	0.00127511
Lettuce_CrossTaxa100040	13	21	9	10	13	11	17	14	9	10	10	127	12.7	3.662	0.288	13.6952	9.99642	15.963	13.3093	10.8351	13.6753	9.7677	12.7718	13.9692	16.9812	0.0013597
Lettuce_CrossTaxa100006	21	28	18	27	23	22	28	21	16	18	10	222	22.2	4.094	0.184	23.9396	17.4741	27.9039	23.265	18.9401	23.9048	17.0743	22.3256	24.4186	29.6836	0.00175026
Lettuce_CrossTaxa100124	8	15	5	4	8	8	10	8	5	5	10	76	7.6	3.072	0.404	8.19555	5.98211	9.55268	7.96461	6.48401	8.18364	5.84524	7.64298	8.35954	10.162	0.00292416
Lettuce_CrossTaxa100036	11	15	10	11	13	13	22	8	14	12	10	129	12.9	3.59	0.278	13.9109	10.1538	16.2144	13.5189	11.0058	13.8906	9.92152	12.973	14.1892	17.2486	0.0037092
Lettuce_CrossTaxa100184	9	13	4	3	8	7	5	5	3	4	10	61	6.1	3.015	0.494	6.57801	4.80143	7.66728	6.39265	5.20428	6.56844	4.69157	6.1345	6.70963	8.15631	0.00374635
Lettuce_CrossTaxa100149	8	14	5	4	8	6	9	6	5	4	10	69	6.9	2.879	0.417	7.4407	5.43113	8.67283	7.23103	5.8868	7.42988	5.30686	6.93903	7.58958	9.22599	0.00409245
Lettuce_CrossTaxa100041	13	16	11	7	9	12	11	3	17	28	10	127	12.7	6.404	0.504	13.6952	9.99642	15.963	13.3093	10.8351	13.6753	9.7677	12.7718	13.9692	16.9812	0.00409989
Lettuce_CrossTaxa100061	8	17	9	7	13	11	14	14	12	6	10	111	11.1	3.36	0.303	11.9698	8.73703	13.9519	11.6325	9.47007	11.9524	8.53713	11.1628	12.2093	14.8418	0.00495676
Lettuce_CrossTaxa100024	7	15	14	14	22	13	21	18	18	15	10	157	15.7	4.1	0.261	16.9303	12.3578	19.7338	16.4532	13.3946	16.9057	12.075	15.7888	17.269	20.9925	0.00516591
Lettuce_CrossTaxa100163	7	14	4	3	8	5	7	5	5	7	10	65	6.5	2.907	0.447	7.00935	5.11628	8.17006	6.81184	5.54554	6.99916	4.99922	6.53676	7.1496	8.69115	0.00520059
Lettuce_CrossTaxa100084	10	18	7	7	9	9	10	9	7	7	10	93	9.3	3.132	0.337	10.0288	7.32021	11.6895	9.74617	7.93439	10.0142	7.15273	9.3526	10.2294	12.435	0.0061428
Lettuce_CrossTaxa100114	9	14	5	4	9	8	10	9	5	5	10	78	7.8	2.926	0.375	8.41122	6.13953	9.80407	8.17421	6.65465	8.39899	5.99906	7.84412	8.57952	10.4294	0.00717364
Lettuce_CrossTaxa100153	4	10	5	4	6	9	12	9	5	4	10	68	6.8	2.786	0.41	7.33286	5.35241	8.54714	7.12623	5.80149	7.3222	5.22995	6.83846	7.47958	9.09228	0.00918133
Lettuce_CrossTaxa100023	13	12	15	12	15	13	26	19	17	17	10	159	15.9	4.036	0.254	17.146	12.5152	19.9852	16.6628	13.5652	17.121	12.2289	15.9899	17.489	21.2599	0.01003
Lettuce_CrossTaxa100004	16	21	32	17	34	20	28	25	26	32	10	251	25.1	6.123	0.244	27.0669	19.7567	31.549	26.3042	21.4143	27.0275	19.3047	25.242	27.6085	33.5612	0.0117497
Lettuce_CrossTaxa100013	15	21	19	20	22	13	27	17	17	24	10	195	19.5	4.006	0.205	21.0281	15.3488	24.5102	20.4355	16.6366	20.9975	14.9977	19.6103	21.4488	26.0735	0.01323
Lettuce_CrossTaxa100048	9	16	7	12	15	18	12	13	9	8	10	119	11.9	3.477	0.292	12.8325	9.36673	14.9575	12.4709	10.1526	12.8138	9.15241	11.9673	13.0893	15.9115	0.014085
Lettuce_CrossTaxa100132	8	15	6	4	7	6	6	8	9	5	10	74	7.4	2.905	0.393	7.97988	5.82469	9.30129	7.75502	6.31338	7.96828	5.69142	7.44185	8.13955	9.89454	0.0146774
Lettuce_CrossTaxa100049	8	12	9	8	9	23	14	8	14	12	10	117	11.7	4.406	0.377	12.6168	9.2093	14.7061	12.2613	9.98197	12.5985	8.99859	11.7662	12.8693	15.6441	0.0188753
Lettuce_CrossTaxa100035	10	18	9	10	14	17	16	13	9	13	10	129	12.9	3.176	0.246	13.9109	10.1538	16.2144	13.5189	11.0058	13.8906	9.92152	12.973	14.1892	17.2486	0.0215
Lettuce_CrossTaxa100015	16	26	21	17	17	24	21	16	18	14	10	190	19	3.661	0.193	20.4889	14.9553	23.8817	19.9115	16.21	20.4591	14.6131	19.1075	20.8988	25.4049	0.0221196
Lettuce_CrossTaxa100131	5	12	6	5	7	4	11	7	11	6	10	74	7.4	2.728	0.369	7.97988	5.82469	9.30129	7.75502	6.31338	7.96828	5.69142	7.44185	8.13955	9.89454	0.022171
Lettuce_CrossTaxa100052	11	14	9	9	11	9	19	9	12	13	10	116	11.6	3.007	0.259	12.509	9.13059	14.5804	12.1565	9.89665	12.4908	8.92168	11.6656	12.7593	15.5104	0.0229269
Lettuce_CrossTaxa100102	4	5	5	9	12	8	14	8	7	11	10	83	8.3	3.1	0.373	8.95041	6.53309	10.4325	8.69819	7.08123	8.93739	6.38362	8.34694	9.12949	11.0979	0.0247596
Lettuce_CrossTaxa100101	7	13	5	5	9	9	12	10	7	7	10	84	8.4	2.577	0.307	9.05824	6.61181	10.5582	8.80299	7.16654	9.04507	6.46053	8.44751	9.23949	11.2316	0.0264965
Lettuce_CrossTaxa100097	8	12	7	7	10	7	14	7	7	7	10	86	8.6	2.417	0.281	9.27391	6.76923	10.8096	9.01259	7.33717	9.26043	6.61435	8.64864	9.45947	11.4991	0.0299153
Lettuce_CrossTaxa100090	9	11	9	6	11	9	14	9	6	5	10	89	8.9	2.587	0.291	9.59742	7.00537	11.1867	9.32698	7.59312	9.58347	6.84508	8.95034	9.78946	11.9002	0.0303959
Lettuce_CrossTaxa100175	4	7	4	5	13	9	6	5	5	5	10	63	6.3	2.648	0.42	6.79368	4.95885	7.91867	6.60224	5.37491	6.7838	4.8454	6.33563	6.92961	8.42373	0.0313869
Lettuce_CrossTaxa100069	11	17	10	9	9	9	14	8	9	9	10	105	10.5	2.693	0.256	11.3228	8.26476	13.1978	11.0037	8.95818	11.3063	8.07566	10.5594	11.5494	14.0396	0.0330296
Lettuce_CrossTaxa100162	8	11	4	5	8	6	9	6	4	4	10	65	6.5	2.291	0.353	7.00935	5.11628	8.17006	6.81184	5.54554	6.99916	4.99922	6.53676	7.1496	8.69115	0.0362198
Lettuce_CrossTaxa100139	12	11	4	6	7	5	10	6	5	6	10	72	7.2	2.638	0.366	7.76421	5.66726	9.04991	7.54542	6.14275	7.75292	5.5376	7.24072	7.91956	9.62712	0.0374209
Lettuce_CrossTaxa100104	7	5	9	9	10	16	11	7	3	6	10	83	8.3	3.437	0.414	8.95041	6.53309	10.4325	8.69819	7.08123	8.93739	6.38362	8.34694	9.12949	11.0979	0.0377024
Lettuce_CrossTaxa100093	8	15	9	6	4	8	11	10	9	8	10	88	8.8	2.786	0.317	9.48959	6.92665	11.061	9.22218	7.50781	9.47579	6.76817	8.84977	9.67946	11.7665	0.0476138
Lettuce_CrossTaxa100185	5	7	4	4	12	5	5	9	6	4	10	61	6.1	2.468	0.405	6.57801	4.80143	7.66728	6.39265	5.20428	6.56844	4.69157	6.1345	6.70963	8.15631	0.0513627
Lettuce_CrossTaxa100156	7	9	6	4	12	5	8	5	6	5	10	67	6.7	2.283	0.341	7.22503	5.2737	8.42144	7.02143	5.71617	7.21452	5.15304	6.73789	7.36959	8.95857	0.0618635
Lettuce_CrossTaxa100086	8	8	9	9	7	9	16	10	10	6	10	92	9.2	2.561	0.278	9.92093	7.2415	11.5638	9.64137	7.84907	9.90651	7.07582	9.25203	10.1194	12.3013	0.0715679
Lettuce_CrossTaxa100038	16	17	12	9	16	11	13	14	10	10	10	128	12.8	2.713	0.212	13.803	10.0751	16.0887	13.4141	10.9204	13.783	9.84461	12.8724	14.0792	17.1149	0.0717246
Lettuce_CrossTaxa100107	10	13	6	6	10	7	8	9	6	6	10	81	8.1	2.256	0.279	8.73473	6.37567	10.1811	8.4886	6.91059	8.72203	6.22979	8.14581	8.9095	10.8305	0.0928508
Lettuce_CrossTaxa100134	9	12	7	4	7	6	9	7	7	5	10	73	7.3	2.147	0.294	7.87204	5.74597	9.1756	7.65022	6.22807	7.8606	5.61451	7.34129	8.02955	9.76083	0.11292
Lettuce_CrossTaxa100174	6	9	14	4	5	5	7	4	5	4	10	63	6.3	2.968	0.471	6.79368	4.95885	7.91867	6.60224	5.37491	6.7838	4.8454	6.33563	6.92961	8.42373	0.113482
Lettuce_CrossTaxa100110	7	11	6	9	10	8	10	8	4	6	10	79	7.9	2.071	0.262	8.51906	6.21825	9.92976	8.279	6.73996	8.50667	6.07597	7.94468	8.68952	10.5631	0.115061
Lettuce_CrossTaxa100187	5	10	4	4	7	7	8	6	4	5	10	60	6	1.897	0.316	6.47017	4.72272	7.54159	6.28785	5.11896	6.46076	4.61466	6.03394	6.59963	8.0226	0.118489
Lettuce_CrossTaxa100106	7	11	8	9	5	11	9	12	5	5	10	82	8.2	2.522	0.308	8.84257	6.45438	10.3068	8.5934	6.99591	8.82971	6.30671	8.24638	9.0195	10.9642	0.157335
Lettuce_CrossTaxa100145	8	12	5	5	5	8	8	7	6	6	10	70	7	2.049	0.293	7.54854	5.50984	8.79852	7.33583	5.97212	7.53756	5.38377	7.03959	7.69957	9.3597	0.158359
Lettuce_CrossTaxa100161	6	8	6	5	11	6	8	4	6	5	10	65	6.5	1.91	0.294	7.00935	5.11628	8.17006	6.81184	5.54554	6.99916	4.99922	6.53676	7.1496	8.69115	0.168358
Lettuce_CrossTaxa100044	12	16	11	10	16	11	11	11	14	10	10	122	12.2	2.182	0.179	13.156	9.60286	15.3346	12.7853	10.4086	13.1369	9.38315	12.269	13.4193	16.3126	0.190431
Lettuce_CrossTaxa100098	10	13	7	7	7	9	10	8	7	7	10	85	8.5	1.91	0.225	9.16608	6.69052	10.6839	8.90779	7.25186	9.15275	6.53744	8.54807	9.34948	11.3654	0.221761
Lettuce_CrossTaxa100148	10	10	5	6	9	7	5	7	5	5	10	69	6.9	1.972	0.286	7.4407	5.43113	8.67283	7.23103	5.8868	7.42988	5.30686	6.93903	7.58958	9.22599	0.275872
Lettuce_CrossTaxa100142	7	8	8	13	6	8	6	7	5	3	10	71	7.1	2.468	0.348	7.65637	5.58855	8.92422	7.44062	6.05743	7.64524	5.46068	7.14016	7.80957	9.49341	0.284618
Lettuce_CrossTaxa100176	6	7	5	4	7	6	10	7	6	5	10	63	6.3	1.552	0.246	6.79368	4.95885	7.91867	6.60224	5.37491	6.7838	4.8454	6.33563	6.92961	8.42373	0.297871
Lettuce_CrossTaxa100143	7	10	5	7	8	6	9	7	6	6	10	71	7.1	1.446	0.204	7.65637	5.58855	8.92422	7.44062	6.05743	7.64524	5.46068	7.14016	7.80957	9.49341	0.329166
Lettuce_CrossTaxa100137	8	10	5	5	7	8	9	8	6	6	10	72	7.2	1.6	0.222	7.76421	5.66726	9.04991	7.54542	6.14275	7.75292	5.5376	7.24072	7.91956	9.62712	0.334969
Lettuce_CrossTaxa100125	7	8	6	6	10	8	10	8	6	6	10	75	7.5	1.5	0.2	8.08772	5.9034	9.42699	7.85981	6.3987	8.07596	5.76833	7.54242	8.24954	10.0283	0.353079
Lettuce_CrossTaxa100070	9	13	10	9	8	12	13	8	10	12	10	104	10.4	1.855	0.178	11.215	8.18605	13.0721	10.8989	8.87286	11.1987	7.99875	10.4588	11.4394	13.9058	0.473846
Lettuce_CrossTaxa100180	6	8	4	4	8	7	7	7	5	6	10	62	6.2	1.4	0.226	6.68585	4.88014	7.79298	6.49745	5.28959	6.67612	4.76848	6.23507	6.81962	8.29002	0.481574
Lettuce_CrossTaxa100060	9	11	13	10	12	8	14	11	12	11	10	111	11.1	1.7	0.153	11.9698	8.73703	13.9519	11.6325	9.47007	11.9524	8.53713	11.1628	12.2093	14.8418	0.524504
Lettuce_CrossTaxa100123	8	10	5	7	7	9	6	10	6	9	10	77	7.7	1.676	0.218	8.30339	6.06082	9.67837	8.06941	6.56933	8.29131	5.92215	7.74355	8.46953	10.2957	0.678172
Lettuce_CrossTaxa100067	9	9	10	12	12	12	11	10	11	12	10	108	10.8	1.166	0.108	11.6463	8.50089	13.5749	11.3181	9.21413	11.6294	8.30639	10.8611	11.8793	14.4407	0.918718
TotalNumGenesPerSpecie	23348	31987	20031	24025	29511	23382	32736	25036	22890	18830
ScalingFactor	1.07836	0.78712	1.25693	1.04798	0.85316	1.07679	0.76911	1.00566	1.09994	1.3371
