# Supplementary material for: Genome assembly with in vitro proximity ligation data and whole-genome triplication in lettuce
Source: Nat Commun. 2017 Apr 12;8:14953. doi: 10.1038/ncomms14953 (PMC5394340; doi:10.1038/ncomms14953)
Supplement: Supplementary Data 16 — Blast2GO Fisher test GO enrichment result for L. sativa specific cluters [file ncomms14953-s17.xlsx]

## Sheet: SuppData16_EnrichedGOLsatSpeci
Supplementary Data 16. Blast2GO Fisher test GO enrichment result for L. sativa specific cluters
GO-ID	Term	Category	FDR	P-Value	#Test	#Ref	#notAnnotTest	#notAnnotRef	Over/Under	TestSeqs
GO:0006952	defense response	P	1.46988e-75	4.7523e-79	211	237	2081	16883	OVER	Lsat_1_v5_gn_9_92800.1, Lsat_1_v5_gn_1_83140.1, Lsat_1_v5_gn_8_122441.1, Lsat_1_v5_gn_9_91940.1, Lsat_1_v5_gn_9_92740.1, Lsat_1_v5_gn_9_91880.1, Lsat_1_v5_gn_8_49981.1, Lsat_1_v5_gn_2_15901.1, Lsat_1_v5_gn_8_18160.1, Lsat_1_v5_gn_4_37901.1, Lsat_1_v5_gn_9_91481.1, Lsat_1_v5_gn_5_161780.1, Lsat_1_v5_gn_2_7461.1, Lsat_1_v5_gn_4_150561.1, Lsat_1_v5_gn_4_37660.1, Lsat_1_v5_gn_8_47281.1, Lsat_1_v5_gn_…
GO:0043531	ADP binding	F	1.76931e-69	1.14408e-72	185	193	2107	16927	OVER	Lsat_1_v5_gn_9_92800.1, Lsat_1_v5_gn_1_83140.1, Lsat_1_v5_gn_8_122441.1, Lsat_1_v5_gn_7_46640.1, Lsat_1_v5_gn_9_91940.1, Lsat_1_v5_gn_1_86101.1, Lsat_1_v5_gn_9_28800.1, Lsat_1_v5_gn_7_21620.1, Lsat_1_v5_gn_8_48680.1, Lsat_1_v5_gn_9_92740.1, Lsat_1_v5_gn_9_91880.1, Lsat_1_v5_gn_2_4161.1, Lsat_1_v5_gn_8_49981.1, Lsat_1_v5_gn_2_15901.1, Lsat_1_v5_gn_8_18160.1, Lsat_1_v5_gn_7_46580.1, Lsat_1_v5_gn_2_…
GO:0008234	cysteine-type peptidase activity	F	4.24436e-22	9.60573e-25	73	97	2219	17023	OVER	Lsat_1_v5_gn_7_57660.1, Lsat_1_v5_gn_0_16701.1, Lsat_1_v5_gn_1_18321.1, Lsat_1_v5_gn_9_46640.1, Lsat_1_v5_gn_3_130181.1, Lsat_1_v5_gn_6_90220.1, Lsat_1_v5_gn_3_3641.1, Lsat_1_v5_gn_4_10720.1, Lsat_1_v5_gn_1_121280.1, Lsat_1_v5_gn_2_65260.1, Lsat_1_v5_gn_0_17861.1, Lsat_1_v5_gn_8_18440.1, Lsat_1_v5_gn_4_129501.1, Lsat_1_v5_gn_3_65500.1, Lsat_1_v5_gn_8_10601.1, Lsat_1_v5_gn_4_27020.1, Lsat_1_v5_gn_…
GO:0016717	oxidoreductase activity, acting on paired donors, with oxidation of a pair of donors resulting in the reduction of molecular oxygen to two molecules of water	F	1.09164e-15	7.05878e-18	30	15	2262	17105	OVER	Lsat_1_v5_gn_9_76700.1, Lsat_1_v5_gn_1_34420.1, Lsat_1_v5_gn_5_37300.1, Lsat_1_v5_gn_4_90280.1, Lsat_1_v5_gn_9_75881.1, Lsat_1_v5_gn_1_119360.1, Lsat_1_v5_gn_5_37240.1, Lsat_1_v5_gn_8_74161.1, Lsat_1_v5_gn_1_34480.1, Lsat_1_v5_gn_9_76780.1, Lsat_1_v5_gn_3_133981.1, Lsat_1_v5_gn_5_37681.1, Lsat_1_v5_gn_8_75280.1, Lsat_1_v5_gn_2_26681.1, Lsat_1_v5_gn_5_37140.1, Lsat_1_v5_gn_3_133940.1, Lsat_1_v5_gn…
GO:0006468	protein phosphorylation	P	1.34502e-14	1.04367e-16	309	1365	1983	15755	OVER	Lsat_1_v5_gn_9_95781.1, Lsat_1_v5_gn_5_80540.1, Lsat_1_v5_gn_5_61420.1, Lsat_1_v5_gn_8_102981.1, Lsat_1_v5_gn_5_165681.1, Lsat_1_v5_gn_8_98841.1, Lsat_1_v5_gn_1_45420.1, Lsat_1_v5_gn_5_39421.1, Lsat_1_v5_gn_6_78320.1, Lsat_1_v5_gn_5_57100.1, Lsat_1_v5_gn_8_131680.1, Lsat_1_v5_gn_1_123460.1, Lsat_1_v5_gn_2_45340.1, Lsat_1_v5_gn_1_42621.1, Lsat_1_v5_gn_7_103281.1, Lsat_1_v5_gn_0_36540.1, Lsat_1_v5_…
GO:0004672	protein kinase activity	F	1.99607e-14	1.61337e-16	309	1370	1983	15750	OVER	Lsat_1_v5_gn_9_95781.1, Lsat_1_v5_gn_5_80540.1, Lsat_1_v5_gn_5_61420.1, Lsat_1_v5_gn_8_102981.1, Lsat_1_v5_gn_5_165681.1, Lsat_1_v5_gn_8_98841.1, Lsat_1_v5_gn_1_45420.1, Lsat_1_v5_gn_5_39421.1, Lsat_1_v5_gn_6_78320.1, Lsat_1_v5_gn_5_57100.1, Lsat_1_v5_gn_8_131680.1, Lsat_1_v5_gn_1_123460.1, Lsat_1_v5_gn_2_45340.1, Lsat_1_v5_gn_1_42621.1, Lsat_1_v5_gn_7_103281.1, Lsat_1_v5_gn_0_36540.1, Lsat_1_v5_…
GO:0008864	formyltetrahydrofolate deformylase activity	F	5.70061e-09	8.29381e-11	12	1	2280	17119	OVER	Lsat_1_v5_gn_4_3501.1, Lsat_1_v5_gn_1_54820.1, Lsat_1_v5_gn_3_140581.1, Lsat_1_v5_gn_8_19200.1, Lsat_1_v5_gn_0_29701.1, Lsat_1_v5_gn_2_53921.1, Lsat_1_v5_gn_1_122420.1, Lsat_1_v5_gn_7_43960.1, Lsat_1_v5_gn_6_107601.1, Lsat_1_v5_gn_6_98401.1, Lsat_1_v5_gn_7_52220.1, Lsat_1_v5_gn_8_116920.1
GO:0009607	response to biotic stimulus	P	5.74682e-08	9.47584e-10	30	47	2262	17073	OVER	Lsat_1_v5_gn_3_55161.1, Lsat_1_v5_gn_3_56500.1, Lsat_1_v5_gn_3_55121.1, Lsat_1_v5_gn_8_44900.1, Lsat_1_v5_gn_3_36980.1, Lsat_1_v5_gn_5_161780.1, Lsat_1_v5_gn_5_161760.1, Lsat_1_v5_gn_3_55080.1, Lsat_1_v5_gn_4_128680.1, Lsat_1_v5_gn_5_162500.1, Lsat_1_v5_gn_3_38541.1, Lsat_1_v5_gn_4_13841.1, Lsat_1_v5_gn_3_55340.1, Lsat_1_v5_gn_3_38021.1, Lsat_1_v5_gn_5_168561.1, Lsat_1_v5_gn_3_38401.1, Lsat_1_v5_…
GO:0006189	'de novo' IMP biosynthetic process	P	1.30338e-07	2.30774e-09	12	3	2280	17117	OVER	Lsat_1_v5_gn_4_3501.1, Lsat_1_v5_gn_1_54820.1, Lsat_1_v5_gn_3_140581.1, Lsat_1_v5_gn_8_19200.1, Lsat_1_v5_gn_0_29701.1, Lsat_1_v5_gn_2_53921.1, Lsat_1_v5_gn_1_122420.1, Lsat_1_v5_gn_7_43960.1, Lsat_1_v5_gn_6_107601.1, Lsat_1_v5_gn_6_98401.1, Lsat_1_v5_gn_7_52220.1, Lsat_1_v5_gn_8_116920.1
GO:0006508	proteolysis	P	3.22578e-07	6.25758e-09	145	622	2147	16498	OVER	Lsat_1_v5_gn_2_90341.1, Lsat_1_v5_gn_7_57660.1, Lsat_1_v5_gn_1_18321.1, Lsat_1_v5_gn_3_6341.1, Lsat_1_v5_gn_4_93300.1, Lsat_1_v5_gn_4_89060.1, Lsat_1_v5_gn_6_90220.1, Lsat_1_v5_gn_4_10720.1, Lsat_1_v5_gn_1_118400.1, Lsat_1_v5_gn_8_67001.1, Lsat_1_v5_gn_1_121280.1, Lsat_1_v5_gn_2_65260.1, Lsat_1_v5_gn_0_17861.1, Lsat_1_v5_gn_4_129501.1, Lsat_1_v5_gn_3_65500.1, Lsat_1_v5_gn_1_103920.1, Lsat_1_v5_gn…
GO:0004864	protein phosphatase inhibitor activity	F	8.30845e-06	1.93407e-07	9	2	2283	17118	OVER	Lsat_1_v5_gn_2_10280.1, Lsat_1_v5_gn_8_66160.1, Lsat_1_v5_gn_9_89540.1, Lsat_1_v5_gn_8_63220.1, Lsat_1_v5_gn_6_103800.1, Lsat_1_v5_gn_5_1720.1, Lsat_1_v5_gn_0_10360.1, Lsat_1_v5_gn_2_26501.1, Lsat_1_v5_gn_8_6760.1
GO:0043666	regulation of phosphoprotein phosphatase activity	P	8.30845e-06	1.93407e-07	9	2	2283	17118	OVER	Lsat_1_v5_gn_2_10280.1, Lsat_1_v5_gn_8_66160.1, Lsat_1_v5_gn_9_89540.1, Lsat_1_v5_gn_8_63220.1, Lsat_1_v5_gn_6_103800.1, Lsat_1_v5_gn_5_1720.1, Lsat_1_v5_gn_0_10360.1, Lsat_1_v5_gn_2_26501.1, Lsat_1_v5_gn_8_6760.1
GO:0004358	glutamate N-acetyltransferase activity	F	1.24175e-05	3.01103e-07	8	1	2284	17119	OVER	Lsat_1_v5_gn_3_20180.1, Lsat_1_v5_gn_1_18180.1, Lsat_1_v5_gn_6_110780.1, Lsat_1_v5_gn_1_104560.1, Lsat_1_v5_gn_7_20760.1, Lsat_1_v5_gn_4_171201.1, Lsat_1_v5_gn_9_124300.1, Lsat_1_v5_gn_3_125120.1
GO:0016742	hydroxymethyl-, formyl- and related transferase activity	F	0.000102226	3.37116e-06	13	14	2279	17106	OVER	Lsat_1_v5_gn_4_3501.1, Lsat_1_v5_gn_1_54820.1, Lsat_1_v5_gn_3_140581.1, Lsat_1_v5_gn_8_19200.1, Lsat_1_v5_gn_1_122420.1, Lsat_1_v5_gn_7_43960.1, Lsat_1_v5_gn_6_107601.1, Lsat_1_v5_gn_6_98401.1, Lsat_1_v5_gn_1_45821.1, Lsat_1_v5_gn_0_29701.1, Lsat_1_v5_gn_2_53921.1, Lsat_1_v5_gn_7_52220.1, Lsat_1_v5_gn_8_116920.1
GO:0030127	COPII vesicle coat	C	0.000102226	3.37116e-06	13	14	2279	17106	OVER	Lsat_1_v5_gn_9_124480.1, Lsat_1_v5_gn_7_58720.1, Lsat_1_v5_gn_6_75001.1, Lsat_1_v5_gn_1_116661.1, Lsat_1_v5_gn_4_96180.1, Lsat_1_v5_gn_8_157500.1, Lsat_1_v5_gn_1_100500.1, Lsat_1_v5_gn_4_164861.1, Lsat_1_v5_gn_5_186881.1, Lsat_1_v5_gn_1_98181.1, Lsat_1_v5_gn_4_87661.1, Lsat_1_v5_gn_5_130920.1, Lsat_1_v5_gn_9_50841.1
GO:0004516	nicotinate phosphoribosyltransferase activity	F	0.000240994	9.19264e-06	7	2	2285	17118	OVER	Lsat_1_v5_gn_6_85060.1, Lsat_1_v5_gn_5_139220.1, Lsat_1_v5_gn_9_92100.1, Lsat_1_v5_gn_9_84221.1, Lsat_1_v5_gn_3_9700.1, Lsat_1_v5_gn_1_119921.1, Lsat_1_v5_gn_6_47860.1
GO:0004097	catechol oxidase activity	F	0.000240994	9.19409e-06	10	8	2282	17112	OVER	Lsat_1_v5_gn_7_101100.1, Lsat_1_v5_gn_7_100781.1, Lsat_1_v5_gn_9_102320.1, Lsat_1_v5_gn_8_99761.1, Lsat_1_v5_gn_9_102161.1, Lsat_1_v5_gn_9_102220.1, Lsat_1_v5_gn_7_100741.1, Lsat_1_v5_gn_9_1560.1, Lsat_1_v5_gn_9_102021.1, Lsat_1_v5_gn_0_6400.1
GO:0006526	arginine biosynthetic process	P	0.000306706	1.18993e-05	8	4	2284	17116	OVER	Lsat_1_v5_gn_3_20180.1, Lsat_1_v5_gn_1_18180.1, Lsat_1_v5_gn_6_110780.1, Lsat_1_v5_gn_1_104560.1, Lsat_1_v5_gn_7_20760.1, Lsat_1_v5_gn_4_171201.1, Lsat_1_v5_gn_9_124300.1, Lsat_1_v5_gn_3_125120.1
GO:0008131	primary amine oxidase activity	F	0.000961706	4.38411e-05	9	8	2283	17112	OVER	Lsat_1_v5_gn_7_83961.1, Lsat_1_v5_gn_3_120781.1, Lsat_1_v5_gn_8_102720.1, Lsat_1_v5_gn_4_175621.1, Lsat_1_v5_gn_0_24560.1, Lsat_1_v5_gn_1_8240.1, Lsat_1_v5_gn_6_3740.1, Lsat_1_v5_gn_1_85281.1, Lsat_1_v5_gn_5_11360.1
GO:0005524	ATP binding	F	0.00440494	0.000237835	361	2213	1931	14907	OVER	Lsat_1_v5_gn_9_94461.1, Lsat_1_v5_gn_9_95781.1, Lsat_1_v5_gn_5_80540.1, Lsat_1_v5_gn_5_61420.1, Lsat_1_v5_gn_5_165681.1, Lsat_1_v5_gn_1_45420.1, Lsat_1_v5_gn_5_39421.1, Lsat_1_v5_gn_6_78320.1, Lsat_1_v5_gn_5_57100.1, Lsat_1_v5_gn_8_131680.1, Lsat_1_v5_gn_1_123460.1, Lsat_1_v5_gn_4_82341.1, Lsat_1_v5_gn_2_45340.1, Lsat_1_v5_gn_1_42621.1, Lsat_1_v5_gn_7_103281.1, Lsat_1_v5_gn_0_36540.1, Lsat_1_v5_g…
GO:0009435	NAD biosynthetic process	P	0.00520631	0.00028447	7	6	2285	17114	OVER	Lsat_1_v5_gn_6_85060.1, Lsat_1_v5_gn_5_139220.1, Lsat_1_v5_gn_9_92100.1, Lsat_1_v5_gn_9_84221.1, Lsat_1_v5_gn_3_9700.1, Lsat_1_v5_gn_1_119921.1, Lsat_1_v5_gn_6_47860.1
GO:0004375	glycine dehydrogenase (decarboxylating) activity	F	0.00600918	0.000338053	8	9	2284	17111	OVER	Lsat_1_v5_gn_9_73621.1, Lsat_1_v5_gn_7_87221.1, Lsat_1_v5_gn_5_74581.1, Lsat_1_v5_gn_7_104540.1, Lsat_1_v5_gn_9_38241.1, Lsat_1_v5_gn_7_104520.1, Lsat_1_v5_gn_5_141400.1, Lsat_1_v5_gn_7_44401.1
GO:0006888	ER to Golgi vesicle-mediated transport	P	0.00611586	0.000348009	13	26	2279	17094	OVER	Lsat_1_v5_gn_9_124480.1, Lsat_1_v5_gn_7_58720.1, Lsat_1_v5_gn_6_75001.1, Lsat_1_v5_gn_1_116661.1, Lsat_1_v5_gn_4_96180.1, Lsat_1_v5_gn_8_157500.1, Lsat_1_v5_gn_1_100500.1, Lsat_1_v5_gn_4_164861.1, Lsat_1_v5_gn_5_186881.1, Lsat_1_v5_gn_1_98181.1, Lsat_1_v5_gn_4_87661.1, Lsat_1_v5_gn_5_130920.1, Lsat_1_v5_gn_9_50841.1
GO:0006886	intracellular protein transport	P	0.00704379	0.000407657	64	286	2228	16834	OVER	Lsat_1_v5_gn_4_19600.1, Lsat_1_v5_gn_6_75001.1, Lsat_1_v5_gn_1_121920.1, Lsat_1_v5_gn_2_51260.1, Lsat_1_v5_gn_3_134840.1, Lsat_1_v5_gn_3_6360.1, Lsat_1_v5_gn_4_85140.1, Lsat_1_v5_gn_9_81860.1, Lsat_1_v5_gn_7_58641.1, Lsat_1_v5_gn_0_17861.1, Lsat_1_v5_gn_9_102601.1, Lsat_1_v5_gn_5_186881.1, Lsat_1_v5_gn_2_42260.1, Lsat_1_v5_gn_3_97321.1, Lsat_1_v5_gn_4_87661.1, Lsat_1_v5_gn_9_50841.1, Lsat_1_v5_gn…
GO:0047800	cysteamine dioxygenase activity	F	0.0118675	0.000732845	6	5	2286	17115	OVER	Lsat_1_v5_gn_1_86401.1, Lsat_1_v5_gn_3_20180.1, Lsat_1_v5_gn_1_18180.1, Lsat_1_v5_gn_6_110780.1, Lsat_1_v5_gn_7_20760.1, Lsat_1_v5_gn_4_171201.1
GO:0033588	Elongator holoenzyme complex	C	0.0140717	0.000878057	4	1	2288	17119	OVER	Lsat_1_v5_gn_5_29040.1, Lsat_1_v5_gn_4_67481.1, Lsat_1_v5_gn_4_105120.1, Lsat_1_v5_gn_8_12861.1
GO:0004450	isocitrate dehydrogenase (NADP+) activity	F	0.0148295	0.000939726	5	3	2287	17117	OVER	Lsat_1_v5_gn_8_156501.1, Lsat_1_v5_gn_1_11160.1, Lsat_1_v5_gn_4_59061.1, Lsat_1_v5_gn_8_141361.1, Lsat_1_v5_gn_9_84221.1
GO:0006102	isocitrate metabolic process	P	0.0148295	0.000939726	5	3	2287	17117	OVER	Lsat_1_v5_gn_8_156501.1, Lsat_1_v5_gn_1_11160.1, Lsat_1_v5_gn_4_59061.1, Lsat_1_v5_gn_8_141361.1, Lsat_1_v5_gn_9_84221.1
GO:0030163	protein catabolic process	P	0.0162704	0.00105734	35	134	2257	16986	OVER	Lsat_1_v5_gn_2_2440.1, Lsat_1_v5_gn_7_54181.1, Lsat_1_v5_gn_4_22460.1, Lsat_1_v5_gn_4_98880.1, Lsat_1_v5_gn_6_73281.1, Lsat_1_v5_gn_1_57780.1, Lsat_1_v5_gn_4_70420.1, Lsat_1_v5_gn_3_6341.1, Lsat_1_v5_gn_8_151620.1, Lsat_1_v5_gn_4_93300.1, Lsat_1_v5_gn_0_42421.1, Lsat_1_v5_gn_8_23700.1, Lsat_1_v5_gn_2_81941.1, Lsat_1_v5_gn_8_67001.1, Lsat_1_v5_gn_5_43841.1, Lsat_1_v5_gn_6_57080.1, Lsat_1_v5_gn_4_1…
GO:0009966	regulation of signal transduction	P	0.0164396	0.0010896	9	15	2283	17105	OVER	Lsat_1_v5_gn_2_10280.1, Lsat_1_v5_gn_8_66160.1, Lsat_1_v5_gn_9_89540.1, Lsat_1_v5_gn_8_63220.1, Lsat_1_v5_gn_6_103800.1, Lsat_1_v5_gn_5_1720.1, Lsat_1_v5_gn_0_10360.1, Lsat_1_v5_gn_2_26501.1, Lsat_1_v5_gn_8_6760.1
GO:0004143	diacylglycerol kinase activity	F	0.0187993	0.00126423	8	12	2284	17108	OVER	Lsat_1_v5_gn_7_28840.1, Lsat_1_v5_gn_8_104261.1, Lsat_1_v5_gn_4_182701.1, Lsat_1_v5_gn_0_13620.1, Lsat_1_v5_gn_3_136200.1, Lsat_1_v5_gn_0_36301.1, Lsat_1_v5_gn_7_82860.1, Lsat_1_v5_gn_5_40941.1
GO:0007205	protein kinase C-activating G-protein coupled receptor signaling pathway	P	0.0187993	0.00126423	8	12	2284	17108	OVER	Lsat_1_v5_gn_7_28840.1, Lsat_1_v5_gn_8_104261.1, Lsat_1_v5_gn_4_182701.1, Lsat_1_v5_gn_0_13620.1, Lsat_1_v5_gn_3_136200.1, Lsat_1_v5_gn_0_36301.1, Lsat_1_v5_gn_7_82860.1, Lsat_1_v5_gn_5_40941.1
GO:0051246	regulation of protein metabolic process	P	0.0233607	0.00162384	16	43	2276	17077	OVER	Lsat_1_v5_gn_2_2440.1, Lsat_1_v5_gn_6_73281.1, Lsat_1_v5_gn_1_57780.1, Lsat_1_v5_gn_3_72261.1, Lsat_1_v5_gn_5_1720.1, Lsat_1_v5_gn_2_26501.1, Lsat_1_v5_gn_0_42421.1, Lsat_1_v5_gn_8_6760.1, Lsat_1_v5_gn_2_10280.1, Lsat_1_v5_gn_8_66160.1, Lsat_1_v5_gn_9_89540.1, Lsat_1_v5_gn_8_63220.1, Lsat_1_v5_gn_6_103800.1, Lsat_1_v5_gn_0_10360.1, Lsat_1_v5_gn_8_124560.1, Lsat_1_v5_gn_8_124580.1
GO:0003854	3-beta-hydroxy-delta5-steroid dehydrogenase activity	F	0.0394941	0.00309007	7	11	2285	17109	OVER	Lsat_1_v5_gn_8_35820.1, Lsat_1_v5_gn_5_98861.1, Lsat_1_v5_gn_2_135621.1, Lsat_1_v5_gn_5_139301.1, Lsat_1_v5_gn_3_100941.1, Lsat_1_v5_gn_4_182101.1, Lsat_1_v5_gn_4_130500.1
GO:0003779	actin binding	F	0.0404431	0.00317739	19	63	2273	17057	OVER	Lsat_1_v5_gn_5_170560.1, Lsat_1_v5_gn_1_13160.1, Lsat_1_v5_gn_4_21621.1, Lsat_1_v5_gn_5_86041.1, Lsat_1_v5_gn_4_62240.1, Lsat_1_v5_gn_5_56320.1, Lsat_1_v5_gn_6_54321.1, Lsat_1_v5_gn_8_129880.1, Lsat_1_v5_gn_8_62021.1, Lsat_1_v5_gn_4_69241.1, Lsat_1_v5_gn_3_43360.1, Lsat_1_v5_gn_8_63941.1, Lsat_1_v5_gn_5_54841.1, Lsat_1_v5_gn_8_147881.1, Lsat_1_v5_gn_5_54661.1, Lsat_1_v5_gn_4_95621.1, Lsat_1_v5_gn…
GO:0004807	triose-phosphate isomerase activity	F	0.0421902	0.00344727	5	5	2287	17115	OVER	Lsat_1_v5_gn_3_68441.1, Lsat_1_v5_gn_4_36980.1, Lsat_1_v5_gn_8_156881.1, Lsat_1_v5_gn_5_106881.1, Lsat_1_v5_gn_7_39120.1
GO:0005351	sugar:proton symporter activity	F	0.0421902	0.00347834	6	8	2286	17112	OVER	Lsat_1_v5_gn_1_86401.1, Lsat_1_v5_gn_1_18180.1, Lsat_1_v5_gn_1_104560.1, Lsat_1_v5_gn_2_62200.1, Lsat_1_v5_gn_3_40300.1, Lsat_1_v5_gn_9_124300.1
GO:0008643	carbohydrate transport	P	0.0421902	0.00347834	6	8	2286	17112	OVER	Lsat_1_v5_gn_1_86401.1, Lsat_1_v5_gn_1_18180.1, Lsat_1_v5_gn_1_104560.1, Lsat_1_v5_gn_2_62200.1, Lsat_1_v5_gn_3_40300.1, Lsat_1_v5_gn_9_124300.1
GO:0006071	glycerol metabolic process	P	0.0442155	0.00371679	9	19	2283	17101	OVER	Lsat_1_v5_gn_0_44280.1, Lsat_1_v5_gn_6_17001.1, Lsat_1_v5_gn_0_20781.1, Lsat_1_v5_gn_6_16260.1, Lsat_1_v5_gn_2_85341.1, Lsat_1_v5_gn_5_188701.1, Lsat_1_v5_gn_6_63160.1, Lsat_1_v5_gn_4_76120.1, Lsat_1_v5_gn_0_25341.1
GO:0055085	transmembrane transport	P	6.02587e-11	7.79292e-13	34	732	2258	16388	UNDER	Lsat_1_v5_gn_9_82600.1, Lsat_1_v5_gn_3_139060.1, Lsat_1_v5_gn_4_71641.1, Lsat_1_v5_gn_7_26281.1, Lsat_1_v5_gn_2_62420.1, Lsat_1_v5_gn_6_67920.1, Lsat_1_v5_gn_3_99241.1, Lsat_1_v5_gn_3_18781.1, Lsat_1_v5_gn_9_124621.1, Lsat_1_v5_gn_4_23640.1, Lsat_1_v5_gn_9_100920.1, Lsat_1_v5_gn_4_102740.1, Lsat_1_v5_gn_3_69940.1, Lsat_1_v5_gn_5_62961.1, Lsat_1_v5_gn_8_158580.1, Lsat_1_v5_gn_6_76580.1, Lsat_1_v5_…
GO:0008168	methyltransferase activity	F	1.25701e-08	1.91011e-10	3	250	2289	16870	UNDER	Lsat_1_v5_gn_8_94501.1, Lsat_1_v5_gn_6_87300.1, Lsat_1_v5_gn_8_93841.1
GO:0005634	nucleus	C	1.17695e-05	2.81585e-07	61	847	2231	16273	UNDER	Lsat_1_v5_gn_8_17800.1, Lsat_1_v5_gn_8_17780.1, Lsat_1_v5_gn_6_77581.1, Lsat_1_v5_gn_8_117400.1, Lsat_1_v5_gn_0_24701.1, Lsat_1_v5_gn_1_121920.1, Lsat_1_v5_gn_4_163840.1, Lsat_1_v5_gn_2_7680.1, Lsat_1_v5_gn_1_87860.1, Lsat_1_v5_gn_2_95100.1, Lsat_1_v5_gn_3_63580.1, Lsat_1_v5_gn_5_64561.1, Lsat_1_v5_gn_8_45161.1, Lsat_1_v5_gn_4_181301.1, Lsat_1_v5_gn_8_136320.1, Lsat_1_v5_gn_7_87140.1, Lsat_1_v5_g…
GO:0048544	recognition of pollen	P	1.24635e-05	3.22368e-07	0	122	2292	16998	UNDER
GO:0016021	integral component of membrane	C	3.1087e-05	8.84467e-07	67	883	2225	16237	UNDER	Lsat_1_v5_gn_9_120441.1, Lsat_1_v5_gn_4_74160.1, Lsat_1_v5_gn_8_57600.1, Lsat_1_v5_gn_5_145360.1, Lsat_1_v5_gn_4_181700.1, Lsat_1_v5_gn_9_124300.1, Lsat_1_v5_gn_5_135000.1, Lsat_1_v5_gn_0_37361.1, Lsat_1_v5_gn_3_40940.1, Lsat_1_v5_gn_7_3121.1, Lsat_1_v5_gn_1_120320.1, Lsat_1_v5_gn_4_8141.1, Lsat_1_v5_gn_5_14620.1, Lsat_1_v5_gn_4_9460.1, Lsat_1_v5_gn_5_54460.1, Lsat_1_v5_gn_4_55901.1, Lsat_1_v5_gn…
GO:0003735	structural constituent of ribosome	F	0.000138212	4.73666e-06	25	434	2267	16686	UNDER	Lsat_1_v5_gn_5_50421.1, Lsat_1_v5_gn_7_25860.1, Lsat_1_v5_gn_3_58120.1, Lsat_1_v5_gn_4_121920.1, Lsat_1_v5_gn_4_79281.1, Lsat_1_v5_gn_8_130941.1, Lsat_1_v5_gn_3_75081.1, Lsat_1_v5_gn_1_109001.1, Lsat_1_v5_gn_8_163980.1, Lsat_1_v5_gn_5_73500.1, Lsat_1_v5_gn_8_67181.1, Lsat_1_v5_gn_4_108561.1, Lsat_1_v5_gn_6_80801.1, Lsat_1_v5_gn_3_81720.1, Lsat_1_v5_gn_5_191240.1, Lsat_1_v5_gn_5_71841.1, Lsat_1_v5…
GO:0006412	translation	P	0.000150346	5.29833e-06	40	586	2252	16534	UNDER	Lsat_1_v5_gn_5_50421.1, Lsat_1_v5_gn_7_25860.1, Lsat_1_v5_gn_3_58120.1, Lsat_1_v5_gn_4_121920.1, Lsat_1_v5_gn_3_61521.1, Lsat_1_v5_gn_4_100180.1, Lsat_1_v5_gn_4_79281.1, Lsat_1_v5_gn_8_130941.1, Lsat_1_v5_gn_3_75081.1, Lsat_1_v5_gn_6_19961.1, Lsat_1_v5_gn_1_109001.1, Lsat_1_v5_gn_8_163980.1, Lsat_1_v5_gn_5_73500.1, Lsat_1_v5_gn_5_24801.1, Lsat_1_v5_gn_8_67181.1, Lsat_1_v5_gn_4_108561.1, Lsat_1_v5…
GO:0003924	GTPase activity	F	0.000443851	1.79377e-05	6	190	2286	16930	UNDER	Lsat_1_v5_gn_6_79020.1, Lsat_1_v5_gn_2_21221.1, Lsat_1_v5_gn_4_23640.1, Lsat_1_v5_gn_0_17920.1, Lsat_1_v5_gn_4_38081.1, Lsat_1_v5_gn_5_44781.1
GO:0003723	RNA binding	F	0.0013473	6.4904e-05	28	427	2264	16693	UNDER	Lsat_1_v5_gn_5_50421.1, Lsat_1_v5_gn_3_61521.1, Lsat_1_v5_gn_9_123380.1, Lsat_1_v5_gn_9_123360.1, Lsat_1_v5_gn_6_58461.1, Lsat_1_v5_gn_1_25980.1, Lsat_1_v5_gn_4_77561.1, Lsat_1_v5_gn_6_19961.1, Lsat_1_v5_gn_8_132980.1, Lsat_1_v5_gn_9_123340.1, Lsat_1_v5_gn_4_165020.1, Lsat_1_v5_gn_9_7741.1, Lsat_1_v5_gn_4_40021.1, Lsat_1_v5_gn_3_81720.1, Lsat_1_v5_gn_4_141040.1, Lsat_1_v5_gn_2_53660.1, Lsat_1_v5_…
GO:0006913	nucleocytoplasmic transport	P	0.00160473	7.88617e-05	0	81	2292	17039	UNDER
GO:0007264	small GTPase mediated signal transduction	P	0.00388651	0.000204818	4	137	2288	16983	UNDER	Lsat_1_v5_gn_3_43021.1, Lsat_1_v5_gn_2_83340.1, Lsat_1_v5_gn_8_143621.1, Lsat_1_v5_gn_9_59821.1
GO:0016667	oxidoreductase activity, acting on a sulfur group of donors	F	0.00638558	0.000367486	6	158	2286	16962	UNDER	Lsat_1_v5_gn_5_42501.1, Lsat_1_v5_gn_5_42521.1, Lsat_1_v5_gn_5_57060.1, Lsat_1_v5_gn_0_26101.1, Lsat_1_v5_gn_0_37340.1, Lsat_1_v5_gn_5_54140.1
GO:0016791	phosphatase activity	F	0.00704379	0.00040992	0	67	2292	17053	UNDER
GO:0016820	hydrolase activity, acting on acid anhydrides, catalyzing transmembrane movement of substances	F	0.00919704	0.000556045	9	190	2283	16930	UNDER	Lsat_1_v5_gn_9_120441.1, Lsat_1_v5_gn_8_122281.1, Lsat_1_v5_gn_4_71641.1, Lsat_1_v5_gn_4_102740.1, Lsat_1_v5_gn_8_158580.1, Lsat_1_v5_gn_7_101440.1, Lsat_1_v5_gn_4_156741.1, Lsat_1_v5_gn_3_99241.1, Lsat_1_v5_gn_2_89840.1
GO:0016887	ATPase activity	F	0.00962791	0.000585208	32	432	2260	16688	UNDER	Lsat_1_v5_gn_9_120441.1, Lsat_1_v5_gn_4_38640.1, Lsat_1_v5_gn_4_71641.1, Lsat_1_v5_gn_3_100060.1, Lsat_1_v5_gn_3_99241.1, Lsat_1_v5_gn_2_128261.1, Lsat_1_v5_gn_3_90181.1, Lsat_1_v5_gn_1_126941.1, Lsat_1_v5_gn_5_48201.1, Lsat_1_v5_gn_4_102740.1, Lsat_1_v5_gn_8_158580.1, Lsat_1_v5_gn_7_101440.1, Lsat_1_v5_gn_3_136921.1, Lsat_1_v5_gn_8_42000.1, Lsat_1_v5_gn_2_89840.1, Lsat_1_v5_gn_0_21521.1, Lsat_1_…
GO:0005856	cytoskeleton	C	0.0123249	0.000765079	9	188	2283	16932	UNDER	Lsat_1_v5_gn_4_7180.1, Lsat_1_v5_gn_2_21221.1, Lsat_1_v5_gn_0_17920.1, Lsat_1_v5_gn_4_38081.1, Lsat_1_v5_gn_3_76560.1, Lsat_1_v5_gn_0_22860.1, Lsat_1_v5_gn_5_118781.1, Lsat_1_v5_gn_2_12981.1, Lsat_1_v5_gn_9_67901.1
GO:0016651	oxidoreductase activity, acting on NAD(P)H	F	0.016168	0.00104233	3	110	2289	17010	UNDER	Lsat_1_v5_gn_1_88781.1, Lsat_1_v5_gn_1_88341.1, Lsat_1_v5_gn_5_11240.1
GO:0000287	magnesium ion binding	F	0.016168	0.00104546	8	173	2284	16947	UNDER	Lsat_1_v5_gn_8_31621.1, Lsat_1_v5_gn_4_21500.1, Lsat_1_v5_gn_4_30740.1, Lsat_1_v5_gn_6_45780.1, Lsat_1_v5_gn_4_110861.1, Lsat_1_v5_gn_8_29480.1, Lsat_1_v5_gn_4_30681.1, Lsat_1_v5_gn_6_39960.1
GO:0046873	metal ion transmembrane transporter activity	F	0.0173742	0.00115716	4	119	2288	17001	UNDER	Lsat_1_v5_gn_2_41860.1, Lsat_1_v5_gn_4_179761.1, Lsat_1_v5_gn_4_137320.1, Lsat_1_v5_gn_9_62400.1
GO:0044391	ribosomal subunit	C	0.0208166	0.00142008	0	56	2292	17064	UNDER
GO:0016874	ligase activity	F	0.0220265	0.00151686	13	221	2279	16899	UNDER	Lsat_1_v5_gn_4_100180.1, Lsat_1_v5_gn_6_57460.1, Lsat_1_v5_gn_1_91420.1, Lsat_1_v5_gn_8_68541.1, Lsat_1_v5_gn_3_122221.1, Lsat_1_v5_gn_9_96260.1, Lsat_1_v5_gn_5_143020.1, Lsat_1_v5_gn_5_70240.1, Lsat_1_v5_gn_3_102261.1, Lsat_1_v5_gn_1_100761.1, Lsat_1_v5_gn_5_81221.1, Lsat_1_v5_gn_9_96180.1, Lsat_1_v5_gn_5_24801.1
GO:0006396	RNA processing	P	0.0259411	0.00181999	9	175	2283	16945	UNDER	Lsat_1_v5_gn_4_157281.1, Lsat_1_v5_gn_8_131680.1, Lsat_1_v5_gn_2_720.1, Lsat_1_v5_gn_4_165020.1, Lsat_1_v5_gn_2_620.1, Lsat_1_v5_gn_1_25980.1, Lsat_1_v5_gn_8_15501.1, Lsat_1_v5_gn_6_104920.1, Lsat_1_v5_gn_2_12940.1
GO:0015405	P-P-bond-hydrolysis-driven transmembrane transporter activity	F	0.0261537	0.00185182	9	177	2283	16943	UNDER	Lsat_1_v5_gn_9_120441.1, Lsat_1_v5_gn_8_122281.1, Lsat_1_v5_gn_4_71641.1, Lsat_1_v5_gn_4_102740.1, Lsat_1_v5_gn_8_158580.1, Lsat_1_v5_gn_7_101440.1, Lsat_1_v5_gn_4_156741.1, Lsat_1_v5_gn_3_99241.1, Lsat_1_v5_gn_2_89840.1
GO:0008375	acetylglucosaminyltransferase activity	F	0.0294923	0.00217402	0	53	2292	17067	UNDER
GO:0033177	proton-transporting two-sector ATPase complex, proton-transporting domain	C	0.0294923	0.00217402	0	53	2292	17067	UNDER
GO:0010333	terpene synthase activity	F	0.0302088	0.0022366	0	54	2292	17066	UNDER
GO:0042802	identical protein binding	F	0.031706	0.0023577	0	55	2292	17065	UNDER
GO:0005525	GTP binding	F	0.0317163	0.00237898	20	288	2272	16832	UNDER	Lsat_1_v5_gn_3_43021.1, Lsat_1_v5_gn_6_79020.1, Lsat_1_v5_gn_2_83340.1, Lsat_1_v5_gn_2_21221.1, Lsat_1_v5_gn_1_10400.1, Lsat_1_v5_gn_8_4760.1, Lsat_1_v5_gn_1_30341.1, Lsat_1_v5_gn_8_143621.1, Lsat_1_v5_gn_2_81960.1, Lsat_1_v5_gn_3_6360.1, Lsat_1_v5_gn_9_59821.1, Lsat_1_v5_gn_1_93060.1, Lsat_1_v5_gn_4_23640.1, Lsat_1_v5_gn_0_17920.1, Lsat_1_v5_gn_5_178781.1, Lsat_1_v5_gn_9_102601.1, Lsat_1_v5_gn_4…
GO:0015992	proton transport	P	0.0333531	0.0025287	5	127	2287	16993	UNDER	Lsat_1_v5_gn_4_71641.1, Lsat_1_v5_gn_4_102740.1, Lsat_1_v5_gn_8_158580.1, Lsat_1_v5_gn_3_99241.1, Lsat_1_v5_gn_2_89840.1
GO:0051287	NAD binding	F	0.0340316	0.00259665	1	70	2291	17050	UNDER	Lsat_1_v5_gn_3_2040.1
GO:0071822	protein complex subunit organization	P	0.0373901	0.00288918	15	233	2277	16887	UNDER	Lsat_1_v5_gn_8_17800.1, Lsat_1_v5_gn_2_21221.1, Lsat_1_v5_gn_3_55361.1, Lsat_1_v5_gn_8_17780.1, Lsat_1_v5_gn_2_12280.1, Lsat_1_v5_gn_0_24701.1, Lsat_1_v5_gn_9_71381.1, Lsat_1_v5_gn_1_66401.1, Lsat_1_v5_gn_8_145000.1, Lsat_1_v5_gn_2_63781.1, Lsat_1_v5_gn_0_17920.1, Lsat_1_v5_gn_0_7041.1, Lsat_1_v5_gn_4_38081.1, Lsat_1_v5_gn_8_17840.1, Lsat_1_v5_gn_1_65280.1
GO:0022613	ribonucleoprotein complex biogenesis	P	0.0418408	0.00330073	0	49	2292	17071	UNDER
GO:0008762	UDP-N-acetylmuramate dehydrogenase activity	F	0.0421615	0.00333966	0	50	2292	17070	UNDER
GO:0015979	photosynthesis	P	0.0421902	0.00342669	7	144	2285	16976	UNDER	Lsat_1_v5_gn_2_36061.1, Lsat_1_v5_gn_8_11001.1, Lsat_1_v5_gn_9_51000.1, Lsat_1_v5_gn_1_128040.1, Lsat_1_v5_gn_8_91180.1, Lsat_1_v5_gn_1_32540.1, Lsat_1_v5_gn_7_40400.1
GO:0004519	endonuclease activity	F	0.0421902	0.00346339	0	51	2292	17069	UNDER
GO:0015078	hydrogen ion transmembrane transporter activity	F	0.0427156	0.00353546	6	135	2286	16985	UNDER	Lsat_1_v5_gn_4_71641.1, Lsat_1_v5_gn_4_102740.1, Lsat_1_v5_gn_7_26281.1, Lsat_1_v5_gn_8_158580.1, Lsat_1_v5_gn_3_99241.1, Lsat_1_v5_gn_2_89840.1
GO:0009119	ribonucleoside metabolic process	P	0.0435767	0.00363492	12	200	2280	16920	UNDER	Lsat_1_v5_gn_7_46860.1, Lsat_1_v5_gn_8_31621.1, Lsat_1_v5_gn_6_45780.1, Lsat_1_v5_gn_8_57600.1, Lsat_1_v5_gn_4_102740.1, Lsat_1_v5_gn_4_110861.1, Lsat_1_v5_gn_8_29480.1, Lsat_1_v5_gn_1_84420.1, Lsat_1_v5_gn_7_42641.1, Lsat_1_v5_gn_3_99241.1, Lsat_1_v5_gn_6_39960.1, Lsat_1_v5_gn_2_89840.1
GO:0043492	ATPase activity, coupled to movement of substances	F	0.0480343	0.00409992	10	175	2282	16945	UNDER	Lsat_1_v5_gn_9_120441.1, Lsat_1_v5_gn_4_21500.1, Lsat_1_v5_gn_8_122281.1, Lsat_1_v5_gn_4_71641.1, Lsat_1_v5_gn_4_102740.1, Lsat_1_v5_gn_8_158580.1, Lsat_1_v5_gn_7_101440.1, Lsat_1_v5_gn_4_156741.1, Lsat_1_v5_gn_3_99241.1, Lsat_1_v5_gn_2_89840.1
