# Supplementary material for: Genome assembly with in vitro proximity ligation data and whole-genome triplication in lettuce
Source: Nat Commun. 2017 Apr 12;8:14953. doi: 10.1038/ncomms14953 (PMC5394340; doi:10.1038/ncomms14953)
Supplement: Supplementary Data 17 — Count of genes found for selected Pfam protein domain across 10 species [file ncomms14953-s18.xlsx]

## Sheet: SuppData17_Counts_genePerpFamD
Supplementary Data 17. Count of genes found for selected Pfam protein domain across 10 species
Pfam Name	Length	Pfam ID	Pfam description	A. thaliana	B. rapa	C. sinensis	F. vesca	M. guttatus	P. trichocarpa	S. lycopersicum	T. cacao	V. vinifera	L. sativa
Bet_v_1	151	PF00407.14	Pathogenesis-related protein Bet v I family	27	39	25	30	34	36	45	38	28	74
ketoacyl-synt	254	PF00109.21	Beta-ketoacyl synthase, N-terminal domain	3	8	10	5	7	8	6	6	5	22
DUF1929	98	PF09118.6	Domain of unknown function (DUF1929)	7	14	10	5	7	11	11	9	5	22
Glyoxal_oxid_N	243	PF07250.6	Glyoxal oxidase N-terminus	7	14	12	10	7	11	11	9	5	22
Glyco_hydro_32N	308	PF00251.15	Glycosyl hydrolases family 32 N-terminal domain	8	14	7	7	8	8	12	11	8	22
Glyco_hydro_32C	86	PF08244.7	Glycosyl hydrolases family 32 C terminal	8	15	6	7	8	8	11	7	6	20
TauD	258	PF02668.11	Taurine catabolism dioxygenase TauD, TfdA family	1	2	3	2	3	3	2	2	3	18
Complex1_49kDa	272	PF00346.14	Respiratory-chain NADH dehydrogenase, 49 Kd subunit	2	1	0	1	1	1	16	4	5	18
Ketoacyl-synt_C	119	PF02801.17	Beta-ketoacyl synthase, C-terminal domain	3	8	9	5	7	8	7	6	5	18
PPO1_DWL	54	PF12142.3	Polyphenol oxidase middle domain	0	0	1	6	10	16	7	7	1	17
Root_cap	57	PF06830.6	Root cap	6	10	4	10	5	6	7	7	8	17
DUF1475	254	PF07343.6	Protein of unknown function (DUF1475)	1	1	1	1	1	2	1	1	1	16
Tyrosinase	223	PF00264.15	Common central domain of tyrosinase	0	0	1	6	10	15	7	6	2	16
Enolase_C	296	PF00113.17	Enolase, C-terminal TIM barrel domain	3	6	5	4	3	7	5	4	5	13
Acyl-ACP_TE	261	PF01643.12	Acyl-ACP thioesterase	3	7	4	6	4	12	4	6	6	13
REF	216	PF05755.7	Rubber elongation factor protein (REF)	3	5	3	4	3	6	3	3	3	11
Beta-lactamase	330	PF00144.19	Beta-lactamase	1	2	1	2	1	4	1	2	1	9
Not3	233	PF04065.10	Not1 N-terminal domain, CCR4-Not complex component	1	4	1	1	4	2	1	1	1	8
Cryptochrome_C	121	PF12546.3	Blue/Ultraviolet sensing protein C terminal	1	1	1	1	1	2	2	1	1	8
HMG-CoA_red	373	PF00368.13	Hydroxymethylglutaryl-coenzyme A reductase	2	4	2	8	4	6	4	3	3	8
Glyco_transf_17	357	PF04724.8	Glycosyltransferase family 17	7	9	3	5	5	5	4	3	3	8
HEM4	231	PF02602.10	Uroporphyrinogen-III synthase HemD	1	1	1	2	4	2	2	2	1	5
