# Supplementary material for: Genome assembly with in vitro proximity ligation data and whole-genome triplication in lettuce
Source: Nat Commun. 2017 Apr 12;8:14953. doi: 10.1038/ncomms14953 (PMC5394340; doi:10.1038/ncomms14953)
Supplement: Supplementary Data 18 — Overview of syntenic comparisons across a panel of plant genomes [file ncomms14953-s19.xlsx]

## Sheet: SuppData18_SyntenyStatistics
Supplementary Data 18. Overview of syntenic comparisons across a panel of plant genomes
Genome 1	Genome 2	Total number of syntenic genes genome 1	Total number of syntenic genes genome 2	Total number of blocks	Total number of matches	Average number of matches per block	Variance of the number of matches per block	Standard feviation of the number of matches per block
Achi	Achi	12922	12920	908	14013	15.43	341.533	18.481
Achi	Lsat	13430	10617	1738	19035	10.95	86.315	9.291
Vvin	Achi	9318	15489	1357	17827	13.14	171.09	13.08
Acoe	Lsat	5191	6716	901	7442	8.26	22.401	4.733
Acoe	Vvin	8215	9064	660	10424	15.79	222.532	14.918
Atha	Lsat	8245	8267	1190	11377	9.56	35.435	5.953
Atha	Vvin	11082	8880	965	12303	12.75	134.768	11.609
Brap	Lsat	9166	6905	1531	12065	7.88	15.499	3.937
Vvin	Brap	7534	12641	1444	13527	9.37	42.687	6.534
Cann	Cann	777	776	118	809	6.86	7.825	2.797
Cann	Lsat	6328	7611	821	8917	10.86	101.564	10.078
Vvin	Cann	7359	7794	720	9218	12.8	259.327	16.104
Ccan	Ccan	1236	1236	138	1277	9.25	38.471	6.202
Ccan	Lsat	9213	12182	791	13735	17.36	550.392	23.46
Ccan	Vvin	10658	11062	624	13291	21.3	1108.05	33.287
Cend	Lsat	3955	4292	281	4457	15.86	235.75	15.354
Vvin	Cend	2251	2279	238	2419	10.16	54.807	7.403
Cint	Lsat	3485	3725	230	3839	16.69	266.875	16.336
Vvin	Cint	1722	1716	190	1789	9.42	45.087	6.715
Csin	Lsat	7642	9712	986	10369	10.52	60.696	7.791
Csin	Vvin	11069	11243	771	12882	16.71	721.27	26.856
Fves	Lsat	7015	9191	832	9946	11.95	114.139	10.684
Fves	Vvin	9184	9587	626	11112	17.75	451.75	21.254
Gmax	Lsat	17439	10776	2305	25055	10.87	74.356	8.623
Gmax	Vvin	23274	10901	1725	27832	16.13	367.455	19.169
Lsat	Lsat	3480	3479	423	3838	9.07	32.385	5.691
Vvin	Lsat	9228	11639	958	13591	14.19	227.513	15.084
Lser	Lsat	16622	16644	348	17890	51.41	8202.37	90.567
Vvin	Lser	6415	7497	711	8092	11.38	96.183	9.807
Mgut	Mgut	3909	3910	317	4019	12.68	129.679	11.388
Lsat	Mgut	11161	10234	1159	14852	12.81	178.287	13.352
Vvin	Mgut	10439	11957	858	14230	16.59	400.741	20.019
Ptri	Lsat	12158	11427	1323	18314	13.84	206.481	14.369
Ptri	Vvin	15258	11413	956	19270	20.16	715.552	26.75
Slyc	Slyc	28915	28910	3539	39464	11.15	139.491	11.811
Slyc	Lsat	5117	5406	879	6154	7	5.991	2.448
Vvin	Slyc	8359	9767	969	10338	10.67	70.431	8.392
Stub	Stub	3010	3009	372	3212	8.63	29.05	5.39
Stub	Lsat	9642	10683	1082	14196	13.12	194.143	13.934
Vvin	Stub	9609	11013	819	13241	16.17	619.703	24.894
Tcac	Lsat	8941	11278	1018	13080	12.85	217.14	14.736
Tcac	Vvin	11820	11801	759	14647	19.3	1074.15	32.774
Ugib	Ugib	1526	1526	167	1525	9.13	34.854	5.904
Ugib	Lsat	1723	1797	332	2045	6.16	3.506	1.873
Ugib	Vvin	2157	1918	341	2205	6.47	4.197	2.049
