# Supplementary material for: Genome assembly with in vitro proximity ligation data and whole-genome triplication in lettuce
Source: Nat Commun. 2017 Apr 12;8:14953. doi: 10.1038/ncomms14953 (PMC5394340; doi:10.1038/ncomms14953)
Supplement: Supplementary Data 19 — Estimated sequence divergence for all L. sativa syntelogs [file ncomms14953-s20.xlsx]

## Sheet: SuppData19_ks_Lsat-Lsat
Supplementary Data19. Estimated sequence divergence for all L. sativa syntelogs
GeneID 1	GeneID 2	Sequence divergence	Estimated divergence time	dn/ds	dn	ds
Lsat_1_v5_gn_1_1681.1	Lsat_1_v5_gn_9_74961.1	0.4356	43560000	0.1407	0.1591	1.1309
Lsat_1_v5_gn_1_2361.1	Lsat_1_v5_gn_9_74261.1	0.5927	59270000	0.2368	0.2395	1.0117
Lsat_1_v5_gn_1_2721.1	Lsat_1_v5_gn_9_74441.1	2.1056	210560000	0.3343	0.5269	1.5761
Lsat_1_v5_gn_1_3021.1	Lsat_1_v5_gn_9_73840.1	17.0466	1704660000	0.0355	1.5222	42.8247
Lsat_1_v5_gn_1_3320.1	Lsat_1_v5_gn_9_73401.1	0.2767	27670000	0.0807	0.071	0.8799
Lsat_1_v5_gn_1_3701.1	Lsat_1_v5_gn_9_72400.1	0.4259	42590000	0.1359	0.1349	0.9924
Lsat_1_v5_gn_1_1541.1	Lsat_1_v5_gn_6_104761.1	0.5234	52340000	0.2298	0.2247	0.9778
Lsat_1_v5_gn_1_2480.1	Lsat_1_v5_gn_6_105381.1	0.3233	32330000	0.1205	0.1121	0.9306
Lsat_1_v5_gn_1_2061.1	Lsat_1_v5_gn_6_105361.1	0.755	75500000	0.1577	0.2179	1.3813
Lsat_1_v5_gn_1_3000.1	Lsat_1_v5_gn_6_105560.1	0.8788	87880000	0.3262	0.3912	1.1994
Lsat_1_v5_gn_1_3021.1	Lsat_1_v5_gn_6_104261.1	0.4776	47760000	0.2785	0.2098	0.7533
Lsat_1_v5_gn_1_3180.1	Lsat_1_v5_gn_6_104300.1	1.0038	100380000	0.5489	0.4438	0.8085
Lsat_1_v5_gn_1_3360.1	Lsat_1_v5_gn_6_104441.1	1.9206	192060000	0.1588	0.4529	2.8527
Lsat_1_v5_gn_1_3740.1	Lsat_1_v5_gn_6_104541.1	1.0217	102170000	0.1351	0.2969	2.1982
Lsat_1_v5_gn_1_3881.1	Lsat_1_v5_gn_9_41700.1	0.3872	38720000	0.1308	0.1304	0.9973
Lsat_1_v5_gn_1_3920.1	Lsat_1_v5_gn_9_41660.1	0.5866	58660000	0.3336	0.2668	0.7997
Lsat_1_v5_gn_1_4180.1	Lsat_1_v5_gn_9_43580.1	0.2554	25540000	0.0829	0.066	0.7955
Lsat_1_v5_gn_1_4160.1	Lsat_1_v5_gn_9_44640.1	2.0016	200160000	0.0063	0.4167	66.2255
Lsat_1_v5_gn_1_4101.1	Lsat_1_v5_gn_9_44680.1	1.0259	102590000	0.1966	0.3581	1.8216
Lsat_1_v5_gn_1_4081.1	Lsat_1_v5_gn_9_43381.1	0.5051	50510000	0.1916	0.1875	0.9786
Lsat_1_v5_gn_1_4060.1	Lsat_1_v5_gn_9_43360.1	1.4729	147290000	0.1997	0.4899	2.4529
Lsat_1_v5_gn_1_4841.1	Lsat_1_v5_gn_9_43101.1	0.631	63100000	0.1599	0.2013	1.2587
Lsat_1_v5_gn_1_4761.1	Lsat_1_v5_gn_9_43021.1	2.4397	243970000	0.3771	0.6109	1.6199
Lsat_1_v5_gn_1_5861.1	Lsat_1_v5_gn_9_42461.1	0.3184	31840000	0.1158	0.1106	0.9549
Lsat_1_v5_gn_1_5380.1	Lsat_1_v5_gn_9_42641.1	0.6123	61230000	0.1955	0.2577	1.3178
Lsat_1_v5_gn_1_5401.1	Lsat_1_v5_gn_9_42620.1	0.3752	37520000	0.1721	0.1454	0.8448
Lsat_1_v5_gn_1_5740.1	Lsat_1_v5_gn_9_42001.1	0.6749	67490000	0.1306	0.2041	1.5634
Lsat_1_v5_gn_1_6001.1	Lsat_1_v5_gn_9_40860.1	0.4339	43390000	0.177	0.1689	0.9544
Lsat_1_v5_gn_1_4460.1	Lsat_1_v5_gn_6_103940.1	0.8104	81040000	0.202	0.2803	1.3875
Lsat_1_v5_gn_1_4221.1	Lsat_1_v5_gn_6_102241.1	0.719	71900000	0.1761	0.2449	1.3909
Lsat_1_v5_gn_1_4200.1	Lsat_1_v5_gn_6_102220.1	0.3508	35080000	0.098	0.1142	1.1651
Lsat_1_v5_gn_1_4081.1	Lsat_1_v5_gn_6_102081.1	0.4653	46530000	0.1288	0.1587	1.2323
Lsat_1_v5_gn_1_4841.1	Lsat_1_v5_gn_6_102001.1	0.9162	91620000	0.2768	0.3266	1.1797
Lsat_1_v5_gn_1_4801.1	Lsat_1_v5_gn_6_101941.1	0.5069	50690000	0.2237	0.1971	0.881
Lsat_1_v5_gn_1_13141.1	Lsat_1_v5_gn_5_18860.1	0.453	45300000	0.0867	0.0995	1.1481
Lsat_1_v5_gn_1_13261.1	Lsat_1_v5_gn_5_20001.1	0.3038	30380000	0.1394	0.1194	0.8565
Lsat_1_v5_gn_1_14020.1	Lsat_1_v5_gn_5_19880.1	0.7192	71920000	0.2476	0.2802	1.1315
Lsat_1_v5_gn_1_14220.1	Lsat_1_v5_gn_5_20601.1	0.5987	59870000	0.2589	0.2449	0.946
Lsat_1_v5_gn_1_14260.1	Lsat_1_v5_gn_5_21561.1	0.2508	25080000	0.0962	0.0673	0.6998
Lsat_1_v5_gn_1_14281.1	Lsat_1_v5_gn_5_20780.1	2.8322	283220000	0.0434	0.57	13.1187
Lsat_1_v5_gn_1_14320.1	Lsat_1_v5_gn_5_21481.1	0.8174	81740000	0.2505	0.3122	1.2467
Lsat_1_v5_gn_1_14381.1	Lsat_1_v5_gn_5_21580.1	0.325	32500000	0.2042	0.137	0.6711
Lsat_1_v5_gn_1_13860.1	Lsat_1_v5_gn_5_21360.1	0.557	55700000	0.2165	0.2187	1.0099
Lsat_1_v5_gn_1_13341.1	Lsat_1_v5_gn_5_21300.1	0.1917	19170000	0.0164	0.014	0.8502
Lsat_1_v5_gn_1_13801.1	Lsat_1_v5_gn_5_21700.1	0.6025	60250000	0.2219	0.2375	1.0703
Lsat_1_v5_gn_1_13721.1	Lsat_1_v5_gn_5_22101.1	0.4037	40370000	0.1264	0.1179	0.9329
Lsat_1_v5_gn_1_13660.1	Lsat_1_v5_gn_5_21920.1	0.6368	63680000	0.3913	0.3062	0.7827
Lsat_1_v5_gn_1_13541.1	Lsat_1_v5_gn_5_23161.1	0.3694	36940000	0.0937	0.1372	1.4633
Lsat_1_v5_gn_1_14641.1	Lsat_1_v5_gn_5_22340.1	0.4662	46620000	0.0599	0.1137	1.8979
Lsat_1_v5_gn_1_15321.1	Lsat_1_v5_gn_5_23501.1	0.1773	17730000	0.0389	0.0285	0.7318
Lsat_1_v5_gn_1_15100.1	Lsat_1_v5_gn_5_23801.1	0.8822	88220000	0.2824	0.3232	1.1442
Lsat_1_v5_gn_1_15060.1	Lsat_1_v5_gn_5_24640.1	0.2977	29770000	0.1298	0.1063	0.819
Lsat_1_v5_gn_1_14940.1	Lsat_1_v5_gn_5_24661.1	0.6544	65440000	0.2456	0.2556	1.0409
Lsat_1_v5_gn_1_15440.1	Lsat_1_v5_gn_5_24920.1	1.944	194400000	0.2078	0.4669	2.2469
Lsat_1_v5_gn_1_15520.1	Lsat_1_v5_gn_5_24400.1	1.037	103700000	0.2028	0.4029	1.987
Lsat_1_v5_gn_1_15541.1	Lsat_1_v5_gn_5_24460.1	0.3357	33570000	0.1192	0.1005	0.843
Lsat_1_v5_gn_1_15680.1	Lsat_1_v5_gn_5_24140.1	0.5723	57230000	0.1715	0.1844	1.0753
Lsat_1_v5_gn_1_15881.1	Lsat_1_v5_gn_5_24961.1	0.9271	92710000	0.2522	0.31	1.229
Lsat_1_v5_gn_1_16080.1	Lsat_1_v5_gn_5_25100.1	0.3611	36110000	0.166	0.1317	0.7938
Lsat_1_v5_gn_1_16101.1	Lsat_1_v5_gn_5_25201.1	0.2041	20410000	0.0143	0.0141	0.9865
Lsat_1_v5_gn_1_16200.1	Lsat_1_v5_gn_5_26201.1	0.6769	67690000	0.1573	0.2053	1.3046
Lsat_1_v5_gn_1_16420.1	Lsat_1_v5_gn_0_34441.1	0.2789	27890000	0.0405	0.0451	1.1117
Lsat_1_v5_gn_1_16440.1	Lsat_1_v5_gn_5_26401.1	0.5485	54850000	0.2371	0.2267	0.9562
Lsat_1_v5_gn_1_16621.1	Lsat_1_v5_gn_5_25561.1	0.8291	82910000	0.2051	0.2905	1.4166
Lsat_1_v5_gn_1_17221.1	Lsat_1_v5_gn_5_26560.1	0.3656	36560000	0.1234	0.1172	0.9495
Lsat_1_v5_gn_1_17120.1	Lsat_1_v5_gn_5_26620.1	0.4465	44650000	0.1811	0.1915	1.0575
Lsat_1_v5_gn_1_17080.1	Lsat_1_v5_gn_5_26820.1	0.3266	32660000	0.0826	0.0971	1.175
Lsat_1_v5_gn_1_17041.1	Lsat_1_v5_gn_5_27000.1	0.5506	55060000	0.2312	0.2108	0.912
Lsat_1_v5_gn_1_16840.1	Lsat_1_v5_gn_5_27120.1	0.3575	35750000	0.1001	0.1229	1.2278
Lsat_1_v5_gn_1_16860.1	Lsat_1_v5_gn_5_27201.1	0.8289	82890000	0.1218	0.2788	2.2898
Lsat_1_v5_gn_1_16941.1	Lsat_1_v5_gn_5_27281.1	0.971	97100000	0.3195	0.3559	1.114
Lsat_1_v5_gn_1_18841.1	Lsat_1_v5_gn_5_27561.1	0.1952	19520000	0.1104	0.0643	0.5819
Lsat_1_v5_gn_1_17680.1	Lsat_1_v5_gn_5_28901.1	0.431	43100000	0.0854	0.1316	1.5418
Lsat_1_v5_gn_1_18200.1	Lsat_1_v5_gn_5_29981.1	0.689	68900000	0.2053	0.235	1.1444
Lsat_1_v5_gn_1_12600.1	Lsat_1_v5_gn_4_108080.1	0.5174	51740000	0.225	0.2205	0.9796
Lsat_1_v5_gn_1_12721.1	Lsat_1_v5_gn_4_107981.1	0.6889	68890000	0.1442	0.2011	1.3943
Lsat_1_v5_gn_1_14020.1	Lsat_1_v5_gn_4_108141.1	0.8179	81790000	0.2438	0.2941	1.2062
Lsat_1_v5_gn_1_14060.1	Lsat_1_v5_gn_4_109401.1	0.844	84400000	0.0432	0.2764	6.4048
Lsat_1_v5_gn_1_14220.1	Lsat_1_v5_gn_4_109600.1	0.5693	56930000	0.1758	0.2114	1.2021
Lsat_1_v5_gn_1_13901.1	Lsat_1_v5_gn_4_109001.1	0.7896	78960000	0.2529	0.2945	1.1643
Lsat_1_v5_gn_1_13341.1	Lsat_1_v5_gn_4_109761.1	0.196	19600000	0.0349	0.0275	0.7892
Lsat_1_v5_gn_1_13380.1	Lsat_1_v5_gn_4_109800.1	0.6051	60510000	0.1485	0.1841	1.2396
Lsat_1_v5_gn_1_13840.1	Lsat_1_v5_gn_4_110140.1	2.027	202700000	0.6825	0.7454	1.0923
Lsat_1_v5_gn_1_13741.1	Lsat_1_v5_gn_4_110160.1	0.3723	37230000	0.1864	0.1496	0.8027
Lsat_1_v5_gn_1_13680.1	Lsat_1_v5_gn_4_110181.1	0.5019	50190000	0.0836	0.1507	1.8036
Lsat_1_v5_gn_1_13660.1	Lsat_1_v5_gn_4_109861.1	0.5096	50960000	0.341	0.2577	0.7559
Lsat_1_v5_gn_1_13640.1	Lsat_1_v5_gn_4_110280.1	0.3072	30720000	0.138	0.1055	0.7641
Lsat_1_v5_gn_1_13620.1	Lsat_1_v5_gn_4_110641.1	0.2655	26550000	0.0229	0.0323	1.4137
Lsat_1_v5_gn_1_13420.1	Lsat_1_v5_gn_4_111061.1	0.5986	59860000	0.0867	0.2463	2.8404
Lsat_1_v5_gn_1_14481.1	Lsat_1_v5_gn_4_111160.1	1.7064	170640000	0.5894	0.6278	1.0651
Lsat_1_v5_gn_1_14641.1	Lsat_1_v5_gn_4_112861.1	0.417	41700000	0.0698	0.1043	1.4953
Lsat_1_v5_gn_1_15261.1	Lsat_1_v5_gn_4_114580.1	0.4192	41920000	0.1632	0.1562	0.957
Lsat_1_v5_gn_1_15841.1	Lsat_1_v5_gn_4_115141.1	1.5294	152940000	0.1678	0.414	2.4676
Lsat_1_v5_gn_1_16121.1	Lsat_1_v5_gn_4_114800.1	0.4861	48610000	0.2718	0.2194	0.8072
Lsat_1_v5_gn_1_16160.1	Lsat_1_v5_gn_4_114681.1	0.1628	16280000	0.001	0.0006	0.6153
Lsat_1_v5_gn_1_16200.1	Lsat_1_v5_gn_4_114660.1	0.7323	73230000	0.1818	0.2386	1.3126
Lsat_1_v5_gn_1_16281.1	Lsat_1_v5_gn_4_116101.1	0.9969	99690000	0.2748	0.362	1.3173
Lsat_1_v5_gn_1_16420.1	Lsat_1_v5_gn_4_116501.1	0.3148	31480000	0.0649	0.0748	1.1518
Lsat_1_v5_gn_1_16460.1	Lsat_1_v5_gn_4_116221.1	0.2921	29210000	0.1258	0.0988	0.7854
Lsat_1_v5_gn_1_17141.1	Lsat_1_v5_gn_4_116561.1	0.688	68800000	0.1436	0.2198	1.5302
Lsat_1_v5_gn_1_16860.1	Lsat_1_v5_gn_4_117260.1	0.8176	81760000	0.168	0.2797	1.6645
Lsat_1_v5_gn_1_16941.1	Lsat_1_v5_gn_4_117861.1	0.7439	74390000	0.3265	0.3114	0.9536
Lsat_1_v5_gn_1_19061.1	Lsat_1_v5_gn_4_117741.1	2.2618	226180000	0.5469	0.6317	1.1551
Lsat_1_v5_gn_1_17701.1	Lsat_1_v5_gn_4_119500.1	0.5585	55850000	0.1755	0.2074	1.1818
Lsat_1_v5_gn_1_18461.1	Lsat_1_v5_gn_4_120460.1	0.5826	58260000	0.2098	0.2071	0.987
Lsat_1_v5_gn_1_18420.1	Lsat_1_v5_gn_4_122000.1	1.1416	114160000	0.1865	0.3508	1.8808
Lsat_1_v5_gn_1_18261.1	Lsat_1_v5_gn_4_121761.1	0.4205	42050000	0.141	0.1395	0.9895
Lsat_1_v5_gn_1_18200.1	Lsat_1_v5_gn_4_122280.1	0.4018	40180000	0.1547	0.1339	0.8655
Lsat_1_v5_gn_1_18141.1	Lsat_1_v5_gn_4_122120.1	1.6601	166010000	0.3285	0.5202	1.5837
Lsat_1_v5_gn_1_18041.1	Lsat_1_v5_gn_4_119901.1	0.4631	46310000	0.2606	0.1969	0.7553
Lsat_1_v5_gn_1_19560.1	Lsat_1_v5_gn_4_122621.1	0.5686	56860000	0.1447	0.1792	1.2378
Lsat_1_v5_gn_1_19840.1	Lsat_1_v5_gn_4_124580.1	0.8518	85180000	0.1172	0.2448	2.0891
Lsat_1_v5_gn_1_20480.1	Lsat_1_v5_gn_4_124200.1	0.3507	35070000	0.2701	0.1723	0.638
Lsat_1_v5_gn_1_20861.1	Lsat_1_v5_gn_4_123961.1	0.5575	55750000	0.2074	0.2046	0.9863
Lsat_1_v5_gn_1_21000.1	Lsat_1_v5_gn_4_125541.1	0.9335	93350000	0.2294	0.3581	1.5611
Lsat_1_v5_gn_1_21041.1	Lsat_1_v5_gn_4_125661.1	0.5252	52520000	0.1675	0.1879	1.122
Lsat_1_v5_gn_1_21140.1	Lsat_1_v5_gn_4_126380.1	0.5313	53130000	0.1303	0.1719	1.3197
Lsat_1_v5_gn_1_21220.1	Lsat_1_v5_gn_4_126520.1	0.5485	54850000	0.2496	0.2295	0.9195
Lsat_1_v5_gn_1_21321.1	Lsat_1_v5_gn_4_126681.1	0.3939	39390000	0.1535	0.1333	0.8685
Lsat_1_v5_gn_1_21720.1	Lsat_1_v5_gn_4_126801.1	1.1508	115080000	0.2241	0.3552	1.5846
Lsat_1_v5_gn_1_21881.1	Lsat_1_v5_gn_4_127080.1	0.4991	49910000	0.0723	0.1169	1.6173
Lsat_1_v5_gn_1_22040.1	Lsat_1_v5_gn_4_127260.1	0.4307	43070000	0.2742	0.1933	0.7047
Lsat_1_v5_gn_1_22141.1	Lsat_1_v5_gn_4_127841.1	0.6929	69290000	0.1598	0.2346	1.4682
Lsat_1_v5_gn_1_22221.1	Lsat_1_v5_gn_4_127960.1	0.5801	58010000	0.192	0.2125	1.1064
Lsat_1_v5_gn_1_22360.1	Lsat_1_v5_gn_4_127640.1	0.7126	71260000	0.2076	0.254	1.2233
Lsat_1_v5_gn_1_22441.1	Lsat_1_v5_gn_4_127661.1	0.509	50900000	0.3364	0.2354	0.6998
Lsat_1_v5_gn_1_22481.1	Lsat_1_v5_gn_4_127741.1	0.5636	56360000	0.187	0.1888	1.0098
Lsat_1_v5_gn_1_26320.1	Lsat_1_v5_gn_4_73301.1	3.6454	364540000	0.0218	0.7076	32.516
Lsat_1_v5_gn_1_26501.1	Lsat_1_v5_gn_4_73061.1	0.5673	56730000	0.1438	0.177	1.2306
Lsat_1_v5_gn_1_26640.1	Lsat_1_v5_gn_4_74920.1	0.2873	28730000	0.0599	0.1295	2.1616
Lsat_1_v5_gn_1_26821.1	Lsat_1_v5_gn_4_74861.1	0.2914	29140000	0.0881	0.0785	0.8903
Lsat_1_v5_gn_1_26880.1	Lsat_1_v5_gn_4_75421.1	0.665	66500000	0.1797	0.2233	1.2425
Lsat_1_v5_gn_1_26960.1	Lsat_1_v5_gn_5_17320.1	0.6868	68680000	0.3549	0.2887	0.8134
Lsat_1_v5_gn_1_27080.1	Lsat_1_v5_gn_5_14640.1	1.4725	147250000	0.3542	0.483	1.3636
Lsat_1_v5_gn_1_27140.1	Lsat_1_v5_gn_5_14920.1	0.6072	60720000	0.1281	0.2145	1.6744
Lsat_1_v5_gn_1_27241.1	Lsat_1_v5_gn_5_14941.1	0.5834	58340000	0.3257	0.245	0.7523
Lsat_1_v5_gn_1_27961.1	Lsat_1_v5_gn_5_15861.1	0.2077	20770000	0.0305	0.0262	0.862
Lsat_1_v5_gn_1_27900.1	Lsat_1_v5_gn_5_15600.1	0.4241	42410000	0.1525	0.155	1.0165
Lsat_1_v5_gn_1_27461.1	Lsat_1_v5_gn_5_13900.1	0.4147	41470000	0.1304	0.1423	1.0918
Lsat_1_v5_gn_1_28121.1	Lsat_1_v5_gn_4_75880.1	0.4065	40650000	0.1429	0.1428	0.9989
Lsat_1_v5_gn_1_28101.1	Lsat_1_v5_gn_4_76300.1	0.303	30300000	0.3158	0.154	0.4876
Lsat_1_v5_gn_1_27840.1	Lsat_1_v5_gn_4_77101.1	0.6248	62480000	0.0027	0.173	63.6006
Lsat_1_v5_gn_1_27801.1	Lsat_1_v5_gn_4_77200.1	0.5356	53560000	0.2064	0.2136	1.0349
Lsat_1_v5_gn_1_27461.1	Lsat_1_v5_gn_4_77460.1	0.4385	43850000	0.1798	0.1611	0.8959
Lsat_1_v5_gn_1_29520.1	Lsat_1_v5_gn_4_78801.1	0.3486	34860000	0.1444	0.1262	0.8744
Lsat_1_v5_gn_1_28741.1	Lsat_1_v5_gn_4_78101.1	0.5088	50880000	0.1438	0.1575	1.0952
Lsat_1_v5_gn_1_28720.1	Lsat_1_v5_gn_4_78480.1	0.4496	44960000	0.1795	0.1771	0.9866
Lsat_1_v5_gn_1_28620.1	Lsat_1_v5_gn_4_78421.1	0.5566	55660000	0.1543	0.1933	1.2525
Lsat_1_v5_gn_1_28600.1	Lsat_1_v5_gn_4_78640.1	0.5472	54720000	0.1581	0.1808	1.1434
Lsat_1_v5_gn_1_29040.1	Lsat_1_v5_gn_4_80380.1	0.5062	50620000	0.2322	0.2067	0.8899
Lsat_1_v5_gn_1_28901.1	Lsat_1_v5_gn_4_80981.1	0.9678	96780000	0.21	0.3061	1.4575
Lsat_1_v5_gn_1_33140.1	Lsat_1_v5_gn_4_80820.1	1.5273	152730000	0.0974	0.3095	3.176
Lsat_1_v5_gn_1_33080.1	Lsat_1_v5_gn_4_81321.1	0.4429	44290000	0.1264	0.1528	1.2092
Lsat_1_v5_gn_1_32961.1	Lsat_1_v5_gn_4_81740.1	0.6405	64050000	0.1195	0.2184	1.8271
Lsat_1_v5_gn_1_33061.1	Lsat_1_v5_gn_5_11820.1	0.3081	30810000	0.0574	0.0849	1.4803
Lsat_1_v5_gn_1_32801.1	Lsat_1_v5_gn_5_11960.1	1.3228	132280000	0.2993	0.3931	1.3135
Lsat_1_v5_gn_1_32600.1	Lsat_1_v5_gn_5_11161.1	0.5759	57590000	0.102	0.1732	1.6978
Lsat_1_v5_gn_1_32381.1	Lsat_1_v5_gn_5_10860.1	0.74	74000000	0.2192	0.2875	1.3116
Lsat_1_v5_gn_1_32300.1	Lsat_1_v5_gn_5_10300.1	0.3839	38390000	0.1974	0.156	0.7902
Lsat_1_v5_gn_1_30260.1	Lsat_1_v5_gn_5_10060.1	0.4732	47320000	0.1753	0.176	1.0039
Lsat_1_v5_gn_1_30481.1	Lsat_1_v5_gn_5_9460.1	0.4008	40080000	0.0897	0.1092	1.2178
Lsat_1_v5_gn_1_30661.1	Lsat_1_v5_gn_5_9081.1	0.713	71300000	0.2718	0.2637	0.9702
Lsat_1_v5_gn_1_30661.1	Lsat_1_v5_gn_4_85261.1	1.2473	124730000	0.1865	0.3578	1.9183
Lsat_1_v5_gn_1_30801.1	Lsat_1_v5_gn_4_85061.1	0.4063	40630000	0.1439	0.161	1.1184
Lsat_1_v5_gn_1_30900.1	Lsat_1_v5_gn_4_86780.1	0.3934	39340000	0.1376	0.1412	1.0263
Lsat_1_v5_gn_1_30920.1	Lsat_1_v5_gn_4_86861.1	0.4285	42850000	0.1453	0.1578	1.0856
Lsat_1_v5_gn_1_32141.1	Lsat_1_v5_gn_4_87041.1	0.4187	41870000	0.1994	0.1682	0.8439
Lsat_1_v5_gn_1_32101.1	Lsat_1_v5_gn_4_87021.1	0.1948	19480000	0.0464	0.0399	0.8588
Lsat_1_v5_gn_1_30741.1	Lsat_1_v5_gn_5_9141.1	0.4611	46110000	0.2344	0.2059	0.8783
Lsat_1_v5_gn_1_30880.1	Lsat_1_v5_gn_5_8321.1	0.2965	29650000	0.1497	0.1174	0.7844
Lsat_1_v5_gn_1_30920.1	Lsat_1_v5_gn_5_8301.1	0.3339	33390000	0.1484	0.1218	0.8206
Lsat_1_v5_gn_1_32141.1	Lsat_1_v5_gn_5_8201.1	0.2219	22190000	0.0903	0.0626	0.6937
Lsat_1_v5_gn_1_31961.1	Lsat_1_v5_gn_5_8121.1	0.5179	51790000	0.2921	0.2256	0.7723
Lsat_1_v5_gn_1_31620.1	Lsat_1_v5_gn_5_7841.1	1.1395	113950000	0.1765	0.3383	1.9164
Lsat_1_v5_gn_1_31280.1	Lsat_1_v5_gn_5_8840.1	0.2117	21170000	0.0411	0.037	0.8997
Lsat_1_v5_gn_1_33480.1	Lsat_1_v5_gn_5_132560.1	0.8563	85630000	0.0335	0.305	9.1046
Lsat_1_v5_gn_1_33720.1	Lsat_1_v5_gn_5_132800.1	0.3204	32040000	0.0697	0.0658	0.9452
Lsat_1_v5_gn_1_34061.1	Lsat_1_v5_gn_5_133201.1	0.4804	48040000	0.1399	0.1574	1.1254
Lsat_1_v5_gn_1_34161.1	Lsat_1_v5_gn_5_129861.1	0.9955	99550000	0.2531	0.3335	1.3176
Lsat_1_v5_gn_1_34861.1	Lsat_1_v5_gn_5_130021.1	0.1852	18520000	0.0755	0.0511	0.6774
Lsat_1_v5_gn_1_35101.1	Lsat_1_v5_gn_5_130261.1	0.8078	80780000	0.204	0.294	1.4412
Lsat_1_v5_gn_1_35180.1	Lsat_1_v5_gn_5_130340.1	0.1148	11480000	0.001	0.0007	0.7115
Lsat_1_v5_gn_1_33581.1	Lsat_1_v5_gn_4_106341.1	0.226	22600000	0.0881	0.068	0.7717
Lsat_1_v5_gn_1_33641.1	Lsat_1_v5_gn_4_104681.1	0.3292	32920000	0.1554	0.1225	0.7884
Lsat_1_v5_gn_1_33661.1	Lsat_1_v5_gn_4_104701.1	0.3001	30010000	0.0844	0.0903	1.0693
Lsat_1_v5_gn_1_34161.1	Lsat_1_v5_gn_4_104420.1	5.7277	572770000	0.0094	0.6469	68.7117
Lsat_1_v5_gn_1_34861.1	Lsat_1_v5_gn_4_103400.1	0.2129	21290000	0.0942	0.0662	0.7033
Lsat_1_v5_gn_1_34940.1	Lsat_1_v5_gn_4_103621.1	0.4679	46790000	0.0885	0.1174	1.3272
Lsat_1_v5_gn_1_35220.1	Lsat_1_v5_gn_5_130880.1	0.419	41900000	0.142	0.1562	1.0999
Lsat_1_v5_gn_1_35241.1	Lsat_1_v5_gn_5_130901.1	0.2539	25390000	0.0935	0.0681	0.7284
Lsat_1_v5_gn_1_35300.1	Lsat_1_v5_gn_5_130960.1	0.4367	43670000	0.1693	0.1779	1.0509
Lsat_1_v5_gn_1_35361.1	Lsat_1_v5_gn_5_131001.1	1.743	174300000	0.1387	0.4389	3.1652
Lsat_1_v5_gn_1_35400.1	Lsat_1_v5_gn_5_134641.1	0.7834	78340000	0.1486	0.2566	1.7265
Lsat_1_v5_gn_1_34721.1	Lsat_1_v5_gn_5_134561.1	0.933	93300000	0.187	0.2806	1.5004
Lsat_1_v5_gn_1_35440.1	Lsat_1_v5_gn_5_135281.1	0.4536	45360000	0.1032	0.1398	1.3547
Lsat_1_v5_gn_1_36001.1	Lsat_1_v5_gn_5_133560.1	0.3924	39240000	0.2165	0.1801	0.8319
Lsat_1_v5_gn_1_36301.1	Lsat_1_v5_gn_5_133620.1	0.4286	42860000	0.2355	0.1724	0.732
Lsat_1_v5_gn_1_36260.1	Lsat_1_v5_gn_5_133681.1	0.5891	58910000	0.1395	0.1948	1.396
Lsat_1_v5_gn_1_36320.1	Lsat_1_v5_gn_5_133880.1	0.2302	23020000	0.1214	0.0795	0.6548
Lsat_1_v5_gn_1_36380.1	Lsat_1_v5_gn_5_133940.1	0.9083	90830000	0.3632	0.3531	0.9722
Lsat_1_v5_gn_1_36441.1	Lsat_1_v5_gn_5_133981.1	0.4086	40860000	0.184	0.1826	0.9922
Lsat_1_v5_gn_1_36540.1	Lsat_1_v5_gn_5_134160.1	0.367	36700000	0.127	0.1324	1.0424
Lsat_1_v5_gn_1_36561.1	Lsat_1_v5_gn_5_134181.1	0.3541	35410000	0.1505	0.1309	0.87
Lsat_1_v5_gn_1_36821.1	Lsat_1_v5_gn_5_134201.1	0.4085	40850000	0.1179	0.1273	1.0789
Lsat_1_v5_gn_1_36980.1	Lsat_1_v5_gn_5_134400.1	0.7193	71930000	0.2042	0.2442	1.1962
Lsat_1_v5_gn_1_37081.1	Lsat_1_v5_gn_5_134441.1	0.3279	32790000	0.0818	0.0823	1.0059
Lsat_1_v5_gn_1_36080.1	Lsat_1_v5_gn_4_95121.1	0.3337	33370000	0.1357	0.1269	0.9351
Lsat_1_v5_gn_1_36061.1	Lsat_1_v5_gn_4_95200.1	0.2406	24060000	0.0932	0.0734	0.7877
Lsat_1_v5_gn_1_36301.1	Lsat_1_v5_gn_4_95340.1	0.4685	46850000	0.197	0.1682	0.8536
Lsat_1_v5_gn_1_36260.1	Lsat_1_v5_gn_4_95441.1	0.5248	52480000	0.2089	0.2088	0.9996
Lsat_1_v5_gn_1_36320.1	Lsat_1_v5_gn_4_95740.1	0.2598	25980000	0.088	0.0705	0.8004
Lsat_1_v5_gn_1_36421.1	Lsat_1_v5_gn_4_95921.1	0.1641	16410000	0.0833	0.0468	0.5611
Lsat_1_v5_gn_1_36520.1	Lsat_1_v5_gn_4_96201.1	0.1687	16870000	0.0182	0.0151	0.8305
Lsat_1_v5_gn_1_36620.1	Lsat_1_v5_gn_4_97221.1	1.2345	123450000	0.3123	0.4046	1.2956
Lsat_1_v5_gn_1_36661.1	Lsat_1_v5_gn_4_96620.1	0.8343	83430000	0.2361	0.296	1.2535
Lsat_1_v5_gn_1_36681.1	Lsat_1_v5_gn_4_96600.1	1.0375	103750000	0.1749	0.3517	2.0112
Lsat_1_v5_gn_1_35740.1	Lsat_1_v5_gn_5_135500.1	0.4274	42740000	0.144	0.1496	1.0384
Lsat_1_v5_gn_1_37181.1	Lsat_1_v5_gn_5_135600.1	0.537	53700000	0.1079	0.1828	1.6946
Lsat_1_v5_gn_1_37481.1	Lsat_1_v5_gn_5_135760.1	0.4365	43650000	0.161	0.1579	0.9806
Lsat_1_v5_gn_1_37441.1	Lsat_1_v5_gn_5_135800.1	0.777	77700000	0.1919	0.2607	1.358
Lsat_1_v5_gn_1_38421.1	Lsat_1_v5_gn_5_134981.1	0.6447	64470000	0.1892	0.2189	1.1573
Lsat_1_v5_gn_1_37941.1	Lsat_1_v5_gn_5_135901.1	0.778	77800000	0.285	0.2999	1.0523
Lsat_1_v5_gn_1_37860.1	Lsat_1_v5_gn_5_135860.1	0.347	34700000	0.1179	0.1061	0.9
Lsat_1_v5_gn_1_37841.1	Lsat_1_v5_gn_5_137041.1	0.9823	98230000	0.3939	0.3797	0.9639
Lsat_1_v5_gn_1_37821.1	Lsat_1_v5_gn_5_137001.1	0.1954	19540000	0.0607	0.0453	0.7463
Lsat_1_v5_gn_1_37780.1	Lsat_1_v5_gn_5_136820.1	0.2514	25140000	0.0735	0.0686	0.9328
Lsat_1_v5_gn_1_37680.1	Lsat_1_v5_gn_5_136780.1	0.6775	67750000	0.4594	0.3135	0.6825
Lsat_1_v5_gn_1_38501.1	Lsat_1_v5_gn_5_136700.1	0.3557	35570000	0.1801	0.1419	0.7883
Lsat_1_v5_gn_1_38561.1	Lsat_1_v5_gn_5_136680.1	1.0838	108380000	0.3348	0.4243	1.2675
Lsat_1_v5_gn_1_39180.1	Lsat_1_v5_gn_5_137961.1	0.7303	73030000	0.1595	0.2287	1.4335
Lsat_1_v5_gn_1_39200.1	Lsat_1_v5_gn_5_137881.1	1.1774	117740000	0.462	0.458	0.9915
Lsat_1_v5_gn_1_37441.1	Lsat_1_v5_gn_4_93600.1	1.1163	111630000	0.3123	0.3752	1.2014
Lsat_1_v5_gn_1_38321.1	Lsat_1_v5_gn_4_93560.1	0.4492	44920000	0.0733	0.1016	1.387
Lsat_1_v5_gn_1_38241.1	Lsat_1_v5_gn_4_93201.1	0.3147	31470000	0.1222	0.1099	0.8989
Lsat_1_v5_gn_1_38221.1	Lsat_1_v5_gn_4_93041.1	0.6686	66860000	0.2481	0.259	1.044
Lsat_1_v5_gn_1_37961.1	Lsat_1_v5_gn_4_92841.1	0.3237	32370000	0.0712	0.0805	1.1296
Lsat_1_v5_gn_1_37921.1	Lsat_1_v5_gn_4_92641.1	0.3852	38520000	0.2342	0.1811	0.7731
Lsat_1_v5_gn_1_37860.1	Lsat_1_v5_gn_4_92560.1	0.296	29600000	0.0794	0.0744	0.9368
Lsat_1_v5_gn_1_37841.1	Lsat_1_v5_gn_4_91521.1	1.0679	106790000	0.3696	0.3953	1.0696
Lsat_1_v5_gn_1_37740.1	Lsat_1_v5_gn_4_91260.1	0.486	48600000	0.202	0.1903	0.9422
Lsat_1_v5_gn_1_37700.1	Lsat_1_v5_gn_4_91600.1	1.0181	101810000	0.307	0.3746	1.22
Lsat_1_v5_gn_1_39161.1	Lsat_1_v5_gn_4_92141.1	0.2549	25490000	0.1187	0.084	0.7074
Lsat_1_v5_gn_1_39301.1	Lsat_1_v5_gn_4_92001.1	1.186	118600000	0.1936	0.3615	1.8672
Lsat_1_v5_gn_1_39301.1	Lsat_1_v5_gn_5_137800.1	3.5628	356280000	0.0839	0.6383	7.6095
Lsat_1_v5_gn_1_39781.1	Lsat_1_v5_gn_5_137621.1	0.151	15100000	0.0065	0.0052	0.7992
Lsat_1_v5_gn_1_39620.1	Lsat_1_v5_gn_5_137560.1	0.3888	38880000	0.1122	0.1149	1.0233
Lsat_1_v5_gn_1_39580.1	Lsat_1_v5_gn_5_137520.1	0.6123	61230000	0.0785	0.2009	2.5598
Lsat_1_v5_gn_1_39481.1	Lsat_1_v5_gn_5_137321.1	0.4092	40920000	0.2271	0.1776	0.782
Lsat_1_v5_gn_1_40741.1	Lsat_1_v5_gn_6_116101.1	0.658	65800000	0.1232	0.2175	1.7662
Lsat_1_v5_gn_1_40861.1	Lsat_1_v5_gn_6_116040.1	0.9967	99670000	0.2193	0.3317	1.5129
Lsat_1_v5_gn_1_41680.1	Lsat_1_v5_gn_6_116760.1	0.5066	50660000	0.3358	0.2197	0.6543
Lsat_1_v5_gn_1_41620.1	Lsat_1_v5_gn_6_116540.1	0.4337	43370000	0.2287	0.186	0.8137
Lsat_1_v5_gn_1_41000.1	Lsat_1_v5_gn_6_116240.1	0.3782	37820000	0.1917	0.155	0.8087
Lsat_1_v5_gn_1_50141.1	Lsat_1_v5_gn_6_27101.1	1.8217	182170000	0.173	0.5115	2.9564
Lsat_1_v5_gn_1_52760.1	Lsat_1_v5_gn_6_28220.1	0.4578	45780000	0.1666	0.1623	0.9742
Lsat_1_v5_gn_1_52621.1	Lsat_1_v5_gn_6_28920.1	1.3087	130870000	0.321	0.4456	1.3881
Lsat_1_v5_gn_1_51321.1	Lsat_1_v5_gn_6_28421.1	0.2269	22690000	0.1159	0.0765	0.6602
Lsat_1_v5_gn_1_51300.1	Lsat_1_v5_gn_6_28380.1	0.8806	88060000	0.2023	0.2928	1.4475
Lsat_1_v5_gn_1_52361.1	Lsat_1_v5_gn_2_107041.1	0.2623	26230000	0.0562	0.0506	0.9001
Lsat_1_v5_gn_1_52240.1	Lsat_1_v5_gn_2_106861.1	0.8499	84990000	0.1273	0.2704	2.1244
Lsat_1_v5_gn_1_52061.1	Lsat_1_v5_gn_2_106721.1	0.3217	32170000	0.0455	0.0649	1.4259
Lsat_1_v5_gn_1_51940.1	Lsat_1_v5_gn_2_106620.1	1.7943	179430000	0.2327	0.4887	2.1004
Lsat_1_v5_gn_1_53120.1	Lsat_1_v5_gn_2_106561.1	0.4589	45890000	0.2535	0.1944	0.7671
Lsat_1_v5_gn_1_53261.1	Lsat_1_v5_gn_2_106480.1	0.7139	71390000	0.1672	0.2307	1.3802
Lsat_1_v5_gn_1_54400.1	Lsat_1_v5_gn_6_30521.1	0.244	24400000	0.001	0.0015	1.516
Lsat_1_v5_gn_1_54060.1	Lsat_1_v5_gn_6_30080.1	0.3328	33280000	0.1888	0.1347	0.7138
Lsat_1_v5_gn_1_54041.1	Lsat_1_v5_gn_6_30041.1	0.3574	35740000	0.1279	0.1282	1.0024
Lsat_1_v5_gn_1_53901.1	Lsat_1_v5_gn_6_29681.1	0.1126	11260000	0.001	0.0006	0.5724
Lsat_1_v5_gn_1_53800.1	Lsat_1_v5_gn_6_29620.1	0.4336	43360000	0.1951	0.1752	0.8979
Lsat_1_v5_gn_1_53680.1	Lsat_1_v5_gn_6_29600.1	0.7137	71370000	0.2087	0.2733	1.3094
Lsat_1_v5_gn_1_53981.1	Lsat_1_v5_gn_2_109480.1	0.1962	19620000	0.0143	0.0141	0.987
Lsat_1_v5_gn_1_53901.1	Lsat_1_v5_gn_2_109600.1	0.1224	12240000	0.0092	0.006	0.6518
Lsat_1_v5_gn_1_53881.1	Lsat_1_v5_gn_2_109620.1	4.3658	436580000	0.2054	0.8448	4.1131
Lsat_1_v5_gn_1_53800.1	Lsat_1_v5_gn_2_109681.1	0.4516	45160000	0.0703	0.1247	1.7728
Lsat_1_v5_gn_1_53780.1	Lsat_1_v5_gn_2_109721.1	0.3962	39620000	0.1262	0.1339	1.0607
Lsat_1_v5_gn_1_53680.1	Lsat_1_v5_gn_2_109741.1	0.6293	62930000	0.2748	0.258	0.9389
Lsat_1_v5_gn_1_54780.1	Lsat_1_v5_gn_6_33061.1	0.3396	33960000	0.1228	0.1146	0.9333
Lsat_1_v5_gn_1_55900.1	Lsat_1_v5_gn_6_32800.1	0.4193	41930000	0.1311	0.1489	1.1354
Lsat_1_v5_gn_1_55841.1	Lsat_1_v5_gn_6_32441.1	0.2094	20940000	0.0843	0.0607	0.7205
Lsat_1_v5_gn_1_55680.1	Lsat_1_v5_gn_6_32400.1	1.844	184400000	0.0221	0.4254	19.2771
Lsat_1_v5_gn_1_55661.1	Lsat_1_v5_gn_6_31340.1	0.173	17300000	0.0233	0.0212	0.9132
Lsat_1_v5_gn_1_55200.1	Lsat_1_v5_gn_6_31561.1	0.93	93000000	0.2315	0.3018	1.3033
Lsat_1_v5_gn_1_55260.1	Lsat_1_v5_gn_2_103620.1	0.6659	66590000	0.2269	0.2538	1.1186
Lsat_1_v5_gn_1_56260.1	Lsat_1_v5_gn_2_103961.1	0.2909	29090000	0.119	0.1007	0.8467
Lsat_1_v5_gn_1_56460.1	Lsat_1_v5_gn_2_102201.1	0.2207	22070000	0.0664	0.0547	0.8237
Lsat_1_v5_gn_1_56540.1	Lsat_1_v5_gn_2_102020.1	0.7495	74950000	0.1967	0.2785	1.4156
Lsat_1_v5_gn_1_56861.1	Lsat_1_v5_gn_2_101961.1	1.0429	104290000	0.2256	0.3453	1.5306
Lsat_1_v5_gn_1_58621.1	Lsat_1_v5_gn_2_101821.1	0.2807	28070000	0.0815	0.0647	0.7945
Lsat_1_v5_gn_1_58580.1	Lsat_1_v5_gn_2_101800.1	1.1864	118640000	0.3233	0.4359	1.3485
Lsat_1_v5_gn_1_58521.1	Lsat_1_v5_gn_2_101721.1	0.6432	64320000	0.1496	0.2154	1.4397
Lsat_1_v5_gn_1_58480.1	Lsat_1_v5_gn_2_101700.1	0.6555	65550000	0.1955	0.208	1.064
Lsat_1_v5_gn_1_56540.1	Lsat_1_v5_gn_6_34261.1	0.7447	74470000	0.1404	0.2633	1.8755
Lsat_1_v5_gn_1_56901.1	Lsat_1_v5_gn_6_34200.1	0.3935	39350000	0.1167	0.1244	1.0656
Lsat_1_v5_gn_1_56821.1	Lsat_1_v5_gn_6_34580.1	0.4946	49460000	0.1819	0.1913	1.0518
Lsat_1_v5_gn_1_58621.1	Lsat_1_v5_gn_6_34600.1	0.3315	33150000	0.0992	0.0908	0.9147
Lsat_1_v5_gn_1_58400.1	Lsat_1_v5_gn_6_34861.1	0.3556	35560000	0.1272	0.1096	0.8617
Lsat_1_v5_gn_1_58340.1	Lsat_1_v5_gn_6_33900.1	0.749	74900000	0.0422	0.1572	3.7253
Lsat_1_v5_gn_1_58260.1	Lsat_1_v5_gn_6_33780.1	0.5873	58730000	0.2214	0.2245	1.0137
Lsat_1_v5_gn_1_57281.1	Lsat_1_v5_gn_6_35101.1	0.6924	69240000	0.2233	0.2543	1.1386
Lsat_1_v5_gn_1_57321.1	Lsat_1_v5_gn_6_35261.1	0.1479	14790000	0.0403	0.0219	0.5439
Lsat_1_v5_gn_1_57381.1	Lsat_1_v5_gn_6_35941.1	0.5191	51910000	0.1902	0.1815	0.9544
Lsat_1_v5_gn_1_59920.1	Lsat_1_v5_gn_6_37100.1	0.599	59900000	0.2822	0.2387	0.8456
Lsat_1_v5_gn_1_59981.1	Lsat_1_v5_gn_6_37181.1	0.3736	37360000	0.1062	0.1058	0.9963
Lsat_1_v5_gn_1_60340.1	Lsat_1_v5_gn_6_36221.1	1.0608	106080000	0.2076	0.3402	1.6382
Lsat_1_v5_gn_1_59281.1	Lsat_1_v5_gn_2_95040.1	0.2095	20950000	0.0147	0.015	1.0188
Lsat_1_v5_gn_1_62101.1	Lsat_1_v5_gn_2_95660.1	0.4811	48110000	0.1994	0.189	0.9479
Lsat_1_v5_gn_1_61941.1	Lsat_1_v5_gn_2_96940.1	0.6063	60630000	0.4785	0.2994	0.6256
Lsat_1_v5_gn_1_61880.1	Lsat_1_v5_gn_2_96761.1	0.2128	21280000	0.0622	0.0486	0.7823
Lsat_1_v5_gn_1_61380.1	Lsat_1_v5_gn_2_98981.1	0.6307	63070000	0.1521	0.1979	1.3007
Lsat_1_v5_gn_1_64420.1	Lsat_1_v5_gn_6_44180.1	0.5249	52490000	0.0824	0.1312	1.5925
Lsat_1_v5_gn_1_62640.1	Lsat_1_v5_gn_6_44161.1	0.2629	26290000	0.0741	0.0695	0.9376
Lsat_1_v5_gn_1_62660.1	Lsat_1_v5_gn_6_43981.1	0.7989	79890000	0.3881	0.3496	0.9009
Lsat_1_v5_gn_1_62921.1	Lsat_1_v5_gn_6_43780.1	0.6818	68180000	0.1575	0.266	1.6888
Lsat_1_v5_gn_1_62940.1	Lsat_1_v5_gn_6_43741.1	0.3125	31250000	0.0528	0.0634	1.2013
Lsat_1_v5_gn_1_63001.1	Lsat_1_v5_gn_6_43700.1	1.1085	110850000	0.1691	0.3537	2.0924
Lsat_1_v5_gn_1_63041.1	Lsat_1_v5_gn_6_43640.1	0.345	34500000	0.1338	0.1185	0.886
Lsat_1_v5_gn_1_63561.1	Lsat_1_v5_gn_2_99561.1	0.3393	33930000	0.1334	0.1288	0.9658
Lsat_1_v5_gn_1_63701.1	Lsat_1_v5_gn_2_99701.1	0.2677	26770000	0.0578	0.057	0.9858
Lsat_1_v5_gn_1_63980.1	Lsat_1_v5_gn_2_98901.1	1.9097	190970000	0.2727	0.5672	2.0799
Lsat_1_v5_gn_1_64020.1	Lsat_1_v5_gn_2_100520.1	0.7676	76760000	0.2173	0.2758	1.2689
Lsat_1_v5_gn_1_64040.1	Lsat_1_v5_gn_2_100461.1	0.3073	30730000	0.1689	0.1305	0.7728
Lsat_1_v5_gn_1_64060.1	Lsat_1_v5_gn_2_100301.1	0.5888	58880000	0.2435	0.2455	1.0082
Lsat_1_v5_gn_1_64080.1	Lsat_1_v5_gn_2_100281.1	0.5071	50710000	0.161	0.191	1.1859
Lsat_1_v5_gn_1_64100.1	Lsat_1_v5_gn_2_100261.1	1.2371	123710000	0.2258	0.3678	1.6289
Lsat_1_v5_gn_1_64141.1	Lsat_1_v5_gn_2_100160.1	0.4478	44780000	0.184	0.1764	0.959
Lsat_1_v5_gn_1_64201.1	Lsat_1_v5_gn_2_100120.1	0.4293	42930000	0.2344	0.1781	0.7599
Lsat_1_v5_gn_1_64221.1	Lsat_1_v5_gn_2_100100.1	0.6464	64640000	0.2885	0.2531	0.8775
Lsat_1_v5_gn_1_64240.1	Lsat_1_v5_gn_2_100021.1	0.1378	13780000	0.001	0.0006	0.6463
Lsat_1_v5_gn_1_64300.1	Lsat_1_v5_gn_2_98541.1	0.2268	22680000	0.0289	0.0265	0.9175
Lsat_1_v5_gn_1_65340.1	Lsat_1_v5_gn_2_98481.1	1.5416	154160000	0.4647	0.5096	1.0967
Lsat_1_v5_gn_1_65381.1	Lsat_1_v5_gn_2_98320.1	0.7676	76760000	0.2754	0.2981	1.0824
Lsat_1_v5_gn_1_65421.1	Lsat_1_v5_gn_2_98280.1	0.3794	37940000	0.0873	0.1089	1.2472
Lsat_1_v5_gn_1_65560.1	Lsat_1_v5_gn_2_98261.1	0.7039	70390000	0.2103	0.2487	1.1822
Lsat_1_v5_gn_1_65581.1	Lsat_1_v5_gn_2_98240.1	0.6583	65830000	0.2021	0.2359	1.1671
Lsat_1_v5_gn_1_65800.1	Lsat_1_v5_gn_2_98180.1	1.4154	141540000	0.1835	0.4348	2.3699
Lsat_1_v5_gn_1_64040.1	Lsat_1_v5_gn_6_45560.1	0.347	34700000	0.1466	0.1438	0.9814
Lsat_1_v5_gn_1_64060.1	Lsat_1_v5_gn_6_45580.1	1.7334	173340000	0.1936	0.5026	2.5954
Lsat_1_v5_gn_1_64201.1	Lsat_1_v5_gn_6_45780.1	0.5541	55410000	0.2608	0.2281	0.8749
Lsat_1_v5_gn_1_64221.1	Lsat_1_v5_gn_6_45881.1	0.6499	64990000	0.2372	0.2416	1.0185
Lsat_1_v5_gn_1_64240.1	Lsat_1_v5_gn_6_45980.1	0.1271	12710000	0.0102	0.0055	0.5376
Lsat_1_v5_gn_1_65340.1	Lsat_1_v5_gn_6_46020.1	1.0798	107980000	0.5094	0.4427	0.869
Lsat_1_v5_gn_1_65381.1	Lsat_1_v5_gn_6_46001.1	1.0211	102110000	0.2444	0.3701	1.5145
Lsat_1_v5_gn_1_65400.1	Lsat_1_v5_gn_6_46140.1	0.6946	69460000	0.2299	0.2597	1.13
Lsat_1_v5_gn_1_65461.1	Lsat_1_v5_gn_6_46181.1	0.3338	33380000	0.0768	0.1075	1.3988
Lsat_1_v5_gn_1_65560.1	Lsat_1_v5_gn_6_46781.1	0.6584	65840000	0.2305	0.2357	1.0229
Lsat_1_v5_gn_1_65581.1	Lsat_1_v5_gn_6_46760.1	0.5459	54590000	0.1826	0.1956	1.0713
Lsat_1_v5_gn_1_65680.1	Lsat_1_v5_gn_6_46500.1	13.1622	1316220000	0.0177	1.164	65.9451
Lsat_1_v5_gn_1_65921.1	Lsat_1_v5_gn_6_46521.1	2.619	261900000	0.0081	0.5081	62.6575
Lsat_1_v5_gn_1_66000.1	Lsat_1_v5_gn_6_47921.1	0.5931	59310000	0.1217	0.2104	1.7293
Lsat_1_v5_gn_1_66120.1	Lsat_1_v5_gn_6_46361.1	2.8026	280260000	0.1909	0.6403	3.3537
Lsat_1_v5_gn_1_68640.1	Lsat_1_v5_gn_2_52361.1	1.2189	121890000	0.2326	0.3837	1.6496
Lsat_1_v5_gn_1_68820.1	Lsat_1_v5_gn_2_50221.1	0.4871	48710000	0.2773	0.2124	0.7662
Lsat_1_v5_gn_1_69020.1	Lsat_1_v5_gn_2_50821.1	0.2829	28290000	0.0642	0.0651	1.0139
Lsat_1_v5_gn_1_71301.1	Lsat_1_v5_gn_2_50660.1	0.4337	43370000	0.3708	0.217	0.5852
Lsat_1_v5_gn_1_71640.1	Lsat_1_v5_gn_2_51900.1	0.3278	32780000	0.1181	0.1091	0.9236
Lsat_1_v5_gn_1_71701.1	Lsat_1_v5_gn_2_51240.1	0.4161	41610000	0.1335	0.1359	1.0175
Lsat_1_v5_gn_1_69381.1	Lsat_1_v5_gn_2_48221.1	6.0641	606410000	0.0119	0.8011	67.4714
Lsat_1_v5_gn_1_69961.1	Lsat_1_v5_gn_6_58161.1	0.3877	38770000	0.1621	0.1359	0.8389
Lsat_1_v5_gn_1_70060.1	Lsat_1_v5_gn_6_58420.1	0.4608	46080000	0.1421	0.1609	1.1321
Lsat_1_v5_gn_1_69121.1	Lsat_1_v5_gn_6_58521.1	0.4813	48130000	0.1829	0.2004	1.096
Lsat_1_v5_gn_1_70801.1	Lsat_1_v5_gn_6_59080.1	0.7562	75620000	0.204	0.237	1.162
Lsat_1_v5_gn_1_70780.1	Lsat_1_v5_gn_6_59101.1	0.2219	22190000	0.0196	0.0234	1.1909
Lsat_1_v5_gn_1_69980.1	Lsat_1_v5_gn_2_49201.1	0.2963	29630000	0.0535	0.0618	1.1556
Lsat_1_v5_gn_1_70280.1	Lsat_1_v5_gn_2_46981.1	0.5276	52760000	0.1249	0.1608	1.2874
Lsat_1_v5_gn_1_70341.1	Lsat_1_v5_gn_2_47701.1	0.8647	86470000	0.0908	0.258	2.8407
Lsat_1_v5_gn_1_70780.1	Lsat_1_v5_gn_2_47620.1	0.2344	23440000	0.036	0.0387	1.0749
Lsat_1_v5_gn_1_70500.1	Lsat_1_v5_gn_2_47140.1	0.8919	89190000	0.2559	0.3214	1.2558
Lsat_1_v5_gn_1_72260.1	Lsat_1_v5_gn_2_44560.1	0.5225	52250000	0.1828	0.201	1.0996
Lsat_1_v5_gn_1_72381.1	Lsat_1_v5_gn_2_43220.1	1.7229	172290000	0.2914	0.5324	1.827
Lsat_1_v5_gn_1_72461.1	Lsat_1_v5_gn_2_43301.1	0.23	23000000	0.0438	0.0396	0.9041
Lsat_1_v5_gn_1_75661.1	Lsat_1_v5_gn_2_40740.1	1.0077	100770000	0.2121	0.3374	1.5903
Lsat_1_v5_gn_1_75540.1	Lsat_1_v5_gn_2_41240.1	0.2759	27590000	0.101	0.0874	0.8655
Lsat_1_v5_gn_1_83741.1	Lsat_1_v5_gn_7_12581.1	0.4443	44430000	0.0661	0.1108	1.6765
Lsat_1_v5_gn_1_83600.1	Lsat_1_v5_gn_7_12661.1	0.8281	82810000	0.2735	0.2974	1.0871
Lsat_1_v5_gn_1_83080.1	Lsat_1_v5_gn_7_11501.1	0.4533	45330000	0.1235	0.1407	1.1391
Lsat_1_v5_gn_1_83221.1	Lsat_1_v5_gn_7_11740.1	0.232	23200000	0.0393	0.045	1.1468
Lsat_1_v5_gn_1_84941.1	Lsat_1_v5_gn_7_10820.1	0.3647	36470000	0.0589	0.0646	1.0966
Lsat_1_v5_gn_1_84721.1	Lsat_1_v5_gn_7_10760.1	0.5627	56270000	0.1981	0.2081	1.0507
Lsat_1_v5_gn_1_112261.1	Lsat_1_v5_gn_0_21300.1	0.0154	1540000	99	0.0208	0.0002
Lsat_1_v5_gn_1_112320.1	Lsat_1_v5_gn_5_21081.1	0.0197	1970000	0.4697	0.0158	0.0336
Lsat_1_v5_gn_1_112341.1	Lsat_1_v5_gn_5_21060.1	0.2609	26090000	0.4801	0.1691	0.3522
Lsat_1_v5_gn_1_112361.1	Lsat_1_v5_gn_5_20981.1	0.11	11000000	0.4449	0.0776	0.1744
Lsat_1_v5_gn_1_113080.1	Lsat_1_v5_gn_5_20940.1	0.3104	31040000	0.2736	0.1523	0.5565
Lsat_1_v5_gn_2_6220.1	Lsat_1_v5_gn_8_27621.1	1.129	112900000	0.1905	0.3588	1.8839
Lsat_1_v5_gn_2_6160.1	Lsat_1_v5_gn_8_28020.1	0.6738	67380000	0.2264	0.242	1.069
Lsat_1_v5_gn_2_5961.1	Lsat_1_v5_gn_8_28421.1	6.9495	694950000	0.0108	1.105	102.688
Lsat_1_v5_gn_2_6581.1	Lsat_1_v5_gn_8_28941.1	0.6464	64640000	0.1646	0.2258	1.372
Lsat_1_v5_gn_2_6961.1	Lsat_1_v5_gn_8_29221.1	0.822	82200000	0.3411	0.3395	0.9955
Lsat_1_v5_gn_2_6701.1	Lsat_1_v5_gn_8_29340.1	0.3203	32030000	0.1574	0.127	0.8068
Lsat_1_v5_gn_2_7621.1	Lsat_1_v5_gn_8_29501.1	0.5779	57790000	0.1123	0.1698	1.5122
Lsat_1_v5_gn_2_7780.1	Lsat_1_v5_gn_8_29700.1	0.9343	93430000	0.2166	0.3187	1.4713
Lsat_1_v5_gn_2_41240.1	Lsat_1_v5_gn_1_75540.1	0.2759	27590000	0.101	0.0874	0.8655
Lsat_1_v5_gn_2_40740.1	Lsat_1_v5_gn_1_75661.1	1.0077	100770000	0.2121	0.3374	1.5903
Lsat_1_v5_gn_2_43301.1	Lsat_1_v5_gn_1_72461.1	0.23	23000000	0.0438	0.0396	0.9041
Lsat_1_v5_gn_2_43220.1	Lsat_1_v5_gn_1_72381.1	1.7229	172290000	0.2914	0.5324	1.827
Lsat_1_v5_gn_2_44560.1	Lsat_1_v5_gn_1_72260.1	0.5225	52250000	0.1828	0.201	1.0996
Lsat_1_v5_gn_2_45080.1	Lsat_1_v5_gn_6_60201.1	0.8534	85340000	0.3011	0.326	1.0829
Lsat_1_v5_gn_2_45361.1	Lsat_1_v5_gn_6_60420.1	0.5337	53370000	0.1676	0.2091	1.2474
Lsat_1_v5_gn_2_45581.1	Lsat_1_v5_gn_6_59560.1	0.3828	38280000	0.1257	0.1302	1.0355
Lsat_1_v5_gn_2_47461.1	Lsat_1_v5_gn_6_59160.1	0.3011	30110000	0.0475	0.0515	1.0849
Lsat_1_v5_gn_2_47620.1	Lsat_1_v5_gn_6_59101.1	0.2061	20610000	0.0338	0.0293	0.869
Lsat_1_v5_gn_2_47140.1	Lsat_1_v5_gn_1_70500.1	0.8919	89190000	0.2559	0.3214	1.2558
Lsat_1_v5_gn_2_47620.1	Lsat_1_v5_gn_1_70780.1	0.2344	23440000	0.036	0.0387	1.0749
Lsat_1_v5_gn_2_47701.1	Lsat_1_v5_gn_1_70341.1	0.8647	86470000	0.0908	0.258	2.8407
Lsat_1_v5_gn_2_46981.1	Lsat_1_v5_gn_1_70280.1	0.5276	52760000	0.1249	0.1608	1.2874
Lsat_1_v5_gn_2_49201.1	Lsat_1_v5_gn_1_69980.1	0.2963	29630000	0.0535	0.0618	1.1556
Lsat_1_v5_gn_2_48221.1	Lsat_1_v5_gn_1_69381.1	6.0641	606410000	0.0119	0.8011	67.4714
Lsat_1_v5_gn_2_51240.1	Lsat_1_v5_gn_1_71701.1	0.4161	41610000	0.1335	0.1359	1.0175
Lsat_1_v5_gn_2_51900.1	Lsat_1_v5_gn_1_71640.1	0.3278	32780000	0.1181	0.1091	0.9236
Lsat_1_v5_gn_2_50660.1	Lsat_1_v5_gn_1_71301.1	0.4337	43370000	0.3708	0.217	0.5852
Lsat_1_v5_gn_2_50821.1	Lsat_1_v5_gn_1_69020.1	0.2829	28290000	0.0642	0.0651	1.0139
Lsat_1_v5_gn_2_50221.1	Lsat_1_v5_gn_1_68820.1	0.4871	48710000	0.2773	0.2124	0.7662
Lsat_1_v5_gn_2_52361.1	Lsat_1_v5_gn_1_68640.1	1.2189	121890000	0.2326	0.3837	1.6496
Lsat_1_v5_gn_2_53860.1	Lsat_1_v5_gn_6_33780.1	0.6528	65280000	0.159	0.2071	1.303
Lsat_1_v5_gn_2_53800.1	Lsat_1_v5_gn_6_33521.1	0.5451	54510000	0.1504	0.1804	1.2
Lsat_1_v5_gn_2_53500.1	Lsat_1_v5_gn_6_35560.1	0.6173	61730000	0.1501	0.2094	1.3946
Lsat_1_v5_gn_2_55341.1	Lsat_1_v5_gn_6_35080.1	0.433	43300000	0.1371	0.157	1.1453
Lsat_1_v5_gn_2_55280.1	Lsat_1_v5_gn_6_35101.1	0.4708	47080000	0.1754	0.18	1.0266
Lsat_1_v5_gn_2_54800.1	Lsat_1_v5_gn_6_35941.1	0.6901	69010000	0.1582	0.194	1.2267
Lsat_1_v5_gn_2_56521.1	Lsat_1_v5_gn_6_37201.1	0.1701	17010000	0.0236	0.0188	0.8001
Lsat_1_v5_gn_2_58440.1	Lsat_1_v5_gn_6_37621.1	0.7226	72260000	0.1702	0.2646	1.5543
Lsat_1_v5_gn_2_58761.1	Lsat_1_v5_gn_6_37901.1	0.6809	68090000	0.1882	0.2305	1.2251
Lsat_1_v5_gn_2_58821.1	Lsat_1_v5_gn_6_38181.1	0.8748	87480000	0.224	0.3228	1.4411
Lsat_1_v5_gn_2_59341.1	Lsat_1_v5_gn_6_38501.1	0.7199	71990000	0.2011	0.2478	1.2318
Lsat_1_v5_gn_2_59380.1	Lsat_1_v5_gn_6_38921.1	0.8798	87980000	0.2191	0.3045	1.3896
Lsat_1_v5_gn_2_59421.1	Lsat_1_v5_gn_6_38900.1	0.8792	87920000	0.3258	0.3348	1.0276
Lsat_1_v5_gn_2_70481.1	Lsat_1_v5_gn_3_66820.1	1.3642	136420000	0.1101	0.3513	3.1905
Lsat_1_v5_gn_2_71220.1	Lsat_1_v5_gn_3_66521.1	1.8498	184980000	0.1578	0.47	2.9774
Lsat_1_v5_gn_2_71681.1	Lsat_1_v5_gn_3_67160.1	0.1729	17290000	0.0472	0.0342	0.7249
Lsat_1_v5_gn_2_71740.1	Lsat_1_v5_gn_3_67400.1	0.5027	50270000	0.1892	0.1928	1.0191
Lsat_1_v5_gn_2_72001.1	Lsat_1_v5_gn_3_69600.1	1.3091	130910000	0.2249	0.4044	1.7984
Lsat_1_v5_gn_2_72540.1	Lsat_1_v5_gn_3_68721.1	0.4965	49650000	0.1281	0.1664	1.2985
Lsat_1_v5_gn_2_75721.1	Lsat_1_v5_gn_3_72061.1	0.1883	18830000	0.0807	0.0494	0.6119
Lsat_1_v5_gn_2_75821.1	Lsat_1_v5_gn_3_72520.1	0.4513	45130000	0.1165	0.1415	1.2143
Lsat_1_v5_gn_2_75980.1	Lsat_1_v5_gn_3_72700.1	0.357	35700000	0.0979	0.1151	1.1761
Lsat_1_v5_gn_2_78961.1	Lsat_1_v5_gn_3_74320.1	0.737	73700000	0.331	0.3067	0.9263
Lsat_1_v5_gn_2_78820.1	Lsat_1_v5_gn_3_74220.1	0.6873	68730000	0.2168	0.2312	1.0663
Lsat_1_v5_gn_2_78761.1	Lsat_1_v5_gn_3_74081.1	0.1647	16470000	0.0804	0.0447	0.5566
Lsat_1_v5_gn_2_81000.1	Lsat_1_v5_gn_4_155700.1	9.2714	927140000	0.2005	0.7171	3.5774
Lsat_1_v5_gn_2_80941.1	Lsat_1_v5_gn_4_155521.1	0.5331	53310000	0.2612	0.2306	0.8826
Lsat_1_v5_gn_2_80921.1	Lsat_1_v5_gn_4_155501.1	0.2478	24780000	0.0103	0.0119	1.1543
Lsat_1_v5_gn_2_81141.1	Lsat_1_v5_gn_4_156001.1	0.3254	32540000	0.1324	0.1234	0.9323
Lsat_1_v5_gn_2_81160.1	Lsat_1_v5_gn_4_155121.1	1.4862	148620000	0.3271	0.4598	1.4056
Lsat_1_v5_gn_2_81521.1	Lsat_1_v5_gn_4_154680.1	0.2993	29930000	0.0936	0.0944	1.0081
Lsat_1_v5_gn_2_79900.1	Lsat_1_v5_gn_4_157601.1	0.7514	75140000	0.0737	0.2386	3.2381
Lsat_1_v5_gn_2_82201.1	Lsat_1_v5_gn_4_158180.1	0.8618	86180000	0.2578	0.3316	1.2862
Lsat_1_v5_gn_2_82160.1	Lsat_1_v5_gn_4_158041.1	0.6413	64130000	0.1559	0.193	1.2381
Lsat_1_v5_gn_2_82060.1	Lsat_1_v5_gn_4_158960.1	0.4929	49290000	0.1047	0.1433	1.3687
Lsat_1_v5_gn_2_81560.1	Lsat_1_v5_gn_4_159100.1	3.1082	310820000	0.1405	0.8323	5.9245
Lsat_1_v5_gn_2_80541.1	Lsat_1_v5_gn_4_158301.1	0.4702	47020000	0.1198	0.1451	1.2114
Lsat_1_v5_gn_2_80060.1	Lsat_1_v5_gn_4_158441.1	0.3637	36370000	0.1238	0.117	0.9449
Lsat_1_v5_gn_2_80220.1	Lsat_1_v5_gn_4_159740.1	0.8946	89460000	0.2282	0.2914	1.2769
Lsat_1_v5_gn_2_80160.1	Lsat_1_v5_gn_4_160081.1	0.7836	78360000	0.3388	0.3434	1.0134
Lsat_1_v5_gn_2_82541.1	Lsat_1_v5_gn_4_160401.1	0.418	41800000	0.1001	0.1091	1.0897
Lsat_1_v5_gn_2_80541.1	Lsat_1_v5_gn_3_85440.1	0.4338	43380000	0.0838	0.1164	1.3889
Lsat_1_v5_gn_2_80060.1	Lsat_1_v5_gn_3_85800.1	0.397	39700000	0.1242	0.1251	1.0068
Lsat_1_v5_gn_2_80220.1	Lsat_1_v5_gn_3_86301.1	0.3421	34210000	0.2129	0.1413	0.6638
Lsat_1_v5_gn_2_80201.1	Lsat_1_v5_gn_3_86460.1	1.34	134000000	0.286	0.4005	1.4003
Lsat_1_v5_gn_2_80180.1	Lsat_1_v5_gn_3_86581.1	0.7502	75020000	0.163	0.246	1.5087
Lsat_1_v5_gn_2_82620.1	Lsat_1_v5_gn_3_86700.1	0.649	64900000	0.2312	0.249	1.0767
Lsat_1_v5_gn_2_82701.1	Lsat_1_v5_gn_3_86821.1	0.2394	23940000	0.0416	0.0459	1.1049
Lsat_1_v5_gn_2_82741.1	Lsat_1_v5_gn_3_86920.1	0.4252	42520000	0.1495	0.1442	0.9647
Lsat_1_v5_gn_2_83321.1	Lsat_1_v5_gn_3_86160.1	0.4823	48230000	0.1611	0.1735	1.0767
Lsat_1_v5_gn_2_83261.1	Lsat_1_v5_gn_3_86121.1	0.4569	45690000	0.0727	0.1175	1.6147
Lsat_1_v5_gn_2_83180.1	Lsat_1_v5_gn_3_86100.1	0.4894	48940000	0.143	0.1711	1.196
Lsat_1_v5_gn_2_83081.1	Lsat_1_v5_gn_3_87201.1	0.4477	44770000	0.1169	0.1357	1.1614
Lsat_1_v5_gn_2_83120.1	Lsat_1_v5_gn_3_87100.1	0.4768	47680000	0.186	0.1679	0.9026
Lsat_1_v5_gn_2_83861.1	Lsat_1_v5_gn_3_87921.1	0.7257	72570000	0.2503	0.2899	1.1582
Lsat_1_v5_gn_2_83740.1	Lsat_1_v5_gn_3_87981.1	0.7069	70690000	0.2095	0.2595	1.2388
Lsat_1_v5_gn_2_83561.1	Lsat_1_v5_gn_3_89021.1	1.1444	114440000	0.3552	0.4586	1.2911
Lsat_1_v5_gn_2_85541.1	Lsat_1_v5_gn_3_88960.1	0.5517	55170000	0.104	0.1583	1.5221
Lsat_1_v5_gn_2_82701.1	Lsat_1_v5_gn_4_161601.1	0.2255	22550000	0.0481	0.0476	0.9909
Lsat_1_v5_gn_2_83381.1	Lsat_1_v5_gn_4_160741.1	0.3012	30120000	0.1437	0.103	0.7169
Lsat_1_v5_gn_2_83261.1	Lsat_1_v5_gn_4_160760.1	0.4907	49070000	0.0621	0.116	1.8678
Lsat_1_v5_gn_2_82920.1	Lsat_1_v5_gn_4_160921.1	0.351	35100000	0.1395	0.1168	0.837
Lsat_1_v5_gn_2_83861.1	Lsat_1_v5_gn_4_160980.1	0.7065	70650000	0.2984	0.29	0.9721
Lsat_1_v5_gn_2_83781.1	Lsat_1_v5_gn_4_162340.1	0.9507	95070000	0.3929	0.4156	1.0577
Lsat_1_v5_gn_2_83740.1	Lsat_1_v5_gn_4_162381.1	0.596	59600000	0.1686	0.2138	1.2686
Lsat_1_v5_gn_2_84540.1	Lsat_1_v5_gn_4_162220.1	1.4256	142560000	0.2545	0.4188	1.6458
Lsat_1_v5_gn_2_84581.1	Lsat_1_v5_gn_4_162321.1	0.5149	51490000	0.24	0.2133	0.8885
Lsat_1_v5_gn_2_84661.1	Lsat_1_v5_gn_4_163180.1	0.2676	26760000	0.0877	0.0661	0.754
Lsat_1_v5_gn_2_84761.1	Lsat_1_v5_gn_4_162960.1	0.375	37500000	0.0509	0.072	1.4151
Lsat_1_v5_gn_2_85661.1	Lsat_1_v5_gn_4_164320.1	1.3538	135380000	0.0969	0.3347	3.4553
Lsat_1_v5_gn_2_85701.1	Lsat_1_v5_gn_4_164401.1	0.4495	44950000	0.1946	0.1666	0.8563
Lsat_1_v5_gn_2_85920.1	Lsat_1_v5_gn_4_165341.1	0.6034	60340000	0.2597	0.2337	0.8999
Lsat_1_v5_gn_2_85241.1	Lsat_1_v5_gn_4_165141.1	1.0904	109040000	0.1927	0.3674	1.9067
Lsat_1_v5_gn_2_84940.1	Lsat_1_v5_gn_4_165041.1	2.4165	241650000	0.0069	0.4639	67.6686
Lsat_1_v5_gn_2_84800.1	Lsat_1_v5_gn_4_165741.1	0.4799	47990000	0.2589	0.2048	0.7908
Lsat_1_v5_gn_2_84020.1	Lsat_1_v5_gn_4_165621.1	0.495	49500000	0.1473	0.1655	1.1231
Lsat_1_v5_gn_2_85920.1	Lsat_1_v5_gn_3_89681.1	0.5043	50430000	0.1939	0.191	0.9848
Lsat_1_v5_gn_2_85100.1	Lsat_1_v5_gn_3_89440.1	0.2713	27130000	0.0495	0.0571	1.1521
Lsat_1_v5_gn_2_84800.1	Lsat_1_v5_gn_3_89220.1	0.5872	58720000	0.2642	0.2373	0.8984
Lsat_1_v5_gn_2_84120.1	Lsat_1_v5_gn_3_90900.1	0.5036	50360000	0.3397	0.2258	0.6647
Lsat_1_v5_gn_2_84240.1	Lsat_1_v5_gn_3_91021.1	2.1589	215890000	0.5532	0.6836	1.2357
Lsat_1_v5_gn_2_84280.1	Lsat_1_v5_gn_3_91300.1	0.6154	61540000	0.1637	0.2208	1.3482
Lsat_1_v5_gn_2_84380.1	Lsat_1_v5_gn_3_91700.1	0.6811	68110000	0.1686	0.2264	1.3432
Lsat_1_v5_gn_2_84460.1	Lsat_1_v5_gn_3_91620.1	0.7099	70990000	0.1565	0.2153	1.3752
Lsat_1_v5_gn_2_86940.1	Lsat_1_v5_gn_3_91921.1	2.6092	260920000	0.085	0.5221	6.1462
Lsat_1_v5_gn_2_86980.1	Lsat_1_v5_gn_3_92121.1	0.6029	60290000	0.114	0.1804	1.5825
Lsat_1_v5_gn_2_87080.1	Lsat_1_v5_gn_3_94201.1	0.748	74800000	0.1807	0.2391	1.3232
Lsat_1_v5_gn_2_87241.1	Lsat_1_v5_gn_3_93981.1	0.7167	71670000	0.0042	0.1986	46.9354
Lsat_1_v5_gn_2_87320.1	Lsat_1_v5_gn_3_93281.1	0.285	28500000	0.0774	0.0786	1.0154
Lsat_1_v5_gn_2_86580.1	Lsat_1_v5_gn_3_94380.1	0.4787	47870000	0.2352	0.2069	0.8801
Lsat_1_v5_gn_2_86480.1	Lsat_1_v5_gn_3_94900.1	1.8041	180410000	0.1316	0.4641	3.526
Lsat_1_v5_gn_2_86240.1	Lsat_1_v5_gn_3_94760.1	0.5452	54520000	0.0954	0.1471	1.5417
Lsat_1_v5_gn_2_86081.1	Lsat_1_v5_gn_3_95661.1	1.2325	123250000	0.2876	0.3783	1.3155
Lsat_1_v5_gn_2_89480.1	Lsat_1_v5_gn_3_94961.1	0.4779	47790000	0.144	0.1541	1.0702
Lsat_1_v5_gn_2_87161.1	Lsat_1_v5_gn_4_178480.1	0.447	44700000	0.116	0.1278	1.1013
Lsat_1_v5_gn_2_87361.1	Lsat_1_v5_gn_4_176540.1	3.4145	341450000	0.0263	0.6126	23.2858
Lsat_1_v5_gn_2_87420.1	Lsat_1_v5_gn_4_176020.1	0.4375	43750000	0.1791	0.1646	0.919
Lsat_1_v5_gn_2_86780.1	Lsat_1_v5_gn_4_175720.1	0.6101	61010000	0.1717	0.2087	1.216
Lsat_1_v5_gn_2_86760.1	Lsat_1_v5_gn_4_175700.1	0.6294	62940000	0.1832	0.223	1.2173
Lsat_1_v5_gn_2_86560.1	Lsat_1_v5_gn_4_175840.1	0.2963	29630000	0.1883	0.1187	0.6302
Lsat_1_v5_gn_2_86520.1	Lsat_1_v5_gn_4_175820.1	0.4041	40410000	0.1201	0.1267	1.055
Lsat_1_v5_gn_2_86480.1	Lsat_1_v5_gn_4_175780.1	1.7524	175240000	0.2503	0.483	1.9301
Lsat_1_v5_gn_2_86281.1	Lsat_1_v5_gn_4_175421.1	0.7768	77680000	0.1882	0.2526	1.3426
Lsat_1_v5_gn_2_86240.1	Lsat_1_v5_gn_4_175400.1	0.8416	84160000	0.1172	0.249	2.1249
Lsat_1_v5_gn_2_86220.1	Lsat_1_v5_gn_4_175320.1	1.6686	166860000	0.125	0.4401	3.5201
Lsat_1_v5_gn_2_86121.1	Lsat_1_v5_gn_4_175001.1	1.2049	120490000	0.131	0.325	2.4808
Lsat_1_v5_gn_2_85980.1	Lsat_1_v5_gn_4_173941.1	0.3855	38550000	0.0844	0.105	1.2441
Lsat_1_v5_gn_2_87480.1	Lsat_1_v5_gn_3_99041.1	0.7216	72160000	0.1766	0.2835	1.6054
Lsat_1_v5_gn_2_89421.1	Lsat_1_v5_gn_3_99620.1	0.8866	88660000	0.1573	0.2825	1.7953
Lsat_1_v5_gn_2_89281.1	Lsat_1_v5_gn_3_99741.1	0.6243	62430000	0.0931	0.1693	1.8185
Lsat_1_v5_gn_2_89321.1	Lsat_1_v5_gn_3_99781.1	0.2778	27780000	0.078	0.0763	0.9778
Lsat_1_v5_gn_2_89360.1	Lsat_1_v5_gn_3_99860.1	0.5468	54680000	0.2316	0.2088	0.9015
Lsat_1_v5_gn_2_88240.1	Lsat_1_v5_gn_3_98561.1	0.962	96200000	0.1683	0.2861	1.6995
Lsat_1_v5_gn_2_88240.1	Lsat_1_v5_gn_4_169901.1	1.1615	116150000	0.1724	0.3479	2.0184
Lsat_1_v5_gn_2_88200.1	Lsat_1_v5_gn_4_170041.1	2.8387	283870000	0.0584	0.605	10.3548
Lsat_1_v5_gn_2_88180.1	Lsat_1_v5_gn_4_170081.1	0.3925	39250000	0.1616	0.1379	0.8531
Lsat_1_v5_gn_2_88081.1	Lsat_1_v5_gn_4_170160.1	1.098	109800000	0.2709	0.396	1.4614
Lsat_1_v5_gn_2_87880.1	Lsat_1_v5_gn_4_170321.1	2.3007	230070000	0.2747	0.6541	2.3807
Lsat_1_v5_gn_2_88261.1	Lsat_1_v5_gn_4_178260.1	1.2851	128510000	0.2092	0.3847	1.8391
Lsat_1_v5_gn_2_88961.1	Lsat_1_v5_gn_4_177861.1	0.4919	49190000	0.152	0.1496	0.9843
Lsat_1_v5_gn_2_88561.1	Lsat_1_v5_gn_4_176921.1	0.2621	26210000	0.0634	0.0579	0.9127
Lsat_1_v5_gn_2_88460.1	Lsat_1_v5_gn_4_179941.1	0.2585	25850000	0.0806	0.0712	0.884
Lsat_1_v5_gn_2_90461.1	Lsat_1_v5_gn_4_180001.1	4.664	466400000	0.0105	0.7137	67.798
Lsat_1_v5_gn_2_90740.1	Lsat_1_v5_gn_4_180821.1	0.5138	51380000	0.1329	0.1915	1.4407
Lsat_1_v5_gn_2_90760.1	Lsat_1_v5_gn_4_180741.1	0.785	78500000	0.1479	0.2367	1.6011
Lsat_1_v5_gn_2_92861.1	Lsat_1_v5_gn_4_180600.1	0.65	65000000	0.1162	0.1965	1.6909
Lsat_1_v5_gn_2_92740.1	Lsat_1_v5_gn_4_181900.1	0.3188	31880000	0.112	0.1071	0.9562
Lsat_1_v5_gn_2_92300.1	Lsat_1_v5_gn_4_181460.1	0.7639	76390000	0.1155	0.2398	2.0765
Lsat_1_v5_gn_2_92160.1	Lsat_1_v5_gn_4_182341.1	0.2358	23580000	0.0803	0.0677	0.8438
Lsat_1_v5_gn_2_92041.1	Lsat_1_v5_gn_4_182460.1	1.0248	102480000	0.1305	0.3008	2.3056
Lsat_1_v5_gn_2_92021.1	Lsat_1_v5_gn_4_182500.1	0.2495	24950000	0.1377	0.0881	0.6396
Lsat_1_v5_gn_2_91940.1	Lsat_1_v5_gn_4_182581.1	1.1243	112430000	0.3702	0.402	1.0859
Lsat_1_v5_gn_2_91901.1	Lsat_1_v5_gn_4_182620.1	0.4579	45790000	0.246	0.2017	0.8198
Lsat_1_v5_gn_2_91781.1	Lsat_1_v5_gn_4_182740.1	0.8315	83150000	0.3101	0.3165	1.0207
Lsat_1_v5_gn_2_91740.1	Lsat_1_v5_gn_4_182901.1	0.3845	38450000	0.1362	0.125	0.9177
Lsat_1_v5_gn_2_91621.1	Lsat_1_v5_gn_4_183140.1	0.5839	58390000	0.1601	0.2011	1.256
Lsat_1_v5_gn_2_91581.1	Lsat_1_v5_gn_4_183220.1	0.8049	80490000	0.388	0.3588	0.9247
Lsat_1_v5_gn_2_91520.1	Lsat_1_v5_gn_4_183501.1	0.9861	98610000	0.3224	0.3945	1.2234
Lsat_1_v5_gn_2_91500.1	Lsat_1_v5_gn_4_183360.1	0.6101	61010000	0.1736	0.2077	1.1965
Lsat_1_v5_gn_2_91461.1	Lsat_1_v5_gn_4_183900.1	0.5984	59840000	0.2482	0.246	0.9908
Lsat_1_v5_gn_2_91361.1	Lsat_1_v5_gn_4_184300.1	0.3492	34920000	0.0896	0.1031	1.1512
Lsat_1_v5_gn_2_91280.1	Lsat_1_v5_gn_4_184321.1	0.475	47500000	0.0539	0.1138	2.1123
Lsat_1_v5_gn_2_91101.1	Lsat_1_v5_gn_4_184520.1	0.4604	46040000	0.1647	0.1753	1.0643
Lsat_1_v5_gn_2_93441.1	Lsat_1_v5_gn_4_184641.1	0.8927	89270000	0.2852	0.3224	1.1307
Lsat_1_v5_gn_2_93480.1	Lsat_1_v5_gn_4_184700.1	0.4871	48710000	0.1766	0.1734	0.9819
Lsat_1_v5_gn_2_93521.1	Lsat_1_v5_gn_4_184741.1	1.283	128300000	0.1781	0.3826	2.1477
Lsat_1_v5_gn_2_93720.1	Lsat_1_v5_gn_4_185601.1	0.3457	34570000	0.0737	0.091	1.2334
Lsat_1_v5_gn_2_93741.1	Lsat_1_v5_gn_4_185560.1	0.7754	77540000	0.2549	0.3074	1.206
Lsat_1_v5_gn_2_94020.1	Lsat_1_v5_gn_4_185381.1	0.4855	48550000	0.1522	0.1597	1.0496
Lsat_1_v5_gn_2_95040.1	Lsat_1_v5_gn_1_59281.1	0.2095	20950000	0.0147	0.015	1.0188
Lsat_1_v5_gn_2_95660.1	Lsat_1_v5_gn_1_62101.1	0.4811	48110000	0.1994	0.189	0.9479
Lsat_1_v5_gn_2_96940.1	Lsat_1_v5_gn_1_61941.1	0.6063	60630000	0.4785	0.2994	0.6256
Lsat_1_v5_gn_2_96761.1	Lsat_1_v5_gn_1_61880.1	0.2128	21280000	0.0622	0.0486	0.7823
Lsat_1_v5_gn_2_98981.1	Lsat_1_v5_gn_1_61380.1	0.6307	63070000	0.1521	0.1979	1.3007
Lsat_1_v5_gn_2_95861.1	Lsat_1_v5_gn_6_39761.1	0.2305	23050000	0.0869	0.0666	0.7661
Lsat_1_v5_gn_2_95681.1	Lsat_1_v5_gn_6_39540.1	2.5999	259990000	0.0202	0.492	24.372
Lsat_1_v5_gn_2_95660.1	Lsat_1_v5_gn_6_39460.1	0.3544	35440000	0.0924	0.1058	1.145
Lsat_1_v5_gn_2_95641.1	Lsat_1_v5_gn_6_41721.1	0.661	66100000	0.0976	0.2397	2.4569
Lsat_1_v5_gn_2_95620.1	Lsat_1_v5_gn_6_41440.1	0.4105	41050000	0.1264	0.1264	1.0001
Lsat_1_v5_gn_2_95521.1	Lsat_1_v5_gn_6_41321.1	0.3947	39470000	0.1415	0.1295	0.9156
Lsat_1_v5_gn_2_95461.1	Lsat_1_v5_gn_6_41301.1	0.2803	28030000	0.0365	0.0422	1.1545
Lsat_1_v5_gn_2_96420.1	Lsat_1_v5_gn_6_41140.1	0.6417	64170000	0.1901	0.2093	1.1008
Lsat_1_v5_gn_2_96600.1	Lsat_1_v5_gn_6_42601.1	0.3362	33620000	0.0727	0.0805	1.1079
Lsat_1_v5_gn_2_96721.1	Lsat_1_v5_gn_6_42781.1	0.6	60000000	0.1356	0.1958	1.4442
Lsat_1_v5_gn_2_96761.1	Lsat_1_v5_gn_6_42821.1	0.2179	21790000	0.0487	0.0426	0.8737
Lsat_1_v5_gn_2_96860.1	Lsat_1_v5_gn_6_42460.1	0.4344	43440000	0.1657	0.1516	0.9147
Lsat_1_v5_gn_2_96881.1	Lsat_1_v5_gn_6_42481.1	0.3462	34620000	0.116	0.1188	1.0241
Lsat_1_v5_gn_2_98981.1	Lsat_1_v5_gn_6_42521.1	0.7039	70390000	0.2549	0.2725	1.0688
Lsat_1_v5_gn_2_99000.1	Lsat_1_v5_gn_6_42101.1	0.3749	37490000	0.2092	0.1595	0.7625
Lsat_1_v5_gn_2_99021.1	Lsat_1_v5_gn_6_41981.1	0.5037	50370000	0.2524	0.2181	0.8641
Lsat_1_v5_gn_2_99900.1	Lsat_1_v5_gn_6_43360.1	0.8502	85020000	0.3008	0.3141	1.0444
Lsat_1_v5_gn_2_99561.1	Lsat_1_v5_gn_1_63561.1	0.3393	33930000	0.1334	0.1288	0.9658
Lsat_1_v5_gn_2_99701.1	Lsat_1_v5_gn_1_63701.1	0.2677	26770000	0.0578	0.057	0.9858
Lsat_1_v5_gn_2_98901.1	Lsat_1_v5_gn_1_63980.1	1.9097	190970000	0.2727	0.5672	2.0799
Lsat_1_v5_gn_2_100520.1	Lsat_1_v5_gn_1_64020.1	0.7676	76760000	0.2173	0.2758	1.2689
Lsat_1_v5_gn_2_100461.1	Lsat_1_v5_gn_1_64040.1	0.3073	30730000	0.1689	0.1305	0.7728
Lsat_1_v5_gn_2_100301.1	Lsat_1_v5_gn_1_64060.1	0.5888	58880000	0.2435	0.2455	1.0082
Lsat_1_v5_gn_2_100281.1	Lsat_1_v5_gn_1_64080.1	0.5071	50710000	0.161	0.191	1.1859
Lsat_1_v5_gn_2_100261.1	Lsat_1_v5_gn_1_64100.1	1.2371	123710000	0.2258	0.3678	1.6289
Lsat_1_v5_gn_2_100160.1	Lsat_1_v5_gn_1_64141.1	0.4478	44780000	0.184	0.1764	0.959
Lsat_1_v5_gn_2_100120.1	Lsat_1_v5_gn_1_64201.1	0.4293	42930000	0.2344	0.1781	0.7599
Lsat_1_v5_gn_2_100100.1	Lsat_1_v5_gn_1_64221.1	0.6464	64640000	0.2885	0.2531	0.8775
Lsat_1_v5_gn_2_100021.1	Lsat_1_v5_gn_1_64240.1	0.1378	13780000	0.001	0.0006	0.6463
Lsat_1_v5_gn_2_98541.1	Lsat_1_v5_gn_1_64300.1	0.2268	22680000	0.0289	0.0265	0.9175
Lsat_1_v5_gn_2_98481.1	Lsat_1_v5_gn_1_65340.1	1.5416	154160000	0.4647	0.5096	1.0967
Lsat_1_v5_gn_2_98320.1	Lsat_1_v5_gn_1_65381.1	0.7676	76760000	0.2754	0.2981	1.0824
Lsat_1_v5_gn_2_98280.1	Lsat_1_v5_gn_1_65421.1	0.3794	37940000	0.0873	0.1089	1.2472
Lsat_1_v5_gn_2_98261.1	Lsat_1_v5_gn_1_65560.1	0.7039	70390000	0.2103	0.2487	1.1822
Lsat_1_v5_gn_2_98240.1	Lsat_1_v5_gn_1_65581.1	0.6583	65830000	0.2021	0.2359	1.1671
Lsat_1_v5_gn_2_98180.1	Lsat_1_v5_gn_1_65800.1	1.4154	141540000	0.1835	0.4348	2.3699
Lsat_1_v5_gn_2_99721.1	Lsat_1_v5_gn_6_45361.1	17.449	1744900000	0.0165	1.0475	63.4823
Lsat_1_v5_gn_2_98921.1	Lsat_1_v5_gn_6_45461.1	0.7748	77480000	0.2042	0.2767	1.3548
Lsat_1_v5_gn_2_98701.1	Lsat_1_v5_gn_6_45540.1	0.3855	38550000	0.0937	0.1026	1.0961
Lsat_1_v5_gn_2_100461.1	Lsat_1_v5_gn_6_45560.1	0.2688	26880000	0.165	0.113	0.6847
Lsat_1_v5_gn_2_100301.1	Lsat_1_v5_gn_6_45580.1	2.4036	240360000	0.0868	0.5672	6.5313
Lsat_1_v5_gn_2_100140.1	Lsat_1_v5_gn_6_45641.1	0.3184	31840000	0.0618	0.0698	1.1299
Lsat_1_v5_gn_2_100120.1	Lsat_1_v5_gn_6_45780.1	0.1521	15210000	0.8818	0.1267	0.1437
Lsat_1_v5_gn_2_100100.1	Lsat_1_v5_gn_6_45881.1	0.3461	34610000	0.2032	0.1343	0.6612
Lsat_1_v5_gn_2_100021.1	Lsat_1_v5_gn_6_45980.1	0.1663	16630000	0.0072	0.0055	0.7647
Lsat_1_v5_gn_2_98481.1	Lsat_1_v5_gn_6_46020.1	1.2225	122250000	0.3768	0.4303	1.142
Lsat_1_v5_gn_2_98320.1	Lsat_1_v5_gn_6_46001.1	0.847	84700000	0.1728	0.2699	1.5617
Lsat_1_v5_gn_2_98261.1	Lsat_1_v5_gn_6_46781.1	0.7317	73170000	0.1931	0.2442	1.2646
Lsat_1_v5_gn_2_98240.1	Lsat_1_v5_gn_6_46760.1	0.4897	48970000	0.1834	0.1785	0.9734
Lsat_1_v5_gn_2_97800.1	Lsat_1_v5_gn_6_47121.1	0.5283	52830000	0.2277	0.2355	1.0341
Lsat_1_v5_gn_2_97681.1	Lsat_1_v5_gn_6_47421.1	0.4883	48830000	0.1584	0.1652	1.0428
Lsat_1_v5_gn_2_100640.1	Lsat_1_v5_gn_6_47221.1	0.4568	45680000	0.1424	0.1643	1.1537
Lsat_1_v5_gn_2_100821.1	Lsat_1_v5_gn_6_48240.1	0.3722	37220000	0.199	0.1421	0.7141
Lsat_1_v5_gn_2_100901.1	Lsat_1_v5_gn_6_48301.1	0.3286	32860000	0.0901	0.0874	0.9705
Lsat_1_v5_gn_2_101021.1	Lsat_1_v5_gn_6_48661.1	0.1927	19270000	0.1034	0.0562	0.5434
Lsat_1_v5_gn_2_101700.1	Lsat_1_v5_gn_1_58480.1	0.6555	65550000	0.1955	0.208	1.064
Lsat_1_v5_gn_2_101721.1	Lsat_1_v5_gn_1_58521.1	0.6432	64320000	0.1496	0.2154	1.4397
Lsat_1_v5_gn_2_101800.1	Lsat_1_v5_gn_1_58580.1	1.1864	118640000	0.3233	0.4359	1.3485
Lsat_1_v5_gn_2_101821.1	Lsat_1_v5_gn_1_58621.1	0.2807	28070000	0.0815	0.0647	0.7945
Lsat_1_v5_gn_2_101961.1	Lsat_1_v5_gn_1_56861.1	1.0429	104290000	0.2256	0.3453	1.5306
Lsat_1_v5_gn_2_102020.1	Lsat_1_v5_gn_1_56540.1	0.7495	74950000	0.1967	0.2785	1.4156
Lsat_1_v5_gn_2_102201.1	Lsat_1_v5_gn_1_56460.1	0.2207	22070000	0.0664	0.0547	0.8237
Lsat_1_v5_gn_2_103961.1	Lsat_1_v5_gn_1_56260.1	0.2909	29090000	0.119	0.1007	0.8467
Lsat_1_v5_gn_2_103620.1	Lsat_1_v5_gn_1_55260.1	0.6659	66590000	0.2269	0.2538	1.1186
Lsat_1_v5_gn_2_101721.1	Lsat_1_v5_gn_6_34800.1	0.5513	55130000	0.1695	0.2031	1.1984
Lsat_1_v5_gn_2_101780.1	Lsat_1_v5_gn_6_34661.1	0.4707	47070000	0.1536	0.1924	1.2526
Lsat_1_v5_gn_2_101821.1	Lsat_1_v5_gn_6_34600.1	0.3356	33560000	0.0853	0.0837	0.9811
Lsat_1_v5_gn_2_101961.1	Lsat_1_v5_gn_6_34001.1	1.8665	186650000	0.0069	0.4504	65.5077
Lsat_1_v5_gn_2_102020.1	Lsat_1_v5_gn_6_34261.1	1.0748	107480000	0.1447	0.333	2.3009
Lsat_1_v5_gn_2_102081.1	Lsat_1_v5_gn_6_31981.1	0.9899	98990000	0.392	0.3774	0.9629
Lsat_1_v5_gn_2_102081.1	Lsat_1_v5_gn_6_34421.1	1.0136	101360000	0.3471	0.3683	1.061
Lsat_1_v5_gn_2_102360.1	Lsat_1_v5_gn_6_34460.1	1.218	121800000	0.1382	0.3383	2.447
Lsat_1_v5_gn_2_104041.1	Lsat_1_v5_gn_6_32121.1	0.1664	16640000	0.0497	0.0318	0.6385
Lsat_1_v5_gn_2_103561.1	Lsat_1_v5_gn_6_31780.1	0.5881	58810000	0.1607	0.1894	1.1786
Lsat_1_v5_gn_2_103600.1	Lsat_1_v5_gn_6_31701.1	0.1966	19660000	0.1162	0.0643	0.5531
Lsat_1_v5_gn_2_103660.1	Lsat_1_v5_gn_6_31501.1	0.9554	95540000	0.1326	0.2832	2.1353
Lsat_1_v5_gn_2_103720.1	Lsat_1_v5_gn_6_31481.1	0.5546	55460000	0.3151	0.2439	0.7742
Lsat_1_v5_gn_2_103381.1	Lsat_1_v5_gn_8_17420.1	2.2986	229860000	0.0068	0.4823	70.6558
Lsat_1_v5_gn_2_103361.1	Lsat_1_v5_gn_8_17660.1	0.6622	66220000	0.1571	0.206	1.3109
Lsat_1_v5_gn_2_103340.1	Lsat_1_v5_gn_8_17681.1	0.3687	36870000	0.2591	0.1714	0.6615
Lsat_1_v5_gn_2_103301.1	Lsat_1_v5_gn_8_17720.1	0.7687	76870000	0.2602	0.3118	1.1987
Lsat_1_v5_gn_2_103280.1	Lsat_1_v5_gn_8_17741.1	0.6373	63730000	0.1387	0.21	1.514
Lsat_1_v5_gn_2_103201.1	Lsat_1_v5_gn_8_17860.1	0.3342	33420000	0.1168	0.1046	0.8958
Lsat_1_v5_gn_2_103100.1	Lsat_1_v5_gn_8_22741.1	1.8859	188590000	0.2502	0.5403	2.1594
Lsat_1_v5_gn_2_102901.1	Lsat_1_v5_gn_8_22940.1	0.2177	21770000	0.0074	0.0098	1.32
Lsat_1_v5_gn_2_102881.1	Lsat_1_v5_gn_8_23060.1	0.6967	69670000	0.4687	0.337	0.7191
Lsat_1_v5_gn_2_102840.1	Lsat_1_v5_gn_8_23081.1	0.4524	45240000	0.1797	0.1685	0.9378
Lsat_1_v5_gn_2_102701.1	Lsat_1_v5_gn_8_23180.1	0.7999	79990000	0.1847	0.2621	1.4187
Lsat_1_v5_gn_2_104760.1	Lsat_1_v5_gn_8_23200.1	0.3579	35790000	0.1191	0.1318	1.1063
Lsat_1_v5_gn_2_104781.1	Lsat_1_v5_gn_8_24401.1	4.1575	415750000	0.1072	0.6589	6.1461
Lsat_1_v5_gn_2_104821.1	Lsat_1_v5_gn_8_24501.1	0.4218	42180000	0.1247	0.1362	1.0922
Lsat_1_v5_gn_2_104741.1	Lsat_1_v5_gn_8_24561.1	0.3086	30860000	0.1738	0.124	0.7138
Lsat_1_v5_gn_2_104961.1	Lsat_1_v5_gn_8_23901.1	0.7455	74550000	0.097	0.2443	2.5196
Lsat_1_v5_gn_2_104621.1	Lsat_1_v5_gn_8_23960.1	0.4542	45420000	0.3098	0.2058	0.6642
Lsat_1_v5_gn_2_104501.1	Lsat_1_v5_gn_8_24060.1	1.3291	132910000	0.4384	0.5078	1.1585
Lsat_1_v5_gn_2_104420.1	Lsat_1_v5_gn_8_24121.1	0.3946	39460000	0.1616	0.1436	0.8887
Lsat_1_v5_gn_2_104400.1	Lsat_1_v5_gn_8_24221.1	0.1423	14230000	0.006	0.0042	0.6983
Lsat_1_v5_gn_2_104161.1	Lsat_1_v5_gn_8_24340.1	1.0741	107410000	0.2112	0.3652	1.7289
Lsat_1_v5_gn_2_104821.1	Lsat_1_v5_gn_0_7441.1	0.9003	90030000	0.0876	0.2396	2.7367
Lsat_1_v5_gn_2_105021.1	Lsat_1_v5_gn_0_7461.1	2.5867	258670000	0.2715	0.6482	2.3875
Lsat_1_v5_gn_2_104961.1	Lsat_1_v5_gn_0_7521.1	0.5933	59330000	0.2021	0.2121	1.049
Lsat_1_v5_gn_2_104661.1	Lsat_1_v5_gn_0_7560.1	0.8578	85780000	0.2602	0.3084	1.1853
Lsat_1_v5_gn_2_104600.1	Lsat_1_v5_gn_0_7601.1	0.1912	19120000	0.0639	0.0425	0.6655
Lsat_1_v5_gn_2_104520.1	Lsat_1_v5_gn_0_7801.1	0.2816	28160000	0.137	0.102	0.7443
Lsat_1_v5_gn_2_104400.1	Lsat_1_v5_gn_0_8021.1	0.1512	15120000	0.0094	0.008	0.8456
Lsat_1_v5_gn_2_104281.1	Lsat_1_v5_gn_0_8120.1	0.2738	27380000	0.0858	0.0696	0.8115
Lsat_1_v5_gn_2_104201.1	Lsat_1_v5_gn_0_8140.1	0.2697	26970000	0.0819	0.0742	0.9059
Lsat_1_v5_gn_2_104141.1	Lsat_1_v5_gn_0_8220.1	0.7915	79150000	0.135	0.2469	1.8293
Lsat_1_v5_gn_2_105521.1	Lsat_1_v5_gn_0_8241.1	0.9418	94180000	0.157	0.2866	1.8255
Lsat_1_v5_gn_2_105600.1	Lsat_1_v5_gn_9_47120.1	0.3467	34670000	0.1293	0.1125	0.87
Lsat_1_v5_gn_2_105620.1	Lsat_1_v5_gn_9_47160.1	0.2514	25140000	0.0172	0.0272	1.5779
Lsat_1_v5_gn_2_105761.1	Lsat_1_v5_gn_9_47200.1	0.6677	66770000	0.2264	0.271	1.1971
Lsat_1_v5_gn_2_107041.1	Lsat_1_v5_gn_1_52361.1	0.2623	26230000	0.0562	0.0506	0.9001
Lsat_1_v5_gn_2_106861.1	Lsat_1_v5_gn_1_52240.1	0.8499	84990000	0.1273	0.2704	2.1244
Lsat_1_v5_gn_2_106721.1	Lsat_1_v5_gn_1_52061.1	0.3217	32170000	0.0455	0.0649	1.4259
Lsat_1_v5_gn_2_106620.1	Lsat_1_v5_gn_1_51940.1	1.7943	179430000	0.2327	0.4887	2.1004
Lsat_1_v5_gn_2_106561.1	Lsat_1_v5_gn_1_53120.1	0.4589	45890000	0.2535	0.1944	0.7671
Lsat_1_v5_gn_2_106480.1	Lsat_1_v5_gn_1_53261.1	0.7139	71390000	0.1672	0.2307	1.3802
Lsat_1_v5_gn_2_106620.1	Lsat_1_v5_gn_6_27941.1	0.8322	83220000	0.1824	0.2714	1.488
Lsat_1_v5_gn_2_106441.1	Lsat_1_v5_gn_6_30921.1	1.8996	189960000	0.2202	0.4922	2.2353
Lsat_1_v5_gn_2_108781.1	Lsat_1_v5_gn_6_30461.1	0.4684	46840000	0.1754	0.1699	0.9683
Lsat_1_v5_gn_2_109580.1	Lsat_1_v5_gn_6_29721.1	0.8766	87660000	0.2424	0.334	1.3777
Lsat_1_v5_gn_2_109641.1	Lsat_1_v5_gn_6_29660.1	4.3769	437690000	0.0096	0.7462	77.7116
Lsat_1_v5_gn_2_109681.1	Lsat_1_v5_gn_6_29620.1	0.4166	41660000	0.0881	0.1187	1.3472
Lsat_1_v5_gn_2_109741.1	Lsat_1_v5_gn_6_29600.1	0.5465	54650000	0.2164	0.2117	0.9782
Lsat_1_v5_gn_2_109940.1	Lsat_1_v5_gn_6_29561.1	0.2991	29910000	0.1823	0.1154	0.6332
Lsat_1_v5_gn_2_110381.1	Lsat_1_v5_gn_6_33321.1	1.3026	130260000	0.2365	0.3959	1.674
Lsat_1_v5_gn_2_111320.1	Lsat_1_v5_gn_6_33020.1	0.4071	40710000	0.1308	0.1388	1.0616
Lsat_1_v5_gn_2_110620.1	Lsat_1_v5_gn_6_32460.1	0.1377	13770000	0.105	0.0462	0.4398
Lsat_1_v5_gn_2_110581.1	Lsat_1_v5_gn_6_32421.1	0.3446	34460000	0.1947	0.1432	0.7357
Lsat_1_v5_gn_2_110560.1	Lsat_1_v5_gn_6_32400.1	11.7851	1178510000	0.0139	1.0877	78.4332
Lsat_1_v5_gn_2_110521.1	Lsat_1_v5_gn_6_32381.1	0.259	25900000	0.0841	0.0708	0.8419
Lsat_1_v5_gn_2_109480.1	Lsat_1_v5_gn_1_53981.1	0.1962	19620000	0.0143	0.0141	0.987
Lsat_1_v5_gn_2_109600.1	Lsat_1_v5_gn_1_53901.1	0.1224	12240000	0.0092	0.006	0.6518
Lsat_1_v5_gn_2_109620.1	Lsat_1_v5_gn_1_53881.1	4.3658	436580000	0.2054	0.8448	4.1131
Lsat_1_v5_gn_2_109681.1	Lsat_1_v5_gn_1_53800.1	0.4516	45160000	0.0703	0.1247	1.7728
Lsat_1_v5_gn_2_109721.1	Lsat_1_v5_gn_1_53780.1	0.3962	39620000	0.1262	0.1339	1.0607
Lsat_1_v5_gn_2_109741.1	Lsat_1_v5_gn_1_53680.1	0.6293	62930000	0.2748	0.258	0.9389
Lsat_1_v5_gn_2_113641.1	Lsat_1_v5_gn_8_19961.1	0.5502	55020000	0.1387	0.1698	1.2238
Lsat_1_v5_gn_2_113681.1	Lsat_1_v5_gn_8_20001.1	1.2464	124640000	0.0927	0.3238	3.4918
Lsat_1_v5_gn_2_114040.1	Lsat_1_v5_gn_8_19061.1	1.6921	169210000	0.2643	0.4888	1.8496
Lsat_1_v5_gn_2_114201.1	Lsat_1_v5_gn_8_21520.1	0.6798	67980000	0.2299	0.2387	1.038
Lsat_1_v5_gn_2_115180.1	Lsat_1_v5_gn_8_21421.1	0.4256	42560000	0.0974	0.118	1.211
Lsat_1_v5_gn_2_115321.1	Lsat_1_v5_gn_8_21320.1	0.4087	40870000	0.2842	0.1774	0.6243
Lsat_1_v5_gn_2_115481.1	Lsat_1_v5_gn_8_21240.1	0.3324	33240000	0.1565	0.1245	0.7959
Lsat_1_v5_gn_2_115161.1	Lsat_1_v5_gn_6_29620.1	0.5316	53160000	0.1151	0.1798	1.5617
Lsat_1_v5_gn_2_115281.1	Lsat_1_v5_gn_6_29540.1	0.9449	94490000	0.0297	0.2347	7.9136
Lsat_1_v5_gn_2_116301.1	Lsat_1_v5_gn_6_33020.1	2.6013	260130000	0.0092	0.5748	62.5832
Lsat_1_v5_gn_2_115560.1	Lsat_1_v5_gn_6_32941.1	0.6934	69340000	0.0022	0.1653	73.6091
Lsat_1_v5_gn_2_115661.1	Lsat_1_v5_gn_6_32900.1	3.5952	359520000	0.009	0.657	72.8655
Lsat_1_v5_gn_2_116160.1	Lsat_1_v5_gn_8_18040.1	0.8861	88610000	0.3304	0.3667	1.1097
Lsat_1_v5_gn_2_116240.1	Lsat_1_v5_gn_8_18080.1	0.3633	36330000	0.1773	0.1426	0.8041
Lsat_1_v5_gn_2_116301.1	Lsat_1_v5_gn_8_18121.1	0.3633	36330000	0.0536	0.0711	1.3279
Lsat_1_v5_gn_2_115601.1	Lsat_1_v5_gn_8_18241.1	0.1418	14180000	0.049	0.0263	0.5356
Lsat_1_v5_gn_2_115680.1	Lsat_1_v5_gn_8_18340.1	0.5623	56230000	0.1131	0.1664	1.4714
Lsat_1_v5_gn_2_115701.1	Lsat_1_v5_gn_8_18361.1	1.6393	163930000	0.3097	0.4974	1.6057
Lsat_1_v5_gn_2_115761.1	Lsat_1_v5_gn_8_17360.1	0.5911	59110000	0.1854	0.2339	1.2619
Lsat_1_v5_gn_2_115780.1	Lsat_1_v5_gn_8_17180.1	2.0841	208410000	0.1729	0.4838	2.7978
Lsat_1_v5_gn_2_115940.1	Lsat_1_v5_gn_8_16880.1	0.2058	20580000	0.0282	0.0265	0.9406
Lsat_1_v5_gn_2_115960.1	Lsat_1_v5_gn_8_16161.1	0.3034	30340000	0.0751	0.0743	0.9887
Lsat_1_v5_gn_2_117620.1	Lsat_1_v5_gn_8_16081.1	1.0471	104710000	0.083	0.2581	3.1109
Lsat_1_v5_gn_2_117661.1	Lsat_1_v5_gn_8_15960.1	1.2832	128320000	0.1333	0.3491	2.6197
Lsat_1_v5_gn_2_115601.1	Lsat_1_v5_gn_9_66241.1	0.2512	25120000	0.0226	0.0266	1.1744
Lsat_1_v5_gn_2_115940.1	Lsat_1_v5_gn_9_66280.1	0.2826	28260000	0.0094	0.0235	2.4956
Lsat_1_v5_gn_2_116501.1	Lsat_1_v5_gn_9_65181.1	0.493	49300000	0.1204	0.1567	1.302
Lsat_1_v5_gn_2_116621.1	Lsat_1_v5_gn_9_65361.1	0.2058	20580000	0.0431	0.0373	0.8662
Lsat_1_v5_gn_2_116640.1	Lsat_1_v5_gn_9_65381.1	0.45	45000000	0.0208	0.0664	3.1958
Lsat_1_v5_gn_2_116981.1	Lsat_1_v5_gn_8_14501.1	1.2662	126620000	0.5129	0.4696	0.9157
Lsat_1_v5_gn_2_117260.1	Lsat_1_v5_gn_8_14561.1	0.2673	26730000	0.1294	0.0942	0.7281
Lsat_1_v5_gn_2_117820.1	Lsat_1_v5_gn_8_14760.1	0.2173	21730000	0.076	0.0592	0.7784
Lsat_1_v5_gn_2_117840.1	Lsat_1_v5_gn_8_14820.1	0.454	45400000	0.2485	0.1991	0.8014
Lsat_1_v5_gn_2_118001.1	Lsat_1_v5_gn_8_14940.1	11.7342	1173420000	0.0159	0.9828	61.8029
Lsat_1_v5_gn_2_118860.1	Lsat_1_v5_gn_8_15040.1	0.4321	43210000	0.1587	0.1457	0.9176
Lsat_1_v5_gn_2_118200.1	Lsat_1_v5_gn_8_15080.1	0.6034	60340000	0.1629	0.1972	1.2108
Lsat_1_v5_gn_2_119040.1	Lsat_1_v5_gn_8_15340.1	0.3541	35410000	0.0956	0.0983	1.0282
Lsat_1_v5_gn_2_119141.1	Lsat_1_v5_gn_8_15560.1	0.6457	64570000	0.2071	0.2423	1.17
Lsat_1_v5_gn_2_119121.1	Lsat_1_v5_gn_8_15580.1	0.2944	29440000	0.1693	0.1216	0.7184
Lsat_1_v5_gn_2_119741.1	Lsat_1_v5_gn_8_15640.1	0.3268	32680000	0.1966	0.1459	0.7417
Lsat_1_v5_gn_2_117921.1	Lsat_1_v5_gn_9_63521.1	0.2374	23740000	0.0529	0.0445	0.8411
Lsat_1_v5_gn_2_118681.1	Lsat_1_v5_gn_9_64040.1	0.7884	78840000	0.2524	0.2673	1.059
Lsat_1_v5_gn_2_118260.1	Lsat_1_v5_gn_9_65040.1	0.4465	44650000	0.1703	0.1534	0.9007
Lsat_1_v5_gn_2_118901.1	Lsat_1_v5_gn_9_66001.1	1.0129	101290000	0.1743	0.3257	1.8688
Lsat_1_v5_gn_2_119101.1	Lsat_1_v5_gn_9_65421.1	0.3105	31050000	0.0884	0.0908	1.0267
Lsat_1_v5_gn_2_122000.1	Lsat_1_v5_gn_9_61461.1	0.4103	41030000	0.1156	0.1248	1.0802
Lsat_1_v5_gn_2_122581.1	Lsat_1_v5_gn_9_61420.1	0.5009	50090000	0.2057	0.2043	0.9929
Lsat_1_v5_gn_2_122961.1	Lsat_1_v5_gn_9_61260.1	0.5121	51210000	0.1862	0.181	0.9722
Lsat_1_v5_gn_2_123580.1	Lsat_1_v5_gn_9_61540.1	0.3421	34210000	0.0495	0.0679	1.3717
Lsat_1_v5_gn_2_124860.1	Lsat_1_v5_gn_9_61600.1	0.6724	67240000	0.0949	0.188	1.9799
Lsat_1_v5_gn_2_124621.1	Lsat_1_v5_gn_9_61640.1	0.4437	44370000	0.1498	0.1519	1.0142
Lsat_1_v5_gn_2_124521.1	Lsat_1_v5_gn_9_62180.1	0.3496	34960000	0.0913	0.099	1.0847
Lsat_1_v5_gn_2_124121.1	Lsat_1_v5_gn_9_62220.1	0.2239	22390000	0.0213	0.0197	0.927
Lsat_1_v5_gn_2_124020.1	Lsat_1_v5_gn_9_62281.1	0.7398	73980000	0.1891	0.2468	1.3055
Lsat_1_v5_gn_2_123920.1	Lsat_1_v5_gn_9_62441.1	0.7019	70190000	0.2012	0.2331	1.1584
Lsat_1_v5_gn_2_123620.1	Lsat_1_v5_gn_9_60961.1	0.899	89900000	0.2463	0.3365	1.3661
Lsat_1_v5_gn_2_122761.1	Lsat_1_v5_gn_8_12340.1	0.6047	60470000	0.1879	0.2234	1.1885
Lsat_1_v5_gn_2_122861.1	Lsat_1_v5_gn_8_12320.1	0.2839	28390000	0.0514	0.0654	1.2709
Lsat_1_v5_gn_2_123281.1	Lsat_1_v5_gn_8_12100.1	0.7075	70750000	0.1008	0.1902	1.8869
Lsat_1_v5_gn_2_123400.1	Lsat_1_v5_gn_8_12041.1	1.3918	139180000	0.0995	0.3642	3.6597
Lsat_1_v5_gn_2_123461.1	Lsat_1_v5_gn_8_12020.1	0.4398	43980000	0.1747	0.1506	0.8623
Lsat_1_v5_gn_2_123481.1	Lsat_1_v5_gn_8_11900.1	0.3209	32090000	0.2213	0.1389	0.6278
Lsat_1_v5_gn_2_123501.1	Lsat_1_v5_gn_8_11880.1	0.4973	49730000	0.1594	0.1896	1.1896
Lsat_1_v5_gn_2_124860.1	Lsat_1_v5_gn_8_11840.1	0.6087	60870000	0.0788	0.1485	1.8847
Lsat_1_v5_gn_2_124621.1	Lsat_1_v5_gn_8_11721.1	0.576	57600000	0.194	0.2065	1.0642
Lsat_1_v5_gn_2_124580.1	Lsat_1_v5_gn_8_11680.1	0.3532	35320000	0.1063	0.1033	0.9722
Lsat_1_v5_gn_2_124121.1	Lsat_1_v5_gn_8_12740.1	0.1669	16690000	0.0204	0.0143	0.6973
Lsat_1_v5_gn_2_124241.1	Lsat_1_v5_gn_8_12801.1	0.2613	26130000	0.121	0.0857	0.7084
Lsat_1_v5_gn_2_125601.1	Lsat_1_v5_gn_8_13161.1	0.3151	31510000	0.1159	0.0967	0.8349
Lsat_1_v5_gn_2_125861.1	Lsat_1_v5_gn_8_13361.1	0.2303	23030000	0.1308	0.0832	0.6363
Lsat_1_v5_gn_2_125901.1	Lsat_1_v5_gn_8_13381.1	0.7546	75460000	0.2296	0.2704	1.1775
Lsat_1_v5_gn_2_125300.1	Lsat_1_v5_gn_8_13561.1	0.3397	33970000	0.0695	0.0808	1.162
Lsat_1_v5_gn_2_125000.1	Lsat_1_v5_gn_8_13581.1	0.1891	18910000	0.0789	0.0502	0.6355
Lsat_1_v5_gn_2_126181.1	Lsat_1_v5_gn_8_13621.1	0.3175	31750000	0.1832	0.1317	0.7191
Lsat_1_v5_gn_2_126200.1	Lsat_1_v5_gn_8_11461.1	0.7648	76480000	0.3617	0.321	0.8877
Lsat_1_v5_gn_2_125840.1	Lsat_1_v5_gn_9_58560.1	0.5313	53130000	0.2054	0.2055	1.0008
Lsat_1_v5_gn_2_126000.1	Lsat_1_v5_gn_9_58821.1	0.3824	38240000	0.2223	0.1838	0.8267
Lsat_1_v5_gn_2_125341.1	Lsat_1_v5_gn_9_59340.1	0.3258	32580000	0.0879	0.0833	0.9481
Lsat_1_v5_gn_2_125121.1	Lsat_1_v5_gn_9_59600.1	0.5455	54550000	0.1183	0.1653	1.397
Lsat_1_v5_gn_2_125100.1	Lsat_1_v5_gn_9_59621.1	0.6525	65250000	0.139	0.2251	1.6198
Lsat_1_v5_gn_2_124880.1	Lsat_1_v5_gn_9_59761.1	0.2896	28960000	0.0611	0.0609	0.9972
Lsat_1_v5_gn_2_126181.1	Lsat_1_v5_gn_9_59881.1	0.3059	30590000	0.1359	0.1016	0.7473
Lsat_1_v5_gn_2_126200.1	Lsat_1_v5_gn_9_60020.1	1.0647	106470000	0.4278	0.41	0.9585
Lsat_1_v5_gn_2_126241.1	Lsat_1_v5_gn_9_60121.1	0.588	58800000	0.3005	0.2611	0.8689
Lsat_1_v5_gn_2_126361.1	Lsat_1_v5_gn_9_60180.1	0.376	37600000	0.1552	0.1388	0.8944
Lsat_1_v5_gn_2_126380.1	Lsat_1_v5_gn_9_60201.1	9.4498	944980000	0.0134	0.9101	67.962
Lsat_1_v5_gn_2_126800.1	Lsat_1_v5_gn_9_60240.1	0.5273	52730000	0.0778	0.155	1.9937
Lsat_1_v5_gn_2_126500.1	Lsat_1_v5_gn_9_60301.1	0.5716	57160000	0.113	0.1612	1.4264
Lsat_1_v5_gn_2_127400.1	Lsat_1_v5_gn_9_60380.1	0.412	41200000	0.1379	0.1373	0.9955
Lsat_1_v5_gn_2_128480.1	Lsat_1_v5_gn_8_10020.1	0.8119	81190000	0.1099	0.2123	1.9317
Lsat_1_v5_gn_2_128541.1	Lsat_1_v5_gn_8_10400.1	0.9981	99810000	0.3137	0.3763	1.1996
Lsat_1_v5_gn_2_128701.1	Lsat_1_v5_gn_8_10381.1	0.2028	20280000	0.0027	0.0024	0.8974
Lsat_1_v5_gn_2_128681.1	Lsat_1_v5_gn_8_10241.1	0.4529	45290000	0.1421	0.1413	0.9941
Lsat_1_v5_gn_2_129041.1	Lsat_1_v5_gn_8_8860.1	0.4177	41770000	0.1589	0.1558	0.9806
Lsat_1_v5_gn_2_128920.1	Lsat_1_v5_gn_8_8901.1	0.7223	72230000	0.1946	0.2449	1.2583
Lsat_1_v5_gn_2_128901.1	Lsat_1_v5_gn_8_8981.1	5.4114	541140000	0.012	0.7148	59.7931
Lsat_1_v5_gn_2_128861.1	Lsat_1_v5_gn_8_9000.1	0.8702	87020000	0.1663	0.3137	1.8864
Lsat_1_v5_gn_2_128840.1	Lsat_1_v5_gn_8_9221.1	0.7838	78380000	0.4095	0.3395	0.8291
Lsat_1_v5_gn_2_129560.1	Lsat_1_v5_gn_8_9241.1	0.4761	47610000	0.2456	0.1998	0.8137
Lsat_1_v5_gn_2_129520.1	Lsat_1_v5_gn_8_9361.1	0.3688	36880000	0.1114	0.1081	0.97
Lsat_1_v5_gn_2_129361.1	Lsat_1_v5_gn_8_9421.1	0.453	45300000	0.0263	0.0478	1.8183
Lsat_1_v5_gn_2_129860.1	Lsat_1_v5_gn_8_7861.1	0.5304	53040000	0.1121	0.1614	1.4403
Lsat_1_v5_gn_2_128701.1	Lsat_1_v5_gn_9_51840.1	0.1828	18280000	0.001	0.0008	0.7977
Lsat_1_v5_gn_2_128620.1	Lsat_1_v5_gn_9_52021.1	0.3333	33330000	0.1204	0.1142	0.9487
Lsat_1_v5_gn_2_129281.1	Lsat_1_v5_gn_9_52100.1	0.4675	46750000	0.1194	0.1309	1.0967
Lsat_1_v5_gn_2_129181.1	Lsat_1_v5_gn_9_52140.1	0.6377	63770000	0.3245	0.2787	0.8589
Lsat_1_v5_gn_2_128940.1	Lsat_1_v5_gn_9_52241.1	0.4123	41230000	0.1319	0.1516	1.1493
Lsat_1_v5_gn_2_129401.1	Lsat_1_v5_gn_9_52561.1	0.6098	60980000	0.2962	0.2615	0.8829
Lsat_1_v5_gn_2_129700.1	Lsat_1_v5_gn_9_52680.1	0.4759	47590000	0.1616	0.1688	1.0446
Lsat_1_v5_gn_2_130100.1	Lsat_1_v5_gn_9_52921.1	0.3874	38740000	0.1192	0.1314	1.1023
Lsat_1_v5_gn_2_130241.1	Lsat_1_v5_gn_9_53821.1	0.5461	54610000	0.2987	0.2344	0.7846
Lsat_1_v5_gn_2_130641.1	Lsat_1_v5_gn_9_54900.1	1.258	125800000	0.0849	0.3571	4.2066
Lsat_1_v5_gn_2_133101.1	Lsat_1_v5_gn_9_54401.1	0.8799	87990000	0.2369	0.3183	1.3434
Lsat_1_v5_gn_2_133040.1	Lsat_1_v5_gn_9_54340.1	0.688	68800000	0.4318	0.3511	0.8131
Lsat_1_v5_gn_2_131641.1	Lsat_1_v5_gn_9_54260.1	1.238	123800000	0.064	0.3986	6.2299
Lsat_1_v5_gn_2_131520.1	Lsat_1_v5_gn_8_6441.1	0.3509	35090000	0.138	0.1279	0.9267
Lsat_1_v5_gn_2_131480.1	Lsat_1_v5_gn_8_6481.1	0.8917	89170000	0.3902	0.3625	0.9289
Lsat_1_v5_gn_2_131421.1	Lsat_1_v5_gn_8_6520.1	0.4035	40350000	0.2336	0.1804	0.772
Lsat_1_v5_gn_2_131381.1	Lsat_1_v5_gn_8_6540.1	0.2256	22560000	0.0167	0.0152	0.9118
Lsat_1_v5_gn_2_131360.1	Lsat_1_v5_gn_8_6561.1	0.2667	26670000	0.0106	0.0211	1.9921
Lsat_1_v5_gn_2_131280.1	Lsat_1_v5_gn_8_6621.1	0.3672	36720000	0.1732	0.1433	0.8272
Lsat_1_v5_gn_2_131941.1	Lsat_1_v5_gn_8_8680.1	0.7335	73350000	0.0448	0.2315	5.165
Lsat_1_v5_gn_2_134000.1	Lsat_1_v5_gn_8_7181.1	0.2832	28320000	0.1976	0.1194	0.6043
Lsat_1_v5_gn_2_133560.1	Lsat_1_v5_gn_8_6281.1	0.783	78300000	0.1734	0.2412	1.3908
Lsat_1_v5_gn_2_133581.1	Lsat_1_v5_gn_8_6240.1	2.2489	224890000	0.2416	0.4865	2.0136
Lsat_1_v5_gn_2_133601.1	Lsat_1_v5_gn_8_6220.1	0.5629	56290000	0.2373	0.2205	0.9291
Lsat_1_v5_gn_2_133660.1	Lsat_1_v5_gn_8_6181.1	0.228	22800000	0.1249	0.0814	0.6519
Lsat_1_v5_gn_2_134361.1	Lsat_1_v5_gn_8_6141.1	0.6289	62890000	0.2098	0.2161	1.0302
Lsat_1_v5_gn_2_134301.1	Lsat_1_v5_gn_8_5781.1	0.9996	99960000	0.2046	0.3172	1.5498
Lsat_1_v5_gn_2_134201.1	Lsat_1_v5_gn_8_6081.1	0.563	56300000	0.1835	0.1913	1.0425
Lsat_1_v5_gn_2_134580.1	Lsat_1_v5_gn_8_4941.1	3.5965	359650000	0.2746	0.6661	2.4259
Lsat_1_v5_gn_2_135841.1	Lsat_1_v5_gn_8_4961.1	0.7037	70370000	0.2169	0.2729	1.2581
Lsat_1_v5_gn_2_135921.1	Lsat_1_v5_gn_8_5021.1	0.2415	24150000	0.1101	0.0838	0.7615
Lsat_1_v5_gn_2_135961.1	Lsat_1_v5_gn_8_5061.1	0.4883	48830000	0.1875	0.1849	0.986
Lsat_1_v5_gn_2_136060.1	Lsat_1_v5_gn_8_5100.1	0.4925	49250000	0.1524	0.1655	1.0859
Lsat_1_v5_gn_2_136081.1	Lsat_1_v5_gn_8_5181.1	0.2971	29710000	0.0809	0.0749	0.9262
Lsat_1_v5_gn_2_136101.1	Lsat_1_v5_gn_8_5201.1	0.2647	26470000	0.0934	0.0823	0.8807
Lsat_1_v5_gn_2_136121.1	Lsat_1_v5_gn_8_5261.1	4.4165	441650000	0.0101	0.7177	71.2738
Lsat_1_v5_gn_2_136381.1	Lsat_1_v5_gn_8_5501.1	0.9917	99170000	0.2094	0.3273	1.5628
Lsat_1_v5_gn_2_133400.1	Lsat_1_v5_gn_9_56980.1	1.0791	107910000	0.2499	0.3509	1.4041
Lsat_1_v5_gn_2_133481.1	Lsat_1_v5_gn_9_57001.1	0.7288	72880000	0.1631	0.23	1.4105
Lsat_1_v5_gn_2_134201.1	Lsat_1_v5_gn_9_57820.1	0.671	67100000	0.4674	0.3144	0.6728
Lsat_1_v5_gn_2_134181.1	Lsat_1_v5_gn_9_57980.1	0.8195	81950000	0.3117	0.3231	1.0364
Lsat_1_v5_gn_2_134160.1	Lsat_1_v5_gn_9_58001.1	0.5138	51380000	0.1763	0.1999	1.1336
Lsat_1_v5_gn_2_135841.1	Lsat_1_v5_gn_9_58021.1	1.1975	119750000	0.1768	0.3803	2.1511
Lsat_1_v5_gn_3_681.1	Lsat_1_v5_gn_6_3180.1	0.6865	68650000	0.2633	0.2704	1.0269
Lsat_1_v5_gn_3_1861.1	Lsat_1_v5_gn_6_2580.1	1.1414	114140000	0.2005	0.3716	1.8532
Lsat_1_v5_gn_3_2160.1	Lsat_1_v5_gn_6_1880.1	0.546	54600000	0.0947	0.1678	1.7719
Lsat_1_v5_gn_3_3040.1	Lsat_1_v5_gn_6_2400.1	0.4214	42140000	0.1897	0.1688	0.8896
Lsat_1_v5_gn_3_2200.1	Lsat_1_v5_gn_6_2281.1	0.7986	79860000	0.2543	0.2835	1.1148
Lsat_1_v5_gn_3_2600.1	Lsat_1_v5_gn_6_2121.1	0.586	58600000	0.2303	0.2337	1.0148
Lsat_1_v5_gn_3_4041.1	Lsat_1_v5_gn_6_9861.1	0.2904	29040000	0.0997	0.0823	0.8257
Lsat_1_v5_gn_3_3860.1	Lsat_1_v5_gn_6_9800.1	5.8176	581760000	0.075	0.8751	11.6727
Lsat_1_v5_gn_3_3661.1	Lsat_1_v5_gn_6_9761.1	0.3414	34140000	0.1844	0.1434	0.7778
Lsat_1_v5_gn_3_3340.1	Lsat_1_v5_gn_6_9620.1	0.6796	67960000	0.2123	0.2335	1.0995
Lsat_1_v5_gn_3_5041.1	Lsat_1_v5_gn_6_10220.1	1.8589	185890000	0.2549	0.5184	2.0339
Lsat_1_v5_gn_3_4341.1	Lsat_1_v5_gn_6_12720.1	0.7445	74450000	0.1911	0.2698	1.4121
Lsat_1_v5_gn_3_4300.1	Lsat_1_v5_gn_6_12841.1	0.2044	20440000	0.0511	0.0429	0.8407
Lsat_1_v5_gn_3_4120.1	Lsat_1_v5_gn_6_12881.1	0.4393	43930000	0.2045	0.1694	0.8285
Lsat_1_v5_gn_3_5980.1	Lsat_1_v5_gn_6_12921.1	0.3961	39610000	0.0962	0.114	1.1852
Lsat_1_v5_gn_3_5680.1	Lsat_1_v5_gn_6_13081.1	3.4292	342920000	0.0088	0.5716	65.2607
Lsat_1_v5_gn_3_5360.1	Lsat_1_v5_gn_6_7060.1	0.3151	31510000	0.0824	0.0816	0.9902
Lsat_1_v5_gn_3_5440.1	Lsat_1_v5_gn_6_87800.1	0.4361	43610000	0.15	0.1493	0.9954
Lsat_1_v5_gn_3_5420.1	Lsat_1_v5_gn_6_87540.1	0.5628	56280000	0.21	0.2374	1.1304
Lsat_1_v5_gn_3_8320.1	Lsat_1_v5_gn_6_86741.1	0.9314	93140000	0.2344	0.3268	1.3943
Lsat_1_v5_gn_3_7860.1	Lsat_1_v5_gn_6_86861.1	0.4212	42120000	0.1646	0.1525	0.9265
Lsat_1_v5_gn_3_7761.1	Lsat_1_v5_gn_6_87040.1	2.2476	224760000	0.0789	0.5107	6.4738
Lsat_1_v5_gn_3_7740.1	Lsat_1_v5_gn_6_87061.1	1.0412	104120000	0.258	0.4136	1.6028
Lsat_1_v5_gn_3_7641.1	Lsat_1_v5_gn_6_87140.1	1.0806	108060000	0.1148	0.2958	2.5772
Lsat_1_v5_gn_3_7561.1	Lsat_1_v5_gn_6_87220.1	1.1118	111180000	0.1288	0.3437	2.6681
Lsat_1_v5_gn_3_7540.1	Lsat_1_v5_gn_6_87241.1	0.6031	60310000	0.2001	0.1961	0.9799
Lsat_1_v5_gn_3_7321.1	Lsat_1_v5_gn_6_87280.1	0.2443	24430000	0.069	0.0606	0.8774
Lsat_1_v5_gn_3_7261.1	Lsat_1_v5_gn_6_87320.1	1.2418	124180000	0.207	0.4072	1.9677
Lsat_1_v5_gn_3_6660.1	Lsat_1_v5_gn_6_87460.1	0.1837	18370000	0.0283	0.0187	0.6587
Lsat_1_v5_gn_3_6761.1	Lsat_1_v5_gn_6_86541.1	0.8689	86890000	0.0032	0.2211	68.1339
Lsat_1_v5_gn_3_6461.1	Lsat_1_v5_gn_6_86481.1	0.4136	41360000	0.0982	0.11	1.1207
Lsat_1_v5_gn_3_6400.1	Lsat_1_v5_gn_6_86460.1	0.3159	31590000	0.097	0.0996	1.0265
Lsat_1_v5_gn_3_7240.1	Lsat_1_v5_gn_6_6461.1	0.3858	38580000	0.1587	0.1453	0.9153
Lsat_1_v5_gn_3_6581.1	Lsat_1_v5_gn_6_6601.1	0.2622	26220000	0.0445	0.0444	0.9975
Lsat_1_v5_gn_3_6660.1	Lsat_1_v5_gn_6_5661.1	0.226	22600000	0.0197	0.017	0.8613
Lsat_1_v5_gn_3_6761.1	Lsat_1_v5_gn_6_5581.1	1.0743	107430000	0.1194	0.3033	2.5415
Lsat_1_v5_gn_3_6400.1	Lsat_1_v5_gn_6_5540.1	0.4098	40980000	0.1003	0.1183	1.1792
Lsat_1_v5_gn_3_6260.1	Lsat_1_v5_gn_6_5421.1	0.5612	56120000	0.3147	0.2656	0.844
Lsat_1_v5_gn_3_6140.1	Lsat_1_v5_gn_6_5441.1	0.19	19000000	0.0818	0.0519	0.6351
Lsat_1_v5_gn_3_8960.1	Lsat_1_v5_gn_6_4461.1	1.0451	104510000	0.3465	0.4108	1.1854
Lsat_1_v5_gn_3_8940.1	Lsat_1_v5_gn_6_4621.1	0.6319	63190000	0.1383	0.1961	1.4184
Lsat_1_v5_gn_3_8840.1	Lsat_1_v5_gn_6_5680.1	0.4575	45750000	0.0656	0.1062	1.6195
Lsat_1_v5_gn_3_11501.1	Lsat_1_v5_gn_6_84940.1	1.1946	119460000	0.3411	0.4259	1.2485
Lsat_1_v5_gn_3_11541.1	Lsat_1_v5_gn_6_84920.1	0.3888	38880000	0.1147	0.1297	1.1315
Lsat_1_v5_gn_3_9921.1	Lsat_1_v5_gn_6_84741.1	0.6434	64340000	0.1564	0.2108	1.3478
Lsat_1_v5_gn_3_9900.1	Lsat_1_v5_gn_6_84720.1	0.4029	40290000	0.0864	0.1163	1.3457
Lsat_1_v5_gn_3_9760.1	Lsat_1_v5_gn_6_84660.1	1.8256	182560000	0.0056	0.4184	75.2268
Lsat_1_v5_gn_3_9480.1	Lsat_1_v5_gn_6_84600.1	0.5971	59710000	0.0882	0.1613	1.8292
Lsat_1_v5_gn_3_9940.1	Lsat_1_v5_gn_6_86061.1	0.1262	12620000	0.0044	0.0029	0.6613
Lsat_1_v5_gn_3_10000.1	Lsat_1_v5_gn_6_85941.1	0.984	98400000	0.2948	0.334	1.1333
Lsat_1_v5_gn_3_10081.1	Lsat_1_v5_gn_6_85840.1	0.7464	74640000	0.1771	0.2618	1.4782
Lsat_1_v5_gn_3_10161.1	Lsat_1_v5_gn_6_85800.1	0.218	21800000	0.0436	0.032	0.7339
Lsat_1_v5_gn_3_10281.1	Lsat_1_v5_gn_6_84361.1	0.4515	45150000	0.3009	0.2156	0.7167
Lsat_1_v5_gn_3_10461.1	Lsat_1_v5_gn_6_84541.1	1.599	159900000	0.1469	0.4331	2.9492
Lsat_1_v5_gn_3_10580.1	Lsat_1_v5_gn_6_84061.1	0.3282	32820000	0.0927	0.0873	0.9416
Lsat_1_v5_gn_3_10681.1	Lsat_1_v5_gn_6_84000.1	0.8564	85640000	0.2306	0.2738	1.1874
Lsat_1_v5_gn_3_10720.1	Lsat_1_v5_gn_6_83961.1	0.6885	68850000	0.1497	0.2553	1.7051
Lsat_1_v5_gn_3_10960.1	Lsat_1_v5_gn_6_83821.1	0.3748	37480000	0.113	0.1182	1.0465
Lsat_1_v5_gn_3_11200.1	Lsat_1_v5_gn_6_83700.1	0.9113	91130000	0.211	0.3321	1.5737
Lsat_1_v5_gn_3_11361.1	Lsat_1_v5_gn_6_84200.1	0.4646	46460000	0.0872	0.1328	1.524
Lsat_1_v5_gn_3_11900.1	Lsat_1_v5_gn_6_84121.1	0.3582	35820000	0.1661	0.1431	0.8617
Lsat_1_v5_gn_3_11920.1	Lsat_1_v5_gn_6_83340.1	1.4883	148830000	0.1397	0.3718	2.6624
Lsat_1_v5_gn_3_12501.1	Lsat_1_v5_gn_6_82640.1	0.7835	78350000	0.1919	0.262	1.3651
Lsat_1_v5_gn_3_12780.1	Lsat_1_v5_gn_6_83381.1	0.4136	41360000	0.174	0.1564	0.8986
Lsat_1_v5_gn_3_13540.1	Lsat_1_v5_gn_6_82381.1	0.8058	80580000	0.2575	0.2941	1.142
Lsat_1_v5_gn_3_13600.1	Lsat_1_v5_gn_6_82361.1	1.1123	111230000	0.356	0.421	1.1825
Lsat_1_v5_gn_3_14141.1	Lsat_1_v5_gn_6_82240.1	0.3983	39830000	0.2007	0.1694	0.8438
Lsat_1_v5_gn_3_14260.1	Lsat_1_v5_gn_6_82081.1	0.5037	50370000	0.0427	0.1146	2.6858
Lsat_1_v5_gn_3_14701.1	Lsat_1_v5_gn_6_81580.1	0.6372	63720000	0.1454	0.2203	1.5158
Lsat_1_v5_gn_3_15160.1	Lsat_1_v5_gn_6_80741.1	0.7441	74410000	0.1932	0.2437	1.2616
Lsat_1_v5_gn_3_9940.1	Lsat_1_v5_gn_6_11820.1	0.1054	10540000	0.0054	0.0029	0.5331
Lsat_1_v5_gn_3_10000.1	Lsat_1_v5_gn_6_11860.1	0.762	76200000	0.186	0.2548	1.3699
Lsat_1_v5_gn_3_10401.1	Lsat_1_v5_gn_6_12221.1	0.3897	38970000	0.0905	0.1021	1.1281
Lsat_1_v5_gn_3_10461.1	Lsat_1_v5_gn_6_12261.1	1.1083	110830000	0.1312	0.3357	2.5588
Lsat_1_v5_gn_3_10580.1	Lsat_1_v5_gn_6_12340.1	0.3906	39060000	0.0894	0.1034	1.1563
Lsat_1_v5_gn_3_10681.1	Lsat_1_v5_gn_6_12521.1	0.7656	76560000	0.2839	0.281	0.9897
Lsat_1_v5_gn_3_10880.1	Lsat_1_v5_gn_6_12540.1	0.9283	92830000	0.2584	0.4061	1.5715
Lsat_1_v5_gn_3_10960.1	Lsat_1_v5_gn_6_12580.1	0.3061	30610000	0.1105	0.0954	0.8632
Lsat_1_v5_gn_3_11060.1	Lsat_1_v5_gn_6_12600.1	0.5267	52670000	0.1875	0.1886	1.006
Lsat_1_v5_gn_3_11240.1	Lsat_1_v5_gn_6_8420.1	0.5236	52360000	0.1469	0.1999	1.3604
Lsat_1_v5_gn_3_15241.1	Lsat_1_v5_gn_6_94181.1	1.6676	166760000	0.1325	0.4259	3.2144
Lsat_1_v5_gn_3_15481.1	Lsat_1_v5_gn_6_94561.1	0.2655	26550000	0.1122	0.0853	0.7604
Lsat_1_v5_gn_3_15540.1	Lsat_1_v5_gn_6_94800.1	0.3597	35970000	0.1091	0.117	1.0725
Lsat_1_v5_gn_3_15700.1	Lsat_1_v5_gn_6_94900.1	0.4411	44110000	0.2174	0.179	0.8233
Lsat_1_v5_gn_3_15800.1	Lsat_1_v5_gn_6_95261.1	0.5357	53570000	0.1437	0.1728	1.2024
Lsat_1_v5_gn_3_16800.1	Lsat_1_v5_gn_6_78520.1	0.6985	69850000	0.0032	0.2258	71.1969
Lsat_1_v5_gn_3_16860.1	Lsat_1_v5_gn_6_78660.1	0.4157	41570000	0.1483	0.1322	0.8912
Lsat_1_v5_gn_3_17700.1	Lsat_1_v5_gn_6_79421.1	0.4369	43690000	0.0532	0.1045	1.9642
Lsat_1_v5_gn_3_17981.1	Lsat_1_v5_gn_6_79800.1	0.6059	60590000	0.1887	0.2124	1.1255
Lsat_1_v5_gn_3_18360.1	Lsat_1_v5_gn_6_79601.1	0.2153	21530000	0.0529	0.0419	0.7906
Lsat_1_v5_gn_3_18520.1	Lsat_1_v5_gn_6_80401.1	1.0128	101280000	0.2628	0.3449	1.3122
Lsat_1_v5_gn_3_18641.1	Lsat_1_v5_gn_6_80380.1	0.4203	42030000	0.3549	0.2104	0.5928
Lsat_1_v5_gn_3_18841.1	Lsat_1_v5_gn_6_80320.1	0.3801	38010000	0.2036	0.1528	0.7504
Lsat_1_v5_gn_3_18900.1	Lsat_1_v5_gn_6_80261.1	0.4003	40030000	0.1394	0.1276	0.9151
Lsat_1_v5_gn_3_19140.1	Lsat_1_v5_gn_6_80160.1	0.46	46000000	0.1808	0.1773	0.9807
Lsat_1_v5_gn_3_19181.1	Lsat_1_v5_gn_6_80060.1	0.216	21600000	0.0538	0.0413	0.7678
Lsat_1_v5_gn_3_18021.1	Lsat_1_v5_gn_6_81281.1	0.5535	55350000	0.2417	0.2319	0.9593
Lsat_1_v5_gn_3_19221.1	Lsat_1_v5_gn_6_81220.1	0.5575	55750000	0.1597	0.2043	1.2793
Lsat_1_v5_gn_3_18360.1	Lsat_1_v5_gn_6_4181.1	0.2777	27770000	0.054	0.0551	1.02
Lsat_1_v5_gn_3_18900.1	Lsat_1_v5_gn_6_3960.1	0.4539	45390000	0.1794	0.1629	0.9078
Lsat_1_v5_gn_3_19241.1	Lsat_1_v5_gn_6_3540.1	0.3579	35790000	0.1452	0.134	0.9233
Lsat_1_v5_gn_3_19600.1	Lsat_1_v5_gn_6_3440.1	0.5239	52390000	0.1866	0.2189	1.1729
Lsat_1_v5_gn_3_19561.1	Lsat_1_v5_gn_6_3421.1	0.206	20600000	0.122	0.0768	0.63
Lsat_1_v5_gn_3_20541.1	Lsat_1_v5_gn_6_75460.1	0.2142	21420000	0.0678	0.0513	0.7558
Lsat_1_v5_gn_3_20560.1	Lsat_1_v5_gn_6_74900.1	5.3115	531150000	0.0128	0.7476	58.2201
Lsat_1_v5_gn_3_20640.1	Lsat_1_v5_gn_6_74320.1	0.5146	51460000	0.2568	0.2158	0.8403
Lsat_1_v5_gn_3_20501.1	Lsat_1_v5_gn_6_76881.1	1.158	115800000	0.2613	0.363	1.3894
Lsat_1_v5_gn_3_20441.1	Lsat_1_v5_gn_6_77000.1	1.1923	119230000	0.2495	0.4282	1.7161
Lsat_1_v5_gn_3_20400.1	Lsat_1_v5_gn_6_77061.1	0.2869	28690000	0.1219	0.0946	0.7758
Lsat_1_v5_gn_3_24201.1	Lsat_1_v5_gn_6_13181.1	0.8345	83450000	0.2766	0.3226	1.1664
Lsat_1_v5_gn_3_24280.1	Lsat_1_v5_gn_6_13280.1	0.3732	37320000	0.1585	0.1292	0.8152
Lsat_1_v5_gn_3_24501.1	Lsat_1_v5_gn_6_13401.1	0.4572	45720000	0.1125	0.1502	1.3353
Lsat_1_v5_gn_3_23861.1	Lsat_1_v5_gn_6_13481.1	0.5534	55340000	0.2121	0.2027	0.9558
Lsat_1_v5_gn_3_25201.1	Lsat_1_v5_gn_6_14020.1	1.5571	155710000	0.1157	0.3897	3.3681
Lsat_1_v5_gn_3_29321.1	Lsat_1_v5_gn_4_183821.1	0.8719	87190000	0.049	0.2103	4.2931
Lsat_1_v5_gn_3_29420.1	Lsat_1_v5_gn_4_185701.1	0.9855	98550000	0.1182	0.2934	2.4823
Lsat_1_v5_gn_3_29480.1	Lsat_1_v5_gn_4_185661.1	0.3809	38090000	0.0311	0.0811	2.6046
Lsat_1_v5_gn_3_29680.1	Lsat_1_v5_gn_4_185341.1	2.0956	209560000	0.1414	0.5226	3.6952
Lsat_1_v5_gn_3_30741.1	Lsat_1_v5_gn_4_185021.1	0.4023	40230000	0.0109	0.0595	5.437
Lsat_1_v5_gn_3_29480.1	Lsat_1_v5_gn_8_151760.1	0.2	20000000	0.0261	0.0229	0.8775
Lsat_1_v5_gn_3_29621.1	Lsat_1_v5_gn_8_149620.1	0.1903	19030000	0.0613	0.0388	0.6335
Lsat_1_v5_gn_3_29721.1	Lsat_1_v5_gn_8_149900.1	0.6106	61060000	0.1673	0.2074	1.2398
Lsat_1_v5_gn_3_29821.1	Lsat_1_v5_gn_8_149361.1	0.7016	70160000	0.0651	0.1801	2.7648
Lsat_1_v5_gn_3_31020.1	Lsat_1_v5_gn_8_148061.1	0.3919	39190000	0.2346	0.1664	0.7092
Lsat_1_v5_gn_3_30801.1	Lsat_1_v5_gn_8_147861.1	0.6365	63650000	0.2565	0.2444	0.9528
Lsat_1_v5_gn_3_30720.1	Lsat_1_v5_gn_8_147761.1	0.642	64200000	0.2242	0.2571	1.1466
Lsat_1_v5_gn_3_31200.1	Lsat_1_v5_gn_8_147540.1	0.8844	88440000	0.252	0.3459	1.3728
Lsat_1_v5_gn_3_39820.1	Lsat_1_v5_gn_8_131260.1	5.4964	549640000	0.0417	0.7471	17.8953
Lsat_1_v5_gn_3_39341.1	Lsat_1_v5_gn_8_131521.1	0.9025	90250000	0.2542	0.3253	1.2798
Lsat_1_v5_gn_3_39461.1	Lsat_1_v5_gn_8_132220.1	0.4117	41170000	0.1189	0.1418	1.1932
Lsat_1_v5_gn_3_39500.1	Lsat_1_v5_gn_8_132400.1	0.346	34600000	0.1486	0.1265	0.8508
Lsat_1_v5_gn_3_39141.1	Lsat_1_v5_gn_8_131981.1	0.4062	40620000	0.125	0.1229	0.9832
Lsat_1_v5_gn_3_39120.1	Lsat_1_v5_gn_8_132741.1	0.9632	96320000	0.2856	0.3546	1.2417
Lsat_1_v5_gn_3_45480.1	Lsat_1_v5_gn_4_74580.1	0.1836	18360000	0.0577	0.0331	0.574
Lsat_1_v5_gn_3_45301.1	Lsat_1_v5_gn_4_74620.1	0.3118	31180000	0.1614	0.1264	0.7835
Lsat_1_v5_gn_3_45680.1	Lsat_1_v5_gn_4_74680.1	2.8254	282540000	0.1839	0.4569	2.4845
Lsat_1_v5_gn_3_45700.1	Lsat_1_v5_gn_4_74720.1	0.2777	27770000	0.0356	0.0457	1.2813
Lsat_1_v5_gn_3_46880.1	Lsat_1_v5_gn_4_73921.1	0.4384	43840000	0.011	0.0866	7.8481
Lsat_1_v5_gn_3_47360.1	Lsat_1_v5_gn_4_70061.1	1.0496	104960000	0.1763	0.3292	1.8679
Lsat_1_v5_gn_3_47280.1	Lsat_1_v5_gn_4_69980.1	0.508	50800000	0.1222	0.1614	1.3212
Lsat_1_v5_gn_3_47780.1	Lsat_1_v5_gn_4_70460.1	0.9164	91640000	0.0584	0.2681	4.5906
Lsat_1_v5_gn_3_48840.1	Lsat_1_v5_gn_4_70920.1	0.6972	69720000	0.146	0.2285	1.5656
Lsat_1_v5_gn_3_48560.1	Lsat_1_v5_gn_4_71380.1	0.2706	27060000	0.1577	0.1094	0.6938
Lsat_1_v5_gn_3_47780.1	Lsat_1_v5_gn_8_122340.1	2.7931	279310000	0.0373	0.6027	16.1492
Lsat_1_v5_gn_3_47800.1	Lsat_1_v5_gn_8_121820.1	0.4797	47970000	0.2417	0.1878	0.7773
Lsat_1_v5_gn_3_47821.1	Lsat_1_v5_gn_8_122001.1	0.5708	57080000	0.1049	0.1742	1.6605
Lsat_1_v5_gn_3_48540.1	Lsat_1_v5_gn_8_121441.1	0.4609	46090000	0.086	0.1131	1.3157
Lsat_1_v5_gn_3_48441.1	Lsat_1_v5_gn_8_120901.1	0.3141	31410000	0.0818	0.0937	1.1457
Lsat_1_v5_gn_3_48420.1	Lsat_1_v5_gn_8_120760.1	0.4766	47660000	0.2398	0.204	0.8507
Lsat_1_v5_gn_3_49060.1	Lsat_1_v5_gn_8_160040.1	0.5035	50350000	0.1612	0.1883	1.1682
Lsat_1_v5_gn_3_49101.1	Lsat_1_v5_gn_8_160200.1	0.4403	44030000	0.2639	0.2059	0.7803
Lsat_1_v5_gn_3_49580.1	Lsat_1_v5_gn_8_160440.1	1.6475	164750000	0.3768	0.4976	1.3204
Lsat_1_v5_gn_3_49241.1	Lsat_1_v5_gn_8_161801.1	0.6489	64890000	0.1864	0.2224	1.1931
Lsat_1_v5_gn_3_50160.1	Lsat_1_v5_gn_8_161760.1	0.1948	19480000	0.0229	0.0215	0.9392
Lsat_1_v5_gn_3_50120.1	Lsat_1_v5_gn_8_162041.1	0.4279	42790000	0.2111	0.1787	0.8465
Lsat_1_v5_gn_3_50601.1	Lsat_1_v5_gn_8_160700.1	0.484	48400000	0.1484	0.1813	1.2218
Lsat_1_v5_gn_3_51501.1	Lsat_1_v5_gn_8_54020.1	0.4371	43710000	0.1703	0.1466	0.861
Lsat_1_v5_gn_3_51501.1	Lsat_1_v5_gn_8_53660.1	4.6637	466370000	0.0176	0.7899	44.8999
Lsat_1_v5_gn_3_51481.1	Lsat_1_v5_gn_8_53881.1	2.5408	254080000	0.0146	0.5301	36.2954
Lsat_1_v5_gn_3_51261.1	Lsat_1_v5_gn_8_53580.1	0.4362	43620000	0.0963	0.1186	1.2311
Lsat_1_v5_gn_3_51160.1	Lsat_1_v5_gn_8_53881.1	2.4548	245480000	0.007	0.5405	76.8176
Lsat_1_v5_gn_3_51140.1	Lsat_1_v5_gn_8_53780.1	0.5694	56940000	0.2209	0.2367	1.0715
Lsat_1_v5_gn_3_50960.1	Lsat_1_v5_gn_8_52120.1	0.364	36400000	0.1773	0.1376	0.7761
Lsat_1_v5_gn_3_50900.1	Lsat_1_v5_gn_8_52080.1	0.4947	49470000	0.1644	0.1716	1.0436
Lsat_1_v5_gn_3_52881.1	Lsat_1_v5_gn_8_51861.1	1.1092	110920000	0.1208	0.3062	2.5342
Lsat_1_v5_gn_3_52680.1	Lsat_1_v5_gn_8_51840.1	0.21	21000000	0.0046	0.0046	0.9925
Lsat_1_v5_gn_3_52660.1	Lsat_1_v5_gn_8_51760.1	0.9446	94460000	0.2746	0.3227	1.1751
Lsat_1_v5_gn_3_56140.1	Lsat_1_v5_gn_4_12001.1	2.7572	275720000	0.3113	0.6826	2.1927
Lsat_1_v5_gn_3_55981.1	Lsat_1_v5_gn_4_12381.1	0.2369	23690000	0.1235	0.084	0.6802
Lsat_1_v5_gn_3_56401.1	Lsat_1_v5_gn_4_12341.1	0.8192	81920000	0.2445	0.302	1.2352
Lsat_1_v5_gn_3_53901.1	Lsat_1_v5_gn_4_11900.1	1.7446	174460000	0.1087	0.3924	3.6105
Lsat_1_v5_gn_3_53501.1	Lsat_1_v5_gn_4_11541.1	1.0503	105030000	0.4875	0.422	0.8657
Lsat_1_v5_gn_3_55881.1	Lsat_1_v5_gn_4_12780.1	0.4673	46730000	0.1715	0.1871	1.0912
Lsat_1_v5_gn_3_55840.1	Lsat_1_v5_gn_4_12821.1	0.4107	41070000	0.1475	0.1449	0.9825
Lsat_1_v5_gn_3_55521.1	Lsat_1_v5_gn_4_13640.1	0.7705	77050000	0.1627	0.2356	1.4481
Lsat_1_v5_gn_3_55821.1	Lsat_1_v5_gn_8_44400.1	0.605	60500000	0.4591	0.2816	0.6133
Lsat_1_v5_gn_3_55560.1	Lsat_1_v5_gn_8_44360.1	0.8908	89080000	0.1635	0.3214	1.9661
Lsat_1_v5_gn_3_55521.1	Lsat_1_v5_gn_8_44501.1	0.576	57600000	0.1741	0.2048	1.1769
Lsat_1_v5_gn_3_55500.1	Lsat_1_v5_gn_8_44801.1	0.613	61300000	0.2828	0.2464	0.8714
Lsat_1_v5_gn_3_55121.1	Lsat_1_v5_gn_8_44900.1	2.9429	294290000	0.4217	0.7468	1.7707
Lsat_1_v5_gn_3_54900.1	Lsat_1_v5_gn_4_14360.1	0.6993	69930000	0.1694	0.2295	1.3549
Lsat_1_v5_gn_3_54221.1	Lsat_1_v5_gn_4_15400.1	0.5038	50380000	0.1862	0.1822	0.9787
Lsat_1_v5_gn_3_54160.1	Lsat_1_v5_gn_4_15421.1	0.5229	52290000	0.2376	0.2321	0.9767
Lsat_1_v5_gn_3_54000.1	Lsat_1_v5_gn_4_15760.1	0.4252	42520000	0.0984	0.1209	1.228
Lsat_1_v5_gn_3_53980.1	Lsat_1_v5_gn_4_15740.1	0.6417	64170000	0.2017	0.2648	1.3127
Lsat_1_v5_gn_3_54160.1	Lsat_1_v5_gn_8_42780.1	0.5971	59710000	0.1917	0.2187	1.141
Lsat_1_v5_gn_3_54081.1	Lsat_1_v5_gn_8_41580.1	0.803	80300000	0.2915	0.3193	1.0953
Lsat_1_v5_gn_3_53980.1	Lsat_1_v5_gn_8_41821.1	0.5465	54650000	0.0711	0.1843	2.5931
Lsat_1_v5_gn_3_62121.1	Lsat_1_v5_gn_8_42480.1	0.7112	71120000	0.2565	0.2683	1.0459
Lsat_1_v5_gn_3_61580.1	Lsat_1_v5_gn_8_40101.1	8.6671	866710000	0.0126	0.8618	68.3554
Lsat_1_v5_gn_3_62580.1	Lsat_1_v5_gn_8_40161.1	0.3955	39550000	0.097	0.1085	1.1184
Lsat_1_v5_gn_3_62301.1	Lsat_1_v5_gn_8_40101.1	4.3427	434270000	0.0105	0.6834	64.8746
Lsat_1_v5_gn_3_57701.1	Lsat_1_v5_gn_8_40201.1	0.4264	42640000	0.1448	0.1396	0.9642
Lsat_1_v5_gn_3_57100.1	Lsat_1_v5_gn_8_40841.1	0.5544	55440000	0.1621	0.1945	1.2002
Lsat_1_v5_gn_3_59041.1	Lsat_1_v5_gn_8_40481.1	0.4132	41320000	0.29	0.1886	0.6504
Lsat_1_v5_gn_3_59100.1	Lsat_1_v5_gn_8_40640.1	0.604	60400000	0.1713	0.1944	1.1346
Lsat_1_v5_gn_3_59281.1	Lsat_1_v5_gn_8_39420.1	1.7296	172960000	0.1222	0.4057	3.3189
Lsat_1_v5_gn_3_59401.1	Lsat_1_v5_gn_8_40020.1	1.283	128300000	0.1503	0.371	2.4683
Lsat_1_v5_gn_3_59620.1	Lsat_1_v5_gn_8_39020.1	0.4338	43380000	0.1594	0.1577	0.9891
Lsat_1_v5_gn_3_59640.1	Lsat_1_v5_gn_8_39160.1	0.4379	43790000	0.1083	0.1434	1.3241
Lsat_1_v5_gn_3_59680.1	Lsat_1_v5_gn_8_38881.1	0.2274	22740000	0.0598	0.0513	0.8578
Lsat_1_v5_gn_3_59720.1	Lsat_1_v5_gn_8_38840.1	2.786	278600000	0.0087	0.576	66.251
Lsat_1_v5_gn_3_60021.1	Lsat_1_v5_gn_8_38421.1	0.3225	32250000	0.1166	0.1028	0.8821
Lsat_1_v5_gn_3_57300.1	Lsat_1_v5_gn_8_37481.1	0.602	60200000	0.2235	0.228	1.0201
Lsat_1_v5_gn_3_62261.1	Lsat_1_v5_gn_4_16020.1	0.4749	47490000	0.253	0.1898	0.7503
Lsat_1_v5_gn_3_57701.1	Lsat_1_v5_gn_4_16061.1	0.4626	46260000	0.1593	0.1586	0.9956
Lsat_1_v5_gn_3_58960.1	Lsat_1_v5_gn_4_15981.1	0.4516	45160000	0.1824	0.1723	0.9451
Lsat_1_v5_gn_3_59220.1	Lsat_1_v5_gn_4_17580.1	0.6779	67790000	0.432	0.3017	0.6985
Lsat_1_v5_gn_3_59281.1	Lsat_1_v5_gn_4_17680.1	1.71	171000000	0.0062	0.3764	61.1343
Lsat_1_v5_gn_3_59401.1	Lsat_1_v5_gn_4_17901.1	1.2911	129110000	0.1287	0.4101	3.187
Lsat_1_v5_gn_3_59680.1	Lsat_1_v5_gn_4_18660.1	0.2609	26090000	0.046	0.0494	1.0734
Lsat_1_v5_gn_3_59981.1	Lsat_1_v5_gn_4_18881.1	0.4646	46460000	0.1773	0.1791	1.01
Lsat_1_v5_gn_3_60001.1	Lsat_1_v5_gn_4_19001.1	1.1629	116290000	0.3147	0.4442	1.4114
Lsat_1_v5_gn_3_66820.1	Lsat_1_v5_gn_2_70481.1	1.3642	136420000	0.1101	0.3513	3.1905
Lsat_1_v5_gn_3_66521.1	Lsat_1_v5_gn_2_71220.1	1.8498	184980000	0.1578	0.47	2.9774
Lsat_1_v5_gn_3_67160.1	Lsat_1_v5_gn_2_71681.1	0.1729	17290000	0.0472	0.0342	0.7249
Lsat_1_v5_gn_3_67400.1	Lsat_1_v5_gn_2_71740.1	0.5027	50270000	0.1892	0.1928	1.0191
Lsat_1_v5_gn_3_69600.1	Lsat_1_v5_gn_2_72001.1	1.3091	130910000	0.2249	0.4044	1.7984
Lsat_1_v5_gn_3_68721.1	Lsat_1_v5_gn_2_72540.1	0.4965	49650000	0.1281	0.1664	1.2985
Lsat_1_v5_gn_3_72061.1	Lsat_1_v5_gn_2_75721.1	0.1883	18830000	0.0807	0.0494	0.6119
Lsat_1_v5_gn_3_72520.1	Lsat_1_v5_gn_2_75821.1	0.4513	45130000	0.1165	0.1415	1.2143
Lsat_1_v5_gn_3_72700.1	Lsat_1_v5_gn_2_75980.1	0.357	35700000	0.0979	0.1151	1.1761
Lsat_1_v5_gn_3_74320.1	Lsat_1_v5_gn_2_78961.1	0.737	73700000	0.331	0.3067	0.9263
Lsat_1_v5_gn_3_74220.1	Lsat_1_v5_gn_2_78820.1	0.6873	68730000	0.2168	0.2312	1.0663
Lsat_1_v5_gn_3_74081.1	Lsat_1_v5_gn_2_78761.1	0.1647	16470000	0.0804	0.0447	0.5566
Lsat_1_v5_gn_3_81040.1	Lsat_1_v5_gn_4_157080.1	1.7633	176330000	0.5013	0.5598	1.1166
Lsat_1_v5_gn_3_83600.1	Lsat_1_v5_gn_4_158201.1	0.8563	85630000	0.2268	0.2955	1.3031
Lsat_1_v5_gn_3_83561.1	Lsat_1_v5_gn_4_157941.1	0.7999	79990000	0.2605	0.3114	1.1957
Lsat_1_v5_gn_3_85401.1	Lsat_1_v5_gn_4_159241.1	0.3539	35390000	0.092	0.0917	0.9972
Lsat_1_v5_gn_3_84840.1	Lsat_1_v5_gn_4_159341.1	0.3448	34480000	0.0778	0.0864	1.1103
Lsat_1_v5_gn_3_85440.1	Lsat_1_v5_gn_4_158301.1	0.4316	43160000	0.0933	0.1238	1.3267
Lsat_1_v5_gn_3_85800.1	Lsat_1_v5_gn_4_158441.1	0.3932	39320000	0.1311	0.1245	0.9503
Lsat_1_v5_gn_3_85620.1	Lsat_1_v5_gn_4_159600.1	0.4654	46540000	0.2137	0.1917	0.8969
Lsat_1_v5_gn_3_86301.1	Lsat_1_v5_gn_4_159740.1	1.2373	123730000	0.3108	0.4039	1.2996
Lsat_1_v5_gn_3_85440.1	Lsat_1_v5_gn_2_80541.1	0.4338	43380000	0.0838	0.1164	1.3889
Lsat_1_v5_gn_3_85800.1	Lsat_1_v5_gn_2_80060.1	0.397	39700000	0.1242	0.1251	1.0068
Lsat_1_v5_gn_3_86301.1	Lsat_1_v5_gn_2_80220.1	0.3421	34210000	0.2129	0.1413	0.6638
Lsat_1_v5_gn_3_86460.1	Lsat_1_v5_gn_2_80201.1	1.34	134000000	0.286	0.4005	1.4003
Lsat_1_v5_gn_3_86581.1	Lsat_1_v5_gn_2_80180.1	0.7502	75020000	0.163	0.246	1.5087
Lsat_1_v5_gn_3_86700.1	Lsat_1_v5_gn_2_82620.1	0.649	64900000	0.2312	0.249	1.0767
Lsat_1_v5_gn_3_86821.1	Lsat_1_v5_gn_2_82701.1	0.2394	23940000	0.0416	0.0459	1.1049
Lsat_1_v5_gn_3_86920.1	Lsat_1_v5_gn_2_82741.1	0.4252	42520000	0.1495	0.1442	0.9647
Lsat_1_v5_gn_3_86160.1	Lsat_1_v5_gn_2_83321.1	0.4823	48230000	0.1611	0.1735	1.0767
Lsat_1_v5_gn_3_86121.1	Lsat_1_v5_gn_2_83261.1	0.4569	45690000	0.0727	0.1175	1.6147
Lsat_1_v5_gn_3_86100.1	Lsat_1_v5_gn_2_83180.1	0.4894	48940000	0.143	0.1711	1.196
Lsat_1_v5_gn_3_87100.1	Lsat_1_v5_gn_2_83120.1	0.4768	47680000	0.186	0.1679	0.9026
Lsat_1_v5_gn_3_87201.1	Lsat_1_v5_gn_2_83081.1	0.4477	44770000	0.1169	0.1357	1.1614
Lsat_1_v5_gn_3_87921.1	Lsat_1_v5_gn_2_83861.1	0.7257	72570000	0.2503	0.2899	1.1582
Lsat_1_v5_gn_3_87981.1	Lsat_1_v5_gn_2_83740.1	0.7069	70690000	0.2095	0.2595	1.2388
Lsat_1_v5_gn_3_89021.1	Lsat_1_v5_gn_2_83561.1	1.1444	114440000	0.3552	0.4586	1.2911
Lsat_1_v5_gn_3_88960.1	Lsat_1_v5_gn_2_85541.1	0.5517	55170000	0.104	0.1583	1.5221
Lsat_1_v5_gn_3_86821.1	Lsat_1_v5_gn_4_161601.1	0.2235	22350000	0.0449	0.0458	1.0198
Lsat_1_v5_gn_3_86121.1	Lsat_1_v5_gn_4_160760.1	0.4636	46360000	0.0806	0.1212	1.5041
Lsat_1_v5_gn_3_87140.1	Lsat_1_v5_gn_4_160880.1	0.9362	93620000	0.2856	0.329	1.1518
Lsat_1_v5_gn_3_87921.1	Lsat_1_v5_gn_4_160980.1	0.7094	70940000	0.2459	0.2837	1.1536
Lsat_1_v5_gn_3_87981.1	Lsat_1_v5_gn_4_162381.1	0.5817	58170000	0.1977	0.2188	1.1068
Lsat_1_v5_gn_3_88960.1	Lsat_1_v5_gn_4_164101.1	0.4375	43750000	0.1045	0.1361	1.3025
Lsat_1_v5_gn_3_88541.1	Lsat_1_v5_gn_4_163920.1	0.5391	53910000	0.199	0.1942	0.9759
Lsat_1_v5_gn_3_90220.1	Lsat_1_v5_gn_4_164481.1	0.4851	48510000	0.0868	0.1349	1.5547
Lsat_1_v5_gn_3_89921.1	Lsat_1_v5_gn_4_164580.1	0.4095	40950000	0.1328	0.1408	1.0601
Lsat_1_v5_gn_3_89881.1	Lsat_1_v5_gn_4_164600.1	0.4503	45030000	0.1599	0.1409	0.8814
Lsat_1_v5_gn_3_89681.1	Lsat_1_v5_gn_4_165341.1	0.5613	56130000	0.1889	0.2094	1.1085
Lsat_1_v5_gn_3_89681.1	Lsat_1_v5_gn_2_85920.1	0.5043	50430000	0.1939	0.191	0.9848
Lsat_1_v5_gn_3_89440.1	Lsat_1_v5_gn_2_85100.1	0.2713	27130000	0.0495	0.0571	1.1521
Lsat_1_v5_gn_3_89220.1	Lsat_1_v5_gn_2_84800.1	0.5872	58720000	0.2642	0.2373	0.8984
Lsat_1_v5_gn_3_90900.1	Lsat_1_v5_gn_2_84120.1	0.5036	50360000	0.3397	0.2258	0.6647
Lsat_1_v5_gn_3_91021.1	Lsat_1_v5_gn_2_84240.1	2.1589	215890000	0.5532	0.6836	1.2357
Lsat_1_v5_gn_3_91300.1	Lsat_1_v5_gn_2_84280.1	0.6154	61540000	0.1637	0.2208	1.3482
Lsat_1_v5_gn_3_91700.1	Lsat_1_v5_gn_2_84380.1	0.6811	68110000	0.1686	0.2264	1.3432
Lsat_1_v5_gn_3_89200.1	Lsat_1_v5_gn_4_165900.1	0.8804	88040000	0.1974	0.276	1.3982
Lsat_1_v5_gn_3_90920.1	Lsat_1_v5_gn_4_165921.1	0.5295	52950000	0.2246	0.2231	0.9931
Lsat_1_v5_gn_3_91021.1	Lsat_1_v5_gn_4_166000.1	1.8961	189610000	0.5603	0.602	1.0744
Lsat_1_v5_gn_3_91300.1	Lsat_1_v5_gn_4_167520.1	0.3859	38590000	0.1471	0.1487	1.0114
Lsat_1_v5_gn_3_91901.1	Lsat_1_v5_gn_4_167680.1	2.6478	264780000	0.3104	0.5931	1.9107
Lsat_1_v5_gn_3_91620.1	Lsat_1_v5_gn_2_84460.1	0.7099	70990000	0.1565	0.2153	1.3752
Lsat_1_v5_gn_3_91921.1	Lsat_1_v5_gn_2_86940.1	2.6092	260920000	0.085	0.5221	6.1462
Lsat_1_v5_gn_3_92121.1	Lsat_1_v5_gn_2_86980.1	0.6029	60290000	0.114	0.1804	1.5825
Lsat_1_v5_gn_3_94201.1	Lsat_1_v5_gn_2_87080.1	0.748	74800000	0.1807	0.2391	1.3232
Lsat_1_v5_gn_3_93981.1	Lsat_1_v5_gn_2_87241.1	0.7167	71670000	0.0042	0.1986	46.9354
Lsat_1_v5_gn_3_93281.1	Lsat_1_v5_gn_2_87320.1	0.285	28500000	0.0774	0.0786	1.0154
Lsat_1_v5_gn_3_94380.1	Lsat_1_v5_gn_2_86580.1	0.4787	47870000	0.2352	0.2069	0.8801
Lsat_1_v5_gn_3_94900.1	Lsat_1_v5_gn_2_86480.1	1.8041	180410000	0.1316	0.4641	3.526
Lsat_1_v5_gn_3_94760.1	Lsat_1_v5_gn_2_86240.1	0.5452	54520000	0.0954	0.1471	1.5417
Lsat_1_v5_gn_3_95661.1	Lsat_1_v5_gn_2_86081.1	1.2325	123250000	0.2876	0.3783	1.3155
Lsat_1_v5_gn_3_94961.1	Lsat_1_v5_gn_2_89480.1	0.4779	47790000	0.144	0.1541	1.0702
Lsat_1_v5_gn_3_93941.1	Lsat_1_v5_gn_4_177360.1	0.5862	58620000	0.2362	0.2227	0.9429
Lsat_1_v5_gn_3_93761.1	Lsat_1_v5_gn_4_179181.1	0.2508	25080000	0.0742	0.0658	0.8862
Lsat_1_v5_gn_3_93700.1	Lsat_1_v5_gn_4_178521.1	0.5865	58650000	0.1902	0.227	1.1932
Lsat_1_v5_gn_3_93460.1	Lsat_1_v5_gn_4_176301.1	0.4203	42030000	0.1431	0.1476	1.0308
Lsat_1_v5_gn_3_93201.1	Lsat_1_v5_gn_4_175741.1	0.4894	48940000	0.0744	0.1394	1.8737
Lsat_1_v5_gn_3_94461.1	Lsat_1_v5_gn_4_175901.1	1.4046	140460000	0.3691	0.4725	1.28
Lsat_1_v5_gn_3_94900.1	Lsat_1_v5_gn_4_175780.1	1.4158	141580000	0.126	0.367	2.9124
Lsat_1_v5_gn_3_94821.1	Lsat_1_v5_gn_4_175441.1	0.522	52200000	0.2442	0.229	0.9377
Lsat_1_v5_gn_3_94760.1	Lsat_1_v5_gn_4_175400.1	0.662	66200000	0.1598	0.2241	1.4028
Lsat_1_v5_gn_3_94620.1	Lsat_1_v5_gn_4_175320.1	1.499	149900000	0.204	0.4267	2.0918
Lsat_1_v5_gn_3_95701.1	Lsat_1_v5_gn_4_175061.1	0.3236	32360000	0.0878	0.084	0.9568
Lsat_1_v5_gn_3_97520.1	Lsat_1_v5_gn_4_171740.1	0.5915	59150000	0.1506	0.1786	1.1854
Lsat_1_v5_gn_3_96320.1	Lsat_1_v5_gn_4_172021.1	1.5286	152860000	0.243	0.4931	2.0291
Lsat_1_v5_gn_3_96140.1	Lsat_1_v5_gn_4_172061.1	1.0538	105380000	0.2283	0.3893	1.7047
Lsat_1_v5_gn_3_96021.1	Lsat_1_v5_gn_4_172180.1	0.3865	38650000	0.1134	0.1212	1.0688
Lsat_1_v5_gn_3_95921.1	Lsat_1_v5_gn_4_172820.1	3.9501	395010000	0.8383	0.9465	1.129
Lsat_1_v5_gn_3_98820.1	Lsat_1_v5_gn_4_170520.1	0.4705	47050000	0.1674	0.1735	1.0362
Lsat_1_v5_gn_3_98441.1	Lsat_1_v5_gn_4_169921.1	1.1737	117370000	0.2426	0.3715	1.5316
Lsat_1_v5_gn_3_98561.1	Lsat_1_v5_gn_4_169901.1	0.9251	92510000	0.2342	0.3168	1.3528
Lsat_1_v5_gn_3_99721.1	Lsat_1_v5_gn_4_169761.1	0.2743	27430000	0.1034	0.0855	0.8267
Lsat_1_v5_gn_3_99700.1	Lsat_1_v5_gn_4_169720.1	0.6088	60880000	0.2387	0.2408	1.0085
Lsat_1_v5_gn_3_98561.1	Lsat_1_v5_gn_2_88240.1	0.962	96200000	0.1683	0.2861	1.6995
Lsat_1_v5_gn_3_99860.1	Lsat_1_v5_gn_2_89360.1	0.5468	54680000	0.2316	0.2088	0.9015
Lsat_1_v5_gn_3_99781.1	Lsat_1_v5_gn_2_89321.1	0.2778	27780000	0.078	0.0763	0.9778
Lsat_1_v5_gn_3_99741.1	Lsat_1_v5_gn_2_89281.1	0.6243	62430000	0.0931	0.1693	1.8185
Lsat_1_v5_gn_3_99620.1	Lsat_1_v5_gn_2_89421.1	0.8866	88660000	0.1573	0.2825	1.7953
Lsat_1_v5_gn_3_99041.1	Lsat_1_v5_gn_2_87480.1	0.7216	72160000	0.1766	0.2835	1.6054
Lsat_1_v5_gn_3_100120.1	Lsat_1_v5_gn_4_179700.1	0.5971	59710000	0.1986	0.2181	1.0984
Lsat_1_v5_gn_3_101681.1	Lsat_1_v5_gn_4_178260.1	0.6404	64040000	0.1404	0.2044	1.4554
Lsat_1_v5_gn_3_100760.1	Lsat_1_v5_gn_4_178380.1	1.3913	139130000	0.335	0.4295	1.2821
Lsat_1_v5_gn_3_100900.1	Lsat_1_v5_gn_4_178280.1	0.2965	29650000	0.0086	0.015	1.7495
Lsat_1_v5_gn_3_100601.1	Lsat_1_v5_gn_4_177861.1	0.3533	35330000	0.1008	0.0891	0.8841
Lsat_1_v5_gn_3_100261.1	Lsat_1_v5_gn_4_177241.1	0.4135	41350000	0.0937	0.1172	1.2502
Lsat_1_v5_gn_3_101901.1	Lsat_1_v5_gn_4_176860.1	0.3585	35850000	0.0975	0.1088	1.1158
Lsat_1_v5_gn_3_102280.1	Lsat_1_v5_gn_4_180001.1	1.0352	103520000	0.2182	0.3312	1.5175
Lsat_1_v5_gn_3_132060.1	Lsat_1_v5_gn_7_7041.1	0.2605	26050000	0.0661	0.0585	0.8848
Lsat_1_v5_gn_3_132021.1	Lsat_1_v5_gn_7_7120.1	0.8094	80940000	0.3841	0.3599	0.9368
Lsat_1_v5_gn_3_131960.1	Lsat_1_v5_gn_7_7221.1	0.6276	62760000	0.3425	0.2763	0.8069
Lsat_1_v5_gn_3_132660.1	Lsat_1_v5_gn_7_7281.1	0.5384	53840000	0.1932	0.1899	0.9826
Lsat_1_v5_gn_3_133361.1	Lsat_1_v5_gn_7_7561.1	0.293	29300000	0.138	0.1062	0.7692
Lsat_1_v5_gn_3_135740.1	Lsat_1_v5_gn_7_5921.1	0.6301	63010000	0.1359	0.1759	1.2938
Lsat_1_v5_gn_3_136140.1	Lsat_1_v5_gn_7_5601.1	0.3247	32470000	0.0811	0.0866	1.0677
Lsat_1_v5_gn_3_136160.1	Lsat_1_v5_gn_7_5561.1	0.3671	36710000	0.1265	0.1224	0.9681
Lsat_1_v5_gn_3_136600.1	Lsat_1_v5_gn_7_5000.1	0.4776	47760000	0.1472	0.1589	1.0791
Lsat_1_v5_gn_3_137080.1	Lsat_1_v5_gn_7_4700.1	0.4062	40620000	0.1553	0.1488	0.9578
Lsat_1_v5_gn_3_137381.1	Lsat_1_v5_gn_7_4241.1	1.0219	102190000	0.1912	0.3479	1.8194
Lsat_1_v5_gn_4_360.1	Lsat_1_v5_gn_8_148461.1	0.786	78600000	0.2773	0.3048	1.0989
Lsat_1_v5_gn_4_400.1	Lsat_1_v5_gn_8_147801.1	0.4336	43360000	0.2311	0.1868	0.8085
Lsat_1_v5_gn_4_561.1	Lsat_1_v5_gn_8_148201.1	1.0298	102980000	0.142	0.3521	2.4798
Lsat_1_v5_gn_4_660.1	Lsat_1_v5_gn_8_147761.1	0.7282	72820000	0.2221	0.2752	1.2391
Lsat_1_v5_gn_4_1201.1	Lsat_1_v5_gn_8_147781.1	0.8881	88810000	0.1704	0.2585	1.517
Lsat_1_v5_gn_4_3441.1	Lsat_1_v5_gn_8_148441.1	0.5932	59320000	0.1485	0.1827	1.2309
Lsat_1_v5_gn_4_9921.1	Lsat_1_v5_gn_8_53121.1	1.4707	147070000	0.1837	0.404	2.1985
Lsat_1_v5_gn_4_9861.1	Lsat_1_v5_gn_8_51721.1	0.6516	65160000	0.2734	0.2649	0.9688
Lsat_1_v5_gn_4_9840.1	Lsat_1_v5_gn_8_52281.1	0.1646	16460000	0.0214	0.015	0.702
Lsat_1_v5_gn_4_11221.1	Lsat_1_v5_gn_8_51160.1	0.8779	87790000	0.4682	0.3739	0.7985
Lsat_1_v5_gn_4_11020.1	Lsat_1_v5_gn_8_51000.1	0.2654	26540000	0.1634	0.0975	0.5968
Lsat_1_v5_gn_4_10800.1	Lsat_1_v5_gn_8_50280.1	3.0719	307190000	0.0355	0.6372	17.9458
Lsat_1_v5_gn_4_10701.1	Lsat_1_v5_gn_8_48801.1	0.3286	32860000	0.153	0.1184	0.7741
Lsat_1_v5_gn_4_10361.1	Lsat_1_v5_gn_8_49320.1	1.1242	112420000	0.3965	0.418	1.0543
Lsat_1_v5_gn_4_10320.1	Lsat_1_v5_gn_8_48640.1	0.9123	91230000	0.2585	0.3145	1.2167
Lsat_1_v5_gn_4_12041.1	Lsat_1_v5_gn_8_48161.1	0.2279	22790000	0.0868	0.0574	0.6614
Lsat_1_v5_gn_4_12120.1	Lsat_1_v5_gn_8_48181.1	1.1253	112530000	0.4968	0.447	0.8999
Lsat_1_v5_gn_4_12401.1	Lsat_1_v5_gn_8_47881.1	0.267	26700000	0.1175	0.0939	0.7991
Lsat_1_v5_gn_4_12001.1	Lsat_1_v5_gn_3_56140.1	2.7572	275720000	0.3113	0.6826	2.1927
Lsat_1_v5_gn_4_12381.1	Lsat_1_v5_gn_3_55981.1	0.2369	23690000	0.1235	0.084	0.6802
Lsat_1_v5_gn_4_12341.1	Lsat_1_v5_gn_3_56401.1	0.8192	81920000	0.2445	0.302	1.2352
Lsat_1_v5_gn_4_11900.1	Lsat_1_v5_gn_3_53901.1	1.7446	174460000	0.1087	0.3924	3.6105
Lsat_1_v5_gn_4_11541.1	Lsat_1_v5_gn_3_53501.1	1.0503	105030000	0.4875	0.422	0.8657
Lsat_1_v5_gn_4_12780.1	Lsat_1_v5_gn_3_55881.1	0.4673	46730000	0.1715	0.1871	1.0912
Lsat_1_v5_gn_4_12821.1	Lsat_1_v5_gn_3_55840.1	0.4107	41070000	0.1475	0.1449	0.9825
Lsat_1_v5_gn_4_13640.1	Lsat_1_v5_gn_3_55521.1	0.7705	77050000	0.1627	0.2356	1.4481
Lsat_1_v5_gn_4_12800.1	Lsat_1_v5_gn_8_45621.1	3.5372	353720000	0.0108	0.6897	63.8333
Lsat_1_v5_gn_4_13601.1	Lsat_1_v5_gn_8_44300.1	0.3123	31230000	0.1287	0.1107	0.86
Lsat_1_v5_gn_4_13621.1	Lsat_1_v5_gn_8_44220.1	0.3692	36920000	0.183	0.1439	0.7863
Lsat_1_v5_gn_4_13640.1	Lsat_1_v5_gn_8_44501.1	0.3666	36660000	0.0745	0.0896	1.2038
Lsat_1_v5_gn_4_13761.1	Lsat_1_v5_gn_8_44801.1	0.3293	32930000	0.1344	0.1029	0.7658
Lsat_1_v5_gn_4_13841.1	Lsat_1_v5_gn_8_44900.1	0.6944	69440000	0.2784	0.2962	1.0638
Lsat_1_v5_gn_4_13480.1	Lsat_1_v5_gn_8_44601.1	0.4687	46870000	0.1594	0.1691	1.0613
Lsat_1_v5_gn_4_14360.1	Lsat_1_v5_gn_3_54900.1	0.6993	69930000	0.1694	0.2295	1.3549
Lsat_1_v5_gn_4_15400.1	Lsat_1_v5_gn_3_54221.1	0.5038	50380000	0.1862	0.1822	0.9787
Lsat_1_v5_gn_4_15421.1	Lsat_1_v5_gn_3_54160.1	0.5229	52290000	0.2376	0.2321	0.9767
Lsat_1_v5_gn_4_15760.1	Lsat_1_v5_gn_3_54000.1	0.4252	42520000	0.0984	0.1209	1.228
Lsat_1_v5_gn_4_15740.1	Lsat_1_v5_gn_3_53980.1	0.6417	64170000	0.2017	0.2648	1.3127
Lsat_1_v5_gn_4_15480.1	Lsat_1_v5_gn_8_41680.1	0.1555	15550000	0.0332	0.0204	0.614
Lsat_1_v5_gn_4_15781.1	Lsat_1_v5_gn_8_41720.1	0.4128	41280000	0.1346	0.1379	1.0242
Lsat_1_v5_gn_4_15740.1	Lsat_1_v5_gn_8_41821.1	0.7779	77790000	0.1546	0.2816	1.8208
Lsat_1_v5_gn_4_15680.1	Lsat_1_v5_gn_8_41941.1	0.224	22400000	0.0416	0.0345	0.8295
Lsat_1_v5_gn_4_14740.1	Lsat_1_v5_gn_8_42381.1	0.5426	54260000	0.1165	0.1757	1.5075
Lsat_1_v5_gn_4_14800.1	Lsat_1_v5_gn_8_42480.1	0.751	75100000	0.3057	0.3017	0.9869
Lsat_1_v5_gn_4_14841.1	Lsat_1_v5_gn_8_41400.1	0.8107	81070000	0.2202	0.2838	1.2891
Lsat_1_v5_gn_4_16061.1	Lsat_1_v5_gn_8_40201.1	0.5415	54150000	0.1305	0.1613	1.236
Lsat_1_v5_gn_4_16300.1	Lsat_1_v5_gn_8_40400.1	3.537	353700000	0.1825	0.6266	3.4329
Lsat_1_v5_gn_4_16020.1	Lsat_1_v5_gn_3_62261.1	0.4749	47490000	0.253	0.1898	0.7503
Lsat_1_v5_gn_4_16061.1	Lsat_1_v5_gn_3_57701.1	0.4626	46260000	0.1593	0.1586	0.9956
Lsat_1_v5_gn_4_15981.1	Lsat_1_v5_gn_3_58960.1	0.4516	45160000	0.1824	0.1723	0.9451
Lsat_1_v5_gn_4_17580.1	Lsat_1_v5_gn_3_59220.1	0.6779	67790000	0.432	0.3017	0.6985
Lsat_1_v5_gn_4_17680.1	Lsat_1_v5_gn_3_59281.1	1.71	171000000	0.006	0.3764	62.4977
Lsat_1_v5_gn_4_17901.1	Lsat_1_v5_gn_3_59401.1	1.2911	129110000	0.1287	0.4101	3.187
Lsat_1_v5_gn_4_18660.1	Lsat_1_v5_gn_3_59680.1	0.2609	26090000	0.046	0.0494	1.0734
Lsat_1_v5_gn_4_18881.1	Lsat_1_v5_gn_3_59981.1	0.4646	46460000	0.1773	0.1791	1.01
Lsat_1_v5_gn_4_19001.1	Lsat_1_v5_gn_3_60001.1	1.1629	116290000	0.3147	0.4442	1.4114
Lsat_1_v5_gn_4_17680.1	Lsat_1_v5_gn_8_39420.1	0.6569	65690000	0.1636	0.2158	1.3193
Lsat_1_v5_gn_4_17901.1	Lsat_1_v5_gn_8_40020.1	1.8753	187530000	0.2947	0.5547	1.8821
Lsat_1_v5_gn_4_17961.1	Lsat_1_v5_gn_8_39840.1	0.4892	48920000	0.1093	0.1374	1.2574
Lsat_1_v5_gn_4_18400.1	Lsat_1_v5_gn_8_39080.1	0.3533	35330000	0.1203	0.1122	0.9325
Lsat_1_v5_gn_4_18440.1	Lsat_1_v5_gn_8_39160.1	0.6368	63680000	0.1826	0.2415	1.3224
Lsat_1_v5_gn_4_18540.1	Lsat_1_v5_gn_8_38921.1	1.1713	117130000	0.2002	0.3603	1.7994
Lsat_1_v5_gn_4_18660.1	Lsat_1_v5_gn_8_38881.1	0.2447	24470000	0.0537	0.0518	0.9641
Lsat_1_v5_gn_4_18840.1	Lsat_1_v5_gn_8_38840.1	6.6221	662210000	0.2148	0.8663	4.0334
Lsat_1_v5_gn_4_18960.1	Lsat_1_v5_gn_8_38801.1	0.2875	28750000	0.1033	0.0943	0.9129
Lsat_1_v5_gn_4_20080.1	Lsat_1_v5_gn_8_38620.1	0.7351	73510000	0.2844	0.295	1.0374
Lsat_1_v5_gn_4_19860.1	Lsat_1_v5_gn_8_38520.1	0.4717	47170000	0.0968	0.136	1.4048
Lsat_1_v5_gn_4_19160.1	Lsat_1_v5_gn_8_37420.1	1.4717	147170000	0.3245	0.487	1.5009
Lsat_1_v5_gn_4_19261.1	Lsat_1_v5_gn_8_37481.1	0.728	72800000	0.2603	0.2829	1.0868
Lsat_1_v5_gn_4_19380.1	Lsat_1_v5_gn_8_37500.1	0.7026	70260000	0.23	0.2529	1.0997
Lsat_1_v5_gn_4_19401.1	Lsat_1_v5_gn_8_37580.1	0.1731	17310000	0.4119	0.112	0.272
Lsat_1_v5_gn_4_17281.1	Lsat_1_v5_gn_8_37520.1	0.6526	65260000	0.3085	0.2818	0.9135
Lsat_1_v5_gn_4_20360.1	Lsat_1_v5_gn_8_38000.1	2.6373	263730000	0.1801	0.6324	3.5119
Lsat_1_v5_gn_4_20321.1	Lsat_1_v5_gn_8_37881.1	3.6487	364870000	0.181	0.6223	3.4384
Lsat_1_v5_gn_4_33681.1	Lsat_1_v5_gn_7_880.1	1.3994	139940000	0.1778	0.4179	2.3504
Lsat_1_v5_gn_4_33140.1	Lsat_1_v5_gn_7_1260.1	1.8109	181090000	0.2819	0.4875	1.7293
Lsat_1_v5_gn_4_33280.1	Lsat_1_v5_gn_7_1340.1	0.3274	32740000	0.0812	0.0869	1.0698
Lsat_1_v5_gn_4_33440.1	Lsat_1_v5_gn_7_1480.1	0.5032	50320000	0.1277	0.1569	1.2284
Lsat_1_v5_gn_4_33580.1	Lsat_1_v5_gn_7_1780.1	0.2799	27990000	0.0744	0.0747	1.003
Lsat_1_v5_gn_4_48361.1	Lsat_1_v5_gn_7_25320.1	0.6708	67080000	0.1668	0.2333	1.3985
Lsat_1_v5_gn_4_48300.1	Lsat_1_v5_gn_7_25401.1	0.5065	50650000	0.148	0.1597	1.0786
Lsat_1_v5_gn_4_49380.1	Lsat_1_v5_gn_7_25460.1	1.305	130500000	0.2021	0.4033	1.9958
Lsat_1_v5_gn_4_48480.1	Lsat_1_v5_gn_7_25760.1	0.5821	58210000	0.1535	0.2027	1.3204
Lsat_1_v5_gn_4_48420.1	Lsat_1_v5_gn_7_24281.1	0.1697	16970000	0.001	0.0009	0.8774
Lsat_1_v5_gn_4_55461.1	Lsat_1_v5_gn_7_20000.1	0.6627	66270000	0.3117	0.2672	0.8573
Lsat_1_v5_gn_4_55580.1	Lsat_1_v5_gn_7_19941.1	0.6312	63120000	0.2356	0.2567	1.0897
Lsat_1_v5_gn_4_56041.1	Lsat_1_v5_gn_7_19900.1	0.3081	30810000	0.1078	0.0945	0.8769
Lsat_1_v5_gn_4_57221.1	Lsat_1_v5_gn_7_19801.1	0.9096	90960000	0.3497	0.362	1.0354
Lsat_1_v5_gn_4_57061.1	Lsat_1_v5_gn_7_19621.1	0.7707	77070000	0.1506	0.2485	1.6496
Lsat_1_v5_gn_4_56881.1	Lsat_1_v5_gn_7_19521.1	0.537	53700000	0.1739	0.1819	1.0458
Lsat_1_v5_gn_4_56361.1	Lsat_1_v5_gn_7_20601.1	0.5721	57210000	0.2106	0.2246	1.0666
Lsat_1_v5_gn_4_58620.1	Lsat_1_v5_gn_7_20540.1	8.7869	878690000	0.0145	1.1696	80.5876
Lsat_1_v5_gn_4_58461.1	Lsat_1_v5_gn_7_18781.1	2.5757	257570000	0.0072	0.5056	69.9695
Lsat_1_v5_gn_4_57480.1	Lsat_1_v5_gn_7_18241.1	0.8001	80010000	0.1978	0.2594	1.3112
Lsat_1_v5_gn_4_58800.1	Lsat_1_v5_gn_7_17060.1	0.5229	52290000	0.093	0.1512	1.6261
Lsat_1_v5_gn_4_58821.1	Lsat_1_v5_gn_7_16760.1	0.2186	21860000	0.001	0.0016	1.5651
Lsat_1_v5_gn_4_60501.1	Lsat_1_v5_gn_7_17160.1	0.2879	28790000	0.068	0.0733	1.0786
Lsat_1_v5_gn_4_59981.1	Lsat_1_v5_gn_7_17520.1	0.3355	33550000	0.1127	0.1034	0.9174
Lsat_1_v5_gn_4_59940.1	Lsat_1_v5_gn_7_17541.1	0.2895	28950000	0.0415	0.0531	1.2801
Lsat_1_v5_gn_4_59740.1	Lsat_1_v5_gn_7_17661.1	0.3972	39720000	0.1168	0.1176	1.0062
Lsat_1_v5_gn_4_61461.1	Lsat_1_v5_gn_7_15520.1	0.9782	97820000	0.2256	0.3268	1.4486
Lsat_1_v5_gn_4_61561.1	Lsat_1_v5_gn_7_15200.1	0.3994	39940000	0.1132	0.1225	1.0824
Lsat_1_v5_gn_4_61701.1	Lsat_1_v5_gn_7_14880.1	1.0055	100550000	0.1999	0.2982	1.4919
Lsat_1_v5_gn_4_63061.1	Lsat_1_v5_gn_7_14200.1	0.9737	97370000	0.1717	0.3148	1.8336
Lsat_1_v5_gn_4_62980.1	Lsat_1_v5_gn_7_14480.1	0.3758	37580000	0.1679	0.1388	0.8267
Lsat_1_v5_gn_4_62781.1	Lsat_1_v5_gn_7_13441.1	0.9187	91870000	0.324	0.3575	1.1032
Lsat_1_v5_gn_4_62720.1	Lsat_1_v5_gn_7_13481.1	0.2423	24230000	0.0778	0.0657	0.8448
Lsat_1_v5_gn_4_61981.1	Lsat_1_v5_gn_7_13601.1	1.5208	152080000	0.1716	0.3856	2.2473
Lsat_1_v5_gn_4_69261.1	Lsat_1_v5_gn_8_129441.1	2.1804	218040000	0.1555	0.4883	3.1395
Lsat_1_v5_gn_4_69060.1	Lsat_1_v5_gn_8_129700.1	1.0606	106060000	0.6533	0.4345	0.6651
Lsat_1_v5_gn_4_69701.1	Lsat_1_v5_gn_8_131180.1	0.5066	50660000	0.2119	0.1947	0.9188
Lsat_1_v5_gn_4_70380.1	Lsat_1_v5_gn_8_131761.1	0.3922	39220000	0.241	0.1755	0.7282
Lsat_1_v5_gn_4_70241.1	Lsat_1_v5_gn_8_132261.1	1.3798	137980000	0.4934	0.4667	0.9459
Lsat_1_v5_gn_4_71260.1	Lsat_1_v5_gn_8_120620.1	0.1621	16210000	0.0334	0.0261	0.7834
Lsat_1_v5_gn_4_70780.1	Lsat_1_v5_gn_8_121361.1	0.4777	47770000	0.1561	0.1724	1.1044
Lsat_1_v5_gn_4_70841.1	Lsat_1_v5_gn_8_120981.1	2.3211	232110000	0.1824	0.5218	2.8603
Lsat_1_v5_gn_4_70980.1	Lsat_1_v5_gn_8_120241.1	0.8291	82910000	0.1087	0.2449	2.2532
Lsat_1_v5_gn_4_70460.1	Lsat_1_v5_gn_8_122340.1	2.3908	239080000	0.4227	0.6587	1.5582
Lsat_1_v5_gn_4_71380.1	Lsat_1_v5_gn_3_48560.1	0.2706	27060000	0.1577	0.1094	0.6938
Lsat_1_v5_gn_4_70920.1	Lsat_1_v5_gn_3_48840.1	0.6972	69720000	0.146	0.2285	1.5656
Lsat_1_v5_gn_4_70460.1	Lsat_1_v5_gn_3_47780.1	0.9164	91640000	0.0584	0.2681	4.5906
Lsat_1_v5_gn_4_69980.1	Lsat_1_v5_gn_3_47280.1	0.508	50800000	0.1222	0.1614	1.3212
Lsat_1_v5_gn_4_70061.1	Lsat_1_v5_gn_3_47360.1	1.0496	104960000	0.1763	0.3292	1.8679
Lsat_1_v5_gn_4_74580.1	Lsat_1_v5_gn_3_45480.1	0.1836	18360000	0.0577	0.0331	0.574
Lsat_1_v5_gn_4_74620.1	Lsat_1_v5_gn_3_45301.1	0.3118	31180000	0.1614	0.1264	0.7835
Lsat_1_v5_gn_4_74680.1	Lsat_1_v5_gn_3_45680.1	2.8254	282540000	0.1839	0.4569	2.4845
Lsat_1_v5_gn_4_74720.1	Lsat_1_v5_gn_3_45700.1	0.2777	27770000	0.0356	0.0457	1.2813
Lsat_1_v5_gn_4_73921.1	Lsat_1_v5_gn_3_46880.1	0.4384	43840000	0.011	0.0866	7.8481
Lsat_1_v5_gn_4_73301.1	Lsat_1_v5_gn_1_26320.1	3.6454	364540000	0.0218	0.7076	32.5305
Lsat_1_v5_gn_4_73061.1	Lsat_1_v5_gn_1_26501.1	0.5673	56730000	0.1438	0.177	1.2306
Lsat_1_v5_gn_4_74920.1	Lsat_1_v5_gn_1_26640.1	0.2873	28730000	0.0599	0.1295	2.1616
Lsat_1_v5_gn_4_74861.1	Lsat_1_v5_gn_1_26821.1	0.2914	29140000	0.0881	0.0785	0.8903
Lsat_1_v5_gn_4_75421.1	Lsat_1_v5_gn_1_26880.1	0.665	66500000	0.1797	0.2233	1.2425
Lsat_1_v5_gn_4_72821.1	Lsat_1_v5_gn_5_16921.1	0.3295	32950000	0.0854	0.0846	0.9908
Lsat_1_v5_gn_4_74840.1	Lsat_1_v5_gn_5_17100.1	1.0032	100320000	0.2625	0.3888	1.4814
Lsat_1_v5_gn_4_75261.1	Lsat_1_v5_gn_5_14440.1	0.2484	24840000	0.095	0.0682	0.7179
Lsat_1_v5_gn_4_75160.1	Lsat_1_v5_gn_5_14761.1	0.2102	21020000	0.0769	0.059	0.7677
Lsat_1_v5_gn_4_75041.1	Lsat_1_v5_gn_5_14880.1	0.2837	28370000	0.0921	0.0826	0.8965
Lsat_1_v5_gn_4_75880.1	Lsat_1_v5_gn_1_28121.1	0.4065	40650000	0.1429	0.1428	0.9989
Lsat_1_v5_gn_4_76300.1	Lsat_1_v5_gn_1_28101.1	0.303	30300000	0.3158	0.154	0.4876
Lsat_1_v5_gn_4_77101.1	Lsat_1_v5_gn_1_27840.1	0.6248	62480000	0.0027	0.173	63.6
Lsat_1_v5_gn_4_77200.1	Lsat_1_v5_gn_1_27801.1	0.5356	53560000	0.2064	0.2136	1.0349
Lsat_1_v5_gn_4_77460.1	Lsat_1_v5_gn_1_27461.1	0.4385	43850000	0.1798	0.1611	0.8959
Lsat_1_v5_gn_4_78801.1	Lsat_1_v5_gn_1_29520.1	0.3486	34860000	0.1444	0.1262	0.8744
Lsat_1_v5_gn_4_78101.1	Lsat_1_v5_gn_1_28741.1	0.5088	50880000	0.1438	0.1575	1.0952
Lsat_1_v5_gn_4_78480.1	Lsat_1_v5_gn_1_28720.1	0.4496	44960000	0.1795	0.1771	0.9866
Lsat_1_v5_gn_4_78400.1	Lsat_1_v5_gn_1_28641.1	0.3452	34520000	0.1171	0.118	1.0074
Lsat_1_v5_gn_4_78640.1	Lsat_1_v5_gn_1_28600.1	0.5472	54720000	0.1581	0.1808	1.1434
Lsat_1_v5_gn_4_80361.1	Lsat_1_v5_gn_5_13660.1	0.3462	34620000	0.0999	0.1044	1.0451
Lsat_1_v5_gn_4_80860.1	Lsat_1_v5_gn_5_12501.1	0.5411	54110000	0.1376	0.2091	1.5193
Lsat_1_v5_gn_4_81321.1	Lsat_1_v5_gn_5_11720.1	0.4438	44380000	0.1383	0.1552	1.122
Lsat_1_v5_gn_4_81541.1	Lsat_1_v5_gn_5_12360.1	1.188	118800000	0.2811	0.3838	1.3656
Lsat_1_v5_gn_4_81901.1	Lsat_1_v5_gn_5_11061.1	0.857	85700000	0.1914	0.2929	1.5303
Lsat_1_v5_gn_4_82980.1	Lsat_1_v5_gn_5_11161.1	0.6608	66080000	0.1834	0.2235	1.2186
Lsat_1_v5_gn_4_84140.1	Lsat_1_v5_gn_5_10500.1	0.4391	43910000	0.1689	0.1726	1.0221
Lsat_1_v5_gn_4_84001.1	Lsat_1_v5_gn_5_10300.1	0.4551	45510000	0.1859	0.1752	0.9426
Lsat_1_v5_gn_4_84501.1	Lsat_1_v5_gn_5_10121.1	0.4797	47970000	0.2225	0.2024	0.9096
Lsat_1_v5_gn_4_85441.1	Lsat_1_v5_gn_5_9501.1	0.5873	58730000	0.1259	0.2035	1.6161
Lsat_1_v5_gn_4_85200.1	Lsat_1_v5_gn_5_9221.1	0.3859	38590000	0.1013	0.1065	1.0515
Lsat_1_v5_gn_4_85240.1	Lsat_1_v5_gn_5_9201.1	0.3256	32560000	0.0654	0.0733	1.1208
Lsat_1_v5_gn_4_85261.1	Lsat_1_v5_gn_5_9081.1	1.0035	100350000	0.2819	0.3566	1.265
Lsat_1_v5_gn_4_85040.1	Lsat_1_v5_gn_5_9001.1	0.5609	56090000	0.1619	0.1867	1.153
Lsat_1_v5_gn_4_86561.1	Lsat_1_v5_gn_5_8960.1	0.3379	33790000	0.0599	0.0651	1.0869
Lsat_1_v5_gn_4_86861.1	Lsat_1_v5_gn_5_8301.1	0.498	49800000	0.1017	0.1577	1.5506
Lsat_1_v5_gn_4_87060.1	Lsat_1_v5_gn_5_8180.1	0.2902	29020000	0.0861	0.0844	0.9807
Lsat_1_v5_gn_4_80380.1	Lsat_1_v5_gn_1_29040.1	0.5062	50620000	0.2322	0.2067	0.8899
Lsat_1_v5_gn_4_80981.1	Lsat_1_v5_gn_1_28901.1	0.9678	96780000	0.21	0.3061	1.4575
Lsat_1_v5_gn_4_80820.1	Lsat_1_v5_gn_1_33140.1	1.5273	152730000	0.0974	0.3095	3.176
Lsat_1_v5_gn_4_81321.1	Lsat_1_v5_gn_1_33080.1	0.4429	44290000	0.1264	0.1528	1.2092
Lsat_1_v5_gn_4_81740.1	Lsat_1_v5_gn_1_32961.1	0.6405	64050000	0.1195	0.2184	1.8271
Lsat_1_v5_gn_4_85261.1	Lsat_1_v5_gn_1_30661.1	1.2473	124730000	0.1865	0.3578	1.9183
Lsat_1_v5_gn_4_85061.1	Lsat_1_v5_gn_1_30801.1	0.4063	40630000	0.1439	0.161	1.1184
Lsat_1_v5_gn_4_86780.1	Lsat_1_v5_gn_1_30900.1	0.3934	39340000	0.1376	0.1412	1.0263
Lsat_1_v5_gn_4_86861.1	Lsat_1_v5_gn_1_30920.1	0.4285	42850000	0.1453	0.1578	1.0856
Lsat_1_v5_gn_4_87041.1	Lsat_1_v5_gn_1_32141.1	0.4187	41870000	0.1994	0.1682	0.8439
Lsat_1_v5_gn_4_87021.1	Lsat_1_v5_gn_1_32101.1	0.1948	19480000	0.0464	0.0399	0.8588
Lsat_1_v5_gn_4_88460.1	Lsat_1_v5_gn_5_131541.1	0.2645	26450000	0.1064	0.0918	0.863
Lsat_1_v5_gn_4_90280.1	Lsat_1_v5_gn_5_131580.1	1.738	173800000	0.0139	0.4001	28.7052
Lsat_1_v5_gn_4_90520.1	Lsat_1_v5_gn_5_132000.1	0.4781	47810000	0.0412	0.0971	2.3594
Lsat_1_v5_gn_4_90541.1	Lsat_1_v5_gn_5_132061.1	2.2463	224630000	0.3731	0.6148	1.648
Lsat_1_v5_gn_4_90561.1	Lsat_1_v5_gn_5_132081.1	0.4593	45930000	0.0813	0.1229	1.5115
Lsat_1_v5_gn_4_91521.1	Lsat_1_v5_gn_1_37841.1	1.0679	106790000	0.3696	0.3953	1.0696
Lsat_1_v5_gn_4_91260.1	Lsat_1_v5_gn_1_37740.1	0.486	48600000	0.202	0.1903	0.9422
Lsat_1_v5_gn_4_91600.1	Lsat_1_v5_gn_1_37700.1	1.0181	101810000	0.307	0.3746	1.22
Lsat_1_v5_gn_4_92141.1	Lsat_1_v5_gn_1_39161.1	0.2549	25490000	0.1187	0.084	0.7074
Lsat_1_v5_gn_4_92001.1	Lsat_1_v5_gn_1_39301.1	1.186	118600000	0.1936	0.3615	1.8672
Lsat_1_v5_gn_4_91421.1	Lsat_1_v5_gn_5_137001.1	0.3483	34830000	0.0796	0.0973	1.2226
Lsat_1_v5_gn_4_91240.1	Lsat_1_v5_gn_5_136800.1	1.2288	122880000	0.1889	0.4019	2.1271
Lsat_1_v5_gn_4_91001.1	Lsat_1_v5_gn_5_136780.1	1.3102	131020000	0.2506	0.3923	1.5658
Lsat_1_v5_gn_4_92260.1	Lsat_1_v5_gn_5_137881.1	1.0605	106050000	0.5289	0.4429	0.8375
Lsat_1_v5_gn_4_92321.1	Lsat_1_v5_gn_5_137860.1	0.2978	29780000	0.1257	0.1092	0.8682
Lsat_1_v5_gn_4_92560.1	Lsat_1_v5_gn_1_37860.1	0.296	29600000	0.0794	0.0744	0.9368
Lsat_1_v5_gn_4_92641.1	Lsat_1_v5_gn_1_37921.1	0.3852	38520000	0.2342	0.1811	0.7731
Lsat_1_v5_gn_4_92841.1	Lsat_1_v5_gn_1_37961.1	0.3237	32370000	0.0712	0.0805	1.1296
Lsat_1_v5_gn_4_93041.1	Lsat_1_v5_gn_1_38221.1	0.6686	66860000	0.2481	0.259	1.044
Lsat_1_v5_gn_4_93201.1	Lsat_1_v5_gn_1_38241.1	0.3147	31470000	0.1222	0.1099	0.8989
Lsat_1_v5_gn_4_93560.1	Lsat_1_v5_gn_1_38321.1	0.4492	44920000	0.0733	0.1016	1.387
Lsat_1_v5_gn_4_93600.1	Lsat_1_v5_gn_1_37441.1	1.1163	111630000	0.3123	0.3752	1.2014
Lsat_1_v5_gn_4_94000.1	Lsat_1_v5_gn_5_136321.1	0.5898	58980000	0.1201	0.1728	1.4389
Lsat_1_v5_gn_4_94241.1	Lsat_1_v5_gn_5_136541.1	0.9056	90560000	0.4883	0.3949	0.8087
Lsat_1_v5_gn_4_93600.1	Lsat_1_v5_gn_5_135800.1	1.0015	100150000	0.2765	0.3522	1.2738
Lsat_1_v5_gn_4_93821.1	Lsat_1_v5_gn_5_135681.1	0.6707	67070000	0.2258	0.2687	1.1903
Lsat_1_v5_gn_4_94980.1	Lsat_1_v5_gn_5_135640.1	0.8554	85540000	0.3136	0.2963	0.9448
Lsat_1_v5_gn_4_94741.1	Lsat_1_v5_gn_5_135600.1	0.4844	48440000	0.1301	0.1768	1.3588
Lsat_1_v5_gn_0_11181.1	Lsat_1_v5_gn_5_135261.1	0.4272	42720000	0.1294	0.1302	1.0063
Lsat_1_v5_gn_4_95221.1	Lsat_1_v5_gn_5_135341.1	0.2091	20910000	0.0423	0.0342	0.8071
Lsat_1_v5_gn_4_95281.1	Lsat_1_v5_gn_5_135361.1	0.3102	31020000	0.0849	0.0844	0.9951
Lsat_1_v5_gn_4_95300.1	Lsat_1_v5_gn_5_134840.1	0.6591	65910000	0.2076	0.2288	1.1022
Lsat_1_v5_gn_4_95441.1	Lsat_1_v5_gn_5_133681.1	0.425	42500000	0.1257	0.1465	1.1654
Lsat_1_v5_gn_4_95121.1	Lsat_1_v5_gn_1_36080.1	0.3337	33370000	0.1357	0.1269	0.9351
Lsat_1_v5_gn_4_95200.1	Lsat_1_v5_gn_1_36061.1	0.2406	24060000	0.0932	0.0734	0.7877
Lsat_1_v5_gn_4_95340.1	Lsat_1_v5_gn_1_36301.1	0.4685	46850000	0.197	0.1682	0.8536
Lsat_1_v5_gn_4_95441.1	Lsat_1_v5_gn_1_36260.1	0.5248	52480000	0.2089	0.2088	0.9996
Lsat_1_v5_gn_4_95740.1	Lsat_1_v5_gn_1_36320.1	0.2598	25980000	0.088	0.0705	0.8004
Lsat_1_v5_gn_4_95921.1	Lsat_1_v5_gn_1_36421.1	0.1641	16410000	0.0833	0.0468	0.5611
Lsat_1_v5_gn_4_96201.1	Lsat_1_v5_gn_1_36520.1	0.1687	16870000	0.0182	0.0151	0.8305
Lsat_1_v5_gn_4_97221.1	Lsat_1_v5_gn_1_36620.1	1.2345	123450000	0.3123	0.4046	1.2956
Lsat_1_v5_gn_4_96620.1	Lsat_1_v5_gn_1_36661.1	0.8343	83430000	0.2361	0.296	1.2535
Lsat_1_v5_gn_4_96600.1	Lsat_1_v5_gn_1_36681.1	1.0375	103750000	0.1749	0.3517	2.0112
Lsat_1_v5_gn_4_99860.1	Lsat_1_v5_gn_5_134520.1	1.5512	155120000	0.3152	0.4662	1.4788
Lsat_1_v5_gn_4_100980.1	Lsat_1_v5_gn_5_134561.1	0.8953	89530000	0.3153	0.3319	1.0526
Lsat_1_v5_gn_4_100740.1	Lsat_1_v5_gn_5_134580.1	0.5712	57120000	0.2173	0.2225	1.0239
Lsat_1_v5_gn_4_101421.1	Lsat_1_v5_gn_5_134641.1	0.5058	50580000	0.2134	0.2065	0.9679
Lsat_1_v5_gn_4_101760.1	Lsat_1_v5_gn_5_131001.1	0.5833	58330000	0.1693	0.205	1.2109
Lsat_1_v5_gn_4_103621.1	Lsat_1_v5_gn_1_34940.1	0.4679	46790000	0.0885	0.1174	1.3272
Lsat_1_v5_gn_4_103400.1	Lsat_1_v5_gn_1_34861.1	0.2129	21290000	0.0942	0.0662	0.7033
Lsat_1_v5_gn_4_104420.1	Lsat_1_v5_gn_1_34161.1	5.7277	572770000	0.0094	0.6469	68.7106
Lsat_1_v5_gn_4_104701.1	Lsat_1_v5_gn_1_33661.1	0.3001	30010000	0.0844	0.0903	1.0693
Lsat_1_v5_gn_4_104681.1	Lsat_1_v5_gn_1_33641.1	0.3292	32920000	0.1554	0.1225	0.7884
Lsat_1_v5_gn_4_106341.1	Lsat_1_v5_gn_1_33581.1	0.226	22600000	0.0881	0.068	0.7717
Lsat_1_v5_gn_4_108080.1	Lsat_1_v5_gn_1_12600.1	0.5174	51740000	0.225	0.2205	0.9796
Lsat_1_v5_gn_4_107981.1	Lsat_1_v5_gn_1_12721.1	0.6889	68890000	0.1442	0.2011	1.3943
Lsat_1_v5_gn_4_108141.1	Lsat_1_v5_gn_1_14020.1	0.8179	81790000	0.2438	0.2941	1.2062
Lsat_1_v5_gn_4_109401.1	Lsat_1_v5_gn_1_14060.1	0.844	84400000	0.0432	0.2764	6.4048
Lsat_1_v5_gn_4_109600.1	Lsat_1_v5_gn_1_14220.1	0.5693	56930000	0.1758	0.2114	1.2021
Lsat_1_v5_gn_4_109001.1	Lsat_1_v5_gn_1_13901.1	0.7896	78960000	0.2529	0.2945	1.1643
Lsat_1_v5_gn_4_109761.1	Lsat_1_v5_gn_1_13341.1	0.196	19600000	0.0349	0.0275	0.7892
Lsat_1_v5_gn_4_109800.1	Lsat_1_v5_gn_1_13380.1	0.6051	60510000	0.1485	0.1841	1.2396
Lsat_1_v5_gn_4_110140.1	Lsat_1_v5_gn_1_13840.1	2.027	202700000	0.6825	0.7454	1.0923
Lsat_1_v5_gn_4_110160.1	Lsat_1_v5_gn_1_13741.1	0.3723	37230000	0.1864	0.1496	0.8027
Lsat_1_v5_gn_4_110181.1	Lsat_1_v5_gn_1_13680.1	0.5019	50190000	0.0836	0.1507	1.8036
Lsat_1_v5_gn_4_109861.1	Lsat_1_v5_gn_1_13660.1	0.5096	50960000	0.341	0.2577	0.7559
Lsat_1_v5_gn_4_110280.1	Lsat_1_v5_gn_1_13640.1	0.3072	30720000	0.138	0.1055	0.7641
Lsat_1_v5_gn_4_110641.1	Lsat_1_v5_gn_1_13620.1	0.2655	26550000	0.0229	0.0323	1.4137
Lsat_1_v5_gn_4_111061.1	Lsat_1_v5_gn_1_13420.1	0.5986	59860000	0.0867	0.2463	2.8404
Lsat_1_v5_gn_4_111160.1	Lsat_1_v5_gn_1_14481.1	1.7064	170640000	0.5894	0.6278	1.0651
Lsat_1_v5_gn_4_112861.1	Lsat_1_v5_gn_1_14641.1	0.417	41700000	0.0698	0.1043	1.4953
Lsat_1_v5_gn_4_114580.1	Lsat_1_v5_gn_1_15261.1	0.4192	41920000	0.1632	0.1562	0.957
Lsat_1_v5_gn_4_108980.1	Lsat_1_v5_gn_5_21360.1	1.3296	132960000	0.3653	0.463	1.2674
Lsat_1_v5_gn_4_109761.1	Lsat_1_v5_gn_5_21300.1	0.1676	16760000	0.0308	0.0288	0.9339
Lsat_1_v5_gn_4_110360.1	Lsat_1_v5_gn_5_21900.1	1.1929	119290000	0.0904	0.3089	3.4188
Lsat_1_v5_gn_4_110541.1	Lsat_1_v5_gn_5_22561.1	0.3863	38630000	0.1878	0.1516	0.8071
Lsat_1_v5_gn_4_111021.1	Lsat_1_v5_gn_5_22480.1	0.5863	58630000	0.1722	0.2458	1.427
Lsat_1_v5_gn_4_110720.1	Lsat_1_v5_gn_5_22961.1	0.6401	64010000	0.1862	0.2304	1.2372
Lsat_1_v5_gn_4_114440.1	Lsat_1_v5_gn_5_23501.1	0.2027	20270000	0.0417	0.0418	1.0029
Lsat_1_v5_gn_4_113220.1	Lsat_1_v5_gn_5_23541.1	0.2628	26280000	0.0207	0.0262	1.2635
Lsat_1_v5_gn_4_112420.1	Lsat_1_v5_gn_5_24640.1	0.2713	27130000	0.0937	0.0853	0.91
Lsat_1_v5_gn_4_115841.1	Lsat_1_v5_gn_5_25181.1	0.6218	62180000	0.1774	0.2172	1.2243
Lsat_1_v5_gn_4_115860.1	Lsat_1_v5_gn_5_25201.1	0.2079	20790000	0.0083	0.0087	1.0466
Lsat_1_v5_gn_4_114660.1	Lsat_1_v5_gn_5_26201.1	0.7799	77990000	0.1505	0.2288	1.5202
Lsat_1_v5_gn_4_115980.1	Lsat_1_v5_gn_5_26121.1	0.144	14400000	0.001	0.0007	0.6507
Lsat_1_v5_gn_4_116000.1	Lsat_1_v5_gn_5_26101.1	0.3777	37770000	0.1492	0.1275	0.8547
Lsat_1_v5_gn_4_116240.1	Lsat_1_v5_gn_5_26081.1	0.4859	48590000	0.0846	0.1262	1.4919
Lsat_1_v5_gn_4_116540.1	Lsat_1_v5_gn_5_25820.1	0.3838	38380000	0.1041	0.1136	1.0918
Lsat_1_v5_gn_4_116980.1	Lsat_1_v5_gn_5_26901.1	0.3531	35310000	0.0905	0.0873	0.965
Lsat_1_v5_gn_4_117380.1	Lsat_1_v5_gn_5_26721.1	0.4608	46080000	0.1382	0.1509	1.0914
Lsat_1_v5_gn_4_117861.1	Lsat_1_v5_gn_5_27281.1	0.9575	95750000	0.2496	0.3381	1.3545
Lsat_1_v5_gn_4_117700.1	Lsat_1_v5_gn_5_27361.1	1.0326	103260000	0.2236	0.3999	1.7883
Lsat_1_v5_gn_4_117601.1	Lsat_1_v5_gn_5_27881.1	1.3721	137210000	0.3755	0.485	1.2917
Lsat_1_v5_gn_4_115141.1	Lsat_1_v5_gn_1_15841.1	1.5294	152940000	0.1678	0.414	2.4676
Lsat_1_v5_gn_4_114800.1	Lsat_1_v5_gn_1_16121.1	0.4861	48610000	0.2718	0.2194	0.8072
Lsat_1_v5_gn_4_114681.1	Lsat_1_v5_gn_1_16160.1	0.1628	16280000	0.001	0.0006	0.6153
Lsat_1_v5_gn_4_114660.1	Lsat_1_v5_gn_1_16200.1	0.7323	73230000	0.1818	0.2386	1.3126
Lsat_1_v5_gn_4_116101.1	Lsat_1_v5_gn_1_16281.1	0.9969	99690000	0.2748	0.362	1.3173
Lsat_1_v5_gn_4_116501.1	Lsat_1_v5_gn_1_16420.1	0.3148	31480000	0.0649	0.0748	1.1518
Lsat_1_v5_gn_4_116221.1	Lsat_1_v5_gn_1_16460.1	0.2921	29210000	0.1258	0.0988	0.7854
Lsat_1_v5_gn_4_116561.1	Lsat_1_v5_gn_1_17141.1	0.688	68800000	0.1436	0.2198	1.5302
Lsat_1_v5_gn_4_117260.1	Lsat_1_v5_gn_1_16860.1	0.8176	81760000	0.168	0.2797	1.6645
Lsat_1_v5_gn_4_117861.1	Lsat_1_v5_gn_1_16941.1	0.7439	74390000	0.3265	0.3114	0.9536
Lsat_1_v5_gn_4_117741.1	Lsat_1_v5_gn_1_19061.1	2.2618	226180000	0.5469	0.6317	1.1551
Lsat_1_v5_gn_4_119500.1	Lsat_1_v5_gn_1_17701.1	0.5585	55850000	0.1755	0.2074	1.1818
Lsat_1_v5_gn_4_120460.1	Lsat_1_v5_gn_1_18461.1	0.5826	58260000	0.2098	0.2071	0.987
Lsat_1_v5_gn_4_122000.1	Lsat_1_v5_gn_1_18420.1	1.1416	114160000	0.1865	0.3508	1.8808
Lsat_1_v5_gn_4_121761.1	Lsat_1_v5_gn_1_18261.1	0.4205	42050000	0.141	0.1395	0.9895
Lsat_1_v5_gn_4_122280.1	Lsat_1_v5_gn_1_18200.1	0.4018	40180000	0.1547	0.1339	0.8655
Lsat_1_v5_gn_4_122120.1	Lsat_1_v5_gn_1_18141.1	1.6601	166010000	0.3285	0.5202	1.5837
Lsat_1_v5_gn_4_119901.1	Lsat_1_v5_gn_1_18041.1	0.4631	46310000	0.2606	0.1969	0.7553
Lsat_1_v5_gn_4_122621.1	Lsat_1_v5_gn_1_19560.1	0.5686	56860000	0.1447	0.1792	1.2378
Lsat_1_v5_gn_4_124580.1	Lsat_1_v5_gn_1_19840.1	0.8518	85180000	0.1172	0.2448	2.0891
Lsat_1_v5_gn_4_124200.1	Lsat_1_v5_gn_1_20480.1	0.3507	35070000	0.2701	0.1723	0.638
Lsat_1_v5_gn_4_123961.1	Lsat_1_v5_gn_1_20861.1	0.5575	55750000	0.2074	0.2046	0.9863
Lsat_1_v5_gn_4_125541.1	Lsat_1_v5_gn_1_21000.1	0.9335	93350000	0.2294	0.3581	1.5611
Lsat_1_v5_gn_4_125661.1	Lsat_1_v5_gn_1_21041.1	0.5252	52520000	0.1675	0.1879	1.122
Lsat_1_v5_gn_4_126380.1	Lsat_1_v5_gn_1_21140.1	0.5313	53130000	0.1303	0.1719	1.3197
Lsat_1_v5_gn_4_126520.1	Lsat_1_v5_gn_1_21220.1	0.5485	54850000	0.2496	0.2295	0.9195
Lsat_1_v5_gn_4_126681.1	Lsat_1_v5_gn_1_21321.1	0.3939	39390000	0.1535	0.1333	0.8685
Lsat_1_v5_gn_4_126801.1	Lsat_1_v5_gn_1_21720.1	1.1508	115080000	0.2241	0.3552	1.5846
Lsat_1_v5_gn_4_127080.1	Lsat_1_v5_gn_1_21881.1	0.4991	49910000	0.0723	0.1169	1.6173
Lsat_1_v5_gn_4_127260.1	Lsat_1_v5_gn_1_22040.1	0.4307	43070000	0.2742	0.1933	0.7047
Lsat_1_v5_gn_4_127841.1	Lsat_1_v5_gn_1_22141.1	0.6929	69290000	0.1598	0.2346	1.4682
Lsat_1_v5_gn_4_127960.1	Lsat_1_v5_gn_1_22221.1	0.5801	58010000	0.192	0.2125	1.1064
Lsat_1_v5_gn_4_127640.1	Lsat_1_v5_gn_1_22360.1	0.7126	71260000	0.2076	0.254	1.2233
Lsat_1_v5_gn_4_127661.1	Lsat_1_v5_gn_1_22441.1	0.509	50900000	0.3364	0.2354	0.6998
Lsat_1_v5_gn_4_127741.1	Lsat_1_v5_gn_1_22481.1	0.5636	56360000	0.187	0.1888	1.0098
Lsat_1_v5_gn_4_125741.1	Lsat_1_v5_gn_6_111920.1	1.9501	195010000	0.2991	0.5487	1.8349
Lsat_1_v5_gn_4_125820.1	Lsat_1_v5_gn_6_112040.1	0.2026	20260000	0.0638	0.0462	0.7242
Lsat_1_v5_gn_4_125861.1	Lsat_1_v5_gn_6_112081.1	1.3751	137510000	0.0534	0.3379	6.3305
Lsat_1_v5_gn_4_125900.1	Lsat_1_v5_gn_6_112121.1	0.6469	64690000	0.3066	0.2764	0.9016
Lsat_1_v5_gn_4_126340.1	Lsat_1_v5_gn_6_111301.1	0.9416	94160000	0.3728	0.354	0.9496
Lsat_1_v5_gn_4_155700.1	Lsat_1_v5_gn_2_81000.1	9.2714	927140000	0.2005	0.7171	3.5774
Lsat_1_v5_gn_4_155521.1	Lsat_1_v5_gn_2_80941.1	0.5331	53310000	0.2612	0.2306	0.8826
Lsat_1_v5_gn_4_155501.1	Lsat_1_v5_gn_2_80921.1	0.2478	24780000	0.0103	0.0119	1.1543
Lsat_1_v5_gn_4_156001.1	Lsat_1_v5_gn_2_81141.1	0.3254	32540000	0.1324	0.1234	0.9323
Lsat_1_v5_gn_4_155121.1	Lsat_1_v5_gn_2_81160.1	1.4862	148620000	0.3271	0.4598	1.4056
Lsat_1_v5_gn_4_154680.1	Lsat_1_v5_gn_2_81521.1	0.2993	29930000	0.0936	0.0944	1.0081
Lsat_1_v5_gn_4_157601.1	Lsat_1_v5_gn_2_79900.1	0.7514	75140000	0.0737	0.2386	3.2381
Lsat_1_v5_gn_4_157080.1	Lsat_1_v5_gn_3_81040.1	1.7633	176330000	0.5013	0.5598	1.1166
Lsat_1_v5_gn_4_158201.1	Lsat_1_v5_gn_3_83600.1	0.8563	85630000	0.2268	0.2955	1.3031
Lsat_1_v5_gn_4_157941.1	Lsat_1_v5_gn_3_83561.1	0.7999	79990000	0.2605	0.3114	1.1957
Lsat_1_v5_gn_4_159241.1	Lsat_1_v5_gn_3_85401.1	0.3539	35390000	0.092	0.0917	0.9972
Lsat_1_v5_gn_4_159341.1	Lsat_1_v5_gn_3_84840.1	0.3448	34480000	0.0778	0.0864	1.1103
Lsat_1_v5_gn_4_158301.1	Lsat_1_v5_gn_3_85440.1	0.4316	43160000	0.0933	0.1238	1.3267
Lsat_1_v5_gn_4_158441.1	Lsat_1_v5_gn_3_85800.1	0.3932	39320000	0.1311	0.1245	0.9503
Lsat_1_v5_gn_4_159600.1	Lsat_1_v5_gn_3_85620.1	0.4654	46540000	0.2137	0.1917	0.8969
Lsat_1_v5_gn_4_159740.1	Lsat_1_v5_gn_3_86301.1	1.2373	123730000	0.3108	0.4039	1.2996
Lsat_1_v5_gn_4_158180.1	Lsat_1_v5_gn_2_82201.1	0.8618	86180000	0.2578	0.3316	1.2862
Lsat_1_v5_gn_4_158041.1	Lsat_1_v5_gn_2_82160.1	0.6413	64130000	0.1559	0.193	1.2381
Lsat_1_v5_gn_4_158960.1	Lsat_1_v5_gn_2_82060.1	0.4929	49290000	0.1047	0.1433	1.3687
Lsat_1_v5_gn_4_159100.1	Lsat_1_v5_gn_2_81560.1	3.1082	310820000	0.1405	0.8323	5.9244
Lsat_1_v5_gn_4_158301.1	Lsat_1_v5_gn_2_80541.1	0.4702	47020000	0.1198	0.1451	1.2114
Lsat_1_v5_gn_4_158441.1	Lsat_1_v5_gn_2_80060.1	0.3637	36370000	0.1238	0.117	0.9449
Lsat_1_v5_gn_4_159740.1	Lsat_1_v5_gn_2_80220.1	0.8946	89460000	0.2282	0.2914	1.2769
Lsat_1_v5_gn_4_160081.1	Lsat_1_v5_gn_2_80160.1	0.7836	78360000	0.3388	0.3434	1.0134
Lsat_1_v5_gn_4_160401.1	Lsat_1_v5_gn_2_82541.1	0.418	41800000	0.1001	0.1091	1.0897
Lsat_1_v5_gn_4_161601.1	Lsat_1_v5_gn_2_82701.1	0.2255	22550000	0.0481	0.0476	0.9909
Lsat_1_v5_gn_4_160741.1	Lsat_1_v5_gn_2_83381.1	0.3012	30120000	0.1437	0.103	0.7169
Lsat_1_v5_gn_4_160760.1	Lsat_1_v5_gn_2_83261.1	0.4907	49070000	0.0621	0.116	1.8678
Lsat_1_v5_gn_4_160921.1	Lsat_1_v5_gn_2_82920.1	0.351	35100000	0.1395	0.1168	0.837
Lsat_1_v5_gn_4_160980.1	Lsat_1_v5_gn_2_83861.1	0.7065	70650000	0.2984	0.29	0.9721
Lsat_1_v5_gn_4_162340.1	Lsat_1_v5_gn_2_83781.1	0.9507	95070000	0.3929	0.4156	1.0577
Lsat_1_v5_gn_4_162381.1	Lsat_1_v5_gn_2_83740.1	0.596	59600000	0.1686	0.2138	1.2686
Lsat_1_v5_gn_4_162220.1	Lsat_1_v5_gn_2_84540.1	1.4256	142560000	0.2545	0.4188	1.6458
Lsat_1_v5_gn_4_162321.1	Lsat_1_v5_gn_2_84581.1	0.5149	51490000	0.24	0.2133	0.8885
Lsat_1_v5_gn_4_163180.1	Lsat_1_v5_gn_2_84661.1	0.2676	26760000	0.0877	0.0661	0.754
Lsat_1_v5_gn_4_162960.1	Lsat_1_v5_gn_2_84761.1	0.375	37500000	0.0509	0.072	1.4151
Lsat_1_v5_gn_4_161601.1	Lsat_1_v5_gn_3_86821.1	0.2235	22350000	0.0449	0.0458	1.0198
Lsat_1_v5_gn_4_160760.1	Lsat_1_v5_gn_3_86121.1	0.4636	46360000	0.0806	0.1212	1.5041
Lsat_1_v5_gn_4_160880.1	Lsat_1_v5_gn_3_87140.1	0.9362	93620000	0.2856	0.329	1.1518
Lsat_1_v5_gn_4_160980.1	Lsat_1_v5_gn_3_87921.1	0.7094	70940000	0.2459	0.2837	1.1536
Lsat_1_v5_gn_4_162381.1	Lsat_1_v5_gn_3_87981.1	0.5817	58170000	0.1977	0.2188	1.1068
Lsat_1_v5_gn_4_164101.1	Lsat_1_v5_gn_3_88960.1	0.4375	43750000	0.1045	0.1361	1.3025
Lsat_1_v5_gn_4_163920.1	Lsat_1_v5_gn_3_88541.1	0.5391	53910000	0.199	0.1942	0.9759
Lsat_1_v5_gn_4_163661.1	Lsat_1_v5_gn_3_88380.1	0.5739	57390000	0.2199	0.2232	1.0149
Lsat_1_v5_gn_4_164280.1	Lsat_1_v5_gn_3_90401.1	0.4417	44170000	0.1133	0.1302	1.1491
Lsat_1_v5_gn_4_164460.1	Lsat_1_v5_gn_3_90261.1	0.9411	94110000	0.1002	0.2725	2.7195
Lsat_1_v5_gn_4_164481.1	Lsat_1_v5_gn_3_90220.1	0.4851	48510000	0.0868	0.1349	1.5547
Lsat_1_v5_gn_4_164560.1	Lsat_1_v5_gn_3_90141.1	0.2139	21390000	0.0285	0.0255	0.8959
Lsat_1_v5_gn_4_164580.1	Lsat_1_v5_gn_3_89921.1	0.4095	40950000	0.1328	0.1408	1.0601
Lsat_1_v5_gn_4_164600.1	Lsat_1_v5_gn_3_89881.1	0.4503	45030000	0.1599	0.1409	0.8814
Lsat_1_v5_gn_4_165341.1	Lsat_1_v5_gn_3_89681.1	0.5613	56130000	0.1889	0.2094	1.1085
Lsat_1_v5_gn_4_164320.1	Lsat_1_v5_gn_2_85661.1	1.3538	135380000	0.0969	0.3347	3.4553
Lsat_1_v5_gn_4_164401.1	Lsat_1_v5_gn_2_85701.1	0.4495	44950000	0.1946	0.1666	0.8563
Lsat_1_v5_gn_4_165341.1	Lsat_1_v5_gn_2_85920.1	0.6034	60340000	0.2597	0.2337	0.8999
Lsat_1_v5_gn_4_165141.1	Lsat_1_v5_gn_2_85241.1	1.0904	109040000	0.1927	0.3674	1.9067
Lsat_1_v5_gn_4_165041.1	Lsat_1_v5_gn_2_84940.1	2.4165	241650000	0.0069	0.4639	67.6686
Lsat_1_v5_gn_4_165741.1	Lsat_1_v5_gn_2_84800.1	0.4799	47990000	0.2589	0.2048	0.7908
Lsat_1_v5_gn_4_165621.1	Lsat_1_v5_gn_2_84020.1	0.495	49500000	0.1473	0.1655	1.1231
Lsat_1_v5_gn_4_165900.1	Lsat_1_v5_gn_3_89200.1	0.8804	88040000	0.1974	0.276	1.3982
Lsat_1_v5_gn_4_165921.1	Lsat_1_v5_gn_3_90920.1	0.5295	52950000	0.2246	0.2231	0.9931
Lsat_1_v5_gn_4_166000.1	Lsat_1_v5_gn_3_91021.1	1.8961	189610000	0.5603	0.602	1.0744
Lsat_1_v5_gn_4_167520.1	Lsat_1_v5_gn_3_91300.1	0.3859	38590000	0.1471	0.1487	1.0114
Lsat_1_v5_gn_4_167680.1	Lsat_1_v5_gn_3_91901.1	2.6478	264780000	0.3104	0.5931	1.9107
Lsat_1_v5_gn_4_169720.1	Lsat_1_v5_gn_3_99700.1	0.6088	60880000	0.2387	0.2408	1.0085
Lsat_1_v5_gn_4_169761.1	Lsat_1_v5_gn_3_99721.1	0.2743	27430000	0.1034	0.0855	0.8267
Lsat_1_v5_gn_4_169901.1	Lsat_1_v5_gn_3_98561.1	0.9251	92510000	0.2342	0.3168	1.3528
Lsat_1_v5_gn_4_169921.1	Lsat_1_v5_gn_3_98441.1	1.1737	117370000	0.2426	0.3715	1.5316
Lsat_1_v5_gn_4_170520.1	Lsat_1_v5_gn_3_98820.1	0.4705	47050000	0.1674	0.1735	1.0362
Lsat_1_v5_gn_4_169901.1	Lsat_1_v5_gn_2_88240.1	1.1615	116150000	0.1724	0.3479	2.0184
Lsat_1_v5_gn_4_170041.1	Lsat_1_v5_gn_2_88200.1	2.8387	283870000	0.0584	0.605	10.3547
Lsat_1_v5_gn_4_170081.1	Lsat_1_v5_gn_2_88180.1	0.3925	39250000	0.1616	0.1379	0.8531
Lsat_1_v5_gn_4_170160.1	Lsat_1_v5_gn_2_88081.1	1.098	109800000	0.2709	0.396	1.4614
Lsat_1_v5_gn_4_170321.1	Lsat_1_v5_gn_2_87880.1	2.3007	230070000	0.2747	0.6541	2.3807
Lsat_1_v5_gn_4_172461.1	Lsat_1_v5_gn_3_97401.1	0.6638	66380000	0.1111	0.2123	1.9107
Lsat_1_v5_gn_4_171740.1	Lsat_1_v5_gn_3_97520.1	0.5915	59150000	0.1506	0.1786	1.1854
Lsat_1_v5_gn_4_172021.1	Lsat_1_v5_gn_3_96320.1	1.5286	152860000	0.243	0.4931	2.0291
Lsat_1_v5_gn_4_172061.1	Lsat_1_v5_gn_3_96140.1	1.0538	105380000	0.2283	0.3893	1.7047
Lsat_1_v5_gn_4_172180.1	Lsat_1_v5_gn_3_96021.1	0.3865	38650000	0.1134	0.1212	1.0688
Lsat_1_v5_gn_4_172820.1	Lsat_1_v5_gn_3_95921.1	3.9501	395010000	0.8383	0.9465	1.129
Lsat_1_v5_gn_4_173941.1	Lsat_1_v5_gn_2_85980.1	0.3855	38550000	0.0844	0.105	1.2441
Lsat_1_v5_gn_4_175001.1	Lsat_1_v5_gn_2_86121.1	1.2049	120490000	0.131	0.325	2.4808
Lsat_1_v5_gn_4_175320.1	Lsat_1_v5_gn_2_86220.1	1.6686	166860000	0.125	0.4401	3.5201
Lsat_1_v5_gn_4_175400.1	Lsat_1_v5_gn_2_86240.1	0.8416	84160000	0.1172	0.249	2.1249
Lsat_1_v5_gn_4_175421.1	Lsat_1_v5_gn_2_86281.1	0.7768	77680000	0.1882	0.2526	1.3426
Lsat_1_v5_gn_4_175780.1	Lsat_1_v5_gn_2_86480.1	1.7524	175240000	0.2503	0.483	1.9301
Lsat_1_v5_gn_4_175820.1	Lsat_1_v5_gn_2_86520.1	0.4041	40410000	0.1201	0.1267	1.055
Lsat_1_v5_gn_4_175840.1	Lsat_1_v5_gn_2_86560.1	0.2963	29630000	0.1883	0.1187	0.6302
Lsat_1_v5_gn_4_175700.1	Lsat_1_v5_gn_2_86760.1	0.6294	62940000	0.1832	0.223	1.2173
Lsat_1_v5_gn_4_175720.1	Lsat_1_v5_gn_2_86780.1	0.6101	61010000	0.1717	0.2087	1.216
Lsat_1_v5_gn_4_176020.1	Lsat_1_v5_gn_2_87420.1	0.4375	43750000	0.1791	0.1646	0.919
Lsat_1_v5_gn_4_176540.1	Lsat_1_v5_gn_2_87361.1	3.4145	341450000	0.0263	0.6126	23.2692
Lsat_1_v5_gn_4_178480.1	Lsat_1_v5_gn_2_87161.1	0.447	44700000	0.116	0.1278	1.1013
Lsat_1_v5_gn_4_175061.1	Lsat_1_v5_gn_3_95701.1	0.3236	32360000	0.0878	0.084	0.9568
Lsat_1_v5_gn_4_175320.1	Lsat_1_v5_gn_3_94620.1	1.499	149900000	0.204	0.4267	2.0918
Lsat_1_v5_gn_4_175400.1	Lsat_1_v5_gn_3_94760.1	0.662	66200000	0.1598	0.2241	1.4028
Lsat_1_v5_gn_4_175441.1	Lsat_1_v5_gn_3_94821.1	0.522	52200000	0.2442	0.229	0.9377
Lsat_1_v5_gn_4_175780.1	Lsat_1_v5_gn_3_94900.1	1.4158	141580000	0.126	0.367	2.9124
Lsat_1_v5_gn_4_175901.1	Lsat_1_v5_gn_3_94461.1	1.4046	140460000	0.3691	0.4725	1.28
Lsat_1_v5_gn_4_175741.1	Lsat_1_v5_gn_3_93201.1	0.4894	48940000	0.0744	0.1394	1.8737
Lsat_1_v5_gn_4_176301.1	Lsat_1_v5_gn_3_93460.1	0.4203	42030000	0.1431	0.1476	1.0308
Lsat_1_v5_gn_4_178521.1	Lsat_1_v5_gn_3_93700.1	0.5865	58650000	0.1902	0.227	1.1932
Lsat_1_v5_gn_4_179181.1	Lsat_1_v5_gn_3_93761.1	0.2508	25080000	0.0742	0.0658	0.8862
Lsat_1_v5_gn_4_177720.1	Lsat_1_v5_gn_3_94201.1	0.8096	80960000	0.3173	0.3097	0.9762
Lsat_1_v5_gn_4_179700.1	Lsat_1_v5_gn_3_100120.1	0.5971	59710000	0.1986	0.2181	1.0984
Lsat_1_v5_gn_4_178260.1	Lsat_1_v5_gn_3_101681.1	0.6404	64040000	0.1404	0.2044	1.4554
Lsat_1_v5_gn_4_178380.1	Lsat_1_v5_gn_3_100760.1	1.3913	139130000	0.335	0.4295	1.2821
Lsat_1_v5_gn_4_178280.1	Lsat_1_v5_gn_3_100900.1	0.2965	29650000	0.0086	0.015	1.7495
Lsat_1_v5_gn_4_177861.1	Lsat_1_v5_gn_3_100601.1	0.3533	35330000	0.1008	0.0891	0.8841
Lsat_1_v5_gn_4_177241.1	Lsat_1_v5_gn_3_100261.1	0.4135	41350000	0.0937	0.1172	1.2502
Lsat_1_v5_gn_4_176860.1	Lsat_1_v5_gn_3_101901.1	0.3585	35850000	0.0975	0.1088	1.1158
Lsat_1_v5_gn_4_180001.1	Lsat_1_v5_gn_3_102280.1	1.0352	103520000	0.2182	0.3312	1.5175
Lsat_1_v5_gn_4_178260.1	Lsat_1_v5_gn_2_88261.1	1.2851	128510000	0.2092	0.3847	1.8391
Lsat_1_v5_gn_4_177861.1	Lsat_1_v5_gn_2_88961.1	0.4919	49190000	0.152	0.1496	0.9843
Lsat_1_v5_gn_4_176921.1	Lsat_1_v5_gn_2_88561.1	0.2621	26210000	0.0634	0.0579	0.9127
Lsat_1_v5_gn_4_180001.1	Lsat_1_v5_gn_2_90461.1	4.664	466400000	0.0105	0.7137	67.7982
Lsat_1_v5_gn_4_179941.1	Lsat_1_v5_gn_2_88460.1	0.2585	25850000	0.0806	0.0712	0.884
Lsat_1_v5_gn_4_180821.1	Lsat_1_v5_gn_2_90740.1	0.5138	51380000	0.1329	0.1915	1.4407
Lsat_1_v5_gn_4_180741.1	Lsat_1_v5_gn_2_90760.1	0.785	78500000	0.1479	0.2367	1.6011
Lsat_1_v5_gn_4_180600.1	Lsat_1_v5_gn_2_92861.1	0.65	65000000	0.1162	0.1965	1.6909
Lsat_1_v5_gn_4_181900.1	Lsat_1_v5_gn_2_92740.1	0.3188	31880000	0.112	0.1071	0.9562
Lsat_1_v5_gn_4_181460.1	Lsat_1_v5_gn_2_92300.1	0.7639	76390000	0.1155	0.2398	2.0765
Lsat_1_v5_gn_4_182341.1	Lsat_1_v5_gn_2_92160.1	0.2358	23580000	0.0803	0.0677	0.8438
Lsat_1_v5_gn_4_182460.1	Lsat_1_v5_gn_2_92041.1	1.0248	102480000	0.1305	0.3008	2.3056
Lsat_1_v5_gn_4_182500.1	Lsat_1_v5_gn_2_92021.1	0.2495	24950000	0.1377	0.0881	0.6396
Lsat_1_v5_gn_4_182581.1	Lsat_1_v5_gn_2_91940.1	1.1243	112430000	0.3702	0.402	1.0859
Lsat_1_v5_gn_4_182620.1	Lsat_1_v5_gn_2_91901.1	0.4579	45790000	0.246	0.2017	0.8198
Lsat_1_v5_gn_4_182740.1	Lsat_1_v5_gn_2_91781.1	0.8315	83150000	0.3101	0.3165	1.0207
Lsat_1_v5_gn_4_182901.1	Lsat_1_v5_gn_2_91740.1	0.3845	38450000	0.1362	0.125	0.9177
Lsat_1_v5_gn_4_183140.1	Lsat_1_v5_gn_2_91621.1	0.5839	58390000	0.1601	0.2011	1.256
Lsat_1_v5_gn_4_183220.1	Lsat_1_v5_gn_2_91581.1	0.8049	80490000	0.388	0.3588	0.9247
Lsat_1_v5_gn_4_183501.1	Lsat_1_v5_gn_2_91520.1	0.9861	98610000	0.3224	0.3945	1.2234
Lsat_1_v5_gn_4_183360.1	Lsat_1_v5_gn_2_91500.1	0.6101	61010000	0.1736	0.2077	1.1965
Lsat_1_v5_gn_4_183900.1	Lsat_1_v5_gn_2_91461.1	0.5984	59840000	0.2482	0.246	0.9908
Lsat_1_v5_gn_4_184300.1	Lsat_1_v5_gn_2_91361.1	0.3492	34920000	0.0896	0.1031	1.1512
Lsat_1_v5_gn_4_184321.1	Lsat_1_v5_gn_2_91280.1	0.475	47500000	0.0539	0.1138	2.1123
Lsat_1_v5_gn_4_184520.1	Lsat_1_v5_gn_2_91101.1	0.4604	46040000	0.1647	0.1753	1.0643
Lsat_1_v5_gn_4_184641.1	Lsat_1_v5_gn_2_93441.1	0.8927	89270000	0.2852	0.3224	1.1307
Lsat_1_v5_gn_4_184700.1	Lsat_1_v5_gn_2_93480.1	0.4871	48710000	0.1766	0.1734	0.9819
Lsat_1_v5_gn_4_184741.1	Lsat_1_v5_gn_2_93521.1	1.283	128300000	0.1781	0.3826	2.1477
Lsat_1_v5_gn_4_185601.1	Lsat_1_v5_gn_2_93720.1	0.3457	34570000	0.0737	0.091	1.2334
Lsat_1_v5_gn_4_185560.1	Lsat_1_v5_gn_2_93741.1	0.7754	77540000	0.2549	0.3074	1.206
Lsat_1_v5_gn_4_185381.1	Lsat_1_v5_gn_2_94020.1	0.4855	48550000	0.1522	0.1597	1.0496
Lsat_1_v5_gn_4_183821.1	Lsat_1_v5_gn_3_29321.1	0.8719	87190000	0.049	0.2103	4.2931
Lsat_1_v5_gn_4_185701.1	Lsat_1_v5_gn_3_29420.1	0.9855	98550000	0.1182	0.2934	2.4823
Lsat_1_v5_gn_4_185661.1	Lsat_1_v5_gn_3_29480.1	0.3809	38090000	0.0311	0.0811	2.6046
Lsat_1_v5_gn_4_185341.1	Lsat_1_v5_gn_3_29680.1	2.0956	209560000	0.1414	0.5226	3.6952
Lsat_1_v5_gn_4_185021.1	Lsat_1_v5_gn_3_30741.1	0.4023	40230000	0.0109	0.0595	5.437
Lsat_1_v5_gn_5_3340.1	Lsat_1_v5_gn_0_15481.1	0.5977	59770000	0.2356	0.2348	0.9966
Lsat_1_v5_gn_5_3241.1	Lsat_1_v5_gn_9_90921.1	0.4497	44970000	0.1403	0.1648	1.1742
Lsat_1_v5_gn_5_2860.1	Lsat_1_v5_gn_9_90861.1	1.2933	129330000	0.2406	0.4025	1.6726
Lsat_1_v5_gn_5_2821.1	Lsat_1_v5_gn_9_90821.1	0.8974	89740000	0.0049	0.3226	65.4337
Lsat_1_v5_gn_5_2800.1	Lsat_1_v5_gn_9_90800.1	0.2611	26110000	0.0967	0.0706	0.7301
Lsat_1_v5_gn_5_2920.1	Lsat_1_v5_gn_7_110060.1	0.7975	79750000	0.3046	0.3102	1.0182
Lsat_1_v5_gn_5_3561.1	Lsat_1_v5_gn_7_109781.1	1.0821	108210000	0.1866	0.3123	1.6738
Lsat_1_v5_gn_5_3700.1	Lsat_1_v5_gn_7_109861.1	0.462	46200000	0.1258	0.1622	1.2894
Lsat_1_v5_gn_5_3921.1	Lsat_1_v5_gn_7_110021.1	0.2782	27820000	0.0602	0.0689	1.1461
Lsat_1_v5_gn_5_4920.1	Lsat_1_v5_gn_7_108961.1	0.469	46900000	0.2241	0.1973	0.8802
Lsat_1_v5_gn_5_5161.1	Lsat_1_v5_gn_7_109061.1	0.6016	60160000	0.2282	0.2349	1.029
Lsat_1_v5_gn_5_5920.1	Lsat_1_v5_gn_7_107961.1	0.165	16500000	0.0209	0.0161	0.7719
Lsat_1_v5_gn_5_3940.1	Lsat_1_v5_gn_9_93900.1	0.426	42600000	0.1098	0.1282	1.1676
Lsat_1_v5_gn_5_6000.1	Lsat_1_v5_gn_9_93960.1	0.9288	92880000	0.3737	0.3696	0.9892
Lsat_1_v5_gn_5_4920.1	Lsat_1_v5_gn_5_81680.1	0.623	62300000	0.2618	0.2574	0.983
Lsat_1_v5_gn_5_4941.1	Lsat_1_v5_gn_0_6661.1	0.9929	99290000	0.318	0.3604	1.1334
Lsat_1_v5_gn_5_4561.1	Lsat_1_v5_gn_0_7001.1	1.1016	110160000	0.2141	0.3659	1.7087
Lsat_1_v5_gn_5_4540.1	Lsat_1_v5_gn_0_7041.1	0.7516	75160000	0.0243	0.1215	4.9929
Lsat_1_v5_gn_5_8840.1	Lsat_1_v5_gn_1_31280.1	0.2117	21170000	0.0411	0.037	0.8997
Lsat_1_v5_gn_5_7841.1	Lsat_1_v5_gn_1_31620.1	1.1395	113950000	0.1765	0.3383	1.9164
Lsat_1_v5_gn_5_8121.1	Lsat_1_v5_gn_1_31961.1	0.5179	51790000	0.2921	0.2256	0.7723
Lsat_1_v5_gn_5_8201.1	Lsat_1_v5_gn_1_32141.1	0.2219	22190000	0.0903	0.0626	0.6937
Lsat_1_v5_gn_5_8301.1	Lsat_1_v5_gn_1_30920.1	0.3339	33390000	0.1484	0.1218	0.8206
Lsat_1_v5_gn_5_8321.1	Lsat_1_v5_gn_1_30880.1	0.2965	29650000	0.1497	0.1174	0.7844
Lsat_1_v5_gn_5_9141.1	Lsat_1_v5_gn_1_30741.1	0.4611	46110000	0.2344	0.2059	0.8783
Lsat_1_v5_gn_5_8180.1	Lsat_1_v5_gn_4_87060.1	0.2902	29020000	0.0861	0.0844	0.9807
Lsat_1_v5_gn_5_8301.1	Lsat_1_v5_gn_4_86861.1	0.498	49800000	0.1017	0.1577	1.5506
Lsat_1_v5_gn_5_8960.1	Lsat_1_v5_gn_4_86561.1	0.3379	33790000	0.0599	0.0651	1.0869
Lsat_1_v5_gn_5_9001.1	Lsat_1_v5_gn_4_85040.1	0.5609	56090000	0.1619	0.1867	1.153
Lsat_1_v5_gn_5_9081.1	Lsat_1_v5_gn_4_85261.1	1.0035	100350000	0.2819	0.3566	1.265
Lsat_1_v5_gn_5_9201.1	Lsat_1_v5_gn_4_85240.1	0.3256	32560000	0.0654	0.0733	1.1208
Lsat_1_v5_gn_5_9221.1	Lsat_1_v5_gn_4_85200.1	0.3859	38590000	0.1013	0.1065	1.0515
Lsat_1_v5_gn_5_9501.1	Lsat_1_v5_gn_4_85441.1	0.5873	58730000	0.1259	0.2035	1.6161
Lsat_1_v5_gn_5_10121.1	Lsat_1_v5_gn_4_84501.1	0.4797	47970000	0.2225	0.2024	0.9096
Lsat_1_v5_gn_5_10300.1	Lsat_1_v5_gn_4_84001.1	0.4551	45510000	0.1859	0.1752	0.9426
Lsat_1_v5_gn_5_10500.1	Lsat_1_v5_gn_4_84140.1	0.4391	43910000	0.1689	0.1726	1.0221
Lsat_1_v5_gn_5_11161.1	Lsat_1_v5_gn_4_82980.1	0.6608	66080000	0.1834	0.2235	1.2186
Lsat_1_v5_gn_5_11061.1	Lsat_1_v5_gn_4_81901.1	0.857	85700000	0.1914	0.2929	1.5303
Lsat_1_v5_gn_5_12360.1	Lsat_1_v5_gn_4_81541.1	1.188	118800000	0.2811	0.3838	1.3656
Lsat_1_v5_gn_5_11720.1	Lsat_1_v5_gn_4_81321.1	0.4438	44380000	0.1383	0.1552	1.122
Lsat_1_v5_gn_5_12501.1	Lsat_1_v5_gn_4_80860.1	0.5411	54110000	0.1376	0.2091	1.5193
Lsat_1_v5_gn_5_13660.1	Lsat_1_v5_gn_4_80361.1	0.3462	34620000	0.0999	0.1044	1.0451
Lsat_1_v5_gn_5_9081.1	Lsat_1_v5_gn_1_30661.1	0.713	71300000	0.2718	0.2637	0.9702
Lsat_1_v5_gn_5_9460.1	Lsat_1_v5_gn_1_30481.1	0.4008	40080000	0.0897	0.1092	1.2178
Lsat_1_v5_gn_5_10060.1	Lsat_1_v5_gn_1_30260.1	0.4732	47320000	0.1753	0.176	1.0039
Lsat_1_v5_gn_5_10300.1	Lsat_1_v5_gn_1_32300.1	0.3839	38390000	0.1974	0.156	0.7902
Lsat_1_v5_gn_5_10860.1	Lsat_1_v5_gn_1_32381.1	0.74	74000000	0.2192	0.2875	1.3116
Lsat_1_v5_gn_5_11161.1	Lsat_1_v5_gn_1_32600.1	0.5759	57590000	0.102	0.1732	1.6978
Lsat_1_v5_gn_5_11960.1	Lsat_1_v5_gn_1_32801.1	1.3228	132280000	0.2993	0.3931	1.3135
Lsat_1_v5_gn_5_11820.1	Lsat_1_v5_gn_1_33061.1	0.3081	30810000	0.0574	0.0849	1.4803
Lsat_1_v5_gn_5_13900.1	Lsat_1_v5_gn_1_27461.1	0.4147	41470000	0.1304	0.1423	1.0918
Lsat_1_v5_gn_5_15600.1	Lsat_1_v5_gn_1_27900.1	0.4241	42410000	0.1525	0.155	1.0165
Lsat_1_v5_gn_5_15861.1	Lsat_1_v5_gn_1_27961.1	0.2077	20770000	0.0305	0.0262	0.862
Lsat_1_v5_gn_5_14941.1	Lsat_1_v5_gn_1_27241.1	0.5834	58340000	0.3257	0.245	0.7523
Lsat_1_v5_gn_5_14920.1	Lsat_1_v5_gn_1_27140.1	0.6072	60720000	0.1281	0.2145	1.6744
Lsat_1_v5_gn_5_14640.1	Lsat_1_v5_gn_1_27080.1	1.4725	147250000	0.3542	0.483	1.3636
Lsat_1_v5_gn_5_17320.1	Lsat_1_v5_gn_1_26960.1	0.6868	68680000	0.3549	0.2887	0.8134
Lsat_1_v5_gn_5_14880.1	Lsat_1_v5_gn_4_75041.1	0.2837	28370000	0.0921	0.0826	0.8965
Lsat_1_v5_gn_5_14761.1	Lsat_1_v5_gn_4_75160.1	0.2102	21020000	0.0769	0.059	0.7677
Lsat_1_v5_gn_5_14440.1	Lsat_1_v5_gn_4_75261.1	0.2484	24840000	0.095	0.0682	0.7179
Lsat_1_v5_gn_5_17100.1	Lsat_1_v5_gn_4_74840.1	1.0032	100320000	0.2625	0.3888	1.4814
Lsat_1_v5_gn_5_16921.1	Lsat_1_v5_gn_4_72821.1	0.3295	32950000	0.0854	0.0846	0.9908
Lsat_1_v5_gn_5_18860.1	Lsat_1_v5_gn_1_13141.1	0.453	45300000	0.0867	0.0995	1.1481
Lsat_1_v5_gn_5_20001.1	Lsat_1_v5_gn_1_13261.1	0.3038	30380000	0.1394	0.1194	0.8565
Lsat_1_v5_gn_5_19880.1	Lsat_1_v5_gn_1_14020.1	0.7192	71920000	0.2476	0.2802	1.1315
Lsat_1_v5_gn_5_20601.1	Lsat_1_v5_gn_1_14220.1	0.5987	59870000	0.2589	0.2449	0.946
Lsat_1_v5_gn_5_20780.1	Lsat_1_v5_gn_1_14281.1	2.8322	283220000	0.0434	0.57	13.1186
Lsat_1_v5_gn_5_21481.1	Lsat_1_v5_gn_1_14320.1	0.8174	81740000	0.2505	0.3122	1.2467
Lsat_1_v5_gn_5_21561.1	Lsat_1_v5_gn_1_14260.1	0.2508	25080000	0.0962	0.0673	0.6998
Lsat_1_v5_gn_5_21580.1	Lsat_1_v5_gn_1_14381.1	0.325	32500000	0.2042	0.137	0.6711
Lsat_1_v5_gn_5_21360.1	Lsat_1_v5_gn_1_13860.1	0.557	55700000	0.2165	0.2187	1.0099
Lsat_1_v5_gn_5_21300.1	Lsat_1_v5_gn_1_13341.1	0.1917	19170000	0.0164	0.014	0.8502
Lsat_1_v5_gn_5_21700.1	Lsat_1_v5_gn_1_13801.1	0.6025	60250000	0.2219	0.2375	1.0703
Lsat_1_v5_gn_5_22101.1	Lsat_1_v5_gn_1_13721.1	0.4037	40370000	0.1264	0.1179	0.9329
Lsat_1_v5_gn_5_21920.1	Lsat_1_v5_gn_1_13660.1	0.6368	63680000	0.3913	0.3062	0.7827
Lsat_1_v5_gn_5_23161.1	Lsat_1_v5_gn_1_13541.1	0.3694	36940000	0.0937	0.1372	1.4633
Lsat_1_v5_gn_5_22340.1	Lsat_1_v5_gn_1_14641.1	0.4662	46620000	0.0599	0.1137	1.8979
Lsat_1_v5_gn_5_23501.1	Lsat_1_v5_gn_1_15321.1	0.1773	17730000	0.0389	0.0285	0.7318
Lsat_1_v5_gn_5_23801.1	Lsat_1_v5_gn_1_15100.1	0.8822	88220000	0.2824	0.3232	1.1442
Lsat_1_v5_gn_5_24640.1	Lsat_1_v5_gn_1_15060.1	0.2977	29770000	0.1298	0.1063	0.819
Lsat_1_v5_gn_5_24661.1	Lsat_1_v5_gn_1_14940.1	0.6544	65440000	0.2456	0.2556	1.0409
Lsat_1_v5_gn_5_24920.1	Lsat_1_v5_gn_1_15440.1	1.944	194400000	0.2078	0.4669	2.2469
Lsat_1_v5_gn_5_24400.1	Lsat_1_v5_gn_1_15520.1	1.037	103700000	0.2028	0.4029	1.987
Lsat_1_v5_gn_5_24460.1	Lsat_1_v5_gn_1_15541.1	0.3357	33570000	0.1192	0.1005	0.843
Lsat_1_v5_gn_5_24140.1	Lsat_1_v5_gn_1_15680.1	0.5723	57230000	0.1715	0.1844	1.0753
Lsat_1_v5_gn_5_24961.1	Lsat_1_v5_gn_1_15881.1	0.9271	92710000	0.2522	0.31	1.229
Lsat_1_v5_gn_5_25100.1	Lsat_1_v5_gn_1_16080.1	0.3611	36110000	0.166	0.1317	0.7938
Lsat_1_v5_gn_5_25201.1	Lsat_1_v5_gn_1_16101.1	0.2041	20410000	0.0143	0.0141	0.9865
Lsat_1_v5_gn_5_26201.1	Lsat_1_v5_gn_1_16200.1	0.6769	67690000	0.1573	0.2053	1.3046
Lsat_1_v5_gn_0_34441.1	Lsat_1_v5_gn_1_16420.1	0.2789	27890000	0.0405	0.0451	1.1117
Lsat_1_v5_gn_5_26401.1	Lsat_1_v5_gn_1_16440.1	0.5485	54850000	0.2371	0.2267	0.9562
Lsat_1_v5_gn_5_25561.1	Lsat_1_v5_gn_1_16621.1	0.8291	82910000	0.2051	0.2905	1.4166
Lsat_1_v5_gn_5_26560.1	Lsat_1_v5_gn_1_17221.1	0.3656	36560000	0.1234	0.1172	0.9495
Lsat_1_v5_gn_5_26620.1	Lsat_1_v5_gn_1_17120.1	0.4465	44650000	0.1811	0.1915	1.0575
Lsat_1_v5_gn_5_26820.1	Lsat_1_v5_gn_1_17080.1	0.3266	32660000	0.0826	0.0971	1.175
Lsat_1_v5_gn_5_27000.1	Lsat_1_v5_gn_1_17041.1	0.5506	55060000	0.2312	0.2108	0.912
Lsat_1_v5_gn_5_27120.1	Lsat_1_v5_gn_1_16840.1	0.3575	35750000	0.1001	0.1229	1.2278
Lsat_1_v5_gn_5_27201.1	Lsat_1_v5_gn_1_16860.1	0.8289	82890000	0.1218	0.2788	2.2898
Lsat_1_v5_gn_5_27281.1	Lsat_1_v5_gn_1_16941.1	0.971	97100000	0.3195	0.3559	1.114
Lsat_1_v5_gn_5_27561.1	Lsat_1_v5_gn_1_18841.1	0.1952	19520000	0.1104	0.0643	0.5819
Lsat_1_v5_gn_5_28901.1	Lsat_1_v5_gn_1_17680.1	0.431	43100000	0.0854	0.1316	1.5418
Lsat_1_v5_gn_5_29981.1	Lsat_1_v5_gn_1_18200.1	0.689	68900000	0.2053	0.235	1.1444
Lsat_1_v5_gn_0_21300.1	Lsat_1_v5_gn_1_112261.1	0.0154	1540000	99	0.0208	0.0002
Lsat_1_v5_gn_5_21081.1	Lsat_1_v5_gn_1_112320.1	0.0197	1970000	0.4697	0.0158	0.0336
Lsat_1_v5_gn_5_21060.1	Lsat_1_v5_gn_1_112341.1	0.2609	26090000	0.4801	0.1691	0.3522
Lsat_1_v5_gn_5_20981.1	Lsat_1_v5_gn_1_112361.1	0.11	11000000	0.4449	0.0776	0.1744
Lsat_1_v5_gn_5_20940.1	Lsat_1_v5_gn_1_113080.1	0.3104	31040000	0.2736	0.1523	0.5565
Lsat_1_v5_gn_5_21360.1	Lsat_1_v5_gn_4_108980.1	1.3296	132960000	0.3653	0.463	1.2674
Lsat_1_v5_gn_5_21300.1	Lsat_1_v5_gn_4_109761.1	0.1676	16760000	0.0308	0.0288	0.9339
Lsat_1_v5_gn_5_21900.1	Lsat_1_v5_gn_4_110360.1	1.1929	119290000	0.0904	0.3089	3.4188
Lsat_1_v5_gn_5_22561.1	Lsat_1_v5_gn_4_110541.1	0.3863	38630000	0.1878	0.1516	0.8071
Lsat_1_v5_gn_5_22480.1	Lsat_1_v5_gn_4_111021.1	0.5863	58630000	0.1722	0.2458	1.427
Lsat_1_v5_gn_5_22961.1	Lsat_1_v5_gn_4_110720.1	0.6401	64010000	0.1862	0.2304	1.2372
Lsat_1_v5_gn_5_23501.1	Lsat_1_v5_gn_4_114440.1	0.2027	20270000	0.0417	0.0418	1.0029
Lsat_1_v5_gn_5_23541.1	Lsat_1_v5_gn_4_113220.1	0.2628	26280000	0.0207	0.0262	1.2635
Lsat_1_v5_gn_5_24640.1	Lsat_1_v5_gn_4_112420.1	0.2713	27130000	0.0937	0.0853	0.91
Lsat_1_v5_gn_5_25181.1	Lsat_1_v5_gn_4_115841.1	0.6218	62180000	0.1774	0.2172	1.2243
Lsat_1_v5_gn_5_25201.1	Lsat_1_v5_gn_4_115860.1	0.2079	20790000	0.0083	0.0087	1.0466
Lsat_1_v5_gn_5_26160.1	Lsat_1_v5_gn_4_115141.1	1.4747	147470000	0.1558	0.3863	2.48
Lsat_1_v5_gn_5_26121.1	Lsat_1_v5_gn_4_115980.1	0.144	14400000	0.001	0.0007	0.6507
Lsat_1_v5_gn_5_26101.1	Lsat_1_v5_gn_4_116000.1	0.3777	37770000	0.1492	0.1275	0.8547
Lsat_1_v5_gn_5_26081.1	Lsat_1_v5_gn_4_116240.1	0.4859	48590000	0.0846	0.1262	1.4919
Lsat_1_v5_gn_5_25820.1	Lsat_1_v5_gn_4_116540.1	0.3838	38380000	0.1041	0.1136	1.0918
Lsat_1_v5_gn_5_25740.1	Lsat_1_v5_gn_4_116941.1	4.0251	402510000	0.0092	0.6787	73.4329
Lsat_1_v5_gn_5_26721.1	Lsat_1_v5_gn_4_117380.1	0.4608	46080000	0.1382	0.1509	1.0914
Lsat_1_v5_gn_5_27281.1	Lsat_1_v5_gn_4_117861.1	0.9575	95750000	0.2496	0.3381	1.3545
Lsat_1_v5_gn_5_27361.1	Lsat_1_v5_gn_4_117700.1	1.0326	103260000	0.2236	0.3999	1.7883
Lsat_1_v5_gn_5_27881.1	Lsat_1_v5_gn_4_117601.1	1.3721	137210000	0.3755	0.485	1.2917
Lsat_1_v5_gn_5_31640.1	Lsat_1_v5_gn_6_22260.1	0.5971	59710000	0.2552	0.2525	0.9892
Lsat_1_v5_gn_5_31541.1	Lsat_1_v5_gn_6_22121.1	1.4288	142880000	0.2644	0.4841	1.8313
Lsat_1_v5_gn_5_32481.1	Lsat_1_v5_gn_6_22800.1	0.3057	30570000	0.1101	0.098	0.8903
Lsat_1_v5_gn_5_32800.1	Lsat_1_v5_gn_6_22840.1	0.2464	24640000	0.05	0.0503	1.0058
Lsat_1_v5_gn_5_32561.1	Lsat_1_v5_gn_6_22920.1	0.4209	42090000	0.0905	0.1212	1.3395
Lsat_1_v5_gn_5_82881.1	Lsat_1_v5_gn_8_69380.1	0.4422	44220000	0.0609	0.0977	1.6045
Lsat_1_v5_gn_5_82980.1	Lsat_1_v5_gn_8_69900.1	0.9286	92860000	0.7133	0.4489	0.6293
Lsat_1_v5_gn_5_83141.1	Lsat_1_v5_gn_8_69001.1	0.8552	85520000	0.3581	0.3479	0.9715
Lsat_1_v5_gn_5_83461.1	Lsat_1_v5_gn_8_69161.1	0.5918	59180000	0.2391	0.2419	1.012
Lsat_1_v5_gn_5_84040.1	Lsat_1_v5_gn_8_68280.1	0.3373	33730000	0.0963	0.106	1.101
Lsat_1_v5_gn_5_84081.1	Lsat_1_v5_gn_8_68441.1	0.3128	31280000	0.053	0.0726	1.3708
Lsat_1_v5_gn_5_84140.1	Lsat_1_v5_gn_8_68740.1	0.6951	69510000	0.281	0.2573	0.9157
Lsat_1_v5_gn_5_85781.1	Lsat_1_v5_gn_8_68241.1	0.4601	46010000	0.1999	0.1903	0.952
Lsat_1_v5_gn_5_85741.1	Lsat_1_v5_gn_8_68201.1	0.5906	59060000	0.2188	0.2284	1.044
Lsat_1_v5_gn_5_85480.1	Lsat_1_v5_gn_8_68180.1	0.2431	24310000	0.0358	0.0333	0.9311
Lsat_1_v5_gn_5_85101.1	Lsat_1_v5_gn_8_68041.1	1.1594	115940000	0.4164	0.4444	1.0672
Lsat_1_v5_gn_5_83860.1	Lsat_1_v5_gn_7_55781.1	1.0898	108980000	0.1926	0.4466	2.3189
Lsat_1_v5_gn_5_84081.1	Lsat_1_v5_gn_7_55201.1	0.3583	35830000	0.1021	0.1207	1.182
Lsat_1_v5_gn_5_84140.1	Lsat_1_v5_gn_7_55280.1	0.6882	68820000	0.239	0.2474	1.0349
Lsat_1_v5_gn_5_85801.1	Lsat_1_v5_gn_7_53981.1	0.5095	50950000	0.182	0.1897	1.0423
Lsat_1_v5_gn_5_85741.1	Lsat_1_v5_gn_7_53881.1	0.3905	39050000	0.2072	0.1624	0.7839
Lsat_1_v5_gn_5_85101.1	Lsat_1_v5_gn_7_54961.1	0.7065	70650000	0.3126	0.2907	0.9299
Lsat_1_v5_gn_5_85041.1	Lsat_1_v5_gn_7_54661.1	1.3998	139980000	0.1733	0.4061	2.3431
Lsat_1_v5_gn_5_85441.1	Lsat_1_v5_gn_7_54581.1	0.256	25600000	0.0758	0.069	0.91
Lsat_1_v5_gn_5_84360.1	Lsat_1_v5_gn_7_54561.1	0.2346	23460000	0.001	0.001	0.9919
Lsat_1_v5_gn_5_84881.1	Lsat_1_v5_gn_7_54521.1	1.1106	111060000	0.3312	0.3837	1.1585
Lsat_1_v5_gn_5_86201.1	Lsat_1_v5_gn_7_54420.1	1.3257	132570000	0.2751	0.3979	1.4462
Lsat_1_v5_gn_5_86400.1	Lsat_1_v5_gn_7_51861.1	0.5874	58740000	0.1824	0.2035	1.1154
Lsat_1_v5_gn_5_87280.1	Lsat_1_v5_gn_7_53320.1	0.5929	59290000	0.1946	0.2087	1.0724
Lsat_1_v5_gn_5_86540.1	Lsat_1_v5_gn_8_66520.1	0.8204	82040000	0.267	0.3081	1.1539
Lsat_1_v5_gn_5_86680.1	Lsat_1_v5_gn_8_65120.1	1.212	121200000	0.3351	0.4047	1.2076
Lsat_1_v5_gn_5_86980.1	Lsat_1_v5_gn_8_65560.1	0.4466	44660000	0.1622	0.1638	1.0104
Lsat_1_v5_gn_5_87560.1	Lsat_1_v5_gn_8_64381.1	0.6129	61290000	0.3523	0.2995	0.8501
Lsat_1_v5_gn_5_87660.1	Lsat_1_v5_gn_8_64540.1	0.3985	39850000	0.0984	0.1243	1.2635
Lsat_1_v5_gn_5_91980.1	Lsat_1_v5_gn_8_62521.1	0.4929	49290000	0.1953	0.1921	0.9835
Lsat_1_v5_gn_5_96921.1	Lsat_1_v5_gn_8_62341.1	0.2701	27010000	0.1048	0.0871	0.8308
Lsat_1_v5_gn_5_96860.1	Lsat_1_v5_gn_8_62240.1	0.3183	31830000	0.1003	0.0952	0.9495
Lsat_1_v5_gn_5_96401.1	Lsat_1_v5_gn_8_62201.1	0.7164	71640000	0.2513	0.2733	1.0875
Lsat_1_v5_gn_5_95060.1	Lsat_1_v5_gn_8_59200.1	1.8975	189750000	0.3409	0.658	1.93
Lsat_1_v5_gn_5_95300.1	Lsat_1_v5_gn_8_58521.1	0.3963	39630000	0.3253	0.191	0.5872
Lsat_1_v5_gn_5_96080.1	Lsat_1_v5_gn_8_58780.1	0.2952	29520000	0.1158	0.1076	0.9289
Lsat_1_v5_gn_5_97280.1	Lsat_1_v5_gn_8_59100.1	0.2315	23150000	0.0177	0.018	1.016
Lsat_1_v5_gn_5_98101.1	Lsat_1_v5_gn_8_57381.1	0.3822	38220000	0.0642	0.1075	1.6741
Lsat_1_v5_gn_5_98900.1	Lsat_1_v5_gn_8_57300.1	0.3476	34760000	0.1649	0.1323	0.8027
Lsat_1_v5_gn_5_97860.1	Lsat_1_v5_gn_8_57861.1	0.4313	43130000	0.1617	0.1553	0.9601
Lsat_1_v5_gn_5_97621.1	Lsat_1_v5_gn_8_58080.1	0.5428	54280000	0.1099	0.1552	1.4127
Lsat_1_v5_gn_5_97600.1	Lsat_1_v5_gn_8_58101.1	0.3137	31370000	0.1615	0.1183	0.7326
Lsat_1_v5_gn_5_97480.1	Lsat_1_v5_gn_8_58161.1	0.1512	15120000	0.0217	0.016	0.7385
Lsat_1_v5_gn_5_94941.1	Lsat_1_v5_gn_7_43360.1	0.8494	84940000	0.422	0.3661	0.8676
Lsat_1_v5_gn_5_95300.1	Lsat_1_v5_gn_7_45161.1	0.3386	33860000	0.4151	0.1937	0.4665
Lsat_1_v5_gn_5_96080.1	Lsat_1_v5_gn_7_45460.1	0.2294	22940000	0.0564	0.0499	0.8857
Lsat_1_v5_gn_5_97200.1	Lsat_1_v5_gn_7_45581.1	0.6474	64740000	0.1705	0.2149	1.2603
Lsat_1_v5_gn_5_97181.1	Lsat_1_v5_gn_7_45600.1	0.3802	38020000	0.1079	0.1108	1.027
Lsat_1_v5_gn_5_97080.1	Lsat_1_v5_gn_7_45781.1	1.3033	130330000	0.3188	0.4128	1.2949
Lsat_1_v5_gn_5_98900.1	Lsat_1_v5_gn_7_42521.1	0.5348	53480000	0.2784	0.2327	0.8357
Lsat_1_v5_gn_5_98501.1	Lsat_1_v5_gn_7_42860.1	1.8954	189540000	0.2638	0.5525	2.0947
Lsat_1_v5_gn_5_99801.1	Lsat_1_v5_gn_7_43001.1	0.4332	43320000	0.1758	0.1866	1.0611
Lsat_1_v5_gn_5_101240.1	Lsat_1_v5_gn_7_42300.1	0.3166	31660000	0.0877	0.0851	0.9706
Lsat_1_v5_gn_5_103441.1	Lsat_1_v5_gn_7_40741.1	0.2892	28920000	0.1456	0.1053	0.7233
Lsat_1_v5_gn_5_103520.1	Lsat_1_v5_gn_7_40760.1	0.7201	72010000	0.1178	0.2311	1.9626
Lsat_1_v5_gn_5_102560.1	Lsat_1_v5_gn_7_40800.1	0.9474	94740000	0.2354	0.3181	1.3515
Lsat_1_v5_gn_5_103200.1	Lsat_1_v5_gn_7_40921.1	0.6536	65360000	0.1447	0.2104	1.4541
Lsat_1_v5_gn_5_103001.1	Lsat_1_v5_gn_7_42121.1	0.3581	35810000	0.1627	0.1389	0.8539
Lsat_1_v5_gn_5_105880.1	Lsat_1_v5_gn_7_79240.1	0.4727	47270000	0.2373	0.2099	0.8845
Lsat_1_v5_gn_5_105780.1	Lsat_1_v5_gn_7_79160.1	0.2508	25080000	0.0693	0.0566	0.817
Lsat_1_v5_gn_5_105721.1	Lsat_1_v5_gn_7_79141.1	0.1676	16760000	0.0637	0.0413	0.6483
Lsat_1_v5_gn_5_105641.1	Lsat_1_v5_gn_7_78961.1	0.3147	31470000	0.0805	0.0897	1.1137
Lsat_1_v5_gn_5_109261.1	Lsat_1_v5_gn_7_77580.1	0.289	28900000	0.1094	0.1008	0.921
Lsat_1_v5_gn_5_109501.1	Lsat_1_v5_gn_7_78081.1	0.5908	59080000	0.2142	0.2249	1.05
Lsat_1_v5_gn_5_109540.1	Lsat_1_v5_gn_7_78100.1	0.6906	69060000	0.2073	0.2566	1.2378
Lsat_1_v5_gn_5_107641.1	Lsat_1_v5_gn_7_78341.1	0.319	31900000	0.2384	0.1492	0.6256
Lsat_1_v5_gn_5_107520.1	Lsat_1_v5_gn_7_79481.1	1.7789	177890000	0.5273	0.5723	1.0854
Lsat_1_v5_gn_5_107500.1	Lsat_1_v5_gn_7_79561.1	0.9494	94940000	0.2481	0.3287	1.3247
Lsat_1_v5_gn_5_107460.1	Lsat_1_v5_gn_7_79701.1	0.3223	32230000	0.0777	0.08	1.0291
Lsat_1_v5_gn_5_106180.1	Lsat_1_v5_gn_7_80581.1	0.3618	36180000	0.129	0.1381	1.0708
Lsat_1_v5_gn_5_105980.1	Lsat_1_v5_gn_7_80360.1	0.553	55300000	0.1631	0.2021	1.2385
Lsat_1_v5_gn_5_106261.1	Lsat_1_v5_gn_7_80241.1	0.6241	62410000	0.1672	0.2223	1.3292
Lsat_1_v5_gn_5_108880.1	Lsat_1_v5_gn_7_82160.1	1.2972	129720000	0.3739	0.4178	1.1173
Lsat_1_v5_gn_5_109081.1	Lsat_1_v5_gn_7_83740.1	0.7361	73610000	0.0683	0.1864	2.7291
Lsat_1_v5_gn_5_110181.1	Lsat_1_v5_gn_7_82720.1	0.4509	45090000	0.0468	0.1184	2.5315
Lsat_1_v5_gn_5_110200.1	Lsat_1_v5_gn_7_83621.1	0.4149	41490000	0.1522	0.1597	1.0492
Lsat_1_v5_gn_5_110320.1	Lsat_1_v5_gn_7_83541.1	0.2139	21390000	0.1755	0.0932	0.531
Lsat_1_v5_gn_5_110441.1	Lsat_1_v5_gn_7_83520.1	0.6312	63120000	0.1159	0.2037	1.7567
Lsat_1_v5_gn_5_110661.1	Lsat_1_v5_gn_7_83500.1	0.8485	84850000	0.2383	0.289	1.2128
Lsat_1_v5_gn_5_110681.1	Lsat_1_v5_gn_7_83480.1	0.727	72700000	0.2017	0.2512	1.2453
Lsat_1_v5_gn_5_110881.1	Lsat_1_v5_gn_7_83060.1	0.3887	38870000	0.1898	0.1555	0.8192
Lsat_1_v5_gn_5_110941.1	Lsat_1_v5_gn_7_82880.1	0.5481	54810000	0.1526	0.1973	1.2934
Lsat_1_v5_gn_5_111041.1	Lsat_1_v5_gn_7_84161.1	11.5905	1159050000	0.0161	1.0282	64.0213
Lsat_1_v5_gn_5_111921.1	Lsat_1_v5_gn_9_113941.1	0.8731	87310000	0.0947	0.2335	2.4659
Lsat_1_v5_gn_5_117101.1	Lsat_1_v5_gn_9_113520.1	0.5329	53290000	0.2168	0.204	0.941
Lsat_1_v5_gn_5_114201.1	Lsat_1_v5_gn_9_111721.1	0.7543	75430000	0.5895	0.3488	0.5917
Lsat_1_v5_gn_5_114320.1	Lsat_1_v5_gn_9_112340.1	0.5602	56020000	0.1046	0.1853	1.7724
Lsat_1_v5_gn_5_116360.1	Lsat_1_v5_gn_9_111920.1	0.4592	45920000	0.1227	0.153	1.2465
Lsat_1_v5_gn_5_113681.1	Lsat_1_v5_gn_7_85980.1	0.4405	44050000	0.1019	0.1223	1.2011
Lsat_1_v5_gn_5_114821.1	Lsat_1_v5_gn_7_86401.1	0.6224	62240000	0.2651	0.2422	0.9136
Lsat_1_v5_gn_5_115801.1	Lsat_1_v5_gn_0_4140.1	0.2884	28840000	0.0578	0.0637	1.1013
Lsat_1_v5_gn_5_115740.1	Lsat_1_v5_gn_0_4161.1	0.4423	44230000	0.1147	0.1319	1.1498
Lsat_1_v5_gn_5_115600.1	Lsat_1_v5_gn_0_4181.1	0.5793	57930000	0.1812	0.2018	1.1138
Lsat_1_v5_gn_5_112140.1	Lsat_1_v5_gn_0_4221.1	0.1479	14790000	0.001	0.0007	0.6792
Lsat_1_v5_gn_5_118040.1	Lsat_1_v5_gn_9_109381.1	0.3814	38140000	0.1355	0.1284	0.9476
Lsat_1_v5_gn_5_117961.1	Lsat_1_v5_gn_9_109460.1	0.691	69100000	0.225	0.2668	1.1854
Lsat_1_v5_gn_5_118821.1	Lsat_1_v5_gn_9_108501.1	0.4852	48520000	0.1302	0.1487	1.1414
Lsat_1_v5_gn_5_118940.1	Lsat_1_v5_gn_9_108640.1	0.6295	62950000	0.2578	0.2466	0.9567
Lsat_1_v5_gn_5_119220.1	Lsat_1_v5_gn_9_108760.1	1.9194	191940000	0.0073	0.4677	64.2547
Lsat_1_v5_gn_5_119301.1	Lsat_1_v5_gn_9_108360.1	0.2651	26510000	0.0178	0.0218	1.2255
Lsat_1_v5_gn_5_119461.1	Lsat_1_v5_gn_9_108181.1	1.8727	187270000	0.0403	0.4321	10.7298
Lsat_1_v5_gn_5_120641.1	Lsat_1_v5_gn_9_108121.1	0.3193	31930000	0.1843	0.133	0.7217
Lsat_1_v5_gn_5_120581.1	Lsat_1_v5_gn_9_108101.1	0.1703	17030000	0.0048	0.0044	0.9173
Lsat_1_v5_gn_5_120481.1	Lsat_1_v5_gn_9_108041.1	1.2755	127550000	0.1935	0.3503	1.8098
Lsat_1_v5_gn_5_120460.1	Lsat_1_v5_gn_9_107940.1	0.1783	17830000	0.0093	0.0088	0.9429
Lsat_1_v5_gn_5_120421.1	Lsat_1_v5_gn_9_107821.1	0.728	72800000	0.0861	0.2098	2.436
Lsat_1_v5_gn_5_120400.1	Lsat_1_v5_gn_9_107800.1	1.2541	125410000	0.2204	0.3904	1.7709
Lsat_1_v5_gn_5_120280.1	Lsat_1_v5_gn_9_107640.1	0.7163	71630000	0.0858	0.1868	2.1775
Lsat_1_v5_gn_5_120240.1	Lsat_1_v5_gn_9_107620.1	0.3765	37650000	0.1529	0.138	0.9028
Lsat_1_v5_gn_5_119461.1	Lsat_1_v5_gn_7_90441.1	1.6603	166030000	0.0396	0.3917	9.8885
Lsat_1_v5_gn_5_120641.1	Lsat_1_v5_gn_7_90381.1	0.4155	41550000	0.1058	0.1409	1.3323
Lsat_1_v5_gn_5_120581.1	Lsat_1_v5_gn_7_91520.1	0.1224	12240000	0.0124	0.0071	0.5769
Lsat_1_v5_gn_5_120501.1	Lsat_1_v5_gn_7_91580.1	1.4168	141680000	0.1757	0.4286	2.4397
Lsat_1_v5_gn_5_120381.1	Lsat_1_v5_gn_7_91740.1	0.428	42800000	0.2853	0.194	0.68
Lsat_1_v5_gn_5_120280.1	Lsat_1_v5_gn_7_91781.1	0.7973	79730000	0.0604	0.1975	3.2723
Lsat_1_v5_gn_5_120740.1	Lsat_1_v5_gn_9_101981.1	0.4112	41120000	0.1107	0.12	1.0838
Lsat_1_v5_gn_5_121541.1	Lsat_1_v5_gn_9_103180.1	0.2405	24050000	0.0834	0.0632	0.7575
Lsat_1_v5_gn_5_122401.1	Lsat_1_v5_gn_9_102721.1	0.6102	61020000	0.1917	0.2344	1.2229
Lsat_1_v5_gn_5_122361.1	Lsat_1_v5_gn_9_102661.1	0.4886	48860000	0.1498	0.1713	1.1435
Lsat_1_v5_gn_5_122181.1	Lsat_1_v5_gn_9_102460.1	0.3185	31850000	0.2174	0.1327	0.6103
Lsat_1_v5_gn_5_122020.1	Lsat_1_v5_gn_9_103781.1	0.7717	77170000	0.3229	0.3309	1.0248
Lsat_1_v5_gn_5_122201.1	Lsat_1_v5_gn_7_12880.1	0.585	58500000	0.0535	0.1791	3.3452
Lsat_1_v5_gn_5_122040.1	Lsat_1_v5_gn_7_13001.1	2.9452	294520000	0.0069	0.4873	70.9826
Lsat_1_v5_gn_5_121620.1	Lsat_1_v5_gn_7_13860.1	3.3956	339560000	0.3545	0.7574	2.1366
Lsat_1_v5_gn_5_123141.1	Lsat_1_v5_gn_7_13780.1	0.908	90800000	0.1064	0.2471	2.3229
Lsat_1_v5_gn_5_123300.1	Lsat_1_v5_gn_7_13381.1	1.6595	165950000	0.3839	0.519	1.3518
Lsat_1_v5_gn_5_124360.1	Lsat_1_v5_gn_9_105760.1	0.4947	49470000	0.2644	0.2081	0.7871
Lsat_1_v5_gn_5_124380.1	Lsat_1_v5_gn_9_105800.1	0.6451	64510000	0.1719	0.2229	1.2966
Lsat_1_v5_gn_5_124481.1	Lsat_1_v5_gn_9_105821.1	0.2037	20370000	0.0179	0.0208	1.164
Lsat_1_v5_gn_5_124581.1	Lsat_1_v5_gn_9_105840.1	0.525	52500000	0.1752	0.1753	1.0005
Lsat_1_v5_gn_5_124761.1	Lsat_1_v5_gn_9_105400.1	0.3706	37060000	0.0705	0.0936	1.3271
Lsat_1_v5_gn_5_126341.1	Lsat_1_v5_gn_7_101860.1	0.8213	82130000	0.4745	0.3702	0.7802
Lsat_1_v5_gn_5_125941.1	Lsat_1_v5_gn_7_102080.1	0.4588	45880000	0.2136	0.1842	0.8623
Lsat_1_v5_gn_5_126580.1	Lsat_1_v5_gn_7_102620.1	0.4585	45850000	0.1491	0.1535	1.0293
Lsat_1_v5_gn_5_126680.1	Lsat_1_v5_gn_7_103481.1	0.1417	14170000	0.0045	0.0029	0.6388
Lsat_1_v5_gn_5_126841.1	Lsat_1_v5_gn_7_103460.1	0.44	44000000	0.1367	0.1438	1.0521
Lsat_1_v5_gn_5_127401.1	Lsat_1_v5_gn_7_103361.1	0.9468	94680000	0.2494	0.3516	1.4096
Lsat_1_v5_gn_5_127380.1	Lsat_1_v5_gn_7_103340.1	0.2591	25910000	0.1495	0.0943	0.6307
Lsat_1_v5_gn_5_127341.1	Lsat_1_v5_gn_7_103261.1	0.4948	49480000	0.166	0.1688	1.0172
Lsat_1_v5_gn_5_129180.1	Lsat_1_v5_gn_7_102981.1	2.8073	280730000	0.0377	0.551	14.6177
Lsat_1_v5_gn_5_128721.1	Lsat_1_v5_gn_7_103700.1	1.124	112400000	0.1558	0.3397	2.1812
Lsat_1_v5_gn_5_128820.1	Lsat_1_v5_gn_7_103661.1	0.8726	87260000	0.2145	0.321	1.4965
Lsat_1_v5_gn_5_127660.1	Lsat_1_v5_gn_7_104460.1	0.4845	48450000	0.1489	0.1615	1.0842
Lsat_1_v5_gn_5_127880.1	Lsat_1_v5_gn_7_104161.1	0.6121	61210000	0.1401	0.2062	1.472
Lsat_1_v5_gn_5_126680.1	Lsat_1_v5_gn_9_99180.1	0.1406	14060000	0.0192	0.0117	0.6102
Lsat_1_v5_gn_5_127401.1	Lsat_1_v5_gn_9_99280.1	0.848	84800000	0.2732	0.3243	1.1871
Lsat_1_v5_gn_5_127360.1	Lsat_1_v5_gn_9_99421.1	0.6129	61290000	0.1898	0.2256	1.1887
Lsat_1_v5_gn_5_127080.1	Lsat_1_v5_gn_9_99020.1	4.0447	404470000	0.0093	0.6656	71.7357
Lsat_1_v5_gn_5_128680.1	Lsat_1_v5_gn_9_98601.1	0.3484	34840000	0.0343	0.0616	1.7969
Lsat_1_v5_gn_5_128820.1	Lsat_1_v5_gn_9_98421.1	0.87	87000000	0.2859	0.341	1.1928
Lsat_1_v5_gn_5_127461.1	Lsat_1_v5_gn_9_98300.1	1.6782	167820000	0.198	0.4638	2.3424
Lsat_1_v5_gn_5_128181.1	Lsat_1_v5_gn_9_98881.1	0.5357	53570000	0.1325	0.1718	1.2966
Lsat_1_v5_gn_5_128020.1	Lsat_1_v5_gn_9_97921.1	0.4204	42040000	0.1081	0.1338	1.2381
Lsat_1_v5_gn_5_131541.1	Lsat_1_v5_gn_4_88460.1	0.2645	26450000	0.1064	0.0918	0.863
Lsat_1_v5_gn_5_131580.1	Lsat_1_v5_gn_4_90280.1	1.738	173800000	0.0139	0.4001	28.7075
Lsat_1_v5_gn_5_132000.1	Lsat_1_v5_gn_4_90520.1	0.4781	47810000	0.0412	0.0971	2.3594
Lsat_1_v5_gn_5_132061.1	Lsat_1_v5_gn_4_90541.1	2.2463	224630000	0.3731	0.6148	1.648
Lsat_1_v5_gn_5_132081.1	Lsat_1_v5_gn_4_90561.1	0.4593	45930000	0.0813	0.1229	1.5115
Lsat_1_v5_gn_5_132560.1	Lsat_1_v5_gn_1_33480.1	0.8563	85630000	0.0335	0.305	9.1046
Lsat_1_v5_gn_5_132800.1	Lsat_1_v5_gn_1_33720.1	0.3204	32040000	0.0697	0.0658	0.9452
Lsat_1_v5_gn_5_133201.1	Lsat_1_v5_gn_1_34061.1	0.4804	48040000	0.1399	0.1574	1.1254
Lsat_1_v5_gn_5_129861.1	Lsat_1_v5_gn_1_34161.1	0.9955	99550000	0.2531	0.3335	1.3176
Lsat_1_v5_gn_5_130021.1	Lsat_1_v5_gn_1_34861.1	0.1852	18520000	0.0755	0.0511	0.6774
Lsat_1_v5_gn_5_130261.1	Lsat_1_v5_gn_1_35101.1	0.8078	80780000	0.204	0.294	1.4412
Lsat_1_v5_gn_5_130340.1	Lsat_1_v5_gn_1_35180.1	0.1148	11480000	0.001	0.0007	0.7115
Lsat_1_v5_gn_5_130880.1	Lsat_1_v5_gn_1_35220.1	0.419	41900000	0.142	0.1562	1.0999
Lsat_1_v5_gn_5_130901.1	Lsat_1_v5_gn_1_35241.1	0.2539	25390000	0.0935	0.0681	0.7284
Lsat_1_v5_gn_5_130960.1	Lsat_1_v5_gn_1_35300.1	0.4367	43670000	0.1693	0.1779	1.0509
Lsat_1_v5_gn_5_131001.1	Lsat_1_v5_gn_1_35361.1	1.743	174300000	0.1387	0.4389	3.1652
Lsat_1_v5_gn_5_134641.1	Lsat_1_v5_gn_1_35400.1	0.7834	78340000	0.1486	0.2566	1.7265
Lsat_1_v5_gn_5_134561.1	Lsat_1_v5_gn_1_34721.1	0.933	93300000	0.187	0.2806	1.5004
Lsat_1_v5_gn_5_134441.1	Lsat_1_v5_gn_1_37081.1	0.3279	32790000	0.0818	0.0823	1.0059
Lsat_1_v5_gn_5_134400.1	Lsat_1_v5_gn_1_36980.1	0.7193	71930000	0.2042	0.2442	1.1962
Lsat_1_v5_gn_5_134201.1	Lsat_1_v5_gn_1_36821.1	0.4085	40850000	0.1179	0.1273	1.0789
Lsat_1_v5_gn_5_134181.1	Lsat_1_v5_gn_1_36561.1	0.3541	35410000	0.1505	0.1309	0.87
Lsat_1_v5_gn_5_134160.1	Lsat_1_v5_gn_1_36540.1	0.367	36700000	0.127	0.1324	1.0424
Lsat_1_v5_gn_5_133981.1	Lsat_1_v5_gn_1_36441.1	0.4086	40860000	0.184	0.1826	0.9922
Lsat_1_v5_gn_5_133940.1	Lsat_1_v5_gn_1_36380.1	0.9083	90830000	0.3632	0.3531	0.9722
Lsat_1_v5_gn_5_133880.1	Lsat_1_v5_gn_1_36320.1	0.2302	23020000	0.1214	0.0795	0.6548
Lsat_1_v5_gn_5_133681.1	Lsat_1_v5_gn_1_36260.1	0.5891	58910000	0.1395	0.1948	1.396
Lsat_1_v5_gn_5_133620.1	Lsat_1_v5_gn_1_36301.1	0.4286	42860000	0.2355	0.1724	0.732
Lsat_1_v5_gn_5_133560.1	Lsat_1_v5_gn_1_36001.1	0.3924	39240000	0.2165	0.1801	0.8319
Lsat_1_v5_gn_5_135281.1	Lsat_1_v5_gn_1_35440.1	0.4536	45360000	0.1032	0.1398	1.3547
Lsat_1_v5_gn_5_131001.1	Lsat_1_v5_gn_4_101760.1	0.5833	58330000	0.1693	0.205	1.2109
Lsat_1_v5_gn_5_134641.1	Lsat_1_v5_gn_4_101421.1	0.5058	50580000	0.2134	0.2065	0.9679
Lsat_1_v5_gn_5_134580.1	Lsat_1_v5_gn_4_100740.1	0.5712	57120000	0.2173	0.2225	1.0239
Lsat_1_v5_gn_5_134561.1	Lsat_1_v5_gn_4_100980.1	0.8953	89530000	0.3153	0.3319	1.0526
Lsat_1_v5_gn_5_134520.1	Lsat_1_v5_gn_4_99860.1	1.5512	155120000	0.3152	0.4662	1.4788
Lsat_1_v5_gn_5_133681.1	Lsat_1_v5_gn_4_95441.1	0.425	42500000	0.1257	0.1465	1.1654
Lsat_1_v5_gn_5_134840.1	Lsat_1_v5_gn_4_95300.1	0.6591	65910000	0.2076	0.2288	1.1022
Lsat_1_v5_gn_5_135361.1	Lsat_1_v5_gn_4_95281.1	0.3102	31020000	0.0849	0.0844	0.9951
Lsat_1_v5_gn_5_135341.1	Lsat_1_v5_gn_4_95221.1	0.2091	20910000	0.0423	0.0342	0.8071
Lsat_1_v5_gn_5_135261.1	Lsat_1_v5_gn_0_11181.1	0.4272	42720000	0.1294	0.1302	1.0063
Lsat_1_v5_gn_5_135500.1	Lsat_1_v5_gn_1_35740.1	0.4274	42740000	0.144	0.1496	1.0384
Lsat_1_v5_gn_5_135600.1	Lsat_1_v5_gn_1_37181.1	0.537	53700000	0.1079	0.1828	1.6946
Lsat_1_v5_gn_5_135760.1	Lsat_1_v5_gn_1_37481.1	0.4365	43650000	0.161	0.1579	0.9806
Lsat_1_v5_gn_5_135800.1	Lsat_1_v5_gn_1_37441.1	0.777	77700000	0.1919	0.2607	1.358
Lsat_1_v5_gn_5_134981.1	Lsat_1_v5_gn_1_38421.1	0.6447	64470000	0.1892	0.2189	1.1573
Lsat_1_v5_gn_5_135901.1	Lsat_1_v5_gn_1_37941.1	0.778	77800000	0.285	0.2999	1.0523
Lsat_1_v5_gn_5_135860.1	Lsat_1_v5_gn_1_37860.1	0.347	34700000	0.1179	0.1061	0.9
Lsat_1_v5_gn_5_137041.1	Lsat_1_v5_gn_1_37841.1	0.9823	98230000	0.3939	0.3797	0.9639
Lsat_1_v5_gn_5_137001.1	Lsat_1_v5_gn_1_37821.1	0.1954	19540000	0.0607	0.0453	0.7463
Lsat_1_v5_gn_5_136820.1	Lsat_1_v5_gn_1_37780.1	0.2514	25140000	0.0735	0.0686	0.9328
Lsat_1_v5_gn_5_136780.1	Lsat_1_v5_gn_1_37680.1	0.6775	67750000	0.4594	0.3135	0.6825
Lsat_1_v5_gn_5_136700.1	Lsat_1_v5_gn_1_38501.1	0.3557	35570000	0.1801	0.1419	0.7883
Lsat_1_v5_gn_5_136680.1	Lsat_1_v5_gn_1_38561.1	1.0838	108380000	0.3348	0.4243	1.2675
Lsat_1_v5_gn_5_137961.1	Lsat_1_v5_gn_1_39180.1	0.7303	73030000	0.1595	0.2287	1.4335
Lsat_1_v5_gn_5_137881.1	Lsat_1_v5_gn_1_39200.1	1.1774	117740000	0.462	0.458	0.9915
Lsat_1_v5_gn_5_135600.1	Lsat_1_v5_gn_4_94741.1	0.4844	48440000	0.1301	0.1768	1.3588
Lsat_1_v5_gn_5_135640.1	Lsat_1_v5_gn_4_94980.1	0.8554	85540000	0.3136	0.2963	0.9448
Lsat_1_v5_gn_5_135681.1	Lsat_1_v5_gn_4_93821.1	0.6707	67070000	0.2258	0.2687	1.1903
Lsat_1_v5_gn_5_135800.1	Lsat_1_v5_gn_4_93600.1	1.0015	100150000	0.2765	0.3522	1.2738
Lsat_1_v5_gn_5_136541.1	Lsat_1_v5_gn_4_94241.1	0.9056	90560000	0.4883	0.3949	0.8087
Lsat_1_v5_gn_5_136321.1	Lsat_1_v5_gn_4_94000.1	0.5898	58980000	0.1201	0.1728	1.4389
Lsat_1_v5_gn_5_137001.1	Lsat_1_v5_gn_4_91421.1	0.3483	34830000	0.0796	0.0973	1.2226
Lsat_1_v5_gn_5_136800.1	Lsat_1_v5_gn_4_91240.1	1.2288	122880000	0.1889	0.4019	2.1271
Lsat_1_v5_gn_5_136780.1	Lsat_1_v5_gn_4_91001.1	1.3102	131020000	0.2506	0.3923	1.5658
Lsat_1_v5_gn_5_137881.1	Lsat_1_v5_gn_4_92260.1	1.0605	106050000	0.5289	0.4429	0.8375
Lsat_1_v5_gn_5_137860.1	Lsat_1_v5_gn_4_92321.1	0.2978	29780000	0.1257	0.1092	0.8682
Lsat_1_v5_gn_5_137800.1	Lsat_1_v5_gn_1_39301.1	3.5628	356280000	0.0839	0.6383	7.6095
Lsat_1_v5_gn_5_137621.1	Lsat_1_v5_gn_1_39781.1	0.151	15100000	0.0065	0.0052	0.7992
Lsat_1_v5_gn_5_137560.1	Lsat_1_v5_gn_1_39620.1	0.3888	38880000	0.1122	0.1149	1.0233
Lsat_1_v5_gn_5_137520.1	Lsat_1_v5_gn_1_39580.1	0.6123	61230000	0.0785	0.2009	2.5598
Lsat_1_v5_gn_5_137321.1	Lsat_1_v5_gn_1_39481.1	0.4092	40920000	0.2271	0.1776	0.782
Lsat_1_v5_gn_5_141200.1	Lsat_1_v5_gn_8_86361.1	0.9501	95010000	0.2461	0.3441	1.3983
Lsat_1_v5_gn_5_141941.1	Lsat_1_v5_gn_8_86300.1	0.4533	45330000	0.1446	0.145	1.0032
Lsat_1_v5_gn_5_142140.1	Lsat_1_v5_gn_8_86281.1	0.3729	37290000	0.1113	0.1101	0.9887
Lsat_1_v5_gn_5_141561.1	Lsat_1_v5_gn_8_86220.1	1.4747	147470000	0.3765	0.4675	1.2417
[truncated: 1,855 more rows]
