# Supplementary material for: Genome assembly with in vitro proximity ligation data and whole-genome triplication in lettuce
Source: Nat Commun. 2017 Apr 12;8:14953. doi: 10.1038/ncomms14953 (PMC5394340; doi:10.1038/ncomms14953)
Supplement: Supplementary Data 20 — Blast2GO Fisher test GO enrichment result for retained genes [file ncomms14953-s21.xlsx]

## Sheet: SuppData20_GOenrichedConserved
Supplementary Data 20. Blast2GO Fisher test GO enrichment result for retained genes
GO-ID	Term	Category	FDR	P-Value	#Test	#Ref	#notAnnotTest	#notAnnotRef	Over/Under	TestSeqs
GO:0043565	sequence-specific DNA binding	F	2.50225e-05	5.41634e-08	71	61	1790	4072	OVER	Lsat_1_v5_gn_9_106981.1, Lsat_1_v5_gn_3_98441.1, Lsat_1_v5_gn_7_79240.1, Lsat_1_v5_gn_9_99081.1, Lsat_1_v5_gn_9_108121.1, Lsat_1_v5_gn_8_48640.1, Lsat_1_v5_gn_3_90920.1, Lsat_1_v5_gn_5_120641.1, Lsat_1_v5_gn_8_13621.1, Lsat_1_v5_gn_2_109681.1, Lsat_1_v5_gn_5_26620.1, Lsat_1_v5_gn_9_7580.1, Lsat_1_v5_gn_8_91621.1, Lsat_1_v5_gn_6_29620.1, Lsat_1_v5_gn_5_174940.1, Lsat_1_v5_gn_3_93460.1, Lsat_1_v5_g…
GO:0006355	regulation of transcription, DNA-templated	P	2.50225e-05	1.73131e-07	176	234	1685	3899	OVER	Lsat_1_v5_gn_5_167880.1, Lsat_1_v5_gn_4_180821.1, Lsat_1_v5_gn_4_109600.1, Lsat_1_v5_gn_8_38520.1, Lsat_1_v5_gn_7_79240.1, Lsat_1_v5_gn_8_75820.1, Lsat_1_v5_gn_3_101901.1, Lsat_1_v5_gn_6_103940.1, Lsat_1_v5_gn_6_13081.1, Lsat_1_v5_gn_3_90920.1, Lsat_1_v5_gn_8_13621.1, Lsat_1_v5_gn_5_26620.1, Lsat_1_v5_gn_8_91621.1, Lsat_1_v5_gn_4_164580.1, Lsat_1_v5_gn_9_11161.1, Lsat_1_v5_gn_3_93460.1, Lsat_1_v5…
GO:0003700	transcription factor activity, sequence-specific DNA binding	F	2.93636e-05	2.37819e-07	120	141	1741	3992	OVER	Lsat_1_v5_gn_8_38520.1, Lsat_1_v5_gn_7_79240.1, Lsat_1_v5_gn_6_103940.1, Lsat_1_v5_gn_6_13081.1, Lsat_1_v5_gn_3_90920.1, Lsat_1_v5_gn_8_13621.1, Lsat_1_v5_gn_5_26620.1, Lsat_1_v5_gn_8_91621.1, Lsat_1_v5_gn_4_164580.1, Lsat_1_v5_gn_3_93460.1, Lsat_1_v5_gn_1_31620.1, Lsat_1_v5_gn_3_10461.1, Lsat_1_v5_gn_4_100980.1, Lsat_1_v5_gn_2_109741.1, Lsat_1_v5_gn_9_13601.1, Lsat_1_v5_gn_6_85941.1, Lsat_1_v5_g…
GO:0007264	small GTPase mediated signal transduction	P	0.00265224	5.2509e-05	28	19	1833	4114	OVER	Lsat_1_v5_gn_8_23200.1, Lsat_1_v5_gn_8_77601.1, Lsat_1_v5_gn_2_49201.1, Lsat_1_v5_gn_8_56280.1, Lsat_1_v5_gn_5_121541.1, Lsat_1_v5_gn_5_168581.1, Lsat_1_v5_gn_2_117260.1, Lsat_1_v5_gn_6_32460.1, Lsat_1_v5_gn_9_106181.1, Lsat_1_v5_gn_7_92081.1, Lsat_1_v5_gn_8_72560.1, Lsat_1_v5_gn_9_24221.1, Lsat_1_v5_gn_3_86821.1, Lsat_1_v5_gn_9_22100.1, Lsat_1_v5_gn_8_14561.1, Lsat_1_v5_gn_5_169821.1, Lsat_1_v5_…
GO:0006913	nucleocytoplasmic transport	P	0.0031125	6.76757e-05	18	8	1843	4125	OVER	Lsat_1_v5_gn_8_23200.1, Lsat_1_v5_gn_9_22100.1, Lsat_1_v5_gn_8_14561.1, Lsat_1_v5_gn_8_77601.1, Lsat_1_v5_gn_5_169821.1, Lsat_1_v5_gn_1_69980.1, Lsat_1_v5_gn_2_49201.1, Lsat_1_v5_gn_9_103180.1, Lsat_1_v5_gn_9_62861.1, Lsat_1_v5_gn_5_121541.1, Lsat_1_v5_gn_2_104760.1, Lsat_1_v5_gn_5_168581.1, Lsat_1_v5_gn_2_117260.1, Lsat_1_v5_gn_6_32460.1, Lsat_1_v5_gn_9_98601.1, Lsat_1_v5_gn_5_128680.1, Lsat_1_v…
GO:0003735	structural constituent of ribosome	F	0.0182122	0.000509704	68	85	1793	4048	OVER	Lsat_1_v5_gn_5_146160.1, Lsat_1_v5_gn_6_29681.1, Lsat_1_v5_gn_9_11361.1, Lsat_1_v5_gn_5_176220.1, Lsat_1_v5_gn_6_30521.1, Lsat_1_v5_gn_8_16880.1, Lsat_1_v5_gn_8_92361.1, Lsat_1_v5_gn_9_28680.1, Lsat_1_v5_gn_8_10381.1, Lsat_1_v5_gn_5_87660.1, Lsat_1_v5_gn_2_91740.1, Lsat_1_v5_gn_6_39761.1, Lsat_1_v5_gn_5_180300.1, Lsat_1_v5_gn_8_81501.1, Lsat_1_v5_gn_2_115940.1, Lsat_1_v5_gn_1_59281.1, Lsat_1_v5_g…
GO:0005840	ribosome	C	0.0182122	0.000509704	68	85	1793	4048	OVER	Lsat_1_v5_gn_5_146160.1, Lsat_1_v5_gn_6_29681.1, Lsat_1_v5_gn_9_11361.1, Lsat_1_v5_gn_5_176220.1, Lsat_1_v5_gn_6_30521.1, Lsat_1_v5_gn_8_16880.1, Lsat_1_v5_gn_8_92361.1, Lsat_1_v5_gn_9_28680.1, Lsat_1_v5_gn_8_10381.1, Lsat_1_v5_gn_5_87660.1, Lsat_1_v5_gn_2_91740.1, Lsat_1_v5_gn_6_39761.1, Lsat_1_v5_gn_5_180300.1, Lsat_1_v5_gn_8_81501.1, Lsat_1_v5_gn_2_115940.1, Lsat_1_v5_gn_1_59281.1, Lsat_1_v5_g…
GO:0055085	transmembrane transport	P	0.0182122	0.000514944	101	143	1760	3990	OVER	Lsat_1_v5_gn_9_66501.1, Lsat_1_v5_gn_5_175961.1, Lsat_1_v5_gn_1_18841.1, Lsat_1_v5_gn_5_120240.1, Lsat_1_v5_gn_4_115980.1, Lsat_1_v5_gn_2_103720.1, Lsat_1_v5_gn_2_107041.1, Lsat_1_v5_gn_8_6281.1, Lsat_1_v5_gn_8_121441.1, Lsat_1_v5_gn_4_91260.1, Lsat_1_v5_gn_2_103660.1, Lsat_1_v5_gn_1_4801.1, Lsat_1_v5_gn_2_125300.1, Lsat_1_v5_gn_1_112361.1, Lsat_1_v5_gn_2_129281.1, Lsat_1_v5_gn_8_69720.1, Lsat_1_…
GO:0007010	cytoskeleton organization	P	0.0197405	0.000618649	19	12	1842	4121	OVER	Lsat_1_v5_gn_5_21360.1, Lsat_1_v5_gn_5_4561.1, Lsat_1_v5_gn_8_16461.1, Lsat_1_v5_gn_9_8540.1, Lsat_1_v5_gn_1_5401.1, Lsat_1_v5_gn_8_92921.1, Lsat_1_v5_gn_8_77820.1, Lsat_1_v5_gn_5_85781.1, Lsat_1_v5_gn_9_29140.1, Lsat_1_v5_gn_5_144840.1, Lsat_1_v5_gn_0_7001.1, Lsat_1_v5_gn_5_168820.1, Lsat_1_v5_gn_8_81241.1, Lsat_1_v5_gn_8_87220.1, Lsat_1_v5_gn_4_108980.1, Lsat_1_v5_gn_2_83180.1, Lsat_1_v5_gn_8_6…
GO:0070461	SAGA-type complex	C	0.0277038	0.000890761	6	0	1855	4133	OVER	Lsat_1_v5_gn_4_160980.1, Lsat_1_v5_gn_2_83861.1, Lsat_1_v5_gn_1_30661.1, Lsat_1_v5_gn_3_87921.1, Lsat_1_v5_gn_5_9081.1, Lsat_1_v5_gn_4_85261.1
GO:0003682	chromatin binding	F	0.0364916	0.00123272	48	56	1813	4077	OVER	Lsat_1_v5_gn_9_11321.1, Lsat_1_v5_gn_9_66001.1, Lsat_1_v5_gn_6_82640.1, Lsat_1_v5_gn_2_105521.1, Lsat_1_v5_gn_5_14920.1, Lsat_1_v5_gn_6_99141.1, Lsat_1_v5_gn_8_38620.1, Lsat_1_v5_gn_9_60961.1, Lsat_1_v5_gn_8_93080.1, Lsat_1_v5_gn_1_3920.1, Lsat_1_v5_gn_8_15301.1, Lsat_1_v5_gn_9_41280.1, Lsat_1_v5_gn_2_123620.1, Lsat_1_v5_gn_3_8320.1, Lsat_1_v5_gn_5_169461.1, Lsat_1_v5_gn_9_24661.1, Lsat_1_v5_gn_1…
GO:0005516	calmodulin binding	F	0.0426006	0.0016094	7	1	1854	4132	OVER	Lsat_1_v5_gn_2_83261.1, Lsat_1_v5_gn_4_160760.1, Lsat_1_v5_gn_2_87880.1, Lsat_1_v5_gn_4_170321.1, Lsat_1_v5_gn_5_84040.1, Lsat_1_v5_gn_3_86121.1, Lsat_1_v5_gn_8_68280.1
GO:0043624	cellular protein complex disassembly	P	0.0486705	0.00202385	8	2	1853	4131	OVER	Lsat_1_v5_gn_4_109761.1, Lsat_1_v5_gn_8_16461.1, Lsat_1_v5_gn_5_168820.1, Lsat_1_v5_gn_1_13341.1, Lsat_1_v5_gn_9_8540.1, Lsat_1_v5_gn_5_21300.1, Lsat_1_v5_gn_8_92921.1, Lsat_1_v5_gn_8_77820.1
GO:0016020	membrane	C	0.0486705	0.00206013	321	584	1540	3549	OVER	Lsat_1_v5_gn_9_66501.1, Lsat_1_v5_gn_4_75041.1, Lsat_1_v5_gn_5_175961.1, Lsat_1_v5_gn_3_29821.1, Lsat_1_v5_gn_1_18841.1, Lsat_1_v5_gn_4_115980.1, Lsat_1_v5_gn_2_86560.1, Lsat_1_v5_gn_8_24501.1, Lsat_1_v5_gn_8_77601.1, Lsat_1_v5_gn_6_33900.1, Lsat_1_v5_gn_9_12601.1, Lsat_1_v5_gn_9_25801.1, Lsat_1_v5_gn_5_121541.1, Lsat_1_v5_gn_1_37780.1, Lsat_1_v5_gn_4_10701.1, Lsat_1_v5_gn_6_32460.1, Lsat_1_v5_gn…
GO:0043531	ADP binding	F	0.000392293	5.42855e-06	0	34	1861	4099	UNDER
GO:0006508	proteolysis	P	0.00129513	2.17315e-05	37	168	1824	3965	UNDER	Lsat_1_v5_gn_4_95921.1, Lsat_1_v5_gn_4_182500.1, Lsat_1_v5_gn_3_29821.1, Lsat_1_v5_gn_2_92021.1, Lsat_1_v5_gn_6_7060.1, Lsat_1_v5_gn_1_56460.1, Lsat_1_v5_gn_5_21580.1, Lsat_1_v5_gn_6_41981.1, Lsat_1_v5_gn_1_54780.1, Lsat_1_v5_gn_8_69380.1, Lsat_1_v5_gn_1_14381.1, Lsat_1_v5_gn_9_65040.1, Lsat_1_v5_gn_2_118260.1, Lsat_1_v5_gn_5_82881.1, Lsat_1_v5_gn_5_25740.1, Lsat_1_v5_gn_3_5360.1, Lsat_1_v5_gn_6_…
GO:0006952	defense response	P	0.00129513	2.2139e-05	5	57	1856	4076	UNDER	Lsat_1_v5_gn_4_13841.1, Lsat_1_v5_gn_3_7561.1, Lsat_1_v5_gn_3_55121.1, Lsat_1_v5_gn_8_44900.1, Lsat_1_v5_gn_4_13821.1
GO:0008234	cysteine-type peptidase activity	F	0.0157395	0.00039717	2	34	1859	4099	UNDER	Lsat_1_v5_gn_5_25740.1, Lsat_1_v5_gn_4_116941.1
GO:0055114	oxidation-reduction process	P	0.0181362	0.000475714	116	367	1745	3766	UNDER	Lsat_1_v5_gn_5_183021.1, Lsat_1_v5_gn_6_86481.1, Lsat_1_v5_gn_8_14760.1, Lsat_1_v5_gn_4_165041.1, Lsat_1_v5_gn_6_29660.1, Lsat_1_v5_gn_1_13620.1, Lsat_1_v5_gn_7_45260.1, Lsat_1_v5_gn_8_11840.1, Lsat_1_v5_gn_2_124580.1, Lsat_1_v5_gn_1_30481.1, Lsat_1_v5_gn_8_12301.1, Lsat_1_v5_gn_7_103521.1, Lsat_1_v5_gn_9_24380.1, Lsat_1_v5_gn_5_26560.1, Lsat_1_v5_gn_8_91101.1, Lsat_1_v5_gn_9_42801.1, Lsat_1_v5_g…
GO:0006260	DNA replication	P	0.0182122	0.000563341	0	21	1861	4112	UNDER
GO:0009247	glycolipid biosynthetic process	P	0.0182122	0.000563341	0	21	1861	4112	UNDER
GO:0038023	signaling receptor activity	F	0.0291969	0.000962535	0	20	1861	4113	UNDER
GO:0043566	structure-specific DNA binding	F	0.0291969	0.000962535	0	20	1861	4113	UNDER
GO:0016651	oxidoreductase activity, acting on NAD(P)H	F	0.0426006	0.00153103	2	29	1859	4104	UNDER	Lsat_1_v5_gn_1_30481.1, Lsat_1_v5_gn_5_9460.1
GO:0006418	tRNA aminoacylation for protein translation	P	0.0426006	0.00161248	0	18	1861	4115	UNDER
GO:0006505	GPI anchor metabolic process	P	0.0426006	0.00161248	0	18	1861	4115	UNDER
GO:0004812	aminoacyl-tRNA ligase activity	F	0.0426006	0.00161248	0	18	1861	4115	UNDER
GO:0006497	protein lipidation	P	0.0439937	0.00171892	0	19	1861	4114	UNDER
GO:0006281	DNA repair	P	0.0486705	0.00197965	4	37	1857	4096	UNDER	Lsat_1_v5_gn_8_39020.1, Lsat_1_v5_gn_9_41700.1, Lsat_1_v5_gn_3_59620.1, Lsat_1_v5_gn_1_3881.1
