# Supplementary material for: Genome assembly with in vitro proximity ligation data and whole-genome triplication in lettuce
Source: Nat Commun. 2017 Apr 12;8:14953. doi: 10.1038/ncomms14953 (PMC5394340; doi:10.1038/ncomms14953)
Supplement: Supplementary Data 21 — Estimated sequence divergence for the complete, 5' end and 3' end of the WRKY and AP2 syntelogs [file ncomms14953-s22.xlsx]

## Sheet: SuppData21_WRKY-AP2_seq_div
Supplementary Data 21. Estimated sequence divergence for the complete, 5' end and 3' end of the WRKY and AP2 syntelogs
WRKY syntelogs divergence estimation
Syntelog 1	Syntelog 2	Complete Protein				5' end				3' end
		Pairwise Sequence Divergence	dn/ds	dn	ds	Pairwise Sequence Divergence	dn/ds	dn	ds	Pairwise Sequence Divergence	dn/ds	dn	ds
Lsat_1_v5_gn_8_91621.1	Lsat_1_v5_gn_9_9681.1	0.3719	0.1164	0.1191	1.0224	0.4477	0.1529	0.1625	1.0626	0.2372	0.0247	0.0238	0.9638
Lsat_1_v5_gn_5_84140.1	Lsat_1_v5_gn_7_55280.1	0.6882	0.239	0.2474	1.0349	0.9515	0.2296	0.3158	1.3753	0.3522	0.1347	0.1169	0.8679
Lsat_1_v5_gn_2_126380.1	Lsat_1_v5_gn_9_60201.1	9.4498	0.0134	0.9101	67.962	36.3345	0.0999	1.445	14.4689	6.3332	0.0105	0.7595	72.5158
Lsat_1_v5_gn_2_131480.1	Lsat_1_v5_gn_8_6481.1	0.8917	0.3902	0.3625	0.9289	1.6427	0.4566	0.5841	1.2793	0.5219	0.319	0.2275	0.7129
Lsat_1_v5_gn_3_98441.1	Lsat_1_v5_gn_4_169921.1	1.1737	0.2426	0.3715	1.5316	1.2147	0.2882	0.4047	1.4041	1.2345	0.1653	0.3667	2.2182
Lsat_1_v5_gn_4_10320.1	Lsat_1_v5_gn_8_48640.1	0.9123	0.2585	0.3145	1.2167	0.8768	0.3731	0.3336	0.8941	0.9847	0.1963	0.323	1.6458
Lsat_1_v5_gn_4_1201.1	Lsat_1_v5_gn_8_147781.1	0.8881	0.1704	0.2585	1.517	2.834	0.2726	0.5841	2.143	0.3862	0.072	0.0912	1.266
Lsat_1_v5_gn_7_92541.1	Lsat_1_v5_gn_9_106981.1	0.7249	0.3	0.2918	0.9728	1.5609	0.2919	0.5047	1.7291	0.4148	0.2354	0.1704	0.7238
Lsat_1_v5_gn_5_173860.1	Lsat_1_v5_gn_9_14580.1	0.9654	0.1944	0.3144	1.6175	1.042	0.2551	0.3729	1.4618	0.9866	0.1152	0.2962	2.5719
Lsat_1_v5_gn_6_12161.1	Lsat_1_v5_gn_6_84341.1	1.5082	0.2629	0.4451	1.6929	5.7999	0.1908	0.6541	3.4275	1.1652	0.2454	0.373	1.5199
Lsat_1_v5_gn_7_55280.1	Lsat_1_v5_gn_8_68740.1	0.4985	0.2843	0.2081	0.7319	0.8773	0.3054	0.3269	1.0705	0.2569	0.1733	0.0968	0.5588
Lsat_1_v5_gn_5_84140.1	Lsat_1_v5_gn_8_68740.1	0.6951	0.281	0.2573	0.9157	0.9119	0.3116	0.3283	1.0537	0.4992	0.2228	0.19	0.8525
AP2 syntelogs divergence estimation
Syntelog 1	Syntelog 2	Complete Protein				5' end				3' end
		Pairwise Sequence Divergence	dn/ds	dn	ds	Pairwise Sequence Divergence	dn/ds	dn	ds	Pairwise Sequence Divergence	dn/ds	dn	ds
Lsat_1_v5_gn_4_19860.1	Lsat_1_v5_gn_8_38520.1	0.4717	0.0968	0.136	1.4048	0.476	0.0567	0.1552	2.7404	0.4663	0.1036	0.1372	1.3245
Lsat_1_v5_gn_1_4460.1	Lsat_1_v5_gn_6_103940.1	0.8104	0.202	0.2803	1.3875	0.7554	0.005	0.2697	54.4196	0.7059	0.1783	0.2407	1.3496
Lsat_1_v5_gn_1_31620.1	Lsat_1_v5_gn_5_7841.1	1.1395	0.1765	0.3383	1.9164	1.5909	0.5085	0.5225	1.0277	1.051	0.0837	0.2848	3.4015
Lsat_1_v5_gn_3_10461.1	Lsat_1_v5_gn_6_12261.1	1.1083	0.1312	0.3357	2.5588	2.3795	0.2396	0.5132	2.1418	1.0734	0.0715	0.3149	4.4042
Lsat_1_v5_gn_3_10461.1	Lsat_1_v5_gn_6_84541.1	1.599	0.1469	0.4331	2.9492	1.73	0.1881	0.453	2.4077	1.5771	0.005	0.4009	80.0645
Lsat_1_v5_gn_1_53680.1	Lsat_1_v5_gn_2_109741.1	0.6293	0.2748	0.258	0.9389	1.1403	0.2799	0.4179	1.4931	0.5438	0.2364	0.2238	0.9469
Lsat_1_v5_gn_5_177360.1	Lsat_1_v5_gn_9_13601.1	0.571	0.2033	0.2244	1.1041	0.6097	0.1308	0.229	1.7512	0.5669	0.2099	0.2223	1.0591
Lsat_1_v5_gn_3_10000.1	Lsat_1_v5_gn_6_11860.1	0.762	0.186	0.2548	1.3699	0.9717	0.209	0.3197	1.5298	0.7573	0.1664	0.2481	1.4915
Lsat_1_v5_gn_3_10000.1	Lsat_1_v5_gn_6_85941.1	0.984	0.2948	0.334	1.1333	1.3331	0.3334	0.4	1.1996	0.9477	0.2681	0.3238	1.208
Lsat_1_v5_gn_3_85620.1	Lsat_1_v5_gn_4_159600.1	0.4654	0.2137	0.1917	0.8969	0.5269	0.4578	0.2619	0.5722	0.4425	0.1249	0.1577	1.2625
Lsat_1_v5_gn_3_59401.1	Lsat_1_v5_gn_4_17901.1	1.2911	0.1287	0.4101	3.187	0.6953	0.1178	0.2436	2.068	1.6086	0.1095	0.4726	4.3156
Lsat_1_v5_gn_2_134301.1	Lsat_1_v5_gn_8_5781.1	0.9996	0.2046	0.3172	1.5498	1.0732	0.1883	0.3265	1.7338	1.0383	0.2086	0.3239	1.5528
Lsat_1_v5_gn_2_116160.1	Lsat_1_v5_gn_8_18040.1	0.8861	0.3304	0.3667	1.1097	1.0356	0.2891	0.4232	1.4637	0.9418	0.2886	0.3691	1.2788
Lsat_1_v5_gn_2_85920.1	Lsat_1_v5_gn_3_89681.1	0.5043	0.1939	0.191	0.9848	1.0063	0.2157	0.3284	1.5229	0.4594	0.1829	0.1766	0.9656
Lsat_1_v5_gn_8_13141.1	Lsat_1_v5_gn_9_62421.1	6.3558	0.0114	0.842	74.1294	5733.58	0.0222	1.4999	67.612	5.6612	0.0113	0.8112	71.7637
Lsat_1_v5_gn_1_38561.1	Lsat_1_v5_gn_5_136680.1	1.0838	0.3348	0.4243	1.2675	1.101	0.1985	0.338	1.7029	1.1699	0.3906	0.4768	1.2206
Lsat_1_v5_gn_6_12261.1	Lsat_1_v5_gn_3_10461.1	1.1083	0.1312	0.3357	2.5588	0.9558	0.2017	0.378	1.8739	1.035	0.1734	0.3482	2.0081
Lsat_1_v5_gn_1_53680.1	Lsat_1_v5_gn_6_29600.1	0.7137	0.2087	0.2733	1.3094	1.843	0.6698	0.686	1.0241	0.5119	0.1298	0.1758	1.3545
Lsat_1_v5_gn_2_109741.1	Lsat_1_v5_gn_6_29600.1	0.5465	0.2164	0.2117	0.9782	0.8698	0.2327	0.2988	1.2839	0.4679	0.1708	0.1793	1.0497
Lsat_1_v5_gn_3_59401.1	Lsat_1_v5_gn_8_40020.1	1.283	0.1503	0.371	2.4683	0.5478	0.0697	0.146	2.0932	1.5725	0.1883	0.4487	2.3823
Lsat_1_v5_gn_4_17901.1	Lsat_1_v5_gn_8_40020.1	1.8753	0.2947	0.5547	1.8821	1.2979	0.0893	0.2906	3.2537	2.2804	0.4003	0.6451	1.6116
Lsat_1_v5_gn_2_85920.1	Lsat_1_v5_gn_4_165341.1	0.6034	0.2597	0.2337	0.8999	0.9044	0.4351	0.3809	0.8753	0.517	0.1914	0.1811	0.9462
Lsat_1_v5_gn_2_85920.1	Lsat_1_v5_gn_4_165341.1	0.6034	0.2597	0.2337	0.8999	0.7461	0.1196	0.2494	2.0852	0.5273	0.1827	0.1995	1.0921
