# Supplementary material for: Genome assembly with in vitro proximity ligation data and whole-genome triplication in lettuce
Source: Nat Commun. 2017 Apr 12;8:14953. doi: 10.1038/ncomms14953 (PMC5394340; doi:10.1038/ncomms14953)
Supplement: Supplementary Data 22 — Module adjacency for Weighted Gene Co-expression Network [file ncomms14953-s23.xlsx]

## Sheet: SuppData22_Gene_Network_Inform
Supplementary Data 22. Module adjacency for Weighted Gene Co-expression Network
GeneID	Module	MMgreenyellow	MMdarkslateblue	MMlightyellow	MMcoral1	MMdarkolivegreen	MMfloralwhite	MMdarkseagreen4	MMpalevioletred3	MMdarkmagenta	MMhoneydew1	MMgrey
Lsat_1_v5_gn_0_11100.1	darkmagenta	0.0143539	-0.666357	0.332616	0.318174	-0.233636	0.0142981	0.373008	-0.261322	0.56376	0.469948	0.418689
Lsat_1_v5_gn_0_11160.1	darkmagenta	-0.37319	-0.661181	-0.16698	-0.505898	-0.832595	0.480673	0.437996	0.320668	0.857771	0.386677	0.131531
Lsat_1_v5_gn_0_11181.1	honeydew1	-0.143015	0.162724	0.0803453	-0.000817046	-0.309038	0.232926	0.509004	0.47481	0.0114706	-0.389509	-0.0647624
Lsat_1_v5_gn_0_12501.1	darkmagenta	-0.589564	-0.305971	0.0311994	-0.447117	-0.711716	0.613586	0.718701	0.571999	0.708367	-0.0387975	-0.111482
Lsat_1_v5_gn_0_12601.1	darkmagenta	-0.551693	-0.689873	-0.00536222	-0.473693	-0.656735	0.468006	0.451906	0.169668	0.963188	0.432459	-0.091425
Lsat_1_v5_gn_0_13420.1	lightyellow	-0.21464	0.243377	0.885791	0.695758	0.469485	-0.246648	0.325844	-0.113197	-0.10517	-0.288348	0.214597
Lsat_1_v5_gn_0_13460.1	honeydew1	0.660315	-0.747456	-0.238106	0.223808	0.000970375	-0.176026	-0.385226	-0.701728	0.202855	0.837333	0.366116
Lsat_1_v5_gn_0_16380.1	darkmagenta	-0.499243	-0.651051	0.0128835	-0.405467	-0.760253	0.522842	0.608899	0.309021	0.92298	0.323501	0.0359769
Lsat_1_v5_gn_0_3541.1	greenyellow	-0.731056	-0.00412679	0.308409	-0.251972	-0.602942	0.56414	0.908439	0.758161	0.537275	-0.380518	-0.0636678
Lsat_1_v5_gn_0_3661.1	darkslateblue	0.0297381	-0.404982	0.014489	0.0103892	-0.376646	0.140578	0.163004	0.0372835	0.33997	0.281227	0.372399
Lsat_1_v5_gn_0_3940.1	honeydew1	0.388616	-0.897201	-0.240553	0.0192274	-0.26381	-0.0388573	-0.162979	-0.528599	0.518274	0.879553	0.395198
Lsat_1_v5_gn_0_4020.1	darkslateblue	0.459927	-0.769481	-0.661483	-0.323151	-0.467509	0.0753889	-0.244831	-0.309251	0.392466	0.754907	0.166939
Lsat_1_v5_gn_0_21300.1	darkmagenta	0.277506	0.708404	0.40705	0.638819	0.810582	-0.442379	-0.321222	-0.226268	-0.835115	-0.47512	-0.00553261
Lsat_1_v5_gn_0_21360.1	darkmagenta	-0.271045	-0.743301	-0.289679	-0.55261	-0.733918	0.513549	0.221158	0.147328	0.847225	0.558634	0.0115198
Lsat_1_v5_gn_0_34441.1	palevioletred3	-0.824847	0.170465	0.413901	-0.217145	-0.500033	0.477989	0.88938	0.816859	0.435823	-0.51814	-0.0614053
Lsat_1_v5_gn_0_37700.1	darkmagenta	-0.186725	0.77344	-0.119078	-0.225889	0.166105	-0.0216685	-0.077912	0.441712	-0.534778	-0.687098	-0.297492
Lsat_1_v5_gn_0_37721.1	coral1	-0.109986	0.50147	0.662692	0.570855	0.715916	-0.438665	0.00664572	-0.204146	-0.406977	-0.394144	0.00593829
Lsat_1_v5_gn_0_37780.1	darkslateblue	0.168264	0.766126	0.481832	0.640374	0.870177	-0.447102	-0.18272	-0.172644	-0.80061	-0.560192	-0.0233339
Lsat_1_v5_gn_0_37821.1	darkmagenta	0.561787	0.650516	0.0297268	0.48103	0.750378	-0.504457	-0.473021	-0.280396	-0.935948	-0.376315	0.00739216
Lsat_1_v5_gn_0_37961.1	lightyellow	0.294157	-0.540641	-0.70216	-0.487724	-0.54881	0.0127029	-0.171904	-0.0612135	0.31871	0.511513	0.177724
Lsat_1_v5_gn_0_37981.1	darkslateblue	0.458187	-0.806767	-0.511474	-0.19349	-0.389722	-0.111401	-0.279883	-0.418007	0.410649	0.81908	0.389608
Lsat_1_v5_gn_0_38001.1	greenyellow	0.874441	-0.358561	-0.37054	0.2993	0.138521	-0.354209	-0.521109	-0.592244	-0.256233	0.521489	0.377475
Lsat_1_v5_gn_0_6661.1	darkmagenta	-0.34178	-0.338186	0.666475	0.385333	-0.0131028	-0.00194094	0.566092	-0.112057	0.501083	0.125659	0.197777
Lsat_1_v5_gn_0_6780.1	darkmagenta	-0.145168	-0.851998	-0.299317	-0.457633	-0.577838	0.26974	0.102098	-0.135515	0.840663	0.718179	0.0521724
Lsat_1_v5_gn_0_6940.1	darkmagenta	-0.0659158	-0.845732	0.13112	0.0443403	-0.323198	0.00111373	0.179201	-0.344113	0.755191	0.708892	0.379929
Lsat_1_v5_gn_0_6961.1	darkmagenta	-0.159399	-0.696709	0.158305	0.0283778	-0.233093	-0.078332	0.172123	-0.298257	0.681817	0.585014	0.305416
Lsat_1_v5_gn_0_7001.1	palevioletred3	-0.436467	0.249781	0.0166626	-0.338811	-0.496766	0.645844	0.522587	0.76918	0.125782	-0.48354	-0.328239
Lsat_1_v5_gn_0_7041.1	lightyellow	-0.638351	0.301411	0.867772	0.347425	0.261862	0.0339032	0.546308	0.190404	0.126402	-0.438573	-0.073098
Lsat_1_v5_gn_0_39640.1	darkslateblue	0.176232	-0.850697	-0.251464	-0.159176	-0.499145	0.176449	0.0142428	-0.237947	0.631216	0.746626	0.330319
Lsat_1_v5_gn_0_41681.1	honeydew1	-0.817091	0.500279	0.331623	-0.264316	-0.350463	0.41478	0.759899	0.906967	0.141682	-0.776587	-0.221089
Lsat_1_v5_gn_0_7461.1	darkslateblue	-0.11707	0.924321	0.0713244	0.032642	0.256519	-0.032012	0.012971	0.513016	-0.69973	-0.853521	-0.205741
Lsat_1_v5_gn_0_7481.1	darkmagenta	0.569806	0.282504	-0.111226	0.323752	0.569366	-0.477674	-0.614735	-0.445562	-0.646902	0.00853473	0.0575364
Lsat_1_v5_gn_0_7500.1	palevioletred3	-0.443934	0.246388	-0.303735	-0.612009	-0.559092	0.488011	0.378888	0.758623	0.129674	-0.43352	-0.299505
Lsat_1_v5_gn_0_7521.1	darkmagenta	-0.339354	-0.57028	-0.35921	-0.670189	-0.670091	0.428725	0.151507	0.205311	0.744977	0.426384	-0.1484
Lsat_1_v5_gn_0_7541.1	honeydew1	-0.325398	0.765162	0.477142	0.233593	0.181935	0.0697766	0.419792	0.555249	-0.424529	-0.861084	-0.0514338
Lsat_1_v5_gn_0_7560.1	honeydew1	0.047951	0.239834	-0.049888	0.0120991	-0.254856	0.178959	0.275975	0.449505	-0.181905	-0.3721	0.178226
Lsat_1_v5_gn_0_7581.1	darkmagenta	-0.644347	-0.563423	0.0146315	-0.511684	-0.681962	0.412237	0.528606	0.312027	0.929259	0.293311	0.00403798
Lsat_1_v5_gn_0_7620.1	darkmagenta	0.243963	0.631082	0.00564075	0.258899	0.181518	-0.2184	-0.0263305	0.291072	-0.671652	-0.585393	0.241702
Lsat_1_v5_gn_0_7601.1	honeydew1	-0.124757	0.781119	-0.125204	-0.181571	-0.0109818	0.203153	0.0736489	0.640278	-0.553259	-0.779431	-0.2441
Lsat_1_v5_gn_0_7781.1	darkseagreen4	-0.724558	-0.194644	0.515934	-0.0678464	-0.524254	0.382864	0.939435	0.543642	0.682187	-0.197825	0.133356
Lsat_1_v5_gn_0_7801.1	darkmagenta	-0.348654	-0.722988	0.302035	-0.0106044	-0.387819	0.0735403	0.471138	-0.107571	0.850642	0.491509	0.307921
Lsat_1_v5_gn_0_7881.1	palevioletred3	-0.788531	0.245321	0.356465	-0.238224	-0.506511	0.320075	0.82534	0.843901	0.35195	-0.566237	0.0670976
Lsat_1_v5_gn_0_7900.1	darkmagenta	-0.225589	-0.788848	-0.295551	-0.534089	-0.533002	0.297344	0.0566598	-0.115586	0.834334	0.684411	-0.128229
Lsat_1_v5_gn_0_7921.1	greenyellow	-0.71671	0.00155022	0.245004	-0.319441	-0.639689	0.592498	0.848401	0.787905	0.525849	-0.372766	-0.0661462
Lsat_1_v5_gn_0_8021.1	darkolivegreen	0.295505	0.644739	0.339244	0.589883	0.943212	-0.472726	-0.418937	-0.387154	-0.797533	-0.355777	-0.142199
Lsat_1_v5_gn_0_8040.1	greenyellow	0.87392	-0.0969664	-0.128302	0.540301	0.49061	-0.462809	-0.562359	-0.684261	-0.499439	0.33084	0.255481
Lsat_1_v5_gn_0_8061.1	darkmagenta	0.626501	0.482158	0.12362	0.622566	0.647459	-0.634535	-0.399642	-0.335144	-0.833394	-0.250852	0.33904
Lsat_1_v5_gn_0_8120.1	darkmagenta	0.634044	0.302704	-0.203921	0.294551	0.769147	-0.334961	-0.754823	-0.598659	-0.717925	0.0578467	-0.330108
Lsat_1_v5_gn_0_8140.1	lightyellow	-0.247238	0.167063	0.478266	0.261045	0.446893	0.0427045	0.0829976	-0.177277	-0.0308324	-0.144468	-0.39241
Lsat_1_v5_gn_0_8161.1	darkslateblue	-0.141386	0.831045	0.026195	-0.0467512	0.327827	-0.0792763	-0.0548711	0.360202	-0.617116	-0.736382	-0.370799
Lsat_1_v5_gn_0_8180.1	honeydew1	-0.401427	0.884308	0.0763943	-0.184243	0.120179	0.23561	0.156135	0.671561	-0.481533	-0.87812	-0.426335
Lsat_1_v5_gn_0_8241.1	darkslateblue	-0.265175	0.892013	0.151686	-0.000792066	0.15634	0.0405107	0.21677	0.610629	-0.570981	-0.914025	-0.221176
Lsat_1_v5_gn_0_8260.1	greenyellow	0.890997	-0.293989	-0.584528	0.100265	0.0774561	-0.267645	-0.579654	-0.502589	-0.30779	0.475355	0.214699
Lsat_1_v5_gn_0_8301.1	honeydew1	0.667124	-0.791793	-0.550704	-0.0764025	-0.158396	-0.0959624	-0.532973	-0.642907	0.242179	0.914872	0.239984
Lsat_1_v5_gn_1_16440.1	lightyellow	-0.185454	0.521288	0.797841	0.656465	0.564689	-0.233151	0.250103	-0.000273897	-0.362804	-0.526956	0.0554915
Lsat_1_v5_gn_1_16460.1	darkmagenta	-0.291355	-0.692053	0.0393037	-0.253284	-0.540549	0.558315	0.454657	0.0713076	0.81583	0.440817	-0.12375
Lsat_1_v5_gn_1_16480.1	darkmagenta	0.268152	0.622704	-0.250123	0.00526025	0.503328	-0.351884	-0.583178	-0.0987507	-0.746354	-0.334005	-0.200537
Lsat_1_v5_gn_1_16501.1	honeydew1	-0.330498	0.447724	-0.350954	-0.570744	-0.286796	0.514997	0.0425386	0.651359	-0.141846	-0.473799	-0.45663
Lsat_1_v5_gn_1_16521.1	lightyellow	-0.450817	0.151061	0.909714	0.541421	0.184659	-0.0693355	0.613507	0.119903	0.148254	-0.337593	0.219743
Lsat_1_v5_gn_1_16540.1	lightyellow	0.0397573	-0.265316	-0.517006	-0.477157	-0.58529	0.21502	0.114253	0.275957	0.249675	0.139509	0.130141
Lsat_1_v5_gn_1_16580.1	greenyellow	0.798361	-0.182406	-0.248463	0.357574	0.318201	-0.3709	-0.536725	-0.610242	-0.379338	0.376824	0.251927
Lsat_1_v5_gn_1_16600.1	darkmagenta	0.511576	0.456615	-0.272991	0.142459	0.325142	-0.294965	-0.365617	-0.0782689	-0.714367	-0.28398	-0.0237332
Lsat_1_v5_gn_1_16680.1	greenyellow	0.918489	-0.271736	-0.317687	0.371821	0.306585	-0.394144	-0.575221	-0.679246	-0.365841	0.478655	0.251381
Lsat_1_v5_gn_1_16700.1	greenyellow	0.962033	-0.2677	-0.444908	0.28338	0.254481	-0.368109	-0.657628	-0.651189	-0.394467	0.495903	0.232936
Lsat_1_v5_gn_1_16721.1	darkslateblue	0.184931	0.632734	0.647183	0.802921	0.776989	-0.454581	-0.0812325	-0.201734	-0.706602	-0.491323	0.16728
Lsat_1_v5_gn_1_16840.1	lightyellow	0.191497	-0.416219	-0.59462	-0.417027	-0.356573	0.0138197	-0.405706	-0.139427	0.209804	0.495126	0.223996
Lsat_1_v5_gn_1_16860.1	lightyellow	-0.471171	0.291279	0.919122	0.556407	0.253017	-0.138538	0.615853	0.158889	0.0348094	-0.464302	0.229416
Lsat_1_v5_gn_1_16941.1	darkmagenta	-0.655977	-0.486176	0.205434	-0.3047	-0.593324	0.280223	0.642936	0.287432	0.856774	0.177641	0.101802
Lsat_1_v5_gn_1_16981.1	darkmagenta	0.312249	0.680554	0.129269	0.403796	0.692251	-0.53385	-0.362993	-0.18151	-0.812104	-0.440845	-0.0785703
Lsat_1_v5_gn_1_17000.1	coral1	0.304162	0.0781461	0.339922	0.562982	0.277012	-0.287139	0.2254	-0.173318	-0.240969	-0.133585	0.238566
Lsat_1_v5_gn_1_35460.1	greenyellow	0.804474	-0.142006	-0.273908	0.320837	0.161006	-0.134091	-0.37347	-0.410515	-0.385454	0.256711	0.123676
Lsat_1_v5_gn_1_35540.1	darkslateblue	-0.27371	0.808719	0.0418194	-0.151805	0.302127	0.0278288	-0.0336986	0.400105	-0.511774	-0.707148	-0.4758
Lsat_1_v5_gn_1_35621.1	darkslateblue	-0.0410484	0.849748	0.0443616	0.0382225	0.377498	0.0474535	-0.0265485	0.350353	-0.686641	-0.754292	-0.486297
Lsat_1_v5_gn_1_35640.1	darkmagenta	0.172289	0.873195	0.151821	0.330374	0.525827	-0.377551	-0.205521	0.157508	-0.868655	-0.70454	0.0238447
Lsat_1_v5_gn_1_35700.1	darkmagenta	0.49426	0.596049	0.32136	0.728215	0.866883	-0.588355	-0.403937	-0.398073	-0.875307	-0.338655	0.144081
Lsat_1_v5_gn_1_35720.1	honeydew1	-0.163396	0.718361	0.5745	0.467933	0.421495	-0.226826	0.323173	0.255332	-0.500405	-0.755696	-0.0341881
Lsat_1_v5_gn_1_3980.1	darkslateblue	0.0537592	0.914906	0.228174	0.317516	0.586129	-0.260183	-0.0856217	0.17611	-0.830183	-0.778143	-0.218168
Lsat_1_v5_gn_1_4060.1	greenyellow	-0.789469	-0.150625	0.283681	-0.328108	-0.632206	0.339788	0.818742	0.626074	0.680396	-0.203965	0.0310254
Lsat_1_v5_gn_1_4081.1	honeydew1	-0.0556657	0.564159	0.214666	0.217318	0.00704975	-0.0740463	0.355627	0.473604	-0.408072	-0.67994	0.179539
Lsat_1_v5_gn_1_4101.1	honeydew1	-0.811046	0.549914	0.385127	-0.204019	-0.0238389	0.201584	0.513526	0.615858	0.0510822	-0.69231	-0.326294
Lsat_1_v5_gn_1_4140.1	greenyellow	0.927112	-0.469319	-0.477285	0.215248	0.17658	-0.357033	-0.688404	-0.74478	-0.209318	0.693666	0.286541
Lsat_1_v5_gn_1_4160.1	greenyellow	-0.799687	-0.0768172	0.150143	-0.491525	-0.442312	0.51716	0.453027	0.511238	0.59055	-0.113529	-0.246999
Lsat_1_v5_gn_1_4180.1	lightyellow	-0.539538	0.27938	0.679549	0.293912	0.292641	-0.188939	0.493305	0.0945083	0.0863421	-0.396154	-0.108807
Lsat_1_v5_gn_1_4200.1	honeydew1	-0.154155	0.570607	0.369609	0.210651	0.42625	0.376018	0.099183	0.169674	-0.39954	-0.537102	-0.626466
Lsat_1_v5_gn_1_4221.1	darkmagenta	-0.101836	0.595561	-0.1793	-0.239256	0.0493675	0.514601	-0.0411418	0.471552	-0.426059	-0.556049	-0.528729
Lsat_1_v5_gn_1_4241.1	palevioletred3	-0.254681	0.399309	-0.0953474	-0.273296	-0.378888	0.330104	0.313628	0.704392	-0.127925	-0.540427	-0.136884
Lsat_1_v5_gn_1_4261.1	honeydew1	-0.408304	0.736192	0.310107	0.0127511	0.119256	0.290812	0.40032	0.59416	-0.344822	-0.833127	-0.398617
Lsat_1_v5_gn_1_4321.1	lightyellow	-0.452776	0.332529	0.89238	0.558794	0.209013	-0.125866	0.702752	0.24028	0.00620078	-0.538849	0.184062
Lsat_1_v5_gn_1_4360.1	darkmagenta	0.116566	0.400141	-0.347664	-0.183051	0.311	-0.316563	-0.494849	-0.0934982	-0.455963	-0.160379	-0.259098
Lsat_1_v5_gn_1_4460.1	darkmagenta	-0.451566	-0.583588	-0.0968766	-0.472748	-0.826935	0.387224	0.595071	0.400952	0.855811	0.263523	0.167484
Lsat_1_v5_gn_1_113080.1	honeydew1	0.706816	-0.542229	-0.467465	0.0588155	0.18211	-0.341645	-0.765547	-0.805153	-0.0374098	0.798743	0.145589
Lsat_1_v5_gn_1_113121.1	darkmagenta	0.36122	0.702661	0.328334	0.623594	0.736814	-0.43108	-0.213867	-0.173613	-0.85887	-0.522641	-0.00553544
Lsat_1_v5_gn_1_31940.1	greenyellow	0.844176	0.232767	-0.393078	0.269653	0.417112	-0.366213	-0.690991	-0.394847	-0.753042	0.0506555	0.112277
Lsat_1_v5_gn_1_31961.1	lightyellow	-0.328904	0.312325	0.899225	0.621209	0.279096	-0.0754345	0.61991	0.157685	-0.0547305	-0.487446	0.155765
Lsat_1_v5_gn_1_32000.1	honeydew1	-0.562811	0.587202	0.614445	0.194707	0.00714391	0.0828496	0.631942	0.63177	-0.112746	-0.766753	0.0482486
Lsat_1_v5_gn_1_32021.1	darkmagenta	-0.137836	-0.627596	0.31351	0.183309	-0.172776	0.0369717	0.345644	-0.256344	0.620336	0.45444	0.241718
Lsat_1_v5_gn_1_32040.1	darkmagenta	0.30397	0.793412	0.236144	0.509383	0.706673	-0.480012	-0.329707	-0.0915761	-0.907875	-0.56639	0.0337858
Lsat_1_v5_gn_1_32080.1	honeydew1	-0.620939	0.613102	0.470044	0.0164766	-0.109428	-0.0170877	0.589642	0.713843	-0.0941452	-0.789608	0.128122
Lsat_1_v5_gn_1_32101.1	honeydew1	0.401439	-0.76854	-0.369795	-0.0904444	-0.122051	-0.0889559	-0.325246	-0.592179	0.386289	0.828364	0.0910759
Lsat_1_v5_gn_1_32120.1	darkslateblue	-0.530565	0.697228	0.633568	0.232058	0.532934	0.0123667	0.25801	0.227144	-0.281618	-0.672194	-0.412858
Lsat_1_v5_gn_1_32141.1	darkmagenta	0.395688	0.509645	-0.0139524	0.289539	0.277083	-0.00469037	-0.0851836	0.128256	-0.660528	-0.437872	-0.0506597
Lsat_1_v5_gn_1_32181.1	lightyellow	0.214651	0.56556	0.68019	0.847193	0.76421	-0.448019	-0.00715955	-0.22554	-0.656716	-0.457782	0.158719
Lsat_1_v5_gn_1_58140.1	honeydew1	0.319192	-0.738847	0.14958	0.330907	0.0540343	-0.136166	-0.117041	-0.6538	0.404938	0.750743	0.324195
Lsat_1_v5_gn_1_58161.1	lightyellow	0.081394	-0.282552	0.685786	0.670935	0.327378	-0.239549	0.154794	-0.463262	0.154425	0.249588	0.347271
Lsat_1_v5_gn_1_58180.1	darkmagenta	-0.418158	-0.675421	-0.274812	-0.642694	-0.685357	0.410148	0.215246	0.159695	0.875362	0.507955	-0.0998888
Lsat_1_v5_gn_1_58201.1	palevioletred3	-0.605171	0.545754	-0.0645079	-0.510569	-0.33714	0.617464	0.403098	0.861953	-0.0315451	-0.695982	-0.533169
Lsat_1_v5_gn_1_58301.1	darkslateblue	-0.4199	0.639373	0.39581	0.0540883	0.272028	0.234019	0.218231	0.401869	-0.272541	-0.631481	-0.423761
Lsat_1_v5_gn_1_58340.1	floralwhite	-0.609221	-0.0860933	-0.266254	-0.748924	-0.581251	0.852393	0.33604	0.599345	0.504354	-0.091355	-0.559483
Lsat_1_v5_gn_1_58321.1	darkmagenta	-0.510518	-0.441824	-0.302253	-0.730598	-0.577176	0.719659	0.218682	0.285416	0.729464	0.296548	-0.475533
Lsat_1_v5_gn_1_58400.1	honeydew1	-0.124507	0.614737	0.491734	0.463534	0.233356	-0.282979	0.436907	0.355353	-0.420662	-0.715862	0.323889
Lsat_1_v5_gn_1_58421.1	darkmagenta	0.212587	0.280301	0.265367	0.39683	0.54061	-0.16378	-0.249214	-0.288897	-0.410038	-0.118288	-0.160779
Lsat_1_v5_gn_1_58461.1	honeydew1	0.69441	-0.629265	-0.243173	0.252947	0.185089	-0.350841	-0.566412	-0.815421	0.0610279	0.817773	0.322501
Lsat_1_v5_gn_1_58480.1	darkmagenta	-0.0490546	-0.613593	0.409999	0.333306	-0.0171425	-0.110371	0.262082	-0.40939	0.538628	0.491885	0.296358
Lsat_1_v5_gn_1_58500.1	honeydew1	0.308604	-0.94275	-0.444312	-0.241927	-0.520259	0.0450805	-0.127686	-0.351204	0.62631	0.878646	0.366648
Lsat_1_v5_gn_1_58521.1	darkslateblue	-0.188811	0.389811	0.237173	0.189011	0.0156868	-0.278832	0.174088	0.29721	-0.226972	-0.43572	0.424234
Lsat_1_v5_gn_1_58540.1	greenyellow	0.700213	-0.131914	0.139943	0.673829	0.492643	-0.7258	-0.384503	-0.700248	-0.371165	0.305858	0.547775
Lsat_1_v5_gn_1_58580.1	grey	0.211449	-0.368378	-0.0687078	0.118806	-0.388006	-0.289206	0.267066	0.0151304	0.224146	0.206549	0.687703
Lsat_1_v5_gn_1_58621.1	grey	0.0374851	-0.285731	-0.12739	-0.0386973	-0.335022	-0.362757	0.178556	0.00769511	0.24124	0.164516	0.5183
Lsat_1_v5_gn_1_59920.1	darkmagenta	0.4144	0.671585	-0.0475851	0.299639	0.687912	-0.254639	-0.566386	-0.20598	-0.885052	-0.377068	-0.282654
Lsat_1_v5_gn_1_59961.1	greenyellow	0.835094	-0.321512	-0.44925	0.212826	0.15418	-0.355183	-0.67057	-0.60453	-0.287165	0.544416	0.338294
Lsat_1_v5_gn_1_60041.1	darkslateblue	0.187618	0.681004	0.42157	0.58269	0.924453	-0.443124	-0.302284	-0.299011	-0.749109	-0.426764	-0.14478
Lsat_1_v5_gn_1_60140.1	honeydew1	0.511571	-0.630953	-0.223622	0.122413	0.126833	-0.0682518	-0.435123	-0.721483	0.183644	0.757347	-0.0503512
Lsat_1_v5_gn_1_60200.1	darkslateblue	0.125416	-0.579172	-0.257423	-0.211488	-0.148303	0.146568	-0.204745	-0.380467	0.39796	0.599115	-0.197592
Lsat_1_v5_gn_1_60260.1	darkmagenta	0.255269	0.584062	0.179397	0.388353	0.460888	-0.0140842	-0.13859	0.0327524	-0.671712	-0.469788	-0.132054
Lsat_1_v5_gn_1_60300.1	greenyellow	-0.870547	-0.0709068	0.203451	-0.47016	-0.628301	0.53677	0.735642	0.717674	0.662252	-0.243783	-0.0905108
Lsat_1_v5_gn_1_60340.1	honeydew1	0.5188	-0.764253	-0.432795	-0.0443481	-0.0364488	-0.194183	-0.500212	-0.713622	0.289929	0.889612	0.135178
Lsat_1_v5_gn_1_70641.1	greenyellow	0.784165	0.013992	-0.38955	0.2243	0.244936	-0.259011	-0.605617	-0.404287	-0.52901	0.206679	0.0945679
Lsat_1_v5_gn_1_70741.1	lightyellow	-0.248475	-0.214036	0.680924	0.421674	0.200699	0.135699	0.407095	-0.195676	0.32853	0.0905718	-0.0376336
Lsat_1_v5_gn_1_70780.1	lightyellow	-0.507793	0.384212	0.643407	0.271921	0.188239	0.224662	0.571467	0.332238	-9.15881e-05	-0.531589	-0.209952
Lsat_1_v5_gn_1_70801.1	darkmagenta	-0.474859	-0.310705	0.479831	0.10645	-0.00655185	0.0829282	0.435532	-0.0923571	0.557198	0.153629	-0.0111351
Lsat_1_v5_gn_1_18141.1	darkslateblue	0.154225	-0.538895	-0.176969	-0.0929992	-0.257282	0.47809	0.0200326	-0.152111	0.376164	0.461763	-0.128139
Lsat_1_v5_gn_1_18180.1	darkslateblue	0.167029	-0.915424	-0.185838	-0.104324	-0.340545	0.017368	-0.0852442	-0.443359	0.670677	0.869052	0.324747
Lsat_1_v5_gn_1_18200.1	darkmagenta	-0.271701	-0.432309	0.496248	0.288798	-0.218988	-0.0948888	0.613723	-0.0435708	0.549867	0.166838	0.42508
Lsat_1_v5_gn_1_18240.1	coral1	0.333964	-0.0126704	0.487463	0.742021	0.347289	-0.555388	0.0851245	-0.348257	-0.215587	0.0091856	0.59154
Lsat_1_v5_gn_1_18261.1	darkmagenta	-0.427731	-0.0493806	0.664665	0.356595	-0.0344474	-0.232988	0.665737	0.121153	0.323844	-0.180512	0.417489
Lsat_1_v5_gn_1_18441.1	darkseagreen4	-0.660437	0.0584641	0.388104	-0.136338	-0.440415	0.462728	0.828151	0.632033	0.425658	-0.40193	-0.125115
Lsat_1_v5_gn_1_18461.1	honeydew1	-0.541328	0.28983	0.433847	0.0616032	-0.305304	0.103696	0.678467	0.64052	0.1287	-0.549537	0.330983
Lsat_1_v5_gn_1_51960.1	palevioletred3	-0.251929	0.271533	-0.533241	-0.70077	-0.412036	0.309227	-0.101077	0.560802	-0.0420822	-0.265773	-0.338387
Lsat_1_v5_gn_1_51980.1	greenyellow	-0.710227	0.240217	0.021362	-0.550351	-0.412383	0.599622	0.497065	0.723497	0.296992	-0.438499	-0.476704
Lsat_1_v5_gn_1_52021.1	honeydew1	0.0851114	0.484074	-0.081036	-0.0212003	0.00878364	0.386272	0.0762344	0.419061	-0.424519	-0.499673	-0.355228
Lsat_1_v5_gn_1_52061.1	honeydew1	0.0336407	0.150658	-0.128848	-0.139858	-0.205983	0.540506	0.175646	0.380094	-0.0923087	-0.238654	-0.357624
Lsat_1_v5_gn_1_52081.1	darkmagenta	-0.730182	-0.334533	0.0136164	-0.58457	-0.620723	0.72519	0.543397	0.476811	0.79124	0.0696447	-0.370315
Lsat_1_v5_gn_1_52240.1	floralwhite	-0.331217	0.320626	-0.192164	-0.472327	-0.284773	0.799465	0.200052	0.612573	-0.0181379	-0.408476	-0.658488
Lsat_1_v5_gn_1_52320.1	darkmagenta	0.254411	0.764016	-0.00853286	0.235763	0.331051	-0.341308	-0.151902	0.230095	-0.806831	-0.645553	0.161624
Lsat_1_v5_gn_1_52340.1	darkmagenta	0.28183	0.806791	-0.0158327	0.267362	0.566292	-0.372977	-0.316229	0.047687	-0.883631	-0.602423	-0.0523719
Lsat_1_v5_gn_1_52380.1	darkmagenta	-0.517764	-0.230844	0.414675	0.0585127	-0.338696	0.0136211	0.60174	0.244636	0.535302	-0.0204396	0.407053
Lsat_1_v5_gn_1_52361.1	darkmagenta	-0.298438	-0.41539	0.404308	0.20711	-0.286866	-0.0937905	0.479168	0.0139898	0.540733	0.199826	0.566213
Lsat_1_v5_gn_1_13920.1	darkslateblue	0.224137	0.883703	0.209533	0.416181	0.727976	-0.285209	-0.273918	0.00759696	-0.92113	-0.665791	-0.219817
Lsat_1_v5_gn_1_14020.1	darkmagenta	-0.172946	-0.837235	-0.221867	-0.403739	-0.508097	0.292164	0.024705	-0.171417	0.825282	0.741336	0.0357457
Lsat_1_v5_gn_1_14060.1	darkmagenta	-0.142737	-0.557619	-0.305757	-0.460042	-0.482479	0.765417	0.0473724	0.069225	0.584142	0.4565	-0.336208
Lsat_1_v5_gn_1_14180.1	honeydew1	0.609632	-0.832665	-0.481057	-0.0457965	-0.177457	-0.120434	-0.425039	-0.63244	0.32051	0.918115	0.284851
Lsat_1_v5_gn_1_14200.1	honeydew1	0.666767	-0.704839	-0.439653	0.0485692	-0.0861245	-0.243575	-0.463885	-0.626811	0.172733	0.821925	0.39408
Lsat_1_v5_gn_1_14220.1	darkslateblue	-0.269958	0.642635	0.179513	-0.0282859	0.189715	0.296797	0.177598	0.39334	-0.371972	-0.662802	-0.584015
Lsat_1_v5_gn_1_14240.1	darkmagenta	0.146382	0.815727	-0.149784	0.0168371	0.5024	-0.197179	-0.408625	0.106331	-0.818014	-0.57958	-0.33075
Lsat_1_v5_gn_1_14260.1	honeydew1	-0.158486	-0.884645	-0.355414	-0.513986	-0.575179	0.238485	-0.0021071	-0.180517	0.860762	0.790359	0.0502128
Lsat_1_v5_gn_1_14281.1	darkmagenta	0.494759	0.506496	-0.191081	0.237376	0.519665	-0.270066	-0.525947	-0.197382	-0.780722	-0.250036	-0.100598
Lsat_1_v5_gn_1_14301.1	darkmagenta	-0.195992	-0.685881	-0.494965	-0.699199	-0.621573	0.467856	-0.0363905	0.0347108	0.733446	0.610051	-0.197176
Lsat_1_v5_gn_1_14320.1	greenyellow	0.610783	-0.105402	-0.291053	0.225587	0.333385	-0.35947	-0.62298	-0.575132	-0.359162	0.345762	0.177593
Lsat_1_v5_gn_1_14361.1	honeydew1	0.533497	-0.784343	-0.345153	0.0465009	0.0133022	-0.223344	-0.44978	-0.764733	0.297693	0.896772	0.180476
Lsat_1_v5_gn_1_14381.1	honeydew1	0.344721	-0.668283	-0.730361	-0.491116	-0.266214	-0.000539522	-0.614559	-0.447868	0.331848	0.82928	-0.0426978
Lsat_1_v5_gn_1_2660.1	greenyellow	0.923001	-0.162534	-0.459476	0.243869	0.391975	-0.36178	-0.776308	-0.694284	-0.477163	0.458842	0.0970662
Lsat_1_v5_gn_1_2721.1	darkseagreen4	0.455132	-0.123698	-0.504179	-0.130738	0.324533	-0.378645	-0.801853	-0.55871	-0.233628	0.452042	-0.0327225
Lsat_1_v5_gn_1_2740.1	greenyellow	0.900333	-0.17359	-0.232547	0.414674	0.441117	-0.397693	-0.699617	-0.718365	-0.453779	0.448478	0.235073
Lsat_1_v5_gn_1_2860.1	lightyellow	0.32476	-0.281481	-0.460534	-0.23448	-0.142988	0.0695388	-0.196101	-0.190128	0.056181	0.304805	-0.249378
Lsat_1_v5_gn_1_2900.1	greenyellow	0.771916	-0.244696	-0.699955	-0.0995416	-0.0142112	-0.167418	-0.567189	-0.373401	-0.266467	0.416495	0.0881667
Lsat_1_v5_gn_1_2921.1	greenyellow	0.898441	-0.240734	-0.555928	0.134285	0.148018	-0.283201	-0.609043	-0.526803	-0.363062	0.44286	0.180466
Lsat_1_v5_gn_1_2940.1	darkmagenta	-0.0781282	-0.735868	-0.357153	-0.468873	-0.457581	0.293084	0.0406466	-0.168287	0.701209	0.638836	-0.237672
Lsat_1_v5_gn_1_2980.1	darkmagenta	-0.0732839	-0.470058	-0.430985	-0.545282	-0.44739	0.349052	0.0240517	0.0223555	0.481741	0.383775	-0.398386
Lsat_1_v5_gn_1_3021.1	darkmagenta	0.484031	0.474251	0.397153	0.801255	0.693245	-0.589824	-0.168177	-0.319398	-0.740862	-0.328162	0.284994
Lsat_1_v5_gn_1_3061.1	darkmagenta	0.589083	0.127758	0.157377	0.588095	0.498193	-0.287137	-0.30259	-0.422076	-0.506101	0.0244762	0.175388
Lsat_1_v5_gn_1_3100.1	darkslateblue	-0.0157293	0.659696	0.0490164	0.0165273	0.455749	0.19039	-0.156026	0.146684	-0.55389	-0.515256	-0.628943
Lsat_1_v5_gn_1_3120.1	grey	0.390024	-0.0472887	0.284421	0.533995	0.407107	-0.230909	-0.220232	-0.440433	-0.244778	0.159379	0.181522
Lsat_1_v5_gn_1_61621.1	darkslateblue	0.199071	-0.894545	-0.0823691	0.0183258	-0.250244	-0.0243865	-0.0638184	-0.490884	0.632161	0.851042	0.331088
Lsat_1_v5_gn_1_61641.1	lightyellow	0.0247165	-0.144636	0.599081	0.559703	0.384671	-0.374798	-5.54928e-05	-0.439526	0.0607626	0.188115	0.267141
Lsat_1_v5_gn_1_61681.1	darkslateblue	0.0232349	-0.341072	-0.131616	-0.110686	0.0168293	0.0031712	-0.0181415	-0.275103	0.276922	0.335459	-0.238911
Lsat_1_v5_gn_1_61700.1	darkmagenta	0.35005	0.170068	-0.521787	-0.237612	-0.188941	0.0179475	-0.227417	0.216729	-0.323148	-0.112432	0.103357
Lsat_1_v5_gn_1_61720.1	darkmagenta	-0.370012	-0.596457	-0.297563	-0.630414	-0.660223	0.73276	0.180843	0.215019	0.76898	0.434022	-0.288279
Lsat_1_v5_gn_1_61800.1	honeydew1	0.505293	-0.867598	-0.275903	0.0678127	-0.223881	-0.0378251	-0.215419	-0.56564	0.420298	0.870146	0.337818
Lsat_1_v5_gn_1_61821.1	darkmagenta	0.176775	0.686687	0.471343	0.670484	0.651812	-0.466542	-0.0713268	-0.0635407	-0.73198	-0.562844	0.21643
Lsat_1_v5_gn_1_13221.1	darkmagenta	0.205876	-0.347067	0.123051	0.284331	-0.273437	0.0742741	0.354256	0.0198633	0.209473	0.165664	0.458212
Lsat_1_v5_gn_1_13200.1	darkmagenta	-0.0600886	-0.1339	0.285771	0.261692	-0.308918	0.187658	0.583807	0.288338	0.204005	-0.12299	0.394212
Lsat_1_v5_gn_1_13241.1	darkslateblue	0.450931	-0.718345	-0.475466	-0.178493	-0.44069	-0.00530032	-0.23344	-0.273506	0.354958	0.710702	0.393515
Lsat_1_v5_gn_1_13261.1	darkslateblue	-0.229458	0.985115	0.329233	0.195911	0.466643	-0.116912	0.0850558	0.414943	-0.698698	-0.908828	-0.23288
Lsat_1_v5_gn_1_13281.1	darkmagenta	0.316986	0.776359	0.145381	0.445489	0.493115	-0.358451	-0.136374	0.100553	-0.870917	-0.650688	0.0889275
Lsat_1_v5_gn_1_13300.1	honeydew1	-0.293691	0.412559	-0.235269	-0.426872	-0.0774702	0.136033	-0.0871437	0.412853	-0.158671	-0.35449	-0.242646
Lsat_1_v5_gn_1_13321.1	darkmagenta	0.145703	0.630082	0.100491	0.246907	0.446295	-0.153957	-0.243313	0.0570882	-0.658083	-0.466431	-0.0831387
Lsat_1_v5_gn_1_3621.1	lightyellow	-0.573121	0.517546	0.728606	0.323987	0.217699	-0.218471	0.514976	0.343026	-0.0854208	-0.637943	0.126003
Lsat_1_v5_gn_1_3680.1	honeydew1	0.713132	-0.659569	-0.308008	0.208599	-0.0225641	-0.271509	-0.470283	-0.655043	0.0909271	0.779603	0.490277
Lsat_1_v5_gn_1_3701.1	honeydew1	0.0439651	0.783349	0.327043	0.43067	0.353589	-0.297246	0.175575	0.298465	-0.691018	-0.779786	0.166514
Lsat_1_v5_gn_1_3720.1	honeydew1	0.068437	0.756819	0.3203	0.440579	0.346559	-0.297373	0.177905	0.280848	-0.682556	-0.757153	0.174501
Lsat_1_v5_gn_1_3761.1	darkslateblue	-0.0435238	0.793933	0.100486	0.0834168	0.377119	0.2309	-0.0767598	0.316411	-0.654087	-0.695297	-0.498588
Lsat_1_v5_gn_1_3740.1	darkslateblue	-0.0608112	0.768144	0.0390493	0.00730161	0.280462	0.298555	-0.046618	0.384504	-0.612327	-0.693764	-0.510168
Lsat_1_v5_gn_1_3881.1	darkmagenta	-0.766191	-0.0253825	-0.0827269	-0.659168	-0.793281	0.494196	0.667107	0.841463	0.577768	-0.284883	-0.0636077
Lsat_1_v5_gn_1_34820.1	lightyellow	0.1339	0.058822	0.671841	0.691642	0.534124	-0.247351	0.0209958	-0.390643	-0.170355	-0.00153012	0.156632
Lsat_1_v5_gn_1_34841.1	darkmagenta	0.23423	0.879125	0.00908371	0.237926	0.52947	-0.197352	-0.275314	0.155722	-0.910141	-0.687971	-0.235979
Lsat_1_v5_gn_1_34861.1	darkseagreen4	-0.721143	0.0276606	0.537997	-0.0429836	-0.371451	0.414805	0.901685	0.592509	0.488016	-0.372569	-0.0720767
Lsat_1_v5_gn_1_34921.1	floralwhite	-0.350922	0.37442	0.122729	-0.168781	-0.0090383	0.7043	0.24913	0.445133	-0.0746517	-0.453327	-0.673209
Lsat_1_v5_gn_1_35040.1	honeydew1	0.398752	-0.573544	0.0198229	0.281587	-0.153547	-0.290954	-0.0579905	-0.39892	0.237053	0.534899	0.662784
Lsat_1_v5_gn_1_35061.1	darkmagenta	-0.195521	-0.572709	0.409721	0.22479	0.0465708	-0.0737459	0.200591	-0.419448	0.57958	0.486137	0.118543
Lsat_1_v5_gn_1_35161.1	darkmagenta	-0.195776	-0.559977	0.474071	0.296498	-0.0909826	-0.0411023	0.360752	-0.271794	0.588475	0.397904	0.314166
Lsat_1_v5_gn_1_35180.1	darkslateblue	-0.213751	0.773095	0.16792	0.0488634	0.494136	-0.153177	-0.129845	0.183321	-0.558628	-0.6322	-0.344729
Lsat_1_v5_gn_1_35241.1	darkmagenta	-0.429951	-0.767518	-0.0923627	-0.453047	-0.674236	0.328017	0.361685	0.100157	0.955509	0.542782	0.140669
Lsat_1_v5_gn_1_35260.1	darkmagenta	-0.263601	-0.826461	-0.148209	-0.381739	-0.482975	0.157359	0.10832	-0.174646	0.873054	0.71088	0.133878
Lsat_1_v5_gn_1_35280.1	grey	-0.0921125	-0.146353	0.0473261	-0.0233067	0.137032	-0.0688477	-0.0671888	-0.21636	0.158179	0.196266	-0.084464
Lsat_1_v5_gn_1_35300.1	darkmagenta	-0.54596	-0.137178	-0.160745	-0.578654	-0.868004	0.508589	0.619208	0.782178	0.537635	-0.183642	0.0458607
Lsat_1_v5_gn_1_35320.1	honeydew1	0.0116994	-0.640851	-0.402911	-0.446776	-0.492352	0.0119842	-0.0128911	-0.115079	0.572918	0.570618	0.0857059
Lsat_1_v5_gn_1_35340.1	honeydew1	0.683683	-0.664079	-0.487747	0.0416534	0.00348995	-0.187727	-0.591409	-0.701323	0.0944286	0.827023	0.258692
Lsat_1_v5_gn_1_35361.1	honeydew1	0.651234	-0.713473	-0.624139	-0.153678	-0.0942415	-0.238398	-0.673035	-0.677589	0.171736	0.89971	0.203842
Lsat_1_v5_gn_1_35381.1	palevioletred3	0.66898	-0.324959	-0.482072	0.0532187	0.339014	-0.413506	-0.805796	-0.768478	-0.205454	0.629106	0.0465771
Lsat_1_v5_gn_1_35400.1	lightyellow	0.262121	-0.485403	0.376087	0.549743	0.249688	-0.424103	-0.091539	-0.654061	0.193746	0.517986	0.545632
Lsat_1_v5_gn_1_32200.1	darkmagenta	-0.509752	-0.538213	-0.348396	-0.766938	-0.876803	0.661808	0.359364	0.46127	0.833191	0.294582	-0.17796
Lsat_1_v5_gn_1_32261.1	honeydew1	0.346531	-0.574138	0.00681832	0.278226	0.0996726	-0.239886	-0.255623	-0.624462	0.218915	0.641749	0.330194
Lsat_1_v5_gn_1_32281.1	honeydew1	0.272331	0.454237	-0.137431	0.0739744	0.0219681	0.133407	-0.00241433	0.304604	-0.524509	-0.44966	-0.0566368
Lsat_1_v5_gn_1_32321.1	greenyellow	0.71917	0.0245297	-0.171879	0.408972	0.482884	-0.485872	-0.687985	-0.584961	-0.528719	0.260148	0.315345
Lsat_1_v5_gn_1_32360.1	darkmagenta	-0.50045	-0.41185	0.208787	-0.213194	-0.50058	0.482238	0.62917	0.268011	0.707104	0.116468	-0.149228
Lsat_1_v5_gn_1_32381.1	darkmagenta	-0.53417	-0.697047	-0.0617209	-0.507183	-0.704287	0.493078	0.460566	0.208408	0.967542	0.431699	-0.0281453
Lsat_1_v5_gn_1_32600.1	darkmagenta	-0.444522	-0.699067	-0.202413	-0.581875	-0.620694	0.4379	0.267779	0.0822111	0.90184	0.514361	-0.172459
Lsat_1_v5_gn_1_32681.1	darkseagreen4	0.393555	0.294581	-0.122265	0.20391	0.700785	-0.563843	-0.702399	-0.553963	-0.572648	0.0580335	-0.106081
Lsat_1_v5_gn_1_32701.1	darkmagenta	-0.592763	-0.265722	0.107306	-0.346052	-0.181955	0.24126	0.21981	0.085824	0.592707	0.193739	-0.210846
Lsat_1_v5_gn_1_32721.1	honeydew1	-0.441515	0.785637	0.287782	-0.0199836	-0.0292425	0.00410316	0.427499	0.73282	-0.353861	-0.897179	0.0188414
Lsat_1_v5_gn_1_32740.1	darkmagenta	-0.722429	-0.261551	0.310784	-0.264532	-0.176678	0.268066	0.425472	0.119293	0.671675	0.100228	-0.265922
Lsat_1_v5_gn_1_32841.1	honeydew1	-0.047275	-0.64893	-0.16829	-0.221265	-0.11721	-0.0267066	-0.243877	-0.437264	0.541828	0.700788	0.0216881
Lsat_1_v5_gn_1_32961.1	honeydew1	0.57197	-0.817353	-0.498223	-0.0957152	-0.103005	-0.150862	-0.519898	-0.711006	0.311598	0.942745	0.119649
Lsat_1_v5_gn_1_32980.1	darkmagenta	-0.321228	-0.377505	0.5557	0.240809	-0.104073	0.342423	0.587914	-0.0308306	0.539785	0.14298	-0.106803
Lsat_1_v5_gn_1_33001.1	lightyellow	-0.0613414	-0.353255	0.645585	0.53437	0.27902	-0.134886	0.264252	-0.442225	0.31395	0.277152	0.139016
Lsat_1_v5_gn_1_33020.1	darkmagenta	0.597003	0.496968	-0.391538	0.116847	0.39	-0.38935	-0.648248	-0.150693	-0.824056	-0.212769	0.087251
Lsat_1_v5_gn_1_33080.1	darkmagenta	-0.266634	-0.779748	-0.373799	-0.621484	-0.708689	0.450383	0.132523	0.0630507	0.860149	0.623601	-0.0409997
Lsat_1_v5_gn_1_33101.1	darkmagenta	-0.133176	-0.8585	-0.377949	-0.490841	-0.620001	0.268237	0.0480549	-0.12149	0.82159	0.736321	0.0939284
Lsat_1_v5_gn_1_33120.1	honeydew1	0.0288399	-0.881238	-0.335837	-0.344124	-0.349882	0.0419473	-0.212877	-0.426624	0.715099	0.885983	0.085048
Lsat_1_v5_gn_1_33201.1	darkmagenta	-0.533725	-0.435438	-0.0578755	-0.468968	-0.560451	0.107295	0.380481	0.227817	0.737663	0.231	0.093176
Lsat_1_v5_gn_1_33221.1	greenyellow	0.828077	-0.0890205	-0.153364	0.437616	0.368652	-0.412218	-0.519179	-0.575369	-0.46921	0.289368	0.323264
Lsat_1_v5_gn_1_69961.1	palevioletred3	-0.418095	0.334607	-0.157892	-0.451565	-0.45883	0.726331	0.400371	0.795934	0.0328632	-0.519518	-0.347359
Lsat_1_v5_gn_1_69980.1	honeydew1	-0.119173	0.382492	0.270181	0.228635	0.142386	-0.231941	0.363118	0.198254	-0.236104	-0.48239	0.0244705
Lsat_1_v5_gn_1_70060.1	darkmagenta	-0.373186	-0.751493	-0.0697546	-0.372125	-0.695466	0.315407	0.486369	0.121042	0.915452	0.472194	0.138573
Lsat_1_v5_gn_1_19340.1	darkmagenta	-0.535782	-0.439042	-0.000878412	-0.397068	-0.799889	0.453131	0.660106	0.499409	0.771152	0.0974385	0.168693
Lsat_1_v5_gn_1_19401.1	darkmagenta	0.614522	0.266192	-0.510914	-0.00547915	0.34133	-0.322982	-0.784826	-0.300997	-0.648534	0.0478301	-0.00880375
Lsat_1_v5_gn_1_19460.1	palevioletred3	-0.563884	0.316554	0.194027	-0.225899	-0.522015	0.393069	0.758639	0.877803	0.1639	-0.624551	0.0542737
Lsat_1_v5_gn_1_19481.1	darkslateblue	-0.00553173	0.655185	0.229399	0.244475	0.619265	-0.294941	-0.158077	-0.0385539	-0.580012	-0.494526	-0.275803
Lsat_1_v5_gn_1_19541.1	floralwhite	-0.343257	-0.258362	0.0603931	-0.254987	-0.189859	0.682679	0.180482	0.0852847	0.433247	0.1645	-0.49581
Lsat_1_v5_gn_1_19560.1	darkmagenta	-0.65361	-0.397639	-0.0908024	-0.638169	-0.717317	0.758378	0.484425	0.491756	0.799456	0.132507	-0.357323
Lsat_1_v5_gn_1_37441.1	grey	0.00816819	-0.180846	0.42331	0.419401	0.0937392	0.0566197	0.250633	-0.148952	0.148812	0.0914232	0.242736
Lsat_1_v5_gn_1_37481.1	greenyellow	0.684393	-0.372354	-0.072544	0.456126	0.2354	-0.61592	-0.353174	-0.652583	-0.128892	0.496574	0.506297
Lsat_1_v5_gn_1_17440.1	honeydew1	0.0386582	-0.811315	-0.535647	-0.545873	-0.470717	0.101468	-0.219128	-0.280471	0.673642	0.807484	-0.00320361
Lsat_1_v5_gn_1_17460.1	honeydew1	0.202701	-0.251069	-0.472653	-0.353696	0.0635953	0.158424	-0.446049	-0.328914	0.0733212	0.407184	-0.584864
Lsat_1_v5_gn_1_17500.1	honeydew1	-0.711068	0.508698	0.703178	0.156751	0.16329	0.123354	0.605404	0.435698	0.0203114	-0.670447	-0.27923
Lsat_1_v5_gn_1_17521.1	honeydew1	0.465198	-0.240191	-0.224154	0.0634537	0.26119	0.164059	-0.459937	-0.493266	-0.106565	0.413199	-0.377688
Lsat_1_v5_gn_1_17540.1	darkmagenta	-0.516612	-0.268062	-0.200399	-0.649563	-0.378065	0.711805	0.155782	0.234271	0.568453	0.169455	-0.715521
Lsat_1_v5_gn_1_17561.1	darkslateblue	0.0516917	0.914388	0.0349397	0.117517	0.412973	-0.192221	-0.151514	0.305917	-0.818754	-0.773173	-0.158631
Lsat_1_v5_gn_1_17581.1	lightyellow	-0.478824	0.139418	0.901066	0.485759	0.238045	-0.0219287	0.549706	0.065549	0.165896	-0.292577	0.0863931
Lsat_1_v5_gn_1_17601.1	honeydew1	0.158888	-0.779153	-0.330503	-0.245487	-0.108407	-0.0282907	-0.390959	-0.588254	0.525858	0.876819	-0.00856951
Lsat_1_v5_gn_1_17620.1	darkmagenta	0.0394338	0.67422	0.611316	0.647194	0.639438	-0.247764	0.0915577	0.00423517	-0.622354	-0.60704	-0.0387156
Lsat_1_v5_gn_1_17680.1	honeydew1	0.45057	-0.699095	0.170418	0.459051	0.180844	-0.298442	-0.192467	-0.778157	0.269896	0.746404	0.368465
Lsat_1_v5_gn_1_17701.1	coral1	-0.273299	-0.228071	-0.460223	-0.658389	-0.657957	0.403379	0.184806	0.440701	0.413908	0.0879142	-0.0393864
Lsat_1_v5_gn_1_17721.1	darkslateblue	-0.286842	0.906414	0.10635	-0.0709057	0.289152	0.0337123	0.0343156	0.493972	-0.589563	-0.829456	-0.376965
Lsat_1_v5_gn_1_17821.1	honeydew1	-0.227767	-0.374274	0.361017	0.144905	0.160142	-0.0964627	0.0606386	-0.392918	0.420948	0.36448	-0.0258071
Lsat_1_v5_gn_1_17900.1	greenyellow	0.514476	-0.0677711	-0.489148	-0.129015	0.0253559	-0.147357	-0.490554	-0.228832	-0.265907	0.229172	0.032809
Lsat_1_v5_gn_1_17940.1	darkmagenta	-0.562608	-0.578315	-0.251976	-0.703833	-0.844688	0.490617	0.427478	0.410464	0.8984	0.322183	0.00603602
Lsat_1_v5_gn_1_63561.1	darkmagenta	0.346894	0.754441	0.189225	0.484642	0.601856	-0.342369	-0.252593	-0.00922628	-0.882107	-0.570526	0.0288313
Lsat_1_v5_gn_1_63680.1	palevioletred3	0.440407	-0.348994	-0.117515	0.213452	0.477064	-0.49657	-0.638194	-0.854891	-0.0592831	0.615583	0.0594288
Lsat_1_v5_gn_1_63701.1	honeydew1	0.441457	-0.569959	-0.0832991	0.226795	0.317057	-0.38039	-0.523749	-0.834034	0.148321	0.779899	0.220327
Lsat_1_v5_gn_1_63980.1	honeydew1	0.103218	0.268826	0.0738781	0.159827	-0.165141	-0.0260397	0.15379	0.353829	-0.264289	-0.33281	0.377256
Lsat_1_v5_gn_1_64020.1	honeydew1	0.347379	-0.777331	-0.431061	-0.230934	-0.373368	0.323072	-0.169917	-0.326281	0.462137	0.744724	-0.0445918
Lsat_1_v5_gn_1_64060.1	darkmagenta	0.427616	0.510822	0.0543582	0.412384	0.732323	-0.525899	-0.617028	-0.411738	-0.783276	-0.194625	0.0126343
Lsat_1_v5_gn_1_64080.1	darkmagenta	0.62312	0.212001	0.153704	0.625843	0.333438	-0.388309	-0.114345	-0.215678	-0.568425	-0.144237	0.432603
Lsat_1_v5_gn_1_64100.1	coral1	0.129909	-0.188571	0.673959	0.79061	0.27394	-0.518248	0.302719	-0.362997	0.0566819	0.0981332	0.684042
Lsat_1_v5_gn_1_64121.1	darkmagenta	-0.335647	-0.424546	-0.251887	-0.564897	-0.495329	0.583444	0.176066	0.216991	0.617408	0.291945	-0.32423
Lsat_1_v5_gn_1_64141.1	honeydew1	-0.473872	0.749515	0.0842065	-0.229471	-0.136367	0.120883	0.309631	0.774543	-0.310038	-0.831378	-0.144793
Lsat_1_v5_gn_1_64180.1	honeydew1	-0.819008	0.393408	0.435479	-0.17344	-0.309434	0.37473	0.771286	0.803206	0.228356	-0.673563	-0.0970688
Lsat_1_v5_gn_1_64201.1	darkmagenta	0.394658	0.47645	-0.209879	0.117849	0.21552	-0.27799	-0.280224	0.0732828	-0.64529	-0.334366	0.124003
Lsat_1_v5_gn_1_64221.1	darkslateblue	0.0360791	0.606696	-0.168587	-0.0782318	0.067477	-0.00544941	-0.0962454	0.391634	-0.532538	-0.549988	-0.014502
Lsat_1_v5_gn_1_64240.1	darkolivegreen	0.228361	0.459665	0.535335	0.714166	0.923424	-0.404948	-0.23813	-0.444015	-0.591359	-0.239074	-0.0559779
Lsat_1_v5_gn_1_64300.1	darkmagenta	-0.669468	-0.370173	0.090696	-0.417153	-0.683346	0.267751	0.682238	0.461612	0.788811	0.0485494	0.142536
Lsat_1_v5_gn_1_61880.1	greenyellow	0.85014	-0.0610966	-0.134405	0.544455	0.418764	-0.631241	-0.469545	-0.600952	-0.502691	0.256141	0.434229
Lsat_1_v5_gn_1_61900.1	darkslateblue	0.231057	-0.857309	-0.459443	-0.320728	-0.497197	-0.00458095	-0.140339	-0.308409	0.606529	0.811643	0.271692
Lsat_1_v5_gn_1_61921.1	palevioletred3	-0.672724	0.604754	0.144695	-0.332158	-0.33358	0.359783	0.55253	0.920497	-0.0404571	-0.797358	-0.195235
Lsat_1_v5_gn_1_61941.1	darkmagenta	0.23849	0.73269	0.298634	0.549253	0.468785	-0.355836	0.0399787	0.13315	-0.780204	-0.671322	0.230321
Lsat_1_v5_gn_1_4901.1	darkmagenta	0.64776	0.537339	-0.131081	0.389766	0.606129	-0.428322	-0.547128	-0.274765	-0.89295	-0.26423	0.00589892
Lsat_1_v5_gn_1_4921.1	darkslateblue	-0.150487	0.513592	0.209889	0.0777326	-0.143914	0.141695	0.341802	0.5861	-0.29996	-0.627899	0.145037
Lsat_1_v5_gn_1_4961.1	darkmagenta	0.376122	0.565527	0.222448	0.536502	0.777293	-0.525713	-0.427971	-0.337427	-0.774637	-0.307042	0.0707754
Lsat_1_v5_gn_1_5060.1	darkslateblue	0.193726	-0.678204	-0.026477	0.0428175	-0.296206	0.0550719	0.0409642	-0.270043	0.474281	0.598973	0.328412
Lsat_1_v5_gn_1_27461.1	darkmagenta	-0.599546	-0.129301	0.31254	-0.139935	-0.506802	0.364617	0.862351	0.535792	0.551576	-0.236506	0.00552547
Lsat_1_v5_gn_1_27481.1	honeydew1	0.492391	-0.864966	-0.128207	0.206185	-0.144137	-0.110093	-0.190525	-0.621687	0.418067	0.867019	0.419495
Lsat_1_v5_gn_1_27540.1	darkseagreen4	-0.444798	0.0448552	0.19121	-0.165886	-0.526661	0.289513	0.762569	0.652021	0.325231	-0.367183	0.160662
Lsat_1_v5_gn_1_27740.1	darkmagenta	0.166877	0.755808	0.116319	0.267744	0.483692	-0.165253	-0.148334	0.142933	-0.753436	-0.613325	-0.211332
Lsat_1_v5_gn_1_27760.1	darkmagenta	-0.276842	-0.846845	-0.1273	-0.375281	-0.628093	0.288826	0.289696	-0.0356251	0.921955	0.640915	0.178008
Lsat_1_v5_gn_1_27801.1	darkmagenta	-0.62372	-0.465483	0.300069	-0.214243	-0.627895	0.440729	0.794418	0.38471	0.842109	0.0966388	0.117005
Lsat_1_v5_gn_1_27821.1	greenyellow	-0.585202	-0.11522	0.10793	-0.318102	-0.478597	0.497004	0.547521	0.495415	0.500038	-0.127416	-0.180842
Lsat_1_v5_gn_1_27840.1	darkolivegreen	0.542779	0.470971	0.258403	0.68812	0.946604	-0.524267	-0.503107	-0.555022	-0.799684	-0.164214	-0.0115638
Lsat_1_v5_gn_1_27961.1	honeydew1	-0.160784	-0.674289	-0.56028	-0.691378	-0.567109	0.268967	-0.203283	-0.0619144	0.672344	0.665037	-0.0683826
Lsat_1_v5_gn_1_27981.1	honeydew1	0.7053	-0.747486	-0.452294	0.0520341	-0.053907	-0.236533	-0.495122	-0.699259	0.183063	0.875601	0.30594
Lsat_1_v5_gn_1_28060.1	darkslateblue	0.134619	-0.911145	-0.150469	-0.108985	-0.272401	0.108111	-0.110304	-0.49542	0.676298	0.878365	0.159758
Lsat_1_v5_gn_1_28080.1	darkmagenta	0.0658966	0.801429	0.0283016	0.118075	0.54726	-0.387796	-0.322332	0.0562319	-0.756377	-0.585643	-0.193439
Lsat_1_v5_gn_1_28101.1	honeydew1	-0.34238	0.571069	0.535629	0.296558	0.522627	-0.322779	0.150723	0.0429792	-0.308158	-0.526754	-0.17021
Lsat_1_v5_gn_1_28160.1	darkmagenta	0.750023	0.255964	0.0116661	0.584879	0.573839	-0.599183	-0.486386	-0.474143	-0.71743	-0.0171316	0.400241
Lsat_1_v5_gn_1_28180.1	darkmagenta	-0.417864	-0.213777	0.739071	0.395098	-0.120686	0.0815585	0.715778	0.117105	0.464553	-0.0581735	0.348772
Lsat_1_v5_gn_1_28200.1	darkmagenta	0.303547	0.310762	0.29901	0.582224	0.773692	-0.742103	-0.470131	-0.554483	-0.541004	-0.0386646	0.275916
Lsat_1_v5_gn_1_28241.1	darkslateblue	0.372934	-0.921164	-0.472795	-0.228266	-0.313521	-0.0442028	-0.357706	-0.558518	0.539241	0.968425	0.191439
Lsat_1_v5_gn_1_28281.1	honeydew1	0.329108	-0.92806	-0.410514	-0.203615	-0.45656	-0.0422602	-0.198186	-0.420046	0.591271	0.901178	0.381919
Lsat_1_v5_gn_1_28321.1	darkmagenta	-0.127808	-0.779201	0.00504902	-0.145315	-0.547821	0.161583	0.279869	-0.0683311	0.771056	0.589057	0.360787
Lsat_1_v5_gn_1_28341.1	honeydew1	0.0848938	-0.736549	-0.186475	-0.158059	-0.0711321	-0.118094	-0.289668	-0.55876	0.539514	0.817398	0.094332
Lsat_1_v5_gn_1_3521.1	darkmagenta	-0.228698	-0.818549	-0.203643	-0.417542	-0.74733	0.350562	0.313665	0.0873905	0.882134	0.591145	0.250243
Lsat_1_v5_gn_1_54681.1	darkmagenta	0.102176	0.650061	0.339445	0.440088	0.681391	-0.301828	-0.238957	-0.146343	-0.672347	-0.469194	-0.205902
Lsat_1_v5_gn_1_54721.1	honeydew1	-0.393374	0.579987	0.370521	0.083238	-0.152013	0.275238	0.586398	0.731747	-0.198696	-0.78543	0.0411643
Lsat_1_v5_gn_1_54740.1	darkmagenta	0.562822	0.652838	-0.0641804	0.397322	0.549547	-0.358396	-0.455969	-0.105811	-0.931168	-0.413874	0.0929917
Lsat_1_v5_gn_1_54761.1	darkmagenta	0.431301	0.695595	-0.156654	0.204784	0.5035	-0.393769	-0.465453	-0.0278232	-0.879975	-0.44677	0.0104277
Lsat_1_v5_gn_1_54780.1	palevioletred3	-0.76296	0.449084	0.0827397	-0.473236	-0.448038	0.424174	0.592517	0.916049	0.158068	-0.668818	-0.197991
Lsat_1_v5_gn_1_54820.1	greenyellow	0.890591	-0.424853	-0.557368	0.111278	0.152255	-0.348182	-0.683802	-0.688651	-0.214718	0.649865	0.187318
Lsat_1_v5_gn_1_54840.1	floralwhite	-0.628301	-0.130208	-0.310048	-0.806763	-0.742116	0.822862	0.398688	0.688991	0.562772	-0.0950241	-0.477871
Lsat_1_v5_gn_1_54860.1	honeydew1	0.644225	-0.758556	-0.430002	0.0176395	-0.268231	-0.121281	-0.299706	-0.490827	0.25343	0.786406	0.425748
Lsat_1_v5_gn_1_54920.1	darkmagenta	-0.702862	-0.435927	0.332343	-0.243114	-0.451376	0.389958	0.612229	0.240863	0.836526	0.161234	-0.0400305
Lsat_1_v5_gn_1_18740.1	darkmagenta	0.541298	0.551007	0.00955563	0.461869	0.683354	-0.626955	-0.605411	-0.347093	-0.867881	-0.24245	0.197785
Lsat_1_v5_gn_1_18761.1	greenyellow	-0.651113	0.103252	0.567814	0.0671841	0.135504	-0.0947278	0.410749	0.0968531	0.298161	-0.204545	-0.0384077
Lsat_1_v5_gn_1_18820.1	darkmagenta	-0.127537	-0.648767	-0.104321	-0.263854	-0.519117	0.523292	0.317904	0.045154	0.681188	0.447415	-0.168595
Lsat_1_v5_gn_1_18841.1	honeydew1	-0.486821	0.522134	0.192564	-0.138426	-0.244426	0.116146	0.616935	0.740793	-0.0774367	-0.736084	-0.0170102
Lsat_1_v5_gn_1_18880.1	darkmagenta	-0.164236	-0.804158	0.0291101	-0.124692	-0.480637	0.178214	0.379537	-0.138072	0.811232	0.583022	0.228819
Lsat_1_v5_gn_1_18980.1	greenyellow	0.675319	0.227595	-0.366885	0.181332	0.29611	-0.327867	-0.588314	-0.260296	-0.641665	-0.0005128	0.180543
Lsat_1_v5_gn_1_19021.1	darkmagenta	-0.500701	-0.453405	0.27382	-0.141535	-0.428095	0.215695	0.465531	0.15619	0.715328	0.232231	0.229759
Lsat_1_v5_gn_1_19040.1	darkmagenta	-0.295366	-0.847644	0.0207588	-0.249266	-0.529489	0.250956	0.352424	-0.104478	0.932236	0.632176	0.114
Lsat_1_v5_gn_1_28901.1	lightyellow	-0.240127	-0.163817	0.740689	0.525041	0.0863171	-0.0331188	0.600684	-0.051168	0.304569	-0.0471792	0.227792
Lsat_1_v5_gn_1_28920.1	lightyellow	-0.396819	0.460169	0.794329	0.46521	0.506348	-0.170494	0.300282	0.0366008	-0.172873	-0.475643	-0.08849
Lsat_1_v5_gn_1_28940.1	greenyellow	-0.523245	0.0177354	-0.190351	-0.573205	-0.499818	0.456508	0.239213	0.562503	0.348522	-0.153075	-0.156953
Lsat_1_v5_gn_1_28960.1	darkslateblue	-0.0346863	0.937501	0.136	0.146027	0.479909	-0.0977107	-0.117283	0.305147	-0.785322	-0.790852	-0.303522
Lsat_1_v5_gn_1_28980.1	greenyellow	0.944097	-0.340271	-0.327858	0.366786	0.334265	-0.402204	-0.69367	-0.77219	-0.339328	0.586735	0.286719
Lsat_1_v5_gn_1_29020.1	honeydew1	0.0603861	-0.696568	-0.575397	-0.576545	-0.333834	0.363276	-0.331052	-0.304085	0.548278	0.74761	-0.385015
Lsat_1_v5_gn_1_29040.1	honeydew1	0.542519	-0.729128	-0.0904409	0.313023	0.0680216	-0.369624	-0.252924	-0.732887	0.253916	0.781432	0.437744
Lsat_1_v5_gn_1_13420.1	honeydew1	-0.0160422	0.809635	0.50581	0.510039	0.590573	-0.237542	0.0977187	0.155231	-0.691757	-0.741128	-0.053549
Lsat_1_v5_gn_1_13480.1	greenyellow	0.726444	0.0141293	-0.334437	0.193829	0.411636	-0.176198	-0.686458	-0.530603	-0.511896	0.259896	-0.0823729
Lsat_1_v5_gn_1_13520.1	darkmagenta	-0.538895	-0.2835	0.316784	-0.137852	-0.301387	0.137142	0.468408	0.192734	0.600436	0.0812983	0.120357
Lsat_1_v5_gn_1_13541.1	darkmagenta	-0.0640487	-0.913012	-0.271801	-0.359649	-0.519264	0.130441	0.0489855	-0.260514	0.828789	0.799366	0.114803
Lsat_1_v5_gn_1_13560.1	darkmagenta	0.638828	0.0695816	-0.0983574	0.365378	0.589045	-0.147203	-0.516331	-0.579673	-0.501484	0.16342	-0.319496
Lsat_1_v5_gn_1_13581.1	honeydew1	0.682086	-0.546227	-0.250154	0.283644	0.0474848	-0.318828	-0.405646	-0.607974	0.0138585	0.656971	0.530181
Lsat_1_v5_gn_1_13620.1	darkmagenta	-0.115749	-0.590628	0.434906	0.298793	-0.0441095	-0.0394918	0.344966	-0.342881	0.573949	0.440577	0.143846
Lsat_1_v5_gn_1_13640.1	honeydew1	0.372419	-0.622262	-0.608828	-0.362261	-0.306682	0.199783	-0.34353	-0.325374	0.30372	0.670877	-0.0412738
Lsat_1_v5_gn_1_13660.1	coral1	0.423829	0.122018	0.445574	0.787733	0.57213	-0.44959	-0.173409	-0.477944	-0.42253	-0.00725144	0.31481
Lsat_1_v5_gn_1_13680.1	floralwhite	-0.419969	-0.370111	-0.175796	-0.538809	-0.669849	0.911485	0.401023	0.449213	0.628121	0.129732	-0.376086
Lsat_1_v5_gn_1_13721.1	palevioletred3	0.729169	-0.314333	-0.143252	0.42102	0.453325	-0.373849	-0.653698	-0.812152	-0.253649	0.564815	0.188404
Lsat_1_v5_gn_1_13741.1	darkmagenta	-0.233287	-0.597561	0.349832	0.154847	-0.235209	-0.0669686	0.385753	-0.186946	0.653438	0.409823	0.304554
Lsat_1_v5_gn_1_13760.1	lightyellow	0.427759	-0.0489159	-0.588973	-0.265366	-0.359109	0.173024	-0.287612	0.164785	-0.192203	0.0901983	0.122213
Lsat_1_v5_gn_1_13781.1	grey	0.45187	-0.131709	-0.283059	0.0867812	0.0565441	-0.323062	-0.464902	-0.313611	-0.208306	0.283105	0.323582
Lsat_1_v5_gn_1_13801.1	darkslateblue	0.472584	-0.901368	-0.436373	-0.108233	-0.34825	-0.0744905	-0.308462	-0.516827	0.466616	0.918074	0.348772
Lsat_1_v5_gn_1_13821.1	greenyellow	0.67633	0.23943	-0.160893	0.376887	0.455309	-0.556617	-0.638088	-0.407512	-0.669217	0.039226	0.359678
Lsat_1_v5_gn_1_13840.1	greenyellow	0.848884	0.228791	-0.245407	0.415788	0.57187	-0.606606	-0.772734	-0.565403	-0.780056	0.102801	0.22874
Lsat_1_v5_gn_1_37160.1	darkmagenta	0.0394785	0.619635	-0.0785788	-0.0304712	0.216251	0.24349	-0.208177	0.278786	-0.567835	-0.506564	-0.321964
Lsat_1_v5_gn_1_37181.1	honeydew1	-0.468823	0.443269	0.246541	-0.117273	0.0769809	-0.0234162	0.140643	0.32695	-0.0968245	-0.453729	-0.11178
Lsat_1_v5_gn_1_37201.1	lightyellow	0.405206	-0.363568	-0.401086	-0.0957226	0.210872	-0.409794	-0.726584	-0.651011	-0.00406348	0.639388	0.110037
Lsat_1_v5_gn_1_37241.1	lightyellow	0.466833	-0.379419	-0.783229	-0.45174	-0.177848	-0.0522437	-0.660471	-0.331114	0.0259727	0.575573	-0.0663053
Lsat_1_v5_gn_1_37260.1	honeydew1	-0.00552145	-0.801611	-0.25447	-0.314189	-0.263917	0.186699	-0.140715	-0.389127	0.678063	0.797689	-0.087025
Lsat_1_v5_gn_1_37340.1	palevioletred3	-0.812943	0.143584	0.221006	-0.392875	-0.549059	0.426262	0.738493	0.790265	0.445663	-0.448496	-0.0456867
Lsat_1_v5_gn_1_12600.1	honeydew1	0.892148	-0.211738	-0.571727	0.10707	0.266813	-0.40295	-0.853809	-0.652597	-0.415935	0.520849	0.159683
Lsat_1_v5_gn_1_12721.1	palevioletred3	0.633644	-0.471956	-0.0619484	0.391033	0.38053	-0.408439	-0.551322	-0.851632	-0.0499227	0.684097	0.23733
Lsat_1_v5_gn_1_5120.1	palevioletred3	0.517574	-0.379139	-0.0699979	0.2956	0.489554	-0.241764	-0.523996	-0.837795	-0.0627522	0.595075	-0.179692
Lsat_1_v5_gn_1_5160.1	honeydew1	-0.0691449	-0.800136	-0.416253	-0.517505	-0.416878	0.275685	-0.206059	-0.286923	0.715679	0.795361	-0.156823
Lsat_1_v5_gn_1_5181.1	grey	0.391994	0.174645	-0.304788	-0.0321885	0.221977	0.227616	-0.424594	-0.134916	-0.410919	-0.0175638	-0.396788
Lsat_1_v5_gn_1_5201.1	grey	0.361091	-0.063496	0.205077	0.460476	0.41148	-0.440229	-0.278506	-0.491066	-0.214308	0.201839	0.318598
Lsat_1_v5_gn_1_5261.1	greenyellow	0.801988	-0.0519047	0.0878587	0.690407	0.509803	-0.538473	-0.446597	-0.643178	-0.498461	0.24984	0.451004
Lsat_1_v5_gn_1_5280.1	honeydew1	0.10656	-0.927896	-0.424595	-0.373099	-0.424188	0.110957	-0.189215	-0.405653	0.71679	0.908966	0.0776466
Lsat_1_v5_gn_1_5301.1	darkmagenta	-0.235966	-0.809595	-0.134525	-0.347132	-0.618844	0.341736	0.332368	-0.0197071	0.866597	0.586799	0.0337398
Lsat_1_v5_gn_1_5340.1	darkmagenta	0.0133174	0.390532	-0.155314	-0.149438	0.199761	0.501795	-0.241553	0.147162	-0.355248	-0.270575	-0.663201
Lsat_1_v5_gn_1_39481.1	palevioletred3	0.641465	-0.38253	-0.289848	0.178225	0.436285	-0.319459	-0.747799	-0.834457	-0.133556	0.688586	0.00970976
Lsat_1_v5_gn_1_39500.1	darkmagenta	-0.180891	-0.774026	-0.153463	-0.369801	-0.519041	0.403489	0.190573	-0.0768818	0.803422	0.61379	-0.0871627
Lsat_1_v5_gn_1_39541.1	honeydew1	-0.110953	-0.747989	-0.350384	-0.505466	-0.455459	0.393507	-0.0688778	-0.159455	0.723484	0.692736	-0.234874
Lsat_1_v5_gn_1_39580.1	darkmagenta	0.328172	0.751877	0.238916	0.538523	0.810813	-0.513124	-0.335253	-0.216546	-0.895573	-0.514336	-0.0639833
Lsat_1_v5_gn_1_39601.1	darkmagenta	-0.514212	-0.601785	0.402471	-0.0405787	-0.361831	0.365324	0.549233	0.0249696	0.848087	0.347616	0.0256437
Lsat_1_v5_gn_1_39620.1	floralwhite	-0.37399	-0.0473814	-0.277081	-0.574153	-0.45703	0.887569	0.156634	0.481395	0.30445	-0.0701589	-0.531757
Lsat_1_v5_gn_1_39720.1	palevioletred3	-0.626108	0.12369	0.267625	-0.218147	-0.57538	0.601189	0.85772	0.830856	0.371822	-0.48459	-0.043297
Lsat_1_v5_gn_1_39740.1	grey	-0.0253503	0.117865	0.183952	0.166795	-0.0365864	0.443983	0.263512	0.229011	-0.0662322	-0.226239	-0.0730229
Lsat_1_v5_gn_1_39760.1	honeydew1	0.0493448	-0.809729	-0.554045	-0.560234	-0.555476	0.274336	-0.18381	-0.175605	0.678049	0.781079	-0.0515154
Lsat_1_v5_gn_1_39781.1	darkslateblue	-0.312244	0.889833	0.19483	0.00215694	0.0999183	0.108375	0.323647	0.689362	-0.528431	-0.952558	-0.213767
Lsat_1_v5_gn_1_61380.1	honeydew1	0.526082	-0.880815	-0.25823	0.105118	-0.100363	-0.151885	-0.326732	-0.710785	0.398679	0.936685	0.301137
Lsat_1_v5_gn_1_61441.1	honeydew1	-0.113697	0.240416	0.388311	0.308531	-0.16764	0.018764	0.483338	0.438902	-0.0851497	-0.415858	0.499308
Lsat_1_v5_gn_1_61481.1	honeydew1	0.484818	-0.870945	-0.387702	-0.063933	-0.270246	0.0251795	-0.271485	-0.527903	0.44037	0.889739	0.275756
Lsat_1_v5_gn_1_61501.1	darkmagenta	0.493355	0.66085	-0.0874403	0.319911	0.463121	-0.282183	-0.345391	0.0019162	-0.877055	-0.466733	-0.00253906
Lsat_1_v5_gn_1_61521.1	greenyellow	0.902791	-0.0600481	-0.0509016	0.630276	0.623739	-0.635546	-0.652516	-0.807328	-0.573649	0.337202	0.342476
Lsat_1_v5_gn_1_69101.1	honeydew1	0.328676	-0.820062	-0.207816	-0.00191594	-0.306305	0.109593	-0.13325	-0.412111	0.48921	0.786363	0.299092
Lsat_1_v5_gn_1_69121.1	lightyellow	-0.407743	0.253985	0.836002	0.515078	0.139334	-0.234352	0.57199	0.1986	0.0333655	-0.420197	0.438446
Lsat_1_v5_gn_1_69140.1	darkmagenta	0.310542	0.800092	0.285475	0.568638	0.706136	-0.36743	-0.22107	-0.0502051	-0.910127	-0.61799	0.0150644
Lsat_1_v5_gn_1_69221.1	darkmagenta	-0.378894	-0.786727	-0.275999	-0.590194	-0.694236	0.341743	0.212602	0.0614373	0.933421	0.612022	0.0384248
Lsat_1_v5_gn_1_29960.1	honeydew1	0.46303	0.236999	0.0673873	0.434253	0.0924956	-0.104369	0.0648579	0.0817957	-0.455813	-0.256063	0.374291
Lsat_1_v5_gn_1_30041.1	darkmagenta	-0.571699	-0.492829	0.309753	-0.180741	-0.50769	0.523424	0.709491	0.267178	0.827274	0.168127	-0.0619412
Lsat_1_v5_gn_1_30080.1	greenyellow	-0.723369	0.0409368	0.385586	-0.198883	-0.300706	0.201627	0.632022	0.459129	0.447998	-0.282783	-0.0845814
Lsat_1_v5_gn_1_30101.1	darkslateblue	0.202531	-0.386685	0.247837	0.402223	0.255769	-0.255262	-0.122972	-0.575425	0.142489	0.43974	0.270135
Lsat_1_v5_gn_1_30120.1	darkmagenta	0.121952	0.9291	0.143301	0.285373	0.52194	-0.217017	-0.129813	0.235499	-0.877137	-0.785816	-0.172087
Lsat_1_v5_gn_1_30140.1	darkseagreen4	0.481	-0.232286	-0.620648	-0.261296	0.235752	-0.0740092	-0.887652	-0.565749	-0.161062	0.562221	-0.269232
Lsat_1_v5_gn_1_30200.1	honeydew1	-0.171579	-0.521321	0.275711	0.0863454	0.146751	-0.0102835	-0.0492769	-0.494051	0.503873	0.541919	-0.133033
Lsat_1_v5_gn_1_30220.1	lightyellow	-0.25112	0.302922	0.508494	0.279845	0.461612	-0.105703	0.0531869	-0.106626	-0.130683	-0.24705	-0.24122
Lsat_1_v5_gn_1_30241.1	darkmagenta	0.263748	0.271222	0.152978	0.330721	0.614307	-0.318295	-0.395025	-0.400959	-0.440696	-0.0510734	-0.14206
Lsat_1_v5_gn_1_30260.1	darkseagreen4	-0.385044	0.0829133	0.274984	-0.0449566	-0.452359	0.251999	0.751698	0.598078	0.244673	-0.40156	0.150261
Lsat_1_v5_gn_1_5380.1	darkmagenta	0.314103	0.776776	0.11949	0.3986	0.662237	-0.433944	-0.283532	-0.0568458	-0.882001	-0.5698	-0.0193826
Lsat_1_v5_gn_1_5401.1	honeydew1	0.591758	-0.683345	-0.461873	-0.0365979	0.116063	-0.265898	-0.689014	-0.816159	0.16051	0.906414	0.11594
Lsat_1_v5_gn_1_5420.1	honeydew1	0.59626	-0.746215	-0.225994	0.187366	-0.0231545	-0.1491	-0.395363	-0.694715	0.230231	0.833657	0.267468
Lsat_1_v5_gn_1_5440.1	honeydew1	-0.166717	-0.483299	-0.158674	-0.310087	-0.0685872	-0.0200867	-0.26633	-0.337202	0.480426	0.564823	-0.128575
Lsat_1_v5_gn_1_5460.1	darkmagenta	0.489186	0.696798	-0.115265	0.315	0.62139	-0.444144	-0.52512	-0.145304	-0.936318	-0.416189	-0.00534007
Lsat_1_v5_gn_1_5600.1	darkslateblue	0.0441048	-0.845948	-0.0166028	-0.0266514	-0.353032	0.0967102	0.0766961	-0.32472	0.693647	0.743719	0.33596
Lsat_1_v5_gn_1_5621.1	darkmagenta	-0.276118	-0.602466	-0.52393	-0.771372	-0.670948	0.678593	0.00860803	0.161515	0.709411	0.495529	-0.365897
Lsat_1_v5_gn_1_70121.1	coral1	-0.26293	0.106103	-0.600392	-0.769738	-0.280561	0.285711	-0.267337	0.308535	0.0801213	-0.018493	-0.398976
Lsat_1_v5_gn_1_70140.1	darkmagenta	0.768462	0.140745	-0.419316	0.186772	0.55109	-0.409847	-0.87165	-0.602342	-0.660682	0.224696	-0.0877579
Lsat_1_v5_gn_1_70160.1	darkslateblue	-0.0326809	0.722628	0.182233	0.171695	0.399435	0.221326	-0.0159301	0.265338	-0.599028	-0.646688	-0.405059
Lsat_1_v5_gn_1_70200.1	honeydew1	-0.491361	0.582135	0.159643	-0.209008	0.0840973	0.603474	0.230189	0.526985	-0.176923	-0.626996	-0.704729
Lsat_1_v5_gn_1_70260.1	darkmagenta	0.102085	0.617554	0.45401	0.563164	0.584089	-0.457061	-0.0173845	-0.0699397	-0.620562	-0.521754	0.097659
Lsat_1_v5_gn_1_70280.1	lightyellow	-0.450799	0.524488	0.575948	0.296233	-0.00399747	-0.0803977	0.69243	0.550146	-0.13289	-0.743042	0.246006
Lsat_1_v5_gn_1_70301.1	darkslateblue	0.166595	-0.93692	-0.124671	-0.0637226	-0.343013	0.0813669	-0.0090867	-0.449694	0.697411	0.856677	0.244191
Lsat_1_v5_gn_1_70360.1	palevioletred3	0.673173	-0.654691	-0.235229	0.249239	0.200829	-0.3848	-0.563522	-0.870569	0.0846082	0.835695	0.300249
Lsat_1_v5_gn_1_70400.1	honeydew1	0.481627	-0.869939	-0.31611	-0.0149279	-0.177927	-0.0328749	-0.317204	-0.631678	0.429005	0.913139	0.199388
Lsat_1_v5_gn_1_70420.1	darkmagenta	0.205896	0.401272	-0.303012	-0.142084	0.0618192	0.234678	-0.230421	0.229684	-0.445588	-0.297678	-0.293335
Lsat_1_v5_gn_1_70440.1	floralwhite	0.120534	-0.00888584	-0.169694	-0.0748651	-0.422755	0.428458	0.174972	0.389325	-0.024102	-0.128903	0.133914
Lsat_1_v5_gn_1_15520.1	grey	0.0477871	0.0804983	-0.238123	-0.137827	-0.2686	-0.138551	0.0349274	0.244661	-0.07611	-0.130249	0.228041
Lsat_1_v5_gn_1_15541.1	honeydew1	0.347472	-0.496536	0.0328535	0.260743	-0.0548827	0.0812852	0.0937827	-0.347864	0.220577	0.415212	0.021386
Lsat_1_v5_gn_1_15560.1	greenyellow	0.597733	-0.143339	-0.421768	0.0163426	0.150674	-0.0219761	-0.523297	-0.418022	-0.282918	0.312889	-0.252254
Lsat_1_v5_gn_1_15581.1	darkmagenta	0.596718	0.448545	-0.143944	0.327473	0.732784	-0.411564	-0.632087	-0.431575	-0.792993	-0.125315	-0.219203
Lsat_1_v5_gn_1_15601.1	darkmagenta	-0.378833	-0.562936	-0.409185	-0.722816	-0.842052	0.405306	0.271691	0.359801	0.768053	0.357072	0.096948
Lsat_1_v5_gn_1_15621.1	darkmagenta	0.515414	0.245609	0.0755809	0.464934	0.4528	-0.419058	-0.246254	-0.311374	-0.548564	-0.117519	0.108531
Lsat_1_v5_gn_1_15700.1	darkmagenta	0.62917	0.570232	-0.0921264	0.419802	0.682516	-0.520531	-0.607075	-0.328259	-0.924282	-0.266281	0.0328373
Lsat_1_v5_gn_1_15720.1	lightyellow	-0.340037	-0.149321	0.768663	0.469845	0.184949	-0.0767751	0.440604	-0.143487	0.321148	0.0113777	0.168205
Lsat_1_v5_gn_1_15741.1	greenyellow	-0.843577	0.228202	0.389737	-0.253172	-0.331769	0.309876	0.674446	0.667149	0.368464	-0.476274	-0.0665478
Lsat_1_v5_gn_1_15860.1	honeydew1	0.473842	-0.727178	-0.226185	0.0787493	-0.0436339	-0.0416261	-0.323784	-0.622011	0.304287	0.788449	0.0663192
Lsat_1_v5_gn_1_15881.1	floralwhite	-0.43964	0.298087	-0.339211	-0.662444	-0.194793	0.569273	-0.106493	0.459202	0.0227479	-0.261853	-0.687154
Lsat_1_v5_gn_1_16041.1	darkseagreen4	0.678521	-0.207997	-0.322872	0.194738	0.393226	-0.332546	-0.827603	-0.702044	-0.314812	0.526579	0.111679
Lsat_1_v5_gn_1_16080.1	palevioletred3	-0.442668	0.246904	-0.286146	-0.604187	-0.609286	0.286658	0.356468	0.799742	0.14278	-0.416362	0.030046
Lsat_1_v5_gn_1_16101.1	darkslateblue	0.158709	0.83373	0.389573	0.543481	0.847732	-0.406182	-0.236309	-0.115223	-0.852408	-0.610864	-0.117506
Lsat_1_v5_gn_1_16121.1	darkslateblue	-0.28249	0.877732	0.612161	0.415339	0.593166	-0.190585	0.147661	0.234227	-0.598009	-0.813477	-0.196916
Lsat_1_v5_gn_1_16141.1	darkslateblue	0.0582508	0.635759	0.506492	0.594858	0.788797	-0.492954	-0.15596	-0.214136	-0.637925	-0.459559	0.0623256
Lsat_1_v5_gn_1_16160.1	darkslateblue	-0.119532	0.787035	0.367541	0.342583	0.537487	-0.42568	-0.0153872	0.151037	-0.62015	-0.678046	0.0708772
Lsat_1_v5_gn_1_16180.1	grey	0.346495	-0.321727	0.32637	0.546426	-0.0435918	-0.156467	0.195968	-0.217962	0.0698639	0.214892	0.631804
Lsat_1_v5_gn_1_16200.1	darkmagenta	-0.46902	-0.453568	-0.223831	-0.5862	-0.662003	0.531936	0.354875	0.329025	0.717082	0.240535	-0.22637
Lsat_1_v5_gn_1_16221.1	darkmagenta	-0.446233	-0.146636	0.546754	0.207374	-0.230145	-0.000602761	0.64031	0.22154	0.422714	-0.117985	0.327089
Lsat_1_v5_gn_1_16241.1	darkmagenta	0.72437	0.322326	-0.2029	0.346799	0.6293	-0.408921	-0.715424	-0.491026	-0.776951	0.00269033	-0.0172527
Lsat_1_v5_gn_1_16260.1	darkmagenta	-0.407465	-0.453091	-0.363003	-0.649925	-0.646903	0.116932	0.0938845	0.230791	0.659382	0.349378	0.135674
Lsat_1_v5_gn_1_16281.1	darkslateblue	0.20538	-0.787047	-0.504886	-0.372403	-0.447223	0.168431	-0.179185	-0.26724	0.563706	0.76705	0.0477256
Lsat_1_v5_gn_1_16301.1	greenyellow	0.830612	-0.0771578	-0.327777	0.281537	0.244565	-0.444982	-0.61134	-0.502718	-0.478106	0.299789	0.299485
Lsat_1_v5_gn_1_16321.1	greenyellow	0.930761	-0.125192	-0.199134	0.491498	0.414418	-0.484575	-0.668405	-0.682633	-0.519954	0.381276	0.357073
Lsat_1_v5_gn_1_16341.1	honeydew1	0.840944	-0.33436	-0.486277	0.166855	0.271312	-0.462502	-0.806906	-0.74323	-0.293379	0.618861	0.252265
Lsat_1_v5_gn_1_16380.1	honeydew1	-0.304363	0.89417	0.457283	0.235475	0.394023	-0.0259849	0.234679	0.435021	-0.56888	-0.887447	-0.234503
Lsat_1_v5_gn_1_16420.1	darkmagenta	-0.750295	-0.17396	0.364419	-0.22689	-0.623333	0.473408	0.908606	0.641334	0.68482	-0.214176	0.00833234
Lsat_1_v5_gn_1_4741.1	honeydew1	0.298439	-0.929444	-0.44625	-0.249285	-0.477634	0.195484	-0.192218	-0.369131	0.606743	0.890922	0.198598
Lsat_1_v5_gn_1_4761.1	grey	-0.123275	0.32917	0.450494	0.380249	0.496301	-0.302216	0.122011	-0.129816	-0.22871	-0.292255	-0.0283633
Lsat_1_v5_gn_1_4801.1	greenyellow	0.749873	0.241501	-0.0809461	0.525408	0.663887	-0.546084	-0.65385	-0.560554	-0.726644	0.0642598	0.265803
Lsat_1_v5_gn_1_4841.1	greenyellow	0.904021	0.117801	-0.227089	0.470833	0.625574	-0.513164	-0.756899	-0.683471	-0.719333	0.204421	0.0784765
Lsat_1_v5_gn_1_3180.1	honeydew1	0.0669036	-0.820065	-0.201644	-0.215095	-0.236799	0.231633	-0.138884	-0.441743	0.646475	0.804979	-0.129658
Lsat_1_v5_gn_1_3200.1	honeydew1	0.639539	-0.403883	-0.347135	0.0738394	0.149467	-0.157427	-0.608573	-0.613232	-0.0896066	0.604867	0.0541001
Lsat_1_v5_gn_1_3221.1	greenyellow	-0.859293	0.438105	0.440222	-0.195453	0.0019529	0.154634	0.488898	0.52521	0.171334	-0.565763	-0.271174
Lsat_1_v5_gn_1_3240.1	darkmagenta	-0.222896	-0.87416	-0.199117	-0.406772	-0.556812	0.216075	0.122388	-0.157006	0.895526	0.738298	0.140735
Lsat_1_v5_gn_1_3281.1	darkmagenta	0.00909395	-0.847932	0.161591	0.100119	-0.294745	0.181176	0.26862	-0.343027	0.727612	0.676667	0.179197
Lsat_1_v5_gn_1_57020.1	darkmagenta	0.311358	0.750197	-0.11477	0.153995	0.541645	-0.0705698	-0.447853	0.0306921	-0.859589	-0.504543	-0.324689
Lsat_1_v5_gn_1_57120.1	honeydew1	0.152767	-0.942114	-0.280927	-0.199654	-0.318637	-0.0250426	-0.18988	-0.508894	0.691495	0.93684	0.240641
Lsat_1_v5_gn_1_57140.1	darkmagenta	-0.419996	-0.673817	0.112699	-0.250377	-0.634966	0.413114	0.498427	0.179202	0.877961	0.401972	0.165466
Lsat_1_v5_gn_1_57181.1	honeydew1	0.305818	-0.594062	0.19683	0.416846	0.172516	-0.33597	-0.110019	-0.653507	0.277536	0.62269	0.37411
Lsat_1_v5_gn_1_55000.1	honeydew1	-0.181856	-0.246785	-0.361995	-0.493844	-0.0771234	0.0952416	-0.30926	-0.143906	0.301696	0.361524	-0.344436
Lsat_1_v5_gn_1_55101.1	darkslateblue	0.1564	-0.525495	-0.268345	-0.127551	-0.339523	0.0465535	-0.175736	-0.16535	0.337895	0.5162	0.366258
Lsat_1_v5_gn_1_55141.1	coral1	0.398931	0.0795414	0.425819	0.744203	0.520351	-0.332958	-0.121124	-0.426363	-0.362443	0.00920251	0.372025
Lsat_1_v5_gn_1_34581.1	honeydew1	0.264235	-0.561748	0.434352	0.601662	0.1842	-0.363262	0.103265	-0.613006	0.288691	0.512237	0.447813
Lsat_1_v5_gn_1_36141.1	darkmagenta	0.13908	0.775082	-0.109715	0.0229193	0.475739	-0.105724	-0.36074	0.100574	-0.774789	-0.563856	-0.455404
Lsat_1_v5_gn_1_36260.1	honeydew1	-0.257624	0.928628	0.478785	0.306053	0.399256	-0.0216728	0.244173	0.45326	-0.628743	-0.927324	-0.173663
Lsat_1_v5_gn_1_36281.1	darkmagenta	0.35047	0.706053	0.0195424	0.34487	0.480978	-0.513979	-0.279537	0.0183593	-0.835383	-0.528207	0.230785
Lsat_1_v5_gn_1_36301.1	honeydew1	0.521726	-0.399711	-0.10553	0.312634	0.28885	-0.425172	-0.365472	-0.687763	-0.0276504	0.531236	0.219997
Lsat_1_v5_gn_1_6181.1	darkmagenta	-0.344973	-0.453858	0.510138	0.182518	-0.257982	0.347027	0.62514	0.044594	0.632581	0.183314	0.0450269
Lsat_1_v5_gn_1_6200.1	darkmagenta	0.0641265	-0.604502	0.423113	0.443528	-0.108159	-0.0656391	0.338261	-0.313533	0.477349	0.438222	0.484242
Lsat_1_v5_gn_1_6300.1	lightyellow	-0.552849	0.439013	0.845684	0.421766	0.134811	-0.0990069	0.657856	0.401888	-0.0140193	-0.621546	0.218625
Lsat_1_v5_gn_1_5661.1	lightyellow	-0.281176	-0.009743	0.65617	0.40578	0.0689254	0.332211	0.54734	0.111001	0.199501	-0.181986	-0.0363057
Lsat_1_v5_gn_1_5681.1	darkseagreen4	-0.610565	-0.103438	0.0631817	-0.387381	-0.731688	0.63182	0.747239	0.751587	0.544784	-0.251777	0.0188123
Lsat_1_v5_gn_1_5740.1	lightyellow	-0.321665	0.434405	0.930641	0.6863	0.408897	-0.224305	0.512714	0.118906	-0.181147	-0.543588	0.223061
Lsat_1_v5_gn_1_5820.1	honeydew1	0.548104	-0.764982	-0.428527	-0.036866	-0.0669322	-0.221322	-0.509657	-0.689954	0.283149	0.902845	0.256209
Lsat_1_v5_gn_1_55180.1	darkmagenta	0.59808	0.516218	-0.208146	0.289663	0.527885	-0.27036	-0.492607	-0.207286	-0.840252	-0.273485	-0.169711
Lsat_1_v5_gn_1_55221.1	grey	0.0651153	0.206022	0.0145133	0.0653767	0.493909	-0.22347	-0.381281	-0.319264	-0.258531	0.00978099	-0.323231
Lsat_1_v5_gn_1_55260.1	honeydew1	-0.633816	0.399978	0.0983829	-0.368237	-0.386382	0.389982	0.497611	0.787303	0.0969717	-0.599176	-0.153866
Lsat_1_v5_gn_1_55341.1	darkmagenta	-0.612096	-0.56461	0.0907809	-0.420877	-0.665067	0.622216	0.566747	0.32739	0.908525	0.273242	-0.114788
Lsat_1_v5_gn_1_55401.1	honeydew1	0.791753	-0.302841	-0.57695	0.0223364	0.25771	-0.23932	-0.782466	-0.677624	-0.280755	0.580221	0.0245685
Lsat_1_v5_gn_1_55421.1	darkslateblue	-0.168584	0.808972	-0.0725272	-0.163151	0.0652557	0.0790716	0.078313	0.580794	-0.555849	-0.795605	-0.330972
Lsat_1_v5_gn_1_55460.1	palevioletred3	-0.694127	0.151163	0.221815	-0.332285	-0.495172	0.50314	0.632438	0.74179	0.36272	-0.409517	-0.136347
Lsat_1_v5_gn_1_55500.1	darkmagenta	-0.464345	-0.720156	-0.183382	-0.568219	-0.809785	0.512158	0.429755	0.272421	0.9559	0.45541	0.0333902
Lsat_1_v5_gn_1_55521.1	darkmagenta	0.236197	0.762969	0.15949	0.397548	0.414235	-0.336255	-0.0115543	0.174368	-0.798107	-0.692482	0.0551844
Lsat_1_v5_gn_1_55601.1	darkmagenta	0.656615	0.382184	0.115067	0.630156	0.570352	-0.515043	-0.430648	-0.34553	-0.774639	-0.168077	0.356472
Lsat_1_v5_gn_1_55640.1	darkmagenta	-0.562519	-0.10239	-0.198067	-0.607805	-0.36093	0.290035	0.0689871	0.320107	0.442337	0.064282	-0.19396
Lsat_1_v5_gn_1_55661.1	lightyellow	-0.212879	0.350637	0.899217	0.709014	0.548659	-0.329451	0.322557	-0.0982955	-0.191989	-0.374725	0.196278
Lsat_1_v5_gn_1_55680.1	darkslateblue	0.555965	-0.829039	-0.510886	-0.115429	-0.355045	-0.172985	-0.3567	-0.489844	0.359708	0.866702	0.472309
Lsat_1_v5_gn_1_55740.1	lightyellow	-0.345584	0.528596	0.84202	0.549453	0.441576	0.0182442	0.504251	0.1833	-0.237974	-0.635134	-0.141607
Lsat_1_v5_gn_1_55841.1	honeydew1	0.224543	-0.637963	-0.424547	-0.282233	0.0101565	-0.121021	-0.569439	-0.631835	0.352859	0.81962	-0.147842
Lsat_1_v5_gn_1_55860.1	darkmagenta	0.10581	-0.746611	0.272997	0.294464	0.0355567	-0.108936	0.0692042	-0.597449	0.543606	0.69325	0.227956
Lsat_1_v5_gn_1_55900.1	greenyellow	-0.662244	0.154663	0.152298	-0.370543	-0.212553	0.327536	0.453869	0.434781	0.303953	-0.324522	-0.51074
Lsat_1_v5_gn_1_55881.1	honeydew1	-0.0810221	0.591199	0.287127	0.236415	0.336517	-0.149366	0.139573	0.182501	-0.455772	-0.587014	-0.198036
Lsat_1_v5_gn_1_55921.1	lightyellow	-0.452214	-0.210342	0.793628	0.383736	0.026424	0.0554625	0.559835	-0.0199734	0.456198	0.0125218	0.195717
Lsat_1_v5_gn_1_55940.1	palevioletred3	-0.508495	0.349313	-0.172622	-0.531029	-0.410684	0.29279	0.412347	0.734173	0.082588	-0.516104	-0.257661
Lsat_1_v5_gn_1_55960.1	darkmagenta	0.64489	0.319634	0.278081	0.76935	0.621236	-0.436896	-0.270337	-0.385255	-0.70574	-0.157644	0.293009
Lsat_1_v5_gn_1_57281.1	darkmagenta	-0.225169	-0.775373	0.236991	0.0160461	-0.333445	0.11953	0.396517	-0.219451	0.814836	0.567924	0.17309
Lsat_1_v5_gn_1_57301.1	darkslateblue	-0.119244	0.932746	0.244015	0.205578	0.379311	-0.154099	0.0774778	0.425075	-0.711981	-0.870152	-0.122647
Lsat_1_v5_gn_1_57321.1	darkmagenta	0.679308	0.33718	0.12278	0.676014	0.816085	-0.658309	-0.530831	-0.610033	-0.774279	-0.057451	0.153191
Lsat_1_v5_gn_1_57340.1	greenyellow	0.900837	0.0779377	-0.395889	0.30682	0.333576	-0.486696	-0.693144	-0.463044	-0.655253	0.191382	0.352971
Lsat_1_v5_gn_1_57360.1	greenyellow	0.857668	-0.293758	-0.165941	0.473634	0.418288	-0.530015	-0.631954	-0.793741	-0.333929	0.535061	0.407935
Lsat_1_v5_gn_1_57381.1	darkmagenta	0.787225	0.143609	-0.00839886	0.57165	0.738343	-0.394118	-0.690528	-0.703855	-0.67743	0.175085	-0.00756948
Lsat_1_v5_gn_1_57561.1	honeydew1	0.772243	-0.68319	-0.38948	0.190211	0.0612425	-0.334025	-0.551216	-0.765731	0.0707251	0.839336	0.396826
Lsat_1_v5_gn_1_57580.1	greenyellow	-0.85635	0.0859047	0.0852834	-0.547821	-0.547354	0.386815	0.599585	0.722885	0.509579	-0.3324	-0.107386
Lsat_1_v5_gn_1_57600.1	honeydew1	0.732305	-0.482256	-0.43101	0.137019	0.158474	-0.4446	-0.622917	-0.714977	-0.0854145	0.682098	0.314014
Lsat_1_v5_gn_1_57621.1	honeydew1	0.841256	-0.500594	-0.410078	0.226285	0.27258	-0.470897	-0.74412	-0.8462	-0.149601	0.758995	0.323595
Lsat_1_v5_gn_1_57661.1	honeydew1	-0.3626	0.859822	0.464384	0.214047	0.532786	-0.0113791	0.146617	0.313182	-0.513934	-0.792864	-0.39261
Lsat_1_v5_gn_1_57701.1	honeydew1	-0.206099	-0.612563	-0.378821	-0.601831	-0.405124	0.186059	-0.169809	-0.134037	0.653159	0.616722	-0.180915
Lsat_1_v5_gn_1_57780.1	honeydew1	0.506723	-0.818535	-0.318479	0.0199529	-0.297453	0.0050084	-0.169076	-0.455156	0.395772	0.797393	0.336608
Lsat_1_v5_gn_1_57801.1	honeydew1	-0.447852	0.50663	0.412089	0.0590015	0.115896	0.327408	0.520162	0.448562	-0.116884	-0.653745	-0.527502
Lsat_1_v5_gn_1_57881.1	greenyellow	0.930148	-0.0532706	-0.377363	0.326514	0.338453	-0.437268	-0.675492	-0.565216	-0.55997	0.304994	0.279402
Lsat_1_v5_gn_1_57901.1	darkmagenta	0.189144	0.295949	0.238251	0.342041	0.510148	0.181648	-0.187897	-0.214333	-0.405908	-0.172639	-0.409947
Lsat_1_v5_gn_1_58000.1	greenyellow	0.814745	0.0536692	-0.0482376	0.56751	0.584072	-0.469378	-0.590628	-0.658279	-0.606652	0.207051	0.172726
Lsat_1_v5_gn_1_37500.1	honeydew1	0.811587	-0.498585	-0.644215	-0.0488269	-0.0487886	-0.298332	-0.693103	-0.569538	-0.0941463	0.704013	0.3316
Lsat_1_v5_gn_1_65280.1	lightyellow	-0.349286	0.212547	0.787132	0.486738	0.525114	-0.245047	0.190236	-0.20177	-0.0154044	-0.199262	-0.00881558
Lsat_1_v5_gn_1_65300.1	lightyellow	0.069858	-0.498908	0.547831	0.580806	0.247717	-0.280465	0.132503	-0.574979	0.340271	0.454222	0.363951
Lsat_1_v5_gn_1_65340.1	lightyellow	0.131433	-0.543546	0.389268	0.445832	0.158261	-0.124675	0.14104	-0.544915	0.359251	0.481623	0.112092
Lsat_1_v5_gn_1_65361.1	darkmagenta	-0.394923	-0.637709	-0.331393	-0.663944	-0.604556	0.364112	0.131192	0.0926031	0.814416	0.509813	-0.099341
Lsat_1_v5_gn_1_65381.1	darkmagenta	-0.295603	-0.779544	0.15627	-0.120339	-0.48487	0.294973	0.464562	-0.0751821	0.875551	0.524213	0.0973974
Lsat_1_v5_gn_1_65400.1	honeydew1	-0.583874	0.420853	0.451759	0.0216267	-0.0655441	0.0985217	0.61516	0.525338	0.0370814	-0.622681	-0.173709
Lsat_1_v5_gn_1_65421.1	honeydew1	-0.585137	0.695113	0.260674	-0.164486	0.108968	0.221514	0.294841	0.550418	-0.225338	-0.751528	-0.520606
Lsat_1_v5_gn_1_65461.1	darkmagenta	-0.35142	-0.494445	-0.211603	-0.510144	-0.43209	0.261103	0.121066	0.0438252	0.6617	0.388502	-0.192393
Lsat_1_v5_gn_1_65480.1	honeydew1	-0.0281116	-0.481236	-0.528015	-0.570597	-0.142163	0.0864232	-0.490438	-0.328404	0.395498	0.636023	-0.321555
Lsat_1_v5_gn_1_65500.1	lightyellow	0.0926321	0.133568	0.65446	0.69277	0.713874	-0.51891	-0.0432769	-0.525525	-0.232094	-0.0266339	0.125215
Lsat_1_v5_gn_1_65520.1	greenyellow	-0.885152	0.389001	0.127086	-0.533605	-0.436527	0.502706	0.625338	0.880647	0.275882	-0.623816	-0.354696
Lsat_1_v5_gn_1_65541.1	honeydew1	-0.235643	0.612949	-0.281344	-0.399382	-0.125434	0.249435	-0.00859306	0.593093	-0.361328	-0.598109	-0.345464
Lsat_1_v5_gn_1_65560.1	darkmagenta	-0.222301	-0.345576	0.732779	0.534177	0.0769243	-0.144273	0.500117	-0.218855	0.424732	0.163531	0.346074
Lsat_1_v5_gn_1_65581.1	honeydew1	0.393744	-0.845839	-0.525288	-0.239213	-0.418398	-0.0221191	-0.313766	-0.413857	0.469852	0.861074	0.276257
Lsat_1_v5_gn_1_65761.1	darkseagreen4	-0.495463	-0.00788302	0.651653	0.285083	-0.132114	0.135816	0.723518	0.314828	0.345748	-0.251291	0.276811
Lsat_1_v5_gn_1_65780.1	honeydew1	-0.0377015	0.293502	0.391896	0.417076	0.201544	0.0135677	0.309221	0.151175	-0.215744	-0.366024	0.115245
Lsat_1_v5_gn_1_65880.1	lightyellow	0.229275	-0.262745	0.395603	0.599001	0.337986	-0.484397	-0.107216	-0.53403	0.0232516	0.328526	0.590832
Lsat_1_v5_gn_1_65921.1	darkmagenta	-0.142508	-0.523765	-0.555999	-0.721669	-0.56316	0.731685	-0.0712464	0.111291	0.563184	0.462214	-0.478375
Lsat_1_v5_gn_1_65961.1	darkslateblue	0.214696	-0.925365	-0.305619	-0.183313	-0.31915	0.125366	-0.144631	-0.47944	0.645614	0.893534	0.12897
Lsat_1_v5_gn_1_65981.1	palevioletred3	-0.746281	0.347004	0.0089172	-0.553243	-0.589579	0.576498	0.653226	0.96866	0.248939	-0.617009	-0.279572
Lsat_1_v5_gn_1_66000.1	honeydew1	-0.0239041	-0.792412	-0.533044	-0.598333	-0.497585	0.267329	-0.235174	-0.212579	0.694657	0.792807	-0.0932301
Lsat_1_v5_gn_1_66020.1	darkmagenta	0.29061	0.652448	-0.094454	0.12903	0.429174	-0.206348	-0.396562	0.0319706	-0.7558	-0.435745	-0.147845
Lsat_1_v5_gn_1_66060.1	darkmagenta	-0.0881771	-0.896169	-0.145092	-0.253184	-0.477829	0.165185	0.107603	-0.255396	0.827066	0.764423	0.195428
Lsat_1_v5_gn_1_66080.1	darkmagenta	-0.359525	-0.792966	-0.195496	-0.52999	-0.710005	0.417429	0.312315	0.086001	0.93883	0.572694	-0.0271098
Lsat_1_v5_gn_1_66101.1	darkmagenta	-0.436976	-0.72223	-0.107104	-0.486979	-0.50842	0.327555	0.177954	-0.0284478	0.898804	0.58899	-0.0806049
Lsat_1_v5_gn_1_66120.1	greenyellow	0.505781	0.0394215	-0.264705	0.114743	0.350094	-0.409828	-0.609484	-0.4413	-0.388064	0.220185	0.0968162
Lsat_1_v5_gn_1_34600.1	darkmagenta	0.129025	0.677685	0.521568	0.637663	0.771533	-0.334296	-0.151641	-0.167228	-0.713086	-0.51501	-0.0955275
Lsat_1_v5_gn_1_34721.1	honeydew1	0.062957	-0.576613	0.342537	0.295981	0.114117	0.0773284	0.0934487	-0.50467	0.431985	0.527182	-0.0685977
Lsat_1_v5_gn_1_34740.1	darkmagenta	0.664772	0.516408	0.0930819	0.618191	0.732385	-0.474151	-0.477581	-0.383858	-0.899931	-0.259864	0.104932
Lsat_1_v5_gn_1_34781.1	lightyellow	0.622386	-0.362466	-0.840384	-0.370367	-0.229852	-0.150852	-0.633883	-0.288525	-0.0786608	0.533653	0.133651
Lsat_1_v5_gn_1_34800.1	darkmagenta	0.698269	0.500996	0.00442349	0.591783	0.66074	-0.607826	-0.50239	-0.363767	-0.907367	-0.241346	0.265445
Lsat_1_v5_gn_1_14540.1	honeydew1	0.0537119	-0.875087	-0.247103	-0.270012	-0.413675	0.163068	-0.0845154	-0.324113	0.718784	0.82296	0.130657
Lsat_1_v5_gn_1_14560.1	darkmagenta	-0.121188	-0.842529	-0.319777	-0.457597	-0.540802	0.270804	-0.00522138	-0.162251	0.807311	0.752646	0.0216726
Lsat_1_v5_gn_1_33521.1	darkmagenta	0.386699	0.581821	0.173323	0.464133	0.802545	-0.246278	-0.424067	-0.316337	-0.781401	-0.311586	-0.323279
Lsat_1_v5_gn_1_33541.1	darkslateblue	-0.288162	0.894121	0.192611	-0.00163421	0.285395	0.148194	0.1231	0.524473	-0.566058	-0.85251	-0.448675
Lsat_1_v5_gn_1_33581.1	lightyellow	0.0553627	0.0885626	0.822136	0.812165	0.541248	-0.383895	0.190269	-0.344063	-0.141753	-0.0871918	0.359042
Lsat_1_v5_gn_1_33641.1	honeydew1	0.153907	-0.885314	-0.602907	-0.51943	-0.575801	0.219974	-0.195994	-0.248603	0.675359	0.85206	0.0576227
Lsat_1_v5_gn_1_33661.1	lightyellow	0.270997	-0.357703	-0.842333	-0.614885	-0.505337	0.186114	-0.298084	0.0489398	0.169087	0.383322	-0.0613477
Lsat_1_v5_gn_1_33720.1	honeydew1	0.803578	-0.517928	-0.114128	0.479915	0.306271	-0.399582	-0.459979	-0.827894	-0.0998254	0.673806	0.372967
Lsat_1_v5_gn_1_33701.1	honeydew1	0.799177	-0.52333	-0.107083	0.480732	0.319586	-0.380453	-0.477946	-0.842567	-0.0958852	0.687165	0.355159
Lsat_1_v5_gn_1_33740.1	darkmagenta	-0.371708	-0.515522	0.0124482	-0.351061	-0.417684	0.664258	0.342287	0.113402	0.711497	0.332365	-0.387046
Lsat_1_v5_gn_1_33780.1	darkseagreen4	0.506807	0.230965	-0.104035	0.29378	0.731301	-0.395275	-0.713391	-0.614889	-0.584522	0.120321	-0.247969
Lsat_1_v5_gn_1_33801.1	lightyellow	-0.275344	0.168902	0.9132	0.666954	0.340896	-0.199125	0.430728	-0.0374776	0.00772734	-0.267633	0.305166
Lsat_1_v5_gn_1_33901.1	floralwhite	-0.578411	0.11997	-0.0727379	-0.528064	-0.543447	0.907822	0.476679	0.758873	0.317875	-0.343034	-0.441927
Lsat_1_v5_gn_1_33920.1	palevioletred3	-0.871612	0.269909	0.239746	-0.407703	-0.553748	0.537418	0.806918	0.921316	0.382933	-0.593535	-0.187431
Lsat_1_v5_gn_1_33941.1	floralwhite	-0.440653	0.0514293	-0.227942	-0.57923	-0.497485	0.879433	0.251725	0.620243	0.276025	-0.196212	-0.467005
Lsat_1_v5_gn_1_34020.1	greenyellow	0.947025	-0.386353	-0.384058	0.32264	0.253291	-0.374686	-0.684176	-0.739893	-0.296977	0.619134	0.350613
Lsat_1_v5_gn_1_34040.1	darkmagenta	-0.0678735	0.705853	0.0733136	0.0155775	0.25484	0.436207	-0.0166357	0.3934	-0.551132	-0.64559	-0.526525
Lsat_1_v5_gn_1_34061.1	honeydew1	0.105358	-0.26839	-0.62348	-0.56921	-0.142961	0.184928	-0.556	-0.199781	0.134223	0.431822	-0.411477
Lsat_1_v5_gn_1_34101.1	honeydew1	-0.0579727	-0.397101	0.400321	0.329421	0.290242	-0.328068	-0.0651178	-0.543105	0.324748	0.454279	0.187565
Lsat_1_v5_gn_1_34140.1	honeydew1	-0.103666	-0.889218	-0.399274	-0.511301	-0.569742	0.200347	-0.0445511	-0.206699	0.830414	0.809797	0.0827815
Lsat_1_v5_gn_1_34161.1	darkmagenta	-0.613773	-0.205441	0.565461	0.0505216	-0.106326	0.236792	0.566304	0.12216	0.568149	-0.00364331	-0.101303
Lsat_1_v5_gn_1_13860.1	darkmagenta	-0.706991	-0.370378	0.143516	-0.410367	-0.52908	0.275501	0.45928	0.305862	0.777245	0.148289	0.0010175
Lsat_1_v5_gn_1_13880.1	darkmagenta	0.628534	0.470474	-0.188593	0.322834	0.748079	-0.434175	-0.731033	-0.455811	-0.849523	-0.109463	-0.138916
Lsat_1_v5_gn_1_13901.1	darkmagenta	0.338996	0.584033	0.412984	0.693284	0.608173	-0.320201	-0.130124	-0.114073	-0.744191	-0.460569	0.165126
Lsat_1_v5_gn_1_13341.1	honeydew1	0.612713	-0.631244	-0.338795	0.0984759	0.230331	-0.321767	-0.626077	-0.867798	0.102119	0.843763	0.0367863
Lsat_1_v5_gn_1_13380.1	darkmagenta	0.0232844	0.531154	-0.263778	-0.241842	0.0999747	0.512609	-0.211116	0.330075	-0.462749	-0.430106	-0.631083
Lsat_1_v5_gn_1_37680.1	greenyellow	0.468643	-0.486522	-0.469507	-0.119104	-0.223534	0.100469	-0.207532	-0.274414	0.140542	0.500594	0.00187677
Lsat_1_v5_gn_1_37700.1	darkmagenta	0.148605	0.796549	0.297501	0.452264	0.505792	-0.248887	-0.104286	0.150366	-0.792957	-0.677232	0.0704725
Lsat_1_v5_gn_1_37740.1	darkmagenta	0.419917	0.424638	0.375679	0.72659	0.447697	-0.422259	-0.0490599	-0.113942	-0.642837	-0.355261	0.454862
Lsat_1_v5_gn_1_37760.1	darkmagenta	-0.356247	-0.423371	0.495536	0.179408	-0.0841021	0.134513	0.42461	-0.126113	0.580202	0.251178	0.0633053
Lsat_1_v5_gn_1_37780.1	palevioletred3	-0.669009	0.442827	0.156197	-0.352691	-0.270874	0.573565	0.598207	0.774239	0.0969446	-0.656014	-0.500333
Lsat_1_v5_gn_1_37801.1	darkmagenta	0.0117772	0.854887	0.325484	0.384128	0.547849	-0.217655	-0.0918314	0.174214	-0.766392	-0.725443	-0.0537045
Lsat_1_v5_gn_1_37821.1	honeydew1	-0.440781	0.848484	0.446287	0.156337	0.210959	-0.068626	0.344514	0.578849	-0.432708	-0.895999	-0.0177508
Lsat_1_v5_gn_1_37841.1	floralwhite	0.153698	-0.0512012	-0.566515	-0.463371	-0.17172	0.555577	-0.34156	0.0762202	-0.0429282	0.138975	-0.509731
Lsat_1_v5_gn_1_37860.1	palevioletred3	-0.701765	0.0822841	-0.0711478	-0.591461	-0.690495	0.735237	0.617697	0.840845	0.431797	-0.377197	-0.331996
Lsat_1_v5_gn_1_37881.1	lightyellow	-0.554607	0.408087	0.765034	0.361656	0.0669213	-0.0139632	0.765134	0.456363	0.0307652	-0.639661	0.133832
Lsat_1_v5_gn_1_37901.1	darkslateblue	-0.20356	0.850772	0.373965	0.253901	0.424481	-0.325376	0.128861	0.317869	-0.600851	-0.80478	-0.0108289
Lsat_1_v5_gn_1_37941.1	honeydew1	0.305438	-0.6115	-0.37305	-0.168807	0.0233672	-0.145613	-0.511504	-0.624514	0.284726	0.771915	0.00294731
Lsat_1_v5_gn_1_37961.1	darkolivegreen	0.275045	0.49341	0.499271	0.714108	0.96947	-0.461886	-0.318643	-0.503675	-0.663923	-0.248291	-0.129399
Lsat_1_v5_gn_1_37980.1	greenyellow	-0.705683	-0.0672642	0.253611	-0.33824	-0.243775	0.557504	0.522434	0.371066	0.527922	-0.127046	-0.485016
Lsat_1_v5_gn_1_38001.1	darkmagenta	0.347552	0.583901	-0.215261	0.0979978	0.271107	-0.124371	-0.228923	0.150662	-0.706808	-0.450039	-0.0199931
Lsat_1_v5_gn_1_38040.1	darkmagenta	0.551627	0.562478	0.133745	0.57693	0.660402	-0.494843	-0.432714	-0.263071	-0.860317	-0.317692	0.211125
Lsat_1_v5_gn_1_38060.1	honeydew1	0.672124	-0.448483	-0.47837	0.0103795	-0.18308	-0.0503019	-0.418241	-0.347212	-0.0364429	0.532205	0.25142
Lsat_1_v5_gn_1_38141.1	darkslateblue	0.0104541	0.834829	0.593777	0.61173	0.755627	-0.344978	-0.0362248	-0.0028453	-0.759354	-0.699372	-0.0815268
Lsat_1_v5_gn_1_38200.1	honeydew1	0.3434	-0.838121	-0.561327	-0.340436	-0.276016	0.0588187	-0.45087	-0.533205	0.480953	0.927075	0.00707706
Lsat_1_v5_gn_1_38221.1	darkmagenta	-0.218416	-0.801596	-0.152681	-0.36347	-0.606287	0.263229	0.314869	-0.0344407	0.858745	0.589526	0.0969707
Lsat_1_v5_gn_1_38241.1	darkmagenta	-0.570965	-0.0666601	-0.406082	-0.83403	-0.723404	0.604839	0.237263	0.674046	0.465127	-0.087261	-0.288833
Lsat_1_v5_gn_1_38260.1	darkslateblue	-0.169364	0.666326	0.496194	0.394966	0.504036	-0.222987	-0.021141	0.106026	-0.506722	-0.56864	0.0439287
Lsat_1_v5_gn_1_38321.1	palevioletred3	-0.0780139	0.205756	-0.285039	-0.313804	-0.287202	0.490227	-0.0281325	0.455868	-0.103182	-0.228461	-0.120689
Lsat_1_v5_gn_1_38341.1	honeydew1	0.750942	-0.74908	-0.398595	0.152403	-0.0471384	-0.186114	-0.459782	-0.699391	0.15058	0.854441	0.324673
Lsat_1_v5_gn_1_38361.1	darkseagreen4	0.490413	0.156258	-0.363785	0.0366202	0.343949	-0.441312	-0.745764	-0.380145	-0.491378	0.147191	0.0844993
Lsat_1_v5_gn_1_38380.1	darkslateblue	-0.292413	0.567592	0.551208	0.336502	0.547926	-0.0769792	0.185881	0.0625643	-0.325588	-0.541262	-0.283174
Lsat_1_v5_gn_1_38401.1	darkslateblue	-0.342962	0.765489	0.174517	-0.0347573	-0.0612144	0.0808174	0.351253	0.732001	-0.396841	-0.857565	-0.00745822
Lsat_1_v5_gn_1_38421.1	darkmagenta	-0.248211	-0.72436	-0.333381	-0.587043	-0.724897	0.349985	0.217684	0.112307	0.821281	0.53918	-0.0111815
Lsat_1_v5_gn_1_56821.1	honeydew1	0.618382	-0.796447	-0.394673	0.0444844	-0.011172	-0.164964	-0.535014	-0.768474	0.251552	0.933004	0.188601
Lsat_1_v5_gn_1_56861.1	palevioletred3	-0.658651	0.301333	-0.136148	-0.604586	-0.470562	0.535218	0.393883	0.780985	0.19775	-0.470829	-0.311779
Lsat_1_v5_gn_1_56881.1	honeydew1	0.139902	-0.888652	-0.231655	-0.162457	-0.260691	-0.00473511	-0.223296	-0.51608	0.643023	0.904175	0.210513
Lsat_1_v5_gn_1_56901.1	coral1	-0.477909	-0.248748	-0.374535	-0.743654	-0.572775	0.357047	0.017254	0.327173	0.517065	0.178399	-0.168586
Lsat_1_v5_gn_1_4600.1	darkmagenta	0.625044	0.358197	0.00777814	0.524467	0.402193	-0.462157	-0.242348	-0.186644	-0.695297	-0.232965	0.360348
Lsat_1_v5_gn_1_4680.1	darkmagenta	-0.0828643	-0.859596	-0.199302	-0.323437	-0.518152	0.252304	0.105544	-0.193335	0.800389	0.725445	0.0998765
Lsat_1_v5_gn_1_29881.1	darkmagenta	-0.444488	-0.763014	0.0131356	-0.361575	-0.69019	0.393785	0.503359	0.143454	0.970107	0.480324	0.149485
Lsat_1_v5_gn_1_39321.1	darkmagenta	-0.475752	-0.677885	-0.046587	-0.471453	-0.628423	0.528073	0.404219	0.144949	0.907297	0.436086	-0.196725
Lsat_1_v5_gn_1_39341.1	darkmagenta	-0.297948	-0.654741	-0.324872	-0.604297	-0.675185	0.674616	0.190773	0.172042	0.783234	0.479632	-0.261709
Lsat_1_v5_gn_1_38480.1	darkslateblue	0.0684447	0.727653	0.45154	0.523338	0.861574	-0.327769	-0.20416	-0.166672	-0.705988	-0.508997	-0.204219
Lsat_1_v5_gn_1_38501.1	darkolivegreen	-0.487747	-0.351871	-0.334869	-0.746494	-0.853366	0.64817	0.45974	0.588149	0.68464	0.0816412	-0.254367
Lsat_1_v5_gn_1_38541.1	honeydew1	0.121143	0.58562	0.572939	0.669809	0.537347	-0.0482622	0.148582	0.0380536	-0.589684	-0.565677	-0.0586267
Lsat_1_v5_gn_1_38561.1	darkmagenta	0.370537	0.571216	0.295128	0.620843	0.709944	-0.53284	-0.380555	-0.266019	-0.775425	-0.336142	0.195122
Lsat_1_v5_gn_1_38660.1	honeydew1	0.165052	-0.871908	-0.390476	-0.301291	-0.385067	0.00313457	-0.214724	-0.402681	0.637223	0.875531	0.240543
Lsat_1_v5_gn_1_38680.1	honeydew1	0.570726	-0.788779	-0.508525	-0.0948898	-0.112496	-0.205064	-0.523516	-0.672132	0.293543	0.92482	0.256286
Lsat_1_v5_gn_1_38700.1	honeydew1	0.804576	-0.607102	-0.461635	0.132561	0.130786	-0.373001	-0.675953	-0.793574	-0.0193877	0.827128	0.297562
Lsat_1_v5_gn_1_38720.1	honeydew1	0.139616	-0.868872	-0.571816	-0.480756	-0.538605	0.126896	-0.221583	-0.271825	0.660764	0.850765	0.165491
Lsat_1_v5_gn_1_38741.1	honeydew1	0.707142	-0.741384	-0.458566	0.0464468	-0.0582396	-0.232314	-0.495556	-0.691596	0.177414	0.868623	0.301538
Lsat_1_v5_gn_1_38961.1	greenyellow	0.753572	-0.410625	-0.621768	-0.0497319	-0.101067	-0.160849	-0.422385	-0.403176	-0.103067	0.512714	0.15537
Lsat_1_v5_gn_1_39081.1	darkslateblue	0.287734	-0.617525	-0.131236	0.0335123	0.146263	-0.0770935	-0.431393	-0.700294	0.295127	0.756336	-0.0816774
Lsat_1_v5_gn_1_39161.1	darkmagenta	0.307837	0.821061	0.260124	0.524796	0.819228	-0.427641	-0.335953	-0.147816	-0.931687	-0.571755	-0.115561
Lsat_1_v5_gn_1_39180.1	darkmagenta	-0.696818	-0.136011	-0.129315	-0.666493	-0.849611	0.679849	0.636293	0.812446	0.627449	-0.179897	-0.15927
Lsat_1_v5_gn_1_39200.1	darkslateblue	0.0280621	0.701411	0.678253	0.70217	0.710099	-0.333045	0.0414619	-0.0469623	-0.653242	-0.603652	0.066119
Lsat_1_v5_gn_1_14680.1	darkslateblue	0.145334	-0.842364	-0.609797	-0.536477	-0.701126	0.320518	-0.0608408	-0.0886413	0.665721	0.744232	0.0798801
Lsat_1_v5_gn_1_14720.1	darkmagenta	0.101184	-0.73678	0.298829	0.334245	-0.0447055	-0.203248	0.113716	-0.535561	0.538111	0.652476	0.362692
Lsat_1_v5_gn_1_15440.1	darkmagenta	0.284146	0.248515	-0.600901	-0.348738	0.0211014	0.0488043	-0.563545	0.0406292	-0.397298	-0.039546	-0.223453
Lsat_1_v5_gn_1_14741.1	honeydew1	0.844767	-0.29838	-0.372462	0.252324	0.393155	-0.417465	-0.84443	-0.803562	-0.33613	0.618068	0.186827
Lsat_1_v5_gn_1_5861.1	darkmagenta	-0.300187	-0.474782	0.270311	-0.00464028	0.0732556	0.139418	0.106522	-0.339934	0.562137	0.438459	-0.185966
Lsat_1_v5_gn_1_5881.1	honeydew1	-0.127201	-0.74367	-0.325005	-0.445782	-0.318376	0.112488	-0.183074	-0.316269	0.696395	0.756079	-0.0686295
Lsat_1_v5_gn_1_5900.1	honeydew1	-0.249822	0.73747	-0.153123	-0.295401	-0.0339253	0.200984	0.0449507	0.626733	-0.450733	-0.718203	-0.334634
Lsat_1_v5_gn_1_5920.1	greenyellow	0.881668	0.00885783	-0.284624	0.367474	0.493347	-0.538884	-0.704368	-0.648662	-0.593816	0.285725	0.237098
Lsat_1_v5_gn_1_56021.1	darkmagenta	0.355009	0.690067	-0.0839226	0.228444	0.458427	-0.323487	-0.345517	0.0220552	-0.828094	-0.497488	-0.0293678
Lsat_1_v5_gn_1_56040.1	darkmagenta	0.555777	0.693905	0.0847268	0.549258	0.702233	-0.536329	-0.428332	-0.212698	-0.973436	-0.443527	0.0971531
Lsat_1_v5_gn_1_56061.1	darkmagenta	0.690369	0.453169	0.0985661	0.644303	0.823923	-0.598346	-0.633429	-0.539815	-0.884637	-0.128277	0.158809
Lsat_1_v5_gn_1_30481.1	palevioletred3	-0.642242	0.0791013	-0.124625	-0.619893	-0.637929	0.694069	0.578152	0.783685	0.409682	-0.345142	-0.422425
Lsat_1_v5_gn_1_30601.1	darkmagenta	0.787332	0.21177	-0.0169281	0.58321	0.778403	-0.562341	-0.669242	-0.708078	-0.738448	0.104946	0.0578977
Lsat_1_v5_gn_1_30640.1	darkmagenta	0.594468	0.269751	-0.223849	0.258263	0.524647	-0.176793	-0.688963	-0.391669	-0.655247	0.0263493	-0.0492791
Lsat_1_v5_gn_1_30661.1	honeydew1	-0.523041	0.665924	0.223397	-0.126616	-0.0218508	0.0159572	0.4147	0.644697	-0.206728	-0.77399	-0.0990177
Lsat_1_v5_gn_1_30681.1	darkmagenta	-0.344177	-0.422321	-0.127909	-0.442814	-0.336703	0.360788	-0.0649065	0.0089065	0.560554	0.397879	-0.217653
Lsat_1_v5_gn_1_30741.1	darkmagenta	0.431915	0.671628	0.19887	0.543521	0.656357	-0.28132	-0.337986	-0.132856	-0.878014	-0.460792	-0.0281287
Lsat_1_v5_gn_1_30761.1	darkmagenta	-0.543849	-0.438689	-0.250846	-0.675997	-0.860222	0.630292	0.461093	0.555079	0.778807	0.168377	-0.0648222
Lsat_1_v5_gn_1_30780.1	darkmagenta	-0.0990407	-0.478932	0.44283	0.35158	-0.252191	-0.217907	0.550062	-0.0732455	0.499911	0.23589	0.637784
Lsat_1_v5_gn_1_30801.1	honeydew1	0.229082	-0.893764	-0.567052	-0.425968	-0.507076	0.113434	-0.253361	-0.335735	0.624738	0.881456	0.183521
Lsat_1_v5_gn_1_30821.1	darkmagenta	0.493858	0.59934	-0.019735	0.395887	0.596826	-0.332848	-0.483632	-0.185211	-0.862267	-0.351444	-0.0442096
Lsat_1_v5_gn_1_30840.1	darkmagenta	-0.36188	-0.578731	-0.25031	-0.57255	-0.493856	0.658957	0.114708	0.0671685	0.731555	0.457012	-0.462129
Lsat_1_v5_gn_1_30880.1	darkmagenta	0.557005	0.533601	-0.0871772	0.365067	0.489109	-0.358892	-0.320788	-0.142408	-0.811307	-0.356886	-0.0255199
Lsat_1_v5_gn_1_30900.1	darkmagenta	-0.0785322	-0.825243	-0.372742	-0.499095	-0.548981	0.28362	0.0303272	-0.156608	0.774241	0.718117	-0.0561632
Lsat_1_v5_gn_1_30920.1	darkmagenta	-0.0884797	-0.574479	-0.4514	-0.501251	-0.590017	-0.0555939	0.0533297	0.0297076	0.576243	0.468559	0.227897
Lsat_1_v5_gn_1_30941.1	darkmagenta	-0.590896	-0.6255	0.116617	-0.374076	-0.720841	0.512471	0.636266	0.325252	0.953542	0.297699	0.0619728
Lsat_1_v5_gn_1_31020.1	lightyellow	0.0692181	-0.529603	-0.647348	-0.602855	-0.410987	0.231738	-0.334178	-0.136864	0.400508	0.575565	-0.222628
Lsat_1_v5_gn_1_31041.1	honeydew1	-0.168221	-0.904574	-0.279738	-0.446642	-0.566599	0.245356	0.0530344	-0.188759	0.883775	0.790152	0.0780443
Lsat_1_v5_gn_1_31080.1	darkmagenta	-0.404582	-0.298316	0.349472	0.0352433	-0.399593	0.00625601	0.514949	0.210637	0.521981	0.0672931	0.443147
Lsat_1_v5_gn_1_3320.1	honeydew1	-0.22093	-0.801962	-0.106444	-0.299114	-0.367655	0.0611692	0.021096	-0.28313	0.808007	0.733983	0.124814
Lsat_1_v5_gn_1_3341.1	honeydew1	-0.320108	0.853449	0.475622	0.25117	0.615279	-0.0930865	0.0966632	0.219112	-0.54423	-0.760092	-0.381369
Lsat_1_v5_gn_1_112341.1	lightyellow	0.659304	-0.594533	-0.780881	-0.299514	-0.157751	-0.0435518	-0.653861	-0.520794	0.0840465	0.770583	0.00930558
Lsat_1_v5_gn_1_112361.1	honeydew1	0.163878	-0.563042	-0.204792	-0.153825	-0.426237	0.420422	0.216311	-0.0284459	0.434722	0.404021	-0.0835927
Lsat_1_v5_gn_1_14420.1	darkolivegreen	0.291834	0.66682	0.383327	0.622042	0.899431	-0.394012	-0.314723	-0.30908	-0.804536	-0.424797	-0.160562
Lsat_1_v5_gn_1_14461.1	lightyellow	-0.516648	0.391653	0.935679	0.5159	0.327655	-0.0865963	0.549344	0.190181	-0.0224594	-0.520663	0.0884318
Lsat_1_v5_gn_1_35981.1	darkmagenta	0.415251	0.503004	-0.255502	0.0855982	0.202785	0.158643	-0.278708	0.138048	-0.684537	-0.379772	-0.219365
Lsat_1_v5_gn_1_36001.1	greenyellow	0.708004	-0.086019	-0.230655	0.362252	0.38513	-0.443374	-0.617335	-0.601779	-0.435793	0.324844	0.334151
Lsat_1_v5_gn_1_36021.1	darkslateblue	-0.20036	0.835589	0.0211375	-0.111804	0.102514	-0.0237454	0.0950943	0.582066	-0.554016	-0.810049	-0.198724
Lsat_1_v5_gn_1_36040.1	greenyellow	-0.874602	0.467803	0.466513	-0.19405	-0.0994325	0.263148	0.561345	0.643793	0.163664	-0.637117	-0.27572
Lsat_1_v5_gn_1_36061.1	lightyellow	-0.100703	0.263667	0.861543	0.760023	0.598107	-0.272064	0.201531	-0.237598	-0.208421	-0.251328	0.173937
Lsat_1_v5_gn_1_36080.1	honeydew1	0.261824	-0.913053	-0.382649	-0.247327	-0.437574	0.190877	-0.158158	-0.380846	0.620761	0.874159	0.134425
Lsat_1_v5_gn_1_2061.1	palevioletred3	-0.194144	0.255951	-0.589387	-0.695111	-0.347557	0.269115	-0.173179	0.460313	-0.0786649	-0.220182	-0.350346
Lsat_1_v5_gn_1_2081.1	honeydew1	-0.439773	0.764488	-0.040076	-0.327505	-0.0909642	0.278165	0.237214	0.743565	-0.343529	-0.821501	-0.400531
Lsat_1_v5_gn_1_6001.1	palevioletred3	-0.386296	0.180627	-0.315342	-0.549116	-0.368666	0.311063	0.100746	0.51447	0.110601	-0.24135	-0.148015
Lsat_1_v5_gn_1_18521.1	honeydew1	0.202248	0.30973	-0.323015	-0.192853	0.0985472	0.362879	-0.210424	0.154956	-0.360121	-0.212168	-0.514199
Lsat_1_v5_gn_1_18561.1	greenyellow	-0.866564	0.350185	0.0813732	-0.55243	-0.455318	0.452031	0.572682	0.849328	0.291902	-0.568694	-0.336748
Lsat_1_v5_gn_1_12900.1	honeydew1	-0.38289	0.568259	0.123185	-0.146411	-0.0156147	0.228609	0.309064	0.54144	-0.218517	-0.648668	-0.333598
Lsat_1_v5_gn_1_62020.1	darkslateblue	0.157343	0.838955	0.190688	0.331062	0.660741	-0.157108	-0.219844	0.055633	-0.83267	-0.645262	-0.355563
Lsat_1_v5_gn_1_62040.1	darkolivegreen	0.510959	0.314909	0.321029	0.714094	0.95603	-0.526686	-0.525643	-0.682529	-0.662608	-0.00500842	-0.00655826
Lsat_1_v5_gn_1_62060.1	darkmagenta	-0.337151	-0.665928	-0.38811	-0.660874	-0.534701	0.27355	-0.00848545	-0.0308623	0.781044	0.595906	-0.129415
Lsat_1_v5_gn_1_62081.1	greenyellow	0.908287	-0.0052519	-0.191277	0.487407	0.568845	-0.481791	-0.699543	-0.717691	-0.613546	0.294771	0.147694
Lsat_1_v5_gn_1_62101.1	darkslateblue	0.341846	-0.738491	-0.0608915	0.145084	0.057677	-0.0201845	-0.199599	-0.662301	0.392036	0.776115	0.0426691
Lsat_1_v5_gn_1_62120.1	darkslateblue	0.22953	0.725902	-0.0846812	0.142772	0.251838	-0.183254	-0.121485	0.290454	-0.749227	-0.632976	0.0479865
Lsat_1_v5_gn_1_62140.1	darkmagenta	-0.380982	-0.397194	0.62148	0.295177	-0.190575	0.0997418	0.692512	0.0331383	0.607315	0.117954	0.282298
Lsat_1_v5_gn_1_62161.1	honeydew1	-0.0848987	-0.869015	-0.449452	-0.544904	-0.593298	0.197462	-0.0887786	-0.179181	0.802062	0.802528	0.101034
Lsat_1_v5_gn_1_62181.1	darkslateblue	-0.130299	0.271771	-0.0127278	-0.113287	-0.0356489	0.0168802	0.239596	0.257332	-0.118088	-0.352547	-0.230124
Lsat_1_v5_gn_1_62281.1	honeydew1	0.523067	-0.742448	-0.313672	0.0584122	-0.320694	0.00721776	-0.103493	-0.372071	0.326875	0.696165	0.373875
Lsat_1_v5_gn_1_56100.1	darkslateblue	0.0183134	-0.797472	-0.0950403	-0.101258	-0.408695	0.00974268	0.0519715	-0.281021	0.66342	0.695126	0.313672
Lsat_1_v5_gn_1_56120.1	honeydew1	0.456571	-0.56917	-0.145245	0.169421	-0.04332	-0.299991	-0.324382	-0.529859	0.177976	0.647113	0.502964
Lsat_1_v5_gn_1_56140.1	darkmagenta	0.439163	0.636666	0.161589	0.552876	0.546881	-0.487878	-0.245846	-0.092223	-0.850724	-0.479008	0.256967
Lsat_1_v5_gn_1_56161.1	palevioletred3	0.801688	-0.232091	-0.324755	0.280671	0.456647	-0.587486	-0.824182	-0.815842	-0.363284	0.56036	0.238389
Lsat_1_v5_gn_1_56180.1	darkolivegreen	0.478822	0.628334	0.171482	0.576048	0.88275	-0.530106	-0.466103	-0.388875	-0.888874	-0.338161	-0.0713907
Lsat_1_v5_gn_1_56201.1	darkmagenta	0.568189	0.247972	-0.253974	0.194866	0.038758	-0.119109	-0.215821	0.0439592	-0.547346	-0.180485	0.234322
Lsat_1_v5_gn_1_56220.1	greenyellow	0.897365	-0.397268	-0.302545	0.353708	0.3132	-0.413703	-0.659677	-0.791152	-0.260785	0.632599	0.290842
Lsat_1_v5_gn_1_56241.1	darkmagenta	-0.291345	-0.462207	0.521308	0.272748	-0.114285	0.0642817	0.502963	-0.135581	0.582243	0.253343	0.182666
Lsat_1_v5_gn_1_56260.1	darkmagenta	-0.294019	-0.696969	0.298711	0.0498077	-0.327233	0.00522726	0.450911	-0.161365	0.788417	0.477759	0.327148
Lsat_1_v5_gn_1_56280.1	darkmagenta	-0.191044	-0.300712	0.673803	0.511069	-0.0219302	0.0243012	0.523156	-0.0732736	0.376841	0.0992501	0.417892
Lsat_1_v5_gn_1_56301.1	darkmagenta	0.432785	0.707161	-0.103017	0.272961	0.507103	-0.298841	-0.458527	-0.0189963	-0.898813	-0.466659	-0.0634571
Lsat_1_v5_gn_1_56320.1	palevioletred3	0.321804	-0.337253	-0.148807	0.092653	0.321477	-0.193791	-0.433909	-0.619717	0.0354074	0.510967	-0.0239764
Lsat_1_v5_gn_1_56341.1	darkmagenta	0.620094	0.541747	-0.0490076	0.442156	0.786084	-0.424057	-0.655899	-0.410145	-0.899631	-0.202088	-0.10446
Lsat_1_v5_gn_1_56360.1	darkmagenta	0.362054	0.380042	0.0681428	0.35489	0.215642	-0.410993	-0.146977	0.0392524	-0.541796	-0.29015	0.503762
Lsat_1_v5_gn_1_56381.1	darkmagenta	-0.458209	-0.750899	-0.149738	-0.529845	-0.647149	0.383711	0.304943	0.0785784	0.951225	0.546321	-0.0292959
Lsat_1_v5_gn_1_56421.1	darkmagenta	0.684694	0.457624	-0.311128	0.248898	0.628141	-0.522455	-0.779175	-0.413983	-0.868396	-0.0985683	-0.0571469
Lsat_1_v5_gn_1_56460.1	palevioletred3	-0.460829	0.140188	0.0396975	-0.341408	-0.546962	0.557315	0.504217	0.73788	0.231844	-0.369252	-0.0553885
Lsat_1_v5_gn_1_56481.1	darkmagenta	0.502319	-0.0522883	0.394057	0.742688	0.650982	-0.527976	-0.336226	-0.705718	-0.334611	0.235956	0.318019
Lsat_1_v5_gn_1_56540.1	darkmagenta	0.0274711	0.63239	-0.270372	-0.233468	0.0753681	0.349783	-0.104936	0.430914	-0.53097	-0.563718	-0.519954
Lsat_1_v5_gn_1_56600.1	floralwhite	-0.300613	0.120651	-0.114269	-0.379464	-0.324607	0.894743	0.286981	0.522576	0.134992	-0.25837	-0.618696
Lsat_1_v5_gn_1_56680.1	floralwhite	-0.0989424	-0.102004	-0.250796	-0.375259	-0.385546	0.859595	0.185437	0.35866	0.2014	-0.0217747	-0.529319
Lsat_1_v5_gn_1_56720.1	floralwhite	-0.299557	0.120656	-0.107759	-0.372717	-0.318846	0.895688	0.285783	0.517926	0.133803	-0.25729	-0.621687
Lsat_1_v5_gn_1_56760.1	lightyellow	-0.247055	0.163178	0.84928	0.613216	0.334334	-0.145426	0.405547	-0.0474815	-0.00403802	-0.257373	0.197918
Lsat_1_v5_gn_1_14841.1	darkmagenta	0.314621	0.698207	0.213987	0.500126	0.391769	-0.295528	-0.0146493	0.15745	-0.787349	-0.632842	0.24018
Lsat_1_v5_gn_1_14940.1	darkslateblue	0.187665	-0.715651	0.117582	0.196123	-0.111584	-0.0292608	0.0215267	-0.487242	0.474931	0.653285	0.174532
Lsat_1_v5_gn_1_14961.1	greenyellow	0.836595	-0.347179	-0.568473	0.0814044	0.21518	-0.387599	-0.72947	-0.689943	-0.263508	0.594048	0.144658
Lsat_1_v5_gn_1_14981.1	honeydew1	-0.0846816	0.860082	0.282971	0.237098	0.436068	-0.065259	0.114817	0.349108	-0.66903	-0.805298	-0.207956
Lsat_1_v5_gn_1_15001.1	lightyellow	0.139116	-0.213141	-0.432097	-0.257858	-0.231683	-0.0543153	-0.321287	-0.0615843	0.0703268	0.288395	0.25627
Lsat_1_v5_gn_1_15020.1	darkmagenta	-0.31484	-0.841346	-0.172827	-0.45343	-0.568747	0.309973	0.180036	-0.100382	0.925281	0.685779	-0.00341375
Lsat_1_v5_gn_1_15060.1	darkmagenta	0.532041	0.100136	-0.0936691	0.338167	0.281755	-0.451373	-0.279468	-0.311597	-0.43548	0.0264435	0.250706
Lsat_1_v5_gn_1_15100.1	honeydew1	0.533167	-0.678387	-0.554412	-0.143584	-0.0348183	-0.167753	-0.670866	-0.677168	0.191439	0.873707	0.160208
Lsat_1_v5_gn_1_15161.1	honeydew1	0.50388	-0.879025	-0.346557	-0.0109714	-0.218905	-0.0154151	-0.307365	-0.587739	0.42644	0.914321	0.272491
Lsat_1_v5_gn_1_15180.1	darkmagenta	0.626469	0.562197	0.0476931	0.543799	0.769725	-0.532355	-0.607363	-0.400512	-0.927448	-0.245708	0.0760189
Lsat_1_v5_gn_1_15201.1	darkmagenta	-0.113949	-0.718023	-0.413333	-0.547198	-0.515034	0.619124	-0.0557961	-0.0626922	0.695615	0.647219	-0.285475
Lsat_1_v5_gn_1_15221.1	greenyellow	0.662503	0.0441594	-0.286868	0.214713	0.34433	-0.242201	-0.610181	-0.412159	-0.481813	0.196709	0.0975667
Lsat_1_v5_gn_1_15241.1	darkmagenta	0.556902	0.56505	-0.0369803	0.444168	0.672687	-0.501986	-0.554386	-0.299856	-0.878796	-0.281343	0.0220348
Lsat_1_v5_gn_1_15261.1	darkseagreen4	-0.518881	0.137261	0.165189	-0.196601	-0.44018	0.498212	0.713472	0.666367	0.270753	-0.435956	-0.189008
Lsat_1_v5_gn_1_15301.1	darkmagenta	0.520993	0.404106	-0.0760767	0.319063	0.437726	-0.188071	-0.364059	-0.184809	-0.684975	-0.228688	-0.0674079
Lsat_1_v5_gn_1_15321.1	greenyellow	0.777964	-0.0809951	-0.0317663	0.555211	0.383198	-0.321534	-0.390213	-0.523886	-0.440616	0.241918	0.357922
Lsat_1_v5_gn_1_52821.1	darkmagenta	-0.538	-0.669069	-0.103961	-0.564449	-0.781806	0.609012	0.508165	0.313238	0.962053	0.378026	-0.102357
Lsat_1_v5_gn_1_52881.1	darkmagenta	-0.646906	-0.245903	0.150963	-0.366731	-0.71236	0.70838	0.756362	0.650669	0.684194	-0.111595	-0.0611448
Lsat_1_v5_gn_1_52900.1	darkslateblue	-0.332667	0.823962	0.2689	0.0658482	0.0820589	0.168718	0.428817	0.691234	-0.450292	-0.926891	-0.17896
Lsat_1_v5_gn_1_52921.1	floralwhite	-0.532374	-0.423806	-0.0843373	-0.549944	-0.595103	0.8726	0.394904	0.364105	0.733874	0.198428	-0.419443
Lsat_1_v5_gn_1_52961.1	darkmagenta	0.424856	0.560925	0.237391	0.594945	0.762245	-0.589916	-0.42983	-0.320726	-0.793442	-0.292732	0.265931
Lsat_1_v5_gn_1_52980.1	darkmagenta	0.387403	0.252348	-0.323993	-0.0380413	-0.0152021	-0.12035	-0.333151	0.0930648	-0.444774	-0.132469	0.233072
Lsat_1_v5_gn_1_53001.1	honeydew1	0.0433363	0.671055	0.0464152	0.125128	0.0265262	-0.131596	0.181026	0.492901	-0.558368	-0.709019	0.214827
Lsat_1_v5_gn_1_53040.1	darkmagenta	-0.50412	-0.347684	0.440032	0.0396663	-0.353812	-0.0148043	0.65736	0.19033	0.646485	0.0725344	0.37741
Lsat_1_v5_gn_1_53141.1	darkmagenta	-0.561463	-0.125668	-0.182493	-0.574708	-0.80883	0.45541	0.597107	0.7294	0.529261	-0.180865	-0.0235699
Lsat_1_v5_gn_1_53200.1	darkslateblue	-0.0618478	0.882731	0.373519	0.362905	0.708698	-0.266425	-0.0784149	0.0836939	-0.739452	-0.724541	-0.279375
Lsat_1_v5_gn_1_53221.1	darkslateblue	-0.0373118	-0.83795	-0.041856	-0.125822	-0.267366	0.303778	0.0543677	-0.377266	0.723068	0.749583	-0.0637442
Lsat_1_v5_gn_1_53241.1	darkmagenta	0.0224191	-0.48137	0.29774	0.275206	-0.194186	0.202403	0.324628	-0.114868	0.411521	0.316505	0.33973
Lsat_1_v5_gn_1_53261.1	palevioletred3	-0.547159	0.210103	0.0708808	-0.339088	-0.628313	0.499845	0.707054	0.896664	0.250108	-0.515217	0.0308633
Lsat_1_v5_gn_1_1541.1	coral1	0.25783	0.22675	0.646627	0.852928	0.795171	-0.555369	-0.143899	-0.548837	-0.424602	-0.0754146	0.247332
Lsat_1_v5_gn_1_1561.1	honeydew1	0.732339	-0.414122	-0.546883	0.00330505	0.0404695	-0.27269	-0.695622	-0.585237	-0.144971	0.627957	0.298905
Lsat_1_v5_gn_1_1641.1	greenyellow	0.696691	-0.17388	0.0515929	0.556185	0.277701	-0.378162	-0.289549	-0.496938	-0.300711	0.289517	0.458041
Lsat_1_v5_gn_1_1681.1	darkslateblue	-0.176613	0.91779	0.245074	0.163786	0.340122	-0.145211	0.139769	0.457174	-0.658895	-0.886717	-0.0974826
Lsat_1_v5_gn_1_36320.1	darkslateblue	0.364327	-0.594403	-0.226248	0.0166102	-0.386794	-0.0453319	0.110064	-0.182114	0.31484	0.465324	0.354525
Lsat_1_v5_gn_1_36380.1	darkmagenta	-0.346864	-0.614398	0.184762	-0.122011	-0.384251	0.270178	0.44364	-0.0225967	0.762463	0.388838	-0.00515261
Lsat_1_v5_gn_1_36421.1	honeydew1	0.00829583	-0.529234	-0.469218	-0.517199	-0.412056	0.621887	-0.11787	-0.0453235	0.459155	0.492096	-0.463384
Lsat_1_v5_gn_1_36441.1	grey	-0.441869	0.113042	-0.0813277	-0.437789	-0.0140808	0.0885981	0.0916751	0.165467	0.191481	-0.11758	-0.509614
Lsat_1_v5_gn_1_36500.1	honeydew1	0.253543	-0.254932	-0.450713	-0.242219	-0.0862626	-0.374019	-0.519786	-0.288228	0.0291713	0.423199	0.135694
Lsat_1_v5_gn_1_36520.1	honeydew1	-0.218432	0.496105	-0.280907	-0.380144	-0.0342764	-0.136495	-0.109403	0.386825	-0.27838	-0.430028	-0.101913
Lsat_1_v5_gn_1_36540.1	darkmagenta	-0.602776	-0.263239	-0.126085	-0.601055	-0.679267	0.707744	0.553303	0.575004	0.669501	-0.0109959	-0.302694
Lsat_1_v5_gn_1_36561.1	lightyellow	-0.230996	0.0155225	0.539567	0.369209	0.0783058	0.0822918	0.388856	0.0549237	0.117678	-0.153658	0.0960748
Lsat_1_v5_gn_1_36600.1	honeydew1	0.581418	-0.551575	-0.246868	0.178725	0.330578	-0.440865	-0.689054	-0.892168	0.041155	0.813347	0.170673
Lsat_1_v5_gn_1_36681.1	grey	0.305273	-0.362909	-0.349062	-0.159067	-0.0882252	0.371211	-0.408825	-0.258987	0.0976742	0.465568	-0.143214
Lsat_1_v5_gn_1_36740.1	honeydew1	-0.342977	0.694139	-0.185393	-0.416054	-0.20869	0.229388	0.163437	0.758533	-0.331378	-0.738549	-0.292088
Lsat_1_v5_gn_1_36780.1	darkmagenta	-0.687259	-0.262078	0.104249	-0.454389	-0.655135	0.671431	0.622027	0.567764	0.700067	-0.0418035	-0.116082
Lsat_1_v5_gn_1_36801.1	honeydew1	0.0960177	0.295266	0.516063	0.583733	0.141157	-0.331026	0.384232	0.150704	-0.283432	-0.408404	0.512379
Lsat_1_v5_gn_1_36821.1	darkmagenta	0.306125	0.486263	0.451766	0.724295	0.625803	-0.410466	-0.112514	-0.207527	-0.645133	-0.364486	0.264971
Lsat_1_v5_gn_1_36841.1	honeydew1	0.100774	0.649914	-0.0873723	0.0195513	0.00766361	-0.16432	0.0664035	0.45826	-0.577272	-0.646887	0.13586
Lsat_1_v5_gn_1_36920.1	darkmagenta	0.671706	0.264064	-0.0130667	0.514563	0.749447	-0.49658	-0.672522	-0.6092	-0.70524	0.0659257	0.0657793
Lsat_1_v5_gn_1_36941.1	darkseagreen4	0.332411	-0.126505	-0.426536	-0.180343	0.20119	-0.187125	-0.72001	-0.417279	-0.152734	0.410185	-0.0311022
Lsat_1_v5_gn_1_36980.1	darkmagenta	-0.296397	-0.338654	0.644228	0.380965	-0.148996	0.0259713	0.637701	0.0166701	0.4951	0.0817419	0.38099
Lsat_1_v5_gn_1_37000.1	honeydew1	-0.435727	0.819222	0.52812	0.206633	0.290859	-0.0685606	0.382883	0.502956	-0.413129	-0.874831	-0.0868008
Lsat_1_v5_gn_1_37021.1	darkmagenta	-0.0288196	-0.550362	0.407409	0.314845	-0.142349	0.284941	0.383584	-0.198078	0.496153	0.366202	0.162837
Lsat_1_v5_gn_1_37061.1	honeydew1	0.536871	-0.559877	0.0756834	0.420183	0.148419	-0.082703	-0.172483	-0.625639	0.12261	0.593221	0.162558
Lsat_1_v5_gn_1_37081.1	lightyellow	-0.216439	-0.0334163	0.802315	0.591628	0.145648	-0.117588	0.537727	-0.0214039	0.167843	-0.137331	0.377069
Lsat_1_v5_gn_1_71720.1	palevioletred3	-0.675508	0.104113	0.241627	-0.276668	-0.642812	0.475661	0.853584	0.849064	0.415262	-0.465447	0.0544135
Lsat_1_v5_gn_1_31280.1	palevioletred3	-0.687802	0.444101	0.21985	-0.305031	-0.436603	0.336262	0.661375	0.905914	0.124384	-0.692565	-0.0695884
Lsat_1_v5_gn_1_31320.1	darkmagenta	0.327345	0.720903	-0.21487	0.105394	0.455166	-0.323863	-0.509011	0.0393765	-0.847461	-0.456746	-0.0773843
Lsat_1_v5_gn_1_31341.1	darkslateblue	-0.186403	0.946873	0.437185	0.341093	0.45555	-0.204633	0.171086	0.383771	-0.694841	-0.908807	-0.0684221
Lsat_1_v5_gn_1_31380.1	honeydew1	-0.389786	0.882263	0.320138	0.0800237	0.260234	0.060528	0.245666	0.531569	-0.511096	-0.900726	-0.289866
Lsat_1_v5_gn_1_31421.1	darkolivegreen	0.0113157	-0.151352	-0.417429	-0.432586	-0.638485	0.463704	0.222484	0.460153	0.198804	-0.0165315	0.014981
Lsat_1_v5_gn_1_31461.1	darkslateblue	-0.0969722	-0.802979	-0.417404	-0.53093	-0.806047	0.523117	0.220591	0.120965	0.798106	0.594085	0.0566542
Lsat_1_v5_gn_1_31661.1	lightyellow	-0.150906	0.0282214	-0.59169	-0.662868	-0.447151	0.229716	-0.112269	0.37742	0.102612	-0.0393925	-0.178092
Lsat_1_v5_gn_1_31700.1	lightyellow	-0.145349	0.0577854	0.559495	0.421926	-0.0193337	-0.108971	0.516915	0.169264	0.077491	-0.235177	0.410493
Lsat_1_v5_gn_1_31721.1	honeydew1	-0.318588	0.552797	0.589988	0.335361	0.186062	-0.128083	0.45892	0.375923	-0.247831	-0.661978	0.155447
Lsat_1_v5_gn_1_31740.1	darkslateblue	-0.130277	0.581156	0.28943	0.247576	0.117867	-0.25744	0.232081	0.350198	-0.410095	-0.628442	0.266792
Lsat_1_v5_gn_1_26320.1	darkslateblue	0.126207	-0.747774	-0.143424	-0.108122	-0.178962	0.246854	-0.16685	-0.420879	0.545885	0.753698	-0.0681674
Lsat_1_v5_gn_1_26361.1	darkmagenta	-0.502548	-0.548553	-0.0716548	-0.52105	-0.718374	0.649534	0.507692	0.361212	0.845113	0.266981	-0.209899
Lsat_1_v5_gn_1_26421.1	lightyellow	-0.331584	0.832456	0.713272	0.471862	0.505571	-0.124626	0.328374	0.314896	-0.511534	-0.8475	-0.0965174
Lsat_1_v5_gn_1_26441.1	darkmagenta	0.202237	0.409649	-0.0922735	0.0717873	0.238012	-0.342235	-0.335765	0.019062	-0.486361	-0.238396	0.2157
Lsat_1_v5_gn_1_26461.1	greenyellow	0.823338	0.0207029	-0.351007	0.279493	0.17153	-0.306067	-0.501436	-0.322357	-0.534673	0.154601	0.320716
Lsat_1_v5_gn_1_26480.1	honeydew1	-0.330715	0.430241	0.354848	0.109781	0.183321	-0.251315	0.205019	0.208559	-0.163989	-0.456954	-0.0467284
Lsat_1_v5_gn_1_26501.1	lightyellow	0.576722	-0.0157149	-0.565869	-0.0917368	0.100135	-0.336275	-0.567226	-0.302244	-0.368905	0.210381	0.0331559
Lsat_1_v5_gn_1_26521.1	honeydew1	-0.56627	0.755569	0.553693	0.155203	0.189395	-0.0852299	0.448859	0.558798	-0.275797	-0.844841	-0.0157489
Lsat_1_v5_gn_1_26540.1	darkmagenta	0.639008	0.271307	0.242884	0.728834	0.707052	-0.585937	-0.327833	-0.533068	-0.671563	-0.0801654	0.223102
Lsat_1_v5_gn_1_26561.1	darkmagenta	0.433826	0.41331	0.0359107	0.372269	0.377318	-0.561625	-0.262477	-0.135613	-0.631722	-0.263497	0.325506
Lsat_1_v5_gn_1_26580.1	greenyellow	-0.247684	0.055938	-0.0752011	-0.276879	-0.229997	-0.131681	0.170247	0.283576	0.151673	-0.125877	0.0753929
Lsat_1_v5_gn_1_26621.1	greenyellow	0.788331	-0.0838224	-0.200987	0.386217	0.306763	-0.190241	-0.524298	-0.491983	-0.45274	0.274338	0.223677
Lsat_1_v5_gn_1_26640.1	darkolivegreen	0.293625	0.491044	0.456945	0.693159	0.935999	-0.435481	-0.336367	-0.479172	-0.672387	-0.24884	-0.0954115
Lsat_1_v5_gn_1_26721.1	lightyellow	0.135655	-0.0488993	-0.575879	-0.474972	0.0257062	0.0989964	-0.646718	-0.17818	-0.0774158	0.289952	-0.356116
Lsat_1_v5_gn_1_26821.1	honeydew1	-0.447228	0.729738	0.543042	0.233648	0.0942548	0.0844402	0.626311	0.648173	-0.301741	-0.906425	-0.0200664
Lsat_1_v5_gn_1_26880.1	honeydew1	0.489763	-0.732896	-0.0661154	0.244029	-0.0606603	0.0423465	-0.166979	-0.573278	0.306513	0.736039	0.27023
Lsat_1_v5_gn_1_26960.1	darkmagenta	-0.223957	-0.697371	-0.119175	-0.310845	-0.44244	0.196933	0.104903	-0.115713	0.733206	0.588648	0.123858
Lsat_1_v5_gn_1_27020.1	darkmagenta	-0.524057	-0.557623	-0.123249	-0.530255	-0.653372	0.271622	0.394264	0.224731	0.836478	0.33725	0.0149119
Lsat_1_v5_gn_1_27061.1	darkseagreen4	-0.463015	0.0676408	0.55543	0.153235	-0.235229	0.198936	0.671478	0.438167	0.275988	-0.314439	0.182955
Lsat_1_v5_gn_1_27080.1	darkmagenta	0.599038	0.390807	-0.177257	0.293649	0.732457	-0.409347	-0.799798	-0.526256	-0.780128	-0.0149824	-0.223936
Lsat_1_v5_gn_1_27101.1	darkslateblue	0.11312	0.789027	0.140664	0.230318	0.548294	-0.0563262	-0.189105	0.129733	-0.753221	-0.617623	-0.360185
Lsat_1_v5_gn_1_27120.1	darkmagenta	0.751376	0.205258	0.119289	0.715244	0.672044	-0.743765	-0.467934	-0.611706	-0.695455	0.0271733	0.397877
Lsat_1_v5_gn_1_27140.1	darkslateblue	0.292995	-0.706753	-0.54674	-0.389003	-0.428719	0.319247	-0.271668	-0.24528	0.436289	0.716598	-0.0119529
Lsat_1_v5_gn_1_27161.1	honeydew1	0.11808	-0.35739	-0.327094	-0.302778	-0.137381	0.631017	-0.216466	-0.135749	0.231592	0.397847	-0.505405
Lsat_1_v5_gn_1_27241.1	darkmagenta	0.408663	0.764371	-0.148905	0.217129	0.536257	-0.274022	-0.48199	0.000259758	-0.933114	-0.506271	-0.123668
Lsat_1_v5_gn_1_59281.1	darkslateblue	-0.40836	0.900071	0.502954	0.224102	0.489675	-0.0422663	0.249411	0.39211	-0.514587	-0.874859	-0.303651
Lsat_1_v5_gn_1_59360.1	lightyellow	0.209368	-0.311494	-0.809608	-0.64216	-0.46329	0.0985899	-0.269616	0.0500281	0.169136	0.34152	-0.103121
Lsat_1_v5_gn_1_59380.1	darkslateblue	-0.0214612	0.628553	0.140195	0.136473	0.622005	-0.00890724	-0.200072	-0.0293425	-0.548653	-0.453976	-0.517655
Lsat_1_v5_gn_1_59401.1	grey	0.351732	-0.225678	0.182228	0.455763	-0.0656427	-0.181427	0.145096	-0.13355	-0.0140322	0.137617	0.684924
Lsat_1_v5_gn_1_2200.1	darkseagreen4	-0.725253	0.30953	0.564266	0.0222639	-0.280146	0.223333	0.881452	0.701197	0.244365	-0.633449	0.008704
Lsat_1_v5_gn_1_2220.1	darkmagenta	0.533743	0.32403	-0.236532	0.17508	0.331007	-0.377944	-0.591484	-0.19391	-0.634704	-0.0669496	0.160766
Lsat_1_v5_gn_1_2280.1	darkmagenta	0.196906	0.44495	-0.42398	-0.260529	0.112393	0.1884	-0.459818	0.165128	-0.511742	-0.266723	-0.400933
Lsat_1_v5_gn_1_2300.1	honeydew1	0.618291	-0.633951	-0.699715	-0.258675	-0.158555	-0.15429	-0.683022	-0.556228	0.135191	0.822387	0.178624
Lsat_1_v5_gn_1_2320.1	darkmagenta	0.285363	0.770419	0.281388	0.546648	0.624377	-0.351077	-0.170389	-0.00172242	-0.862464	-0.61704	0.0768956
Lsat_1_v5_gn_1_2340.1	darkmagenta	0.104049	0.857978	0.100411	0.232401	0.52858	-0.299613	-0.287329	0.132855	-0.833346	-0.661333	-0.0870128
Lsat_1_v5_gn_1_2361.1	darkslateblue	-0.139676	-0.474051	-0.0759397	-0.180275	-0.495938	0.45789	0.352442	0.156874	0.527159	0.260208	-0.0359841
Lsat_1_v5_gn_1_2380.1	darkmagenta	-0.548727	-0.53512	0.236964	-0.222636	-0.45508	0.348829	0.543897	0.127711	0.818392	0.272682	-0.094922
Lsat_1_v5_gn_1_2401.1	honeydew1	-0.0185632	-0.71253	-0.630436	-0.676798	-0.541333	0.205984	-0.270161	-0.135958	0.62693	0.723966	-0.0575991
Lsat_1_v5_gn_1_2440.1	darkslateblue	-0.099716	0.857967	0.411775	0.36341	0.617873	-0.214675	0.0494831	0.165616	-0.687203	-0.766437	-0.24012
Lsat_1_v5_gn_1_2461.1	honeydew1	0.186205	-0.585752	-0.560476	-0.461229	-0.115991	0.162315	-0.57919	-0.464703	0.346835	0.751861	-0.324978
Lsat_1_v5_gn_1_2480.1	grey	0.2214	0.0794692	-0.307613	-0.174002	0.142316	0.35656	-0.295437	-0.0912705	-0.205948	0.0308584	-0.573461
Lsat_1_v5_gn_1_2501.1	darkslateblue	-0.252222	0.873685	0.220462	0.0684796	0.18782	-0.0356642	0.200083	0.573021	-0.564454	-0.881439	-0.104037
Lsat_1_v5_gn_1_2520.1	darkmagenta	-0.0544046	0.849776	0.0474078	0.0439697	0.489132	-0.162363	-0.205619	0.222365	-0.706835	-0.666967	-0.325927
Lsat_1_v5_gn_1_2541.1	darkslateblue	-0.0396351	0.620796	-0.0586194	0.00398189	0.196647	-0.240552	-0.0787962	0.253202	-0.516643	-0.539718	0.000162711
Lsat_1_v5_gn_1_17041.1	coral1	0.287012	0.0559128	0.698907	0.924512	0.553249	-0.527388	0.0956481	-0.447337	-0.265614	-0.0360377	0.482947
Lsat_1_v5_gn_1_17080.1	darkseagreen4	0.476197	-0.295231	-0.388131	-0.0722046	0.286636	0.0213507	-0.733813	-0.610508	-0.102291	0.570908	-0.229244
Lsat_1_v5_gn_1_17120.1	darkslateblue	0.292449	-0.865451	-0.122474	0.0465437	-0.309171	0.18687	-0.00103028	-0.416678	0.559466	0.773147	0.210539
Lsat_1_v5_gn_1_17141.1	darkmagenta	-0.223345	-0.61413	0.175769	-0.0492804	-0.325838	0.120336	0.303766	-0.120102	0.680105	0.444646	0.196924
Lsat_1_v5_gn_1_17201.1	darkmagenta	0.657803	0.205459	-0.419911	0.125913	0.491024	-0.550513	-0.809454	-0.497293	-0.642919	0.141789	0.0758617
Lsat_1_v5_gn_1_17221.1	darkmagenta	-0.552019	-0.581789	-0.192845	-0.657907	-0.820115	0.647064	0.471172	0.400493	0.899321	0.302605	-0.178525
Lsat_1_v5_gn_1_35440.1	greenyellow	-0.870988	-0.139977	0.418633	-0.277939	-0.418243	0.354799	0.763544	0.476986	0.707114	-0.16357	-0.171676
Lsat_1_v5_gn_1_53780.1	lightyellow	-0.442668	0.1139	0.661771	0.332411	-0.08936	-0.124672	0.612728	0.28641	0.186882	-0.327771	0.420126
Lsat_1_v5_gn_1_53800.1	darkmagenta	0.22984	0.611507	0.530747	0.68361	0.667988	-0.382177	-0.0427951	-0.121741	-0.68921	-0.497693	0.119288
Lsat_1_v5_gn_1_53840.1	lightyellow	-0.123574	0.119952	-0.466186	-0.54187	-0.62408	0.324803	0.0915714	0.635885	0.029516	-0.22228	0.0223248
Lsat_1_v5_gn_1_53881.1	lightyellow	-0.213431	-0.115653	0.808653	0.582969	0.274235	-0.166183	0.347819	-0.218994	0.206564	0.0261083	0.261036
Lsat_1_v5_gn_1_53901.1	darkslateblue	-0.325824	0.539087	0.58378	0.335511	0.70951	-0.163578	0.0349423	-0.102877	-0.300445	-0.423174	-0.392638
Lsat_1_v5_gn_1_53921.1	lightyellow	-0.492585	0.190501	0.750779	0.361055	0.15853	-0.0363694	0.655397	0.173107	0.157308	-0.388835	-0.0574147
Lsat_1_v5_gn_1_53961.1	darkmagenta	-0.0943685	-0.854054	0.169596	0.0591081	-0.317114	0.0457309	0.240806	-0.33667	0.78658	0.696178	0.316208
Lsat_1_v5_gn_1_53981.1	darkslateblue	-0.446248	0.79366	0.691826	0.361522	0.411562	0.0330739	0.402988	0.421029	-0.391786	-0.838862	-0.167294
Lsat_1_v5_gn_1_54000.1	greenyellow	0.743201	-0.051587	0.0546338	0.60658	0.587496	-0.441709	-0.505295	-0.692495	-0.468475	0.279944	0.186041
Lsat_1_v5_gn_1_54021.1	darkmagenta	0.370124	0.698764	0.108882	0.402224	0.618869	-0.206237	-0.277287	-0.051682	-0.840313	-0.502233	-0.191972
Lsat_1_v5_gn_1_54041.1	honeydew1	-0.538187	0.847208	0.230932	-0.1459	0.076511	0.0975309	0.300972	0.695268	-0.364048	-0.893702	-0.292266
Lsat_1_v5_gn_1_54060.1	honeydew1	-0.0443381	-0.863	-0.39804	-0.477542	-0.453154	0.269389	-0.116529	-0.277385	0.769163	0.823981	-0.0765166
Lsat_1_v5_gn_1_54160.1	honeydew1	0.339025	-0.778169	-0.444173	-0.18386	-0.171598	-0.222436	-0.466859	-0.589665	0.416511	0.889251	0.280857
Lsat_1_v5_gn_1_54200.1	darkmagenta	-0.409751	-0.783228	-0.146274	-0.479973	-0.738754	0.346952	0.391207	0.136917	0.961878	0.535347	0.151102
Lsat_1_v5_gn_1_54241.1	lightyellow	-0.0954878	0.0485561	0.703581	0.642949	0.120492	-0.322539	0.408712	0.0102488	0.0105274	-0.178854	0.698833
Lsat_1_v5_gn_1_54260.1	darkslateblue	0.0595554	0.873784	0.00199756	0.100718	0.229301	-0.164733	-0.038244	0.441321	-0.766813	-0.798077	-0.020483
Lsat_1_v5_gn_1_54301.1	darkslateblue	0.111875	0.729987	-0.0425046	0.0586654	0.327502	-0.0965582	-0.200082	0.248238	-0.681969	-0.584338	-0.1341
Lsat_1_v5_gn_1_54380.1	darkslateblue	-0.279984	0.491169	-0.00232626	-0.215649	-0.204111	0.352607	0.218925	0.6379	-0.206136	-0.574148	-0.0961762
Lsat_1_v5_gn_1_54400.1	darkolivegreen	0.31467	0.596292	0.29956	0.578945	0.87507	-0.463396	-0.362434	-0.34525	-0.753669	-0.33316	-0.0358454
Lsat_1_v5_gn_2_124880.1	darkmagenta	-0.18421	-0.50693	0.143053	-0.0190676	-0.358899	0.133941	0.496482	0.00771049	0.586697	0.272128	0.0847587
Lsat_1_v5_gn_2_124901.1	darkmagenta	0.403699	0.459163	-0.395142	-0.094545	0.222173	0.0739501	-0.395275	0.0642075	-0.634269	-0.28906	-0.34308
Lsat_1_v5_gn_2_125000.1	honeydew1	-0.0473192	-0.311471	-0.0384288	-0.0979309	0.185634	-0.0641699	-0.319014	-0.415656	0.24899	0.453057	-0.198958
Lsat_1_v5_gn_2_125021.1	darkslateblue	-0.134274	0.15974	0.327007	0.222045	0.534547	-0.349949	-0.262229	-0.354392	-0.116149	0.0288942	-0.0564394
Lsat_1_v5_gn_2_125041.1	darkmagenta	-0.106464	-0.558871	-0.186626	-0.30004	-0.582577	0.188554	0.147908	0.101374	0.57322	0.411627	0.235317
Lsat_1_v5_gn_2_125060.1	greenyellow	0.85909	0.0280305	-0.101413	0.556953	0.509566	-0.402049	-0.562202	-0.589063	-0.59458	0.213033	0.262672
Lsat_1_v5_gn_2_125100.1	greenyellow	0.560319	-0.425599	-0.604511	-0.227302	-0.119593	0.140244	-0.466606	-0.359234	0.0207607	0.537896	-0.177979
Lsat_1_v5_gn_2_125121.1	darkmagenta	-0.375057	-0.665453	0.357161	0.0371605	-0.430449	0.287824	0.550786	0.00150138	0.817425	0.391287	0.233859
Lsat_1_v5_gn_2_125321.1	lightyellow	0.380419	-0.792432	-0.680023	-0.394954	-0.389535	-0.094977	-0.425857	-0.427864	0.431769	0.860055	0.20888
Lsat_1_v5_gn_2_125300.1	lightyellow	-0.142333	-0.0549416	0.815244	0.693571	0.133384	-0.239028	0.556541	-0.0393431	0.144224	-0.127977	0.543587
Lsat_1_v5_gn_2_125401.1	darkmagenta	-0.506398	-0.617957	0.155397	-0.258054	-0.31613	0.143293	0.281087	-0.0955165	0.8376	0.476549	0.0166691
Lsat_1_v5_gn_2_125440.1	honeydew1	0.757056	-0.552263	-0.185845	0.356024	0.156198	-0.288875	-0.436008	-0.713335	-0.0299424	0.680781	0.411445
Lsat_1_v5_gn_2_125460.1	honeydew1	0.0923151	-0.937426	-0.323533	-0.295287	-0.410948	0.161449	-0.136902	-0.40542	0.736562	0.896399	0.0899101
Lsat_1_v5_gn_2_90361.1	lightyellow	0.0950779	-0.321367	0.518084	0.604902	0.302855	-0.339143	0.1068	-0.508415	0.162927	0.300464	0.407008
Lsat_1_v5_gn_2_123620.1	darkmagenta	-0.145824	-0.624461	-0.626746	-0.747494	-0.698543	0.271169	-0.0354498	0.0942383	0.658544	0.535969	-0.0783742
Lsat_1_v5_gn_2_123641.1	honeydew1	-0.106416	-0.788156	-0.0760518	-0.182131	-0.215473	-0.024111	-0.0861694	-0.425882	0.710646	0.775334	0.155581
Lsat_1_v5_gn_2_123720.1	honeydew1	0.133126	-0.690564	-0.561344	-0.500901	-0.29891	-0.0327251	-0.446081	-0.392784	0.484591	0.795631	-0.023577
Lsat_1_v5_gn_2_123761.1	greenyellow	0.732157	0.10261	-0.353054	0.219376	0.421628	-0.337249	-0.731146	-0.496396	-0.596499	0.192937	0.100223
Lsat_1_v5_gn_2_123821.1	darkmagenta	0.178743	0.612716	0.280822	0.429513	0.631416	-0.337906	-0.331472	-0.137983	-0.68643	-0.402249	-0.0622918
Lsat_1_v5_gn_2_123901.1	darkmagenta	0.596722	0.416616	0.144132	0.595454	0.686491	-0.590582	-0.531182	-0.430135	-0.778932	-0.141668	0.250331
Lsat_1_v5_gn_2_123940.1	honeydew1	-0.206044	-0.751212	-0.311663	-0.492926	-0.443848	0.0818672	-0.0589212	-0.207759	0.764796	0.708384	0.0485829
Lsat_1_v5_gn_2_124020.1	grey	0.160886	-0.210798	-0.29044	-0.135498	-0.328433	-0.0118545	-0.150188	0.071012	0.0901291	0.21001	0.442993
Lsat_1_v5_gn_2_124061.1	grey	0.171621	0.124666	-0.0237561	0.0784066	0.489913	0.10517	-0.485815	-0.386105	-0.269538	0.103223	-0.595838
Lsat_1_v5_gn_2_124081.1	honeydew1	0.0647293	-0.928955	-0.361336	-0.349413	-0.398168	0.0989441	-0.183626	-0.421766	0.73826	0.911473	0.0776869
Lsat_1_v5_gn_2_124101.1	lightyellow	0.285806	0.0510868	-0.698801	-0.496218	-0.153869	0.280436	-0.503222	0.0638956	-0.21876	0.103827	-0.362037
Lsat_1_v5_gn_2_124121.1	darkseagreen4	-0.685468	0.286193	0.501967	-0.00166004	-0.353356	0.23124	0.832691	0.735278	0.240073	-0.591961	0.163155
Lsat_1_v5_gn_2_84540.1	coral1	0.259538	-0.236541	0.557517	0.722912	0.161933	-0.167485	0.322118	-0.27672	0.0467258	0.11317	0.472782
Lsat_1_v5_gn_2_84561.1	darkolivegreen	-0.389852	-0.295946	-0.345397	-0.643333	-0.841916	0.67875	0.375157	0.61464	0.561294	0.0546968	-0.0794027
Lsat_1_v5_gn_2_84581.1	darkseagreen4	-0.523599	-0.102782	0.333666	-0.0832264	-0.3016	0.312636	0.714777	0.344522	0.463037	-0.18534	-0.197629
Lsat_1_v5_gn_2_84641.1	lightyellow	-0.089093	0.583508	0.587443	0.531973	0.550912	-0.208648	0.140936	0.0110572	-0.467551	-0.543735	-0.0802681
Lsat_1_v5_gn_2_84661.1	honeydew1	-0.486274	0.582645	-0.0113128	-0.368604	-0.140671	0.415947	0.207045	0.681249	-0.165628	-0.637345	-0.43005
Lsat_1_v5_gn_2_84761.1	honeydew1	-0.523091	0.763351	0.498554	0.0882369	0.310036	0.242784	0.298956	0.463553	-0.322044	-0.78884	-0.471171
Lsat_1_v5_gn_2_115161.1	lightyellow	-0.1993	-0.0914208	0.665061	0.469644	0.298931	-0.0704939	0.39172	-0.227654	0.184088	-0.018972	-0.0362227
Lsat_1_v5_gn_2_115180.1	palevioletred3	-0.47394	0.18544	-0.340856	-0.679831	-0.497654	0.515346	0.174871	0.666874	0.18701	-0.283141	-0.437873
Lsat_1_v5_gn_2_115220.1	honeydew1	0.219674	-0.81511	-0.384371	-0.231888	-0.192438	-0.162349	-0.394692	-0.568786	0.525115	0.904757	0.192003
Lsat_1_v5_gn_2_115240.1	honeydew1	-0.0517344	0.93637	0.322246	0.339688	0.424578	-0.213908	0.140085	0.38052	-0.759507	-0.898057	-0.0458678
Lsat_1_v5_gn_2_115260.1	darkslateblue	-0.0369444	-0.500958	0.147052	0.0629966	-0.489937	-0.045901	0.374117	0.0721921	0.495196	0.289798	0.610211
Lsat_1_v5_gn_2_115281.1	honeydew1	0.0052494	-0.924554	-0.308487	-0.345626	-0.418671	0.120928	-0.132977	-0.378695	0.774369	0.890147	0.119799
Lsat_1_v5_gn_2_115321.1	honeydew1	-0.155369	-0.339167	0.040024	-0.10508	0.233704	-0.0457101	-0.301884	-0.465703	0.329117	0.477494	-0.272599
Lsat_1_v5_gn_2_115380.1	darkseagreen4	-0.488062	-0.213823	0.544756	0.130709	-0.413447	0.272799	0.878338	0.390773	0.546145	-0.153191	0.22112
Lsat_1_v5_gn_2_115401.1	darkseagreen4	-0.275552	-0.00762734	0.421663	0.207803	-0.239369	0.0699923	0.652813	0.329603	0.226328	-0.262274	0.251622
Lsat_1_v5_gn_2_115420.1	darkmagenta	0.693943	0.445164	-0.383111	0.167256	0.404714	-0.418984	-0.657944	-0.216743	-0.835495	-0.160933	0.0928382
Lsat_1_v5_gn_2_115441.1	honeydew1	0.315343	-0.741862	-0.338106	-0.152341	-0.197395	0.00903408	-0.350275	-0.469033	0.425717	0.81293	0.146821
Lsat_1_v5_gn_2_115481.1	honeydew1	-0.610392	0.785735	0.42823	-0.0241367	0.151059	0.215523	0.469258	0.648882	-0.261209	-0.888945	-0.396298
Lsat_1_v5_gn_2_115520.1	greenyellow	0.901407	-0.0683901	-0.235115	0.442661	0.50861	-0.604051	-0.751921	-0.731251	-0.556799	0.376796	0.370761
Lsat_1_v5_gn_2_106441.1	darkmagenta	-0.432458	-0.198255	0.412352	0.114009	0.104867	-0.136317	0.210256	-0.154656	0.399949	0.152281	0.108828
Lsat_1_v5_gn_2_106480.1	palevioletred3	-0.61427	0.421357	0.307889	-0.12826	-0.412297	0.312517	0.779754	0.866941	0.0913187	-0.721118	0.049479
Lsat_1_v5_gn_2_106500.1	greenyellow	0.914515	-0.350089	-0.354189	0.340948	0.180173	-0.341506	-0.549195	-0.629448	-0.297038	0.522514	0.364469
Lsat_1_v5_gn_2_106520.1	darkmagenta	-0.387959	-0.741249	-0.16979	-0.523562	-0.566071	0.537661	0.22974	0.0161592	0.897601	0.573581	-0.2765
Lsat_1_v5_gn_2_106540.1	darkmagenta	0.196922	0.764141	-0.155615	0.0120584	0.398914	-0.018255	-0.341459	0.180225	-0.778267	-0.565741	-0.40619
Lsat_1_v5_gn_2_106580.1	darkmagenta	-0.557094	-0.631766	0.236207	-0.228596	-0.580801	0.383236	0.591021	0.192667	0.920236	0.338369	0.155001
Lsat_1_v5_gn_2_106620.1	palevioletred3	-0.846762	0.0551287	0.148822	-0.514023	-0.645384	0.738422	0.761938	0.847734	0.553625	-0.385402	-0.285007
Lsat_1_v5_gn_2_106641.1	greenyellow	0.429979	-0.0423066	-0.252529	0.0919238	0.368256	-0.307168	-0.655226	-0.497759	-0.290985	0.31633	0.0584795
Lsat_1_v5_gn_2_106780.1	honeydew1	0.730961	-0.571277	-0.385118	0.152581	0.0859441	-0.234381	-0.545816	-0.680956	0.00370322	0.737897	0.292566
Lsat_1_v5_gn_2_106801.1	grey	0.0416027	0.0535544	0.135209	0.136354	0.0898603	-0.436721	-0.0497731	-0.0882169	-0.0782377	-0.0113531	0.416184
Lsat_1_v5_gn_2_106861.1	darkslateblue	-0.19562	0.694171	0.0207845	-0.11903	0.294131	0.260754	-0.145925	0.313946	-0.483354	-0.575931	-0.5707
Lsat_1_v5_gn_2_107041.1	darkmagenta	-0.668161	-0.521538	0.0574692	-0.468864	-0.750895	0.419295	0.649713	0.420769	0.917845	0.199269	0.0315481
Lsat_1_v5_gn_2_96400.1	honeydew1	-0.342651	-0.463529	0.0121276	-0.260616	-0.125884	0.0189778	-0.0190543	-0.218725	0.578318	0.463815	-0.0782457
Lsat_1_v5_gn_2_96420.1	darkmagenta	-0.608085	-0.429895	-0.0983428	-0.594073	-0.816031	0.697993	0.615726	0.55213	0.8171	0.101486	-0.136589
Lsat_1_v5_gn_2_96480.1	darkmagenta	0.116568	0.582178	-0.141595	-0.0216626	0.330417	0.0347645	-0.155083	0.154917	-0.561746	-0.463971	-0.374179
Lsat_1_v5_gn_2_96600.1	coral1	0.0906674	-0.102025	0.584666	0.68426	0.160031	-0.423504	0.362278	-0.205533	0.020809	-0.0225207	0.587294
Lsat_1_v5_gn_2_96621.1	darkmagenta	-0.107145	-0.316974	0.350347	0.228393	-0.340626	0.223224	0.63509	0.170567	0.388338	0.031124	0.237289
Lsat_1_v5_gn_2_96641.1	darkslateblue	-0.303663	0.487108	0.474694	0.224729	0.558465	-0.00611337	-0.00220672	0.00376803	-0.257302	-0.376191	-0.343118
Lsat_1_v5_gn_2_96660.1	greenyellow	0.922414	-0.147351	-0.284005	0.439156	0.438693	-0.519126	-0.668351	-0.718367	-0.495009	0.40362	0.270912
Lsat_1_v5_gn_2_96681.1	greenyellow	0.947483	-0.124087	-0.415658	0.325316	0.314023	-0.443184	-0.659627	-0.596462	-0.512696	0.362193	0.272672
Lsat_1_v5_gn_2_96701.1	darkmagenta	-0.438425	-0.211662	0.708477	0.352899	-0.102748	0.0605613	0.718952	0.104711	0.475467	-0.0628959	0.26436
Lsat_1_v5_gn_2_96721.1	honeydew1	0.40265	-0.880835	-0.21184	0.0578402	-0.165971	-0.105097	-0.301493	-0.637462	0.470558	0.920655	0.327752
Lsat_1_v5_gn_2_96761.1	darkmagenta	0.151243	0.0618269	0.511248	0.587547	0.428657	-0.198838	0.171533	-0.308948	-0.162755	-0.0820064	-0.0390727
Lsat_1_v5_gn_2_96780.1	darkmagenta	0.212451	0.888315	0.180325	0.392489	0.552324	-0.291778	-0.169346	0.155219	-0.906485	-0.735065	-0.0573
Lsat_1_v5_gn_2_96801.1	grey	-0.424688	0.0640332	0.00648142	-0.330945	-0.278168	-0.110334	0.229569	0.334547	0.241357	-0.146186	0.102739
Lsat_1_v5_gn_2_96860.1	darkmagenta	-0.277092	-0.804294	-0.280466	-0.544872	-0.542321	0.310369	0.0626651	-0.118788	0.869582	0.695744	-0.106429
Lsat_1_v5_gn_2_96881.1	darkslateblue	-0.264151	0.730535	0.316308	0.129116	0.141573	0.125409	0.406164	0.546894	-0.421669	-0.825856	-0.26784
Lsat_1_v5_gn_2_109221.1	darkslateblue	0.125538	0.683747	-0.225943	-0.0480414	0.128176	-0.197899	-0.238207	0.325462	-0.665329	-0.561299	0.0111726
Lsat_1_v5_gn_2_109441.1	honeydew1	0.471302	-0.513412	-0.137381	0.207497	0.249771	-0.255633	-0.498091	-0.74265	0.0877979	0.69084	0.157564
Lsat_1_v5_gn_2_109480.1	darkslateblue	-0.29694	0.522688	0.0829847	-0.112375	-0.160471	0.470526	0.382434	0.677409	-0.215015	-0.664859	-0.211234
Lsat_1_v5_gn_2_109500.1	honeydew1	-0.066457	0.6171	0.297368	0.322834	0.141466	-0.300522	0.350226	0.365799	-0.465283	-0.708345	0.207391
Lsat_1_v5_gn_2_109580.1	lightyellow	-0.473333	0.117875	0.872307	0.505758	0.114612	-0.163469	0.666263	0.156574	0.203115	-0.320234	0.327585
Lsat_1_v5_gn_2_109600.1	darkslateblue	-0.0352687	0.65991	0.513138	0.490349	0.866675	-0.327823	-0.151824	-0.226257	-0.591959	-0.465314	-0.351498
Lsat_1_v5_gn_2_109661.1	honeydew1	0.121039	-0.787276	-0.635672	-0.570595	-0.478299	0.240604	-0.347953	-0.268846	0.591895	0.822015	-0.0845834
Lsat_1_v5_gn_2_109681.1	palevioletred3	0.679942	-0.22747	0.229946	0.705642	0.536166	-0.42241	-0.413516	-0.752032	-0.284466	0.40746	0.375892
Lsat_1_v5_gn_2_109700.1	darkmagenta	-0.325474	-0.712935	-0.239081	-0.532804	-0.744297	0.46437	0.314973	0.178425	0.855137	0.492961	0.0363426
Lsat_1_v5_gn_2_109721.1	darkmagenta	-0.198178	-0.731728	-0.421864	-0.620067	-0.768221	0.397764	0.182528	0.149559	0.802804	0.553153	-0.00363477
Lsat_1_v5_gn_2_109741.1	honeydew1	-0.137883	-0.129898	-0.525409	-0.669649	-0.220334	0.2002	-0.329694	0.0490289	0.202412	0.228414	-0.510029
Lsat_1_v5_gn_2_109761.1	honeydew1	0.442292	-0.436789	-0.352772	-0.0468688	0.225283	-0.131744	-0.708529	-0.687651	0.0339114	0.695411	-0.119795
Lsat_1_v5_gn_2_109780.1	darkmagenta	-0.547217	-0.555358	-0.0948767	-0.535281	-0.747982	0.410621	0.445303	0.349933	0.858472	0.302626	0.139169
Lsat_1_v5_gn_2_109801.1	darkmagenta	-0.159755	-0.548767	-0.370339	-0.573454	-0.466711	0.287624	-0.0257947	-0.000846845	0.6034	0.494159	-0.267591
Lsat_1_v5_gn_2_109820.1	darkmagenta	-0.475663	-0.673947	-0.219795	-0.621101	-0.620378	0.330862	0.223535	0.0958969	0.895578	0.511415	-0.0985447
Lsat_1_v5_gn_2_109841.1	darkmagenta	-0.328994	-0.216419	0.516269	0.242355	-0.137664	0.232576	0.547282	0.136794	0.413086	0.00209032	0.24793
Lsat_1_v5_gn_2_109900.1	honeydew1	-0.103568	-0.913233	-0.344171	-0.462181	-0.568841	0.23183	-0.00421335	-0.209341	0.851784	0.815196	0.0942062
Lsat_1_v5_gn_2_109921.1	darkmagenta	-0.245498	-0.742541	-0.432838	-0.653102	-0.594467	0.310202	-0.0668076	-0.046703	0.793909	0.678782	-0.0522967
Lsat_1_v5_gn_2_109940.1	darkmagenta	-0.307051	-0.712212	-0.339814	-0.622863	-0.632068	0.553621	0.0667625	0.0501173	0.812166	0.587659	-0.214172
Lsat_1_v5_gn_2_110021.1	honeydew1	0.616228	-0.794275	-0.416748	0.000181968	-0.280298	-0.0595774	-0.326092	-0.504403	0.296527	0.827378	0.407123
Lsat_1_v5_gn_2_110041.1	honeydew1	0.603338	-0.662005	-0.482608	-0.0455296	-0.0525927	-0.249674	-0.636985	-0.647954	0.151934	0.845221	0.323631
Lsat_1_v5_gn_2_110060.1	honeydew1	-0.0135867	-0.905541	-0.348114	-0.414493	-0.518154	0.205999	-0.076883	-0.260513	0.787163	0.840809	0.0942689
Lsat_1_v5_gn_2_110080.1	darkslateblue	0.272169	-0.664335	-0.245783	-0.100605	0.0507645	-0.0390724	-0.519029	-0.657961	0.345603	0.827971	-0.0559155
Lsat_1_v5_gn_2_110100.1	honeydew1	0.264833	-0.695537	-0.565105	-0.413659	-0.343656	0.161699	-0.403623	-0.345143	0.41992	0.75889	-0.110807
Lsat_1_v5_gn_2_110120.1	darkmagenta	0.752709	0.119656	-0.00322445	0.558928	0.713676	-0.495198	-0.711335	-0.719694	-0.644809	0.204188	0.0784614
Lsat_1_v5_gn_2_110141.1	lightyellow	0.0593741	-0.232325	0.738631	0.759393	0.348027	-0.301883	0.231355	-0.433616	0.123725	0.171383	0.430619
Lsat_1_v5_gn_2_110160.1	greenyellow	-0.88883	0.273769	0.207647	-0.494059	-0.266711	0.48485	0.515774	0.648087	0.357304	-0.45228	-0.543494
Lsat_1_v5_gn_2_56521.1	darkslateblue	0.207456	0.757084	0.39217	0.57504	0.914587	-0.404109	-0.283767	-0.23652	-0.823754	-0.512067	-0.190001
Lsat_1_v5_gn_2_56540.1	darkmagenta	0.598734	0.498191	-0.145191	0.341334	0.709115	-0.478194	-0.698053	-0.40366	-0.854046	-0.15611	-0.0547605
Lsat_1_v5_gn_2_56801.1	darkmagenta	-0.150967	-0.88839	-0.207374	-0.363493	-0.606247	0.247819	0.163896	-0.116626	0.875552	0.726834	0.1626
Lsat_1_v5_gn_2_134160.1	darkslateblue	-0.0268976	0.944548	0.142983	0.167356	0.452646	-0.134958	-0.050155	0.329197	-0.793959	-0.836227	-0.246511
Lsat_1_v5_gn_2_134201.1	lightyellow	-0.107766	0.464966	0.838211	0.737808	0.566592	-0.301422	0.249356	-0.0657771	-0.359684	-0.468552	0.157849
Lsat_1_v5_gn_2_134221.1	floralwhite	0.290462	-0.0666753	0.319985	0.536264	0.496146	-0.60917	-0.200043	-0.56234	-0.173437	0.200979	0.371478
Lsat_1_v5_gn_2_134241.1	lightyellow	0.423826	-0.245511	-0.743501	-0.448094	-0.00306132	0.204821	-0.75764	-0.332766	-0.0775364	0.501943	-0.393485
Lsat_1_v5_gn_2_134260.1	darkslateblue	-0.0488826	0.714913	-0.156281	-0.129356	0.329024	-0.308978	-0.268251	0.205806	-0.589288	-0.537735	-0.199551
Lsat_1_v5_gn_2_134301.1	darkmagenta	0.274015	0.635551	0.417496	0.645233	0.804342	-0.313416	-0.26667	-0.251584	-0.76887	-0.426788	-0.11262
Lsat_1_v5_gn_2_134361.1	honeydew1	-0.751106	0.507862	0.632687	0.080424	-0.00306566	0.23049	0.730972	0.612417	0.0714483	-0.730443	-0.230371
Lsat_1_v5_gn_2_134381.1	lightyellow	0.192677	-0.044469	-0.69293	-0.528375	-0.0293861	0.166745	-0.604639	-0.113649	-0.102523	0.251822	-0.449209
Lsat_1_v5_gn_2_134401.1	darkmagenta	0.3427	0.205617	0.22879	0.497898	0.550134	-0.519135	-0.163992	-0.417097	-0.430653	-0.0810079	0.0993314
Lsat_1_v5_gn_2_134420.1	honeydew1	0.0256632	-0.104737	-0.23489	-0.265102	0.160902	0.265709	-0.51636	-0.282617	0.0145318	0.299088	-0.558363
Lsat_1_v5_gn_2_134460.1	darkmagenta	0.552645	0.529459	0.117465	0.550293	0.613535	-0.404707	-0.279644	-0.237147	-0.818767	-0.35529	0.0101887
Lsat_1_v5_gn_2_134481.1	grey	0.342973	0.07881	0.0752708	0.26204	0.457245	-0.227838	-0.376101	-0.414696	-0.317026	0.108305	-0.0901255
Lsat_1_v5_gn_2_134500.1	honeydew1	0.783001	-0.657179	-0.27456	0.287346	0.137603	-0.289121	-0.55431	-0.798603	0.0338503	0.826043	0.351962
Lsat_1_v5_gn_2_134520.1	honeydew1	0.449873	-0.836295	-0.342317	-0.0348447	-0.333241	0.0588395	-0.16122	-0.429497	0.443577	0.810885	0.325691
Lsat_1_v5_gn_2_134540.1	darkmagenta	-0.292753	-0.692083	-0.357324	-0.624271	-0.697918	0.711744	0.192631	0.171476	0.811595	0.518536	-0.217494
Lsat_1_v5_gn_2_122000.1	darkmagenta	-0.637724	-0.312858	-0.14068	-0.651914	-0.795979	0.522493	0.488026	0.603173	0.729435	0.0491201	-0.0440108
Lsat_1_v5_gn_2_100021.1	darkslateblue	0.0138384	0.751146	0.365636	0.401104	0.828191	-0.236212	-0.223987	-0.11822	-0.692381	-0.530531	-0.336963
Lsat_1_v5_gn_2_100100.1	greenyellow	-0.7089	0.0486943	0.176754	-0.351387	-0.451736	0.275592	0.603756	0.59788	0.441832	-0.301591	0.0380078
Lsat_1_v5_gn_2_100120.1	honeydew1	-0.120869	0.532006	0.345824	0.260028	0.0253514	-0.155715	0.331713	0.431828	-0.344805	-0.626801	0.276523
Lsat_1_v5_gn_2_100140.1	honeydew1	-0.416476	0.613192	0.588913	0.263343	0.0268634	-0.0221759	0.58278	0.591021	-0.220604	-0.780571	0.201919
Lsat_1_v5_gn_2_100160.1	lightyellow	-0.126564	0.216384	-0.645276	-0.713848	-0.529513	0.271844	-0.0714444	0.594714	-0.0514748	-0.235566	-0.164354
Lsat_1_v5_gn_2_100181.1	darkmagenta	-0.0698911	-0.170098	0.40588	0.337962	-0.214589	-0.183667	0.523975	0.127762	0.221812	-0.0496627	0.596087
Lsat_1_v5_gn_2_100261.1	honeydew1	0.431115	-0.593666	0.290428	0.598996	0.146286	-0.390931	-0.0135849	-0.628722	0.216561	0.580768	0.617651
Lsat_1_v5_gn_2_100281.1	honeydew1	0.553242	-0.559784	0.0975082	0.466687	0.228046	-0.402065	-0.215334	-0.738018	0.102268	0.627136	0.402243
Lsat_1_v5_gn_2_100301.1	honeydew1	-0.543397	0.487755	0.478079	0.0582738	0.145706	0.110822	0.38455	0.392659	-0.06422	-0.570455	-0.285012
Lsat_1_v5_gn_2_100321.1	honeydew1	0.52572	-0.87117	-0.203398	0.157434	-0.134715	-0.136796	-0.261752	-0.650861	0.399864	0.899225	0.397971
Lsat_1_v5_gn_2_100441.1	darkmagenta	-0.043305	-0.82959	0.233572	0.148989	-0.23986	0.0378172	0.228581	-0.388397	0.728036	0.682261	0.289823
Lsat_1_v5_gn_2_100461.1	palevioletred3	-0.366806	0.205108	-0.18147	-0.457416	-0.435925	0.412843	0.299352	0.653165	0.115325	-0.333879	-0.122897
Lsat_1_v5_gn_2_129680.1	honeydew1	-0.118441	-0.328104	-0.361194	-0.481523	0.0216611	0.0794924	-0.45361	-0.325521	0.307237	0.496723	-0.388394
Lsat_1_v5_gn_2_129700.1	darkmagenta	-0.724469	-0.323162	0.203176	-0.378248	-0.646384	0.516861	0.708419	0.511739	0.782376	-0.00721523	-0.0975727
Lsat_1_v5_gn_2_129741.1	greenyellow	0.803829	0.0715445	-0.19544	0.413171	0.577362	-0.536091	-0.699068	-0.64137	-0.610581	0.229629	0.207116
Lsat_1_v5_gn_2_129760.1	honeydew1	-0.225037	-0.748377	-0.346265	-0.54659	-0.468343	0.218534	-0.0966232	-0.162736	0.774214	0.71144	-0.0407213
Lsat_1_v5_gn_2_129780.1	darkmagenta	-0.12388	-0.75172	-0.262984	-0.345552	-0.621693	0.0111494	0.150807	-0.041841	0.744175	0.601474	0.379332
Lsat_1_v5_gn_2_129840.1	darkslateblue	-0.233434	0.940606	0.386682	0.257919	0.339698	-0.130681	0.245178	0.506567	-0.642349	-0.940043	-0.0578167
Lsat_1_v5_gn_2_129860.1	darkmagenta	-0.362353	-0.712192	-0.374902	-0.69148	-0.676522	0.361497	0.102469	0.08815	0.860338	0.584545	-0.0835497
Lsat_1_v5_gn_2_130100.1	lightyellow	0.141967	-0.273115	-0.784342	-0.683531	-0.289171	0.159866	-0.497258	-0.0684365	0.151772	0.404837	-0.288894
Lsat_1_v5_gn_2_130120.1	coral1	0.386886	0.0896357	0.369125	0.664045	0.35126	-0.394582	0.1472	-0.269432	-0.32035	-0.116881	0.371293
Lsat_1_v5_gn_2_130181.1	darkmagenta	0.174583	0.495926	0.740462	0.867624	0.631451	-0.374644	0.138635	-0.141756	-0.559903	-0.461101	0.258493
Lsat_1_v5_gn_2_130220.1	darkmagenta	-0.300556	-0.133393	0.356462	0.101491	-0.0742542	-0.02365	0.503898	0.0765349	0.325988	-0.0594985	0.0568731
Lsat_1_v5_gn_2_130241.1	greenyellow	-0.791759	0.127685	0.409517	-0.19149	-0.459238	0.436659	0.898635	0.743979	0.453505	-0.483741	-0.0394038
Lsat_1_v5_gn_2_130341.1	darkmagenta	-0.270479	-0.840338	-0.1935	-0.425933	-0.552943	0.257506	0.115607	-0.126709	0.890016	0.71094	0.100821
Lsat_1_v5_gn_2_130401.1	honeydew1	0.68718	-0.586997	-0.361716	0.140206	-0.0914136	-0.0506923	-0.365684	-0.506919	0.0583776	0.654661	0.280955
Lsat_1_v5_gn_2_130500.1	honeydew1	0.550093	-0.471425	-0.67023	-0.245234	-0.0333745	-0.0839138	-0.689498	-0.515627	0.028371	0.68772	-0.00452682
Lsat_1_v5_gn_2_130521.1	darkmagenta	-0.379281	-0.71664	-0.195118	-0.518981	-0.592398	0.29888	0.237946	0.0262	0.874312	0.543225	-0.0521094
Lsat_1_v5_gn_2_130560.1	palevioletred3	-0.595953	0.432892	-0.180311	-0.591471	-0.370053	0.20618	0.253296	0.739358	0.0431952	-0.525988	-0.153196
Lsat_1_v5_gn_2_130620.1	darkslateblue	-0.311409	0.837369	0.345489	0.158263	0.098439	3.10686e-05	0.397609	0.650806	-0.491076	-0.929221	0.0201913
Lsat_1_v5_gn_2_130781.1	honeydew1	0.0117335	-0.408894	-0.16451	-0.196608	0.0884227	0.229216	-0.396173	-0.428331	0.285298	0.544085	-0.367153
Lsat_1_v5_gn_2_131280.1	darkslateblue	-0.144768	0.805663	0.0164717	-0.0487504	0.336276	-0.131042	-0.0849555	0.335561	-0.595415	-0.694604	-0.299484
Lsat_1_v5_gn_2_131301.1	honeydew1	-0.326304	0.774957	-0.108506	-0.304154	-0.0276106	0.308403	0.122677	0.677345	-0.430944	-0.791372	-0.453312
Lsat_1_v5_gn_2_131360.1	honeydew1	0.423356	0.33635	-0.299983	0.0221376	0.0719397	-0.0575007	-0.177733	0.13717	-0.508978	-0.258749	-0.018103
Lsat_1_v5_gn_2_131381.1	darkolivegreen	0.224254	0.648427	0.456656	0.65487	0.922944	-0.509015	-0.27142	-0.326729	-0.745274	-0.408373	-0.0342281
Lsat_1_v5_gn_2_131440.1	grey	0.0586108	0.276762	-0.131852	-0.0668035	0.0100326	0.339877	-0.124638	0.211294	-0.269412	-0.234566	-0.286115
Lsat_1_v5_gn_2_131421.1	darkmagenta	-0.448654	-0.536999	-0.302226	-0.668991	-0.524165	0.18417	0.075554	0.0690065	0.750356	0.448803	-0.134627
Lsat_1_v5_gn_2_131460.1	lightyellow	0.517983	-0.483319	-0.541866	-0.163699	0.18025	-0.238356	-0.790868	-0.72677	0.0282346	0.760277	-0.0601955
Lsat_1_v5_gn_2_131480.1	honeydew1	0.653954	-0.42249	-0.389086	0.0815659	0.322881	-0.302241	-0.780565	-0.806735	-0.111748	0.711278	0.0229849
Lsat_1_v5_gn_2_131500.1	darkmagenta	0.751683	0.132726	0.132139	0.70571	0.624544	-0.525344	-0.384084	-0.580339	-0.620007	0.0589389	0.23004
Lsat_1_v5_gn_2_131520.1	darkmagenta	-0.271755	-0.789709	-0.085492	-0.337995	-0.736934	0.450199	0.446436	0.135402	0.892604	0.512507	0.16922
Lsat_1_v5_gn_2_110721.1	darkslateblue	0.0719274	-0.730211	-0.583909	-0.585793	-0.699939	0.456507	-0.0199993	0.0429915	0.630912	0.62817	-0.0543028
Lsat_1_v5_gn_2_110741.1	greenyellow	0.92149	-0.0814495	-0.136361	0.56457	0.576494	-0.566162	-0.68941	-0.769955	-0.557845	0.370774	0.326666
Lsat_1_v5_gn_2_110761.1	lightyellow	0.272996	-0.33164	0.376387	0.543201	0.288816	-0.181909	0.0649818	-0.521583	0.094342	0.311779	0.11105
Lsat_1_v5_gn_2_110841.1	greenyellow	0.949212	-0.0579605	-0.377411	0.35448	0.384115	-0.47446	-0.656883	-0.600947	-0.56694	0.311059	0.249924
Lsat_1_v5_gn_2_110861.1	lightyellow	0.200868	-0.458823	0.363769	0.463218	0.182255	-0.105617	0.116464	-0.506727	0.251573	0.405978	0.107194
Lsat_1_v5_gn_2_111060.1	greenyellow	0.881329	-0.469267	-0.463372	0.184238	0.144398	-0.314375	-0.602227	-0.685979	-0.165515	0.664585	0.252264
Lsat_1_v5_gn_2_84821.1	lightyellow	-0.314549	-0.052317	0.437671	0.234339	-0.17943	-0.0567809	0.58775	0.202208	0.253345	-0.188126	0.283552
Lsat_1_v5_gn_2_84960.1	lightyellow	-0.479124	0.345745	0.936482	0.526005	0.326655	0.00554149	0.555865	0.16481	-0.00242421	-0.476886	0.00985745
Lsat_1_v5_gn_2_84981.1	honeydew1	0.221373	-0.760739	-0.703486	-0.560279	-0.424612	0.101118	-0.42916	-0.33545	0.504016	0.8315	-0.00976749
Lsat_1_v5_gn_2_85000.1	darkmagenta	-0.282042	-0.671802	0.133698	-0.152957	-0.476809	0.578775	0.471186	0.0416664	0.790142	0.420651	-0.104537
Lsat_1_v5_gn_2_85040.1	honeydew1	0.405933	-0.850433	-0.193833	0.0634728	-0.289626	0.147697	-0.0690288	-0.437731	0.483113	0.793209	0.273394
Lsat_1_v5_gn_2_80160.1	lightyellow	-0.185358	0.364416	0.587976	0.483881	-0.00845317	-0.103679	0.619513	0.398455	-0.164259	-0.57774	0.436723
Lsat_1_v5_gn_2_80201.1	darkslateblue	-0.184914	0.682516	-0.0241719	-0.120856	0.342334	-0.117703	-0.215425	0.207882	-0.492115	-0.524057	-0.368768
Lsat_1_v5_gn_2_80180.1	darkmagenta	0.47879	0.456465	-0.234897	0.191451	0.490572	-0.548602	-0.64957	-0.257196	-0.737441	-0.152703	0.130366
Lsat_1_v5_gn_2_80220.1	darkmagenta	-0.389514	-0.732399	-0.0135322	-0.356776	-0.611085	0.500577	0.378785	0.0903284	0.894198	0.497568	0.0114827
Lsat_1_v5_gn_2_80301.1	honeydew1	0.730973	-0.605839	-0.369123	0.169492	0.0918462	-0.287265	-0.614495	-0.718805	0.0264943	0.799823	0.374123
Lsat_1_v5_gn_2_111181.1	greenyellow	-0.80732	-0.124893	0.180839	-0.447587	-0.405328	0.331268	0.521996	0.453432	0.647518	-0.0750169	-0.0975068
Lsat_1_v5_gn_2_111220.1	greenyellow	-0.756439	-0.335794	0.284467	-0.292929	-0.489086	0.249406	0.608889	0.333804	0.781794	0.0730996	0.0601928
Lsat_1_v5_gn_2_111241.1	coral1	0.449061	0.218692	0.480024	0.854551	0.746694	-0.601232	-0.290203	-0.56868	-0.539013	-0.0334857	0.355642
Lsat_1_v5_gn_2_111261.1	darkmagenta	-0.217713	-0.788494	-0.108478	-0.324636	-0.712293	0.438849	0.461027	0.109404	0.863664	0.507083	0.0739729
Lsat_1_v5_gn_2_111280.1	darkmagenta	-0.501659	-0.406829	-0.307528	-0.747355	-0.590257	0.727865	0.141433	0.301943	0.691368	0.283362	-0.500855
Lsat_1_v5_gn_2_111320.1	darkmagenta	-0.297777	-0.781118	-0.421202	-0.6683	-0.790873	0.463926	0.15752	0.12958	0.882031	0.604011	-0.00782534
Lsat_1_v5_gn_2_111341.1	coral1	0.251158	0.0892172	0.67113	0.844898	0.723506	-0.499109	-0.0986929	-0.586337	-0.29856	0.0288066	0.231214
Lsat_1_v5_gn_2_111361.1	lightyellow	0.0285108	-0.055923	0.567092	0.54716	0.518984	-0.412331	-0.0934549	-0.511953	-0.0370917	0.152071	0.205257
Lsat_1_v5_gn_2_111420.1	darkseagreen4	0.592614	0.388273	-0.167791	0.318138	0.777735	-0.598368	-0.78596	-0.582693	-0.773822	-0.00614199	-0.105798
Lsat_1_v5_gn_2_87921.1	darkmagenta	-0.241555	-0.366805	-0.592263	-0.771806	-0.521755	0.227797	-0.182904	0.157673	0.482626	0.382932	-0.118889
Lsat_1_v5_gn_2_87941.1	honeydew1	-0.342737	0.836692	0.0656094	-0.14379	0.141626	0.0682621	0.178275	0.576383	-0.481059	-0.841094	-0.371236
Lsat_1_v5_gn_2_87960.1	darkslateblue	-0.00784619	0.720008	0.183687	0.164702	0.41944	0.0167888	-0.135759	0.193777	-0.622388	-0.592451	-0.321193
Lsat_1_v5_gn_2_87981.1	darkmagenta	0.141934	0.490216	0.282784	0.417807	0.268774	-0.0797093	0.0240765	0.160889	-0.508981	-0.457865	0.122389
Lsat_1_v5_gn_2_88001.1	darkslateblue	0.31708	-0.289393	0.174747	0.382121	0.260653	-0.0888811	-0.244997	-0.478442	0.0140029	0.38713	0.211393
Lsat_1_v5_gn_2_88021.1	greenyellow	0.713762	-0.306724	-0.316515	0.214627	0.189477	-0.381208	-0.517769	-0.567395	-0.200001	0.491076	0.306444
Lsat_1_v5_gn_2_88041.1	darkslateblue	0.209188	-0.788475	-0.0417648	0.0873289	-0.235909	0.00135003	0.0014262	-0.424084	0.539892	0.715534	0.335587
Lsat_1_v5_gn_2_88061.1	grey	0.246791	-0.0286856	0.286177	0.492426	0.372325	-0.485266	-0.16554	-0.396249	-0.172387	0.132705	0.48263
Lsat_1_v5_gn_2_88081.1	honeydew1	0.425006	-0.807598	-0.44852	-0.14099	-0.358977	-0.0744341	-0.308113	-0.434192	0.415323	0.834236	0.337434
Lsat_1_v5_gn_2_88141.1	honeydew1	-0.117375	-0.0971202	-0.237162	-0.277624	0.0774381	-0.177388	-0.391944	-0.216768	0.0993507	0.260727	-0.0693953
Lsat_1_v5_gn_2_88160.1	darkslateblue	-0.136963	-0.686719	-0.245912	-0.37173	-0.735512	0.294638	0.335026	0.149885	0.71842	0.44652	0.27525
Lsat_1_v5_gn_2_88180.1	darkmagenta	-0.29857	-0.757161	-0.289993	-0.570539	-0.65339	0.483126	0.251814	0.0587113	0.875518	0.567792	-0.195848
Lsat_1_v5_gn_2_88200.1	lightyellow	0.390339	-0.271268	-0.710253	-0.411828	-0.026769	-0.234534	-0.697904	-0.373671	-0.0332075	0.504991	-0.0406387
Lsat_1_v5_gn_2_88240.1	lightyellow	0.0182124	-0.166517	0.759936	0.742554	0.296259	-0.314967	0.311114	-0.318909	0.106861	0.0792517	0.505814
Lsat_1_v5_gn_2_92340.1	honeydew1	-0.0625282	-0.707442	-0.39519	-0.505016	-0.431028	0.56188	-0.128622	-0.145657	0.649326	0.673103	-0.323529
Lsat_1_v5_gn_2_92400.1	honeydew1	-0.197953	-0.754141	-0.457784	-0.661732	-0.580052	0.384924	-0.0853501	-0.0670085	0.780212	0.697257	-0.165988
Lsat_1_v5_gn_2_92421.1	darkseagreen4	-0.692753	-0.000969653	0.226334	-0.318935	-0.611027	0.667086	0.780365	0.773688	0.509105	-0.335428	-0.0352938
Lsat_1_v5_gn_2_92520.1	darkmagenta	-0.41312	-0.228025	0.363858	0.0498967	-0.293259	0.322089	0.588957	0.231112	0.476247	-0.0311753	0.0287909
Lsat_1_v5_gn_2_92580.1	darkmagenta	0.063746	0.824526	-0.155472	-0.065	0.252715	-0.109596	-0.259476	0.353092	-0.744107	-0.665264	-0.192076
Lsat_1_v5_gn_2_92620.1	floralwhite	-0.405406	-0.24564	-0.0903855	-0.470861	-0.445151	0.829369	0.253335	0.339148	0.497499	0.0985894	-0.477256
Lsat_1_v5_gn_2_92640.1	darkslateblue	0.139689	-0.825345	-0.256003	-0.197336	-0.297679	0.136626	-0.195877	-0.423452	0.598566	0.823267	0.130464
Lsat_1_v5_gn_2_92680.1	greenyellow	0.797532	0.00158921	-0.443969	0.166505	0.260276	-0.223107	-0.667186	-0.43032	-0.524484	0.243506	0.0660881
Lsat_1_v5_gn_2_92701.1	honeydew1	-0.147255	0.725379	-0.0752161	-0.138263	-0.103102	0.174898	0.140774	0.684231	-0.489292	-0.756536	-0.11239
Lsat_1_v5_gn_2_92740.1	darkslateblue	-0.0686688	0.828616	0.253588	0.211371	0.678795	-0.212621	-0.24361	0.0293458	-0.708801	-0.621738	-0.393273
Lsat_1_v5_gn_2_92760.1	honeydew1	0.111638	-0.852534	-0.118868	-0.0620614	-0.127814	-0.138013	-0.206929	-0.601941	0.620754	0.882337	0.222899
Lsat_1_v5_gn_2_92781.1	darkmagenta	0.0124296	0.408009	0.772599	0.804035	0.407232	-0.331121	0.411474	0.0260052	-0.364754	-0.500295	0.370117
Lsat_1_v5_gn_2_92861.1	darkmagenta	-0.66559	-0.489134	-0.0683533	-0.611526	-0.729164	0.546885	0.505483	0.399432	0.877502	0.212232	-0.178805
Lsat_1_v5_gn_2_128800.1	lightyellow	0.0270304	-0.057058	0.500168	0.47206	0.427479	-0.00429816	0.117822	-0.366379	-0.00536894	0.0527015	-0.137856
Lsat_1_v5_gn_2_128820.1	darkmagenta	0.202749	0.417552	-0.140834	0.0567486	0.51611	-0.239668	-0.536341	-0.226914	-0.538743	-0.146121	-0.201435
Lsat_1_v5_gn_2_128840.1	darkmagenta	0.0515631	-0.674936	-0.157821	-0.0976418	-0.483504	0.159126	0.11492	-0.0808465	0.560533	0.548351	0.454568
Lsat_1_v5_gn_2_128861.1	palevioletred3	0.617041	-0.275802	-0.310195	0.135367	0.383455	-0.24782	-0.72671	-0.739295	-0.210374	0.556812	-0.120404
Lsat_1_v5_gn_2_128901.1	darkmagenta	-0.203035	-0.665498	-0.42681	-0.584976	-0.53508	0.107331	0.00472744	-0.0572677	0.717439	0.586478	-0.0295181
Lsat_1_v5_gn_2_128940.1	darkmagenta	0.0744735	-0.626892	0.376725	0.4087	0.0229801	-0.241988	0.128735	-0.498602	0.460918	0.555462	0.402005
Lsat_1_v5_gn_2_128961.1	lightyellow	-0.0318184	-0.137271	0.751647	0.679133	0.39892	-0.251022	0.217556	-0.392934	0.103456	0.102614	0.224812
Lsat_1_v5_gn_2_128981.1	lightyellow	-0.526809	0.0745664	0.701413	0.236612	-0.012868	0.453188	0.679401	0.292026	0.289916	-0.309776	-0.219806
Lsat_1_v5_gn_2_54721.1	honeydew1	-0.337125	0.639476	0.726665	0.517086	0.28185	-0.261353	0.523962	0.36569	-0.327585	-0.756184	0.270615
Lsat_1_v5_gn_2_54741.1	honeydew1	-0.630596	0.559161	0.553797	0.0811987	-0.132688	0.330316	0.807568	0.770686	-0.0223945	-0.831004	-0.101561
Lsat_1_v5_gn_2_54780.1	darkslateblue	-0.0936392	0.850624	0.509008	0.479315	0.756425	-0.30478	-0.00941936	0.0490134	-0.694984	-0.708734	-0.176103
Lsat_1_v5_gn_2_54800.1	honeydew1	0.061166	0.764657	0.539957	0.642033	0.647055	-0.478792	0.054622	0.0214552	-0.715287	-0.681292	0.14684
Lsat_1_v5_gn_2_54860.1	honeydew1	0.676807	-0.805392	-0.474724	0.0175369	-0.191571	-0.181134	-0.410415	-0.610878	0.256645	0.879889	0.402049
Lsat_1_v5_gn_2_55000.1	lightyellow	-0.433498	0.576558	0.617541	0.306166	0.15242	0.0588222	0.640707	0.478191	-0.188403	-0.759635	-0.157346
Lsat_1_v5_gn_2_55181.1	darkmagenta	-0.197032	-0.747805	0.257064	0.0481845	-0.341774	0.123194	0.37728	-0.185642	0.776498	0.547513	0.237722
Lsat_1_v5_gn_2_55240.1	darkmagenta	0.542803	0.446775	-0.173419	0.273963	0.413063	-0.39964	-0.431613	-0.170379	-0.737659	-0.239051	0.0821254
Lsat_1_v5_gn_2_55301.1	darkmagenta	-0.1828	-0.877093	-0.172445	-0.373707	-0.561482	0.415684	0.209779	-0.130799	0.884991	0.700284	-0.0970752
Lsat_1_v5_gn_2_55280.1	darkmagenta	-0.147353	-0.869478	-0.240512	-0.418819	-0.565434	0.485056	0.152958	-0.124841	0.858046	0.711641	-0.158364
Lsat_1_v5_gn_2_55341.1	lightyellow	-0.222637	0.0119334	0.81108	0.585891	0.354956	-0.0153716	0.366787	-0.175631	0.101952	-0.0961714	0.0545319
Lsat_1_v5_gn_2_55360.1	greenyellow	-0.805013	0.364543	0.449669	-0.172751	-0.0103096	0.35403	0.457696	0.461491	0.1912	-0.499209	-0.498181
Lsat_1_v5_gn_2_98701.1	darkmagenta	-0.782453	-0.0978582	-0.156409	-0.7569	-0.708083	0.570559	0.452325	0.693546	0.622436	-0.132307	-0.270411
Lsat_1_v5_gn_2_98721.1	darkslateblue	0.0615167	0.667957	0.338844	0.398278	0.859352	-0.439421	-0.36375	-0.272109	-0.673371	-0.397448	-0.238268
Lsat_1_v5_gn_2_98781.1	coral1	0.297027	0.370326	0.509119	0.760648	0.716515	-0.694687	-0.223829	-0.438217	-0.566286	-0.195453	0.325536
Lsat_1_v5_gn_2_98861.1	darkmagenta	-0.276171	-0.283043	-0.134924	-0.279464	-0.617136	0.0530838	0.423855	0.346427	0.446469	0.0467264	0.313996
Lsat_1_v5_gn_2_98881.1	darkmagenta	0.120705	0.657568	0.214161	0.330818	0.529738	-0.366938	-0.216674	0.006029	-0.663367	-0.482038	0.0728225
Lsat_1_v5_gn_2_98901.1	honeydew1	0.199496	-0.279455	0.172031	0.287701	-0.270736	-0.0704152	0.227846	0.0143073	0.138562	0.144065	0.552689
Lsat_1_v5_gn_2_98921.1	darkmagenta	-0.342747	-0.736909	0.0585138	-0.241988	-0.487539	0.215983	0.326204	-0.0715963	0.855272	0.540378	0.0835031
Lsat_1_v5_gn_2_119361.1	darkmagenta	-0.26313	-0.494903	0.326543	0.083566	0.0308879	-0.0291711	0.104897	-0.354739	0.555531	0.453682	-0.0705748
Lsat_1_v5_gn_2_119400.1	darkmagenta	0.0392524	0.926107	0.162536	0.239675	0.446143	-0.218242	-0.0936407	0.299641	-0.820964	-0.799812	-0.125398
Lsat_1_v5_gn_2_119480.1	darkmagenta	-0.78815	-0.372427	0.00530609	-0.621783	-0.780187	0.665609	0.648212	0.587335	0.868258	0.0498805	-0.182649
Lsat_1_v5_gn_2_119560.1	darkmagenta	-0.195827	-0.350804	-0.510925	-0.692918	-0.50504	0.730489	-0.0832263	0.204005	0.433713	0.30236	-0.467774
Lsat_1_v5_gn_2_119580.1	floralwhite	-0.125773	-0.34096	-0.350901	-0.500999	-0.426216	0.741361	0.0227806	0.171649	0.398452	0.264386	-0.420215
Lsat_1_v5_gn_2_119601.1	darkmagenta	-0.551195	-0.503039	0.000772261	-0.452491	-0.787858	0.539041	0.655248	0.472819	0.842088	0.170645	0.0839991
Lsat_1_v5_gn_2_119660.1	greenyellow	0.721352	-0.501753	-0.415067	0.0837212	-0.123481	-0.0714597	-0.329859	-0.410945	-0.000565755	0.562223	0.270708
Lsat_1_v5_gn_2_119680.1	honeydew1	0.483536	-0.777202	-0.197743	0.118193	0.0392476	-0.0828929	-0.364875	-0.739694	0.330591	0.867976	0.075586
Lsat_1_v5_gn_2_119701.1	darkslateblue	0.187541	0.849363	0.063702	0.247912	0.673149	-0.317871	-0.360441	0.00236033	-0.874106	-0.602902	-0.238661
Lsat_1_v5_gn_2_119720.1	darkslateblue	0.0430548	-0.817254	0.0444546	0.0273236	-0.302147	0.21274	0.173927	-0.326647	0.670323	0.675686	0.174377
Lsat_1_v5_gn_2_119741.1	darkslateblue	0.206543	-0.69694	0.148374	0.308554	0.036989	-0.317906	-0.112848	-0.616392	0.423059	0.710543	0.526144
Lsat_1_v5_gn_2_117820.1	darkmagenta	-0.00867705	0.861166	0.391279	0.418949	0.560348	-0.320078	0.0177806	0.191373	-0.737343	-0.757985	-0.0346157
Lsat_1_v5_gn_2_117840.1	greenyellow	0.786565	-0.0386387	-0.162424	0.441826	0.475717	-0.522309	-0.605895	-0.626832	-0.501448	0.290575	0.288709
Lsat_1_v5_gn_2_117861.1	greenyellow	-0.596047	-0.149385	0.374503	-0.119941	-0.212064	0.446608	0.355379	0.235051	0.493545	0.00597851	-0.142849
Lsat_1_v5_gn_2_117881.1	honeydew1	0.0926845	-0.6563	-0.488568	-0.423287	-0.206976	0.0100957	-0.402058	-0.410391	0.475608	0.763606	-0.0553222
Lsat_1_v5_gn_2_117921.1	darkseagreen4	-0.481633	-0.095556	0.114233	-0.241096	-0.668815	0.375091	0.785908	0.689582	0.474104	-0.258543	0.189332
Lsat_1_v5_gn_2_117981.1	darkmagenta	0.717076	0.320397	0.0120787	0.560371	0.710047	-0.324216	-0.575421	-0.504964	-0.77114	-0.0351989	-0.0170196
Lsat_1_v5_gn_2_118001.1	darkslateblue	-0.145899	0.923979	0.215157	0.145708	0.326228	0.0905119	0.0868001	0.480921	-0.689399	-0.878169	-0.268976
Lsat_1_v5_gn_2_118081.1	darkmagenta	-0.0489583	-0.301306	-0.321943	-0.440057	-0.234717	0.177446	-0.184433	-0.0349258	0.311168	0.340036	-0.293424
Lsat_1_v5_gn_2_118160.1	lightyellow	-0.355564	0.395928	0.415544	0.173409	-0.187295	0.0113057	0.721315	0.605814	-0.0527446	-0.650874	0.198784
Lsat_1_v5_gn_2_83180.1	darkmagenta	-0.18906	-0.573537	0.556586	0.37228	-0.0938628	-0.00454075	0.439881	-0.263154	0.598471	0.382821	0.307561
Lsat_1_v5_gn_2_83240.1	lightyellow	-0.474324	0.00937603	0.741583	0.329098	0.149566	0.0443599	0.487181	0.0407363	0.277926	-0.153793	0.0242677
Lsat_1_v5_gn_2_83280.1	darkmagenta	0.0845779	-0.509553	-0.436455	-0.426345	-0.473011	0.466552	-0.0783434	-0.00851041	0.398524	0.452485	-0.106284
Lsat_1_v5_gn_2_85100.1	darkmagenta	-0.00757911	-0.843792	-0.120836	-0.198279	-0.425534	0.420704	0.160129	-0.227222	0.751561	0.700599	-0.0445347
Lsat_1_v5_gn_2_85140.1	darkmagenta	0.0193319	-0.852092	-0.144392	-0.201729	-0.430372	0.406108	0.142548	-0.236432	0.742836	0.713836	-0.0345781
Lsat_1_v5_gn_2_85160.1	darkmagenta	-0.265014	-0.800127	-0.0800397	-0.341084	-0.582426	0.467648	0.352807	-0.00615748	0.890306	0.578669	-0.043073
Lsat_1_v5_gn_2_85181.1	darkmagenta	0.732942	0.374987	-0.101524	0.482364	0.770036	-0.509557	-0.638715	-0.554181	-0.827433	-0.056716	-0.0781348
Lsat_1_v5_gn_2_85201.1	darkmagenta	0.504432	0.438435	0.0330668	0.474621	0.605643	-0.557841	-0.513311	-0.354562	-0.751876	-0.18034	0.277758
Lsat_1_v5_gn_2_85220.1	darkmagenta	0.459322	0.440974	0.337296	0.671872	0.785717	-0.521528	-0.388951	-0.459455	-0.726401	-0.206756	0.0891766
Lsat_1_v5_gn_2_85241.1	darkslateblue	-0.341969	0.670433	0.434913	0.217648	0.015391	-0.187714	0.520965	0.59461	-0.322455	-0.819846	0.232473
Lsat_1_v5_gn_2_54320.1	darkslateblue	-0.104079	0.906955	0.0823937	0.0640074	0.345979	-0.0972439	-0.10495	0.398983	-0.718601	-0.789063	-0.172997
Lsat_1_v5_gn_2_54340.1	darkmagenta	-0.359461	-0.293651	0.59987	0.304737	-0.283765	0.270084	0.707556	0.212344	0.505512	-0.00449459	0.352366
Lsat_1_v5_gn_2_54380.1	darkmagenta	-0.568524	-0.506392	0.355964	-0.121365	-0.347371	0.300559	0.556481	0.0681562	0.804689	0.256314	-0.0544689
Lsat_1_v5_gn_2_54440.1	darkseagreen4	-0.583279	-0.0777673	0.425065	-0.0211219	-0.4554	0.248561	0.728453	0.538498	0.486733	-0.22499	0.249563
Lsat_1_v5_gn_2_89480.1	darkslateblue	-0.0553806	0.901365	0.298172	0.30732	0.563194	-0.285752	-0.0220391	0.205457	-0.753047	-0.785554	-0.229132
Lsat_1_v5_gn_2_118581.1	greenyellow	0.722861	-0.551309	-0.581885	-0.0307724	-0.274542	-0.14169	-0.339304	-0.346827	0.0400611	0.594595	0.41199
Lsat_1_v5_gn_2_118601.1	darkslateblue	-0.175253	0.39744	-0.148479	-0.235155	-0.0824668	-0.164535	-0.109772	0.331475	-0.241823	-0.344674	0.149427
Lsat_1_v5_gn_2_118741.1	darkmagenta	-0.503116	-0.728572	-0.150793	-0.570362	-0.728036	0.428567	0.356861	0.181267	0.969472	0.502109	0.0149854
Lsat_1_v5_gn_2_118780.1	grey	-0.103089	0.29015	-0.205331	-0.302081	0.053008	0.0979758	-0.17775	0.162018	-0.174742	-0.205719	-0.53447
Lsat_1_v5_gn_2_118801.1	grey	-0.0788995	-0.314839	-0.0513648	-0.159762	-0.337201	0.0525657	0.115875	0.0597318	0.333087	0.228399	0.247255
Lsat_1_v5_gn_2_118821.1	honeydew1	-0.751262	0.507639	0.401115	-0.156378	-0.241097	0.265207	0.670158	0.805787	0.0867314	-0.726119	-0.082346
Lsat_1_v5_gn_2_118860.1	honeydew1	-0.542721	0.676446	0.0472557	-0.310063	-0.191979	0.13998	0.407159	0.794424	-0.190266	-0.80172	-0.197005
Lsat_1_v5_gn_2_116020.1	honeydew1	-0.165562	-0.87454	-0.235141	-0.402341	-0.499291	0.198852	0.0132407	-0.223723	0.851906	0.785602	0.0778446
Lsat_1_v5_gn_2_116061.1	greenyellow	0.822439	0.324074	-0.273698	0.381349	0.513511	-0.511697	-0.701522	-0.417228	-0.82825	-0.0195687	0.209868
Lsat_1_v5_gn_2_116080.1	greenyellow	0.925692	-0.146621	-0.455914	0.250659	0.419997	-0.506275	-0.86241	-0.733893	-0.504628	0.480197	0.250072
Lsat_1_v5_gn_2_105320.1	lightyellow	0.342952	-0.671093	-0.710175	-0.454658	-0.497276	0.108161	-0.347138	-0.207073	0.369339	0.6949	0.131944
Lsat_1_v5_gn_2_133400.1	lightyellow	0.348936	-0.44771	-0.844624	-0.558918	-0.325275	-0.00417591	-0.616446	-0.232029	0.149378	0.608189	-0.00776767
Lsat_1_v5_gn_2_133440.1	darkslateblue	-0.191615	0.487422	-0.109901	-0.260314	-0.0452903	0.657905	0.0691432	0.505293	-0.271756	-0.502357	-0.573758
Lsat_1_v5_gn_2_133481.1	honeydew1	-0.578774	0.27171	0.323508	-0.164838	-0.107029	0.696021	0.491097	0.509656	0.161052	-0.439425	-0.579409
Lsat_1_v5_gn_2_133581.1	darkmagenta	-0.391049	-0.771008	0.00185583	-0.328496	-0.673779	0.345154	0.462461	0.110143	0.940567	0.503868	0.208492
Lsat_1_v5_gn_2_133601.1	honeydew1	0.620779	-0.723869	-0.473117	-0.0411898	-0.0514004	-0.163459	-0.525751	-0.670851	0.212964	0.864857	0.124272
Lsat_1_v5_gn_2_133640.1	honeydew1	-0.0349405	-0.556241	-0.0800592	-0.161793	-0.0660277	0.220825	-0.262013	-0.391958	0.447621	0.616106	-0.14508
Lsat_1_v5_gn_2_133660.1	darkmagenta	-0.469395	-0.568326	0.434587	0.0282632	-0.247541	0.148304	0.52012	-0.0716926	0.788232	0.350627	0.104681
Lsat_1_v5_gn_2_133681.1	darkmagenta	-0.198364	-0.573477	-0.64661	-0.814925	-0.602302	0.399289	-0.198297	0.0626763	0.625518	0.560512	-0.211655
Lsat_1_v5_gn_2_133700.1	honeydew1	0.306951	-0.412311	-0.321249	-0.105934	-0.0767738	-0.18156	-0.453615	-0.383383	0.127352	0.549738	0.320793
Lsat_1_v5_gn_2_124500.1	honeydew1	-0.266244	0.699852	0.64057	0.41739	0.357376	-0.102325	0.323912	0.343288	-0.420493	-0.729126	0.0328896
Lsat_1_v5_gn_2_124521.1	darkmagenta	-0.322358	-0.647793	0.373054	0.104622	-0.287869	0.00988279	0.422003	-0.153874	0.755564	0.44196	0.337255
Lsat_1_v5_gn_2_124580.1	honeydew1	-0.00918491	-0.858855	-0.170554	-0.207735	-0.255342	0.0436215	-0.165827	-0.469696	0.707367	0.858712	0.117693
Lsat_1_v5_gn_2_124621.1	darkmagenta	-0.73463	-0.169092	-0.0752875	-0.641188	-0.708009	0.729166	0.547729	0.676092	0.657399	-0.106152	-0.295406
Lsat_1_v5_gn_2_124860.1	darkmagenta	-0.578913	-0.450185	0.169787	-0.330169	-0.446553	0.636914	0.474919	0.222303	0.776421	0.218004	-0.305797
Lsat_1_v5_gn_2_129041.1	darkmagenta	-0.40485	-0.119399	-0.117958	-0.486264	-0.140692	0.336478	0.0117705	0.104561	0.371643	0.119225	-0.585589
Lsat_1_v5_gn_2_129080.1	darkseagreen4	0.66072	0.0663922	-0.512561	0.000309257	0.384049	-0.420846	-0.8573	-0.511536	-0.516797	0.277057	-0.0119901
Lsat_1_v5_gn_2_129120.1	darkseagreen4	-0.71543	0.21417	0.704973	0.142355	-0.171223	0.207521	0.907881	0.563911	0.319575	-0.531995	0.014706
Lsat_1_v5_gn_2_129141.1	honeydew1	-0.174427	0.379204	0.522671	0.37304	0.12956	0.000867616	0.482558	0.301431	-0.178122	-0.518968	0.0519799
Lsat_1_v5_gn_2_129181.1	honeydew1	0.186624	-0.651552	-0.308662	-0.22815	-0.521557	0.515137	0.0918098	-0.0322342	0.479198	0.513139	-0.0701214
Lsat_1_v5_gn_2_129281.1	darkmagenta	0.0307508	0.253869	-0.318511	-0.319136	-0.0491337	0.148384	-0.0481136	0.239544	-0.196682	-0.229156	-0.394627
Lsat_1_v5_gn_2_83541.1	greenyellow	0.778818	0.149945	-0.388221	0.20498	0.249088	-0.502765	-0.560542	-0.316974	-0.617228	0.072577	0.283923
Lsat_1_v5_gn_2_83561.1	darkmagenta	-0.285399	-0.532947	0.330567	0.0795202	-0.444902	0.121689	0.689517	0.099431	0.683869	0.214159	0.273124
Lsat_1_v5_gn_2_83581.1	coral1	-0.275194	-0.204566	-0.616531	-0.837395	-0.735515	0.318755	0.0201471	0.48128	0.400538	0.120578	-0.0463603
Lsat_1_v5_gn_2_83661.1	palevioletred3	-0.337728	0.388683	-0.187774	-0.432182	-0.336134	0.587499	0.167754	0.681671	-0.0826714	-0.471572	-0.365419
Lsat_1_v5_gn_2_83681.1	lightyellow	0.327811	-0.4087	-0.719748	-0.439076	-0.46072	-0.104048	-0.285933	-0.0459198	0.169066	0.439284	0.282181
Lsat_1_v5_gn_2_83701.1	honeydew1	-0.363292	-0.294806	-0.172442	-0.412956	-0.265661	-0.0850112	-0.0223671	0.0115959	0.464372	0.287221	0.0984998
Lsat_1_v5_gn_2_83740.1	darkmagenta	-0.392655	-0.785606	-0.255815	-0.591138	-0.748496	0.383912	0.275216	0.122631	0.950259	0.580634	0.0511254
Lsat_1_v5_gn_2_83781.1	darkmagenta	0.279436	0.277332	0.133115	0.308471	0.601175	-0.0143508	-0.388767	-0.365686	-0.465598	-0.0749814	-0.420079
Lsat_1_v5_gn_2_83800.1	grey	0.388746	0.141247	-0.157526	0.118514	0.348639	-0.269355	-0.478307	-0.311173	-0.391484	0.0824145	0.00183935
Lsat_1_v5_gn_2_83821.1	darkmagenta	0.617784	0.111673	0.208907	0.685105	0.757469	-0.718313	-0.503682	-0.719555	-0.545427	0.158223	0.369611
Lsat_1_v5_gn_2_83840.1	floralwhite	-0.508116	0.132848	-0.0953306	-0.491268	-0.450023	0.884411	0.451648	0.667344	0.260957	-0.345941	-0.62192
Lsat_1_v5_gn_2_83861.1	darkmagenta	-0.0812048	-0.802853	-0.0431163	-0.16206	-0.571208	0.199969	0.277341	-0.0633295	0.772004	0.606162	0.355011
Lsat_1_v5_gn_2_105441.1	darkslateblue	0.0328857	-0.797372	-0.104661	-0.122868	-0.344331	0.260722	-0.0152114	-0.317581	0.647204	0.715853	0.0726967
Lsat_1_v5_gn_2_105500.1	honeydew1	0.195826	-0.911255	-0.27619	-0.174369	-0.524684	0.136705	-0.00755732	-0.273083	0.672694	0.81332	0.369357
Lsat_1_v5_gn_2_105521.1	darkmagenta	0.63794	0.53823	-0.0917117	0.437341	0.541664	-0.349352	-0.41332	-0.193746	-0.879076	-0.327006	0.0523151
Lsat_1_v5_gn_2_105620.1	darkolivegreen	-0.063081	0.365301	0.689986	0.624359	0.786329	-0.270458	0.0050233	-0.33666	-0.322955	-0.248459	-0.171403
Lsat_1_v5_gn_2_105681.1	honeydew1	0.78702	-0.481361	-0.516933	0.0691391	0.174361	-0.392742	-0.786179	-0.758842	-0.129697	0.7484	0.275203
Lsat_1_v5_gn_2_105720.1	palevioletred3	0.491559	-0.278123	0.119206	0.473636	0.487839	-0.309311	-0.494258	-0.750526	-0.142299	0.491716	0.20491
Lsat_1_v5_gn_2_95441.1	darkmagenta	-0.683166	-0.245895	0.0286662	-0.530461	-0.681003	0.512302	0.605937	0.585814	0.702675	-0.0377709	-0.0823314
Lsat_1_v5_gn_2_95461.1	darkmagenta	-0.288832	-0.738892	-0.124238	-0.403549	-0.563354	0.594028	0.324502	0.0267709	0.845261	0.530459	-0.249694
Lsat_1_v5_gn_2_95480.1	darkmagenta	-0.354622	-0.579217	0.416941	0.091501	-0.24077	0.14655	0.431437	-0.126417	0.711568	0.375973	0.169573
Lsat_1_v5_gn_2_95521.1	darkmagenta	-0.430872	-0.171408	0.590356	0.28002	-0.174145	-0.246953	0.614894	0.144791	0.431181	-0.0582311	0.556427
Lsat_1_v5_gn_2_95580.1	darkmagenta	0.358768	0.439341	-0.0657005	0.221416	0.745794	-0.363001	-0.676381	-0.423369	-0.665527	-0.0872737	-0.200395
Lsat_1_v5_gn_2_95620.1	darkmagenta	0.223956	-0.790544	0.146922	0.295278	-0.152892	-0.156054	0.0716657	-0.511404	0.511698	0.698679	0.466684
Lsat_1_v5_gn_2_95641.1	darkmagenta	-0.616396	-0.254611	0.622364	0.120585	-0.228941	0.194764	0.758153	0.19689	0.627826	-0.0441585	0.0688767
Lsat_1_v5_gn_2_95660.1	darkmagenta	0.0885732	0.663273	0.134495	0.218142	0.433201	-0.23298	-0.11769	0.132836	-0.619692	-0.537807	-0.00284659
Lsat_1_v5_gn_2_95681.1	darkmagenta	0.270236	0.658816	-0.327593	-0.073755	0.256548	-0.126053	-0.462996	0.172527	-0.744794	-0.440382	-0.127238
Lsat_1_v5_gn_2_95760.1	darkmagenta	-0.605118	-0.502905	0.00824782	-0.496505	-0.738037	0.486406	0.628125	0.413585	0.872556	0.186558	-0.086827
Lsat_1_v5_gn_2_95861.1	darkmagenta	0.146087	0.833092	0.378104	0.50368	0.80478	-0.347088	-0.220839	-0.0876413	-0.844156	-0.626707	-0.214132
Lsat_1_v5_gn_2_95881.1	darkslateblue	-0.0401876	0.964038	0.256237	0.262354	0.496151	-0.116362	-0.0115913	0.339928	-0.795916	-0.855366	-0.220411
Lsat_1_v5_gn_2_95901.1	honeydew1	-0.160568	-0.779629	-0.399083	-0.552173	-0.444738	0.201902	-0.14243	-0.233679	0.757346	0.760412	-0.103084
Lsat_1_v5_gn_2_95920.1	greenyellow	0.869964	-0.529283	-0.449421	0.201154	0.116795	-0.364997	-0.581713	-0.718392	-0.11377	0.707939	0.34315
Lsat_1_v5_gn_2_95981.1	coral1	0.116132	0.129141	0.611948	0.652947	0.589108	-0.32653	-0.12492	-0.419697	-0.242408	-0.00822334	0.190999
Lsat_1_v5_gn_2_96001.1	darkmagenta	-0.832504	-0.314534	0.164749	-0.490355	-0.640316	0.466848	0.677142	0.515474	0.840645	0.00850551	-0.110988
Lsat_1_v5_gn_2_96161.1	coral1	-0.208079	-0.239709	-0.343025	-0.505123	-0.317427	0.0526867	-0.224653	0.0422243	0.315314	0.280865	0.0599685
Lsat_1_v5_gn_2_126181.1	darkmagenta	-0.0385824	-0.803341	0.198387	0.127356	-0.211589	0.0123044	0.240524	-0.401635	0.701549	0.657523	0.201573
Lsat_1_v5_gn_2_126241.1	darkslateblue	-0.243214	0.803099	-0.029517	-0.174632	0.0153186	0.0381082	0.109662	0.644535	-0.498206	-0.795501	-0.168189
Lsat_1_v5_gn_2_126280.1	floralwhite	0.0997137	-0.188187	-0.567433	-0.530721	-0.414046	0.668509	-0.133907	0.204243	0.135441	0.168864	-0.424857
Lsat_1_v5_gn_2_126301.1	lightyellow	-0.754898	0.370872	0.741317	0.196545	-0.0987502	0.0730444	0.839753	0.592341	0.189101	-0.64756	0.128836
Lsat_1_v5_gn_2_126320.1	darkolivegreen	0.23555	0.3891	0.309377	0.473767	0.69615	-0.0979328	-0.128539	-0.282451	-0.499714	-0.244816	-0.344752
Lsat_1_v5_gn_2_126340.1	honeydew1	0.015132	0.684699	0.375959	0.404451	0.516609	-0.234504	0.0739181	0.110707	-0.592728	-0.62018	-0.108246
Lsat_1_v5_gn_2_126361.1	darkmagenta	0.626527	0.299665	-0.346252	0.169067	0.284725	-0.288932	-0.611473	-0.200425	-0.679117	-0.0587678	0.127233
Lsat_1_v5_gn_2_126380.1	darkmagenta	-0.467112	-0.299371	-0.307517	-0.694723	-0.626581	0.823234	0.233623	0.429507	0.583987	0.133221	-0.477047
Lsat_1_v5_gn_2_80380.1	lightyellow	-0.0742173	0.0296294	0.707354	0.626734	0.278108	-0.0496031	0.415885	-0.10821	0.0201649	-0.150586	0.103338
Lsat_1_v5_gn_2_80401.1	greenyellow	0.8058	-0.119517	0.00441548	0.622154	0.602823	-0.6365	-0.55486	-0.80592	-0.457261	0.363529	0.367431
Lsat_1_v5_gn_2_80441.1	darkmagenta	-0.053613	-0.940699	-0.329627	-0.421244	-0.583762	0.283438	0.0411692	-0.213974	0.851127	0.819144	0.0814797
Lsat_1_v5_gn_2_80541.1	honeydew1	-0.805818	0.327587	0.448462	-0.152209	-0.249215	0.244024	0.72497	0.685984	0.270699	-0.578236	-0.0941233
Lsat_1_v5_gn_2_133761.1	darkmagenta	0.589849	0.537584	0.00831104	0.464357	0.626455	-0.504653	-0.464226	-0.281506	-0.853797	-0.284625	0.0753403
Lsat_1_v5_gn_2_133781.1	darkmagenta	-0.253976	-0.515644	0.399319	0.188217	-0.422634	0.234411	0.698883	0.112052	0.638015	0.190435	0.358902
Lsat_1_v5_gn_2_133800.1	darkmagenta	0.489884	0.528769	0.0752471	0.486431	0.784523	-0.52625	-0.516514	-0.418787	-0.818417	-0.244504	-0.0982129
Lsat_1_v5_gn_2_133820.1	darkmagenta	0.720468	0.202941	-0.410785	0.188379	0.559144	-0.517489	-0.845248	-0.570442	-0.689713	0.156437	-0.00211482
Lsat_1_v5_gn_2_133880.1	honeydew1	0.221129	0.258911	-0.138619	0.0183651	0.141989	-0.0681114	-0.151355	0.0554041	-0.331028	-0.173641	-0.18201
Lsat_1_v5_gn_2_133981.1	lightyellow	-0.349154	0.680912	0.805013	0.543333	0.458553	-0.172364	0.377023	0.235154	-0.381382	-0.728944	0.0189737
Lsat_1_v5_gn_2_47140.1	darkmagenta	-0.467164	-0.668614	0.0950658	-0.310249	-0.457224	0.283717	0.374033	0.00301652	0.88514	0.468394	-0.0597672
Lsat_1_v5_gn_2_47181.1	darkmagenta	-0.28264	-0.684597	-0.0667085	-0.288059	-0.491863	0.129562	0.243625	-0.0425895	0.780153	0.530375	0.212233
Lsat_1_v5_gn_2_47300.1	darkmagenta	-0.574166	-0.370391	0.454833	-0.0320495	-0.244589	0.245732	0.578703	0.0881777	0.690426	0.127663	-0.0902037
Lsat_1_v5_gn_2_47461.1	darkmagenta	-0.478665	-0.728491	-0.0791322	-0.478569	-0.749654	0.445321	0.497669	0.208443	0.967867	0.441614	-0.0124869
Lsat_1_v5_gn_2_47601.1	darkslateblue	0.235487	-0.791431	0.00762923	0.15053	-0.0761843	-0.00599719	-0.0951453	-0.563126	0.509804	0.780627	0.191697
Lsat_1_v5_gn_2_47620.1	darkmagenta	-0.159864	-0.397105	0.46805	0.286095	0.0317352	0.235119	0.347394	-0.221433	0.436683	0.261327	-0.135302
Lsat_1_v5_gn_2_47660.1	darkmagenta	0.593141	0.0386718	0.143961	0.576903	0.823423	-0.534904	-0.619457	-0.834322	-0.485721	0.271303	-0.0277492
Lsat_1_v5_gn_2_47681.1	darkmagenta	-0.491406	-0.65853	-0.00699679	-0.427208	-0.574399	0.497943	0.46165	0.131945	0.907147	0.407391	-0.17879
Lsat_1_v5_gn_2_104120.1	darkmagenta	-0.119713	-0.734166	0.0853569	-0.0295009	-0.416996	0.264623	0.224884	-0.141014	0.70178	0.568554	0.275212
Lsat_1_v5_gn_2_104201.1	darkslateblue	0.243142	-0.587865	-0.246091	-0.0801844	-0.104173	-0.117312	-0.413014	-0.458998	0.306952	0.689643	0.301966
Lsat_1_v5_gn_2_104220.1	darkmagenta	-0.411745	0.00770659	-0.471437	-0.772482	-0.756245	0.491686	0.33092	0.741177	0.327446	-0.210537	-0.17711
Lsat_1_v5_gn_2_104281.1	darkmagenta	0.545007	0.124349	0.144559	0.563029	0.82181	-0.458948	-0.547442	-0.742044	-0.521783	0.159683	-0.087288
Lsat_1_v5_gn_2_104380.1	lightyellow	-0.252157	0.38204	0.89787	0.715557	0.377619	-0.220833	0.576976	0.0970192	-0.170937	-0.527621	0.199206
Lsat_1_v5_gn_2_104400.1	darkolivegreen	0.311096	0.578596	0.377685	0.627243	0.977858	-0.444464	-0.399905	-0.455694	-0.752718	-0.294754	-0.192464
Lsat_1_v5_gn_2_104420.1	darkslateblue	0.304455	-0.820796	-0.290219	-0.0980522	-0.0968706	-0.0902139	-0.432956	-0.653361	0.467723	0.929786	0.176138
Lsat_1_v5_gn_2_104441.1	darkmagenta	0.0450535	-0.674122	0.171589	0.14503	-0.116072	-0.176443	0.140836	-0.41845	0.541802	0.582664	0.317547
Lsat_1_v5_gn_2_104460.1	darkmagenta	0.156311	0.529339	0.292127	0.469247	0.465762	-0.587937	-0.00338647	-0.0447107	-0.563301	-0.449233	0.368002
Lsat_1_v5_gn_2_104501.1	honeydew1	-0.440016	0.685344	0.122873	-0.163017	-0.207645	0.0981465	0.389848	0.801981	-0.265012	-0.805412	0.0722301
Lsat_1_v5_gn_2_104520.1	palevioletred3	0.362356	-0.0301913	-0.0985396	0.167017	0.439837	-0.229234	-0.472839	-0.533349	-0.259003	0.239128	-0.295356
Lsat_1_v5_gn_2_104540.1	lightyellow	-0.0226185	-0.153367	0.64136	0.631696	0.43424	-0.414186	0.102794	-0.480313	0.0921693	0.161636	0.283902
Lsat_1_v5_gn_2_104561.1	darkmagenta	-0.569127	-0.354502	0.639838	0.181403	-0.264896	0.155114	0.722511	0.156154	0.682398	0.0657151	0.269792
Lsat_1_v5_gn_2_104580.1	darkmagenta	0.0492361	0.940127	0.105509	0.180865	0.460139	-0.0923174	-0.0990358	0.322467	-0.830248	-0.808297	-0.273447
Lsat_1_v5_gn_2_104600.1	darkslateblue	-0.177352	0.456564	0.165664	0.0192289	0.021996	0.591661	0.315761	0.457458	-0.24381	-0.559648	-0.46285
Lsat_1_v5_gn_2_104621.1	darkmagenta	-0.309409	-0.822533	-0.263767	-0.543298	-0.624542	0.317345	0.128305	-0.0455926	0.911071	0.682291	0.00505233
Lsat_1_v5_gn_2_104640.1	darkmagenta	-0.460446	-0.643471	-0.213343	-0.59094	-0.574567	0.315336	0.233169	0.0702805	0.857334	0.486324	-0.120409
Lsat_1_v5_gn_2_104661.1	greenyellow	0.533118	-0.162698	-0.49192	-0.132963	-0.121269	0.0416595	-0.379296	-0.146596	-0.167803	0.26214	-0.0692752
Lsat_1_v5_gn_2_118380.1	palevioletred3	-0.411165	0.127512	-0.435338	-0.700936	-0.63429	0.277312	0.178133	0.692082	0.199859	-0.245948	-0.0210773
Lsat_1_v5_gn_2_118400.1	darkmagenta	-0.0410461	0.774598	-0.0248192	-0.00447973	0.464622	-0.235103	-0.232471	0.149158	-0.657042	-0.597991	-0.28501
Lsat_1_v5_gn_2_118420.1	lightyellow	0.234181	-0.371926	0.276183	0.46853	0.31494	-0.495966	-0.174412	-0.634392	0.109613	0.444178	0.410835
Lsat_1_v5_gn_2_118460.1	honeydew1	-0.184742	0.6816	0.758359	0.645507	0.418493	-0.227917	0.431512	0.25903	-0.467475	-0.763042	0.177137
Lsat_1_v5_gn_2_118500.1	grey	-0.30466	0.269632	0.300759	0.0265618	0.141607	0.484901	0.192848	0.206017	-0.042401	-0.311491	-0.530092
Lsat_1_v5_gn_2_81541.1	darkmagenta	0.0859357	0.849039	-0.166495	-0.039946	0.371877	-0.114706	-0.336416	0.269337	-0.791414	-0.646787	-0.277826
Lsat_1_v5_gn_2_81560.1	floralwhite	0.310887	-0.0991845	0.500844	0.748031	0.413302	-0.619411	0.11689	-0.466321	-0.12862	0.094825	0.548142
Lsat_1_v5_gn_2_81581.1	darkmagenta	-0.761437	-0.375349	0.314822	-0.30472	-0.398741	0.414778	0.615479	0.262772	0.820973	0.113878	-0.190757
Lsat_1_v5_gn_2_81641.1	darkmagenta	0.400337	0.575273	0.356782	0.718939	0.656621	-0.642591	-0.25913	-0.219839	-0.78465	-0.391062	0.413649
Lsat_1_v5_gn_2_81921.1	darkmagenta	-0.427943	-0.714416	-0.0568634	-0.424333	-0.725735	0.457517	0.437307	0.206336	0.915458	0.453611	0.135139
Lsat_1_v5_gn_2_81981.1	darkmagenta	0.580509	0.175673	0.311038	0.752032	0.633766	-0.557296	-0.342497	-0.528447	-0.561065	0.0139648	0.372236
Lsat_1_v5_gn_2_82001.1	darkslateblue	-0.056886	0.772141	0.629877	0.610097	0.696563	-0.231668	0.0349686	0.0255387	-0.666929	-0.678966	-0.102577
Lsat_1_v5_gn_2_82020.1	grey	0.28123	0.150411	-0.0715986	0.126838	0.397453	-0.298673	-0.382861	-0.346236	-0.349314	0.0332965	-0.104871
Lsat_1_v5_gn_2_82040.1	darkslateblue	0.207715	-0.727847	-0.0144973	0.0976477	-0.345624	-0.0302829	0.2311	-0.281114	0.514304	0.559838	0.337625
Lsat_1_v5_gn_2_82060.1	darkslateblue	-0.132418	-0.618723	-0.112081	-0.232553	-0.757975	0.355194	0.422991	0.261309	0.670719	0.34797	0.3633
Lsat_1_v5_gn_2_82080.1	honeydew1	0.448949	-0.896443	-0.477128	-0.18215	-0.312809	0.0791151	-0.319428	-0.520006	0.48275	0.929278	0.168244
Lsat_1_v5_gn_2_82160.1	darkmagenta	0.44237	0.35912	-0.223454	0.164478	0.327279	-0.321461	-0.391873	-0.129386	-0.599178	-0.174156	0.123381
Lsat_1_v5_gn_2_82180.1	lightyellow	-0.378919	0.256057	0.87922	0.548159	0.357137	-0.125718	0.438334	0.021831	-0.0027053	-0.35094	0.0709148
Lsat_1_v5_gn_2_82201.1	darkmagenta	-0.620392	-0.299325	-0.16962	-0.639602	-0.694427	0.53849	0.420459	0.510765	0.685775	0.0695288	-0.10311
Lsat_1_v5_gn_2_85381.1	lightyellow	-0.516573	0.167973	0.50929	0.102577	0.363774	0.0451697	0.160591	-0.0473647	0.146235	-0.149523	-0.337467
Lsat_1_v5_gn_2_85421.1	darkmagenta	-0.486378	-0.642831	0.253991	-0.150104	-0.485815	0.252015	0.513312	0.0675151	0.876951	0.387961	0.160651
Lsat_1_v5_gn_2_85480.1	darkmagenta	0.675105	0.305585	-0.15912	0.362408	0.739706	-0.520813	-0.853488	-0.615838	-0.760115	0.0859123	-0.00428022
Lsat_1_v5_gn_2_85500.1	darkmagenta	0.512431	0.616413	-0.0203006	0.41821	0.437251	-0.450013	-0.336697	-0.0322587	-0.861798	-0.4302	0.277849
Lsat_1_v5_gn_2_85541.1	darkmagenta	0.199529	0.848903	0.2651	0.477646	0.555846	-0.375946	-0.0923745	0.132414	-0.864294	-0.725643	0.0741586
Lsat_1_v5_gn_2_85661.1	greenyellow	-0.641345	-0.0823945	0.245797	-0.261015	-0.586175	0.563051	0.863432	0.665159	0.55007	-0.292536	-0.120511
Lsat_1_v5_gn_2_85701.1	darkseagreen4	-0.254914	0.0212664	0.296071	0.103336	-0.222255	0.106105	0.607527	0.316931	0.190149	-0.260573	0.0311471
Lsat_1_v5_gn_2_85720.1	darkmagenta	0.664069	0.417962	-0.380672	0.168216	0.486442	-0.537092	-0.690614	-0.319605	-0.806139	-0.112769	0.00642722
Lsat_1_v5_gn_2_85780.1	darkmagenta	0.527658	0.162195	0.293523	0.673961	0.744617	-0.701101	-0.415602	-0.644524	-0.522832	0.076369	0.301064
Lsat_1_v5_gn_2_85920.1	darkmagenta	-0.357592	-0.635033	0.179718	-0.174577	-0.308385	0.377329	0.299395	-0.105515	0.776427	0.474932	-0.136969
Lsat_1_v5_gn_2_82541.1	grey	-0.136063	-0.0532702	0.22657	0.18464	-0.116079	-0.0771233	0.225197	0.0670918	0.107211	-0.0541952	0.282052
Lsat_1_v5_gn_2_82580.1	greenyellow	0.821238	0.132506	-0.134576	0.481296	0.6733	-0.455706	-0.745042	-0.685978	-0.687358	0.198789	0.066143
Lsat_1_v5_gn_2_82620.1	darkmagenta	-0.136545	-0.814285	0.138795	-0.00457841	-0.285128	0.0738246	0.207311	-0.322369	0.779477	0.677885	0.218591
Lsat_1_v5_gn_2_82660.1	darkmagenta	0.0463003	0.860252	-0.028455	0.0557216	0.407637	-0.147423	-0.247273	0.276143	-0.772973	-0.681647	-0.161614
Lsat_1_v5_gn_2_82680.1	darkmagenta	0.298067	0.772894	0.118443	0.38783	0.661702	-0.424392	-0.314306	-0.0549263	-0.873247	-0.552977	0.000322094
Lsat_1_v5_gn_2_82701.1	darkmagenta	-0.496291	-0.483623	-0.245353	-0.63852	-0.469779	0.250567	0.148201	0.0933469	0.7335	0.378378	-0.199783
Lsat_1_v5_gn_2_82741.1	lightyellow	-0.0125904	0.398558	0.787257	0.780816	0.489034	-0.261167	0.321527	-0.0387385	-0.347816	-0.444716	0.242914
Lsat_1_v5_gn_2_82780.1	honeydew1	0.368014	-0.647435	0.127065	0.345641	0.098857	-0.083664	-0.182537	-0.641328	0.284015	0.684941	0.232332
Lsat_1_v5_gn_2_46981.1	honeydew1	-0.804639	0.422596	0.336871	-0.238016	-0.38547	0.281287	0.804897	0.863626	0.202936	-0.720752	-0.0780757
Lsat_1_v5_gn_2_127360.1	darkmagenta	0.153933	0.837931	0.170701	0.335289	0.551704	-0.274582	-0.156155	0.139987	-0.830703	-0.689495	-0.0442678
Lsat_1_v5_gn_2_127400.1	greenyellow	0.629042	-0.0545107	-0.141542	0.363012	0.284129	-0.0931686	-0.404333	-0.417385	-0.39031	0.203298	0.159567
Lsat_1_v5_gn_2_118901.1	honeydew1	-0.222953	-0.473984	-0.285931	-0.496717	-0.266205	0.173372	-0.134122	-0.147145	0.531132	0.479369	-0.32188
Lsat_1_v5_gn_2_118960.1	darkmagenta	-0.758996	-0.395622	0.243652	-0.361177	-0.551233	0.434956	0.626046	0.380273	0.846703	0.115158	0.0186423
Lsat_1_v5_gn_2_119040.1	lightyellow	-0.217341	-0.134731	0.780725	0.572933	0.317161	-0.117569	0.349812	-0.259742	0.223041	0.050804	0.186928
Lsat_1_v5_gn_2_129320.1	honeydew1	0.806817	-0.586326	-0.179019	0.401541	0.213321	-0.330475	-0.500838	-0.801519	-0.0414537	0.744343	0.37228
Lsat_1_v5_gn_2_129340.1	honeydew1	0.805652	-0.539232	-0.167268	0.417782	0.240749	-0.349679	-0.501537	-0.79427	-0.0829891	0.700801	0.368895
Lsat_1_v5_gn_2_129361.1	lightyellow	-0.537075	0.600678	0.778332	0.382223	0.304796	-0.00296885	0.635781	0.391931	-0.162038	-0.755155	-0.0993938
Lsat_1_v5_gn_2_129380.1	darkmagenta	-0.549531	-0.317592	0.609175	0.150732	-0.160285	-0.0344014	0.598509	0.0411495	0.626139	0.0912654	0.183983
Lsat_1_v5_gn_2_129401.1	honeydew1	-0.637567	0.36686	0.401585	-0.113441	-0.210669	0.326091	0.715234	0.663727	0.149695	-0.619664	-0.274403
Lsat_1_v5_gn_2_129441.1	greenyellow	-0.573179	-0.0742902	0.494317	0.0298441	-0.234982	0.420881	0.647894	0.347324	0.449968	-0.180971	-0.0676664
Lsat_1_v5_gn_2_129481.1	honeydew1	-0.421743	0.398023	0.438023	0.090681	0.178599	0.331128	0.407935	0.316035	-0.0643598	-0.497225	-0.434989
Lsat_1_v5_gn_2_98981.1	honeydew1	0.182892	-0.645241	-0.55844	-0.458112	-0.395614	0.509773	-0.289669	-0.203548	0.432462	0.660088	-0.247314
Lsat_1_v5_gn_2_99000.1	darkolivegreen	-0.452451	-0.545091	-0.0292025	-0.41439	-0.844759	0.507391	0.582768	0.442039	0.806969	0.217808	0.158709
Lsat_1_v5_gn_2_99021.1	honeydew1	0.684634	-0.663863	-0.366718	0.111692	0.170721	-0.35883	-0.665324	-0.863041	0.0887897	0.878856	0.194671
Lsat_1_v5_gn_2_99080.1	darkmagenta	-0.41131	-0.663708	0.196459	-0.141983	-0.347319	0.200969	0.340924	-0.107768	0.825112	0.48495	0.0615355
Lsat_1_v5_gn_2_99160.1	darkmagenta	-0.141308	-0.391016	-0.156274	-0.297603	-0.655699	0.586177	0.481678	0.371385	0.494179	0.111516	-0.0430194
Lsat_1_v5_gn_2_115560.1	honeydew1	0.480518	-0.153341	-0.525824	-0.159599	0.0933407	-0.395353	-0.628462	-0.41039	-0.192706	0.376565	0.0582496
Lsat_1_v5_gn_2_115601.1	darkmagenta	0.651708	0.282877	0.202378	0.704811	0.934699	-0.567418	-0.603033	-0.729551	-0.722989	0.0433331	0.0406826
Lsat_1_v5_gn_2_115661.1	darkmagenta	0.200829	0.375907	-0.391863	-0.200723	0.256694	-0.172858	-0.525365	-0.0466827	-0.473355	-0.137633	-0.204317
Lsat_1_v5_gn_2_115680.1	honeydew1	-0.804387	0.435762	0.523841	-0.100484	-0.175641	0.44581	0.732719	0.721347	0.173873	-0.686337	-0.282546
Lsat_1_v5_gn_2_115701.1	honeydew1	-0.114022	-0.0383667	0.153924	0.0377303	0.357325	-0.18356	-0.294918	-0.328327	0.0584889	0.218663	-0.141548
Lsat_1_v5_gn_2_115761.1	darkmagenta	-0.36236	-0.616136	-0.0773494	-0.424013	-0.491166	0.339919	0.167446	0.0314881	0.766916	0.485741	-0.060686
Lsat_1_v5_gn_2_115920.1	darkmagenta	0.596479	0.598436	0.091178	0.586638	0.790839	-0.574323	-0.482267	-0.363642	-0.924686	-0.315312	0.0750243
Lsat_1_v5_gn_2_115940.1	palevioletred3	0.595179	-0.234869	0.26712	0.690787	0.693742	-0.447809	-0.428786	-0.879138	-0.236129	0.452063	0.156344
Lsat_1_v5_gn_2_115960.1	honeydew1	-0.0203839	-0.789287	-0.61131	-0.661016	-0.581095	0.313326	-0.203355	-0.145743	0.695998	0.76914	-0.0815192
Lsat_1_v5_gn_2_115981.1	honeydew1	-0.211933	-0.878403	-0.268029	-0.469603	-0.560034	0.244738	0.0754285	-0.164838	0.891677	0.760013	0.0487597
Lsat_1_v5_gn_2_82860.1	darkmagenta	-0.517644	-0.611588	-0.292198	-0.717431	-0.835966	0.499984	0.376312	0.367275	0.899275	0.370685	-0.0382132
Lsat_1_v5_gn_2_82920.1	greenyellow	0.745185	0.280109	-0.269884	0.329228	0.342765	-0.416793	-0.461101	-0.256835	-0.710118	-0.0812635	0.234563
Lsat_1_v5_gn_2_92000.1	lightyellow	0.642337	-0.214041	-0.837632	-0.321159	-0.044627	-0.283876	-0.796814	-0.374311	-0.239572	0.476148	0.0862267
Lsat_1_v5_gn_2_92021.1	darkslateblue	0.149386	-0.626332	-0.444076	-0.349878	-0.682359	0.231166	0.18861	0.111006	0.510292	0.449085	0.312586
Lsat_1_v5_gn_2_92060.1	greenyellow	0.906248	-0.411517	-0.445822	0.233298	0.220374	-0.411079	-0.638871	-0.728663	-0.237677	0.628648	0.255119
Lsat_1_v5_gn_2_92080.1	honeydew1	0.860372	-0.526902	-0.483097	0.166376	0.103353	-0.367649	-0.589673	-0.703013	-0.106128	0.710002	0.31519
Lsat_1_v5_gn_2_92160.1	darkmagenta	-0.0619085	-0.839581	-0.222397	-0.340335	-0.471193	0.291948	0.0274623	-0.220491	0.768723	0.744965	0.00177593
Lsat_1_v5_gn_2_92181.1	lightyellow	0.306024	-0.330996	-0.596775	-0.37079	-0.290451	0.0767689	-0.303624	-0.101688	0.108811	0.387205	-0.00950282
Lsat_1_v5_gn_2_92220.1	darkslateblue	-0.375452	0.434099	0.103693	-0.17837	-0.246825	0.588314	0.441257	0.726096	-0.0769391	-0.595939	-0.217044
Lsat_1_v5_gn_2_92280.1	darkmagenta	0.510032	0.607988	0.111223	0.549636	0.81207	-0.567579	-0.531925	-0.37933	-0.904745	-0.312992	0.0518259
Lsat_1_v5_gn_2_92300.1	honeydew1	0.00358068	0.773033	0.590799	0.631175	0.586199	-0.352328	0.14924	0.123898	-0.675072	-0.724734	0.144787
Lsat_1_v5_gn_2_92320.1	honeydew1	0.119402	-0.700181	-0.26924	-0.25348	-0.168915	0.252874	-0.292259	-0.418979	0.50625	0.761485	-0.177668
Lsat_1_v5_gn_2_116140.1	honeydew1	-0.50574	0.842467	0.174571	-0.166144	0.0874433	0.128422	0.239923	0.669103	-0.384874	-0.869368	-0.329618
Lsat_1_v5_gn_2_116160.1	honeydew1	-0.0918833	-0.644769	-0.00593406	-0.111428	-0.0751511	-0.0388882	-0.0443106	-0.451084	0.582874	0.631826	-0.0771607
Lsat_1_v5_gn_2_116181.1	honeydew1	-0.00695958	-0.8631	-0.147004	-0.176005	-0.311442	-0.0476531	-0.0302175	-0.422776	0.730522	0.810455	0.203557
Lsat_1_v5_gn_2_116240.1	honeydew1	0.0147836	-0.809979	-0.238874	-0.247002	-0.230918	-0.0836801	-0.214134	-0.473822	0.653378	0.837541	0.175704
Lsat_1_v5_gn_2_116301.1	darkmagenta	-0.599435	-0.348882	-0.00952878	-0.493352	-0.73544	0.704311	0.638409	0.538499	0.726889	0.0219479	-0.278275
Lsat_1_v5_gn_2_83321.1	darkslateblue	-0.191139	0.729567	0.338113	0.194953	0.559159	-0.0677045	-0.0589673	0.101055	-0.535356	-0.610594	-0.492749
Lsat_1_v5_gn_2_83340.1	darkslateblue	0.249603	-0.741235	-0.572583	-0.403171	-0.637132	0.197597	0.00397742	-0.0657912	0.524249	0.626532	0.210888
Lsat_1_v5_gn_2_83360.1	greenyellow	0.797688	0.152627	-0.258675	0.384881	0.526059	-0.477955	-0.733611	-0.560495	-0.690042	0.154606	0.181007
Lsat_1_v5_gn_2_83381.1	darkslateblue	-0.0780574	-0.761216	-0.0199505	-0.134694	-0.239395	0.313076	0.105493	-0.336069	0.689313	0.662776	-0.19222
Lsat_1_v5_gn_2_119101.1	darkmagenta	0.304002	0.803328	0.0137278	0.274061	0.508843	-0.268813	-0.23131	0.104075	-0.880881	-0.636555	-0.126989
Lsat_1_v5_gn_2_119121.1	darkmagenta	0.553604	-0.130203	0.396124	0.83592	0.611242	-0.514934	-0.25887	-0.73185	-0.303855	0.267081	0.359425
Lsat_1_v5_gn_2_119141.1	lightyellow	0.166208	-0.146553	0.678021	0.783674	0.513008	-0.338531	0.00177497	-0.543896	-0.0405575	0.195107	0.362165
Lsat_1_v5_gn_2_119161.1	greenyellow	0.777828	-0.486318	-0.469238	0.129058	-0.100358	-0.214225	-0.342177	-0.446905	-0.0591299	0.554002	0.379025
Lsat_1_v5_gn_2_119180.1	greenyellow	0.77839	-0.497556	-0.432595	0.16437	-0.04137	-0.305502	-0.369894	-0.514091	-0.0551237	0.581598	0.393813
Lsat_1_v5_gn_2_119201.1	honeydew1	0.401706	-0.549165	-0.462707	-0.188836	0.0158055	0.0150262	-0.594029	-0.562984	0.179039	0.733159	-0.0787518
Lsat_1_v5_gn_2_119220.1	honeydew1	-0.576987	0.548682	0.0773019	-0.343611	-0.204177	0.463622	0.376504	0.733223	-0.0721539	-0.681234	-0.471853
Lsat_1_v5_gn_2_119240.1	honeydew1	0.0614503	0.824318	0.260413	0.350075	0.423396	-0.401751	0.0408883	0.24931	-0.73853	-0.753828	0.11726
Lsat_1_v5_gn_2_119280.1	darkmagenta	-0.300658	-0.722467	-0.330315	-0.602513	-0.727155	0.441656	0.226715	0.147586	0.851529	0.536785	-0.0158431
Lsat_1_v5_gn_2_119300.1	lightyellow	-0.519592	0.342034	0.816036	0.405756	0.0513161	-0.00257382	0.712901	0.393971	0.0549539	-0.561797	0.231166
Lsat_1_v5_gn_2_119341.1	palevioletred3	0.710578	-0.422734	0.00840609	0.507805	0.414541	-0.338978	-0.430633	-0.823438	-0.129369	0.588765	0.166858
Lsat_1_v5_gn_2_95040.1	darkslateblue	-0.582879	0.796912	0.502063	0.0758503	0.395228	0.080973	0.303128	0.432493	-0.315877	-0.801016	-0.420564
Lsat_1_v5_gn_2_101721.1	lightyellow	-0.465738	0.366536	0.819075	0.483681	0.123104	0.00570596	0.666086	0.351911	-0.0127148	-0.574637	0.190539
Lsat_1_v5_gn_2_101780.1	darkmagenta	0.283275	0.761873	0.256895	0.509192	0.59077	-0.254803	-0.154494	0.0352327	-0.848556	-0.620995	-0.0306513
Lsat_1_v5_gn_2_101800.1	darkmagenta	-0.0136005	-0.369003	0.313828	0.305529	-0.350194	-0.115216	0.603209	0.101759	0.378513	0.094185	0.613077
Lsat_1_v5_gn_2_101821.1	darkmagenta	-0.360587	-0.622268	0.275927	-0.0412227	-0.491735	0.203546	0.631898	0.0791633	0.801631	0.317932	0.214041
Lsat_1_v5_gn_2_101961.1	darkmagenta	-0.0137006	0.568472	-0.132828	-0.13445	0.287021	-0.152324	-0.28602	0.141811	-0.486883	-0.406442	-0.312855
Lsat_1_v5_gn_2_102000.1	darkmagenta	-0.276394	-0.776614	-0.122994	-0.39881	-0.448335	0.242826	0.110192	-0.175295	0.833213	0.660587	-0.0492209
Lsat_1_v5_gn_2_102020.1	honeydew1	-0.430399	0.723786	0.0771469	-0.197285	-0.193976	0.238817	0.468362	0.841204	-0.290619	-0.879997	-0.166184
Lsat_1_v5_gn_2_102040.1	darkmagenta	0.16754	-0.583651	0.280717	0.359569	0.0232088	-0.149403	0.0887431	-0.479824	0.376679	0.528941	0.353514
Lsat_1_v5_gn_2_102060.1	honeydew1	0.048408	-0.908051	-0.333668	-0.338184	-0.401371	0.112954	-0.116159	-0.391758	0.737855	0.86853	0.0487831
Lsat_1_v5_gn_2_102081.1	darkmagenta	0.248669	0.678381	0.00659907	0.227081	0.64599	-0.394609	-0.547975	-0.166924	-0.795585	-0.383847	-0.144622
Lsat_1_v5_gn_2_102100.1	darkmagenta	0.347375	0.736313	-0.0891429	0.222945	0.331733	-0.27421	-0.235236	0.181812	-0.84366	-0.595744	0.058476
Lsat_1_v5_gn_2_102120.1	darkmagenta	0.175235	0.703734	-0.00126857	0.183234	0.545046	-0.454614	-0.450408	-0.0604088	-0.760231	-0.453028	-0.07837
Lsat_1_v5_gn_2_102201.1	palevioletred3	-0.256291	0.4496	-0.0541452	-0.249065	-0.392322	0.322312	0.432172	0.779816	-0.146382	-0.625913	-0.0708964
Lsat_1_v5_gn_2_102320.1	darkmagenta	0.689133	0.286183	0.118494	0.6474	0.40978	-0.434304	-0.233504	-0.249689	-0.681332	-0.165168	0.446745
Lsat_1_v5_gn_2_102360.1	darkmagenta	0.347833	0.334606	-0.270677	-0.0220364	0.236697	0.300107	-0.42826	-0.00849163	-0.51718	-0.157123	-0.391143
Lsat_1_v5_gn_2_116461.1	lightyellow	-0.44828	0.676635	0.650686	0.313719	0.210188	0.203802	0.541494	0.527496	-0.274006	-0.807309	-0.148561
Lsat_1_v5_gn_2_47761.1	darkolivegreen	0.44932	0.333963	0.271426	0.637792	0.867875	-0.719228	-0.499947	-0.62924	-0.640934	-0.0400936	0.0969376
Lsat_1_v5_gn_2_47780.1	darkslateblue	-0.330686	0.498424	0.135592	-0.102881	-0.172642	-0.0654301	0.376987	0.599465	-0.168516	-0.613037	0.155302
Lsat_1_v5_gn_2_116501.1	darkmagenta	0.713558	0.11636	-0.367843	0.190945	0.570041	-0.495648	-0.928016	-0.642303	-0.61537	0.273625	0.0108933
Lsat_1_v5_gn_2_116520.1	darkmagenta	0.410177	0.792491	0.0772526	0.432771	0.688468	-0.471878	-0.417239	-0.103173	-0.967965	-0.537687	0.0110362
Lsat_1_v5_gn_2_116541.1	honeydew1	0.00221674	-0.836234	-0.249283	-0.29551	-0.278635	0.0798486	-0.190547	-0.42247	0.695807	0.847951	0.0542437
Lsat_1_v5_gn_2_116561.1	darkslateblue	-0.0257768	0.902251	0.350593	0.387424	0.601511	-0.256282	-0.0150359	0.196203	-0.770718	-0.786837	-0.0959289
Lsat_1_v5_gn_2_116581.1	darkmagenta	0.151392	0.465466	0.597089	0.735668	0.501321	-0.330875	0.158484	-0.0530821	-0.511833	-0.460862	0.260232
Lsat_1_v5_gn_2_116640.1	darkslateblue	-0.0721864	0.116468	-0.335805	-0.415502	-0.421024	0.396754	0.214587	0.519722	0.0277704	-0.235435	-0.232063
Lsat_1_v5_gn_2_116981.1	lightyellow	-0.0595726	0.72513	0.696197	0.680811	0.570696	-0.430476	0.180562	0.102179	-0.602374	-0.690924	0.254703
Lsat_1_v5_gn_2_117001.1	honeydew1	-0.282245	0.460433	-0.24793	-0.445656	-0.232125	0.308087	0.135201	0.606771	-0.171195	-0.510147	-0.269603
Lsat_1_v5_gn_2_117020.1	coral1	-0.0359273	0.25897	0.529188	0.498686	0.366651	-0.436808	-0.00323861	-0.118164	-0.238076	-0.20164	0.465562
Lsat_1_v5_gn_2_117041.1	darkslateblue	0.18791	0.81911	0.356361	0.530889	0.862149	-0.36869	-0.262901	-0.140619	-0.855883	-0.584611	-0.189348
Lsat_1_v5_gn_2_117061.1	darkslateblue	0.120854	0.844772	0.37795	0.501693	0.84022	-0.34023	-0.218278	-0.0863552	-0.832963	-0.626237	-0.214685
Lsat_1_v5_gn_2_117080.1	darkmagenta	0.732178	-0.000948457	0.213665	0.794696	0.496807	-0.583844	-0.257386	-0.553653	-0.483896	0.127897	0.553739
Lsat_1_v5_gn_2_117100.1	darkmagenta	-0.576395	-0.642747	0.200453	-0.267776	-0.563093	0.319159	0.547686	0.153406	0.93762	0.371693	0.145261
Lsat_1_v5_gn_2_117121.1	honeydew1	-0.785947	0.448738	0.251236	-0.340646	-0.372614	0.401333	0.684072	0.86747	0.170963	-0.70082	-0.224193
Lsat_1_v5_gn_2_117161.1	greenyellow	0.753819	-0.464097	-0.666738	-0.0905958	-0.145739	-0.154305	-0.454004	-0.414037	-0.0604732	0.56958	0.183589
Lsat_1_v5_gn_2_117241.1	honeydew1	0.420199	-0.808608	-0.559674	-0.266927	-0.195061	-0.0483714	-0.50196	-0.592225	0.406237	0.926074	0.0614787
Lsat_1_v5_gn_2_117281.1	honeydew1	0.382385	-0.748379	-0.475044	-0.219712	-0.10175	0.00679359	-0.505231	-0.622874	0.368533	0.874707	-0.102532
Lsat_1_v5_gn_2_117301.1	honeydew1	0.472568	-0.88444	-0.234203	0.0767212	-0.178118	-0.0859014	-0.254768	-0.618185	0.445726	0.907149	0.359419
Lsat_1_v5_gn_2_117360.1	honeydew1	0.844466	-0.459106	-0.42798	0.169159	0.169244	-0.331078	-0.638762	-0.711022	-0.158597	0.670561	0.235543
Lsat_1_v5_gn_2_117381.1	darkmagenta	0.40953	0.332354	0.299421	0.664834	0.622678	-0.584118	-0.293593	-0.399823	-0.598291	-0.156611	0.272604
Lsat_1_v5_gn_2_117441.1	lightyellow	0.447031	-0.106299	-0.734349	-0.352471	-0.387396	0.142304	-0.282488	0.134296	-0.152034	0.133874	0.03802
Lsat_1_v5_gn_2_83060.1	coral1	0.153664	0.169474	0.482412	0.646496	0.528803	-0.50534	-0.0937095	-0.383243	-0.309714	-0.0708006	0.378434
Lsat_1_v5_gn_2_83081.1	darkmagenta	0.218794	0.420743	0.204177	0.382105	0.527488	0.0329218	-0.155706	-0.152815	-0.529323	-0.306351	-0.380223
Lsat_1_v5_gn_2_104760.1	darkmagenta	-0.230544	-0.348672	0.620565	0.411759	0.121892	-0.132191	0.370133	-0.278083	0.422786	0.219033	0.19523
Lsat_1_v5_gn_2_104801.1	darkslateblue	0.178548	-0.692355	0.0562067	0.120818	-0.336542	0.133969	0.157354	-0.218993	0.496389	0.561746	0.384475
Lsat_1_v5_gn_2_104821.1	darkslateblue	0.466805	-0.732086	-0.542243	-0.242479	-0.447336	0.173475	-0.26316	-0.277112	0.350985	0.724505	0.209544
Lsat_1_v5_gn_2_104861.1	darkmagenta	0.532653	0.304612	0.389135	0.77762	0.51138	-0.330049	-0.0742248	-0.267165	-0.609125	-0.227197	0.265818
Lsat_1_v5_gn_2_87480.1	floralwhite	-0.620889	-0.236812	-0.0986006	-0.613377	-0.598612	0.850797	0.42547	0.524227	0.640301	0.0154909	-0.429889
Lsat_1_v5_gn_2_103541.1	honeydew1	0.323198	-0.808385	0.0624353	0.25635	-0.0250256	-0.028208	-0.116641	-0.639328	0.461941	0.804914	0.218697
Lsat_1_v5_gn_2_103580.1	darkslateblue	-0.123302	0.912407	0.06153	0.0109436	0.22008	-0.00576992	0.0381878	0.540716	-0.68084	-0.853479	-0.204527
Lsat_1_v5_gn_2_103600.1	darkslateblue	-0.0958271	0.811197	0.104312	0.089999	0.367532	-0.259042	-0.00264735	0.282683	-0.641944	-0.736129	-0.1625
Lsat_1_v5_gn_2_103620.1	lightyellow	-0.619984	0.223095	0.777031	0.303268	-0.0908485	0.0363501	0.78227	0.454939	0.225643	-0.491257	0.293967
Lsat_1_v5_gn_2_103660.1	honeydew1	-0.27835	0.705201	-0.15771	-0.3237	-0.153537	0.137757	0.190204	0.70097	-0.387364	-0.760487	-0.260578
Lsat_1_v5_gn_2_103681.1	darkmagenta	0.376588	0.664318	0.41335	0.717712	0.798291	-0.556042	-0.258838	-0.252565	-0.84439	-0.457212	0.211934
Lsat_1_v5_gn_2_103701.1	honeydew1	-0.263158	-0.380345	-0.170887	-0.362743	-0.166075	-0.100698	-0.123956	-0.180875	0.459548	0.414403	-0.0328975
Lsat_1_v5_gn_2_103720.1	lightyellow	0.066411	0.180734	0.672051	0.745121	0.393248	-0.363472	0.172746	-0.178674	-0.230369	-0.197993	0.451311
Lsat_1_v5_gn_2_109001.1	darkmagenta	-0.121155	-0.761129	-0.160128	-0.338527	-0.374584	0.323839	0.0301651	-0.218479	0.739804	0.680348	-0.175879
Lsat_1_v5_gn_2_109040.1	darkmagenta	-0.413144	-0.476561	0.311536	-0.045963	-0.473601	0.376383	0.69018	0.226114	0.718982	0.157507	0.181288
Lsat_1_v5_gn_2_109060.1	darkmagenta	0.107152	0.855521	0.268336	0.397417	0.714822	-0.322581	-0.173769	0.0164461	-0.827323	-0.675109	-0.191957
Lsat_1_v5_gn_2_109081.1	grey	-0.178578	0.36678	0.16274	0.0181717	0.474739	0.192505	-0.226361	-0.0736896	-0.242657	-0.19941	-0.54084
Lsat_1_v5_gn_2_109100.1	darkslateblue	-0.178573	-0.83179	0.118581	-0.0649584	-0.507247	0.171561	0.383085	-0.127881	0.842667	0.60174	0.352692
Lsat_1_v5_gn_2_103761.1	darkmagenta	-0.116574	0.58146	0.63759	0.579492	0.502765	-0.012198	0.253573	0.100424	-0.447846	-0.590037	-0.0454964
Lsat_1_v5_gn_2_103941.1	darkmagenta	0.0728459	0.527892	-0.407238	-0.316702	0.0856466	-0.0131751	-0.403672	0.257851	-0.49661	-0.341671	-0.192835
Lsat_1_v5_gn_2_103961.1	darkmagenta	-0.78725	-0.0736827	-0.0591215	-0.662087	-0.681255	0.611149	0.675602	0.733287	0.628369	-0.228938	-0.302768
Lsat_1_v5_gn_2_104041.1	darkmagenta	0.0805946	-0.793365	0.168314	0.175009	-0.103899	0.0849589	0.0574307	-0.500199	0.607112	0.725363	0.136379
Lsat_1_v5_gn_2_80060.1	grey	0.227404	-0.0486531	0.300528	0.457795	0.0937741	-0.121357	0.200397	-0.100293	-0.0891558	-0.0306182	0.21513
Lsat_1_v5_gn_2_80080.1	darkmagenta	0.515714	0.536072	-0.029805	0.385573	0.390767	-0.168064	-0.335575	-0.0262212	-0.791743	-0.368395	0.110102
Lsat_1_v5_gn_2_80100.1	lightyellow	-0.342894	-0.00212265	0.727966	0.445851	0.0204455	-0.0657635	0.69795	0.134877	0.24295	-0.241066	0.197865
Lsat_1_v5_gn_2_122560.1	darkmagenta	-0.278877	-0.698866	0.0147853	-0.269408	-0.426035	0.372907	0.327989	-0.0790997	0.791751	0.506173	-0.168649
Lsat_1_v5_gn_2_122581.1	darkslateblue	0.0280136	-0.944101	-0.293042	-0.327153	-0.506045	0.251448	0.0447534	-0.287773	0.806156	0.828669	0.0332622
Lsat_1_v5_gn_2_122641.1	darkmagenta	-0.390831	-0.774749	-0.224827	-0.553531	-0.62979	0.317407	0.183775	0.0129925	0.922638	0.618221	0.0261696
Lsat_1_v5_gn_2_122660.1	greenyellow	-0.603549	0.0613527	-0.126079	-0.620182	-0.275205	0.516322	0.153805	0.42799	0.355766	-0.114173	-0.591661
Lsat_1_v5_gn_2_122701.1	honeydew1	0.0857085	-0.575061	-0.437453	-0.406911	-0.0746143	0.00297368	-0.491256	-0.488399	0.392963	0.720482	-0.253975
Lsat_1_v5_gn_2_122720.1	honeydew1	0.0313013	0.901519	0.445046	0.508056	0.627881	-0.268849	0.00958359	0.16122	-0.806777	-0.796519	-0.0888584
Lsat_1_v5_gn_2_122741.1	honeydew1	0.638727	-0.637805	-0.107407	0.336539	0.0263264	-0.0363645	-0.245363	-0.603918	0.130194	0.675281	0.256952
Lsat_1_v5_gn_2_122761.1	darkmagenta	-0.753757	-0.239162	0.226075	-0.338605	-0.683608	0.421579	0.798568	0.608736	0.733984	-0.122927	0.0791366
Lsat_1_v5_gn_2_122780.1	honeydew1	-0.414391	0.614342	0.285232	0.0101767	-0.186917	0.212758	0.603842	0.76601	-0.212862	-0.823561	-0.0431992
Lsat_1_v5_gn_2_122861.1	honeydew1	-0.484058	0.702427	0.104779	-0.227886	0.0199482	0.142541	0.210766	0.607263	-0.287034	-0.74336	-0.291912
Lsat_1_v5_gn_2_122921.1	honeydew1	-0.361309	0.83332	0.391123	0.138796	0.259409	-0.071288	0.217394	0.485549	-0.48117	-0.829141	-0.0993844
Lsat_1_v5_gn_2_122940.1	honeydew1	0.535769	-0.346285	0.0674986	0.430533	0.345633	-0.301052	-0.399837	-0.671433	-0.0873998	0.496278	0.323727
Lsat_1_v5_gn_2_122961.1	floralwhite	-0.44245	0.0365221	-0.0564366	-0.417595	-0.460788	0.888069	0.414251	0.591206	0.29275	-0.238219	-0.467174
Lsat_1_v5_gn_2_123120.1	darkslateblue	0.00804829	-0.938981	-0.272464	-0.302421	-0.569475	0.182052	0.0716911	-0.228849	0.810334	0.807249	0.284934
Lsat_1_v5_gn_2_123380.1	lightyellow	-0.558493	0.116083	0.738193	0.287165	-0.0414938	0.31922	0.705528	0.328266	0.26202	-0.367445	-0.0115009
Lsat_1_v5_gn_2_123400.1	greenyellow	0.801016	0.0979146	-0.269172	0.326563	0.568532	-0.290539	-0.782714	-0.623349	-0.643132	0.229295	-0.0507102
Lsat_1_v5_gn_2_123440.1	lightyellow	-0.304282	0.509481	0.435493	0.200148	-0.130813	0.190135	0.655952	0.648542	-0.186088	-0.739517	0.0692043
Lsat_1_v5_gn_2_123461.1	darkslateblue	-0.362701	0.462674	0.0349567	-0.22656	-0.226863	0.513276	0.303131	0.688994	-0.123099	-0.574193	-0.230404
Lsat_1_v5_gn_2_123481.1	darkmagenta	-0.451341	-0.685134	-0.271078	-0.659209	-0.799962	0.577558	0.395499	0.267645	0.916311	0.429852	-0.159899
Lsat_1_v5_gn_2_123501.1	darkmagenta	-0.131089	-0.649651	0.382192	0.220249	-0.167432	0.0659385	0.331253	-0.281696	0.634347	0.483556	0.192267
Lsat_1_v5_gn_2_123560.1	darkmagenta	-0.362612	-0.614875	0.0445871	-0.266864	-0.440943	0.303203	0.164481	-0.013106	0.743978	0.486585	0.0927383
Lsat_1_v5_gn_2_123580.1	darkmagenta	-0.43783	-0.75459	0.0867369	-0.300446	-0.613428	0.428749	0.478846	0.0908077	0.950418	0.491629	0.0952104
Lsat_1_v5_gn_2_110521.1	lightyellow	-0.70668	0.42215	0.835032	0.275415	0.191481	0.040407	0.619606	0.364271	0.0842559	-0.583147	-0.04678
Lsat_1_v5_gn_2_110540.1	darkslateblue	0.28293	-0.495246	-0.110213	0.107054	-0.453937	0.0306225	0.247287	0.00510658	0.293892	0.318471	0.505098
Lsat_1_v5_gn_2_110560.1	lightyellow	-0.174834	0.582707	0.84954	0.706272	0.685636	-0.258843	0.225965	-0.0565403	-0.423011	-0.558607	-0.0486453
Lsat_1_v5_gn_2_110600.1	lightyellow	-0.403727	0.59077	0.85241	0.528466	0.564085	-0.101475	0.362738	0.109187	-0.276744	-0.621818	-0.175264
Lsat_1_v5_gn_2_110581.1	darkmagenta	0.780221	0.288746	-0.21873	0.398497	0.708605	-0.472845	-0.771455	-0.593981	-0.7911	0.0645434	-0.0213614
Lsat_1_v5_gn_2_110620.1	darkmagenta	0.0671821	0.416379	0.18398	0.239676	0.495287	-0.175123	-0.151925	-0.133799	-0.434494	-0.288573	-0.247323
Lsat_1_v5_gn_2_129520.1	lightyellow	0.208649	0.429728	0.660764	0.835653	0.671457	-0.459189	-0.0309478	-0.254858	-0.545251	-0.329442	0.336287
Lsat_1_v5_gn_2_129560.1	lightyellow	0.265817	-0.396088	0.396584	0.53969	0.128199	-0.301941	0.069757	-0.439599	0.154605	0.357945	0.499879
Lsat_1_v5_gn_2_129581.1	honeydew1	0.45996	-0.886721	-0.331876	-0.0256006	-0.165188	-0.0725097	-0.368354	-0.651642	0.44698	0.955232	0.252778
Lsat_1_v5_gn_2_103340.1	greenyellow	-0.785129	-0.139594	0.121796	-0.487145	-0.634415	0.529216	0.758794	0.646749	0.671903	-0.193309	-0.206118
Lsat_1_v5_gn_2_103361.1	darkmagenta	-0.299691	-0.435137	0.356216	0.10157	-0.295033	0.14901	0.489137	0.0363357	0.57292	0.212753	0.282524
Lsat_1_v5_gn_2_103381.1	honeydew1	-0.587988	0.76945	0.182385	-0.234295	-0.0925117	0.422346	0.438846	0.835737	-0.245679	-0.892196	-0.409583
Lsat_1_v5_gn_2_96940.1	honeydew1	0.142494	0.77306	0.281017	0.457521	0.453534	-0.377464	0.0281538	0.170537	-0.759459	-0.709641	0.155784
Lsat_1_v5_gn_2_90981.1	darkmagenta	-0.0584405	-0.486703	0.452468	0.396282	-0.248284	0.0243054	0.528038	-0.0552818	0.474291	0.244015	0.550436
Lsat_1_v5_gn_2_91001.1	palevioletred3	0.673035	-0.233741	0.185788	0.691176	0.533975	-0.524193	-0.424688	-0.787357	-0.286842	0.416636	0.408241
Lsat_1_v5_gn_2_91021.1	darkmagenta	-0.469091	-0.461127	0.55304	0.170273	-0.334123	0.17938	0.709625	0.113275	0.712633	0.159276	0.264311
Lsat_1_v5_gn_2_91041.1	darkslateblue	0.373877	-0.587107	-0.0642551	0.22496	0.216332	-0.38131	-0.422143	-0.770672	0.200312	0.738391	0.2898
Lsat_1_v5_gn_2_91081.1	greenyellow	0.804368	-0.316344	-0.524439	0.0986154	0.16096	-0.39501	-0.674661	-0.610405	-0.257214	0.545303	0.193599
Lsat_1_v5_gn_2_91101.1	honeydew1	0.14113	0.319222	-0.202659	-0.0921153	-0.236256	0.409746	0.166636	0.479787	-0.303834	-0.410783	-0.131366
Lsat_1_v5_gn_2_91141.1	darkslateblue	0.0528725	0.91708	0.113904	0.213884	0.490087	-0.199276	-0.0800251	0.271408	-0.815861	-0.790414	-0.19732
Lsat_1_v5_gn_2_91160.1	darkslateblue	-0.322546	0.783092	0.58492	0.36257	0.412627	-0.218433	0.315692	0.332888	-0.468708	-0.805874	-0.0399849
Lsat_1_v5_gn_2_91220.1	grey	0.340276	-0.0849217	0.37636	0.645644	0.148789	-0.348231	0.160635	-0.211223	-0.146061	0.0240607	0.69073
Lsat_1_v5_gn_2_91301.1	lightyellow	-0.375212	0.351682	0.864705	0.56963	0.292498	-0.12961	0.524566	0.167926	-0.0726229	-0.484651	0.223147
Lsat_1_v5_gn_2_91361.1	palevioletred3	0.460236	-0.310457	0.248438	0.603172	0.337626	-0.294052	-0.243055	-0.614994	-0.0837092	0.403168	0.439487
Lsat_1_v5_gn_2_91381.1	darkmagenta	0.329478	0.295281	-0.0588703	0.21485	0.540994	-0.305729	-0.535825	-0.354326	-0.518675	-0.0285295	-0.0628107
Lsat_1_v5_gn_2_91401.1	greenyellow	0.765161	-0.539422	-0.377066	0.186896	-0.0696888	-0.200749	-0.330556	-0.508711	-0.0153072	0.602557	0.375384
Lsat_1_v5_gn_2_91420.1	greenyellow	0.629303	-0.220971	0.157825	0.621411	0.367171	-0.590152	-0.273187	-0.648504	-0.245029	0.329842	0.442693
Lsat_1_v5_gn_2_91441.1	greenyellow	0.633633	-0.213449	0.192136	0.656297	0.344284	-0.536597	-0.17797	-0.599279	-0.240432	0.28362	0.426785
Lsat_1_v5_gn_2_91481.1	darkmagenta	-0.624544	-0.0525131	-0.279099	-0.74902	-0.542479	0.458555	0.237288	0.52889	0.474436	-0.0706694	-0.338594
Lsat_1_v5_gn_2_91500.1	darkmagenta	0.449427	0.736307	0.0897424	0.472936	0.776051	-0.486591	-0.497249	-0.237846	-0.958907	-0.446294	-0.085455
Lsat_1_v5_gn_2_91520.1	darkmagenta	-0.511008	0.112169	-0.131018	-0.545701	-0.576469	0.457269	0.353036	0.694267	0.282606	-0.27795	-0.185824
Lsat_1_v5_gn_2_91541.1	honeydew1	0.0804199	-0.0671835	0.00283093	0.0429026	0.415697	0.109914	-0.480914	-0.465535	-0.0712288	0.274697	-0.491096
Lsat_1_v5_gn_2_91561.1	honeydew1	0.790337	-0.330873	-0.547391	0.0388513	0.228621	-0.39109	-0.865612	-0.709103	-0.263522	0.635793	0.122611
Lsat_1_v5_gn_2_91600.1	darkmagenta	-0.171659	-0.82626	-0.345656	-0.521482	-0.550231	0.220269	-0.0430966	-0.152611	0.819438	0.754923	0.0384375
Lsat_1_v5_gn_2_91621.1	lightyellow	-0.505263	0.553851	0.694106	0.336914	0.0381668	-0.0305872	0.654882	0.566102	-0.12784	-0.747254	0.265833
Lsat_1_v5_gn_2_91641.1	darkslateblue	0.155825	-0.838667	-0.0134053	0.042724	-0.41758	0.215605	0.206452	-0.259454	0.639652	0.667188	0.236106
Lsat_1_v5_gn_2_91661.1	honeydew1	0.264258	-0.878282	-0.0954094	0.0464597	-0.38416	0.139047	0.0955765	-0.353743	0.600477	0.74852	0.278071
Lsat_1_v5_gn_2_91720.1	darkmagenta	-0.213323	-0.310053	-0.581544	-0.751829	-0.424504	0.204418	-0.1534	0.0813984	0.410522	0.315235	-0.374973
Lsat_1_v5_gn_2_91740.1	honeydew1	0.124744	-0.911012	-0.18046	-0.11607	-0.226665	-0.0520771	-0.180323	-0.554354	0.672356	0.913941	0.224948
Lsat_1_v5_gn_2_91861.1	honeydew1	0.606363	-0.630535	-0.302648	0.102681	-0.229347	-0.0725283	-0.220602	-0.408633	0.172382	0.634844	0.426603
Lsat_1_v5_gn_2_91880.1	honeydew1	-0.34066	0.849079	0.413832	0.197161	0.511672	-0.169192	0.122319	0.279053	-0.529019	-0.784858	-0.267314
Lsat_1_v5_gn_2_91901.1	lightyellow	-0.14625	-0.0225618	-0.50299	-0.614374	-0.676231	0.51355	0.0899539	0.596883	0.166782	-0.0883393	-0.0402863
Lsat_1_v5_gn_2_91940.1	darkslateblue	-0.0184519	-0.719556	-0.289765	-0.3603	-0.450082	0.393778	0.0931129	-0.14302	0.650444	0.596682	-0.23963
Lsat_1_v5_gn_2_126000.1	darkmagenta	-0.29929	-0.505896	-0.251499	-0.541393	-0.516037	0.338304	0.232897	0.102027	0.654837	0.345625	-0.286169
Lsat_1_v5_gn_2_126021.1	darkmagenta	-0.233583	-0.523999	-0.234393	-0.476442	-0.497465	0.309025	0.243455	0.0666657	0.632072	0.358668	-0.246889
Lsat_1_v5_gn_2_126041.1	darkmagenta	0.545681	0.501937	0.307288	0.734994	0.651006	-0.408382	-0.167359	-0.253552	-0.789201	-0.36612	0.128678
Lsat_1_v5_gn_2_126060.1	honeydew1	0.437513	-0.684699	0.0012198	0.281504	-0.0964906	-0.181508	-0.0297802	-0.518053	0.310532	0.639295	0.364437
Lsat_1_v5_gn_2_126080.1	darkmagenta	0.0654116	-0.763748	0.114766	0.111099	-0.34993	-0.032006	0.297658	-0.271755	0.632982	0.579557	0.364581
Lsat_1_v5_gn_2_126100.1	darkmagenta	-0.548447	-0.665151	-0.0832584	-0.538618	-0.670473	0.429404	0.412973	0.197573	0.947667	0.428554	-0.0652808
Lsat_1_v5_gn_2_126141.1	darkmagenta	0.703233	-0.042058	0.191637	0.72328	0.639004	-0.535525	-0.436459	-0.734771	-0.458271	0.252973	0.226177
Lsat_1_v5_gn_2_111101.1	darkmagenta	0.643566	0.583757	0.0515362	0.569647	0.785129	-0.551199	-0.564124	-0.38703	-0.948799	-0.279318	0.0929318
Lsat_1_v5_gn_2_111120.1	lightyellow	-0.381259	-0.0900307	0.587196	0.25847	0.103847	0.0916593	0.48864	-0.0279149	0.318528	-0.0740773	-0.153964
Lsat_1_v5_gn_2_111141.1	lightyellow	0.109888	-0.418562	0.422428	0.450106	0.174741	-0.0751822	0.188193	-0.446129	0.278137	0.343981	0.0650637
Lsat_1_v5_gn_2_118200.1	palevioletred3	-0.566821	0.459121	-0.186884	-0.571136	-0.44739	0.379052	0.398884	0.853746	0.0245636	-0.62157	-0.267637
Lsat_1_v5_gn_2_118260.1	darkmagenta	-0.0966593	-0.676602	0.266672	0.158335	-0.284333	0.055552	0.304389	-0.201601	0.641082	0.506017	0.369471
Lsat_1_v5_gn_2_118280.1	darkmagenta	0.207298	0.639731	-0.111181	0.0487864	0.243271	-0.0302722	-0.165837	0.232395	-0.661116	-0.537294	-0.206264
Lsat_1_v5_gn_2_118301.1	darkslateblue	0.19149	0.732764	0.155391	0.342339	0.794081	-0.487782	-0.466815	-0.225618	-0.80799	-0.440288	-0.176897
Lsat_1_v5_gn_2_131600.1	greenyellow	-0.772916	0.257605	0.127816	-0.426427	-0.329584	0.205718	0.469402	0.616777	0.289539	-0.430753	-0.168984
Lsat_1_v5_gn_2_131641.1	darkolivegreen	0.152006	0.225743	0.350625	0.452198	0.853169	-0.360556	-0.357738	-0.585134	-0.35264	0.0260037	-0.285048
Lsat_1_v5_gn_2_88460.1	grey	0.223398	-0.0728423	-0.201431	-0.0405799	0.0706809	0.0753732	-0.406759	-0.205986	-0.117116	0.222465	-0.00140708
Lsat_1_v5_gn_2_88500.1	lightyellow	-0.0374442	0.280239	0.769609	0.722321	0.54825	-0.296745	0.173836	-0.20477	-0.25851	-0.267262	0.169295
Lsat_1_v5_gn_2_88561.1	palevioletred3	0.624437	-0.299294	-0.325507	0.144361	0.490077	-0.378716	-0.822356	-0.85695	-0.212434	0.630076	-0.0985266
Lsat_1_v5_gn_2_88641.1	darkmagenta	0.0550996	0.951225	0.234033	0.319237	0.533925	-0.238671	-0.113743	0.25216	-0.859991	-0.808036	-0.107267
Lsat_1_v5_gn_2_88681.1	darkslateblue	-0.150457	0.598652	-0.0228336	-0.0986757	-0.0782819	0.310494	0.213897	0.601491	-0.378253	-0.662476	-0.27099
Lsat_1_v5_gn_2_88701.1	grey	-0.314203	0.133138	-0.0638752	-0.305223	-0.0586535	0.0485035	-0.141933	0.146962	0.0550445	-0.0740074	-0.0908086
Lsat_1_v5_gn_2_88741.1	darkmagenta	-0.546508	-0.599581	0.294973	-0.174031	-0.392723	0.324788	0.510808	0.0304622	0.864859	0.355711	-0.0157755
Lsat_1_v5_gn_2_88760.1	honeydew1	0.00829976	0.830579	0.297811	0.334234	0.366697	-0.221086	0.187479	0.33803	-0.695394	-0.822837	-0.060434
Lsat_1_v5_gn_2_88820.1	greenyellow	0.733901	-0.212512	-0.598861	-0.00333793	-0.135682	-0.242172	-0.409177	-0.231201	-0.265201	0.305237	0.387262
Lsat_1_v5_gn_2_88840.1	coral1	0.233483	0.0218044	0.625856	0.831188	0.335433	-0.620819	0.251772	-0.289943	-0.180959	-0.0816884	0.663606
Lsat_1_v5_gn_2_88861.1	darkmagenta	0.410402	0.435293	-0.117166	0.189908	0.202627	-0.179552	-0.155684	0.0686454	-0.608648	-0.354256	0.0434799
Lsat_1_v5_gn_2_88881.1	darkslateblue	0.17943	-0.697371	-0.0647562	0.0207747	0.0376345	0.074439	-0.233458	-0.593439	0.441879	0.749762	-0.0583423
Lsat_1_v5_gn_2_88900.1	honeydew1	-0.0768254	-0.887521	-0.28785	-0.370055	-0.484938	0.265109	-0.0313822	-0.260506	0.802402	0.807406	0.0385681
Lsat_1_v5_gn_2_88940.1	greenyellow	0.820247	-0.260824	-0.601713	0.0308154	-0.0533538	-0.184447	-0.456003	-0.340573	-0.272999	0.383934	0.207526
Lsat_1_v5_gn_2_88921.1	greenyellow	0.822431	-0.240505	-0.559155	0.0574813	-0.0175834	-0.227546	-0.453635	-0.354394	-0.288864	0.372744	0.242466
Lsat_1_v5_gn_2_88961.1	darkmagenta	-0.504275	-0.620446	0.255535	-0.159978	-0.393033	0.189141	0.384472	-0.00765605	0.847303	0.428083	0.179995
Lsat_1_v5_gn_2_89101.1	lightyellow	-0.501882	0.686214	0.820685	0.451579	0.334831	-0.08293	0.511105	0.388069	-0.277318	-0.790626	0.014252
Lsat_1_v5_gn_2_89140.1	palevioletred3	-0.516533	0.407786	-0.0723648	-0.431202	-0.49137	0.460005	0.52581	0.881964	0.0469122	-0.626562	-0.264256
Lsat_1_v5_gn_2_89180.1	darkslateblue	-0.152186	0.525075	0.00655017	-0.0825777	0.0370066	0.152701	0.00259794	0.374807	-0.359537	-0.507453	-0.218267
Lsat_1_v5_gn_2_89421.1	darkmagenta	-0.679116	-0.413391	0.276293	-0.275708	-0.54832	0.440068	0.723886	0.34616	0.822704	0.0856563	-0.0673125
Lsat_1_v5_gn_2_89461.1	darkmagenta	0.348519	0.516515	-0.158231	0.161134	0.357725	-0.477762	-0.442512	-0.0555122	-0.68783	-0.298659	0.176785
Lsat_1_v5_gn_2_100500.1	floralwhite	-0.205811	-0.0404846	0.00519717	-0.193832	0.0141442	0.628442	0.0700581	0.0503667	0.166578	0.0138299	-0.700458
Lsat_1_v5_gn_2_128480.1	darkmagenta	0.291181	0.759503	0.222329	0.460075	0.806318	-0.326111	-0.378455	-0.195337	-0.880251	-0.507513	-0.28179
Lsat_1_v5_gn_2_128500.1	greenyellow	0.931517	0.0575132	-0.392562	0.335177	0.419203	-0.535404	-0.754911	-0.57246	-0.671179	0.242099	0.285542
Lsat_1_v5_gn_2_128520.1	darkseagreen4	0.637588	-0.0288213	-0.576546	-0.0656916	0.409739	-0.401829	-0.920399	-0.627483	-0.440715	0.395347	-0.115282
Lsat_1_v5_gn_2_128541.1	darkseagreen4	0.520636	-0.167032	-0.629597	-0.209441	0.276948	-0.311083	-0.89486	-0.605482	-0.249564	0.507552	-0.174276
Lsat_1_v5_gn_2_83120.1	darkmagenta	-0.616825	-0.50389	0.285477	-0.229618	-0.548555	0.417917	0.700948	0.286842	0.863569	0.183559	0.0736909
Lsat_1_v5_gn_2_94200.1	darkmagenta	-0.214665	-0.346569	0.562878	0.334284	0.120262	-0.00541182	0.27836	-0.288352	0.408183	0.25221	0.0362748
Lsat_1_v5_gn_2_94241.1	palevioletred3	0.563793	-0.342529	0.211178	0.592461	0.518928	-0.221567	-0.317378	-0.788112	-0.111446	0.485681	0.0339722
Lsat_1_v5_gn_2_49000.1	darkmagenta	0.417218	0.779152	0.0541848	0.410062	0.663797	-0.301507	-0.390519	-0.0645445	-0.951848	-0.53545	-0.100858
Lsat_1_v5_gn_2_49081.1	lightyellow	-0.109892	0.340043	0.813321	0.717927	0.558608	-0.285079	0.253595	-0.153606	-0.252799	-0.354532	0.080003
Lsat_1_v5_gn_2_49101.1	darkmagenta	-0.210398	-0.770527	-0.0192308	-0.231941	-0.493528	0.200416	0.24564	-0.0974035	0.811709	0.598605	0.236756
Lsat_1_v5_gn_2_49120.1	palevioletred3	-0.740909	0.211768	0.40515	-0.182627	-0.424582	0.424053	0.719637	0.744681	0.334811	-0.489755	-0.00640035
Lsat_1_v5_gn_2_49140.1	darkslateblue	-0.0865047	0.891447	0.0807239	0.0486818	0.252165	-0.115128	-0.0161444	0.466815	-0.69741	-0.811626	-0.116218
Lsat_1_v5_gn_2_49201.1	darkmagenta	0.558321	0.00440917	0.12574	0.600824	0.453516	-0.546239	-0.212259	-0.519448	-0.390026	0.103745	0.332964
Lsat_1_v5_gn_2_47941.1	greenyellow	0.846578	-0.2913	-0.598046	0.0539721	0.0120317	-0.253025	-0.50544	-0.432344	-0.271199	0.439024	0.210271
Lsat_1_v5_gn_2_47881.1	honeydew1	-0.603392	0.634908	0.329798	-0.0842623	-0.20051	0.220048	0.572998	0.81454	-0.126037	-0.826404	0.0192089
Lsat_1_v5_gn_2_47921.1	darkmagenta	-0.0171878	-0.384132	0.434828	0.359087	-0.139922	0.0530591	0.337146	-0.10072	0.342794	0.22454	0.473055
Lsat_1_v5_gn_2_89281.1	darkseagreen4	-0.580277	-0.0431916	0.23874	-0.197669	-0.655129	0.438749	0.870814	0.73767	0.483854	-0.333939	0.13553
Lsat_1_v5_gn_2_89321.1	honeydew1	-0.5175	0.444636	-0.112239	-0.513791	-0.278792	0.546554	0.18472	0.684359	-0.0312309	-0.519945	-0.498628
Lsat_1_v5_gn_2_89360.1	darkmagenta	0.369615	0.301681	-0.562432	-0.268223	0.0923996	0.262922	-0.406383	0.0810224	-0.471922	-0.144958	-0.458511
Lsat_1_v5_gn_2_93361.1	darkslateblue	0.198704	-0.690763	0.17024	0.257767	-0.0353593	-0.0728042	0.044885	-0.513177	0.45542	0.634857	0.205898
Lsat_1_v5_gn_2_93441.1	darkmagenta	0.0359896	-0.31456	0.538601	0.522086	0.153069	-0.184601	0.312644	-0.312452	0.247138	0.207375	0.271758
Lsat_1_v5_gn_2_93460.1	honeydew1	0.0359649	-0.744315	-0.582162	-0.558028	-0.427488	0.072622	-0.3374	-0.289528	0.596537	0.791599	-0.00535078
Lsat_1_v5_gn_2_93480.1	honeydew1	-0.0706544	-0.684971	0.0226583	-0.0338829	-0.246258	-0.148517	0.00750671	-0.328147	0.602034	0.634464	0.429219
Lsat_1_v5_gn_2_93500.1	honeydew1	-0.566603	0.649533	0.483083	0.0528087	-0.00782431	0.391537	0.643696	0.708774	-0.154685	-0.845271	-0.339764
Lsat_1_v5_gn_2_93521.1	floralwhite	-0.438698	-0.138289	0.0428434	-0.327725	-0.33393	0.75036	0.345293	0.346976	0.417293	-0.0325375	-0.392497
Lsat_1_v5_gn_2_93580.1	lightyellow	-0.243184	0.00151056	-0.513443	-0.671024	-0.674926	0.584922	0.122042	0.624289	0.196063	-0.129864	-0.165473
Lsat_1_v5_gn_2_93621.1	darkmagenta	-0.733747	-0.28938	0.0571298	-0.51275	-0.769786	0.659885	0.725376	0.644187	0.7668	-0.0624081	-0.173416
Lsat_1_v5_gn_2_93641.1	greenyellow	0.559226	-0.322872	0.140184	0.551859	0.0848047	-0.238835	-0.00243716	-0.407001	-0.0831717	0.292012	0.425052
Lsat_1_v5_gn_2_93681.1	greenyellow	0.788443	-0.287424	-0.459899	0.123097	-0.0331327	-0.0899252	-0.349855	-0.344963	-0.226967	0.373226	0.176384
Lsat_1_v5_gn_2_93700.1	darkmagenta	0.35607	0.403385	-0.158906	0.107361	0.280355	-0.138542	-0.392266	-0.0365025	-0.581616	-0.223861	-0.0436108
Lsat_1_v5_gn_2_93720.1	grey	-0.107496	-0.298764	0.0124698	-0.12196	-0.215872	0.537485	0.0893076	0.0362908	0.324747	0.21982	-0.178021
Lsat_1_v5_gn_2_93741.1	darkmagenta	0.435299	0.622926	0.100563	0.453833	0.543426	-0.24967	-0.32031	-0.0728314	-0.827501	-0.431986	0.0443767
Lsat_1_v5_gn_2_93800.1	lightyellow	-0.141693	0.76615	0.685335	0.592295	0.686962	-0.405909	0.0855297	0.0372489	-0.601943	-0.675638	0.0649272
Lsat_1_v5_gn_2_93821.1	darkmagenta	0.125756	0.493238	0.115796	0.22066	0.437631	-0.252659	-0.343781	-0.0814966	-0.552144	-0.308408	-0.0439406
Lsat_1_v5_gn_2_93861.1	palevioletred3	0.537405	-0.494373	0.0799329	0.436292	0.401318	-0.131712	-0.411302	-0.807291	0.0322075	0.656202	0.0349015
Lsat_1_v5_gn_2_93881.1	honeydew1	0.82028	-0.549631	-0.32492	0.266718	0.205061	-0.195192	-0.536886	-0.762629	-0.0692439	0.722704	0.137713
Lsat_1_v5_gn_2_93901.1	palevioletred3	0.464619	-0.511901	0.0910387	0.387813	0.354688	-0.0644932	-0.350246	-0.757298	0.0978697	0.648422	-0.00429509
Lsat_1_v5_gn_2_93920.1	darkseagreen4	-0.740571	0.286305	0.464453	-0.10026	-0.41693	0.449254	0.912553	0.82717	0.290226	-0.632676	-0.0712274
Lsat_1_v5_gn_2_93941.1	honeydew1	-0.668092	0.72978	0.308499	-0.195491	0.0477958	0.319013	0.437904	0.696411	-0.171984	-0.82719	-0.476366
Lsat_1_v5_gn_2_93961.1	lightyellow	0.398766	-0.278591	-0.618285	-0.306581	-0.486077	0.0733767	-0.129896	0.104058	0.0396618	0.240792	0.323839
Lsat_1_v5_gn_2_93981.1	darkmagenta	0.748175	0.30063	-0.421591	0.182937	0.384265	-0.464634	-0.708716	-0.320824	-0.754024	-0.00497591	0.202109
Lsat_1_v5_gn_2_94020.1	honeydew1	-0.387136	0.564548	0.550942	0.318446	0.0463272	-0.238066	0.556842	0.488979	-0.222159	-0.729986	0.351625
Lsat_1_v5_gn_2_127600.1	darkmagenta	0.4448	0.402987	-0.18675	0.17703	0.502555	-0.311444	-0.527271	-0.260925	-0.66	-0.145894	-0.127434
Lsat_1_v5_gn_2_102440.1	greenyellow	-0.821911	-0.0981134	0.455332	-0.152806	-0.326469	0.167939	0.676077	0.398858	0.618966	-0.165218	0.0329116
Lsat_1_v5_gn_2_102421.1	darkmagenta	-0.567366	-0.494334	0.354675	-0.0719855	-0.401726	0.0997863	0.567911	0.112256	0.793241	0.238196	0.230088
Lsat_1_v5_gn_2_102621.1	grey	0.364265	0.0819691	-0.381454	-0.101378	-0.0673088	0.027219	-0.308721	0.0222642	-0.289524	0.00385788	-0.0272112
Lsat_1_v5_gn_2_102640.1	greenyellow	0.852914	0.25711	-0.205022	0.459126	0.561924	-0.535411	-0.693648	-0.507029	-0.794678	0.0463046	0.272666
Lsat_1_v5_gn_2_102681.1	darkmagenta	0.0400531	-0.861608	-0.0779864	-0.0857935	-0.531181	0.0051366	0.168566	-0.214524	0.729026	0.700272	0.472054
Lsat_1_v5_gn_2_102701.1	darkmagenta	-0.335686	-0.461199	0.495207	0.180215	-0.160108	0.243982	0.513085	-0.0760996	0.616208	0.244698	0.0233632
Lsat_1_v5_gn_2_102720.1	honeydew1	0.0453914	-0.707483	-0.429621	-0.458599	-0.238109	0.383602	-0.293349	-0.366488	0.562111	0.75853	-0.41382
Lsat_1_v5_gn_2_102741.1	darkmagenta	-0.106098	-0.565295	0.518825	0.394744	-0.00176083	-0.0981701	0.280197	-0.364727	0.527569	0.441871	0.369193
Lsat_1_v5_gn_2_102781.1	darkmagenta	0.335946	0.624766	0.221622	0.480234	0.832889	-0.245631	-0.409979	-0.297984	-0.791124	-0.35468	-0.351826
Lsat_1_v5_gn_2_102800.1	lightyellow	0.222822	-0.089648	-0.518137	-0.303888	-0.535187	0.132626	0.075076	0.338326	-0.00537316	-0.0185834	0.16413
Lsat_1_v5_gn_2_102821.1	honeydew1	0.54794	-0.632955	-0.512252	-0.100021	-0.128142	-0.0764818	-0.497905	-0.521427	0.170794	0.748047	0.18486
Lsat_1_v5_gn_2_102840.1	darkmagenta	0.0802896	0.829353	0.412199	0.504404	0.613783	-0.335398	-0.0513458	0.0948866	-0.783281	-0.70816	0.0328318
Lsat_1_v5_gn_2_102881.1	honeydew1	0.230115	-0.825474	-0.446532	-0.288372	-0.19747	-0.0618473	-0.430529	-0.572265	0.525304	0.924148	0.0898506
Lsat_1_v5_gn_2_102901.1	darkslateblue	0.0132156	0.647732	0.510937	0.532358	0.904493	-0.355761	-0.218512	-0.269981	-0.618281	-0.423563	-0.250156
Lsat_1_v5_gn_2_102920.1	darkmagenta	0.5142	0.444278	-0.223168	0.17954	0.595202	-0.421492	-0.602387	-0.353452	-0.745186	-0.151418	-0.180658
Lsat_1_v5_gn_2_102941.1	darkmagenta	-0.556785	-0.659626	-0.0703661	-0.531189	-0.640096	0.383404	0.361746	0.170664	0.93963	0.447014	-0.0355679
Lsat_1_v5_gn_2_102980.1	darkslateblue	-0.0018219	0.541801	0.0394335	0.0221714	0.524964	-0.0165547	-0.327585	-0.0493218	-0.493319	-0.333672	-0.496968
Lsat_1_v5_gn_2_103001.1	darkmagenta	-0.247683	-0.871923	-0.267265	-0.501258	-0.679281	0.340495	0.209494	-0.0291503	0.927624	0.691456	0.0806263
Lsat_1_v5_gn_2_103021.1	honeydew1	-0.386663	0.902901	0.304107	0.0374325	0.267599	0.200888	0.259625	0.575502	-0.513828	-0.919263	-0.432379
Lsat_1_v5_gn_2_103060.1	honeydew1	0.0947666	-0.602401	-0.484866	-0.438549	-0.123977	0.0351364	-0.500739	-0.446735	0.416202	0.754178	-0.123569
Lsat_1_v5_gn_2_103080.1	darkslateblue	0.139586	-0.950831	-0.371492	-0.303683	-0.472469	0.0530192	-0.114745	-0.385623	0.724618	0.895136	0.217937
Lsat_1_v5_gn_2_103100.1	coral1	0.214842	0.237209	0.550955	0.736099	0.532835	-0.528447	0.0909105	-0.296441	-0.368337	-0.20449	0.36193
Lsat_1_v5_gn_2_103120.1	honeydew1	-0.0932219	0.920674	0.386889	0.350987	0.477546	-0.180189	0.151535	0.328279	-0.726201	-0.882637	-0.183008
Lsat_1_v5_gn_2_103140.1	darkmagenta	-0.13536	-0.897766	-0.254434	-0.400841	-0.526763	0.176271	0.0873048	-0.218796	0.865058	0.776032	0.104587
Lsat_1_v5_gn_2_103201.1	palevioletred3	0.404246	-0.39797	0.259015	0.515347	0.50919	-0.255424	-0.307371	-0.81785	0.0243281	0.546358	0.00174414
Lsat_1_v5_gn_2_103220.1	darkmagenta	-0.27651	-0.806269	-0.144422	-0.390332	-0.429971	0.177948	0.0623151	-0.219503	0.852424	0.713121	0.0165327
Lsat_1_v5_gn_2_103280.1	darkslateblue	0.220454	-0.644329	0.104168	0.22221	-0.202548	0.212903	0.159868	-0.303021	0.41839	0.515279	0.211813
Lsat_1_v5_gn_2_103301.1	palevioletred3	-0.667904	0.294416	-0.0638939	-0.524075	-0.495407	0.384155	0.521893	0.779064	0.216295	-0.509252	-0.250957
Lsat_1_v5_gn_2_84081.1	lightyellow	0.244007	-0.434273	0.391557	0.547767	0.406487	-0.472884	-0.175346	-0.738608	0.154836	0.529783	0.368602
Lsat_1_v5_gn_2_84101.1	darkmagenta	0.523767	0.478087	-0.421956	0.000250916	0.156059	-0.222304	-0.40883	0.0813641	-0.722654	-0.309418	0.0572799
Lsat_1_v5_gn_2_84120.1	darkslateblue	0.212804	-0.522439	0.258467	0.354539	-0.0963484	0.112445	0.272923	-0.275604	0.331425	0.375899	0.141469
Lsat_1_v5_gn_2_84140.1	darkslateblue	0.120255	-0.606785	-0.165273	-0.0709658	-0.501561	-0.0427036	0.136041	-0.0374257	0.470339	0.473027	0.650199
Lsat_1_v5_gn_2_84180.1	palevioletred3	-0.521822	0.568605	0.193947	-0.185956	-0.292541	0.337166	0.499698	0.839615	-0.104082	-0.741763	-0.10282
Lsat_1_v5_gn_2_84201.1	darkmagenta	0.433231	0.309521	0.201935	0.526128	0.518188	-0.504236	-0.330564	-0.329372	-0.577085	-0.124272	0.284296
Lsat_1_v5_gn_2_84220.1	darkmagenta	-0.327825	-0.646359	-0.231402	-0.524393	-0.428715	0.496572	0.0960165	-0.0651716	0.759306	0.538035	-0.362005
Lsat_1_v5_gn_2_84240.1	darkmagenta	-0.279884	-0.501743	0.202167	-0.0299062	-0.231604	-0.0827329	0.378601	-0.129032	0.618945	0.324193	0.126133
Lsat_1_v5_gn_2_84360.1	darkmagenta	0.165668	0.400407	0.215423	0.352441	0.754303	-0.392434	-0.49261	-0.448135	-0.527356	-0.116973	-0.243153
Lsat_1_v5_gn_2_84380.1	floralwhite	-0.197548	-0.249017	-0.105023	-0.317108	-0.560598	0.667385	0.39646	0.406839	0.404657	0.0287558	-0.180255
Lsat_1_v5_gn_2_84460.1	darkslateblue	-0.0862961	0.758671	0.520613	0.488802	0.687311	-0.441682	-0.0452669	-0.0215138	-0.638373	-0.627715	-0.0689143
Lsat_1_v5_gn_2_105761.1	honeydew1	0.330815	-0.409949	0.135913	0.391963	0.0788584	-0.2636	-0.08174	-0.436862	0.116025	0.415016	0.444571
Lsat_1_v5_gn_2_97800.1	darkseagreen4	0.773774	-0.179166	-0.477907	0.0782525	0.303	-0.230433	-0.835727	-0.606495	-0.373557	0.488453	0.0492624
Lsat_1_v5_gn_2_97820.1	darkmagenta	0.169822	0.52476	0.260994	0.399739	0.674121	-0.205911	-0.126576	-0.199273	-0.58926	-0.3869	-0.330505
Lsat_1_v5_gn_2_97841.1	grey	0.16227	-0.172191	-0.152027	-0.0062395	-0.316369	-0.200672	0.111569	0.102295	0.0795863	0.087308	0.557896
Lsat_1_v5_gn_2_97861.1	honeydew1	-0.617712	0.556397	0.528888	0.0747262	0.177801	0.242281	0.477254	0.494536	-0.0660803	-0.650729	-0.27247
Lsat_1_v5_gn_2_97900.1	darkmagenta	0.318864	0.690615	0.290791	0.561006	0.572728	-0.326474	-0.132205	-0.0140377	-0.804798	-0.554014	0.0284304
Lsat_1_v5_gn_2_97920.1	greenyellow	-0.679259	0.165456	0.109534	-0.439414	-0.162005	0.604447	0.304483	0.422531	0.295114	-0.268047	-0.619968
Lsat_1_v5_gn_2_97980.1	floralwhite	-0.66601	0.309035	0.16361	-0.356369	-0.25345	0.738605	0.531314	0.65347	0.195867	-0.507306	-0.635715
Lsat_1_v5_gn_2_98041.1	darkmagenta	-0.549554	-0.345259	0.499837	0.0364204	-0.361892	0.272297	0.636668	0.223581	0.662852	0.0774305	0.153241
Lsat_1_v5_gn_2_98161.1	darkmagenta	-0.438078	-0.512484	0.572976	0.181106	-0.215947	0.123025	0.562027	-0.0536003	0.719172	0.275355	0.241607
Lsat_1_v5_gn_2_98240.1	darkslateblue	0.0449975	0.907755	0.235719	0.334751	0.503958	-0.294355	-0.0744754	0.239902	-0.816819	-0.788207	-0.0813862
Lsat_1_v5_gn_2_98280.1	honeydew1	-0.837032	0.330106	0.507472	-0.129515	-0.302616	0.393644	0.837011	0.764375	0.293823	-0.63527	-0.160223
Lsat_1_v5_gn_2_98320.1	darkmagenta	0.0949605	0.50282	-0.373608	-0.246286	-0.0485663	-0.147012	-0.208395	0.342108	-0.465152	-0.417317	-0.0740866
Lsat_1_v5_gn_2_98340.1	darkslateblue	-0.127519	0.944471	0.0277727	-0.0259163	0.308594	-0.00418896	-0.0415095	0.473282	-0.717527	-0.847773	-0.340908
Lsat_1_v5_gn_2_98360.1	coral1	-0.377956	-0.35963	-0.630618	-0.932294	-0.793655	0.444277	0.0600727	0.4345	0.589559	0.2475	-0.179493
Lsat_1_v5_gn_2_98400.1	honeydew1	0.518636	-0.829642	-0.472802	-0.10383	-0.179254	-0.126216	-0.439169	-0.623141	0.368265	0.925278	0.247614
Lsat_1_v5_gn_2_98441.1	honeydew1	0.77609	-0.624687	-0.480675	0.0870053	0.130573	-0.328709	-0.660761	-0.794915	0.0174698	0.839574	0.203115
Lsat_1_v5_gn_2_98501.1	darkseagreen4	-0.505969	0.00060483	0.456834	0.0318453	-0.133712	0.490231	0.633567	0.326889	0.348819	-0.230717	-0.287558
Lsat_1_v5_gn_2_98520.1	palevioletred3	0.279146	-0.54868	0.0353036	0.203217	0.337757	-0.197714	-0.383842	-0.784449	0.231132	0.697168	-0.0401605
Lsat_1_v5_gn_2_98541.1	darkmagenta	-0.607975	-0.554852	0.00801092	-0.469991	-0.768714	0.393858	0.627916	0.388351	0.90887	0.228684	0.0932499
Lsat_1_v5_gn_2_98621.1	honeydew1	0.466332	-0.837425	-0.414044	-0.099672	-0.0999452	-0.154757	-0.506786	-0.705015	0.386705	0.965495	0.190034
Lsat_1_v5_gn_2_134000.1	grey	-0.241166	0.0145695	-0.37564	-0.511675	-0.391898	0.223025	0.0541516	0.357548	0.16128	-0.0853344	-0.134374
Lsat_1_v5_gn_2_134061.1	greenyellow	-0.915344	0.244011	0.203627	-0.484854	-0.43826	0.468494	0.649694	0.78207	0.411254	-0.490177	-0.266126
Lsat_1_v5_gn_2_134080.1	darkseagreen4	0.498295	0.159222	-0.598934	-0.200842	0.262828	-0.156541	-0.851286	-0.3013	-0.493117	0.17221	-0.235125
Lsat_1_v5_gn_2_104921.1	greenyellow	0.900632	0.0370041	-0.265442	0.429752	0.418892	-0.400489	-0.676366	-0.543604	-0.632615	0.225685	0.307518
Lsat_1_v5_gn_2_104941.1	darkmagenta	-0.629395	-0.590069	-0.0294701	-0.545825	-0.651276	0.504807	0.50058	0.261089	0.937307	0.325874	-0.17927
Lsat_1_v5_gn_2_104961.1	floralwhite	-0.389261	-0.227278	-0.28264	-0.612876	-0.506334	0.720646	0.159372	0.363037	0.472208	0.103001	-0.424538
Lsat_1_v5_gn_2_104981.1	lightyellow	0.465418	-0.473812	-0.528957	-0.209086	0.190018	0.0413607	-0.727083	-0.676303	0.0636378	0.729638	-0.370484
Lsat_1_v5_gn_2_128600.1	darkmagenta	-0.443336	-0.740807	-0.24529	-0.618676	-0.678635	0.399112	0.233499	0.099362	0.935265	0.561838	-0.0660308
Lsat_1_v5_gn_2_128620.1	darkmagenta	0.322016	0.573794	0.196893	0.487174	0.708656	-0.431441	-0.303278	-0.231637	-0.7333	-0.364773	0.0257318
Lsat_1_v5_gn_2_128660.1	greenyellow	0.811087	0.301345	-0.3784	0.253535	0.490817	-0.449601	-0.73172	-0.418536	-0.793587	0.0146143	0.0709271
Lsat_1_v5_gn_2_128681.1	darkseagreen4	-0.407992	0.0895365	0.687123	0.366559	-0.148562	0.00993797	0.811743	0.387253	0.232559	-0.381149	0.33273
Lsat_1_v5_gn_2_55601.1	darkmagenta	-0.521324	-0.676016	-0.109509	-0.518182	-0.758296	0.380237	0.475667	0.245865	0.941412	0.399843	0.0714139
Lsat_1_v5_gn_2_90040.1	honeydew1	0.474844	-0.711512	-0.293147	0.0417045	-0.0583626	-0.207934	-0.289685	-0.613103	0.297862	0.77181	0.210322
Lsat_1_v5_gn_2_90061.1	greenyellow	-0.910867	0.24877	0.274005	-0.410395	-0.448848	0.573719	0.76119	0.831244	0.417308	-0.542535	-0.334849
Lsat_1_v5_gn_2_105021.1	darkslateblue	0.139645	0.50718	0.666472	0.76871	0.725815	-0.409266	-0.0744406	-0.236262	-0.571591	-0.377517	0.19281
Lsat_1_v5_gn_2_105060.1	darkmagenta	-0.6352	-0.258098	-0.178073	-0.662583	-0.846486	0.470726	0.615208	0.678849	0.69467	-0.0539404	-0.0301123
Lsat_1_v5_gn_2_108740.1	darkmagenta	0.309623	0.45967	0.155065	0.362315	0.366237	0.0180681	-0.0112527	0.0490295	-0.564601	-0.400006	-0.179218
Lsat_1_v5_gn_2_108761.1	darkmagenta	0.762537	0.177431	-0.0340682	0.543059	0.596455	-0.387456	-0.506687	-0.52274	-0.658046	0.0636171	0.086783
Lsat_1_v5_gn_2_108781.1	darkmagenta	-0.370679	-0.457732	-0.448958	-0.719063	-0.800005	0.478944	0.229584	0.415892	0.674224	0.273607	-0.0281402
Lsat_1_v5_gn_2_108860.1	darkslateblue	-0.157319	0.95618	0.239869	0.175688	0.424332	-0.222617	0.0572516	0.386857	-0.717771	-0.881285	-0.164673
Lsat_1_v5_gn_2_108880.1	darkmagenta	-0.769912	-0.171259	0.0868277	-0.51965	-0.745856	0.73834	0.76397	0.735629	0.697888	-0.186216	-0.186809
Lsat_1_v5_gn_2_108901.1	darkmagenta	-0.228475	-0.788319	0.110057	-0.131232	-0.41646	0.293384	0.385087	-0.143229	0.843774	0.573298	0.0262209
Lsat_1_v5_gn_2_108920.1	darkmagenta	-0.077876	-0.727982	-0.2557	-0.396597	-0.361875	0.302332	-0.0493304	-0.223591	0.685739	0.678984	-0.222543
Lsat_1_v5_gn_2_108980.1	darkmagenta	0.044244	-0.735204	-0.281232	-0.330659	-0.291732	0.24501	-0.137774	-0.318597	0.608538	0.721625	-0.208334
Lsat_1_v5_gn_2_99900.1	honeydew1	0.0219909	-0.734411	-0.570661	-0.582117	-0.430409	0.140085	-0.330097	-0.262399	0.606249	0.780415	-0.0690935
Lsat_1_v5_gn_2_124241.1	darkmagenta	0.481689	0.0495775	0.416151	0.780164	0.737548	-0.693491	-0.353415	-0.697887	-0.406604	0.166621	0.437379
Lsat_1_v5_gn_2_124260.1	darkmagenta	-0.539853	-0.595805	0.249608	-0.209679	-0.440011	0.349372	0.52541	0.0703569	0.869417	0.341864	-0.0401959
Lsat_1_v5_gn_2_124301.1	honeydew1	0.0611255	0.674232	0.470563	0.539978	0.524894	-0.0936277	0.150296	0.0993817	-0.620618	-0.654383	-0.149706
Lsat_1_v5_gn_2_124280.1	lightyellow	0.0935045	0.280352	0.780264	0.815474	0.622615	-0.290196	0.178819	-0.286958	-0.328437	-0.269837	0.0994105
Lsat_1_v5_gn_2_124361.1	darkmagenta	-0.478296	-0.663677	-0.239992	-0.645233	-0.868197	0.643101	0.45234	0.367821	0.923346	0.379382	-0.114276
Lsat_1_v5_gn_2_124381.1	darkmagenta	-0.32985	-0.740525	-0.200884	-0.506816	-0.7586	0.562557	0.3418	0.182071	0.881795	0.500641	-0.0555399
Lsat_1_v5_gn_2_124440.1	darkmagenta	-0.0120785	-0.448913	-0.544802	-0.57053	-0.580616	0.108932	-0.0618408	0.126171	0.438007	0.395501	0.07875
Lsat_1_v5_gn_2_124461.1	greenyellow	0.558902	0.00449717	-0.400837	0.038958	-0.00252256	-0.416939	-0.302582	-0.153418	-0.331864	0.0938947	0.253905
Lsat_1_v5_gn_2_124481.1	honeydew1	0.0806834	-0.450864	-0.438557	-0.371579	-0.0430665	-0.185068	-0.526412	-0.426099	0.289788	0.631624	-0.0307594
Lsat_1_v5_gn_2_117520.1	darkmagenta	-0.359748	-0.610107	-0.254695	-0.530036	-0.723206	0.267801	0.375286	0.227607	0.795055	0.376873	0.0707026
Lsat_1_v5_gn_2_117560.1	darkmagenta	0.333414	0.801731	0.113473	0.418646	0.737377	-0.451303	-0.38695	-0.117806	-0.93247	-0.550352	-0.0711475
Lsat_1_v5_gn_2_117620.1	floralwhite	-0.548235	-0.0834948	-0.158608	-0.618069	-0.394673	0.824601	0.221974	0.422274	0.439691	-0.0372583	-0.693026
Lsat_1_v5_gn_2_117641.1	greenyellow	0.861874	0.187285	-0.268848	0.392755	0.633057	-0.573046	-0.797234	-0.639811	-0.750223	0.160616	0.0967998
Lsat_1_v5_gn_2_117720.1	darkmagenta	0.39371	0.49228	-0.115975	0.215698	0.446516	-0.159747	-0.400314	-0.0930521	-0.688333	-0.284236	-0.068944
Lsat_1_v5_gn_2_117740.1	darkmagenta	0.104546	0.841621	0.0312933	0.138434	0.58927	-0.195594	-0.341315	0.0930023	-0.806657	-0.60573	-0.294139
Lsat_1_v5_gn_2_117761.1	darkmagenta	-0.495929	-0.440792	0.118354	-0.30694	-0.779722	0.47335	0.700643	0.501965	0.757987	0.0925509	0.182753
Lsat_1_v5_gn_2_117781.1	darkslateblue	-0.184888	0.521526	-0.270453	-0.375813	-0.152601	0.477601	0.0493328	0.598066	-0.291079	-0.539155	-0.42253
Lsat_1_v5_gn_2_108580.1	honeydew1	0.344591	-0.830592	-0.318957	-0.108391	-0.389365	0.170078	-0.0638631	-0.340277	0.514486	0.76432	0.221838
Lsat_1_v5_gn_2_108700.1	darkmagenta	0.103934	0.422408	0.0855957	0.177972	0.594986	-0.529155	-0.433267	-0.301311	-0.483095	-0.176068	-0.116889
Lsat_1_v5_gn_2_131760.1	darkmagenta	-0.59326	-0.13514	-0.270592	-0.750981	-0.468465	0.424994	0.139977	0.402522	0.519738	0.0540204	-0.387167
Lsat_1_v5_gn_2_131801.1	darkmagenta	0.30687	0.141987	-0.250089	-0.0271135	0.216809	0.453489	-0.357807	-0.106701	-0.331186	-0.00948811	-0.558913
Lsat_1_v5_gn_2_131821.1	honeydew1	-0.131512	0.58845	0.406099	0.326486	0.216842	-0.0596919	0.267282	0.348237	-0.40476	-0.633597	0.111301
Lsat_1_v5_gn_2_131920.1	lightyellow	-0.149457	0.763234	0.621864	0.549848	0.569555	-0.30944	0.226257	0.151358	-0.572837	-0.74313	0.0473897
Lsat_1_v5_gn_2_131941.1	honeydew1	0.063567	0.102875	0.363209	0.432346	0.127648	-0.375316	0.355457	-0.0294103	-0.108281	-0.220764	0.311774
Lsat_1_v5_gn_2_125480.1	darkslateblue	0.110422	-0.348016	0.168442	0.25608	-0.284826	-0.138935	0.379638	-0.00931924	0.257618	0.145746	0.585687
Lsat_1_v5_gn_2_125521.1	darkmagenta	-0.555916	-0.674727	-0.0921202	-0.557168	-0.728379	0.546597	0.458057	0.24479	0.962744	0.408116	-0.140002
Lsat_1_v5_gn_2_125581.1	palevioletred3	-0.415007	0.361997	0.107002	-0.188694	-0.384128	0.46902	0.65637	0.767419	0.0264356	-0.629389	-0.199134
Lsat_1_v5_gn_2_125601.1	honeydew1	0.287962	-0.717962	-0.428852	-0.260495	-0.1578	0.142867	-0.468576	-0.522258	0.400555	0.831029	-0.10494
Lsat_1_v5_gn_2_125620.1	honeydew1	-0.173347	0.828471	0.15031	0.0536583	0.0616528	0.099572	0.300303	0.654129	-0.555229	-0.893767	-0.114639
Lsat_1_v5_gn_2_125641.1	lightyellow	-0.411621	0.393707	0.678907	0.374294	0.21287	0.106369	0.512762	0.26888	-0.0780334	-0.537019	-0.0473664
Lsat_1_v5_gn_2_125740.1	honeydew1	-0.090375	-0.443773	-0.3185	-0.435521	-0.186912	0.449666	-0.284218	-0.1831	0.410177	0.506778	-0.395542
Lsat_1_v5_gn_2_125761.1	honeydew1	-0.219679	-0.149877	-0.170356	-0.385481	-0.0954531	0.41256	-0.173499	0.000131007	0.250621	0.201534	-0.428783
Lsat_1_v5_gn_2_125780.1	darkmagenta	-0.576974	-0.488529	-0.340863	-0.807071	-0.723762	0.483072	0.224704	0.342172	0.814413	0.325716	-0.205467
Lsat_1_v5_gn_2_125800.1	darkslateblue	-0.399759	0.861743	0.414851	0.130932	0.239971	0.129673	0.353316	0.572369	-0.468731	-0.919828	-0.257753
Lsat_1_v5_gn_2_125820.1	honeydew1	-0.266951	0.766122	0.505875	0.352889	0.236127	-0.177226	0.415403	0.483253	-0.468176	-0.85045	0.190682
Lsat_1_v5_gn_2_125840.1	darkmagenta	-0.440159	-0.716539	-0.0950341	-0.461241	-0.687039	0.461266	0.444127	0.151721	0.921808	0.453298	-0.0190456
Lsat_1_v5_gn_2_125861.1	darkmagenta	-0.298454	-0.705902	-0.155986	-0.41877	-0.797463	0.578705	0.503881	0.275124	0.851741	0.398939	0.0636788
Lsat_1_v5_gn_2_125901.1	darkolivegreen	-0.320461	-0.162363	-0.309693	-0.556263	-0.780092	0.609941	0.466572	0.681706	0.432706	-0.0919952	-0.059976
Lsat_1_v5_gn_2_125961.1	darkmagenta	0.436	0.709491	0.00765404	0.362188	0.725932	-0.262222	-0.459972	-0.179173	-0.909887	-0.435741	-0.304138
Lsat_1_v5_gn_2_55700.1	darkmagenta	-0.564508	-0.530715	-0.32551	-0.768567	-0.769599	0.504438	0.283448	0.348384	0.840111	0.330492	-0.170769
Lsat_1_v5_gn_2_56001.1	greenyellow	0.536315	-0.362439	-0.271788	0.162342	-0.105878	-0.174851	-0.151341	-0.315269	-0.017479	0.360744	0.201964
Lsat_1_v5_gn_2_90421.1	honeydew1	0.744982	-0.688051	-0.329622	0.212759	0.139132	-0.322206	-0.568222	-0.825001	0.0857834	0.863673	0.307559
Lsat_1_v5_gn_2_90480.1	darkseagreen4	0.452905	0.145007	-0.595193	-0.212805	0.256637	-0.305248	-0.796174	-0.315663	-0.452238	0.175704	-0.125855
Lsat_1_v5_gn_2_90501.1	grey	-0.111536	-0.0359951	-0.0397241	-0.109522	0.107978	0.0548174	0.0259461	-0.0912395	0.0860469	0.0270682	-0.291644
Lsat_1_v5_gn_2_90520.1	greenyellow	0.741252	0.123783	-0.251079	0.314666	0.277726	-0.290921	-0.515568	-0.329693	-0.589127	0.0710224	0.227394
Lsat_1_v5_gn_2_90560.1	greenyellow	-0.757153	-0.138765	0.406896	-0.173343	-0.497144	0.351105	0.762082	0.534879	0.628776	-0.18761	0.125236
Lsat_1_v5_gn_2_90600.1	darkmagenta	-0.169476	-0.738625	-0.543495	-0.690149	-0.681822	0.339808	0.00270907	0.0218849	0.763685	0.635751	-0.0495497
Lsat_1_v5_gn_2_90660.1	palevioletred3	-0.714041	0.173	0.0618544	-0.496584	-0.539815	0.751518	0.588716	0.81588	0.363127	-0.42617	-0.375078
Lsat_1_v5_gn_2_90740.1	palevioletred3	-0.524855	0.519622	0.125948	-0.250601	-0.308624	0.259902	0.437215	0.781246	-0.0734907	-0.672099	-0.0588345
Lsat_1_v5_gn_2_90760.1	greenyellow	-0.791898	0.345776	0.54538	-0.055614	0.0561325	0.280598	0.585467	0.418493	0.20769	-0.517843	-0.420416
Lsat_1_v5_gn_2_90780.1	honeydew1	-0.0353441	0.420053	0.0324916	0.0306803	-0.231247	0.203099	0.252846	0.573762	-0.29166	-0.521894	0.169466
Lsat_1_v5_gn_2_90800.1	honeydew1	-0.646487	0.737936	0.346175	-0.127106	0.209388	0.264158	0.348147	0.553603	-0.215547	-0.790118	-0.538629
Lsat_1_v5_gn_2_90820.1	honeydew1	0.0319763	-0.310149	-0.216877	-0.250901	0.122665	0.219778	-0.388627	-0.401113	0.198351	0.451613	-0.565327
Lsat_1_v5_gn_2_90841.1	darkslateblue	-0.129479	0.813676	0.161208	0.0995701	0.136098	-0.0796413	0.21742	0.547624	-0.579835	-0.83648	-0.0129569
Lsat_1_v5_gn_2_90941.1	lightyellow	-0.456559	0.210349	0.907783	0.514	0.335555	-0.07604	0.497616	0.0292289	0.0859307	-0.330087	0.020851
Lsat_1_v5_gn_2_134680.1	darkslateblue	0.146664	-0.850623	-0.134043	-0.050139	-0.194852	-0.152708	-0.114956	-0.529011	0.616546	0.835745	0.320212
Lsat_1_v5_gn_2_134721.1	honeydew1	-0.125972	-0.825568	-0.480946	-0.611593	-0.583079	0.224338	-0.0915986	-0.156551	0.791835	0.766842	-0.0281662
Lsat_1_v5_gn_2_83960.1	greenyellow	0.812867	0.243065	-0.391387	0.235756	0.344866	-0.378435	-0.684704	-0.332425	-0.738931	0.0302059	0.201521
Lsat_1_v5_gn_2_135841.1	darkmagenta	0.535471	0.642517	0.00293266	0.457935	0.596718	-0.38816	-0.387216	-0.151064	-0.907321	-0.421682	-0.00821358
Lsat_1_v5_gn_2_135880.1	darkmagenta	-0.743632	-0.0686624	-0.0758069	-0.653328	-0.77489	0.735153	0.659973	0.811309	0.598517	-0.246928	-0.296861
Lsat_1_v5_gn_2_135900.1	darkmagenta	-0.125752	-0.629373	-0.62645	-0.722846	-0.70813	0.219417	-0.107234	0.0830359	0.638145	0.566362	0.0297286
Lsat_1_v5_gn_2_135921.1	grey	-0.0362542	0.0663706	-0.231929	-0.287063	-0.105044	-0.306499	-0.157556	0.0495164	-0.0284406	-0.00484637	0.111877
Lsat_1_v5_gn_2_135941.1	honeydew1	-0.36633	0.647085	-0.183949	-0.391815	-0.122603	0.0218893	0.0761091	0.626927	-0.300209	-0.647335	-0.180943
Lsat_1_v5_gn_2_135961.1	palevioletred3	-0.396453	0.113952	-0.162771	-0.461815	-0.508302	0.36001	0.448832	0.606165	0.212028	-0.332397	-0.306068
Lsat_1_v5_gn_2_136020.1	darkmagenta	-0.277369	-0.726809	-0.367141	-0.604458	-0.728004	0.39242	0.150878	0.118295	0.824367	0.570559	0.0752624
Lsat_1_v5_gn_2_136060.1	darkmagenta	-0.518259	-0.371543	0.111978	-0.274241	-0.781091	0.322442	0.775401	0.562926	0.718921	-0.00039356	0.357843
Lsat_1_v5_gn_2_136081.1	darkslateblue	0.315515	-0.914296	-0.153574	0.056763	-0.303826	-0.101362	-0.0376953	-0.513133	0.577157	0.839316	0.416432
Lsat_1_v5_gn_2_136101.1	honeydew1	0.222766	-0.686357	-0.66545	-0.527143	-0.319099	0.0519571	-0.539208	-0.389831	0.423039	0.812296	-0.0546416
Lsat_1_v5_gn_2_136121.1	lightyellow	-0.454084	-0.141	0.633261	0.233123	0.103822	-0.0152027	0.366699	-0.0619083	0.389773	0.0365231	0.0731926
Lsat_1_v5_gn_2_136141.1	darkslateblue	0.00286748	0.946871	0.119636	0.164433	0.498581	-0.207886	-0.160223	0.267106	-0.825815	-0.791419	-0.250579
Lsat_1_v5_gn_2_136220.1	greenyellow	0.707837	0.224829	-0.0617854	0.52239	0.51474	-0.702157	-0.563912	-0.489434	-0.686493	0.0280253	0.478259
Lsat_1_v5_gn_2_136240.1	palevioletred3	0.693088	-0.532513	-0.317569	0.195652	0.36287	-0.442875	-0.75102	-0.930141	-0.047093	0.812992	0.162925
Lsat_1_v5_gn_2_136261.1	darkmagenta	-0.260152	-0.403726	-0.409584	-0.652436	-0.554274	0.566596	0.00623838	0.208821	0.531608	0.328406	-0.242952
Lsat_1_v5_gn_2_136280.1	honeydew1	-0.133617	-0.801592	-0.450855	-0.578356	-0.537018	0.202822	-0.122688	-0.178976	0.765439	0.757149	-0.00177695
Lsat_1_v5_gn_2_136301.1	darkmagenta	0.719079	0.40289	-0.28773	0.287345	0.657155	-0.485987	-0.807306	-0.48498	-0.850673	-0.0366338	-0.0644921
Lsat_1_v5_gn_2_136381.1	honeydew1	-0.889426	0.391576	0.37843	-0.283695	-0.360747	0.32729	0.785643	0.829898	0.276476	-0.677192	-0.190033
Lsat_1_v5_gn_2_104060.1	darkmagenta	0.638867	0.198366	0.23572	0.723975	0.918949	-0.636061	-0.587204	-0.793805	-0.647063	0.116802	0.0650496
Lsat_1_v5_gn_2_104081.1	honeydew1	0.387584	-0.326051	-0.454755	-0.148812	0.111343	0.0118398	-0.546167	-0.472984	-0.00920472	0.50496	-0.195436
Lsat_1_v5_gn_2_104100.1	greenyellow	0.894182	-0.389677	-0.319128	0.343875	0.346371	-0.440331	-0.612723	-0.801162	-0.256129	0.614812	0.225735
Lsat_1_v5_gn_2_132901.1	grey	0.0615672	-0.212396	0.332565	0.359628	-0.0821809	-0.0461624	0.275575	-0.0417743	0.157389	0.0911205	0.468926
Lsat_1_v5_gn_2_132921.1	darkmagenta	0.160363	0.80378	0.19135	0.348061	0.586446	-0.167694	-0.177776	0.0821221	-0.811506	-0.648123	-0.172268
Lsat_1_v5_gn_2_132940.1	darkmagenta	0.651357	-0.0721782	0.0905206	0.576487	0.599535	-0.470486	-0.517585	-0.722574	-0.403019	0.30551	0.204036
Lsat_1_v5_gn_2_133001.1	darkmagenta	0.48222	0.354637	0.223722	0.580183	0.6476	-0.253274	-0.28694	-0.370767	-0.635014	-0.178317	-0.12507
Lsat_1_v5_gn_2_133040.1	coral1	-0.138484	0.0849138	-0.626033	-0.738151	-0.262999	0.126925	-0.361345	0.209816	0.0178288	0.0273789	-0.391037
Lsat_1_v5_gn_2_133060.1	honeydew1	0.420604	-0.858237	-0.505215	-0.228015	-0.282603	0.0345652	-0.374235	-0.533416	0.462214	0.914869	0.0832262
Lsat_1_v5_gn_2_133080.1	greenyellow	0.78694	-0.39141	-0.556556	0.0175445	0.0444008	-0.349435	-0.584469	-0.564119	-0.165259	0.569724	0.16441
Lsat_1_v5_gn_2_133101.1	darkmagenta	0.171147	0.619986	0.387559	0.558506	0.419062	-0.392812	0.00688516	0.0953206	-0.651142	-0.553468	0.296248
Lsat_1_v5_gn_2_133120.1	honeydew1	0.207546	-0.710127	-0.591907	-0.463508	-0.260497	-0.0692754	-0.490009	-0.44169	0.456743	0.837781	0.0399775
Lsat_1_v5_gn_2_133260.1	darkslateblue	-0.0295589	-0.67896	-0.530006	-0.550993	-0.669267	0.315058	0.0175443	0.0568097	0.636766	0.567323	0.0860901
Lsat_1_v5_gn_2_133321.1	darkslateblue	0.294616	-0.860045	-0.0796604	0.0784204	-0.242737	0.0242536	-0.102995	-0.491003	0.540578	0.824227	0.3454
Lsat_1_v5_gn_2_133341.1	grey	-0.530205	0.489132	-0.0517906	-0.466114	-0.0905888	0.651374	0.177161	0.581384	-0.0623168	-0.531482	-0.805673
Lsat_1_v5_gn_2_83900.1	honeydew1	0.402064	-0.812721	-0.227281	0.03059	-0.30028	0.171155	-0.0661319	-0.392595	0.460245	0.755569	0.226897
Lsat_1_v5_gn_2_83920.1	honeydew1	0.651771	-0.786638	-0.247998	0.209506	0.00784903	-0.203924	-0.435026	-0.751683	0.233986	0.893515	0.365156
Lsat_1_v5_gn_2_83940.1	darkslateblue	0.062707	-0.840822	-0.049309	-0.0619322	-0.433354	0.391616	0.205726	-0.211084	0.704452	0.674809	0.115516
Lsat_1_v5_gn_2_128701.1	darkslateblue	-0.0303881	0.684383	0.428687	0.427899	0.861074	-0.335798	-0.228614	-0.20741	-0.616961	-0.456156	-0.284667
Lsat_1_v5_gn_2_104741.1	darkmagenta	-0.743564	-0.40824	-0.0295057	-0.614737	-0.626778	0.472647	0.436258	0.378813	0.842457	0.180636	-0.156913
Lsat_1_v5_gn_2_53700.1	darkmagenta	-0.755087	-0.116857	-0.224501	-0.791103	-0.721816	0.445367	0.452358	0.6619	0.624305	-0.111377	-0.210749
Lsat_1_v5_gn_2_53800.1	darkmagenta	-0.0989742	-0.734375	-0.617972	-0.707784	-0.793361	0.460678	-0.00596364	0.118028	0.721537	0.613107	-0.006078
Lsat_1_v5_gn_2_53840.1	darkmagenta	-0.83677	-0.0666742	-0.0168099	-0.661866	-0.700084	0.736584	0.617293	0.762646	0.638157	-0.22211	-0.317927
Lsat_1_v5_gn_2_53860.1	greenyellow	-0.689323	0.072791	-0.167266	-0.679644	-0.47316	0.654086	0.285898	0.60189	0.396491	-0.21111	-0.474659
Lsat_1_v5_gn_2_45920.1	honeydew1	-0.415726	0.635222	0.0453673	-0.217497	-0.163113	0.0434495	0.399464	0.706414	-0.230726	-0.762367	-0.0703025
Lsat_1_v5_gn_2_45941.1	darkmagenta	-0.0690291	0.540366	-0.29336	-0.34647	0.114258	0.0485114	-0.319784	0.284775	-0.411257	-0.379669	-0.406906
Lsat_1_v5_gn_2_45981.1	honeydew1	0.38462	-0.845328	-0.381851	-0.121885	-0.463316	0.0534876	-0.0392546	-0.307716	0.510536	0.759324	0.38718
Lsat_1_v5_gn_2_46001.1	honeydew1	-0.548809	0.811871	0.140498	-0.246319	0.0292954	0.217109	0.246199	0.705141	-0.329531	-0.850834	-0.404684
Lsat_1_v5_gn_2_46060.1	darkmagenta	-0.563077	-0.011262	-0.305033	-0.748817	-0.377225	0.495601	0.0413808	0.399384	0.379949	-0.0274611	-0.598708
Lsat_1_v5_gn_2_116340.1	darkmagenta	0.320174	0.752758	0.246773	0.520594	0.694421	-0.349184	-0.248111	-0.0897941	-0.869371	-0.560703	-0.130371
Lsat_1_v5_gn_2_99561.1	darkslateblue	-0.0696208	0.842473	0.326365	0.282344	0.493627	-0.0252048	-0.0441599	0.265616	-0.683164	-0.726105	-0.223273
Lsat_1_v5_gn_2_99661.1	darkmagenta	0.239658	0.0979756	0.63308	0.782264	0.605059	-0.325345	0.094758	-0.436257	-0.260231	-0.0651762	0.0810338
Lsat_1_v5_gn_2_99701.1	darkslateblue	-0.204435	0.662052	0.433023	0.268477	0.333884	-0.0501991	0.265614	0.337048	-0.410648	-0.670558	-0.065689
Lsat_1_v5_gn_2_99740.1	darkmagenta	0.049613	0.814589	-0.0595446	0.0287742	0.342727	-0.111593	-0.181123	0.291915	-0.729392	-0.679667	-0.230988
Lsat_1_v5_gn_2_99721.1	darkmagenta	-0.361647	-0.62983	-0.328705	-0.655089	-0.759173	0.430993	0.351443	0.251215	0.822309	0.398067	-0.088234
Lsat_1_v5_gn_2_99761.1	lightyellow	-0.32611	0.0833034	0.718415	0.453536	0.329637	-0.379612	0.353467	-0.125796	0.11603	-0.140862	0.256647
Lsat_1_v5_gn_2_99800.1	darkmagenta	-0.297708	-0.746777	0.239232	-0.0183314	-0.413258	0.131395	0.406363	-0.119797	0.835672	0.529644	0.286673
Lsat_1_v5_gn_2_86820.1	darkslateblue	-0.244616	0.733158	0.227598	0.076414	0.363814	-0.117595	0.0185803	0.280575	-0.487806	-0.652854	-0.227424
Lsat_1_v5_gn_2_86861.1	palevioletred3	-0.538441	0.367765	0.280166	-0.148099	-0.314592	0.51861	0.565672	0.727857	0.0701905	-0.592406	-0.180225
Lsat_1_v5_gn_2_86901.1	honeydew1	-0.0897915	0.841998	0.609038	0.566891	0.549255	-0.259409	0.188896	0.21907	-0.676284	-0.813495	0.00296761
Lsat_1_v5_gn_2_86920.1	darkslateblue	0.612395	-0.597107	-0.471557	-0.0237092	-0.238667	-0.183862	-0.288237	-0.392206	0.137987	0.625087	0.400396
Lsat_1_v5_gn_2_86940.1	darkmagenta	0.533188	0.316587	-0.0748702	0.334257	0.613323	-0.524563	-0.661225	-0.461193	-0.657807	-0.00708139	0.00456039
Lsat_1_v5_gn_2_86961.1	darkslateblue	0.331424	-0.478725	0.0593658	0.254456	0.202001	-0.138771	-0.338468	-0.635591	0.149556	0.593998	0.0945696
Lsat_1_v5_gn_2_86980.1	honeydew1	0.0298691	0.516698	0.554565	0.606977	0.289345	-0.0541886	0.32771	0.229439	-0.451058	-0.59284	0.255704
Lsat_1_v5_gn_2_87020.1	greenyellow	0.82569	0.12872	-0.328464	0.307515	0.366239	-0.467159	-0.602982	-0.437325	-0.647065	0.113574	0.236701
Lsat_1_v5_gn_2_87061.1	palevioletred3	-0.41692	0.182631	0.0558712	-0.238449	-0.371504	-0.0263057	0.288556	0.503538	0.129088	-0.305472	0.135176
Lsat_1_v5_gn_2_87161.1	darkmagenta	0.247461	0.785156	0.346279	0.598281	0.660043	-0.475821	-0.122524	-0.0222166	-0.852831	-0.640102	0.133702
Lsat_1_v5_gn_2_87181.1	greenyellow	0.602207	0.114478	-0.233084	0.207637	0.458206	-0.201025	-0.61666	-0.458555	-0.514631	0.147903	-0.0853081
Lsat_1_v5_gn_2_87200.1	lightyellow	0.369821	-0.409575	-0.701979	-0.412162	-0.124274	-0.270143	-0.615146	-0.395967	0.0972082	0.601061	0.0378598
Lsat_1_v5_gn_2_87221.1	darkmagenta	-0.406263	-0.794685	-0.155562	-0.49855	-0.643668	0.330346	0.257817	0.0239477	0.95057	0.606711	0.0533846
Lsat_1_v5_gn_2_87261.1	honeydew1	0.47656	-0.378214	-0.128457	0.241428	-0.0473879	0.127344	-0.230779	-0.311653	0.00508169	0.416755	0.268409
Lsat_1_v5_gn_2_87320.1	honeydew1	0.26809	-0.735972	-0.570144	-0.375607	-0.307741	-0.0458795	-0.464607	-0.433648	0.43501	0.83489	0.183516
Lsat_1_v5_gn_2_87340.1	greenyellow	0.70499	-0.200672	-0.526211	-0.00704827	-0.000326585	-0.0248928	-0.538183	-0.319041	-0.273511	0.358085	0.0968308
Lsat_1_v5_gn_2_87361.1	floralwhite	-0.189941	-0.0637952	-0.366989	-0.501694	-0.536841	0.719466	0.133886	0.494166	0.215978	-0.0638688	-0.319491
Lsat_1_v5_gn_2_87400.1	honeydew1	0.0617217	-0.414028	-0.374066	-0.337204	-0.272942	-0.17355	-0.0450653	-0.152436	0.334399	0.390112	0.0895736
Lsat_1_v5_gn_2_87420.1	palevioletred3	0.697428	-0.0169807	0.0188424	0.551203	0.667898	-0.586908	-0.642193	-0.758491	-0.488454	0.316299	0.279572
Lsat_1_v5_gn_2_85980.1	lightyellow	-0.114941	-0.000227733	0.610945	0.48376	-0.0711389	-0.0803192	0.551475	0.18133	0.105028	-0.204018	0.542493
Lsat_1_v5_gn_2_86020.1	darkslateblue	-0.247915	0.800113	0.178991	0.0468851	0.00232249	-0.0490894	0.324764	0.674677	-0.491736	-0.880838	0.043859
Lsat_1_v5_gn_2_86040.1	darkmagenta	0.266215	0.554476	0.53134	0.76657	0.697656	-0.518192	-0.103995	-0.222486	-0.684847	-0.423251	0.253405
Lsat_1_v5_gn_2_86060.1	floralwhite	-0.700056	0.00820585	0.128758	-0.445122	-0.443925	0.839478	0.609248	0.6236	0.486802	-0.26638	-0.589236
Lsat_1_v5_gn_2_86121.1	darkmagenta	-0.511328	-0.654228	-0.102641	-0.551761	-0.634308	0.453482	0.328566	0.170856	0.914003	0.452964	-0.120769
Lsat_1_v5_gn_2_86141.1	darkmagenta	0.540494	0.271535	-0.229922	0.172644	0.315267	-0.244956	-0.496001	-0.189132	-0.576197	-0.0599679	0.0136731
Lsat_1_v5_gn_2_86161.1	darkmagenta	0.456899	0.618384	0.136365	0.508515	0.758739	-0.505413	-0.481374	-0.302966	-0.862217	-0.337093	0.0142948
Lsat_1_v5_gn_2_86181.1	lightyellow	-0.117287	0.189923	0.560457	0.435814	0.320467	-0.0481763	0.255587	-0.0414647	-0.101776	-0.236497	0.0953753
Lsat_1_v5_gn_2_86220.1	darkmagenta	0.104105	0.944706	0.10089	0.23145	0.559415	-0.225623	-0.184728	0.208145	-0.88333	-0.772602	-0.22605
Lsat_1_v5_gn_2_86240.1	darkmagenta	-0.440768	-0.519349	0.255577	-0.120501	-0.534372	0.304655	0.601621	0.227672	0.766033	0.231783	0.264626
Lsat_1_v5_gn_2_86281.1	darkslateblue	-0.176006	0.48469	0.100304	-0.00767539	-0.221206	-0.00750925	0.446469	0.636248	-0.231366	-0.650339	0.173963
Lsat_1_v5_gn_2_86320.1	darkslateblue	-0.297488	0.845204	0.211758	0.0434657	0.127991	-0.000340649	0.238509	0.613266	-0.517611	-0.879351	-0.109107
Lsat_1_v5_gn_2_86340.1	darkseagreen4	-0.450947	-0.224637	-0.0477411	-0.411434	-0.745223	0.687485	0.621636	0.656	0.558105	-0.0903604	-0.0162254
Lsat_1_v5_gn_2_86420.1	honeydew1	-0.312247	0.597522	0.0274218	-0.146236	-0.167221	0.0804999	0.327366	0.68359	-0.265508	-0.6961	0.00994073
Lsat_1_v5_gn_2_86460.1	lightyellow	-0.419732	0.0852549	0.778766	0.388809	0.101828	0.0517939	0.546942	0.136541	0.193442	-0.255477	0.162711
Lsat_1_v5_gn_2_86480.1	darkmagenta	-0.214291	-0.868989	-0.225136	-0.428778	-0.735487	0.335122	0.329817	0.0290023	0.919016	0.630039	0.140498
Lsat_1_v5_gn_2_86520.1	darkmagenta	-0.565026	-0.144363	-0.181002	-0.633182	-0.639408	0.895754	0.458763	0.620046	0.534328	-0.0933789	-0.493401
Lsat_1_v5_gn_2_86540.1	lightyellow	-0.0601022	-0.212935	0.546454	0.474774	0.141777	-0.221397	0.228229	-0.257316	0.195598	0.133597	0.240217
Lsat_1_v5_gn_2_86560.1	greenyellow	0.554343	-0.0810246	0.167268	0.602887	0.425062	-0.458586	-0.113195	-0.518025	-0.290941	0.159405	0.31162
Lsat_1_v5_gn_2_86580.1	lightyellow	-0.429603	0.402711	0.762383	0.406492	0.36532	-0.0407958	0.484238	0.126174	-0.0813641	-0.509603	-0.216389
Lsat_1_v5_gn_2_86600.1	darkslateblue	0.109588	-0.725848	-0.566292	-0.531489	-0.705314	0.506953	0.0448092	0.0579702	0.607827	0.591727	-0.0212988
Lsat_1_v5_gn_2_86640.1	darkmagenta	-0.0242884	0.758385	0.0348939	0.0579493	0.415703	-0.180637	-0.283593	0.178293	-0.663527	-0.569466	-0.218993
Lsat_1_v5_gn_2_86661.1	palevioletred3	-0.665751	0.661213	0.205388	-0.267182	-0.284089	0.325088	0.589334	0.917174	-0.0928386	-0.861609	-0.185979
Lsat_1_v5_gn_2_86700.1	honeydew1	0.17343	-0.439106	-0.282738	-0.183562	-0.35632	0.208851	0.174154	-0.00125717	0.327237	0.314819	0.059838
Lsat_1_v5_gn_2_86720.1	darkslateblue	0.183848	0.878339	0.133817	0.300389	0.721937	-0.267616	-0.344374	-0.0002774	-0.894059	-0.629652	-0.301397
Lsat_1_v5_gn_2_86780.1	lightyellow	-0.144131	-0.156152	0.406583	0.230682	0.292253	0.0727164	0.0959911	-0.303511	0.191022	0.148515	-0.235064
Lsat_1_v5_gn_2_86801.1	darkslateblue	0.380441	-0.863774	-0.267194	-0.0267875	-0.0752441	-0.107094	-0.399307	-0.707761	0.464385	0.956589	0.176391
Lsat_1_v5_gn_2_126460.1	darkmagenta	-0.0356927	-0.540821	0.267694	0.179505	-0.27044	0.351017	0.314385	-0.0781483	0.497996	0.36474	0.181819
Lsat_1_v5_gn_2_126481.1	grey	0.199663	0.00419681	0.207066	0.334321	0.0732351	0.298577	0.115553	-0.018348	-0.122993	-0.0594789	0.0296027
Lsat_1_v5_gn_2_126500.1	lightyellow	-0.304837	0.271665	0.901125	0.655564	0.202688	-0.00673852	0.653424	0.205911	-0.0289738	-0.469698	0.255953
Lsat_1_v5_gn_2_126640.1	lightyellow	-0.508043	-0.0754631	0.834401	0.410709	-0.0323189	-0.00195529	0.742127	0.153487	0.399091	-0.186477	0.289951
Lsat_1_v5_gn_2_126680.1	palevioletred3	-0.522151	0.403264	-0.116744	-0.470946	-0.537578	0.298013	0.450131	0.872601	0.046311	-0.600114	-0.0452371
Lsat_1_v5_gn_2_126701.1	greenyellow	0.871943	0.236046	-0.178262	0.493657	0.602965	-0.505967	-0.719682	-0.553644	-0.792521	0.0789961	0.202765
Lsat_1_v5_gn_2_126721.1	honeydew1	0.0618416	-0.796497	-0.59257	-0.579279	-0.454429	0.183301	-0.339621	-0.297521	0.630761	0.837296	-0.0620336
Lsat_1_v5_gn_2_126741.1	darkmagenta	0.517218	0.5995	0.154671	0.569937	0.790664	-0.538368	-0.437341	-0.352981	-0.884777	-0.337868	0.047535
Lsat_1_v5_gn_2_126780.1	darkmagenta	0.514027	0.13344	-0.379741	0.0119368	-0.127643	-0.197	-0.238852	0.0753589	-0.408622	-0.0682029	0.304368
Lsat_1_v5_gn_2_126800.1	darkmagenta	0.496698	0.621661	0.128769	0.566477	0.74213	-0.61636	-0.467462	-0.30852	-0.894848	-0.351065	0.154476
Lsat_1_v5_gn_2_126821.1	darkmagenta	0.367206	0.582317	-0.117099	0.176611	0.600701	0.0136941	-0.571069	-0.164162	-0.774048	-0.299494	-0.448621
Lsat_1_v5_gn_2_126841.1	darkmagenta	0.13778	0.778921	0.00253514	0.152143	0.401646	-0.120971	-0.179066	0.231496	-0.751396	-0.632159	-0.120896
Lsat_1_v5_gn_2_126880.1	darkmagenta	-0.480965	-0.697883	0.0534346	-0.366796	-0.653503	0.55087	0.480481	0.18352	0.934138	0.429918	-0.00468274
Lsat_1_v5_gn_2_126920.1	darkmagenta	-0.233452	-0.784557	-0.475956	-0.681007	-0.786909	0.343944	0.145108	0.104676	0.857039	0.618828	0.0426231
Lsat_1_v5_gn_3_57701.1	darkmagenta	-0.169459	-0.742183	0.309083	0.128794	-0.291062	0.142747	0.402247	-0.233454	0.74906	0.531123	0.228684
Lsat_1_v5_gn_3_57720.1	greenyellow	-0.7762	-0.253166	0.166594	-0.468119	-0.593045	0.507246	0.65484	0.501683	0.748824	-0.041702	-0.235943
Lsat_1_v5_gn_3_57741.1	greenyellow	0.83617	-0.306468	-0.430563	0.183181	0.0737896	-0.352335	-0.50854	-0.510827	-0.268562	0.460749	0.372861
Lsat_1_v5_gn_3_57780.1	honeydew1	-0.438974	0.718515	0.113251	-0.195681	-0.0950453	0.24032	0.430768	0.747551	-0.290977	-0.848895	-0.323055
Lsat_1_v5_gn_3_57821.1	honeydew1	0.427929	-0.865429	-0.178799	0.106105	-0.115803	-0.148262	-0.281389	-0.661527	0.446402	0.90696	0.341068
Lsat_1_v5_gn_3_57841.1	darkmagenta	-0.63029	-0.49596	-0.172106	-0.678373	-0.751985	0.45993	0.400843	0.39361	0.858149	0.266359	-0.0574003
Lsat_1_v5_gn_3_57941.1	honeydew1	0.222816	-0.511549	0.421894	0.518911	0.235921	-0.149795	0.0373195	-0.594317	0.265928	0.497064	0.23244
Lsat_1_v5_gn_3_48420.1	darkmagenta	-0.119497	-0.835007	0.184956	0.0441622	-0.289965	0.149679	0.264027	-0.323581	0.787884	0.674312	0.160983
Lsat_1_v5_gn_3_48441.1	honeydew1	-0.44685	0.587378	0.242811	-0.0976072	0.221304	0.42399	0.166949	0.37397	-0.229386	-0.597257	-0.691217
Lsat_1_v5_gn_3_48521.1	darkseagreen4	0.556435	-0.123462	-0.548866	-0.15354	0.276241	0.077224	-0.842126	-0.498379	-0.291711	0.439484	-0.352232
Lsat_1_v5_gn_3_48540.1	palevioletred3	-0.217028	0.279221	0.301746	0.119154	-0.129544	0.377485	0.457619	0.462062	-0.0580265	-0.45506	-0.139662
Lsat_1_v5_gn_3_48560.1	honeydew1	0.0265389	0.174086	-0.225714	-0.215646	-0.378693	0.303904	0.253377	0.486375	-0.105635	-0.321811	0.0241771
Lsat_1_v5_gn_3_48601.1	honeydew1	-0.480873	0.3915	0.0618521	-0.271926	-0.190125	0.328193	0.387201	0.600352	0.00730222	-0.522451	-0.227921
Lsat_1_v5_gn_3_48740.1	darkslateblue	0.0266237	0.758976	-0.0831355	-0.00579104	0.142542	0.00860095	-0.0426173	0.443537	-0.646865	-0.699097	-0.115592
Lsat_1_v5_gn_3_48760.1	darkslateblue	-0.309414	0.767648	0.289613	0.095742	0.100446	0.230049	0.400524	0.62321	-0.429151	-0.868707	-0.232974
Lsat_1_v5_gn_3_48780.1	honeydew1	0.628958	-0.757597	-0.497653	-0.0480353	-0.0929606	-0.163439	-0.516948	-0.687673	0.227091	0.878828	0.144059
Lsat_1_v5_gn_3_48821.1	darkmagenta	0.492357	0.483404	-0.0594071	0.347265	0.542452	-0.362263	-0.474854	-0.231911	-0.761348	-0.239278	0.0176092
Lsat_1_v5_gn_3_48840.1	darkmagenta	-0.295321	-0.827873	-0.0167726	-0.277866	-0.621079	0.36731	0.387526	0.00238267	0.918901	0.58622	0.189136
Lsat_1_v5_gn_3_48860.1	honeydew1	0.0757696	-0.633418	-0.344614	-0.346384	-0.101059	0.130981	-0.408726	-0.474654	0.454749	0.744115	-0.234726
Lsat_1_v5_gn_3_84440.1	darkmagenta	-0.0610357	-0.838697	-0.404473	-0.488283	-0.718367	0.382531	0.11612	-0.0101286	0.79222	0.676662	0.0808911
Lsat_1_v5_gn_3_84540.1	darkmagenta	-0.560934	-0.468195	0.14954	-0.294992	-0.723153	0.392977	0.792342	0.452434	0.823887	0.0913112	0.179214
Lsat_1_v5_gn_3_83561.1	darkmagenta	0.425022	0.573045	0.247664	0.574084	0.805947	-0.539482	-0.429632	-0.382837	-0.80938	-0.312877	-0.0354908
Lsat_1_v5_gn_3_83600.1	darkmagenta	-0.485995	-0.251602	0.313256	-0.0805422	-0.456697	0.18813	0.760374	0.361254	0.581514	-0.0739396	0.146004
Lsat_1_v5_gn_3_83620.1	honeydew1	0.0430417	-0.532827	0.136296	0.13015	-0.0164351	-0.0673161	-0.085327	-0.406915	0.4029	0.534823	0.270707
Lsat_1_v5_gn_3_83660.1	grey	0.0211923	-0.145802	0.378124	0.356727	0.260239	-0.493864	0.0248579	-0.332693	0.101825	0.179336	0.329579
Lsat_1_v5_gn_3_11900.1	honeydew1	-0.515167	0.737963	0.334961	-0.024515	-0.0286661	0.0948277	0.426633	0.725768	-0.275149	-0.850264	-0.0587992
Lsat_1_v5_gn_3_11920.1	floralwhite	-0.342464	0.406708	0.0478986	-0.215598	-0.0380204	0.694976	0.295198	0.491155	-0.0982601	-0.498173	-0.681089
Lsat_1_v5_gn_3_11941.1	honeydew1	0.569643	-0.839885	-0.231131	0.159064	-0.066364	-0.128258	-0.347023	-0.694827	0.340458	0.910246	0.349427
Lsat_1_v5_gn_3_11961.1	darkseagreen4	-0.276893	0.19796	0.367234	0.175755	-0.0810124	-0.0306335	0.567222	0.317146	0.0455015	-0.400994	0.143851
Lsat_1_v5_gn_3_11980.1	honeydew1	0.12975	0.359223	-0.209257	-0.100839	-0.00830827	0.386709	-0.0430706	0.304215	-0.358264	-0.340406	-0.351855
Lsat_1_v5_gn_3_99041.1	darkmagenta	-0.59253	-0.359727	0.0551547	-0.43347	-0.450436	0.711728	0.41541	0.287369	0.702143	0.146128	-0.385927
Lsat_1_v5_gn_3_6040.1	darkmagenta	-0.0250288	-0.833054	-0.0575187	-0.122954	-0.498327	0.447182	0.236153	-0.133271	0.749626	0.64631	0.133184
Lsat_1_v5_gn_3_6100.1	darkslateblue	-0.350107	0.894416	0.144068	-0.0731521	0.295249	-0.00343067	0.0885295	0.492291	-0.534232	-0.834494	-0.411484
Lsat_1_v5_gn_3_6121.1	greenyellow	0.666123	-0.116402	-0.48859	0.0268095	0.0542166	-0.115617	-0.553887	-0.307627	-0.340966	0.297006	0.115068
Lsat_1_v5_gn_3_6140.1	greenyellow	0.860262	-0.112421	-0.0710851	0.573525	0.471962	-0.457181	-0.570025	-0.686223	-0.486381	0.341493	0.344556
Lsat_1_v5_gn_3_6160.1	palevioletred3	-0.561199	0.293336	0.158183	-0.249415	-0.549196	0.430876	0.762885	0.869992	0.178931	-0.61657	-0.0478043
Lsat_1_v5_gn_3_6221.1	lightyellow	-0.412693	0.418589	0.822245	0.516194	0.186166	-0.234641	0.620355	0.3063	-0.0834903	-0.589585	0.343749
Lsat_1_v5_gn_3_6260.1	darkmagenta	0.490399	0.495314	-0.151115	0.219915	0.52712	-0.0148627	-0.565072	-0.196068	-0.773055	-0.232805	-0.318048
Lsat_1_v5_gn_3_6320.1	greenyellow	0.910821	-0.238445	-0.477316	0.227195	0.365862	-0.506181	-0.855889	-0.76674	-0.421742	0.551992	0.214582
Lsat_1_v5_gn_3_6360.1	darkmagenta	0.200593	0.837747	0.256626	0.449498	0.612346	-0.238739	-0.144779	0.0950682	-0.856456	-0.685822	-0.0947632
Lsat_1_v5_gn_3_6400.1	honeydew1	-0.51852	0.545505	-0.228436	-0.5767	-0.302823	0.350857	0.266689	0.777959	-0.088089	-0.637637	-0.443165
Lsat_1_v5_gn_3_6461.1	darkmagenta	-0.325874	-0.722023	-0.213421	-0.470493	-0.715708	0.256465	0.235136	0.128428	0.849188	0.53633	0.268628
Lsat_1_v5_gn_3_9480.1	floralwhite	-0.438085	-0.206992	-0.0801872	-0.471271	-0.241091	0.755368	0.0711262	0.164396	0.449256	0.14672	-0.679913
Lsat_1_v5_gn_3_9520.1	floralwhite	-0.396506	0.216301	0.148613	-0.177942	-0.209696	0.725273	0.474668	0.531212	0.115911	-0.407045	-0.484479
Lsat_1_v5_gn_3_9560.1	darkmagenta	-0.388419	-0.319674	0.0548479	-0.30756	-0.412794	0.569082	0.526151	0.272714	0.579026	0.0803967	-0.381937
Lsat_1_v5_gn_3_90620.1	darkmagenta	0.166162	0.867941	0.255593	0.422724	0.70046	-0.330277	-0.212958	0.00538265	-0.879289	-0.681881	-0.206424
Lsat_1_v5_gn_3_90660.1	darkslateblue	-0.169577	0.857885	0.0162931	-0.0742499	0.251869	-0.100937	-0.0277978	0.43686	-0.6233	-0.773205	-0.296231
Lsat_1_v5_gn_3_90681.1	darkmagenta	0.597496	-0.123698	0.322429	0.790034	0.647803	-0.598704	-0.360062	-0.774272	-0.337624	0.309412	0.43312
Lsat_1_v5_gn_3_12060.1	honeydew1	0.376785	-0.432521	-0.241147	-0.0269348	0.0366957	0.315327	-0.277078	-0.415283	0.123456	0.496681	-0.374983
Lsat_1_v5_gn_3_12101.1	darkslateblue	-0.242027	0.782044	0.595825	0.448227	0.555983	-0.275265	0.191475	0.171332	-0.539334	-0.751767	-0.139634
Lsat_1_v5_gn_3_12220.1	darkmagenta	-0.579415	0.0644109	-0.346862	-0.787621	-0.753802	0.712575	0.396973	0.832728	0.377038	-0.281974	-0.359983
Lsat_1_v5_gn_3_12241.1	honeydew1	0.227132	-0.952539	-0.455516	-0.319017	-0.530082	0.0896163	-0.147976	-0.342856	0.681644	0.898584	0.298944
Lsat_1_v5_gn_3_12260.1	darkslateblue	0.0442223	-0.891982	-0.457559	-0.456646	-0.644945	0.134475	-0.0356692	-0.16598	0.756459	0.793622	0.287713
Lsat_1_v5_gn_3_12280.1	darkmagenta	0.592082	0.472787	-0.0800907	0.39673	0.48098	-0.265532	-0.439931	-0.156315	-0.788192	-0.246982	0.115474
Lsat_1_v5_gn_3_99921.1	darkmagenta	-0.129697	-0.745887	0.00772481	-0.147429	-0.367856	0.310601	0.0975809	-0.198474	0.710373	0.637274	0.0979347
Lsat_1_v5_gn_3_99980.1	honeydew1	0.318927	-0.915707	-0.491266	-0.284786	-0.479501	0.0870936	-0.158894	-0.357837	0.600705	0.873197	0.242386
Lsat_1_v5_gn_3_100021.1	honeydew1	0.428674	-0.877065	-0.120432	0.152225	-0.125346	-0.120564	-0.222693	-0.645646	0.459787	0.896917	0.384967
Lsat_1_v5_gn_3_92121.1	honeydew1	-0.780661	0.428308	0.327854	-0.228369	-0.375721	0.220344	0.729467	0.841119	0.179791	-0.695811	-0.021907
Lsat_1_v5_gn_3_92201.1	lightyellow	-0.389212	0.758035	0.719175	0.427132	0.366996	-0.11187	0.459335	0.395269	-0.395006	-0.838108	-0.016803
Lsat_1_v5_gn_3_92260.1	greenyellow	0.779528	-0.559209	-0.633967	-0.0403178	-0.134445	-0.163519	-0.485989	-0.497328	-0.00334759	0.67467	0.250218
Lsat_1_v5_gn_3_92301.1	honeydew1	0.676981	-0.748498	-0.550222	-0.0372812	-0.139493	-0.232734	-0.526255	-0.632529	0.198943	0.877022	0.366379
Lsat_1_v5_gn_3_92341.1	grey	0.0433987	0.0974768	0.0422224	0.0588159	0.275457	0.0114773	-0.223874	-0.174244	-0.142518	0.0134316	-0.261564
Lsat_1_v5_gn_3_92360.1	darkmagenta	0.248752	0.485486	-0.128229	0.0604526	0.190111	-0.241244	-0.206637	0.12483	-0.557112	-0.365995	0.102941
Lsat_1_v5_gn_3_92401.1	darkmagenta	-0.459304	-0.570658	-0.402524	-0.772843	-0.653566	0.410383	0.0905129	0.177607	0.792262	0.456393	-0.169252
Lsat_1_v5_gn_3_92421.1	honeydew1	-0.0299149	-0.805458	-0.490631	-0.538989	-0.454852	0.191703	-0.24591	-0.274025	0.694121	0.812143	0.00171953
Lsat_1_v5_gn_3_92441.1	darkmagenta	-0.232145	-0.627009	-0.119911	-0.338306	-0.698694	0.360878	0.403725	0.209429	0.736018	0.369338	0.2141
Lsat_1_v5_gn_3_89100.1	darkslateblue	0.193948	-0.722453	-0.607169	-0.492435	-0.551594	0.168408	-0.0954013	-0.148375	0.528738	0.656042	0.0267023
Lsat_1_v5_gn_3_87680.1	palevioletred3	-0.643832	0.0248817	0.0552689	-0.389153	-0.602783	0.268327	0.608286	0.691824	0.438434	-0.30099	0.0449373
Lsat_1_v5_gn_3_87740.1	darkslateblue	0.265069	-0.836348	-0.587187	-0.431575	-0.47902	0.150789	-0.244693	-0.305047	0.566304	0.828247	0.0441688
Lsat_1_v5_gn_3_87760.1	honeydew1	0.177202	-0.793053	-0.583281	-0.491671	-0.403808	0.16328	-0.356079	-0.349745	0.561447	0.839168	-0.0522103
Lsat_1_v5_gn_3_8840.1	darkmagenta	-0.723041	-0.211103	0.163056	-0.429299	-0.58534	0.841337	0.685981	0.58028	0.68626	-0.10213	-0.412946
Lsat_1_v5_gn_3_8881.1	honeydew1	0.835735	-0.585231	-0.38099	0.221225	0.0503095	-0.388788	-0.542597	-0.701098	-0.0413957	0.741272	0.451507
Lsat_1_v5_gn_3_101560.1	honeydew1	-0.129568	-0.70413	-0.276918	-0.418971	-0.313467	0.0380084	-0.197894	-0.303409	0.662593	0.72147	-0.0251052
Lsat_1_v5_gn_3_101601.1	lightyellow	-0.57494	0.0659717	0.868387	0.371618	0.0216483	0.0902089	0.708292	0.234267	0.31528	-0.302056	0.123551
Lsat_1_v5_gn_3_101621.1	lightyellow	-0.474936	0.425579	0.936361	0.562407	0.418806	-0.0710584	0.506142	0.131574	-0.08762	-0.529354	0.00526148
Lsat_1_v5_gn_3_101681.1	darkmagenta	-0.354298	-0.343489	0.387559	0.118011	-0.342668	0.137238	0.611199	0.174619	0.545684	0.0728549	0.296641
Lsat_1_v5_gn_3_86100.1	palevioletred3	-0.238468	0.213359	-0.0176538	-0.187721	-0.490949	0.460278	0.577709	0.725142	0.0506901	-0.471113	-0.0159358
Lsat_1_v5_gn_3_86121.1	honeydew1	-0.446609	0.597644	0.375905	0.0735254	-0.151212	0.109551	0.664831	0.742084	-0.171716	-0.822561	0.102592
Lsat_1_v5_gn_3_86160.1	darkmagenta	-0.323896	-0.364631	-0.40391	-0.672029	-0.574538	0.203583	0.114172	0.211244	0.542049	0.246374	-0.187122
Lsat_1_v5_gn_3_86181.1	darkmagenta	0.454831	0.619891	-0.0174578	0.364397	0.677397	-0.524774	-0.457282	-0.248845	-0.846106	-0.352237	-0.0124126
Lsat_1_v5_gn_3_86200.1	darkslateblue	0.0397045	0.829807	-0.113853	-0.0350335	0.150198	-0.127056	-0.0641355	0.470765	-0.711558	-0.755049	-0.0572513
Lsat_1_v5_gn_3_93020.1	lightyellow	-0.167337	0.172361	0.68548	0.558806	0.282823	-0.361932	0.473609	-0.034181	-0.0372444	-0.296388	0.278693
Lsat_1_v5_gn_3_56601.1	honeydew1	0.69336	-0.59569	-0.639993	-0.126034	0.00832947	-0.242509	-0.72428	-0.696694	0.0371076	0.813406	0.0904791
Lsat_1_v5_gn_3_56640.1	honeydew1	0.509489	-0.750739	-0.0651361	0.29254	0.0116354	-0.067324	-0.248789	-0.666903	0.285874	0.791819	0.327768
Lsat_1_v5_gn_3_56721.1	greenyellow	0.91767	-0.0261464	-0.393283	0.309333	0.272035	-0.438565	-0.659554	-0.485035	-0.571715	0.269994	0.379162
Lsat_1_v5_gn_3_56800.1	darkmagenta	-0.242055	-0.808377	-0.0833061	-0.317242	-0.638993	0.351821	0.317456	0.0161085	0.872122	0.594464	0.216315
Lsat_1_v5_gn_3_56841.1	palevioletred3	0.675773	-0.486541	-0.25113	0.223649	0.323616	-0.279261	-0.676511	-0.838399	-0.0630497	0.733751	0.0797164
Lsat_1_v5_gn_3_91360.1	darkmagenta	0.0304539	-0.543042	0.312777	0.307727	-0.211077	0.112084	0.326257	-0.167032	0.451064	0.366232	0.430948
Lsat_1_v5_gn_3_11501.1	darkmagenta	0.331645	0.673592	-0.056324	0.246822	0.26608	-0.294994	-0.233122	0.187562	-0.78662	-0.545257	0.178255
Lsat_1_v5_gn_3_11600.1	darkmagenta	0.256101	0.466714	-0.0173077	0.199971	0.258143	-0.0941901	-0.207274	0.071063	-0.569561	-0.354727	-0.0889951
Lsat_1_v5_gn_3_11620.1	darkmagenta	-0.632806	-0.557583	0.14907	-0.389088	-0.565392	0.519885	0.491258	0.226292	0.895315	0.305683	-0.116793
Lsat_1_v5_gn_3_55960.1	darkmagenta	0.82761	0.281974	-0.0283858	0.613522	0.736519	-0.589112	-0.65359	-0.61676	-0.812378	0.0271087	0.186629
Lsat_1_v5_gn_3_55981.1	lightyellow	-0.335313	0.589868	0.71932	0.475302	0.232912	-0.094605	0.605457	0.406788	-0.262705	-0.748871	0.0941047
Lsat_1_v5_gn_3_56000.1	darkmagenta	0.453142	0.564256	-0.0394898	0.32939	0.557821	-0.350652	-0.41536	-0.169402	-0.793815	-0.336171	-0.0465921
Lsat_1_v5_gn_3_56021.1	darkmagenta	-0.205485	-0.866168	-0.0195804	-0.225705	-0.582292	0.287477	0.378088	-0.091353	0.896678	0.627725	0.133772
Lsat_1_v5_gn_3_56041.1	darkslateblue	-0.250074	0.696694	-0.129275	-0.282423	0.240107	0.130554	-0.174343	0.338789	-0.450096	-0.573047	-0.569697
Lsat_1_v5_gn_3_56080.1	darkslateblue	0.029683	0.705659	-0.116421	-0.0759195	0.0840586	-0.108855	-0.0741087	0.449019	-0.590514	-0.632393	0.00641456
Lsat_1_v5_gn_3_56140.1	darkmagenta	-0.234272	-0.557794	0.450516	0.244819	-0.136355	0.0330236	0.416291	-0.213951	0.620233	0.371622	0.223767
Lsat_1_v5_gn_3_100200.1	darkmagenta	-0.365743	-0.326458	0.709708	0.408108	-0.100532	-0.0956555	0.670219	-0.023622	0.518912	0.0692699	0.351703
Lsat_1_v5_gn_3_100261.1	darkmagenta	-0.0802179	-0.558757	0.413822	0.320982	0.0963298	-0.196742	0.108153	-0.486764	0.489399	0.512871	0.280997
Lsat_1_v5_gn_3_100281.1	darkmagenta	-0.40144	-0.236736	0.616602	0.293921	-0.234019	0.204366	0.818591	0.203816	0.491351	-0.0956383	0.20809
Lsat_1_v5_gn_3_94961.1	darkslateblue	-0.237466	0.837573	0.0628649	-0.0564545	0.0749675	-0.0602265	0.174835	0.607797	-0.539166	-0.852181	-0.100993
Lsat_1_v5_gn_3_95040.1	darkmagenta	-0.390614	-0.640035	-0.0427015	-0.386798	-0.524103	0.322991	0.245623	0.0491684	0.805015	0.480055	0.0689425
Lsat_1_v5_gn_3_95100.1	darkmagenta	0.177071	0.453546	-0.305782	-0.128118	0.119101	-0.347208	-0.284138	0.129414	-0.4911	-0.322936	-0.04252
Lsat_1_v5_gn_3_57981.1	palevioletred3	-0.674446	0.147321	0.267764	-0.255485	-0.548937	0.379912	0.789899	0.793419	0.371109	-0.476854	0.0700935
Lsat_1_v5_gn_3_58041.1	darkmagenta	0.0235483	-0.267493	0.681784	0.694152	0.260447	-0.343462	0.308304	-0.370473	0.197368	0.177536	0.473175
Lsat_1_v5_gn_3_58161.1	honeydew1	0.514847	-0.509667	-0.610397	-0.205245	0.00490523	-0.291677	-0.672458	-0.603768	0.0665141	0.716144	0.0711506
Lsat_1_v5_gn_3_58180.1	darkmagenta	-0.203017	-0.895787	-0.192164	-0.383576	-0.532341	0.221357	0.101729	-0.192133	0.89761	0.770367	0.118485
Lsat_1_v5_gn_3_58221.1	darkmagenta	0.663059	-0.0189715	0.199537	0.706558	0.621847	-0.591815	-0.367289	-0.693954	-0.44282	0.206923	0.261499
Lsat_1_v5_gn_3_58300.1	honeydew1	0.14903	-0.781472	-0.149001	-0.0666917	-0.0463036	-0.199525	-0.285437	-0.637503	0.53191	0.85374	0.186079
Lsat_1_v5_gn_3_47181.1	lightyellow	-0.0378105	0.749256	0.717673	0.6985	0.693064	-0.335791	0.137602	0.013254	-0.648576	-0.68944	0.0138176
Lsat_1_v5_gn_3_47220.1	darkmagenta	-0.594419	-0.58088	0.110977	-0.384255	-0.704521	0.538073	0.604899	0.350754	0.917247	0.27461	0.0527758
Lsat_1_v5_gn_3_47280.1	honeydew1	0.0610562	-0.607457	0.245086	0.251344	0.189094	-0.2981	-0.162283	-0.665152	0.424457	0.669906	0.206688
Lsat_1_v5_gn_3_47300.1	palevioletred3	-0.479574	0.431303	-0.237273	-0.564073	-0.458919	0.530093	0.289607	0.837035	-0.0141957	-0.568926	-0.313902
Lsat_1_v5_gn_3_47320.1	darkslateblue	0.347312	-0.855897	-0.219312	-0.00168088	-0.329996	-0.0808919	-0.114405	-0.456785	0.515409	0.812221	0.433479
Lsat_1_v5_gn_3_62021.1	honeydew1	-0.665049	0.556437	-0.0294972	-0.510237	-0.265018	0.297721	0.384887	0.77811	-0.0163215	-0.682523	-0.38392
Lsat_1_v5_gn_3_62121.1	palevioletred3	-0.234931	0.368286	0.132479	-0.0107489	-0.299547	0.443423	0.471104	0.659948	-0.121427	-0.569345	-0.0414479
Lsat_1_v5_gn_3_62201.1	greenyellow	0.77796	-0.171269	-0.349241	0.227159	0.289109	-0.259406	-0.586968	-0.548272	-0.36014	0.392636	0.173521
Lsat_1_v5_gn_3_62240.1	lightyellow	-0.480555	0.557929	0.834661	0.471485	0.479953	-0.178848	0.376349	0.139677	-0.205983	-0.59902	-0.0483846
Lsat_1_v5_gn_3_31200.1	darkmagenta	-0.397117	-0.511853	0.440777	0.0981325	-0.453477	0.317242	0.734194	0.185802	0.733446	0.180435	0.27888
Lsat_1_v5_gn_3_31320.1	floralwhite	-0.60443	-0.0454088	-0.0755853	-0.573505	-0.491393	0.888035	0.42782	0.574655	0.467446	-0.161582	-0.580186
Lsat_1_v5_gn_3_31340.1	darkseagreen4	0.535907	-0.253562	-0.502569	-0.152432	0.260739	0.101733	-0.729197	-0.569954	-0.161624	0.521369	-0.467596
Lsat_1_v5_gn_3_6560.1	honeydew1	0.202463	-0.708615	-0.603137	-0.460197	-0.264909	0.0157824	-0.468557	-0.443214	0.453241	0.818882	-0.077215
Lsat_1_v5_gn_3_6581.1	darkmagenta	0.331828	0.778583	0.309591	0.58998	0.782489	-0.389141	-0.249247	-0.122475	-0.898866	-0.56377	-0.0307785
Lsat_1_v5_gn_3_6601.1	darkseagreen4	-0.597583	-0.00489393	0.647978	0.129817	-0.170707	0.340579	0.72473	0.368886	0.412701	-0.253398	-0.020983
Lsat_1_v5_gn_3_6620.1	darkslateblue	0.164419	0.506978	-0.0489105	0.109196	0.5952	-0.423577	-0.541026	-0.23758	-0.590398	-0.20311	-0.151216
Lsat_1_v5_gn_3_6640.1	greenyellow	-0.467887	-0.149648	0.406954	0.0193061	0.037356	0.106905	0.186028	-0.0199139	0.396295	0.0960075	-0.0421362
Lsat_1_v5_gn_3_6660.1	greenyellow	-0.822506	0.0876183	0.264713	-0.338955	-0.530908	0.250032	0.76314	0.737001	0.501114	-0.393843	0.112183
Lsat_1_v5_gn_3_6681.1	palevioletred3	-0.609325	0.542469	0.297119	-0.163087	-0.222192	0.622632	0.666619	0.828594	-0.0205793	-0.779261	-0.395626
Lsat_1_v5_gn_3_6741.1	darkmagenta	-0.703372	0.0343142	-0.176773	-0.722841	-0.656079	0.7968	0.53939	0.785214	0.485745	-0.288568	-0.51574
Lsat_1_v5_gn_3_6761.1	floralwhite	-0.530622	0.138112	-0.0533186	-0.479461	-0.453091	0.932641	0.480395	0.69729	0.275608	-0.354521	-0.59561
Lsat_1_v5_gn_3_6781.1	darkmagenta	-0.21403	-0.883123	-0.0481294	-0.250322	-0.541046	0.183719	0.271192	-0.150121	0.905504	0.696919	0.251582
Lsat_1_v5_gn_3_6800.1	floralwhite	-0.540502	-0.293428	-0.140862	-0.592517	-0.713363	0.920476	0.530653	0.588592	0.658439	0.0157648	-0.381933
Lsat_1_v5_gn_3_6860.1	palevioletred3	-0.625458	0.451574	0.201884	-0.27433	-0.326776	0.689836	0.675814	0.85017	0.0746396	-0.706937	-0.429591
Lsat_1_v5_gn_3_6961.1	darkmagenta	-0.448157	-0.645727	-0.407112	-0.770683	-0.820316	0.493563	0.218882	0.287855	0.870693	0.459392	-0.0594195
Lsat_1_v5_gn_3_6981.1	lightyellow	-0.00441504	-0.271143	-0.595689	-0.579638	-0.685783	0.288572	-0.0761747	0.338964	0.264588	0.203172	0.120562
Lsat_1_v5_gn_3_7001.1	grey	-0.0134243	-0.20466	0.35862	0.379363	0.0809339	0.0497043	0.127929	-0.181645	0.147021	0.14837	0.197746
Lsat_1_v5_gn_3_12421.1	lightyellow	0.0833066	-0.212439	0.433382	0.406451	0.3279	0.0420657	0.053299	-0.409472	0.110232	0.219608	-0.203832
Lsat_1_v5_gn_3_12441.1	lightyellow	0.277018	-0.452616	0.248717	0.445521	0.134431	-0.178014	0.0503478	-0.489635	0.18906	0.408653	0.231814
Lsat_1_v5_gn_3_12501.1	honeydew1	-0.00111588	-0.775989	-0.377206	-0.426302	-0.433917	0.257451	-0.0291067	-0.230263	0.684305	0.710661	-0.173973
Lsat_1_v5_gn_3_18021.1	honeydew1	0.612292	-0.61897	-0.394046	0.0239371	-0.012787	-0.211741	-0.55362	-0.650824	0.116613	0.77137	0.136525
Lsat_1_v5_gn_3_18040.1	honeydew1	0.502862	-0.458722	-0.384686	0.0147811	0.108373	-0.287018	-0.633617	-0.637755	0.0114023	0.662791	0.220808
Lsat_1_v5_gn_3_92480.1	honeydew1	-0.519611	0.758273	0.282277	-0.0772399	-0.0681158	0.241206	0.564438	0.793394	-0.269556	-0.930309	-0.246481
Lsat_1_v5_gn_3_91921.1	honeydew1	-0.185487	-0.652791	-0.427938	-0.631772	-0.525549	0.602681	-0.0633517	-0.00369552	0.688671	0.589718	-0.336559
Lsat_1_v5_gn_3_12541.1	darkslateblue	-0.281758	0.889881	0.31612	0.146064	0.239743	-0.0219973	0.263956	0.550128	-0.56668	-0.918417	-0.129324
Lsat_1_v5_gn_3_12560.1	darkmagenta	-0.391834	-0.675391	-0.122067	-0.454308	-0.809979	0.395262	0.474468	0.295124	0.877546	0.392761	0.2233
Lsat_1_v5_gn_3_12621.1	darkmagenta	-0.764917	-0.221583	0.168044	-0.439803	-0.668574	0.525579	0.794311	0.611775	0.732158	-0.136505	-0.158014
Lsat_1_v5_gn_3_12700.1	darkmagenta	-0.49895	-0.56712	0.201854	-0.19912	-0.670767	0.310509	0.740506	0.301334	0.85191	0.206529	0.194927
Lsat_1_v5_gn_3_12780.1	honeydew1	-0.377639	0.892766	0.425536	0.166301	0.35943	-0.00959644	0.285094	0.48437	-0.514629	-0.90565	-0.249035
Lsat_1_v5_gn_3_12801.1	darkslateblue	0.0459357	0.872888	0.258559	0.33317	0.674147	-0.273823	-0.199255	0.0781394	-0.804086	-0.686872	-0.185264
Lsat_1_v5_gn_3_12840.1	lightyellow	-0.275616	0.123684	0.416016	0.19391	0.494741	-0.06946	0.0176469	-0.253821	0.0200684	-0.0554808	-0.332151
Lsat_1_v5_gn_3_12861.1	honeydew1	0.0884189	-0.750033	-0.591937	-0.522574	-0.585193	0.167588	-0.179179	-0.146073	0.586009	0.711774	0.156055
Lsat_1_v5_gn_3_12881.1	darkolivegreen	0.325499	0.244288	0.323421	0.541449	0.78766	-0.17651	-0.318152	-0.523146	-0.472051	-0.0390499	-0.279886
Lsat_1_v5_gn_3_12921.1	darkslateblue	-0.299322	0.85047	0.262459	0.0894518	0.187106	-0.0153628	0.301786	0.574011	-0.515723	-0.894348	-0.114518
Lsat_1_v5_gn_3_9640.1	honeydew1	0.159709	-0.911315	-0.146069	-0.0641292	-0.21337	-0.0552873	-0.139378	-0.572425	0.65401	0.896948	0.216799
Lsat_1_v5_gn_3_9661.1	darkseagreen4	-0.37048	-0.303391	0.0848686	-0.21157	-0.705642	0.453408	0.725064	0.548524	0.571045	-0.0495203	0.218861
Lsat_1_v5_gn_3_9721.1	darkmagenta	0.223198	0.793319	0.384406	0.593076	0.643236	-0.435914	-0.0624941	0.0282652	-0.831165	-0.666616	0.0842436
Lsat_1_v5_gn_3_7240.1	darkmagenta	-0.302752	-0.521515	-0.58349	-0.828196	-0.676982	0.320653	-0.081611	0.179222	0.656329	0.464108	-0.152232
Lsat_1_v5_gn_3_7261.1	darkmagenta	0.421765	0.567043	-0.0992936	0.218876	0.674458	-0.0439403	-0.553332	-0.242107	-0.789474	-0.28084	-0.488375
Lsat_1_v5_gn_3_7280.1	grey	0.246319	-0.711451	0.191896	0.359822	-0.119915	-0.322251	0.10819	-0.469765	0.446985	0.624552	0.699189
Lsat_1_v5_gn_3_7300.1	darkmagenta	-0.366541	-0.277395	0.598062	0.318874	-0.22431	-0.0368334	0.756146	0.136565	0.498499	-0.0252108	0.391698
Lsat_1_v5_gn_3_7321.1	darkslateblue	-0.382531	0.848593	0.436234	0.17075	0.193861	0.179209	0.43077	0.621145	-0.456885	-0.940442	-0.215251
Lsat_1_v5_gn_3_7360.1	palevioletred3	-0.443569	0.372414	-0.00790347	-0.333701	-0.510027	0.300655	0.540811	0.85287	0.0380014	-0.596713	0.0634298
Lsat_1_v5_gn_3_7380.1	grey	0.236357	0.297795	-0.180497	-0.0055505	0.140357	-0.239575	-0.213387	0.0208524	-0.392665	-0.193223	0.0570729
Lsat_1_v5_gn_3_7441.1	lightyellow	0.0919799	-0.270439	-0.371606	-0.308926	-0.64027	0.249107	0.137918	0.342532	0.228347	0.132785	0.292228
Lsat_1_v5_gn_3_7501.1	honeydew1	-0.466859	0.807369	0.213455	-0.107436	0.00604909	0.138954	0.298451	0.720429	-0.371337	-0.861462	-0.187049
Lsat_1_v5_gn_3_7540.1	darkslateblue	-0.0135879	0.649953	0.562762	0.581038	0.672439	-0.283696	-0.0383829	-0.0834147	-0.602967	-0.53237	-0.0336913
Lsat_1_v5_gn_3_7561.1	lightyellow	0.319432	-0.327379	-0.714457	-0.48275	-0.0283436	0.0485463	-0.775311	-0.390712	0.0369352	0.583397	-0.273376
Lsat_1_v5_gn_3_7600.1	honeydew1	-0.336816	0.624787	-0.271262	-0.489984	-0.20983	0.460144	0.163973	0.743434	-0.272809	-0.676095	-0.462961
Lsat_1_v5_gn_3_7621.1	honeydew1	0.153539	-0.91411	-0.328453	-0.233316	-0.369261	-0.0318408	-0.19568	-0.451505	0.666494	0.905725	0.311154
Lsat_1_v5_gn_3_7661.1	darkmagenta	0.369713	0.691891	-0.24141	0.0827553	0.508087	-0.273672	-0.487716	-0.0429131	-0.846539	-0.435967	-0.267838
Lsat_1_v5_gn_3_7681.1	palevioletred3	-0.83284	0.317974	0.168328	-0.462455	-0.541888	0.471679	0.709542	0.927326	0.32112	-0.598476	-0.15572
Lsat_1_v5_gn_3_7740.1	darkslateblue	0.100706	-0.705655	0.106158	0.191375	-0.241102	-0.15535	0.069041	-0.349763	0.521303	0.624459	0.59666
Lsat_1_v5_gn_3_7860.1	lightyellow	0.136524	-0.329672	0.538303	0.621309	0.353332	-0.441028	0.0164729	-0.577212	0.148455	0.345363	0.382416
Lsat_1_v5_gn_3_7900.1	floralwhite	-0.568361	-0.103979	-0.125102	-0.586741	-0.569411	0.941225	0.428271	0.601059	0.49645	-0.114212	-0.518524
Lsat_1_v5_gn_3_7921.1	honeydew1	0.24966	-0.782277	-0.380435	-0.242226	-0.118945	-0.0937186	-0.453144	-0.62094	0.472587	0.898396	0.0336294
Lsat_1_v5_gn_3_7981.1	darkmagenta	-0.617266	-0.123648	0.0721699	-0.440756	-0.582344	0.84035	0.684837	0.62538	0.56232	-0.188877	-0.433311
Lsat_1_v5_gn_3_8001.1	honeydew1	-0.0698013	-0.618083	-0.443672	-0.542869	-0.478127	0.414218	-0.0759398	-0.0809152	0.581837	0.56421	-0.221826
Lsat_1_v5_gn_3_8021.1	honeydew1	0.526264	-0.826457	-0.415636	-0.0472792	-0.100934	-0.141649	-0.488342	-0.693525	0.347524	0.946882	0.21775
Lsat_1_v5_gn_3_8041.1	darkmagenta	0.329658	0.42389	-0.0737551	0.155098	0.274451	-0.163844	-0.17289	0.0525499	-0.541535	-0.307927	-0.0757289
Lsat_1_v5_gn_3_8081.1	honeydew1	0.497755	-0.871048	-0.217976	0.1122	-0.123921	-0.0612812	-0.284706	-0.651167	0.414758	0.911239	0.314142
Lsat_1_v5_gn_3_8100.1	lightyellow	-0.357228	0.0284705	0.760004	0.443265	0.303622	0.00149251	0.398833	-0.107982	0.179091	-0.130485	-0.0515786
Lsat_1_v5_gn_3_8160.1	greenyellow	0.871701	-0.426266	-0.365349	0.293337	0.149668	-0.41998	-0.611481	-0.667003	-0.209525	0.624847	0.522095
Lsat_1_v5_gn_3_8200.1	honeydew1	-0.626413	0.230327	0.348317	-0.147561	-0.29489	0.660323	0.723885	0.663865	0.248481	-0.510504	-0.324282
Lsat_1_v5_gn_3_8260.1	floralwhite	-0.432032	-0.473753	-0.0840218	-0.469888	-0.432543	0.74708	0.272702	0.157083	0.698667	0.314556	-0.448878
Lsat_1_v5_gn_3_8300.1	honeydew1	-0.440526	0.762819	0.128571	-0.167543	0.154141	0.0509967	0.0822837	0.51758	-0.378215	-0.727149	-0.33254
Lsat_1_v5_gn_3_8320.1	lightyellow	-0.117332	0.317896	0.876599	0.763154	0.506424	-0.323056	0.318842	-0.117649	-0.227066	-0.358431	0.285561
Lsat_1_v5_gn_3_8340.1	darkslateblue	-0.370845	0.749395	0.174246	-0.0603354	-0.0857631	0.134939	0.467625	0.763514	-0.354092	-0.890113	-0.0719308
Lsat_1_v5_gn_3_8400.1	darkmagenta	0.535217	0.111287	-0.0450214	0.367327	0.267807	0.0757756	-0.234172	-0.214732	-0.440089	-0.0171374	0.0223262
Lsat_1_v5_gn_3_8420.1	honeydew1	-0.0898898	0.681051	0.20245	0.165516	0.195181	0.200601	0.183554	0.425893	-0.50487	-0.700562	-0.227934
Lsat_1_v5_gn_3_8441.1	palevioletred3	-0.406288	0.513253	0.050226	-0.276204	-0.116704	0.657863	0.26448	0.618494	-0.159044	-0.60161	-0.577834
Lsat_1_v5_gn_3_8461.1	darkmagenta	-0.340252	-0.745039	-0.346097	-0.652468	-0.660517	0.381391	0.0969246	0.0498593	0.87076	0.615366	-0.0856131
Lsat_1_v5_gn_3_88380.1	darkmagenta	-0.20642	-0.449767	0.63259	0.444471	0.123807	-0.214744	0.315806	-0.367366	0.483607	0.342795	0.370812
Lsat_1_v5_gn_3_88401.1	darkmagenta	-0.552843	-0.695545	0.0101005	-0.452449	-0.629577	0.438373	0.442881	0.142148	0.965306	0.447581	-0.0461977
Lsat_1_v5_gn_3_88441.1	lightyellow	-0.254851	-0.402559	0.680056	0.424257	0.01514	-0.0240528	0.43951	-0.20155	0.492316	0.234333	0.315484
Lsat_1_v5_gn_3_88541.1	darkseagreen4	-0.70333	-0.124946	0.645691	0.101008	-0.362613	0.344347	0.897893	0.45768	0.588709	-0.234209	0.111148
Lsat_1_v5_gn_3_83381.1	darkseagreen4	-0.229999	-0.0171336	0.503369	0.302658	-0.188601	0.159171	0.738735	0.304889	0.214631	-0.274103	0.181496
Lsat_1_v5_gn_3_83521.1	darkmagenta	0.232642	0.731656	-0.0535752	0.140503	0.384477	-0.198354	-0.204307	0.179127	-0.760459	-0.580505	-0.101075
Lsat_1_v5_gn_3_100320.1	darkslateblue	0.257079	-0.890797	-0.0329991	0.118224	-0.257723	-0.0247124	-0.0167673	-0.48896	0.592016	0.820476	0.40462
Lsat_1_v5_gn_3_100120.1	darkmagenta	0.461931	0.41457	0.0777128	0.447167	0.469123	-0.127495	-0.144185	-0.139047	-0.644334	-0.309363	-0.0877955
Lsat_1_v5_gn_3_101741.1	darkslateblue	0.10449	-0.824449	-0.308389	-0.248542	-0.513444	0.171613	-0.0132878	-0.213572	0.644091	0.724508	0.304612
Lsat_1_v5_gn_3_4120.1	darkmagenta	-0.179845	-0.3518	0.472262	0.317358	-0.193699	-0.0311117	0.548155	0.0134568	0.442942	0.123283	0.430563
Lsat_1_v5_gn_3_4220.1	darkmagenta	-0.542556	-0.661901	-0.127961	-0.580373	-0.756234	0.481234	0.473537	0.273469	0.95283	0.388601	-0.0790536
Lsat_1_v5_gn_3_4241.1	darkslateblue	0.0928912	-0.875677	-0.390527	-0.366292	-0.664797	0.273761	0.107443	-0.098637	0.729139	0.720126	0.207962
Lsat_1_v5_gn_3_4261.1	greenyellow	0.789573	-0.0504908	-0.403417	0.181642	0.148397	-0.346534	-0.528064	-0.369787	-0.454636	0.234249	0.299143
Lsat_1_v5_gn_3_4280.1	darkmagenta	0.731682	0.268992	0.0793271	0.628553	0.616428	-0.390408	-0.492212	-0.464799	-0.72898	-0.0288436	0.244253
Lsat_1_v5_gn_3_4300.1	floralwhite	-0.621178	0.0438299	0.16921	-0.347646	-0.308628	0.825294	0.563123	0.513613	0.393887	-0.275218	-0.678893
Lsat_1_v5_gn_3_4321.1	darkmagenta	-0.719677	-0.0128155	0.0919033	-0.489071	-0.645932	0.828718	0.74326	0.790482	0.539593	-0.314054	-0.360296
Lsat_1_v5_gn_3_98441.1	darkseagreen4	-0.592015	0.119702	0.354344	-0.0885416	-0.358532	0.283217	0.807343	0.587822	0.330475	-0.434282	-0.0739789
Lsat_1_v5_gn_3_95261.1	darkmagenta	0.244479	0.843884	-0.0492213	0.19259	0.390088	-0.219631	-0.225351	0.239025	-0.875415	-0.689988	-0.0886551
Lsat_1_v5_gn_3_95340.1	darkslateblue	-0.00151515	0.913442	-0.026219	0.0262382	0.299052	-0.0546787	-0.106869	0.429375	-0.771122	-0.80323	-0.236573
Lsat_1_v5_gn_3_99141.1	honeydew1	0.10562	0.708393	0.140978	0.21813	0.351609	0.0392569	0.0211238	0.236899	-0.659296	-0.657846	-0.340577
Lsat_1_v5_gn_3_99201.1	honeydew1	0.758081	-0.554551	-0.355519	0.202294	0.24542	-0.388281	-0.676278	-0.838225	-0.0482655	0.789628	0.255439
Lsat_1_v5_gn_3_99221.1	honeydew1	0.643489	-0.742252	-0.661321	-0.185153	-0.193579	-0.143412	-0.537706	-0.587393	0.220553	0.867216	0.188798
Lsat_1_v5_gn_3_99241.1	honeydew1	0.74885	-0.708771	-0.519669	0.0326687	-0.0237781	-0.256764	-0.562214	-0.715055	0.117706	0.861877	0.267851
Lsat_1_v5_gn_3_99261.1	honeydew1	0.70946	-0.719529	-0.49337	0.0275615	-0.0406149	-0.283935	-0.539056	-0.703138	0.151122	0.866072	0.309028
Lsat_1_v5_gn_3_99281.1	honeydew1	0.569827	-0.836336	-0.493905	-0.0914174	-0.178816	-0.132947	-0.465689	-0.637983	0.342473	0.939976	0.267997
Lsat_1_v5_gn_3_99300.1	honeydew1	0.648562	-0.738611	-0.653548	-0.177747	-0.188606	-0.154752	-0.539093	-0.591064	0.21502	0.865125	0.196185
Lsat_1_v5_gn_3_53800.1	darkmagenta	0.378568	0.026648	0.438523	0.75271	0.710599	-0.721903	-0.247385	-0.682287	-0.328951	0.146899	0.395922
Lsat_1_v5_gn_3_53820.1	lightyellow	-0.469463	0.346997	0.836461	0.461383	0.235163	-0.0703023	0.55333	0.23276	0.000934091	-0.490554	0.183496
Lsat_1_v5_gn_3_53840.1	palevioletred3	-0.508819	0.167775	0.136828	-0.246996	-0.519579	0.695259	0.608694	0.77068	0.237285	-0.43985	-0.125678
Lsat_1_v5_gn_3_53901.1	darkmagenta	0.229169	0.55844	0.19887	0.393546	0.72615	-0.436191	-0.487735	-0.288305	-0.684361	-0.27093	-0.0724412
Lsat_1_v5_gn_3_81080.1	greenyellow	0.86646	0.035706	-0.214361	0.455074	0.346431	-0.496803	-0.509455	-0.46687	-0.588903	0.165997	0.423026
[truncated: 6,061 more rows]
